# Supplementary material for: Facilitating the Sharing of Electrophysiology Data Analysis Results Through In-Depth Provenance Capture
Source: eNeuro. 2024 Jun 7;11(6):ENEURO.0476-23.2024. doi: 10.1523/ENEURO.0476-23.2024 (PMC11181106; doi:10.1523/ENEURO.0476-23.2024)
Supplement: Extended Data 1 — Download Extended Data 1, ZIP file. [file eneuro-11-ENEURO.0476-23.2024-s001.zip]

Archive with 110 entries (93 files):
- alpaca/
- alpaca/alpaca_types.py
- alpaca/VERSION
- alpaca/data_information.py
- alpaca/decorator.py
- alpaca/graph.py
- alpaca/settings.py
- alpaca/__init__.py
- alpaca/ontology/
- alpaca/ontology/alpaca.owl
- alpaca/ontology/__init__.py
- alpaca/serialization/
- alpaca/serialization/identifiers.py
- alpaca/serialization/neo.py
- alpaca/serialization/prov.py
- alpaca/serialization/__init__.py
- alpaca/serialization/converters.py
- alpaca/code_analysis/
- alpaca/code_analysis/ast.py
- alpaca/code_analysis/static_relationship_tree.py
- alpaca/code_analysis/__init__.py
- alpaca/code_analysis/source_code.py
- alpaca/utils/
- alpaca/utils/files.py
- alpaca/utils/__init__.py
- alpaca/test/
- alpaca/test/test_code_analysis.py
- alpaca/test/test_data_information.py
- alpaca/test/test_decorator.py
- alpaca/test/test_graph.py
- alpaca/test/test_serialization.py
- alpaca/test/test_utils.py
- alpaca/test/test_settings.py
- alpaca/test/test_source_code.py
- alpaca/test/res/
- alpaca/test/res/class_method.ttl
- alpaca/test/res/collection.ttl
- alpaca/test/res/file_input.ttl
- alpaca/test/res/file_output.ttl
- alpaca/test/res/input_container.ttl
- alpaca/test/res/input_multiple.ttl
- alpaca/test/res/input_output.ttl
- alpaca/test/res/metadata.ttl
- alpaca/test/res/multiple_memberships.ttl
- alpaca/test/res/none_output.ttl
- alpaca/test/res/parallel_graph.ttl
- alpaca/test/res/file_output.txt
- alpaca/test/res/file_input.txt
- doc/
- doc/Makefile
- doc/make.bat
- doc/acknowledgments.rst
- doc/api.rst
- doc/authors.rst
- doc/conf.py
- doc/index.rst
- doc/install.rst
- doc/release_notes.rst
- doc/introduction.rst
- doc/examples.rst
- doc/open_software_licenses.rst
- doc/reference/
- doc/reference/interface.rst
- doc/reference/decorator.rst
- doc/reference/serialization.rst
- doc/reference/graph.rst
- doc/reference/utility.rst
- doc/reference/settings.rst
- doc/_static/
- doc/_static/css/
- doc/_static/css/style.css
- doc/_static/images/
- doc/_static/images/alpaca_logo.png
- doc/_static/images/alpaca/
- doc/_static/images/alpaca/alpaca_decorator.png
- doc/_static/images/alpaca/alpaca_overview.png
- doc/_static/images/alpaca/alpaca_prov.png
- doc/_static/images/alpaca/alpaca_prov_properties.png
- doc/_static/images/alpaca/alpaca_prov_relationships.png
- doc/_static/images/gephi/
- doc/_static/images/gephi/screenshot_1.png
- doc/_static/images/gephi/screenshot_10.png
- doc/_static/images/gephi/screenshot_11.png
- doc/_static/images/gephi/screenshot_2.png
- doc/_static/images/gephi/screenshot_3.png
- doc/_static/images/gephi/screenshot_4.png
- doc/_static/images/gephi/screenshot_5.png
- doc/_static/images/gephi/screenshot_6.png
- doc/_static/images/gephi/screenshot_7.png
- doc/_static/images/gephi/screenshot_8.png
- doc/_static/images/gephi/screenshot_9.png
- doc/examples/
- doc/examples/setup.rst
- doc/examples/gephi.rst
- doc/examples/simple.rst
- doc/examples/visualize.rst
- examples/
- examples/__init__.py
- examples/environment.yaml
- examples/visualize_prov.py
- examples/run_basic.py
- requirements/
- requirements/requirements.txt
- requirements/requirements-examples.txt
- requirements/requirements-tests.txt
- requirements/requirements-docs.txt
- LICENSE.txt
- MANIFEST.in
- README.md
- setup.py
