# Supplementary material for: Facilitating the Sharing of Electrophysiology Data Analysis Results Through In-Depth Provenance Capture
Source: eNeuro. 2024 Jun 7;11(6):ENEURO.0476-23.2024. doi: 10.1523/ENEURO.0476-23.2024 (PMC11181106; doi:10.1523/ENEURO.0476-23.2024)
Supplement: Extended Data 1 — Download Extended Data 1, ZIP file. [file eneuro-11-ENEURO.0476-23.2024-s001.zip › alpaca/__init__.py]

"""
Alpaca is a Python package for the capture of provenance information during
the execution of Python scripts that process data.
"""

from .decorator import (Provenance, activate, deactivate, save_provenance,
                        print_history)
from .serialization import AlpacaProvDocument
from .graph import ProvenanceGraph
from .settings import alpaca_setting
from .utils import files
