# Supplementary material for: Facilitating the Sharing of Electrophysiology Data Analysis Results Through In-Depth Provenance Capture
Source: eNeuro. 2024 Jun 7;11(6):ENEURO.0476-23.2024. doi: 10.1523/ENEURO.0476-23.2024 (PMC11181106; doi:10.1523/ENEURO.0476-23.2024)
Supplement: Extended Data 1 — Download Extended Data 1, ZIP file. [file eneuro-11-ENEURO.0476-23.2024-s001.zip › alpaca/ontology/alpaca.owl]

@prefix : <http://purl.org/alpaca#> .
@prefix owl: <http://www.w3.org/2002/07/owl#> .
@prefix rdf: <http://www.w3.org/1999/02/22-rdf-syntax-ns#> .
@prefix xml: <http://www.w3.org/XML/1998/namespace> .
@prefix xsd: <http://www.w3.org/2001/XMLSchema#> .
@prefix prov: <http://www.w3.org/ns/prov#> .
@prefix rdfs: <http://www.w3.org/2000/01/rdf-schema#> .
@prefix dcterms: <http://purl.org/dc/terms/> .
@base <http://purl.org/alpaca#> .

<http://purl.org/alpaca#> rdf:type owl:Ontology ;
                           owl:imports <http://www.w3.org/ns/prov-o-20130430> ;
                           dcterms:creator "Cristiano Köhler (c.koehler@fz-juelich.de)" ;
                           rdfs:comment "An extension to PROV-O to support the serialization of provenance information captured with Alpaca as RDF triples."@en ;
                           owl:versionInfo "0.1.0" .

#################################################################
#    Annotation properties
#################################################################

###  http://purl.org/dc/terms/creator
dcterms:creator rdf:type owl:AnnotationProperty .


#################################################################
#    Object Properties
#################################################################

###  http://purl.org/alpaca#hasAnnotation
:hasAnnotation rdf:type owl:ObjectProperty ;
               rdfs:subPropertyOf owl:topObjectProperty ;
               rdfs:domain :DataObjectEntity ;
               rdfs:range :NameValuePair ;
               rdfs:comment "An annotation of the object. Annotations are values defined inside a dictionary that is accessible through an attribute of the object."@en ;
               rdfs:label "has annotation"@en .


###  http://purl.org/alpaca#hasAttribute
:hasAttribute rdf:type owl:ObjectProperty ;
              rdfs:subPropertyOf owl:topObjectProperty ;
              rdfs:domain :DataObjectEntity ;
              rdfs:range :NameValuePair ;
              rdfs:comment "An attribute of the object. Attributes are direct properties of the object."@en ;
              rdfs:label "has attribute"@en .


###  http://purl.org/alpaca#hasParameter
:hasParameter rdf:type owl:ObjectProperty ;
              rdfs:subPropertyOf owl:topObjectProperty ;
              rdfs:domain :FunctionExecution ;
              rdfs:range :NameValuePair ;
              rdfs:comment "A parameter for the execution of the function. A parameter is a value that is passed as an argument, that controls the behavior of the function, and that is not an input or an output."@en ;
              rdfs:label "has parameter"@en .


###  http://purl.org/alpaca#usedFunction
:usedFunction rdf:type owl:ObjectProperty ;
              rdfs:domain :FunctionExecution ;
              rdfs:range :Function ;
              rdfs:comment "Function object used by the function execution."@en ;
              rdfs:label "used function"@en .


#################################################################
#    Data properties
#################################################################

###  http://purl.org/alpaca#codeStatement
:codeStatement rdf:type owl:DatatypeProperty ;
               rdfs:domain :FunctionExecution ;
               rdfs:range xsd:string ;
               rdfs:comment "The string of the code statement associated with the function execution."@en ;
               rdfs:label "code statement"@en .


###  http://purl.org/alpaca#containerIndex
:containerIndex rdf:type owl:DatatypeProperty ;
                rdfs:domain :DataObjectEntity ;
                rdfs:range rdfs:Literal ;
                rdfs:comment "Value of the index to access the element in the container."@en ;
                rdfs:label "container index"@en .


###  http://purl.org/alpaca#containerSlice
:containerSlice rdf:type owl:DatatypeProperty ;
                rdfs:domain :DataObjectEntity ;
                rdfs:range rdfs:Literal ;
                rdfs:comment "Slice (range of start to end index, with optional step size), whose values were used to access elements in the container."@en ;
                rdfs:label "container slice"@en .


###  http://purl.org/alpaca#executionOrder
:executionOrder rdf:type owl:DatatypeProperty ;
                rdfs:domain :FunctionExecution ;
                rdfs:range xsd:int ;
                rdfs:comment "Number identifying the order of function executions."@en ;
                rdfs:label "execution order"@en .


###  http://purl.org/alpaca#filePath
:filePath rdf:type owl:DatatypeProperty ;
          rdfs:domain :FileEntity ;
          rdfs:range xsd:string ;
          rdfs:comment "Path to the file in the system where the code was run."@en ;
          rdfs:label "file path"@en .


###  http://purl.org/alpaca#fromAttribute
:fromAttribute rdf:type owl:DatatypeProperty ;
               rdfs:domain :DataObjectEntity ;
               rdfs:range xsd:string ;
               rdfs:comment "Name of the attribute that was used to access the object."@en ;
               rdfs:label "from attribute"@en .


###  http://purl.org/alpaca#functionName
:functionName rdf:type owl:DatatypeProperty ;
              rdfs:subPropertyOf owl:topDataProperty ;
              rdfs:domain :Function ;
              rdfs:range xsd:string ;
              rdfs:comment "Name of the function as in its definition in the code."@en ;
              rdfs:label "function name"@en .


###  http://purl.org/alpaca#functionVersion
:functionVersion rdf:type owl:DatatypeProperty ;
                 rdfs:domain :Function ;
                 rdfs:range xsd:string ;
                 rdfs:comment "Version of the function."@en ;
                 rdfs:label "function version"@en .


###  http://purl.org/alpaca#hashSource
:hashSource rdf:type owl:DatatypeProperty ;
            rdfs:domain :DataObjectEntity ;
            rdfs:range xsd:string ;
            rdfs:comment "Method used to compute a hash value."@en ;
            rdfs:label "hash source"@en .


###  http://purl.org/alpaca#implementedIn
:implementedIn rdf:type owl:DatatypeProperty ;
               rdfs:domain :Function ;
               rdfs:range xsd:string ;
               rdfs:comment "Name of the package in which the function was implemented."@en ;
               rdfs:label "implemented in"@en .


###  http://purl.org/alpaca#pairName
:pairName rdf:type owl:DatatypeProperty ;
          rdfs:domain :NameValuePair ;
          rdfs:range xsd:string ;
          rdfs:comment "Name used to identify the value."@en ;
          rdfs:label "name"@en .


###  http://purl.org/alpaca#pairValue
:pairValue rdf:type owl:DatatypeProperty ;
           rdfs:domain :NameValuePair ;
           rdfs:range rdfs:Literal ;
           rdfs:comment "Value associated with the name."@en ;
           rdfs:label "value"@en .


###  http://purl.org/alpaca#scriptPath
:scriptPath rdf:type owl:DatatypeProperty ;
            rdfs:domain :ScriptAgent ;
            rdfs:range xsd:string ;
            rdfs:comment "Path to the file containing the script code in the system where it was run."@en ;
            rdfs:label "script path"@en .


#################################################################
#    Classes
#################################################################

###  http://purl.org/alpaca#DataObjectEntity
:DataObjectEntity rdf:type owl:Class ;
                  rdfs:subClassOf prov:Entity ;
                  owl:disjointWith :FileEntity ;
                  rdfs:comment "Represents an object that contains data."@en ;
                  rdfs:label "data object entity"@en .


###  http://purl.org/alpaca#FileEntity
:FileEntity rdf:type owl:Class ;
            rdfs:subClassOf prov:Entity ;
            rdfs:comment "Represents a file in the system."@en ;
            rdfs:label "file entity"@en .


###  http://purl.org/alpaca#Function
:Function rdf:type owl:Class ;
          rdfs:comment "Represents a function object. It contains code that is executed to perform some action in the script, taking parameters and producing outputs."@en ;
          rdfs:label "function"@en .


###  http://purl.org/alpaca#FunctionExecution
:FunctionExecution rdf:type owl:Class ;
                   rdfs:subClassOf prov:Activity ;
                   rdfs:comment "The execution of a function with a set of inputs and parameters, that may produce one or more outputs."@en ;
                   rdfs:label "function execution"@en .


###  http://purl.org/alpaca#NameValuePair
:NameValuePair rdf:type owl:Class ;
               rdfs:comment "Represents information defined by a name/value pair. Name is a string and value can be any literal value."@en ;
               rdfs:label "name/value pair"@en .


###  http://purl.org/alpaca#ScriptAgent
:ScriptAgent rdf:type owl:Class ;
             rdfs:subClassOf prov:SoftwareAgent ;
             rdfs:comment "A file containing a set of instructions in Python that can be run to process data."@en ;
             rdfs:label "script agent"@en .


###  Generated by the OWL API (version 4.5.9.2019-02-01T07:24:44Z) https://github.com/owlcs/owlapi
