# Supplementary material for: Facilitating the Sharing of Electrophysiology Data Analysis Results Through In-Depth Provenance Capture
Source: eNeuro. 2024 Jun 7;11(6):ENEURO.0476-23.2024. doi: 10.1523/ENEURO.0476-23.2024 (PMC11181106; doi:10.1523/ENEURO.0476-23.2024)
Supplement: Extended Data 1 — Download Extended Data 1, ZIP file. [file eneuro-11-ENEURO.0476-23.2024-s001.zip › alpaca/serialization/identifiers.py]

"""
This module generate URN identifiers for the identification of objects within
Alpaca.
"""

import pathlib
import re

# Values that are used to compose the URNs
# URNs take the general form "urn:NID:NSS", followed by optional components
# according to RFC 8141.

NSS_FUNCTION = "function"             # Functions executed
NSS_FILE = "file"                     # Files accessed
NSS_DATA = "object"                   # Data objects (input/outputs/containers)
NSS_SCRIPT = "script"                 # The execution script
NSS_EXECUTION = "function_execution"  # Execution of a function


def get_base_urn(authority):
    return f"urn:{authority}:alpaca"


# <urn:fz-juelich.de:alpaca:object:Python:neo.core.AnalogSignal:423423432432423432432>
def data_object_identifier(object_info, authority):
    object_hash = object_info.hash
    type_string = object_info.type
    urn = f"{get_base_urn(authority)}:{NSS_DATA}:Python:{type_string}:{object_hash}"
    return urn


# <urn:fz-juelich.de:alpaca:file:sha256:234234324324324324234324>
def file_identifier(file_info, authority):
    hash_type = file_info.hash_type
    file_hash = file_info.hash
    urn = f"{get_base_urn(authority)}:{NSS_FILE}:{hash_type}:{file_hash}"
    return urn


def _get_function_name(function_info):
    function_name = ""
    if function_info.module:
        function_name = f"{function_info.module}."
    function_name = f"{function_name}{function_info.name}"
    return function_name


# <urn:fz-juelich.de:alpaca:function:Python:elephant.spectral.welch_psd>
def function_identifier(function_info, authority):
    function_name = _get_function_name(function_info)
    urn = f"{get_base_urn(authority)}:{NSS_FUNCTION}:Python:{function_name}"
    return urn


# <urn:fz-juelich.de:alpaca:script:Python:run_psd.py:f32432j34k24#4567-4567-dflsd4-dfdsfs>
def script_identifier(script_info, session_id, authority):
    script_name = pathlib.Path(script_info.path).name
    urn = f"{get_base_urn(authority)}:{NSS_SCRIPT}:Python:{script_name}:" \
          f"{script_info.hash}#{session_id}"
    return urn


def execution_identifier(script_info, function_info, session_id, execution_id,
                         authority):
    function_name = _get_function_name(function_info)
    urn = f"{get_base_urn(authority)}:{NSS_EXECUTION}:Python:" \
          f"{script_info.hash}:{session_id}:{function_name}#{execution_id}"
    return urn


# Functions to extract information from identifiers, used when generating
# visualizations with NetworkX graphs.

def _strip_local_part(identifier):
    match = re.match(r"urn:[^:]+:alpaca:(.+)", identifier)
    return match.group(1)


def entity_info(identifier):
    local_part = _strip_local_part(identifier)
    info = local_part.split(":")

    entity_type = info[0]
    data = {'type': entity_type,
            'data_hash': info[-1]}

    if entity_type == NSS_FILE:
        data['label'] = "File"
        data['hash_type'] = info[-2]
    elif entity_type == NSS_DATA:
        data['label'] = info[-2].split(".")[-1]  # label is the class name
        data['Python_name'] = info[-2]           # store full path to class

    return data


def activity_info(identifier):
    function_name, exec_id = identifier.split(":")[-1].split("#")
    data = {
        "Python_name": function_name,
        "type": NSS_FUNCTION,
        "execution_id": exec_id
    }
    return data
