# Supplementary material for: Facilitating the Sharing of Electrophysiology Data Analysis Results Through In-Depth Provenance Capture
Source: eNeuro. 2024 Jun 7;11(6):ENEURO.0476-23.2024. doi: 10.1523/ENEURO.0476-23.2024 (PMC11181106; doi:10.1523/ENEURO.0476-23.2024)
Supplement: Extended Data 1 — Download Extended Data 1, ZIP file. [file eneuro-11-ENEURO.0476-23.2024-s001.zip › alpaca/serialization/prov.py]

"""
This class provides functionality to serialize/deserialize the provenance
using an ontology based on the W3C Provenance Ontology (PROV-O). The Alpaca
ontology is used to serialize the provenance information captured by Alpaca as
RDF files.

.. autoclass:: alpaca.AlpacaProvDocument
    :members:

"""

from itertools import product

from rdflib import Graph, URIRef, BNode, Literal
from rdflib.namespace import RDF, PROV, XSD

from alpaca.ontology import ALPACA
from alpaca.serialization.identifiers import (data_object_identifier,
                                              file_identifier,
                                              function_identifier,
                                              script_identifier,
                                              execution_identifier)
from alpaca.serialization.converters import _ensure_type
from alpaca.serialization.neo import _neo_object_metadata

from alpaca.utils.files import _get_prov_file_format
from alpaca.alpaca_types import DataObject, File, Container
from alpaca.settings import _ALPACA_SETTINGS


def _add_name_value_pair(graph, uri, predicate, name, value):
    # Add a relationship defined by `predicate` using a blank node as object.
    # The object will be of type `alpaca:NameValuePair`.
    blank_node = BNode()
    graph.add((uri, predicate, blank_node))
    graph.add((blank_node, RDF.type, ALPACA.NameValuePair))
    graph.add((blank_node, ALPACA.pairName, Literal(name)))
    graph.add((blank_node, ALPACA.pairValue, Literal(value)))


class AlpacaProvDocument(object):
    """
    Generates a file using the Alpaca ontology (based on W3C PROV-O) from
    the history records captured during the execution of a Python script,
    or reads a serialized file into an RDF graph object.

    Attributes
    ----------
    graph : rdflib.Graph
        Provenance data represented as an RDF graph, using the Alpaca ontology
        based on PROV-O.

    Notes
    -----
    For convenience, you can serialize the active history easily by just using
    the :func:`save_provenance` in :ref:`interface`. This class should
    be used only if you want to access the data as an RDF graph or to manually
    control the serialization.
    """

    def __init__(self):
        self.graph = Graph()
        self.graph.namespace_manager.bind('alpaca', ALPACA)
        self.graph.namespace_manager.bind('prov', PROV)
        self._authority = _ALPACA_SETTINGS['authority']

        # Metadata plugins are used for packages (e.g., Neo) that require
        # special handling of metadata when adding to the PROV records.
        # Plugins are external functions that take the graph, the object URI,
        # and the metadata dict as parameters.
        self._metadata_plugins = {
            'neo': _neo_object_metadata
        }

    # PROV relationships methods

    def _wasAttributedTo(self, entity, agent):
        self.graph.add((entity, PROV.wasAttributedTo, agent))

    def _wasAssociatedWith(self, activity, agent):
        self.graph.add((activity, PROV.wasAssociatedWith, agent))

    def _wasDerivedFrom(self, used_entity, generated_entity):
        self.graph.add((generated_entity, PROV.wasDerivedFrom, used_entity))

    def _wasGeneratedBy(self, entity, activity):
        self.graph.add((entity, PROV.wasGeneratedBy, activity))

    def _used(self, activity, entity):
        self.graph.add((activity, PROV.used, entity))

    # Agent methods

    def _add_ScriptAgent(self, script_info, session_id):
        # Adds a ScriptAgent record from the Alpaca PROV model
        uri = URIRef(script_identifier(script_info, session_id,
                                       self._authority))
        self.graph.add((uri, RDF.type, ALPACA.ScriptAgent))
        self.graph.add((uri, ALPACA.scriptPath, Literal(script_info.path)))
        return uri

    # Activity methods

    def _add_Function(self, function_info):
        # Adds a Function record from the Alpaca PROV model
        uri = URIRef(function_identifier(function_info, self._authority))
        self.graph.add((uri, RDF.type, ALPACA.Function))
        self.graph.add((uri, ALPACA.functionName,
                        Literal(function_info.name)))
        self.graph.add((uri, ALPACA.implementedIn,
                        Literal(function_info.module)))
        self.graph.add((uri, ALPACA.functionVersion,
                        Literal(function_info.version)))
        return uri

    def _add_FunctionExecution(self, script_info, session_id, execution_id,
                               function_info, params, execution_order,
                               code_statement, start, end, function):
        # Adds a FunctionExecution record from the Alpaca PROV model
        uri = URIRef(execution_identifier(
            script_info, function_info, session_id, execution_id,
            self._authority))
        self.graph.add((uri, RDF.type, ALPACA.FunctionExecution))
        self.graph.add((uri, PROV.startedAtTime,
                        Literal(start, datatype=XSD.dateTime)))
        self.graph.add((uri, PROV.endedAtTime,
                        Literal(end, datatype=XSD.dateTime)))
        self.graph.add((uri, ALPACA.codeStatement, Literal(code_statement)))
        self.graph.add((uri, ALPACA.executionOrder,
                        Literal(execution_order, datatype=XSD.integer)))
        self.graph.add((uri, ALPACA.usedFunction, function))

        for name, value in params.items():
            value = _ensure_type(value)
            _add_name_value_pair(self.graph, uri, ALPACA.hasParameter,
                                 name, value)
        return uri

    # Entity methods

    def _add_DataObjectEntity(self, info):
        # Adds a DataObjectEntity from the Alpaca PROV model
        # If the entity already exists, skip it
        uri = URIRef(data_object_identifier(info, self._authority))

        if uri in self.graph.subjects(RDF.type, ALPACA.DataObjectEntity):
            return uri
        self.graph.add((uri, RDF.type, ALPACA.DataObjectEntity))
        self.graph.add((uri, ALPACA.hashSource, Literal(info.hash_method)))
        self._add_entity_metadata(uri, info)
        return uri

    def _add_FileEntity(self, info):
        # Adds a FileEntity from the Alpaca PROV model
        uri = URIRef(file_identifier(info, self._authority))
        self.graph.add((uri, RDF.type, ALPACA.FileEntity))
        self.graph.add((uri, ALPACA.filePath,
                        Literal(info.path, datatype=XSD.string)))
        return uri

    def _add_entity_metadata(self, uri, info):
        # Add data object metadata (attributes, annotations) to the entities,
        # using properties from the Alpaca PROV model
        package_name = info.type.split(".")[0]
        metadata = info.details

        if package_name in self._metadata_plugins:
            # Handle objects like Neo objects (i.e., to avoid dumping all the
            # information in collections such as `segments` or `events`)
            self._metadata_plugins[package_name](self.graph, uri, metadata)
        else:
            # Add metadata using default handling, i.e., all attributes
            for name, value in metadata.items():
                # Make sure that types such as list and Quantity are handled
                value = _ensure_type(value)

                _add_name_value_pair(self.graph, uri=uri,
                                     predicate=ALPACA.hasAttribute,
                                     name=name,
                                     value=value)

    def _add_membership(self, container, child, params):
        # Add membership relationships according to the standard PROV model
        # and properties specific to the Alpaca PROV model
        predicates = {
            'name': ALPACA.fromAttribute,
            'index': ALPACA.containerIndex,
            'slice': ALPACA.containerSlice,
        }

        for name, value in params.items():
            predicate = predicates[name]
            self.graph.add((child, predicate, Literal(value)))
        self.graph.add((container, PROV.hadMember, child))

    def _create_entity(self, info):
        # Create an Alpaca PROV Entity based on DataObject/File information
        if isinstance(info, DataObject):
            return self._add_DataObjectEntity(info)
        elif isinstance(info, File):
            return self._add_FileEntity(info)
        raise ValueError("Invalid entity!")

    # Interface methods

    def _add_function_execution(self, execution, script_agent, script_info,
                                session_id):
        # Add one `FunctionExecution` record to the file, and generate all the
        # provenance semantic relationships

        def _is_membership(function_info):
            name = function_info.name
            return name in ("attribute", "subscript")

        function_info = execution.function
        if _is_membership(function_info):
            # attributes and subscripting operations
            container = execution.input[0]
            child = execution.output[0]
            container_entity = self._create_entity(container)
            if PROV.wasAttributedTo not in \
                    self.graph.predicates(container_entity, script_agent):
                self._wasAttributedTo(container_entity, script_agent)
            child_entity = self._create_entity(child)
            self._add_membership(container_entity, child_entity,
                                 execution.params)
        else:
            # This is a function execution. Add Function activity
            cur_function = self._add_Function(function_info)

            # Get the FunctionExecution node with function parameters and
            # other provenance info
            cur_activity = self._add_FunctionExecution(
                script_info=script_info, session_id=session_id,
                execution_id=execution.execution_id,
                function_info=function_info, params=execution.params,
                execution_order=execution.order,
                code_statement=execution.code_statement,
                start=execution.time_stamp_start,
                end=execution.time_stamp_end,
                function=cur_function,
            )

            # Add all the inputs as entities, and create a `used` association
            # with the activity. URNs differ when the input is a file or
            # Python object.
            input_entities = []
            for key, value in execution.input.items():
                cur_entities = []

                if isinstance(value, Container):
                    # If this is a Container, several objects are inside.
                    for element in value.elements:
                        cur_entities.append(self._create_entity(element))
                else:
                    cur_entities.append(self._create_entity(value))

                input_entities.extend(cur_entities)

                for cur_entity in cur_entities:
                    self._used(activity=cur_activity, entity=cur_entity)
                    self._wasAttributedTo(entity=cur_entity,
                                          agent=script_agent)

            # Add all the outputs as entities, and create the `wasGenerated`
            # relationship.
            output_entities = []
            for key, value in execution.output.items():
                cur_entity = self._create_entity(value)
                output_entities.append(cur_entity)
                self._wasGeneratedBy(entity=cur_entity, activity=cur_activity)
                self._wasAttributedTo(entity=cur_entity, agent=script_agent)

            # Iterate over the input/output pairs to add the `wasDerived`
            # relationship
            for input_entity, output_entity in \
                    product(input_entities, output_entities):
                self._wasDerivedFrom(used_entity=input_entity,
                                     generated_entity=output_entity)

            # Associate the activity to the script
            self._wasAssociatedWith(activity=cur_activity, agent=script_agent)

    def add_history(self, script_info, session_id, history):
        """
        Adds a history of `FunctionExecution` records captured by Alpaca to a
        PROV document using the Alpaca PROV ontology. The script is added as
        a `ScriptAgent` agent.

        Parameters
        ----------
        script_info : alpaca_types.File
            Named tuple with the information on the script being tracked
            (hash and file path).
        session_id : str
            Unique identifier for this script execution.
        history : list of FunctionExecution
            Provenance history to be serialized as PROV.
        """
        script_agent = self._add_ScriptAgent(script_info, session_id)
        for execution in history:
            self._add_function_execution(execution, script_agent, script_info,
                                         session_id)

    def read_records(self, file_name, file_format='turtle'):
        """
        Reads PROV data that was previously serialized as RDF.

        Parameters
        ----------
        file_name : str or Path-like
            Location of the file with PROV data to be read.
        file_format : {'json-ld', 'n3', 'nt', 'turtle', 'xml', 'ttl', 'rdf', 'json'}
            Format used to serialize the file that is being read. If None, the
            format will be inferred from the extension. The formats are
            the ones accepted by RDFLib. Some shortucts are defined for common
            file extensions:

            * 'ttl': Turtle
            * 'rdf': RDF-XML
            * 'json': JSON-LD

        Raises
        ------
        ValueError
            If `file_format` is None and `file_name` has no extension to infer
            the format, if it could not be inferred, or if the format is
            invalid.
        """
        if file_format is None:
            file_format = _get_prov_file_format(file_name)

        if file_format is None:
            raise ValueError("Could not infer serialization format. Please,"
                             "provide it explicitly using `file_format`.")

        if file_format not in ['json-ld', 'n3', 'nt', 'turtle', 'xml']:
            raise ValueError("Unsupported serialization format")

        with open(file_name, "r") as source:
            self.graph.parse(source, format=file_format)

    def serialize(self, file_name, file_format='turtle'):
        """
        Writes PROV data to a file or gets an in-memory string.

        Parameters
        ----------
        file_name : str or Path-like
            Location of the file with PROV data to be read.
        file_format : {'json-ld', 'n3', 'nt', 'hext', 'pretty-xml', 'trig', 'turtle', 'longturtle', 'xml'}
            Format used in the file that is being read. The format strings are
            the ones supported by RDFLib.
            If None, the format will be inferred from the extension.
            Default: 'turtle'

        """
        return self.graph.serialize(file_name, format=file_format)
