# Supplementary material for: Facilitating the Sharing of Electrophysiology Data Analysis Results Through In-Depth Provenance Capture
Source: eNeuro. 2024 Jun 7;11(6):ENEURO.0476-23.2024. doi: 10.1523/ENEURO.0476-23.2024 (PMC11181106; doi:10.1523/ENEURO.0476-23.2024)
Supplement: Extended Data 1 — Download Extended Data 1, ZIP file. [file eneuro-11-ENEURO.0476-23.2024-s001.zip › alpaca/test/res/input_multiple.ttl]

@prefix alpaca: <http://purl.org/alpaca#> .
@prefix prov: <http://www.w3.org/ns/prov#> .
@prefix xsd: <http://www.w3.org/2001/XMLSchema#> .

<urn:fz-juelich.de:alpaca:object:Python:test.OutputObject:54321> a alpaca:DataObjectEntity ;
    prov:wasDerivedFrom <urn:fz-juelich.de:alpaca:object:Python:test.InputObject:12345> ,
        <urn:fz-juelich.de:alpaca:object:Python:test.InputObject:212345> ;
    prov:wasAttributedTo <urn:fz-juelich.de:alpaca:script:Python:script.py:111111#999999> ;
    prov:wasGeneratedBy <urn:fz-juelich.de:alpaca:function_execution:Python:111111:999999:test.test_function#12345> ;
    alpaca:hashSource "joblib_SHA1" .

<urn:fz-juelich.de:alpaca:object:Python:test.InputObject:12345> a alpaca:DataObjectEntity ;
    prov:wasAttributedTo <urn:fz-juelich.de:alpaca:script:Python:script.py:111111#999999> ;
    alpaca:hashSource "joblib_SHA1" .

<urn:fz-juelich.de:alpaca:object:Python:test.InputObject:212345> a alpaca:DataObjectEntity ;
    prov:wasAttributedTo <urn:fz-juelich.de:alpaca:script:Python:script.py:111111#999999> ;
    alpaca:hashSource "joblib_SHA1" .

<urn:fz-juelich.de:alpaca:function_execution:Python:111111:999999:test.test_function#12345> a alpaca:FunctionExecution ;
    prov:startedAtTime "2022-05-02T12:34:56.123456"^^xsd:dateTime ;
    prov:endedAtTime "2022-05-02T12:35:56.123456"^^xsd:dateTime ;
    prov:used <urn:fz-juelich.de:alpaca:object:Python:test.InputObject:12345> ,
        <urn:fz-juelich.de:alpaca:object:Python:test.InputObject:212345> ;
    prov:wasAssociatedWith <urn:fz-juelich.de:alpaca:script:Python:script.py:111111#999999> ;
    alpaca:codeStatement "test_function(input_1, input_2, 5)" ;
    alpaca:executionOrder 1 ;
    alpaca:usedFunction <urn:fz-juelich.de:alpaca:function:Python:test.test_function> ;
    alpaca:hasParameter [ a alpaca:NameValuePair ;
        alpaca:pairName "param_1" ;
        alpaca:pairValue 5 ] .

<urn:fz-juelich.de:alpaca:function:Python:test.test_function> a alpaca:Function ;
    alpaca:functionName "test_function" ;
    alpaca:implementedIn "test" ;
    alpaca:functionVersion "0.0.1" .

<urn:fz-juelich.de:alpaca:script:Python:script.py:111111#999999> a alpaca:ScriptAgent ;
    alpaca:scriptPath "/script.py" .
