# Supplementary material for: Facilitating the Sharing of Electrophysiology Data Analysis Results Through In-Depth Provenance Capture
Source: eNeuro. 2024 Jun 7;11(6):ENEURO.0476-23.2024. doi: 10.1523/ENEURO.0476-23.2024 (PMC11181106; doi:10.1523/ENEURO.0476-23.2024)
Supplement: Extended Data 1 — Download Extended Data 1, ZIP file. [file eneuro-11-ENEURO.0476-23.2024-s001.zip › alpaca/test/res/parallel_graph.ttl]

@prefix alpaca: <http://purl.org/alpaca#> .
@prefix prov: <http://www.w3.org/ns/prov#> .
@prefix xsd: <http://www.w3.org/2001/XMLSchema#> .

<urn:fz-juelich.de:alpaca:object:Python:__main__.OutputObject:3934c99ea6197963f4bc7413932f6ce6dd800b08> a alpaca:DataObjectEntity ;
    prov:wasAttributedTo <urn:fz-juelich.de:alpaca:script:Python:test_graph.py:4ff615bf10e589799a96729fdf19df67dc8b5fb03090a934107074b5c09b5393#13495a29-65e6-4853-90b1-05bb4dba9040> ;
    prov:wasDerivedFrom <urn:fz-juelich.de:alpaca:object:Python:__main__.InputObject:eed23509f67bfc5dd108fe361ce57a1b9737a286> ;
    prov:wasGeneratedBy <urn:fz-juelich.de:alpaca:function_execution:Python:4ff615bf10e589799a96729fdf19df67dc8b5fb03090a934107074b5c09b5393:13495a29-65e6-4853-90b1-05bb4dba9040:__main__.process#7e3565c0-4313-4229-a0dc-8fa81e4301a1> ;
    alpaca:hasAttribute [ a alpaca:NameValuePair ;
            alpaca:pairName "metadata" ;
            alpaca:pairValue 0 ],
        [ a alpaca:NameValuePair ;
            alpaca:pairName "shape" ;
            alpaca:pairValue "(4,)" ] ;
    alpaca:hashSource "joblib_SHA1" .

<urn:fz-juelich.de:alpaca:object:Python:__main__.OutputObject:4ef19b49bcf029faae5349020a54096d53398c95> a alpaca:DataObjectEntity ;
    prov:wasAttributedTo <urn:fz-juelich.de:alpaca:script:Python:test_graph.py:4ff615bf10e589799a96729fdf19df67dc8b5fb03090a934107074b5c09b5393#13495a29-65e6-4853-90b1-05bb4dba9040> ;
    prov:wasDerivedFrom <urn:fz-juelich.de:alpaca:object:Python:__main__.InputObject:b443853aa145342288afaae4f68b6b421683f411> ;
    prov:wasGeneratedBy <urn:fz-juelich.de:alpaca:function_execution:Python:4ff615bf10e589799a96729fdf19df67dc8b5fb03090a934107074b5c09b5393:13495a29-65e6-4853-90b1-05bb4dba9040:__main__.process#3dbe5e02-a5e6-48b6-8cb8-e3f0447d7a40> ;
    alpaca:hasAttribute [ a alpaca:NameValuePair ;
            alpaca:pairName "shape" ;
            alpaca:pairValue "(2,)" ],
        [ a alpaca:NameValuePair ;
            alpaca:pairName "metadata" ;
            alpaca:pairValue 0 ] ;
    alpaca:hashSource "joblib_SHA1" .

<urn:fz-juelich.de:alpaca:object:Python:__main__.OutputObject:93f4a32cb869a3e115e3382fd0fd49ab4ea0c8df> a alpaca:DataObjectEntity ;
    prov:wasAttributedTo <urn:fz-juelich.de:alpaca:script:Python:test_graph.py:4ff615bf10e589799a96729fdf19df67dc8b5fb03090a934107074b5c09b5393#13495a29-65e6-4853-90b1-05bb4dba9040> ;
    prov:wasDerivedFrom <urn:fz-juelich.de:alpaca:object:Python:__main__.InputObject:84fa33edca00abb3c664c3b994e455ae10fbefa1> ;
    prov:wasGeneratedBy <urn:fz-juelich.de:alpaca:function_execution:Python:4ff615bf10e589799a96729fdf19df67dc8b5fb03090a934107074b5c09b5393:13495a29-65e6-4853-90b1-05bb4dba9040:__main__.process#f635dbb8-ad01-4c3d-99ca-5496940143cc> ;
    alpaca:hasAttribute [ a alpaca:NameValuePair ;
            alpaca:pairName "metadata" ;
            alpaca:pairValue 1 ],
        [ a alpaca:NameValuePair ;
            alpaca:pairName "shape" ;
            alpaca:pairValue "(3,)" ] ;
    alpaca:hashSource "joblib_SHA1" .

<urn:fz-juelich.de:alpaca:object:Python:__main__.OutputObject:97ce94acf4ec4e2cb7d1319b798dbdd187df9558> a alpaca:DataObjectEntity ;
    prov:wasAttributedTo <urn:fz-juelich.de:alpaca:script:Python:test_graph.py:4ff615bf10e589799a96729fdf19df67dc8b5fb03090a934107074b5c09b5393#13495a29-65e6-4853-90b1-05bb4dba9040> ;
    prov:wasDerivedFrom <urn:fz-juelich.de:alpaca:object:Python:__main__.InputObject:9dbee0f2b42ba928138d4eb3cc3059f2d7086716> ;
    prov:wasGeneratedBy <urn:fz-juelich.de:alpaca:function_execution:Python:4ff615bf10e589799a96729fdf19df67dc8b5fb03090a934107074b5c09b5393:13495a29-65e6-4853-90b1-05bb4dba9040:__main__.process#6ef55dd9-35f5-4519-aed5-80906c7fa341> ;
    alpaca:hasAttribute [ a alpaca:NameValuePair ;
            alpaca:pairName "metadata" ;
            alpaca:pairValue 1 ],
        [ a alpaca:NameValuePair ;
            alpaca:pairName "shape" ;
            alpaca:pairValue "(5,)" ] ;
    alpaca:hashSource "joblib_SHA1" .

<urn:fz-juelich.de:alpaca:object:Python:builtins.list:f801594e5cebdc73ba8815e8ad66cab5cd86d2bf> a alpaca:DataObjectEntity ;
    prov:hadMember <urn:fz-juelich.de:alpaca:object:Python:__main__.InputObject:84fa33edca00abb3c664c3b994e455ae10fbefa1>,
        <urn:fz-juelich.de:alpaca:object:Python:__main__.InputObject:9dbee0f2b42ba928138d4eb3cc3059f2d7086716>,
        <urn:fz-juelich.de:alpaca:object:Python:__main__.InputObject:b443853aa145342288afaae4f68b6b421683f411>,
        <urn:fz-juelich.de:alpaca:object:Python:__main__.InputObject:eed23509f67bfc5dd108fe361ce57a1b9737a286> ;
    prov:wasAttributedTo <urn:fz-juelich.de:alpaca:script:Python:test_graph.py:4ff615bf10e589799a96729fdf19df67dc8b5fb03090a934107074b5c09b5393#13495a29-65e6-4853-90b1-05bb4dba9040> ;
    alpaca:hashSource "joblib_SHA1" .

<urn:fz-juelich.de:alpaca:function_execution:Python:4ff615bf10e589799a96729fdf19df67dc8b5fb03090a934107074b5c09b5393:13495a29-65e6-4853-90b1-05bb4dba9040:__main__.process#3dbe5e02-a5e6-48b6-8cb8-e3f0447d7a40> a alpaca:FunctionExecution ;
    prov:endedAtTime "2022-12-01T13:28:46.723219"^^xsd:dateTime ;
    prov:startedAtTime "2022-12-01T13:28:46.722373"^^xsd:dateTime ;
    prov:used <urn:fz-juelich.de:alpaca:object:Python:__main__.InputObject:b443853aa145342288afaae4f68b6b421683f411> ;
    prov:wasAssociatedWith <urn:fz-juelich.de:alpaca:script:Python:test_graph.py:4ff615bf10e589799a96729fdf19df67dc8b5fb03090a934107074b5c09b5393#13495a29-65e6-4853-90b1-05bb4dba9040> ;
    alpaca:codeStatement "res = process(items[index], index)" ;
    alpaca:executionOrder 1 ;
    alpaca:hasParameter [ a alpaca:NameValuePair ;
            alpaca:pairName "value" ;
            alpaca:pairValue 0 ] ;
    alpaca:usedFunction <urn:fz-juelich.de:alpaca:function:Python:__main__.process> .

<urn:fz-juelich.de:alpaca:function_execution:Python:4ff615bf10e589799a96729fdf19df67dc8b5fb03090a934107074b5c09b5393:13495a29-65e6-4853-90b1-05bb4dba9040:__main__.process#6ef55dd9-35f5-4519-aed5-80906c7fa341> a alpaca:FunctionExecution ;
    prov:endedAtTime "2022-12-01T13:28:46.724807"^^xsd:dateTime ;
    prov:startedAtTime "2022-12-01T13:28:46.724328"^^xsd:dateTime ;
    prov:used <urn:fz-juelich.de:alpaca:object:Python:__main__.InputObject:9dbee0f2b42ba928138d4eb3cc3059f2d7086716> ;
    prov:wasAssociatedWith <urn:fz-juelich.de:alpaca:script:Python:test_graph.py:4ff615bf10e589799a96729fdf19df67dc8b5fb03090a934107074b5c09b5393#13495a29-65e6-4853-90b1-05bb4dba9040> ;
    alpaca:codeStatement "res = process(items[index], index)" ;
    alpaca:executionOrder 4 ;
    alpaca:hasParameter [ a alpaca:NameValuePair ;
            alpaca:pairName "value" ;
            alpaca:pairValue 3 ] ;
    alpaca:usedFunction <urn:fz-juelich.de:alpaca:function:Python:__main__.process> .

<urn:fz-juelich.de:alpaca:function_execution:Python:4ff615bf10e589799a96729fdf19df67dc8b5fb03090a934107074b5c09b5393:13495a29-65e6-4853-90b1-05bb4dba9040:__main__.process#7e3565c0-4313-4229-a0dc-8fa81e4301a1> a alpaca:FunctionExecution ;
    prov:endedAtTime "2022-12-01T13:28:46.724284"^^xsd:dateTime ;
    prov:startedAtTime "2022-12-01T13:28:46.723807"^^xsd:dateTime ;
    prov:used <urn:fz-juelich.de:alpaca:object:Python:__main__.InputObject:eed23509f67bfc5dd108fe361ce57a1b9737a286> ;
    prov:wasAssociatedWith <urn:fz-juelich.de:alpaca:script:Python:test_graph.py:4ff615bf10e589799a96729fdf19df67dc8b5fb03090a934107074b5c09b5393#13495a29-65e6-4853-90b1-05bb4dba9040> ;
    alpaca:codeStatement "res = process(items[index], index)" ;
    alpaca:executionOrder 3 ;
    alpaca:hasParameter [ a alpaca:NameValuePair ;
            alpaca:pairName "value" ;
            alpaca:pairValue 2 ] ;
    alpaca:usedFunction <urn:fz-juelich.de:alpaca:function:Python:__main__.process> .

<urn:fz-juelich.de:alpaca:function_execution:Python:4ff615bf10e589799a96729fdf19df67dc8b5fb03090a934107074b5c09b5393:13495a29-65e6-4853-90b1-05bb4dba9040:__main__.process#f635dbb8-ad01-4c3d-99ca-5496940143cc> a alpaca:FunctionExecution ;
    prov:endedAtTime "2022-12-01T13:28:46.723763"^^xsd:dateTime ;
    prov:startedAtTime "2022-12-01T13:28:46.723265"^^xsd:dateTime ;
    prov:used <urn:fz-juelich.de:alpaca:object:Python:__main__.InputObject:84fa33edca00abb3c664c3b994e455ae10fbefa1> ;
    prov:wasAssociatedWith <urn:fz-juelich.de:alpaca:script:Python:test_graph.py:4ff615bf10e589799a96729fdf19df67dc8b5fb03090a934107074b5c09b5393#13495a29-65e6-4853-90b1-05bb4dba9040> ;
    alpaca:codeStatement "res = process(items[index], index)" ;
    alpaca:executionOrder 2 ;
    alpaca:hasParameter [ a alpaca:NameValuePair ;
            alpaca:pairName "value" ;
            alpaca:pairValue 1 ] ;
    alpaca:usedFunction <urn:fz-juelich.de:alpaca:function:Python:__main__.process> .

<urn:fz-juelich.de:alpaca:object:Python:__main__.InputObject:84fa33edca00abb3c664c3b994e455ae10fbefa1> a alpaca:DataObjectEntity ;
    prov:wasAttributedTo <urn:fz-juelich.de:alpaca:script:Python:test_graph.py:4ff615bf10e589799a96729fdf19df67dc8b5fb03090a934107074b5c09b5393#13495a29-65e6-4853-90b1-05bb4dba9040> ;
    alpaca:containerIndex 1 ;
    alpaca:hasAttribute [ a alpaca:NameValuePair ;
            alpaca:pairName "shape" ;
            alpaca:pairValue "(3,)" ],
        [ a alpaca:NameValuePair ;
            alpaca:pairName "metadata" ;
            alpaca:pairValue 5 ] ;
    alpaca:hashSource "joblib_SHA1" .

<urn:fz-juelich.de:alpaca:object:Python:__main__.InputObject:9dbee0f2b42ba928138d4eb3cc3059f2d7086716> a alpaca:DataObjectEntity ;
    prov:wasAttributedTo <urn:fz-juelich.de:alpaca:script:Python:test_graph.py:4ff615bf10e589799a96729fdf19df67dc8b5fb03090a934107074b5c09b5393#13495a29-65e6-4853-90b1-05bb4dba9040> ;
    alpaca:containerIndex 3 ;
    alpaca:hasAttribute [ a alpaca:NameValuePair ;
            alpaca:pairName "metadata" ;
            alpaca:pairValue 5 ],
        [ a alpaca:NameValuePair ;
            alpaca:pairName "shape" ;
            alpaca:pairValue "(5,)" ] ;
    alpaca:hashSource "joblib_SHA1" .

<urn:fz-juelich.de:alpaca:object:Python:__main__.InputObject:b443853aa145342288afaae4f68b6b421683f411> a alpaca:DataObjectEntity ;
    prov:wasAttributedTo <urn:fz-juelich.de:alpaca:script:Python:test_graph.py:4ff615bf10e589799a96729fdf19df67dc8b5fb03090a934107074b5c09b5393#13495a29-65e6-4853-90b1-05bb4dba9040> ;
    alpaca:containerIndex 0 ;
    alpaca:hasAttribute [ a alpaca:NameValuePair ;
            alpaca:pairName "metadata" ;
            alpaca:pairValue 5 ],
        [ a alpaca:NameValuePair ;
            alpaca:pairName "shape" ;
            alpaca:pairValue "(2,)" ] ;
    alpaca:hashSource "joblib_SHA1" .

<urn:fz-juelich.de:alpaca:object:Python:__main__.InputObject:eed23509f67bfc5dd108fe361ce57a1b9737a286> a alpaca:DataObjectEntity ;
    prov:wasAttributedTo <urn:fz-juelich.de:alpaca:script:Python:test_graph.py:4ff615bf10e589799a96729fdf19df67dc8b5fb03090a934107074b5c09b5393#13495a29-65e6-4853-90b1-05bb4dba9040> ;
    alpaca:containerIndex 2 ;
    alpaca:hasAttribute [ a alpaca:NameValuePair ;
            alpaca:pairName "shape" ;
            alpaca:pairValue "(4,)" ],
        [ a alpaca:NameValuePair ;
            alpaca:pairName "metadata" ;
            alpaca:pairValue 5 ] ;
    alpaca:hashSource "joblib_SHA1" .

<urn:fz-juelich.de:alpaca:function:Python:__main__.process> a alpaca:Function ;
    alpaca:functionName "process" ;
    alpaca:functionVersion "" ;
    alpaca:implementedIn "__main__" .

<urn:fz-juelich.de:alpaca:script:Python:test_graph.py:4ff615bf10e589799a96729fdf19df67dc8b5fb03090a934107074b5c09b5393#13495a29-65e6-4853-90b1-05bb4dba9040> a alpaca:ScriptAgent ;
    alpaca:scriptPath "/test_graph.py" .
