# Supplementary material for: Facilitating the Sharing of Electrophysiology Data Analysis Results Through In-Depth Provenance Capture
Source: eNeuro. 2024 Jun 7;11(6):ENEURO.0476-23.2024. doi: 10.1523/ENEURO.0476-23.2024 (PMC11181106; doi:10.1523/ENEURO.0476-23.2024)
Supplement: Extended Data 1 — Download Extended Data 1, ZIP file. [file eneuro-11-ENEURO.0476-23.2024-s001.zip › doc/acknowledgments.rst]

.. _acknowledgments:

***************
Acknowledgments
***************

The development of this open source software was funded by the `Helmholtz
School for Data Science in Life, Earth and Energy (HDS-LEE)
<http://www.hds-lee.de>`_ and  the `Human Brain Project
<http://www.humanbrainproject.eu>`_, funded from the European Union’s Horizon
2020 Framework Programme for Research and Innovation under Specific Grant
Agreements No. 785907 and No. 945539 (Human Brain Project SGA2 and SGA3).
