# Supplementary material for: Facilitating the Sharing of Electrophysiology Data Analysis Results Through In-Depth Provenance Capture
Source: eNeuro. 2024 Jun 7;11(6):ENEURO.0476-23.2024. doi: 10.1523/ENEURO.0476-23.2024 (PMC11181106; doi:10.1523/ENEURO.0476-23.2024)
Supplement: Extended Data 1 — Download Extended Data 1, ZIP file. [file eneuro-11-ENEURO.0476-23.2024-s001.zip › doc/index.rst]

**************************************************
Alpaca - Automated Lightweight Provenance Capture
**************************************************

Alpaca is a Python package for the capture of provenance information during the
execution of Python scripts that process data.

Alpaca provides a simple API for recording the details of the functions being
executed, the data flow, and a description of parameters used.
This is accomplished with minimal code instrumentation and user intervention.

Provenance information is structured and serialized according to a model
based on the `W3C PROV format <https://www.w3.org/TR/prov-overview/>`_.

Examples are provided for the analysis of electrophysiology data, using the
open source packages `Neo <https://neuralensemble.org/neo>`_ and
`Elephant <https://python-elephant.org>`_.

Visit the `project page on GitHub <https://github.com/INM-6/alpaca>`_, to
report bugs and issues, or to make contributions to the source code.


Table of Contents
-----------------

.. toctree::
   :maxdepth: 1

   introduction
   install
   examples
   api
   authors
   release_notes
   acknowledgments
   open_software_licenses


.. |date| date::
.. |time| date:: %H:%M
