# Supplementary material for: Facilitating the Sharing of Electrophysiology Data Analysis Results Through In-Depth Provenance Capture
Source: eNeuro. 2024 Jun 7;11(6):ENEURO.0476-23.2024. doi: 10.1523/ENEURO.0476-23.2024 (PMC11181106; doi:10.1523/ENEURO.0476-23.2024)
Supplement: Extended Data 1 — Download Extended Data 1, ZIP file. [file eneuro-11-ENEURO.0476-23.2024-s001.zip › doc/introduction.rst]

***************
What is Alpaca?
***************

*Provenance* is a term that refers to a description of all details that have
led to the creation of a certain object. In the context of processing data
on a computer, this involves recording the individual steps and the environment
that were used to arrive at the processed data. Where such data processing
is performed by a Python script, this may involve information such as the
Python environment, the script and script version used, and any input files.
While this information will suffice to ensure reproducibility of the
data processing, it is not possible to tell what was done to the input
data without the need to study the script, and more often than not, observe the
execution of the script in a debugger to track the individual variables.

**A**\utomated **L**\ightweight **P**\roven\ **a**\nce **Ca**\pture (Alpaca)
is a toolbox to easily capture and serialize more detailed provenance information
when running Python scripts. To this end, Alpaca generates an additional file with
the provenance information as metadata to accompany the output files of a script.
For example, considering a script that reads a data file and produces a figure as an
image output file, Alpaca will generate an additional file containing the
provenance of the image in terms of the data flow and functions used by the script
to generate the figure.

.. figure:: _static/images/alpaca/alpaca_overview.png


How Alpaca captures provenance?
-------------------------------

The design of Alpaca is based on the notion that a Python script is composed
of a series of functions, executed in sequence. The function may take some
data as input, and produce output based on a transformation of that data or
generate new data. Finally, the functions may be controlled by parameters
that modify their behavior and affect the generation of the output.

Therefore, we define the following concepts with respect to a function used in
the Python script:

* **input**: a file or Python object that provides data for the function. It
  is one of the function arguments (positional or keyword);
* **output**: a file or Python object generated by a function. Can be a return
  value of the function or one of the function arguments;
* **parameter**: any other function argument (positional or keyword) that is
  neither an input nor an output;
* **metadata**: additional information contained in the input/output. These
  can be information accessible by attributes of the Python objects (i.e.,
  accessed by the dot `.` after the object name, such as `data.shape`) or
  files (e.g., the file path).


When using Alpaca, a provenance track that contains the sequence of functions
called in the script is built, and the relationships between inputs/outputs are
captured together with the relevant parameters used in each function call.
Additionally, certain properties (metadata) of the inputs/outputs are
captured to help understanding and interpreting the provenance.

The capture is accomplished by a function decorator that it is used to
identify the inputs, outputs, and parameters at runtime. It also analyzes
attributes and other object relationships relevant to build the provenance
track. The user must apply the decorator to each function in the Python script
to allow tracking, or resort to libraries that offer their functionality with the
corresponding decorators already in place.

.. figure:: _static/images/alpaca/alpaca_decorator.png


Serialization of provenance information as metadata
---------------------------------------------------

Ultimately, the captured provenance information can be serialized as a text
file using `RDF <https://www.w3.org/TR/rdf11-concepts/>`_ according to the
provenance data model defined by the
`W3C PROV standard <https://www.w3.org/TR/prov-overview/>`_. For that, the base
`PROV-O ontology <https://www.w3.org/TR/prov-o/>`_ was extended to incorporate
Alpaca elements. The following classes are defined:

* **DataObjectEntity**: any Python object that was input to/output from a
  function;
* **FileEntity**: any file that was input to/output from a function;
* **FunctionExecution**: every single function call executed by the script;
* **ScriptAgent**: represents the script whose execution the provenance
  information was captured from.

The figure below shows the relationship of Alpaca classes (filled shapes) to
the base PROV-O classes (unfilled shapes):

.. figure:: _static/images/alpaca/alpaca_prov.png


For these classes, the usual PROV-O relationships describing provenance apply:

.. figure:: _static/images/alpaca/alpaca_prov_relationships.png


Finally, extended properties in the Alpaca ontology were defined, to store
relevant provenance information:

* **hasParameter**: describes a function parameter in the
  **FunctionExecution**;
* **hasAttribute**: describes a metadata value in the **DataObjectEntity**;
* **hasAnnotation**: describes one annotation metadata in the
  **DataObjectEntity**. Annotations are special metadata stored as key/value
  pairs stored in dictionaries that are part of the object, such as the
  `annotations of Neo objects <https://neo.readthedocs.io/en/latest/core.html#annotations>`_.

These extended properties are stored as special values (`NameValuePair` class), where
`pairName` is a string describing the parameter, attribute, or annotation name,
and `pairValue` contains the actual value. This allows serialization of
specific names without the risk of breaking RDF syntax.

.. figure:: _static/images/alpaca/alpaca_prov_properties.png


Finally, each object is identified with an URI, based on its type and contents,
that is automatically generated.
