# Supplementary material for: Facilitating the Sharing of Electrophysiology Data Analysis Results Through In-Depth Provenance Capture
Source: eNeuro. 2024 Jun 7;11(6):ENEURO.0476-23.2024. doi: 10.1523/ENEURO.0476-23.2024 (PMC11181106; doi:10.1523/ENEURO.0476-23.2024)
Supplement: Extended Data 1 — Download Extended Data 1, ZIP file. [file eneuro-11-ENEURO.0476-23.2024-s001.zip › doc/examples.rst]

.. _examples:

*****************
Examples of usage
*****************

The folder **examples** contains scripts that show how Alpaca should be used
when implementing scripts with provenance tracking.

The example implements a simple analysis of electrophysiology data and utilizes
publicly available electrophysiology datasets. The following pages will guide you
through these examples step-by-step.

.. toctree::
    :maxdepth: 1

    examples/setup
    examples/simple
    examples/visualize
    examples/gephi
