# Supplementary material for: Facilitating the Sharing of Electrophysiology Data Analysis Results Through In-Depth Provenance Capture
Source: eNeuro. 2024 Jun 7;11(6):ENEURO.0476-23.2024. doi: 10.1523/ENEURO.0476-23.2024 (PMC11181106; doi:10.1523/ENEURO.0476-23.2024)
Supplement: Extended Data 1 — Download Extended Data 1, ZIP file. [file eneuro-11-ENEURO.0476-23.2024-s001.zip › doc/reference/interface.rst]

.. _interface:

*******************
Interface functions
*******************

These functions allow you to activate/deactivate provenance tracking,
and view the raw history, and serialize the information to a file.

.. autofunction:: alpaca.activate

.. autofunction:: alpaca.deactivate

.. autofunction:: alpaca.print_history

.. autofunction:: alpaca.save_provenance
