# Supplementary material for: Facilitating the Sharing of Electrophysiology Data Analysis Results Through In-Depth Provenance Capture
Source: eNeuro. 2024 Jun 7;11(6):ENEURO.0476-23.2024. doi: 10.1523/ENEURO.0476-23.2024 (PMC11181106; doi:10.1523/ENEURO.0476-23.2024)
Supplement: Extended Data 1 — Download Extended Data 1, ZIP file. [file eneuro-11-ENEURO.0476-23.2024-s001.zip › doc/reference/decorator.rst]

****************************
Provenance tracker decorator
****************************

The Alpaca class decorator can be used to instrument the functions used in
the script, to track the inputs, outputs, and parameters.

.. autoclass:: alpaca.Provenance
