# Supplementary material for: Facilitating the Sharing of Electrophysiology Data Analysis Results Through In-Depth Provenance Capture
Source: eNeuro. 2024 Jun 7;11(6):ENEURO.0476-23.2024. doi: 10.1523/ENEURO.0476-23.2024 (PMC11181106; doi:10.1523/ENEURO.0476-23.2024)
Supplement: Extended Data 1 — Download Extended Data 1, ZIP file. [file eneuro-11-ENEURO.0476-23.2024-s001.zip › doc/examples/gephi.rst]

*****************************************
Visualizing a provenance graph with Gephi
*****************************************

`Gephi <https://gephi.org/>`_ is an open-source and free tool developed to
visualize and explore graphs and networks, and supports the visualization of
graphs stored in the GEXF format.

We can follow the instructions of the :ref:`visualization` section on the
Alpaca `Installation` section, for instructions on how to download and setup
Gephi.


Loading the GEXF file
---------------------

To visualize the graph, use the `Open` command:

1. Go to `File->Open...`;

2. Select the GEXF file that you saved with the **visualize_prov.py** script.


You will end up with the graph loaded in the main screen of Gephi:

.. figure:: ../_static/images/gephi/screenshot_1.png


Adjusting the graph layout
--------------------------

The graph can be sorted and organized using one of the layout algorithms.
We recommend `Force Atlas 2`:

1. Select `Force Atlas 2` from the drop-down list at the Layout panel on the
   bottom left;

2. Mark the options `Prevent Overlap` and `Dissuade Hubs` on the `Behavior
   Alternatives` section;

3. Press `Run`. After a few seconds, the graph will be sorted. Press `Stop`.

.. figure:: ../_static/images/gephi/screenshot_2.png


Adjusting the graph visualization
---------------------------------

You can zoom in/out using the mouse wheel. You can drag the graph by pressing
and holding the right button while moving the mouse.

.. figure:: ../_static/images/gephi/screenshot_3.png


You can tweak the graph appearance by displaying labels and using different
colors for the nodes, according to their type:

1. Enable labels using the button at the bottom toolbar;

2. Select a good font size using the slider.

.. figure:: ../_static/images/gephi/screenshot_4.png


Color the nodes using the partition function:

1. At the `Appearance` panel on the top left, select the `Partition` tab
   inside the `Nodes` panel.

2. From the drop-down list, select `type` property, and click `Apply` at the
   bottom of the panel.

.. figure:: ../_static/images/gephi/screenshot_5.png


You will see the sequence of functions called (orange nodes) and the Python
objects (purple) or files (green) used/generated by each function.

.. figure:: ../_static/images/gephi/screenshot_6.png


Inspecting provenance information
---------------------------------

You can use the `Edit - Edit Node attributes` tool to display the properties of
each node in the `Edit` panel at the top left.

.. figure:: ../_static/images/gephi/screenshot_7.png


Understanding provenance
------------------------

Let's take one of the function calls in **run_basic.py**:

.. code-block:: Python

    isi_counts, isi_edges = isi_histogram(isi_times)


This is represented in the graph by the `isi_histogram` node:

.. figure:: ../_static/images/gephi/screenshot_8.png


Inspecting `isi_histogram` we can see the parameters used (that were the
defaults in the function call):

.. figure:: ../_static/images/gephi/screenshot_9.png


We can also inspect the two result objects:

1. The `ndarray` object contains the counts (i.e., an integer array with
shape `(249,)`);

.. figure:: ../_static/images/gephi/screenshot_10.png


2. The `Quantity` object contains the histogram edges (float array with shape
`(250,)`).

.. figure:: ../_static/images/gephi/screenshot_11.png


Therefore, the generated histogram has 249 bins.
