# Supplementary material for: Facilitating the Sharing of Electrophysiology Data Analysis Results Through In-Depth Provenance Capture
Source: eNeuro. 2024 Jun 7;11(6):ENEURO.0476-23.2024. doi: 10.1523/ENEURO.0476-23.2024 (PMC11181106; doi:10.1523/ENEURO.0476-23.2024)
Supplement: Extended Data 1 — Download Extended Data 1, ZIP file. [file eneuro-11-ENEURO.0476-23.2024-s001.zip › doc/examples/simple.rst]

**************
Simple example
**************

The **run_basic.py** script shows the basic functionality of Alpaca.
The script takes the downloaded dataset file as input argument. The provenance
information will be saved as **run_basic.ttl** in the RDF Turtle format.
You can modify the script to export according to other serialization formats.

Running the script
------------------

The usage of the script is:

.. code-block:: sh

    python run_basic.py [path_to_dataset]

This script parses the arguments and call the **main** function with the
file name as parameter. The main code to be tracked is within the **main**
function. In the following, we will walk through the script.


Importing Alpaca and necessary functions
----------------------------------------

We start by importing the **Provenance** decorator and the interface
functions:

.. code-block:: python

    from alpaca import Provenance, activate, save_provenance

We can also import utility functions to facilitate generating file names:

.. code-block:: python

    from alpaca.utils import get_file_name


Applying the decorator
----------------------

User-defined functions
~~~~~~~~~~~~~~~~~~~~~~

We use the syntactic sugar **@** to apply the decorator to the functions
we defined in our own script:

.. code-block:: python

    @Provenance(inputs=['isi_times'])
    def isi_histogram(isi_times, bin_size=2*pq.ms, max_time=500*pq.ms):

The `inputs` parameter is mandatory. We list the names of the arguments
that are inputs to the function. If a function does not take inputs, we
pass an empty list. In the example above, `bin_size` and `max_time` are not
inputs, but parameters of the function, and will influence how `isi_histogram`
is producing its output.

If a function reads one or more files (source defined by arguments), we can
set this using the `file_input` parameter:

.. code-block:: python

    @Provenance(inputs=[], file_input=['session_filename'])
    def load_data(session_filename):

If a function writes one or more files (destination defined by arguments), we
can set this using the `file_output` parameter:

.. code-block:: python

    @Provenance(inputs=['counts', 'edges'], file_output=['plot_file'])
    def plot_isi_histogram(plot_file, counts, edges, title=None):


Imported functions
~~~~~~~~~~~~~~~~~~

We can also wrap any imported function in the decorator:

.. code-block:: python

    from elephant.statistics import isi
    isi = Provenance(inputs=['spiketrain'])(isi)

The use of the decorator parameters is the same as for the user-defined
functions (`inputs`, `file_input`, `file_output`).


Activating provenance tracking
------------------------------

At the beginning of our code block, we call Alpaca's **activate** function:

.. code-block:: python

    def main(session_filename):
        activate()

        ...

Saving captured provenance at the end of the script
---------------------------------------------------

After all your functions are called, we can serialize the history easily
using **save_provenance**:

.. code-block:: python

    save_provenance(prov_file)

A utility function allows to easily provide a name for our script execution
provenance, e.g., by using the same file name as our script:

.. code-block:: python

    prov_file = get_file_name(__file__, extension='ttl')


After executing this script, we will have the output file **isi_plot.png**
together with the **run_basic.ttl** file with the serialized provenance.
