# Supplementary material for: Facilitating the Sharing of Electrophysiology Data Analysis Results Through In-Depth Provenance Capture
Source: eNeuro. 2024 Jun 7;11(6):ENEURO.0476-23.2024. doi: 10.1523/ENEURO.0476-23.2024 (PMC11181106; doi:10.1523/ENEURO.0476-23.2024)
Supplement: Extended Data 1 — Download Extended Data 1, ZIP file. [file eneuro-11-ENEURO.0476-23.2024-s001.zip › examples/__init__.py]

# -*- coding: utf-8 -*-
"""
This module provides examples for using the Alpaca tool. To run examples,
install the environment contained in the file `environment.yaml`.

:copyright: Copyright (c) 2022-2023, Forschungszentrum Jülich GmbH, INM-6,
IAS-6. All rights reserved.
:license: BSD, see LICENSE.txt for details.
"""
