# Supplementary material for: Facilitating the Sharing of Electrophysiology Data Analysis Results Through In-Depth Provenance Capture
Source: eNeuro. 2024 Jun 7;11(6):ENEURO.0476-23.2024. doi: 10.1523/ENEURO.0476-23.2024 (PMC11181106; doi:10.1523/ENEURO.0476-23.2024)
Supplement: Extended Data 1 — Download Extended Data 1, ZIP file. [file eneuro-11-ENEURO.0476-23.2024-s001.zip › examples/environment.yaml]

name: alpaca_examples
dependencies:
  - python >= 3.8
  - scipy
  - numpy
  - matplotlib
  - pip
  - pip:
    - nixio
    - neo
    - odml
    - elephant
    - -e ../
