# Supplementary material for: Facilitating the Sharing of Electrophysiology Data Analysis Results Through In-Depth Provenance Capture
Source: eNeuro. 2024 Jun 7;11(6):ENEURO.0476-23.2024. doi: 10.1523/ENEURO.0476-23.2024 (PMC11181106; doi:10.1523/ENEURO.0476-23.2024)
Supplement: Extended Data 1 — Download Extended Data 1, ZIP file. [file eneuro-11-ENEURO.0476-23.2024-s001.zip › MANIFEST.in]

recursive-include alpaca *.py
include requirements/*
include README.md
include LICENSE.txt
include alpaca/VERSION
include alpaca/ontology/*.owl
recursive-include doc *
prune doc/_build
prune doc/tutorials/.ipynb_checkpoints
recursive-exclude * *~
