# Supplementary material for: Facilitating the Sharing of Electrophysiology Data Analysis Results Through In-Depth Provenance Capture
Source: eNeuro. 2024 Jun 7;11(6):ENEURO.0476-23.2024. doi: 10.1523/ENEURO.0476-23.2024 (PMC11181106; doi:10.1523/ENEURO.0476-23.2024)
Supplement: Extended Data 1 — Download Extended Data 1, ZIP file. [file eneuro-11-ENEURO.0476-23.2024-s001.zip › setup.py]

import os

from setuptools import setup

with open(os.path.join(os.path.dirname(__file__),
                       "alpaca", "VERSION")) as version_file:
    version = version_file.read().strip()

with open("README.md") as f:
    long_description = f.read()

with open('requirements/requirements.txt') as fp:
    install_requires = fp.read()


setup(
    name="alpaca-prov",
    version=version,
    packages=['alpaca', 'alpaca.utils', 'alpaca.serialization',
              'alpaca.ontology', 'alpaca.code_analysis'],
    include_package_data=True,
    install_requires=install_requires,
    author="Alpaca authors and contributors",
    author_email="",
    description="Alpaca is a Python package for the capture of provenance "
                "information during the execution of Python scripts that "
                "process data.",
    long_description=long_description,
    long_description_content_type="text/markdown",
    license="BSD",
    url='https://github.com/INM-6/alpaca',
    classifiers=[
        'Development Status :: 4 - Beta',
        'Intended Audience :: Science/Research',
        'License :: OSI Approved :: BSD License',
        'Natural Language :: English',
        'Operating System :: OS Independent',
        'Programming Language :: Python :: 3',
        'Topic :: Scientific/Engineering']
)
