# Supplementary material for: Facilitating the Sharing of Electrophysiology Data Analysis Results Through In-Depth Provenance Capture
Source: eNeuro. 2024 Jun 7;11(6):ENEURO.0476-23.2024. doi: 10.1523/ENEURO.0476-23.2024 (PMC11181106; doi:10.1523/ENEURO.0476-23.2024)
Supplement: Extended Data 2 — Download Extended Data 2, ZIP file. [file eneuro-11-ENEURO.0476-23.2024-s002.zip]

Archive with 87 entries (70 files):
- code/
- code/provenance/
- code/provenance/run.sh
- code/provenance/psd_by_trial_type.py
- code/provenance/generate_gexf_from_prov.py
- code/provenance/visualize_provenance.sh
- code/no_provenance/
- code/no_provenance/run.sh
- code/no_provenance/psd_by_trial_type.py
- code/smoothed_plot/
- code/smoothed_plot/psd_by_trial_type.py
- code/smoothed_plot/run.sh
- code/smoothed_plot/generate_gexf_from_prov.py
- code/provenance_snakemake/
- code/provenance_snakemake/generate_gexf_from_prov.py
- code/provenance_snakemake/run.sh
- code/provenance_snakemake/configs/
- code/provenance_snakemake/configs/config.yaml
- code/provenance_snakemake/workflow/
- code/provenance_snakemake/workflow/Snakefile
- code/provenance_snakemake/workflow/compute_psd_by_trial_type.py
- code/provenance_snakemake/workflow/plot_psds.py
- code/provenance_mpi/
- code/provenance_mpi/generate_gexf_from_prov.py
- code/provenance_mpi/psd_by_trial_type.py
- code/provenance_mpi/run.sh
- documents/
- documents/code_changes.pdf
- environment/
- environment/provenance.yaml
- environment/build_envs.sh
- environment/provenance_mpi.yaml
- environment/provenance_snakemake.yaml
- environment/no_provenance.yaml
- outputs/
- outputs/no_provenance/
- outputs/no_provenance/R2G_PSD_all_subjects.png
- outputs/no_provenance/environment.txt
- outputs/no_provenance/psd_by_trial_type.out
- outputs/provenance/
- outputs/provenance/R2G_PSD_all_subjects.gexf
- outputs/provenance/R2G_PSD_all_subjects.png
- outputs/provenance/R2G_PSD_all_subjects.ttl
- outputs/provenance/R2G_PSD_all_subjects_full.gexf
- outputs/provenance/R2G_PSD_all_subjects_simplified.gexf
- outputs/provenance/R2G_PSD_all_subjects_simplified_Q_shape_units.gexf.gexf
- outputs/provenance/R2G_PSD_all_subjects_simplified_Q_shape_units_function.gexf
- outputs/provenance/R2G_PSD_all_subjects_simplified_Q_units.gexf
- outputs/provenance/R2G_PSD_all_subjects_simplified_Q_units_AS_shape_function.gexf
- outputs/provenance/environment.txt
- outputs/provenance/psd_by_trial_type.out
- outputs/provenance_mpi/
- outputs/provenance_mpi/R2G_PSD_all_subjects.gexf
- outputs/provenance_mpi/R2G_PSD_all_subjects.png
- outputs/provenance_mpi/R2G_PSD_all_subjects_rank0.ttl
- outputs/provenance_mpi/R2G_PSD_all_subjects_rank1.ttl
- outputs/provenance_mpi/R2G_PSD_all_subjects_simplified.gexf
- outputs/provenance_mpi/environment.txt
- outputs/provenance_mpi/psd_by_trial_type.out
- outputs/provenance_snakemake/
- outputs/provenance_snakemake/R2G_PSD_all_subjects.gexf
- outputs/provenance_snakemake/R2G_PSD_all_subjects.png
- outputs/provenance_snakemake/R2G_PSD_all_subjects.ttl
- outputs/provenance_snakemake/R2G_PSD_all_subjects_simplified.gexf
- outputs/provenance_snakemake/environment.txt
- outputs/provenance_snakemake/snakemake.out
- outputs/provenance_snakemake/psds_by_trial_type/
- outputs/provenance_snakemake/psds_by_trial_type/i140703-001.ttl
- outputs/provenance_snakemake/psds_by_trial_type/i140703-001_PGHF.pickle
- outputs/provenance_snakemake/psds_by_trial_type/i140703-001_PGLF.pickle
- outputs/provenance_snakemake/psds_by_trial_type/i140703-001_SGHF.pickle
- outputs/provenance_snakemake/psds_by_trial_type/i140703-001_SGLF.pickle
- outputs/provenance_snakemake/psds_by_trial_type/l101210-001.ttl
- outputs/provenance_snakemake/psds_by_trial_type/l101210-001_PGHF.pickle
- outputs/provenance_snakemake/psds_by_trial_type/l101210-001_PGLF.pickle
- outputs/provenance_snakemake/psds_by_trial_type/l101210-001_SGHF.pickle
- outputs/provenance_snakemake/psds_by_trial_type/l101210-001_SGLF.pickle
- outputs/smoothed_plot/
- outputs/smoothed_plot/R2G_PSD_all_subjects.gexf
- outputs/smoothed_plot/R2G_PSD_all_subjects.png
- outputs/smoothed_plot/R2G_PSD_all_subjects.ttl
- outputs/smoothed_plot/R2G_PSD_all_subjects_simplified.gexf
- outputs/smoothed_plot/environment.txt
- outputs/smoothed_plot/psd_by_trial_type.out
- AUTHORS.md
- LICENSE.txt
- README.md
