# Supplementary material for: Facilitating the Sharing of Electrophysiology Data Analysis Results Through In-Depth Provenance Capture
Source: eNeuro. 2024 Jun 7;11(6):ENEURO.0476-23.2024. doi: 10.1523/ENEURO.0476-23.2024 (PMC11181106; doi:10.1523/ENEURO.0476-23.2024)
Supplement: Extended Data 2 — Download Extended Data 2, ZIP file. [file eneuro-11-ENEURO.0476-23.2024-s002.zip › code/provenance/run.sh]

DATA_FOLDER=../../data
OUTPUT_FOLDER=../../outputs/provenance

(python --version && pip list && pip freeze) > $OUTPUT_FOLDER/environment.txt

python psd_by_trial_type.py $DATA_FOLDER/i140703-001.nix $DATA_FOLDER/l101210-001.nix --output_path=$OUTPUT_FOLDER --skip_channels="0;2,4" > $OUTPUT_FOLDER/psd_by_trial_type.out 2>&1
