# Supplementary material for: Facilitating the Sharing of Electrophysiology Data Analysis Results Through In-Depth Provenance Capture
Source: eNeuro. 2024 Jun 7;11(6):ENEURO.0476-23.2024. doi: 10.1523/ENEURO.0476-23.2024 (PMC11181106; doi:10.1523/ENEURO.0476-23.2024)
Supplement: Extended Data 2 — Download Extended Data 2, ZIP file. [file eneuro-11-ENEURO.0476-23.2024-s002.zip › code/provenance_snakemake/run.sh]

OUTPUT_FOLDER=../../../outputs/provenance_snakemake

(
  cd workflow || exit

  mkdir -p $OUTPUT_FOLDER

  (python --version && pip list && pip freeze) > $OUTPUT_FOLDER/environment.txt

  snakemake $1 --cores 2 > $OUTPUT_FOLDER/snakemake.out 2>&1

  python ../generate_gexf_from_prov.py --source_path=$OUTPUT_FOLDER --output=$OUTPUT_FOLDER/R2G_PSD_all_subjects.gexf
)
