# Supplementary material for: Facilitating the Sharing of Electrophysiology Data Analysis Results Through In-Depth Provenance Capture
Source: eNeuro. 2024 Jun 7;11(6):ENEURO.0476-23.2024. doi: 10.1523/ENEURO.0476-23.2024 (PMC11181106; doi:10.1523/ENEURO.0476-23.2024)
Supplement: Extended Data 2 — Download Extended Data 2, ZIP file. [file eneuro-11-ENEURO.0476-23.2024-s002.zip › code/provenance_snakemake/configs/config.yaml]

# Path where input files with session data are located (NIX format)
data_path: ../../../data

# Path were output files and provenance is stored
output_path: ../../../outputs/provenance_snakemake

# Name of the workflow output file
psd_plot_file: R2G_PSD_all_subjects.png

# Sessions to be included (all == all NIX files in the data path)
sessions: all

# Order in plot
# If specified, forces the plotting script to produce the plot of each session
# file in this order, from left to right.
order: ['i140703-001', 'l101210-001']

# Channels to skip for specific sessions
skip_channels:
  l101210-001 : [2, 4]

# Trial codes that will be used, together with a color code for the plot
trial_types:
  PGLF: k
  PGHF: b
  SGLF: r
  SGHF: g
