# Supplementary material for: Facilitating the Sharing of Electrophysiology Data Analysis Results Through In-Depth Provenance Capture
Source: eNeuro. 2024 Jun 7;11(6):ENEURO.0476-23.2024. doi: 10.1523/ENEURO.0476-23.2024 (PMC11181106; doi:10.1523/ENEURO.0476-23.2024)
Supplement: Extended Data 2 — Download Extended Data 2, ZIP file. [file eneuro-11-ENEURO.0476-23.2024-s002.zip › code/provenance_snakemake/workflow/Snakefile]

configfile: "../configs/config.yaml"

from pathlib import Path
import re

# Helper functions

def get_session_input_files_and_path(config):
    sessions = config['sessions']
    data_path = Path(config['data_path']).expanduser().resolve().absolute()

    data_files = [file for file in data_path.iterdir()
                  if file.suffix == ".nix"]
    session_codes = [re.match(r"^([a-z]\d{6}-\d{3})", file.stem).group(1)
                     for file in data_files]

    return {session: file for session, file in zip(session_codes, data_files)
            if sessions == 'all' or session in sessions}, data_path

def get_trial_type_color_parameter(config):
    return ";".join([f"{key}={value}"
                     for key, value in config['trial_types'].items()])

def get_plot_order_parameter(config):
    plot_order = config.get('order', None)
    if plot_order:
        return f'--plot_order="{";".join(plot_order)}"'
    return ""


ALL_TRIAL_TYPES = config['trial_types'].keys()

SESSION_FILES, DATA_PATH = get_session_input_files_and_path(config)

OUTPUT_PATH = Path(config['output_path']).expanduser().resolve().absolute()
PSDS_OUTPUT_PATH = OUTPUT_PATH / "psds_by_trial_type"
PLOT_FILE = OUTPUT_PATH / config['psd_plot_file']


rule all:
    input:
        [PLOT_FILE] + list(SESSION_FILES.values())


rule compute_psd_by_trial_type:
    input:
        DATA_PATH / "{session_code}.nix"
    output:
        [PSDS_OUTPUT_PATH / f"{{session_code}}_{trial_type}.pickle"
         for trial_type in ALL_TRIAL_TYPES]
    params:
        output_path=PSDS_OUTPUT_PATH,
        skip_channels=lambda wildcards: ",".join(map(str,
            config['skip_channels'].get(wildcards.session_code, [0]))),
        trial_types_param=",".join(ALL_TRIAL_TYPES)
    shell:
        """
        python compute_psd_by_trial_type.py \
            --output_path="{params.output_path}" \
            --skip_channels="{params.skip_channels}" \
            --trial_types="{params.trial_types_param}" "{input[0]}"
        """

rule plot_psds:
    input:
        expand( PSDS_OUTPUT_PATH / "{session_code}_{trial_type}.pickle",
            session_code=SESSION_FILES.keys(),
            trial_type=ALL_TRIAL_TYPES)
    output:
        PLOT_FILE
    params:
        trial_types_param=get_trial_type_color_parameter(config),
        plot_order=get_plot_order_parameter(config)
    shell:
        """
        python plot_psds.py --output_file="{output[0]}" \
            --trial_types="{params.trial_types_param}" \
            {params.plot_order} {input}
        """
