# Supplementary material for: Facilitating the Sharing of Electrophysiology Data Analysis Results Through In-Depth Provenance Capture
Source: eNeuro. 2024 Jun 7;11(6):ENEURO.0476-23.2024. doi: 10.1523/ENEURO.0476-23.2024 (PMC11181106; doi:10.1523/ENEURO.0476-23.2024)
Supplement: Extended Data 2 — Download Extended Data 2, ZIP file. [file eneuro-11-ENEURO.0476-23.2024-s002.zip › code/provenance_mpi/psd_by_trial_type.py]

import argparse
from pathlib import Path
from datetime import datetime
import logging

import quantities as pq

import neo
from neo.utils import get_events, cut_segment_by_epoch, add_epoch

from elephant.signal_processing import butter
from elephant.spectral import welch_psd

import numpy as np
import matplotlib.pyplot as plt

from numpy import mean
from scipy.stats import sem

from alpaca import Provenance, activate, save_provenance, alpaca_setting
from alpaca.utils.files import get_file_name

from mpi4py import MPI

comm = MPI.COMM_WORLD
rank = comm.Get_rank()
nprocs = comm.Get_size()


# Apply the decorator to the functions used

butter = Provenance(inputs=['signal'])(butter)

welch_psd = Provenance(inputs=['signal'])(welch_psd)

add_epoch = Provenance(inputs=['segment', 'event1', 'event2'])(add_epoch)

get_events = Provenance(inputs=['container'],
                        container_output=True)(get_events)

cut_segment_by_epoch = Provenance(inputs=['seg', 'epoch'],
                                  container_output=True)(cut_segment_by_epoch)

mean = Provenance(inputs=['a'])(mean)

sem = Provenance(inputs=['a'])(sem)

neo.AnalogSignal.downsample = Provenance(inputs=['self'])(neo.AnalogSignal.downsample)


# Setup logging
logging.basicConfig(level=logging.INFO,
                    format=f"[%(asctime)s] %(name)s (rank={rank}) %(levelname)s: %(message)s")


@Provenance(inputs=[], file_input=['file_name'])
def load_data(file_name):
    """
    Reads all blocks in the NIX data file `file_name`.
    """
    path = Path(file_name).expanduser().absolute()
    session = neo.NixIO(str(path))
    block = session.read_block()
    return block


@Provenance(inputs=[])
def create_main_plot_objects(n_subjects, title):
    """
    Creates the plotting grid and figure/axes, with proper distribution and
    area sizes, and sets fixed attributes such as axes' labels.
    """

    # Set the style of plot components
    # Font sizes and style
    plt.rcParams['xtick.labelsize'] = 15
    plt.rcParams['ytick.labelsize'] = 15
    plt.rcParams['axes.titlesize'] = 30
    plt.rcParams['axes.labelsize'] = 25
    plt.rcParams['figure.titlesize'] = 40
    plt.rcParams['figure.titleweight'] = 'bold'
    plt.rcParams['legend.fontsize'] = 20

    # Line widths
    plt.rcParams['axes.linewidth'] = 1
    plt.rcParams['xtick.major.size'] = 2
    plt.rcParams['ytick.major.size'] = 2

    fig, axes = plt.subplots(1, n_subjects, sharey=True, figsize=(18, 9),
                             constrained_layout=False)

    fig.suptitle(title)

    return fig, axes


@Provenance(inputs=['signal'])
def select_channels(signal, skip_channels):
    """
    Selects all the channels from the AnalogSignal `signal` that are not
    in `skip_channels`. Channels are identified by the array annotations.
    """
    if skip_channels is None:
        return signal

    mask = ~np.isin(signal.array_annotations['channel_names'],
                    [f"chan{ch}" for ch in skip_channels])
    return signal[:, mask]


@Provenance(inputs=['axes', 'freqs', 'psds', 'sem'])
def plot_lfp_psd(axes, freqs, psds, sem, label, sem_multiplier=1.96,
                 freq_range=None, **kwargs):
    """
    Plot the mean `psds` and the SEM `sem` in `axes`. The interval is
    defined as multiples of the SEM with the parameter `sem_multiplier`.
    The label for the legend is defined in `label`.
    If specified, the list in `freq_range`  will be used to select the
    appropriate range in the frequency axis (closed interval).
    """

    indexes = np.where((freqs >= freq_range[0]) & (freqs <= freq_range[1]))

    plot_freqs = freqs[indexes]
    plot_means = psds[indexes]
    plot_upper = plot_means.magnitude + (sem_multiplier * sem[indexes])
    plot_lower = plot_means.magnitude - (sem_multiplier * sem[indexes])
    axes.semilogy(plot_freqs, plot_means, label=label, **kwargs)
    axes.fill_between(plot_freqs, plot_lower, plot_upper,
                      color=kwargs['color'], alpha=0.10, lw=0)
    axes.set_ylabel(f"Power [{psds.dimensionality.latex}]")
    axes.set_xlabel(f"Frequency [{freqs.dimensionality}]")
    return axes


@Provenance(inputs=['axes', 'title'])
def set_title(axes, title):
    """
    Set the title of the plot in `axes`.
    """
    if isinstance(title, list) and len(title) == 1:
        title = title[0]
    axes.set_title(title)


@Provenance(inputs=['fig'], file_output=['file_name'])
def save_plot(fig, file_name, **kwargs):
    """
    Save the plot in `fig` to the file `file_name`.
    """
    fig.savefig(file_name, **kwargs)


@Provenance(inputs=['arrays'])
def vstack_quantities(*arrays):
    """
    Performs stacking of Quantity arrays, as ordinary `np.vstack` removes
    the unit information.
    """
    if len(arrays) == 1:
        # If a single element was passed
        if (isinstance(arrays[0], list) and
                isinstance(arrays[0][0], pq.Quantity)):
            # Expand if it is a list of Quantities
            *arrays, = arrays[0]
        elif isinstance(arrays[0], pq.Quantity):
            # Otherwise, if a single Quantity was passed, just return it
            return arrays[0]

    # Check if all units are the same, and all dimensions agree
    unit = arrays[0].units
    simplified_unit = unit.simplified
    dimensions = arrays[0].shape
    for array in arrays[1:]:
        if (array.units.simplified != simplified_unit or
                array.shape != dimensions):
            raise TypeError("Arrays do not agree in units or dimensionality")

    stacked = np.vstack(arrays) * unit
    return stacked


def main(session_files, output_dir, skip_channels):

    # Use builtin hash for matplotlib objects
    alpaca_setting('use_builtin_hash_for_module', ['matplotlib'])
    alpaca_setting('authority', "fz-juelich.de")

    # Activate provenance tracking
    activate()

    logging.info(f"Processing files: {','.join(session_files)}")

    # Labels of the different trial types in the data, and the colors
    # that will be used for plotting
    trial_types = {'PGLF': 'k', 'PGHF': 'b', 'SGLF': 'r', 'SGHF': 'g'}

    # List with trial types strings and number of subjects
    all_trial_types = list(trial_types.keys())
    n_subjects = len(session_files)

    # Generate the plotting objects (at the main MPI process)
    if rank == 0:
        fig, axes = create_main_plot_objects(n_subjects,
                                             "PSD for each trial type")

        # Dictionary to collect the results of all MPI processes
        psd_data = {}

    # Iterate over each input file, taking the requested list of channels
    # to be ignored
    for sub_idx, (subject_file, skip) in enumerate(zip(session_files,
                                                       skip_channels)):
        # If the subject file is not processed by this MPI process, skip
        if rank != sub_idx:
            continue

        logging.info(f"Processing {subject_file}; skipping channels {skip}")

        # Load the Neo Block with the data
        block = load_data(subject_file)

        # Dictionary used to transfer data for plotting
        subject_psd_data = {
            'subject_name': block.annotations['subject_name']
        }

        # Iterate over each trial type
        for trial_idx, trial_type in enumerate(all_trial_types):

            subject_psd_data[trial_type] = {}

            # Select the trials for the analysis
            # Raw data is in the last AnalogSignal
            logging.info(f"Extracting starting events for {trial_type}")

            events = get_events(block.segments[0],
                                trial_event_labels='CUE-OFF',
                                performance_in_trial_str='correct_trial',
                                belongs_to_trialtype=trial_type)[0]

            logging.info(f"Extracting trial epochs for {trial_type}")

            trial_epochs = add_epoch(block.segments[0], events,
                                     pre=0 * pq.ms, post=500 * pq.ms,
                                     attach_result=False)

            logging.info(f"Cutting trials of type {trial_type}")

            trial_segments = cut_segment_by_epoch(block.segments[0],
                                                  trial_epochs)

            all_freqs = []
            all_psds = []

            logging.info("Computing PSD")

            # Iterate over each trial, and compute the PSDs
            for trial in trial_segments:

                signal = select_channels(trial.analogsignals[-1], skip)

                filtered_signal = butter(signal,
                                         lowpass_frequency=250 * pq.Hz)

                downsampled_signal = filtered_signal.downsample(60)

                freqs, psd = welch_psd(downsampled_signal,
                                       frequency_resolution=2 * pq.Hz)

                avg_psd = mean(psd, axis=0)

                all_freqs.append(freqs)
                all_psds.append(avg_psd)

                del filtered_signal

            # Combine the PSDs of each trial
            all_psds_stacked = vstack_quantities(*all_psds)

            # Store data for plotting
            subject_psd_data[trial_type]['frequencies'] = all_freqs[0]
            subject_psd_data[trial_type]['psds'] = all_psds_stacked

        # Fetch data from all MPI processes (if main process) or
        # send data to main process
        if rank == 0:
            psd_data[sub_idx] = subject_psd_data
            for proc in range(1, nprocs):
                logging.info(f"Receiving {proc}")
                psd_data[proc] = comm.recv(source=proc)
                logging.info(f"Received from {proc}")
        elif rank == sub_idx:
            logging.info(f"Sending {rank} to 0")
            comm.send(subject_psd_data, dest=0)
            logging.info("Sent to 0")

    # Plot data collected from all processes and save figure (main MPI process)
    if rank == 0:
        for sub_idx in range(n_subjects):
            subject_psd_data = psd_data[sub_idx]
            for trial_type in trial_types.keys():
                trial_data = subject_psd_data[trial_type]
                frequencies = trial_data['frequencies']
                all_psds_stacked = trial_data['psds']

                psd_mean = mean(all_psds_stacked, axis=0)
                psd_sem = sem(all_psds_stacked, axis=0)

                plot_lfp_psd(axes[sub_idx], frequencies, psd_mean, psd_sem,
                             color=trial_types[trial_type], lw=1,
                             label=trial_type, freq_range=[0, 49])

            # Add legend and title
            axes[sub_idx].legend()
            subject_name = subject_psd_data['subject_name']
            set_title(axes[sub_idx], subject_name)

        # Save output file (main process)
        out_file = output_dir / "R2G_PSD_all_subjects.png"
        logging.info(f"Saving output to {out_file}")
        save_plot(fig, out_file, format='png', dpi=300)

    # Save provenance information as Turtle file
    prov_file_format = "ttl"
    prov_file = get_file_name(output_dir / f"R2G_PSD_all_subjects_rank{rank}",
                              extension=prov_file_format)
    save_provenance(prov_file, file_format=prov_file_format)


if __name__ == "__main__":
    parser = argparse.ArgumentParser()
    parser.add_argument('--output_path', type=str, required=True)
    parser.add_argument('--skip_channels', type=str, required=False)
    parser.add_argument('input', metavar='input', nargs=2)
    args = parser.parse_args()

    session_files = [str(Path(arg).expanduser().absolute())
                     for arg in args.input]

    output_dir = Path(args.output_path).expanduser().absolute()
    output_dir.mkdir(parents=True, exist_ok=True)

    # `skip_channels` argument contains the list of channels to be skipped
    # Format: `subject_1_list;subject_2_list`
    # For each subject, the list is separated by commas:
    # `channel#,channel#,...,channel#`, where `channel#` is a positive int
    # If all channels are used for a subject, use `0` instead of a list
    # Subject order is the same as the files in `input`
    skip = [None, None]
    if args.skip_channels:
        subject_1, subject_2 = args.skip_channels.split(';')
        skip = list()
        for skip_list in (subject_1, subject_2):
            skip_channels = skip_list.split(',')
            skip.append(list(map(int, skip_channels)))
            if not skip[-1][-1]:  # Last element zero? Use all channels
                skip[-1] = None

    start = datetime.now()
    logging.info(f"Start time: {start}")

    # Run the analysis
    main(session_files, output_dir, skip)

    end = datetime.now()
    logging.info(f"End time: {end}; Total processing time:{end - start}")
