# Supplementary material for: Facilitating the Sharing of Electrophysiology Data Analysis Results Through In-Depth Provenance Capture
Source: eNeuro. 2024 Jun 7;11(6):ENEURO.0476-23.2024. doi: 10.1523/ENEURO.0476-23.2024 (PMC11181106; doi:10.1523/ENEURO.0476-23.2024)
Supplement: Extended Data 2 — Download Extended Data 2, ZIP file. [file eneuro-11-ENEURO.0476-23.2024-s002.zip › environment/build_envs.sh]

conda env create --force -f no_provenance.yaml
conda env create --force -f provenance.yaml
conda env create --force -f provenance_mpi.yaml
conda env create --force -f provenance_snakemake.yaml
