# Supplementary material for: Facilitating the Sharing of Electrophysiology Data Analysis Results Through In-Depth Provenance Capture
Source: eNeuro. 2024 Jun 7;11(6):ENEURO.0476-23.2024. doi: 10.1523/ENEURO.0476-23.2024 (PMC11181106; doi:10.1523/ENEURO.0476-23.2024)
Supplement: Extended Data 2 — Download Extended Data 2, ZIP file. [file eneuro-11-ENEURO.0476-23.2024-s002.zip › environment/provenance_snakemake.yaml]

name: provenance-snakemake
dependencies:
  - python == 3.9
  - scipy == 1.6.2
  - numpy == 1.22.3
  - matplotlib == 3.5.1
  - pip
  - pip:
    - nixio==1.5.3
    - neo==0.11.1
    - quantities==0.13.0
    - elephant==0.11.2
    - odml==1.5.1
    - git+https://github.com/INM-6/alpaca.git@f795d09b9a936c4a1d33835047f1981a2993bf1f  # Patched alpaca-prov==0.1.0
    - snakemake
    - pulp<2.8
