# Supplementary material for: Facilitating the Sharing of Electrophysiology Data Analysis Results Through In-Depth Provenance Capture
Source: eNeuro. 2024 Jun 7;11(6):ENEURO.0476-23.2024. doi: 10.1523/ENEURO.0476-23.2024 (PMC11181106; doi:10.1523/ENEURO.0476-23.2024)
Supplement: Extended Data 2 — Download Extended Data 2, ZIP file. [file eneuro-11-ENEURO.0476-23.2024-s002.zip › environment/no_provenance.yaml]

name: no_provenance
dependencies:
  - python == 3.9
  - scipy
  - numpy
  - matplotlib
  - pip
  - pip:
    - nixio
    - neo
    - elephant
    - odml
