# Supplementary material for: Facilitating the Sharing of Electrophysiology Data Analysis Results Through In-Depth Provenance Capture
Source: eNeuro. 2024 Jun 7;11(6):ENEURO.0476-23.2024. doi: 10.1523/ENEURO.0476-23.2024 (PMC11181106; doi:10.1523/ENEURO.0476-23.2024)
Supplement: Extended Data 2 — Download Extended Data 2, ZIP file. [file eneuro-11-ENEURO.0476-23.2024-s002.zip › outputs/provenance/R2G_PSD_all_subjects.ttl]

@prefix alpaca: <https://github.com/INM-6/alpaca/ontology/alpaca.owl#> .
@prefix prov: <http://www.w3.org/ns/prov#> .
@prefix xsd: <http://www.w3.org/2001/XMLSchema#> .

<urn:fz-juelich.de:alpaca:file:sha256:8687b5f101630ce49df12f3cb26bbfd480977af9aa2caefb9f97364b1a4572b5> a alpaca:FileEntity ;
    prov:wasAttributedTo <urn:fz-juelich.de:alpaca:script:Python:psd_by_trial_type.py:bb407473457d8502fb3c2fbbac074a1f9a8c44a5087c93624350dc9b3e674bad#0376a8d4-84e0-4aad-a7ea-109d5eba12f6> ;
    prov:wasDerivedFrom <urn:fz-juelich.de:alpaca:object:Python:matplotlib.figure.Figure:8737001119522> ;
    prov:wasGeneratedBy <urn:fz-juelich.de:alpaca:function_execution:Python:bb407473457d8502fb3c2fbbac074a1f9a8c44a5087c93624350dc9b3e674bad:0376a8d4-84e0-4aad-a7ea-109d5eba12f6:__main__.save_plot#0846a161-365e-4276-b516-4f9dc4bc0b51> ;
    alpaca:filePath "/home/koehler/PycharmProjects/alpaca_use_case/outputs/provenance/R2G_PSD_all_subjects.png"^^xsd:string .

<urn:fz-juelich.de:alpaca:object:Python:builtins.NoneType:bafc2a48-9c6d-4478-b735-7eb9a9978966> a alpaca:DataObjectEntity ;
    prov:wasAttributedTo <urn:fz-juelich.de:alpaca:script:Python:psd_by_trial_type.py:bb407473457d8502fb3c2fbbac074a1f9a8c44a5087c93624350dc9b3e674bad#0376a8d4-84e0-4aad-a7ea-109d5eba12f6> ;
    prov:wasDerivedFrom <urn:fz-juelich.de:alpaca:object:Python:builtins.str:a3b1508fbf736a949d49d0062dc7debdc87436bc>,
        <urn:fz-juelich.de:alpaca:object:Python:matplotlib.axes._subplots.AxesSubplot:8737001085419> ;
    prov:wasGeneratedBy <urn:fz-juelich.de:alpaca:function_execution:Python:bb407473457d8502fb3c2fbbac074a1f9a8c44a5087c93624350dc9b3e674bad:0376a8d4-84e0-4aad-a7ea-109d5eba12f6:__main__.set_title#0ec5acc7-5c93-4867-ad91-932ae2fb83b7> ;
    alpaca:hashSource "UUID" .

<urn:fz-juelich.de:alpaca:object:Python:builtins.NoneType:c50f9738-cd9c-4c85-9183-d10781319269> a alpaca:DataObjectEntity ;
    prov:wasAttributedTo <urn:fz-juelich.de:alpaca:script:Python:psd_by_trial_type.py:bb407473457d8502fb3c2fbbac074a1f9a8c44a5087c93624350dc9b3e674bad#0376a8d4-84e0-4aad-a7ea-109d5eba12f6> ;
    prov:wasDerivedFrom <urn:fz-juelich.de:alpaca:object:Python:matplotlib.figure.Figure:8737001119522> ;
    prov:wasGeneratedBy <urn:fz-juelich.de:alpaca:function_execution:Python:bb407473457d8502fb3c2fbbac074a1f9a8c44a5087c93624350dc9b3e674bad:0376a8d4-84e0-4aad-a7ea-109d5eba12f6:__main__.save_plot#0846a161-365e-4276-b516-4f9dc4bc0b51> ;
    alpaca:hashSource "UUID" .

<urn:fz-juelich.de:alpaca:object:Python:builtins.NoneType:f553eb2d-5793-4231-888b-cd9606e7204d> a alpaca:DataObjectEntity ;
    prov:wasAttributedTo <urn:fz-juelich.de:alpaca:script:Python:psd_by_trial_type.py:bb407473457d8502fb3c2fbbac074a1f9a8c44a5087c93624350dc9b3e674bad#0376a8d4-84e0-4aad-a7ea-109d5eba12f6> ;
    prov:wasDerivedFrom <urn:fz-juelich.de:alpaca:object:Python:builtins.str:20907cd4e1ad02232b9322af9bf5020eea7fd6d1>,
        <urn:fz-juelich.de:alpaca:object:Python:matplotlib.axes._subplots.AxesSubplot:8737001085428> ;
    prov:wasGeneratedBy <urn:fz-juelich.de:alpaca:function_execution:Python:bb407473457d8502fb3c2fbbac074a1f9a8c44a5087c93624350dc9b3e674bad:0376a8d4-84e0-4aad-a7ea-109d5eba12f6:__main__.set_title#864a07c8-bf67-4794-891c-187996e4d5ea> ;
    alpaca:hashSource "UUID" .

<urn:fz-juelich.de:alpaca:object:Python:neo.core.block.Block:14c0366a2047eb61577e83784e9f6a4471bcdd5c> a alpaca:DataObjectEntity ;
    prov:hadMember <urn:fz-juelich.de:alpaca:object:Python:builtins.dict:18a017ae333e39f2b6b089f40d3110fad19d0ed5>,
        <urn:fz-juelich.de:alpaca:object:Python:builtins.list:1bd14454c7de664ae0cdb7475e6b6e327c5f0873> ;
    prov:wasAttributedTo <urn:fz-juelich.de:alpaca:script:Python:psd_by_trial_type.py:bb407473457d8502fb3c2fbbac074a1f9a8c44a5087c93624350dc9b3e674bad#0376a8d4-84e0-4aad-a7ea-109d5eba12f6> ;
    prov:wasDerivedFrom <urn:fz-juelich.de:alpaca:file:sha256:27cc780f4e71fc4d7d2b5925d9c8071282910ade15a294bcaddd2f18f5ec04a0> ;
    prov:wasGeneratedBy <urn:fz-juelich.de:alpaca:function_execution:Python:bb407473457d8502fb3c2fbbac074a1f9a8c44a5087c93624350dc9b3e674bad:0376a8d4-84e0-4aad-a7ea-109d5eba12f6:__main__.load_data#9321ee6c-0c22-4e49-8f55-b6ed5e16e912> ;
    alpaca:hasAnnotation [ a alpaca:NameValuePair ;
            alpaca:pairName "trial_const_sequence_codes" ;
            alpaca:pairValue "['TS-ON', 'WS-ON', 'CUE-ON', 'CUE-OFF', 'GO-ON', 'SR', 'RW-ON', 'STOP']" ],
        [ a alpaca:NameValuePair ;
            alpaca:pairName "subject_gender" ;
            alpaca:pairValue "male" ],
        [ a alpaca:NameValuePair ;
            alpaca:pairName "subject_activehand" ;
            alpaca:pairValue "left" ],
        [ a alpaca:NameValuePair ;
            alpaca:pairName "performance_codes" ;
            alpaca:pairValue "['incomplete_trial', 'error<SR-ON', 'error<WS', 'error<CUE-ON', 'error<CUE-OFF', 'error<GO-ON', 'grip_error', 'correct_trial']" ],
        [ a alpaca:NameValuePair ;
            alpaca:pairName "avail_nsx" ;
            alpaca:pairValue "[2, 6]" ],
        [ a alpaca:NameValuePair ;
            alpaca:pairName "conditions" ;
            alpaca:pairValue "1" ],
        [ a alpaca:NameValuePair ;
            alpaca:pairName "avail_file_set" ;
            alpaca:pairValue "['ns2', 'ns6', 'nev']" ],
        [ a alpaca:NameValuePair ;
            alpaca:pairName "arraygrids_tot_num" ;
            alpaca:pairValue "1" ],
        [ a alpaca:NameValuePair ;
            alpaca:pairName "event_labels_codes" ;
            alpaca:pairValue "['ERROR-FLASH-ON', 'GO/RW-OFF', 'HF-ON', 'LF-ON', 'PG-ON', 'RW-ON (+CONF-HF)', 'RW-ON (+CONF-LF)', 'RW-ON (+CONF-PG)', 'RW-ON (+CONF-SG)', 'RW-ON (-CONF)', 'RW-ON (noLEDs)', 'SG-ON', 'SR (+HF)', 'SR (+LF)', 'SR (+PG)', 'SR (+PGHF/HFPG)', 'SR (+PGLF/LFPG)', 'SR (+SG)', 'SR (+SGHF/HFSG)', 'SR (+SGLF/LFSG)', 'STOP', 'TS-OFF/STOP', 'TS-ON', 'WS-ON/CUE-OFF', 'CUE/GO', 'RW-ON', 'SR']" ],
        [ a alpaca:NameValuePair ;
            alpaca:pairName "arraygrid_row_num" ;
            alpaca:pairValue "10" ],
        [ a alpaca:NameValuePair ;
            alpaca:pairName "subject_birthday" ;
            alpaca:pairValue "[datetime.date(2008, 5, 17)]" ],
        [ a alpaca:NameValuePair ;
            alpaca:pairName "arraygrid_col_num" ;
            alpaca:pairValue "10" ],
        [ a alpaca:NameValuePair ;
            alpaca:pairName "performance_str" ;
            alpaca:pairValue "[0, 159, 161, 163, 167, 175, 191, 255]" ],
        [ a alpaca:NameValuePair ;
            alpaca:pairName "array_serialnum" ;
            alpaca:pairValue "8596-001139" ],
        [ a alpaca:NameValuePair ;
            alpaca:pairName "condition_str" ;
            alpaca:pairValue "[0, 1, 2, 11, 12, 13, 14, 21, 22, 23, 24, 131, 132, 133, 141, 142, 144, 211, 213, 214, 222, 223, 224]" ],
        [ a alpaca:NameValuePair ;
            alpaca:pairName "avail_electrode_ids" ;
            alpaca:pairValue "[1, 2, 3, 4, 5, 6, 7, 8, 9, 10, 11, 12, 13, 14, 15, 16, 17, 18, 19, 20, 21, 22, 23, 24, 25, 26, 27, 28, 29, 30, 31, 32, 33, 34, 35, 36, 37, 38, 39, 40, 41, 42, 43, 44, 45, 46, 47, 48, 49, 50, 51, 52, 53, 54, 55, 56, 57, 58, 59, 60, 61, 62, 63, 64, 65, 66, 67, 68, 69, 70, 71, 72, 73, 74, 75, 76, 77, 78, 79, 80, 81, 82, 83, 84, 85, 86, 87, 88, 89, 90, 91, 92, 93, 94, 95, 96]" ],
        [ a alpaca:NameValuePair ;
            alpaca:pairName "rec_pauses" ;
            alpaca:pairValue "False" ],
        [ a alpaca:NameValuePair ;
            alpaca:pairName "project_name" ;
            alpaca:pairValue "reach-to-grasp" ],
        [ a alpaca:NameValuePair ;
            alpaca:pairName "electrodes_pitch" ;
            alpaca:pairValue "400.0 um" ],
        [ a alpaca:NameValuePair ;
            alpaca:pairName "event_labels_str" ;
            alpaca:pairValue "['65280', '65296', '65312', '65344', '65349', '65350', '65353', '65354', '65359', '65360', '65365', '65366', '65369', '65370', '65376', '65381', '65382', '65383', '65385', '65386', '65387', '65389', '65390', '65391', '65440', '65504', '65509', '65510', '65513', '65514']" ],
        [ a alpaca:NameValuePair ;
            alpaca:pairName "connector_type" ;
            alpaca:pairValue "CerePort" ],
        [ a alpaca:NameValuePair ;
            alpaca:pairName "setup_location" ;
            alpaca:pairValue "Inst. de Neurosciences de la Timone (INT), UMR 7289, CNRS - Aix Marseille Univ., Marseille, France" ],
        [ a alpaca:NameValuePair ;
            alpaca:pairName "subject_name" ;
            alpaca:pairValue "monkey_N" ],
        [ a alpaca:NameValuePair ;
            alpaca:pairName "electrodes_tot_num" ;
            alpaca:pairValue "100" ],
        [ a alpaca:NameValuePair ;
            alpaca:pairName "avail_nev" ;
            alpaca:pairValue "True" ],
        [ a alpaca:NameValuePair ;
            alpaca:pairName "project_subtype" ;
            alpaca:pairValue "motor behavior" ],
        [ a alpaca:NameValuePair ;
            alpaca:pairName "taskdesigns" ;
            alpaca:pairValue "TwoCues" ],
        [ a alpaca:NameValuePair ;
            alpaca:pairName "nix_name" ;
            alpaca:pairValue "neo.block.eb3f004ea32d4c1e80043c3feae76eb9" ],
        [ a alpaca:NameValuePair ;
            alpaca:pairName "trial_const_sequence_str" ;
            alpaca:pairValue "[0, 1, 2, 3, 4, 5, 6, 7]" ],
        [ a alpaca:NameValuePair ;
            alpaca:pairName "project_type" ;
            alpaca:pairValue "electrophysiology" ] ;
    alpaca:hasAttribute [ a alpaca:NameValuePair ;
            alpaca:pairName "index" ;
            alpaca:pairValue "None" ],
        [ a alpaca:NameValuePair ;
            alpaca:pairName "file_datetime" ;
            alpaca:pairValue "None" ],
        [ a alpaca:NameValuePair ;
            alpaca:pairName "rec_datetime" ;
            alpaca:pairValue "2014-07-03 10:40:59" ],
        [ a alpaca:NameValuePair ;
            alpaca:pairName "name" ;
            alpaca:pairValue "Reachgrasp Recording Data Block" ],
        [ a alpaca:NameValuePair ;
            alpaca:pairName "regionsofinterest" ;
            alpaca:pairValue "[]" ],
        [ a alpaca:NameValuePair ;
            alpaca:pairName "groups" ;
            alpaca:pairValue "[<neo.core.group.Group object at 0x7f23d6303a90>, <neo.core.group.Group object at 0x7f23d63d2640>, <neo.core.group.Group object at 0x7f23d63a9fd0>, <neo.core.group.Group object at 0x7f23d63d2550>, <neo.core.group.Group object at 0x7f23d63391f0>, <neo.core.group.Group object at 0x7f23d619e3a0>, <neo.core.group.Group object at 0x7f23d63036a0>, <neo.core.group.Group object at 0x7f23d61e1970>, <neo.core.group.Group object at 0x7f23d61e1130>, <neo.core.group.Group object at 0x7f23d619e070>, <neo.core.group.Group object at 0x7f23d6339460>, <neo.core.group.Group object at 0x7f23d60ce340>, <neo.core.group.Group object at 0x7f23d6368ee0>, <neo.core.group.Group object at 0x7f23d63030a0>, <neo.core.group.Group object at 0x7f23d63d2700>, <neo.core.group.Group object at 0x7f23d60c1580>, <neo.core.group.Group object at 0x7f23d63a9d90>, <neo.core.group.Group object at 0x7f23d6339d90>, <neo.core.group.Group object at 0x7f23d60c19a0>, <neo.core.group.Group object at 0x7f23d61973a0>, <neo.core.group.Group object at 0x7f23d63393d0>, <neo.core.group.Group object at 0x7f23d6104d90>, <neo.core.group.Group object at 0x7f23d6197f70>, <neo.core.group.Group object at 0x7f23d6303730>, <neo.core.group.Group object at 0x7f23d60ce610>, <neo.core.group.Group object at 0x7f23d63391c0>, <neo.core.group.Group object at 0x7f23d60c1c40>, <neo.core.group.Group object at 0x7f23d61e29a0>, <neo.core.group.Group object at 0x7f23d63a99d0>, <neo.core.group.Group object at 0x7f23d6152160>, <neo.core.group.Group object at 0x7f23d6339250>, <neo.core.group.Group object at 0x7f23d60c1610>, <neo.core.group.Group object at 0x7f23d63032b0>, <neo.core.group.Group object at 0x7f23d6104730>, <neo.core.group.Group object at 0x7f23d6303220>, <neo.core.group.Group object at 0x7f23d6149f10>, <neo.core.group.Group object at 0x7f23d61ebca0>, <neo.core.group.Group object at 0x7f23d60c1a90>, <neo.core.group.Group object at 0x7f23d6152cd0>, <neo.core.group.Group object at 0x7f23d6120610>, <neo.core.group.Group object at 0x7f23d6120130>, <neo.core.group.Group object at 0x7f23d6152c10>, <neo.core.group.Group object at 0x7f23d616a0a0>, <neo.core.group.Group object at 0x7f23d60ce8b0>, <neo.core.group.Group object at 0x7f23d618acd0>, <neo.core.group.Group object at 0x7f23d618a280>, <neo.core.group.Group object at 0x7f23d6149c70>, <neo.core.group.Group object at 0x7f23d60cee80>, <neo.core.group.Group object at 0x7f23d6123df0>, <neo.core.group.Group object at 0x7f23d616a1f0>, <neo.core.group.Group object at 0x7f23d6339130>, <neo.core.group.Group object at 0x7f23d6117f70>, <neo.core.group.Group object at 0x7f23d6227fd0>, <neo.core.group.Group object at 0x7f23d63396a0>, <neo.core.group.Group object at 0x7f23d61eb100>, <neo.core.group.Group object at 0x7f23d63a9ee0>, <neo.core.group.Group object at 0x7f23d6149e20>, <neo.core.group.Group object at 0x7f23d61d4ca0>, <neo.core.group.Group object at 0x7f23d60ce2e0>, <neo.core.group.Group object at 0x7f23d61ebe20>, <neo.core.group.Group object at 0x7f23d63a9400>, <neo.core.group.Group object at 0x7f23d6368430>, <neo.core.group.Group object at 0x7f23d61174f0>, <neo.core.group.Group object at 0x7f23d6120d30>, <neo.core.group.Group object at 0x7f23d6227760>, <neo.core.group.Group object at 0x7f23d63a9490>, <neo.core.group.Group object at 0x7f23d6149ca0>, <neo.core.group.Group object at 0x7f23d60c15b0>, <neo.core.group.Group object at 0x7f23d615af10>, <neo.core.group.Group object at 0x7f23d615aca0>, <neo.core.group.Group object at 0x7f23d6117fa0>, <neo.core.group.Group object at 0x7f23d63685e0>, <neo.core.group.Group object at 0x7f23d63035e0>, <neo.core.group.Group object at 0x7f23d6265460>, <neo.core.group.Group object at 0x7f23d6339730>, <neo.core.group.Group object at 0x7f23d61230d0>, <neo.core.group.Group object at 0x7f23d61ebac0>, <neo.core.group.Group object at 0x7f23d61a8ac0>, <neo.core.group.Group object at 0x7f23d6120a00>, <neo.core.group.Group object at 0x7f23d6117970>, <neo.core.group.Group object at 0x7f23d63686d0>, <neo.core.group.Group object at 0x7f23d63685b0>, <neo.core.group.Group object at 0x7f23d63d2df0>, <neo.core.group.Group object at 0x7f23d63d2dc0>, <neo.core.group.Group object at 0x7f23d63393a0>, <neo.core.group.Group object at 0x7f23d616ae20>, <neo.core.group.Group object at 0x7f23d63a9f10>, <neo.core.group.Group object at 0x7f23d616a640>, <neo.core.group.Group object at 0x7f23d6120be0>, <neo.core.group.Group object at 0x7f23d6123e50>, <neo.core.group.Group object at 0x7f23d60c12b0>, <neo.core.group.Group object at 0x7f23d6120a60>, <neo.core.group.Group object at 0x7f23d63a94f0>, <neo.core.group.Group object at 0x7f23d6339040>, <neo.core.group.Group object at 0x7f23d6152850>, <neo.core.group.Group object at 0x7f23d6368fd0>, <neo.core.group.Group object at 0x7f23d6152b20>, <neo.core.group.Group object at 0x7f23d6339280>, <neo.core.group.Group object at 0x7f23d61a8df0>, <neo.core.group.Group object at 0x7f23d62f0760>, <neo.core.group.Group object at 0x7f23d6149970>, <neo.core.group.Group object at 0x7f23d63a9a30>, <neo.core.group.Group object at 0x7f23d6149fa0>, <neo.core.group.Group object at 0x7f23d61d4040>, <neo.core.group.Group object at 0x7f23d62f0f70>, <neo.core.group.Group object at 0x7f23d63687c0>, <neo.core.group.Group object at 0x7f23d61a8460>, <neo.core.group.Group object at 0x7f23d6303340>, <neo.core.group.Group object at 0x7f23d60cea90>, <neo.core.group.Group object at 0x7f23d61176a0>, <neo.core.group.Group object at 0x7f23d61a8490>, <neo.core.group.Group object at 0x7f23d6368a60>, <neo.core.group.Group object at 0x7f23d61d4f10>, <neo.core.group.Group object at 0x7f23d6104a90>, <neo.core.group.Group object at 0x7f23d6303880>, <neo.core.group.Group object at 0x7f23d6339340>, <neo.core.group.Group object at 0x7f23d607fbb0>, <neo.core.group.Group object at 0x7f23d62f0910>, <neo.core.group.Group object at 0x7f23d62f04f0>, <neo.core.group.Group object at 0x7f23d61d4ee0>, <neo.core.group.Group object at 0x7f23d6104940>, <neo.core.group.Group object at 0x7f23d6339160>, <neo.core.group.Group object at 0x7f23d63688e0>, <neo.core.group.Group object at 0x7f23d63a9e80>, <neo.core.group.Group object at 0x7f23d61a85b0>, <neo.core.group.Group object at 0x7f23d6303910>, <neo.core.group.Group object at 0x7f23d62f0a60>, <neo.core.group.Group object at 0x7f23d62f0d90>, <neo.core.group.Group object at 0x7f23d60c1460>, <neo.core.group.Group object at 0x7f23d60ce970>, <neo.core.group.Group object at 0x7f23d608ad00>, <neo.core.group.Group object at 0x7f23d60ce3a0>, <neo.core.group.Group object at 0x7f23d607fee0>, <neo.core.group.Group object at 0x7f23d607f8b0>, <neo.core.group.Group object at 0x7f23d6120160>, <neo.core.group.Group object at 0x7f23d63038e0>, <neo.core.group.Group object at 0x7f23d61a8b50>, <neo.core.group.Group object at 0x7f23d6303070>, <neo.core.group.Group object at 0x7f23d60c1e50>, <neo.core.group.Group object at 0x7f23d6120c40>, <neo.core.group.Group object at 0x7f23d608a1c0>, <neo.core.group.Group object at 0x7f23d62f0250>, <neo.core.group.Group object at 0x7f23d608a0a0>, <neo.core.group.Group object at 0x7f23d60ce2b0>, <neo.core.group.Group object at 0x7f23d62f0580>, <neo.core.group.Group object at 0x7f23d616aa60>, <neo.core.group.Group object at 0x7f23d6368e50>, <neo.core.group.Group object at 0x7f23d607f5b0>, <neo.core.group.Group object at 0x7f23d6368160>, <neo.core.group.Group object at 0x7f23d607fdc0>, <neo.core.group.Group object at 0x7f23d6104790>, <neo.core.group.Group object at 0x7f23d62f0bb0>, <neo.core.group.Group object at 0x7f23d6120040>, <neo.core.group.Group object at 0x7f23d63031f0>, <neo.core.group.Group object at 0x7f23d60a0670>, <neo.core.group.Group object at 0x7f23d61d4e20>, <neo.core.group.Group object at 0x7f23d63a99a0>, <neo.core.group.Group object at 0x7f23d616ac10>, <neo.core.group.Group object at 0x7f23d6149b50>, <neo.core.group.Group object at 0x7f23d62f0fa0>, <neo.core.group.Group object at 0x7f23d6303be0>, <neo.core.group.Group object at 0x7f23d62f0a30>, <neo.core.group.Group object at 0x7f23d616a8b0>, <neo.core.group.Group object at 0x7f23d608a8b0>, <neo.core.group.Group object at 0x7f23d60ce550>, <neo.core.group.Group object at 0x7f23d60a0f40>, <neo.core.group.Group object at 0x7f23d6117490>, <neo.core.group.Group object at 0x7f23d6368520>, <neo.core.group.Group object at 0x7f23d608aca0>, <neo.core.group.Group object at 0x7f23d61d4c70>, <neo.core.group.Group object at 0x7f23d60c1f40>, <neo.core.group.Group object at 0x7f23d62f07f0>, <neo.core.group.Group object at 0x7f23d6120ee0>, <neo.core.group.Group object at 0x7f23d615ae80>, <neo.core.group.Group object at 0x7f23d60c1670>, <neo.core.group.Group object at 0x7f23d60ce6d0>, <neo.core.group.Group object at 0x7f23d607f130>, <neo.core.group.Group object at 0x7f23d61171c0>, <neo.core.group.Group object at 0x7f23d6152be0>, <neo.core.group.Group object at 0x7f23d6104850>, <neo.core.group.Group object at 0x7f23d6303850>, <neo.core.group.Group object at 0x7f23d63681c0>, <neo.core.group.Group object at 0x7f23d60c14c0>, <neo.core.group.Group object at 0x7f23d607ff70>, <neo.core.group.Group object at 0x7f23d615a190>, <neo.core.group.Group object at 0x7f23d607fd60>, <neo.core.group.Group object at 0x7f23d61a8430>, <neo.core.group.Group object at 0x7f23d607f310>, <neo.core.group.Group object at 0x7f23d607f9a0>, <neo.core.group.Group object at 0x7f23d60a0d60>, <neo.core.group.Group object at 0x7f23d616a730>, <neo.core.group.Group object at 0x7f23d63396d0>, <neo.core.group.Group object at 0x7f23d61522e0>, <neo.core.group.Group object at 0x7f23d6303ac0>, <neo.core.group.Group object at 0x7f23d60a0070>, <neo.core.group.Group object at 0x7f23d608ae20>, <neo.core.group.Group object at 0x7f23d607f790>, <neo.core.group.Group object at 0x7f23d607f640>, <neo.core.group.Group object at 0x7f23d63684c0>, <neo.core.group.Group object at 0x7f23d6120a30>, <neo.core.group.Group object at 0x7f23d607f160>, <neo.core.group.Group object at 0x7f23d608aa90>, <neo.core.group.Group object at 0x7f23d6152820>, <neo.core.group.Group object at 0x7f23d616ae50>, <neo.core.group.Group object at 0x7f23d6339430>, <neo.core.group.Group object at 0x7f23d6303280>, <neo.core.group.Group object at 0x7f23d608ad90>, <neo.core.group.Group object at 0x7f23d607f700>, <neo.core.group.Group object at 0x7f23d6120ac0>, <neo.core.group.Group object at 0x7f23d608aa30>, <neo.core.group.Group object at 0x7f23d6120a90>, <neo.core.group.Group object at 0x7f23d6058a60>, <neo.core.group.Group object at 0x7f23d607f220>, <neo.core.group.Group object at 0x7f23d6152940>, <neo.core.group.Group object at 0x7f23d60c1f70>, <neo.core.group.Group object at 0x7f23d6058ca0>, <neo.core.group.Group object at 0x7f23d60a02b0>, <neo.core.group.Group object at 0x7f23d60a0a90>, <neo.core.group.Group object at 0x7f23d60c1d90>, <neo.core.group.Group object at 0x7f23d608a880>, <neo.core.group.Group object at 0x7f23d6058d00>, <neo.core.group.Group object at 0x7f23d607fd00>, <neo.core.group.Group object at 0x7f23d60410a0>, <neo.core.group.Group object at 0x7f23d6063ac0>, <neo.core.group.Group object at 0x7f23d607fa00>, <neo.core.group.Group object at 0x7f23d6063580>, <neo.core.group.Group object at 0x7f23d6063f40>, <neo.core.group.Group object at 0x7f23d62f0520>, <neo.core.group.Group object at 0x7f23d608a4f0>, <neo.core.group.Group object at 0x7f23d6063df0>, <neo.core.group.Group object at 0x7f23d6339190>, <neo.core.group.Group object at 0x7f23d6368d90>, <neo.core.group.Group object at 0x7f23d6041070>, <neo.core.group.Group object at 0x7f23d60ce0a0>, <neo.core.group.Group object at 0x7f23d6152a30>, <neo.core.group.Group object at 0x7f23d608a2e0>, <neo.core.group.Group object at 0x7f23d61a8e80>, <neo.core.group.Group object at 0x7f23d6339070>, <neo.core.group.Group object at 0x7f23d63689d0>, <neo.core.group.Group object at 0x7f23d608aee0>, <neo.core.group.Group object at 0x7f23d6041670>, <neo.core.group.Group object at 0x7f23d6063ca0>, <neo.core.group.Group object at 0x7f23d60a04f0>, <neo.core.group.Group object at 0x7f23d615a3d0>, <neo.core.group.Group object at 0x7f23d608a850>, <neo.core.group.Group object at 0x7f23d6041190>, <neo.core.group.Group object at 0x7f23d60ce5b0>, <neo.core.group.Group object at 0x7f23d6368580>, <neo.core.group.Group object at 0x7f23d60c14f0>, <neo.core.group.Group object at 0x7f23d62f02e0>, <neo.core.group.Group object at 0x7f23d63681f0>, <neo.core.group.Group object at 0x7f23d61529d0>, <neo.core.group.Group object at 0x7f23d608ae80>, <neo.core.group.Group object at 0x7f23d6058790>, <neo.core.group.Group object at 0x7f23d608a970>, <neo.core.group.Group object at 0x7f23d6063610>, <neo.core.group.Group object at 0x7f23d607fb50>, <neo.core.group.Group object at 0x7f23d60c1bb0>, <neo.core.group.Group object at 0x7f23d6063940>, <neo.core.group.Group object at 0x7f23d6063430>, <neo.core.group.Group object at 0x7f23d6152e80>, <neo.core.group.Group object at 0x7f23d6117e50>, <neo.core.group.Group object at 0x7f23d60a0880>, <neo.core.group.Group object at 0x7f23d6117d90>, <neo.core.group.Group object at 0x7f23d6123b80>, <neo.core.group.Group object at 0x7f23d62f0220>, <neo.core.group.Group object at 0x7f23d6120eb0>, <neo.core.group.Group object at 0x7f23d6152550>, <neo.core.group.Group object at 0x7f23d60636a0>, <neo.core.group.Group object at 0x7f23d60c12e0>, <neo.core.group.Group object at 0x7f23d6123430>, <neo.core.group.Group object at 0x7f23d6104880>, <neo.core.group.Group object at 0x7f23d6041730>, <neo.core.group.Group object at 0x7f23d6041370>]" ],
        [ a alpaca:NameValuePair ;
            alpaca:pairName "file_origin" ;
            alpaca:pairValue "None" ],
        [ a alpaca:NameValuePair ;
            alpaca:pairName "description" ;
            alpaca:pairValue "Block of reach-to-grasp project data from Blackrock file set." ],
        [ a alpaca:NameValuePair ;
            alpaca:pairName "segments" ;
            alpaca:pairValue "[neo.core.segment.Segment(t_start=-0.0021000000000000003 s, t_stop=1003.2122333333334 s, name=Segment 0, description=Segment containing data from t_start to t_stop)]" ] ;
    alpaca:hashSource "joblib_SHA1" .

<urn:fz-juelich.de:alpaca:object:Python:neo.core.block.Block:15e72f8be2b25a06eeb09ab95204a2492a79da47> a alpaca:DataObjectEntity ;
    prov:hadMember <urn:fz-juelich.de:alpaca:object:Python:builtins.dict:3c1ce2eaa2ed5922e5a42a551ca87d01f7c8faa8>,
        <urn:fz-juelich.de:alpaca:object:Python:builtins.list:d0bfed12c02e056e9ee84da9abbaf43530ce808d> ;
    prov:wasAttributedTo <urn:fz-juelich.de:alpaca:script:Python:psd_by_trial_type.py:bb407473457d8502fb3c2fbbac074a1f9a8c44a5087c93624350dc9b3e674bad#0376a8d4-84e0-4aad-a7ea-109d5eba12f6> ;
    prov:wasDerivedFrom <urn:fz-juelich.de:alpaca:file:sha256:a3b48deadd2378dc976ca6758bfa64db47700e8d6475b24e906e73592c5bf465> ;
    prov:wasGeneratedBy <urn:fz-juelich.de:alpaca:function_execution:Python:bb407473457d8502fb3c2fbbac074a1f9a8c44a5087c93624350dc9b3e674bad:0376a8d4-84e0-4aad-a7ea-109d5eba12f6:__main__.load_data#b9c4c536-a6bb-4ca9-893b-062190d43014> ;
    alpaca:hasAnnotation [ a alpaca:NameValuePair ;
            alpaca:pairName "subject_activehand" ;
            alpaca:pairValue "left" ],
        [ a alpaca:NameValuePair ;
            alpaca:pairName "project_type" ;
            alpaca:pairValue "electrophysiology" ],
        [ a alpaca:NameValuePair ;
            alpaca:pairName "subject_name" ;
            alpaca:pairValue "monkey_L" ],
        [ a alpaca:NameValuePair ;
            alpaca:pairName "electrodes_tot_num" ;
            alpaca:pairValue "100" ],
        [ a alpaca:NameValuePair ;
            alpaca:pairName "nix_name" ;
            alpaca:pairValue "neo.block.f9199e8ede7145cd84013f17648b6b4c" ],
        [ a alpaca:NameValuePair ;
            alpaca:pairName "setup_location" ;
            alpaca:pairValue "Inst. de Neurosciences Cognitives de la Mediterranee (INCM), GLM, CNRS - Aix Marseille Univ., Marseille, France" ],
        [ a alpaca:NameValuePair ;
            alpaca:pairName "event_labels_str" ;
            alpaca:pairValue "['65280', '65296', '65312', '65344', '65349', '65350', '65353', '65354', '65359', '65360', '65365', '65366', '65369', '65370', '65376', '65381', '65382', '65383', '65385', '65386', '65387', '65389', '65390', '65391', '65440', '65504', '65509', '65510', '65513', '65514']" ],
        [ a alpaca:NameValuePair ;
            alpaca:pairName "electrodes_pitch" ;
            alpaca:pairValue "400.0 um" ],
        [ a alpaca:NameValuePair ;
            alpaca:pairName "project_subtype" ;
            alpaca:pairValue "motor behavior" ],
        [ a alpaca:NameValuePair ;
            alpaca:pairName "performance_str" ;
            alpaca:pairValue "[0, 159, 161, 163, 167, 175, 191, 255]" ],
        [ a alpaca:NameValuePair ;
            alpaca:pairName "connector_type" ;
            alpaca:pairValue "CerePort" ],
        [ a alpaca:NameValuePair ;
            alpaca:pairName "arraygrid_col_num" ;
            alpaca:pairValue "10" ],
        [ a alpaca:NameValuePair ;
            alpaca:pairName "project_name" ;
            alpaca:pairValue "reach-to-grasp" ],
        [ a alpaca:NameValuePair ;
            alpaca:pairName "arraygrids_tot_num" ;
            alpaca:pairValue "1" ],
        [ a alpaca:NameValuePair ;
            alpaca:pairName "rec_pauses" ;
            alpaca:pairValue "False" ],
        [ a alpaca:NameValuePair ;
            alpaca:pairName "trial_const_sequence_codes" ;
            alpaca:pairValue "['TS-ON', 'WS-ON', 'CUE-ON', 'CUE-OFF', 'GO-ON', 'SR', 'RW-ON', 'STOP']" ],
        [ a alpaca:NameValuePair ;
            alpaca:pairName "condition_str" ;
            alpaca:pairValue "[0, 1, 2, 11, 12, 13, 14, 21, 22, 23, 24, 131, 132, 133, 141, 142, 144, 211, 213, 214, 222, 223, 224]" ],
        [ a alpaca:NameValuePair ;
            alpaca:pairName "performance_codes" ;
            alpaca:pairValue "['incomplete_trial', 'error<SR-ON', 'error<WS', 'error<CUE-ON', 'error<CUE-OFF', 'error<GO-ON', 'grip_error', 'correct_trial']" ],
        [ a alpaca:NameValuePair ;
            alpaca:pairName "avail_nsx" ;
            alpaca:pairValue "[2, 5]" ],
        [ a alpaca:NameValuePair ;
            alpaca:pairName "trial_const_sequence_str" ;
            alpaca:pairValue "[0, 1, 2, 3, 4, 5, 6, 7]" ],
        [ a alpaca:NameValuePair ;
            alpaca:pairName "event_labels_codes" ;
            alpaca:pairValue "['ERROR-FLASH-ON', 'GO/RW-OFF', 'HF-ON', 'LF-ON', 'PG-ON', 'RW-ON (+CONF-HF)', 'RW-ON (+CONF-LF)', 'RW-ON (+CONF-PG)', 'RW-ON (+CONF-SG)', 'RW-ON (-CONF)', 'RW-ON (noLEDs)', 'SG-ON', 'SR (+HF)', 'SR (+LF)', 'SR (+PG)', 'SR (+PGHF/HFPG)', 'SR (+PGLF/LFPG)', 'SR (+SG)', 'SR (+SGHF/HFSG)', 'SR (+SGLF/LFSG)', 'STOP', 'TS-OFF/STOP', 'TS-ON', 'WS-ON/CUE-OFF', 'CUE/GO', 'RW-ON', 'SR']" ],
        [ a alpaca:NameValuePair ;
            alpaca:pairName "taskdesigns" ;
            alpaca:pairValue "TwoCues" ],
        [ a alpaca:NameValuePair ;
            alpaca:pairName "subject_gender" ;
            alpaca:pairValue "female" ],
        [ a alpaca:NameValuePair ;
            alpaca:pairName "avail_nev" ;
            alpaca:pairValue "True" ],
        [ a alpaca:NameValuePair ;
            alpaca:pairName "conditions" ;
            alpaca:pairValue "1" ],
        [ a alpaca:NameValuePair ;
            alpaca:pairName "array_serialnum" ;
            alpaca:pairValue "1025-0503" ],
        [ a alpaca:NameValuePair ;
            alpaca:pairName "arraygrid_row_num" ;
            alpaca:pairValue "10" ],
        [ a alpaca:NameValuePair ;
            alpaca:pairName "subject_birthday" ;
            alpaca:pairValue "[datetime.date(2004, 3, 19)]" ],
        [ a alpaca:NameValuePair ;
            alpaca:pairName "avail_electrode_ids" ;
            alpaca:pairValue "[1, 2, 3, 4, 5, 6, 7, 8, 9, 10, 11, 12, 13, 14, 15, 16, 17, 18, 19, 20, 21, 22, 23, 24, 25, 26, 27, 28, 29, 30, 31, 32, 33, 34, 35, 36, 37, 38, 39, 40, 41, 42, 43, 44, 45, 46, 47, 48, 49, 50, 51, 52, 53, 54, 55, 56, 57, 58, 59, 60, 61, 62, 63, 64, 65, 66, 67, 68, 69, 70, 71, 72, 73, 74, 75, 76, 77, 78, 79, 80, 81, 82, 83, 84, 85, 86, 87, 88, 89, 90, 91, 92, 93, 94, 95, 96]" ],
        [ a alpaca:NameValuePair ;
            alpaca:pairName "avail_file_set" ;
            alpaca:pairValue "['ns2', 'ns5', 'nev']" ] ;
    alpaca:hasAttribute [ a alpaca:NameValuePair ;
            alpaca:pairName "segments" ;
            alpaca:pairValue "[neo.core.segment.Segment(t_start=0.0 s, t_stop=709.2479666666667 s, name=Segment 0, description=Segment containing data from t_start to t_stop)]" ],
        [ a alpaca:NameValuePair ;
            alpaca:pairName "name" ;
            alpaca:pairValue "Reachgrasp Recording Data Block" ],
        [ a alpaca:NameValuePair ;
            alpaca:pairName "file_datetime" ;
            alpaca:pairValue "None" ],
        [ a alpaca:NameValuePair ;
            alpaca:pairName "regionsofinterest" ;
            alpaca:pairValue "[]" ],
        [ a alpaca:NameValuePair ;
            alpaca:pairName "groups" ;
            alpaca:pairValue "[<neo.core.group.Group object at 0x7f23ae04d040>, <neo.core.group.Group object at 0x7f23ae26b2b0>, <neo.core.group.Group object at 0x7f23ae1b42b0>, <neo.core.group.Group object at 0x7f23aacf1370>, <neo.core.group.Group object at 0x7f23aad19f70>, <neo.core.group.Group object at 0x7f23ae1e0d30>, <neo.core.group.Group object at 0x7f23ae285160>, <neo.core.group.Group object at 0x7f23ae2049a0>, <neo.core.group.Group object at 0x7f23ae1e0a90>, <neo.core.group.Group object at 0x7f23aaca3730>, <neo.core.group.Group object at 0x7f23ae1d6eb0>, <neo.core.group.Group object at 0x7f23ae285850>, <neo.core.group.Group object at 0x7f23aaca34f0>, <neo.core.group.Group object at 0x7f23ae04d070>, <neo.core.group.Group object at 0x7f23ae285be0>, <neo.core.group.Group object at 0x7f23ae26b310>, <neo.core.group.Group object at 0x7f23aaca31f0>, <neo.core.group.Group object at 0x7f23ae11f8b0>, <neo.core.group.Group object at 0x7f23aacfd160>, <neo.core.group.Group object at 0x7f23aaca3580>, <neo.core.group.Group object at 0x7f23ae158be0>, <neo.core.group.Group object at 0x7f23ae1dc2b0>, <neo.core.group.Group object at 0x7f23aad19d30>, <neo.core.group.Group object at 0x7f23ae191460>, <neo.core.group.Group object at 0x7f23ae4030a0>, <neo.core.group.Group object at 0x7f23ae04d1c0>, <neo.core.group.Group object at 0x7f23ae285eb0>, <neo.core.group.Group object at 0x7f23ae1d62e0>, <neo.core.group.Group object at 0x7f23ae272370>, <neo.core.group.Group object at 0x7f23ae403310>, <neo.core.group.Group object at 0x7f23ae2859d0>, <neo.core.group.Group object at 0x7f23ae215c10>, <neo.core.group.Group object at 0x7f23aacfd040>, <neo.core.group.Group object at 0x7f23ae187880>, <neo.core.group.Group object at 0x7f23ae0e8bb0>, <neo.core.group.Group object at 0x7f23ae0489a0>, <neo.core.group.Group object at 0x7f23ae04d190>, <neo.core.group.Group object at 0x7f23ae26b2e0>, <neo.core.group.Group object at 0x7f23ae204c70>, <neo.core.group.Group object at 0x7f23ae285c10>, <neo.core.group.Group object at 0x7f23aacfd130>, <neo.core.group.Group object at 0x7f23ae1b4d00>, <neo.core.group.Group object at 0x7f23ae20c520>, <neo.core.group.Group object at 0x7f23ae285fa0>, <neo.core.group.Group object at 0x7f23ae29bf10>, <neo.core.group.Group object at 0x7f23ae272a00>, <neo.core.group.Group object at 0x7f23aad19100>, <neo.core.group.Group object at 0x7f23ae2046a0>, <neo.core.group.Group object at 0x7f23ae1e0040>, <neo.core.group.Group object at 0x7f23aad19a60>, <neo.core.group.Group object at 0x7f23ae171ee0>, <neo.core.group.Group object at 0x7f23aaca3760>, <neo.core.group.Group object at 0x7f23aaca3c70>, <neo.core.group.Group object at 0x7f23aacfd730>, <neo.core.group.Group object at 0x7f23ae285b50>, <neo.core.group.Group object at 0x7f23aace5a90>, <neo.core.group.Group object at 0x7f23ae285b20>, <neo.core.group.Group object at 0x7f23ae171610>, <neo.core.group.Group object at 0x7f23aad19fd0>, <neo.core.group.Group object at 0x7f23aacfd250>, <neo.core.group.Group object at 0x7f23aaca3070>, <neo.core.group.Group object at 0x7f23aacc6040>, <neo.core.group.Group object at 0x7f23ae1e0c70>, <neo.core.group.Group object at 0x7f23ae26bf70>, <neo.core.group.Group object at 0x7f23aaca3610>, <neo.core.group.Group object at 0x7f23aad198e0>, <neo.core.group.Group object at 0x7f23aacf14f0>, <neo.core.group.Group object at 0x7f23ae171490>, <neo.core.group.Group object at 0x7f23ae29ba90>, <neo.core.group.Group object at 0x7f23aacf16a0>, <neo.core.group.Group object at 0x7f23ae26be20>, <neo.core.group.Group object at 0x7f23aad192b0>, <neo.core.group.Group object at 0x7f23aaca3ca0>, <neo.core.group.Group object at 0x7f23aacc6220>, <neo.core.group.Group object at 0x7f23aaca3490>, <neo.core.group.Group object at 0x7f23aacf1490>, <neo.core.group.Group object at 0x7f23aad19880>, <neo.core.group.Group object at 0x7f23aacfd4f0>, <neo.core.group.Group object at 0x7f23ae285bb0>, <neo.core.group.Group object at 0x7f23ae1dc3d0>, <neo.core.group.Group object at 0x7f23aacd7100>, <neo.core.group.Group object at 0x7f23aace5df0>, <neo.core.group.Group object at 0x7f23aad19cd0>, <neo.core.group.Group object at 0x7f23aacd7dc0>, <neo.core.group.Group object at 0x7f23ae26b820>, <neo.core.group.Group object at 0x7f23aacc6310>, <neo.core.group.Group object at 0x7f23aacc6730>, <neo.core.group.Group object at 0x7f23aacf1f10>, <neo.core.group.Group object at 0x7f23ae26bfa0>, <neo.core.group.Group object at 0x7f23ae285ca0>, <neo.core.group.Group object at 0x7f23aace5b50>, <neo.core.group.Group object at 0x7f23aacd7e50>, <neo.core.group.Group object at 0x7f23aacd7c40>, <neo.core.group.Group object at 0x7f23aacc6700>, <neo.core.group.Group object at 0x7f23aacde100>, <neo.core.group.Group object at 0x7f23aacd7e20>, <neo.core.group.Group object at 0x7f23aaca3dc0>, <neo.core.group.Group object at 0x7f23ae171a60>, <neo.core.group.Group object at 0x7f23aacc66a0>, <neo.core.group.Group object at 0x7f23aacdeee0>, <neo.core.group.Group object at 0x7f23aace53a0>, <neo.core.group.Group object at 0x7f23aad191c0>, <neo.core.group.Group object at 0x7f23ae1b4fa0>, <neo.core.group.Group object at 0x7f23aace5430>, <neo.core.group.Group object at 0x7f23ae171f40>, <neo.core.group.Group object at 0x7f23aacd7c10>, <neo.core.group.Group object at 0x7f23ae1e0130>, <neo.core.group.Group object at 0x7f23aacc6160>, <neo.core.group.Group object at 0x7f23aacf1a00>, <neo.core.group.Group object at 0x7f23ae204910>, <neo.core.group.Group object at 0x7f23ae171af0>, <neo.core.group.Group object at 0x7f23ae2103d0>, <neo.core.group.Group object at 0x7f23ae29b370>, <neo.core.group.Group object at 0x7f23aacc64c0>, <neo.core.group.Group object at 0x7f23ae1b46d0>, <neo.core.group.Group object at 0x7f23ae20c070>, <neo.core.group.Group object at 0x7f23ae29bdf0>, <neo.core.group.Group object at 0x7f23aaca3af0>, <neo.core.group.Group object at 0x7f23aace5fd0>, <neo.core.group.Group object at 0x7f23ae1e00d0>, <neo.core.group.Group object at 0x7f23aacc6e20>, <neo.core.group.Group object at 0x7f23ae215190>, <neo.core.group.Group object at 0x7f23ae285af0>, <neo.core.group.Group object at 0x7f23ae272310>, <neo.core.group.Group object at 0x7f23ae204a60>, <neo.core.group.Group object at 0x7f23aacde1c0>, <neo.core.group.Group object at 0x7f23aacd7a60>, <neo.core.group.Group object at 0x7f23ae20c370>, <neo.core.group.Group object at 0x7f23aacfde80>, <neo.core.group.Group object at 0x7f23aacc6d90>, <neo.core.group.Group object at 0x7f23aacc60d0>, <neo.core.group.Group object at 0x7f23aacde5e0>, <neo.core.group.Group object at 0x7f23aacf18e0>, <neo.core.group.Group object at 0x7f23ae1e0be0>, <neo.core.group.Group object at 0x7f23aace5ac0>, <neo.core.group.Group object at 0x7f23aace5f40>, <neo.core.group.Group object at 0x7f23ae2857f0>, <neo.core.group.Group object at 0x7f23ae210580>, <neo.core.group.Group object at 0x7f23aacc6d00>, <neo.core.group.Group object at 0x7f23ae20ce80>, <neo.core.group.Group object at 0x7f23ae204700>, <neo.core.group.Group object at 0x7f23aacd7e80>, <neo.core.group.Group object at 0x7f23aacfdd00>, <neo.core.group.Group object at 0x7f23ae1d6d00>, <neo.core.group.Group object at 0x7f23ae20c250>, <neo.core.group.Group object at 0x7f23ae171910>, <neo.core.group.Group object at 0x7f23ae1e0790>, <neo.core.group.Group object at 0x7f23aacdee50>, <neo.core.group.Group object at 0x7f23aacd7520>, <neo.core.group.Group object at 0x7f23ae1dcaf0>, <neo.core.group.Group object at 0x7f23ae1e0850>, <neo.core.group.Group object at 0x7f23ae1d6670>, <neo.core.group.Group object at 0x7f23aacd7880>, <neo.core.group.Group object at 0x7f23aac82d30>, <neo.core.group.Group object at 0x7f23aacf1e20>, <neo.core.group.Group object at 0x7f23aac82640>, <neo.core.group.Group object at 0x7f23aac92160>, <neo.core.group.Group object at 0x7f23aacf1ca0>, <neo.core.group.Group object at 0x7f23aacdec70>, <neo.core.group.Group object at 0x7f23aacfd310>, <neo.core.group.Group object at 0x7f23ae171040>, <neo.core.group.Group object at 0x7f23ae29bfa0>, <neo.core.group.Group object at 0x7f23aacd7d00>, <neo.core.group.Group object at 0x7f23aaca3400>, <neo.core.group.Group object at 0x7f23ae29bf40>, <neo.core.group.Group object at 0x7f23aacc64f0>, <neo.core.group.Group object at 0x7f23aacdee80>, <neo.core.group.Group object at 0x7f23aac92ee0>, <neo.core.group.Group object at 0x7f23aac92910>, <neo.core.group.Group object at 0x7f23aac92b50>, <neo.core.group.Group object at 0x7f23aac220a0>, <neo.core.group.Group object at 0x7f23aac82310>, <neo.core.group.Group object at 0x7f23aac82a30>, <neo.core.group.Group object at 0x7f23aacf1d00>, <neo.core.group.Group object at 0x7f23aacde070>, <neo.core.group.Group object at 0x7f23aac22d30>, <neo.core.group.Group object at 0x7f23ae2101f0>, <neo.core.group.Group object at 0x7f23aac22b80>, <neo.core.group.Group object at 0x7f23aaca37c0>, <neo.core.group.Group object at 0x7f23aac82dc0>, <neo.core.group.Group object at 0x7f23ae1dc790>, <neo.core.group.Group object at 0x7f23ae272af0>, <neo.core.group.Group object at 0x7f23aacd71c0>, <neo.core.group.Group object at 0x7f23ae204610>, <neo.core.group.Group object at 0x7f23ae285e20>, <neo.core.group.Group object at 0x7f23ae1dc310>, <neo.core.group.Group object at 0x7f23ae215160>, <neo.core.group.Group object at 0x7f23aaca38e0>, <neo.core.group.Group object at 0x7f23aac820a0>, <neo.core.group.Group object at 0x7f23aacf1880>, <neo.core.group.Group object at 0x7f23aacf18b0>, <neo.core.group.Group object at 0x7f23aaca3e20>, <neo.core.group.Group object at 0x7f23ae20ca90>, <neo.core.group.Group object at 0x7f23ae1dc6d0>, <neo.core.group.Group object at 0x7f23aac226a0>, <neo.core.group.Group object at 0x7f23ae29b6d0>, <neo.core.group.Group object at 0x7f23aac82130>, <neo.core.group.Group object at 0x7f23aacfd940>, <neo.core.group.Group object at 0x7f23ae285ac0>, <neo.core.group.Group object at 0x7f23ae2157f0>, <neo.core.group.Group object at 0x7f23ae20caf0>, <neo.core.group.Group object at 0x7f23aac229d0>, <neo.core.group.Group object at 0x7f23aaca3340>, <neo.core.group.Group object at 0x7f23aac82400>, <neo.core.group.Group object at 0x7f23aacded60>, <neo.core.group.Group object at 0x7f23ae20c190>, <neo.core.group.Group object at 0x7f23aacf1580>, <neo.core.group.Group object at 0x7f23aac82d60>, <neo.core.group.Group object at 0x7f23aac92340>, <neo.core.group.Group object at 0x7f23ae1dca60>, <neo.core.group.Group object at 0x7f23ae1b4490>, <neo.core.group.Group object at 0x7f23ae2728e0>, <neo.core.group.Group object at 0x7f23aacc6190>, <neo.core.group.Group object at 0x7f23ae285e50>, <neo.core.group.Group object at 0x7f23aace5640>, <neo.core.group.Group object at 0x7f23aacde850>, <neo.core.group.Group object at 0x7f23aac82a00>, <neo.core.group.Group object at 0x7f23aaca3d00>, <neo.core.group.Group object at 0x7f23aac82c40>, <neo.core.group.Group object at 0x7f23aac82160>, <neo.core.group.Group object at 0x7f23ae1dc910>, <neo.core.group.Group object at 0x7f23aad190d0>, <neo.core.group.Group object at 0x7f23ae2723a0>, <neo.core.group.Group object at 0x7f23aac22880>, <neo.core.group.Group object at 0x7f23aac4e3a0>, <neo.core.group.Group object at 0x7f23ae272b50>, <neo.core.group.Group object at 0x7f23ae2155e0>, <neo.core.group.Group object at 0x7f23aac924f0>, <neo.core.group.Group object at 0x7f23ae2850a0>, <neo.core.group.Group object at 0x7f23aaca3d60>, <neo.core.group.Group object at 0x7f23aacde6a0>, <neo.core.group.Group object at 0x7f23aace52b0>, <neo.core.group.Group object at 0x7f23aacfdb80>, <neo.core.group.Group object at 0x7f23aacc6dc0>, <neo.core.group.Group object at 0x7f23aac4e760>, <neo.core.group.Group object at 0x7f23aad19d90>, <neo.core.group.Group object at 0x7f23aac82970>, <neo.core.group.Group object at 0x7f23aac82940>, <neo.core.group.Group object at 0x7f23aacd7340>, <neo.core.group.Group object at 0x7f23aac5fa60>, <neo.core.group.Group object at 0x7f23aac5f910>, <neo.core.group.Group object at 0x7f23aac92550>, <neo.core.group.Group object at 0x7f23aac5fc70>, <neo.core.group.Group object at 0x7f23aac82b50>, <neo.core.group.Group object at 0x7f23aac22a30>, <neo.core.group.Group object at 0x7f23aac22d60>, <neo.core.group.Group object at 0x7f23ae29bdc0>, <neo.core.group.Group object at 0x7f23aac925e0>, <neo.core.group.Group object at 0x7f23aacc6ee0>, <neo.core.group.Group object at 0x7f23aad19670>, <neo.core.group.Group object at 0x7f23aac82580>, <neo.core.group.Group object at 0x7f23aac5f160>, <neo.core.group.Group object at 0x7f23aabed040>, <neo.core.group.Group object at 0x7f23aac5fe80>, <neo.core.group.Group object at 0x7f23aac827f0>, <neo.core.group.Group object at 0x7f23aac92970>, <neo.core.group.Group object at 0x7f23aac5fca0>, <neo.core.group.Group object at 0x7f23aac22fa0>, <neo.core.group.Group object at 0x7f23ae29b520>, <neo.core.group.Group object at 0x7f23ae2729a0>, <neo.core.group.Group object at 0x7f23aace5310>, <neo.core.group.Group object at 0x7f23aabedb80>, <neo.core.group.Group object at 0x7f23ae1e05e0>, <neo.core.group.Group object at 0x7f23aac22df0>, <neo.core.group.Group object at 0x7f23aac5f250>, <neo.core.group.Group object at 0x7f23aacfdf10>, <neo.core.group.Group object at 0x7f23aac22c70>, <neo.core.group.Group object at 0x7f23ae1e0ac0>, <neo.core.group.Group object at 0x7f23aace5160>, <neo.core.group.Group object at 0x7f23aad19310>, <neo.core.group.Group object at 0x7f23aac4e160>, <neo.core.group.Group object at 0x7f23aacf1850>, <neo.core.group.Group object at 0x7f23aac5f5b0>, <neo.core.group.Group object at 0x7f23aac5f820>, <neo.core.group.Group object at 0x7f23aabed760>, <neo.core.group.Group object at 0x7f23aad19d60>, <neo.core.group.Group object at 0x7f23aacfdfd0>, <neo.core.group.Group object at 0x7f23ae285970>, <neo.core.group.Group object at 0x7f23aac92e20>, <neo.core.group.Group object at 0x7f23aacde8b0>, <neo.core.group.Group object at 0x7f23ae1b4be0>, <neo.core.group.Group object at 0x7f23aacc6580>, <neo.core.group.Group object at 0x7f23aabed670>, <neo.core.group.Group object at 0x7f23ae204460>, <neo.core.group.Group object at 0x7f23aacd7b50>, <neo.core.group.Group object at 0x7f23aac82730>, <neo.core.group.Group object at 0x7f23aacc6460>, <neo.core.group.Group object at 0x7f23aad19b20>, <neo.core.group.Group object at 0x7f23aacde940>, <neo.core.group.Group object at 0x7f23aac4eb50>, <neo.core.group.Group object at 0x7f23aac22730>, <neo.core.group.Group object at 0x7f23aaca30d0>, <neo.core.group.Group object at 0x7f23ae1b48b0>, <neo.core.group.Group object at 0x7f23aacde1f0>, <neo.core.group.Group object at 0x7f23aad194c0>, <neo.core.group.Group object at 0x7f23ae1e09a0>, <neo.core.group.Group object at 0x7f23aac5f520>, <neo.core.group.Group object at 0x7f23aacd74c0>, <neo.core.group.Group object at 0x7f23ae204df0>, <neo.core.group.Group object at 0x7f23aacdebb0>, <neo.core.group.Group object at 0x7f23aac5f400>, <neo.core.group.Group object at 0x7f23aac4e0a0>, <neo.core.group.Group object at 0x7f23aac22070>, <neo.core.group.Group object at 0x7f23ae1b4e80>, <neo.core.group.Group object at 0x7f23aac11100>, <neo.core.group.Group object at 0x7f23ae1b45b0>, <neo.core.group.Group object at 0x7f23aac92190>, <neo.core.group.Group object at 0x7f23aac4e250>, <neo.core.group.Group object at 0x7f23aacc6940>, <neo.core.group.Group object at 0x7f23ae1e01c0>, <neo.core.group.Group object at 0x7f23aad19f40>, <neo.core.group.Group object at 0x7f23aac4e6a0>, <neo.core.group.Group object at 0x7f23aac92cd0>, <neo.core.group.Group object at 0x7f23aac22430>, <neo.core.group.Group object at 0x7f23aacc60a0>, <neo.core.group.Group object at 0x7f23aabedaf0>, <neo.core.group.Group object at 0x7f23aac11be0>, <neo.core.group.Group object at 0x7f23aaba56a0>, <neo.core.group.Group object at 0x7f23aabed970>, <neo.core.group.Group object at 0x7f23aacc6df0>, <neo.core.group.Group object at 0x7f23aac223d0>, <neo.core.group.Group object at 0x7f23aacfdfa0>, <neo.core.group.Group object at 0x7f23aad19610>, <neo.core.group.Group object at 0x7f23aac4e5e0>, <neo.core.group.Group object at 0x7f23aad19340>, <neo.core.group.Group object at 0x7f23aacfdf70>, <neo.core.group.Group object at 0x7f23aacc6d30>, <neo.core.group.Group object at 0x7f23aabed250>, <neo.core.group.Group object at 0x7f23aac92370>, <neo.core.group.Group object at 0x7f23aac110a0>, <neo.core.group.Group object at 0x7f23aaba57f0>, <neo.core.group.Group object at 0x7f23aabb14f0>, <neo.core.group.Group object at 0x7f23aaba52e0>, <neo.core.group.Group object at 0x7f23aaba5460>, <neo.core.group.Group object at 0x7f23aabed940>, <neo.core.group.Group object at 0x7f23aac92df0>, <neo.core.group.Group object at 0x7f23aac5ff10>, <neo.core.group.Group object at 0x7f23aac4e310>]" ],
        [ a alpaca:NameValuePair ;
            alpaca:pairName "description" ;
            alpaca:pairValue "Block of reach-to-grasp project data from Blackrock file set." ],
        [ a alpaca:NameValuePair ;
            alpaca:pairName "file_origin" ;
            alpaca:pairValue "None" ],
        [ a alpaca:NameValuePair ;
            alpaca:pairName "index" ;
            alpaca:pairValue "None" ],
        [ a alpaca:NameValuePair ;
            alpaca:pairName "rec_datetime" ;
            alpaca:pairValue "2010-12-10 10:50:10" ] ;
    alpaca:hashSource "joblib_SHA1" .

<urn:fz-juelich.de:alpaca:object:Python:neo.core.segment.Segment:0020adfd1eb00fc45884dc162f074c4cad6d9fb5> a alpaca:DataObjectEntity ;
    prov:hadMember <urn:fz-juelich.de:alpaca:object:Python:builtins.list:81fb39713ec3bd5fd1b5b53c12d378473380fe96> ;
    prov:wasAttributedTo <urn:fz-juelich.de:alpaca:script:Python:psd_by_trial_type.py:bb407473457d8502fb3c2fbbac074a1f9a8c44a5087c93624350dc9b3e674bad#0376a8d4-84e0-4aad-a7ea-109d5eba12f6> ;
    prov:wasDerivedFrom <urn:fz-juelich.de:alpaca:object:Python:neo.core.epoch.Epoch:3a8f00aa292a39817dd45cdc819db14eeb9acfa6>,
        <urn:fz-juelich.de:alpaca:object:Python:neo.core.segment.Segment:a0a51c2dfdec5800a5e45e473ce5d221e5281307> ;
    prov:wasGeneratedBy <urn:fz-juelich.de:alpaca:function_execution:Python:bb407473457d8502fb3c2fbbac074a1f9a8c44a5087c93624350dc9b3e674bad:0376a8d4-84e0-4aad-a7ea-109d5eba12f6:neo.utils.misc.cut_segment_by_epoch#5c6950fb-bb7b-4da1-a5c8-ae723d96cea8> ;
    alpaca:hasAnnotation [ a alpaca:NameValuePair ;
            alpaca:pairName "trial_event_labels" ;
            alpaca:pairValue "CUE-OFF" ],
        [ a alpaca:NameValuePair ;
            alpaca:pairName "trial_timestamp_id" ;
            alpaca:pairValue "20234571" ],
        [ a alpaca:NameValuePair ;
            alpaca:pairName "performance_in_trial_str" ;
            alpaca:pairValue "correct_trial" ],
        [ a alpaca:NameValuePair ;
            alpaca:pairName "performance_in_trial" ;
            alpaca:pairValue "255" ],
        [ a alpaca:NameValuePair ;
            alpaca:pairName "trial_reject_IFC" ;
            alpaca:pairValue "False" ],
        [ a alpaca:NameValuePair ;
            alpaca:pairName "belongs_to_trialtype" ;
            alpaca:pairValue "PGLF" ],
        [ a alpaca:NameValuePair ;
            alpaca:pairName "trial_id" ;
            alpaca:pairValue "196" ],
        [ a alpaca:NameValuePair ;
            alpaca:pairName "id" ;
            alpaca:pairValue "" ],
        [ a alpaca:NameValuePair ;
            alpaca:pairName "condition" ;
            alpaca:pairValue "1" ],
        [ a alpaca:NameValuePair ;
            alpaca:pairName "trial_reject_LFC" ;
            alpaca:pairValue "False" ],
        [ a alpaca:NameValuePair ;
            alpaca:pairName "trial_reject_HFC" ;
            alpaca:pairValue "False" ] ;
    alpaca:hasAttribute [ a alpaca:NameValuePair ;
            alpaca:pairName "t_stop" ;
            alpaca:pairValue "676.093 s" ],
        [ a alpaca:NameValuePair ;
            alpaca:pairName "file_datetime" ;
            alpaca:pairValue "None" ],
        [ a alpaca:NameValuePair ;
            alpaca:pairName "t_start" ;
            alpaca:pairValue "675.5928666666666 s" ],
        [ a alpaca:NameValuePair ;
            alpaca:pairName "name" ;
            alpaca:pairValue "Segment 0" ],
        [ a alpaca:NameValuePair ;
            alpaca:pairName "spiketrains" ;
            alpaca:pairValue "neo.core.spiketrainlist.SpikeTrainList(t_start=675.5928666666666 s, t_stop=676.0928666666666 s)" ],
        [ a alpaca:NameValuePair ;
            alpaca:pairName "events" ;
            alpaca:pairValue "[neo.core.event.Event(shape=(1,), dtype=float64, name=DigitalTrialEvents, description=Trial events of the digital input port), neo.core.event.Event(shape=(1,), dtype=float64, name=TrialEvents, description=All trial events (digital and analog))]" ],
        [ a alpaca:NameValuePair ;
            alpaca:pairName "analogsignals" ;
            alpaca:pairValue "[neo.core.analogsignal.AnalogSignal(t_start=675.593 s, t_stop=676.093 s, shape=(500, 6), dtype=float32, name=BehaviourTimeSeries, description=AnalogSignal from  nsx2), neo.core.analogsignal.AnalogSignal(t_start=675.5928666666667 s, t_stop=676.0928666666667 s, shape=(15000, 96), dtype=float32, name=NeuralTimeSeriesRaw, description=Continuous raw neuronal recordings sampled at high resolution)]" ],
        [ a alpaca:NameValuePair ;
            alpaca:pairName "irregularlysampledsignals" ;
            alpaca:pairValue "[]" ],
        [ a alpaca:NameValuePair ;
            alpaca:pairName "block" ;
            alpaca:pairValue "builtins.NoneType()" ],
        [ a alpaca:NameValuePair ;
            alpaca:pairName "file_origin" ;
            alpaca:pairValue "None" ],
        [ a alpaca:NameValuePair ;
            alpaca:pairName "description" ;
            alpaca:pairValue "Segment containing data from t_start to t_stop" ],
        [ a alpaca:NameValuePair ;
            alpaca:pairName "index" ;
            alpaca:pairValue "None" ],
        [ a alpaca:NameValuePair ;
            alpaca:pairName "epochs" ;
            alpaca:pairValue "[]" ],
        [ a alpaca:NameValuePair ;
            alpaca:pairName "imagesequences" ;
            alpaca:pairValue "[]" ],
        [ a alpaca:NameValuePair ;
            alpaca:pairName "rec_datetime" ;
            alpaca:pairValue "2010-12-10 10:50:10" ] ;
    alpaca:hashSource "joblib_SHA1" .

<urn:fz-juelich.de:alpaca:object:Python:neo.core.segment.Segment:007232bdad71dec7cdc196cf663a012021473592> a alpaca:DataObjectEntity ;
    prov:hadMember <urn:fz-juelich.de:alpaca:object:Python:builtins.list:38c8f9ac1281101c5e70d18e51af36adaadacbc7> ;
    prov:wasAttributedTo <urn:fz-juelich.de:alpaca:script:Python:psd_by_trial_type.py:bb407473457d8502fb3c2fbbac074a1f9a8c44a5087c93624350dc9b3e674bad#0376a8d4-84e0-4aad-a7ea-109d5eba12f6> ;
    prov:wasDerivedFrom <urn:fz-juelich.de:alpaca:object:Python:neo.core.epoch.Epoch:5989216a6b95615d17cdb6daf0c01890eb446417>,
        <urn:fz-juelich.de:alpaca:object:Python:neo.core.segment.Segment:a0a51c2dfdec5800a5e45e473ce5d221e5281307> ;
    prov:wasGeneratedBy <urn:fz-juelich.de:alpaca:function_execution:Python:bb407473457d8502fb3c2fbbac074a1f9a8c44a5087c93624350dc9b3e674bad:0376a8d4-84e0-4aad-a7ea-109d5eba12f6:neo.utils.misc.cut_segment_by_epoch#76f1e210-cc01-4684-bfa9-3c9af644172d> ;
    alpaca:hasAnnotation [ a alpaca:NameValuePair ;
            alpaca:pairName "belongs_to_trialtype" ;
            alpaca:pairValue "SGHF" ],
        [ a alpaca:NameValuePair ;
            alpaca:pairName "id" ;
            alpaca:pairValue "" ],
        [ a alpaca:NameValuePair ;
            alpaca:pairName "trial_timestamp_id" ;
            alpaca:pairValue "10007604" ],
        [ a alpaca:NameValuePair ;
            alpaca:pairName "trial_event_labels" ;
            alpaca:pairValue "CUE-OFF" ],
        [ a alpaca:NameValuePair ;
            alpaca:pairName "performance_in_trial_str" ;
            alpaca:pairValue "correct_trial" ],
        [ a alpaca:NameValuePair ;
            alpaca:pairName "trial_reject_IFC" ;
            alpaca:pairValue "False" ],
        [ a alpaca:NameValuePair ;
            alpaca:pairName "performance_in_trial" ;
            alpaca:pairValue "255" ],
        [ a alpaca:NameValuePair ;
            alpaca:pairName "trial_id" ;
            alpaca:pairValue "97" ],
        [ a alpaca:NameValuePair ;
            alpaca:pairName "condition" ;
            alpaca:pairValue "1" ],
        [ a alpaca:NameValuePair ;
            alpaca:pairName "trial_reject_HFC" ;
            alpaca:pairValue "False" ],
        [ a alpaca:NameValuePair ;
            alpaca:pairName "trial_reject_LFC" ;
            alpaca:pairValue "False" ] ;
    alpaca:hasAttribute [ a alpaca:NameValuePair ;
            alpaca:pairName "imagesequences" ;
            alpaca:pairValue "[]" ],
        [ a alpaca:NameValuePair ;
            alpaca:pairName "block" ;
            alpaca:pairValue "builtins.NoneType()" ],
        [ a alpaca:NameValuePair ;
            alpaca:pairName "spiketrains" ;
            alpaca:pairValue "neo.core.spiketrainlist.SpikeTrainList(t_start=334.7243 s, t_stop=335.2243 s)" ],
        [ a alpaca:NameValuePair ;
            alpaca:pairName "file_datetime" ;
            alpaca:pairValue "None" ],
        [ a alpaca:NameValuePair ;
            alpaca:pairName "events" ;
            alpaca:pairValue "[neo.core.event.Event(shape=(1,), dtype=float64, name=DigitalTrialEvents, description=Trial events of the digital input port), neo.core.event.Event(shape=(1,), dtype=float64, name=TrialEvents, description=All trial events (digital and analog))]" ],
        [ a alpaca:NameValuePair ;
            alpaca:pairName "index" ;
            alpaca:pairValue "None" ],
        [ a alpaca:NameValuePair ;
            alpaca:pairName "name" ;
            alpaca:pairValue "Segment 0" ],
        [ a alpaca:NameValuePair ;
            alpaca:pairName "description" ;
            alpaca:pairValue "Segment containing data from t_start to t_stop" ],
        [ a alpaca:NameValuePair ;
            alpaca:pairName "t_start" ;
            alpaca:pairValue "334.724 s" ],
        [ a alpaca:NameValuePair ;
            alpaca:pairName "rec_datetime" ;
            alpaca:pairValue "2010-12-10 10:50:10" ],
        [ a alpaca:NameValuePair ;
            alpaca:pairName "analogsignals" ;
            alpaca:pairValue "[neo.core.analogsignal.AnalogSignal(t_start=334.724 s, t_stop=335.224 s, shape=(500, 6), dtype=float32, name=BehaviourTimeSeries, description=AnalogSignal from  nsx2), neo.core.analogsignal.AnalogSignal(t_start=334.7243 s, t_stop=335.2243 s, shape=(15000, 96), dtype=float32, name=NeuralTimeSeriesRaw, description=Continuous raw neuronal recordings sampled at high resolution)]" ],
        [ a alpaca:NameValuePair ;
            alpaca:pairName "file_origin" ;
            alpaca:pairValue "None" ],
        [ a alpaca:NameValuePair ;
            alpaca:pairName "irregularlysampledsignals" ;
            alpaca:pairValue "[]" ],
        [ a alpaca:NameValuePair ;
            alpaca:pairName "t_stop" ;
            alpaca:pairValue "335.2243 s" ],
        [ a alpaca:NameValuePair ;
            alpaca:pairName "epochs" ;
            alpaca:pairValue "[]" ] ;
    alpaca:hashSource "joblib_SHA1" .

<urn:fz-juelich.de:alpaca:object:Python:neo.core.segment.Segment:0097b7a2c76173d79ba6727e19e624ac7ab1d232> a alpaca:DataObjectEntity ;
    prov:hadMember <urn:fz-juelich.de:alpaca:object:Python:builtins.list:680ce1c637f994121c19be54c6d5c733e84a8c66> ;
    prov:wasAttributedTo <urn:fz-juelich.de:alpaca:script:Python:psd_by_trial_type.py:bb407473457d8502fb3c2fbbac074a1f9a8c44a5087c93624350dc9b3e674bad#0376a8d4-84e0-4aad-a7ea-109d5eba12f6> ;
    prov:wasDerivedFrom <urn:fz-juelich.de:alpaca:object:Python:neo.core.epoch.Epoch:aa51df2499ecba25fb894ac8dc998f7a043103e1>,
        <urn:fz-juelich.de:alpaca:object:Python:neo.core.segment.Segment:a29262a7479ff4673f2d7fa2e76ecb5c12cc57df> ;
    prov:wasGeneratedBy <urn:fz-juelich.de:alpaca:function_execution:Python:bb407473457d8502fb3c2fbbac074a1f9a8c44a5087c93624350dc9b3e674bad:0376a8d4-84e0-4aad-a7ea-109d5eba12f6:neo.utils.misc.cut_segment_by_epoch#7f8a4fa5-6083-4b1e-b27f-71018af8216b> ;
    alpaca:hasAnnotation [ a alpaca:NameValuePair ;
            alpaca:pairName "belongs_to_trialtype" ;
            alpaca:pairValue "SGLF" ],
        [ a alpaca:NameValuePair ;
            alpaca:pairName "trial_reject_HFC" ;
            alpaca:pairValue "False" ],
        [ a alpaca:NameValuePair ;
            alpaca:pairName "id" ;
            alpaca:pairValue "" ],
        [ a alpaca:NameValuePair ;
            alpaca:pairName "trial_reject_IFC" ;
            alpaca:pairValue "False" ],
        [ a alpaca:NameValuePair ;
            alpaca:pairName "trial_reject_LFC" ;
            alpaca:pairValue "False" ],
        [ a alpaca:NameValuePair ;
            alpaca:pairName "trial_event_labels" ;
            alpaca:pairValue "CUE-OFF" ],
        [ a alpaca:NameValuePair ;
            alpaca:pairName "trial_id" ;
            alpaca:pairValue "38" ],
        [ a alpaca:NameValuePair ;
            alpaca:pairName "condition" ;
            alpaca:pairValue "1" ],
        [ a alpaca:NameValuePair ;
            alpaca:pairName "trial_timestamp_id" ;
            alpaca:pairValue "6877125" ],
        [ a alpaca:NameValuePair ;
            alpaca:pairName "performance_in_trial" ;
            alpaca:pairValue "255" ],
        [ a alpaca:NameValuePair ;
            alpaca:pairName "performance_in_trial_str" ;
            alpaca:pairValue "correct_trial" ] ;
    alpaca:hasAttribute [ a alpaca:NameValuePair ;
            alpaca:pairName "rec_datetime" ;
            alpaca:pairValue "2014-07-03 10:40:59" ],
        [ a alpaca:NameValuePair ;
            alpaca:pairName "analogsignals" ;
            alpaca:pairValue "[neo.core.analogsignal.AnalogSignal(t_start=230.3429 s, t_stop=230.8429 s, shape=(500, 96), dtype=float32, name=NeuralTimeSeriesDownsampled, description=Downsampled continuous neuronal recordings, where the downsampling was performed on-line by the recording system), neo.core.analogsignal.AnalogSignal(t_start=230.34300000000002 s, t_stop=230.84300000000002 s, shape=(500, 6), dtype=float32, name=BehaviourTimeSeries, description=AnalogSignal from  nsx2), neo.core.analogsignal.AnalogSignal(t_start=230.34276666666668 s, t_stop=230.84276666666668 s, shape=(15000, 96), dtype=float32, name=NeuralTimeSeriesRaw, description=Continuous raw neuronal recordings sampled at high resolution)]" ],
        [ a alpaca:NameValuePair ;
            alpaca:pairName "index" ;
            alpaca:pairValue "None" ],
        [ a alpaca:NameValuePair ;
            alpaca:pairName "events" ;
            alpaca:pairValue "[neo.core.event.Event(shape=(1,), dtype=float64, name=DigitalTrialEvents, description=Trial events of the digital input port), neo.core.event.Event(shape=(1,), dtype=float64, name=TrialEvents, description=All trial events (digital and analog))]" ],
        [ a alpaca:NameValuePair ;
            alpaca:pairName "irregularlysampledsignals" ;
            alpaca:pairValue "[]" ],
        [ a alpaca:NameValuePair ;
            alpaca:pairName "file_datetime" ;
            alpaca:pairValue "None" ],
        [ a alpaca:NameValuePair ;
            alpaca:pairName "file_origin" ;
            alpaca:pairValue "None" ],
        [ a alpaca:NameValuePair ;
            alpaca:pairName "name" ;
            alpaca:pairValue "Segment 0" ],
        [ a alpaca:NameValuePair ;
            alpaca:pairName "t_stop" ;
            alpaca:pairValue "230.84300000000002 s" ],
        [ a alpaca:NameValuePair ;
            alpaca:pairName "t_start" ;
            alpaca:pairValue "230.34276666666668 s" ],
        [ a alpaca:NameValuePair ;
            alpaca:pairName "block" ;
            alpaca:pairValue "builtins.NoneType()" ],
        [ a alpaca:NameValuePair ;
            alpaca:pairName "imagesequences" ;
            alpaca:pairValue "[]" ],
        [ a alpaca:NameValuePair ;
            alpaca:pairName "epochs" ;
            alpaca:pairValue "[]" ],
        [ a alpaca:NameValuePair ;
            alpaca:pairName "spiketrains" ;
            alpaca:pairValue "neo.core.spiketrainlist.SpikeTrainList(t_start=230.34276666666668 s, t_stop=230.84276666666668 s)" ],
        [ a alpaca:NameValuePair ;
            alpaca:pairName "description" ;
            alpaca:pairValue "Segment containing data from t_start to t_stop" ] ;
    alpaca:hashSource "joblib_SHA1" .

<urn:fz-juelich.de:alpaca:object:Python:neo.core.segment.Segment:03280dc4b5b7c1ad7c9eea33892b1d1e67e2ffd1> a alpaca:DataObjectEntity ;
    prov:hadMember <urn:fz-juelich.de:alpaca:object:Python:builtins.list:d427cd6ab1872daa306f51c57d86e49e7e5baa7a> ;
    prov:wasAttributedTo <urn:fz-juelich.de:alpaca:script:Python:psd_by_trial_type.py:bb407473457d8502fb3c2fbbac074a1f9a8c44a5087c93624350dc9b3e674bad#0376a8d4-84e0-4aad-a7ea-109d5eba12f6> ;
    prov:wasDerivedFrom <urn:fz-juelich.de:alpaca:object:Python:neo.core.epoch.Epoch:63667c266462ba34ef5d0655953ea53c78e2c722>,
        <urn:fz-juelich.de:alpaca:object:Python:neo.core.segment.Segment:a29262a7479ff4673f2d7fa2e76ecb5c12cc57df> ;
    prov:wasGeneratedBy <urn:fz-juelich.de:alpaca:function_execution:Python:bb407473457d8502fb3c2fbbac074a1f9a8c44a5087c93624350dc9b3e674bad:0376a8d4-84e0-4aad-a7ea-109d5eba12f6:neo.utils.misc.cut_segment_by_epoch#00b715ca-e1a2-48fa-8b39-a9d911dbe4e2> ;
    alpaca:hasAnnotation [ a alpaca:NameValuePair ;
            alpaca:pairName "condition" ;
            alpaca:pairValue "1" ],
        [ a alpaca:NameValuePair ;
            alpaca:pairName "trial_reject_IFC" ;
            alpaca:pairValue "False" ],
        [ a alpaca:NameValuePair ;
            alpaca:pairName "trial_reject_HFC" ;
            alpaca:pairValue "False" ],
        [ a alpaca:NameValuePair ;
            alpaca:pairName "trial_event_labels" ;
            alpaca:pairValue "CUE-OFF" ],
        [ a alpaca:NameValuePair ;
            alpaca:pairName "belongs_to_trialtype" ;
            alpaca:pairValue "PGHF" ],
        [ a alpaca:NameValuePair ;
            alpaca:pairName "trial_id" ;
            alpaca:pairValue "152" ],
        [ a alpaca:NameValuePair ;
            alpaca:pairName "trial_timestamp_id" ;
            alpaca:pairValue "28104236" ],
        [ a alpaca:NameValuePair ;
            alpaca:pairName "performance_in_trial" ;
            alpaca:pairValue "255" ],
        [ a alpaca:NameValuePair ;
            alpaca:pairName "id" ;
            alpaca:pairValue "" ],
        [ a alpaca:NameValuePair ;
            alpaca:pairName "performance_in_trial_str" ;
            alpaca:pairValue "correct_trial" ],
        [ a alpaca:NameValuePair ;
            alpaca:pairName "trial_reject_LFC" ;
            alpaca:pairValue "True" ] ;
    alpaca:hasAttribute [ a alpaca:NameValuePair ;
            alpaca:pairName "spiketrains" ;
            alpaca:pairValue "neo.core.spiketrainlist.SpikeTrainList(t_start=937.9132 s, t_stop=938.4132 s)" ],
        [ a alpaca:NameValuePair ;
            alpaca:pairName "description" ;
            alpaca:pairValue "Segment containing data from t_start to t_stop" ],
        [ a alpaca:NameValuePair ;
            alpaca:pairName "events" ;
            alpaca:pairValue "[neo.core.event.Event(shape=(1,), dtype=float64, name=DigitalTrialEvents, description=Trial events of the digital input port), neo.core.event.Event(shape=(1,), dtype=float64, name=TrialEvents, description=All trial events (digital and analog))]" ],
        [ a alpaca:NameValuePair ;
            alpaca:pairName "epochs" ;
            alpaca:pairValue "[]" ],
        [ a alpaca:NameValuePair ;
            alpaca:pairName "index" ;
            alpaca:pairValue "None" ],
        [ a alpaca:NameValuePair ;
            alpaca:pairName "file_origin" ;
            alpaca:pairValue "None" ],
        [ a alpaca:NameValuePair ;
            alpaca:pairName "block" ;
            alpaca:pairValue "builtins.NoneType()" ],
        [ a alpaca:NameValuePair ;
            alpaca:pairName "irregularlysampledsignals" ;
            alpaca:pairValue "[]" ],
        [ a alpaca:NameValuePair ;
            alpaca:pairName "file_datetime" ;
            alpaca:pairValue "None" ],
        [ a alpaca:NameValuePair ;
            alpaca:pairName "t_stop" ;
            alpaca:pairValue "938.4132000000001 s" ],
        [ a alpaca:NameValuePair ;
            alpaca:pairName "rec_datetime" ;
            alpaca:pairValue "2014-07-03 10:40:59" ],
        [ a alpaca:NameValuePair ;
            alpaca:pairName "name" ;
            alpaca:pairValue "Segment 0" ],
        [ a alpaca:NameValuePair ;
            alpaca:pairName "analogsignals" ;
            alpaca:pairValue "[neo.core.analogsignal.AnalogSignal(t_start=937.9128999999999 s, t_stop=938.4128999999999 s, shape=(500, 96), dtype=float32, name=NeuralTimeSeriesDownsampled, description=Downsampled continuous neuronal recordings, where the downsampling was performed on-line by the recording system), neo.core.analogsignal.AnalogSignal(t_start=937.913 s, t_stop=938.413 s, shape=(500, 6), dtype=float32, name=BehaviourTimeSeries, description=AnalogSignal from  nsx2), neo.core.analogsignal.AnalogSignal(t_start=937.9132000000001 s, t_stop=938.4132000000001 s, shape=(15000, 96), dtype=float32, name=NeuralTimeSeriesRaw, description=Continuous raw neuronal recordings sampled at high resolution)]" ],
        [ a alpaca:NameValuePair ;
            alpaca:pairName "imagesequences" ;
            alpaca:pairValue "[]" ],
        [ a alpaca:NameValuePair ;
            alpaca:pairName "t_start" ;
            alpaca:pairValue "937.9128999999999 s" ] ;
    alpaca:hashSource "joblib_SHA1" .

<urn:fz-juelich.de:alpaca:object:Python:neo.core.segment.Segment:034563b6efef3ac15926f539ce0e4fb39b18712a> a alpaca:DataObjectEntity ;
    prov:hadMember <urn:fz-juelich.de:alpaca:object:Python:builtins.list:8c67720cd080a782e16a001cbf8db5c315d5a291> ;
    prov:wasAttributedTo <urn:fz-juelich.de:alpaca:script:Python:psd_by_trial_type.py:bb407473457d8502fb3c2fbbac074a1f9a8c44a5087c93624350dc9b3e674bad#0376a8d4-84e0-4aad-a7ea-109d5eba12f6> ;
    prov:wasDerivedFrom <urn:fz-juelich.de:alpaca:object:Python:neo.core.epoch.Epoch:8c03a7f40030531ee8e88d4964728c4f42eaeb79>,
        <urn:fz-juelich.de:alpaca:object:Python:neo.core.segment.Segment:a0a51c2dfdec5800a5e45e473ce5d221e5281307> ;
    prov:wasGeneratedBy <urn:fz-juelich.de:alpaca:function_execution:Python:bb407473457d8502fb3c2fbbac074a1f9a8c44a5087c93624350dc9b3e674bad:0376a8d4-84e0-4aad-a7ea-109d5eba12f6:neo.utils.misc.cut_segment_by_epoch#d6158480-9b2c-4b93-bb03-968a08937d97> ;
    alpaca:hasAnnotation [ a alpaca:NameValuePair ;
            alpaca:pairName "trial_id" ;
            alpaca:pairValue "38" ],
        [ a alpaca:NameValuePair ;
            alpaca:pairName "id" ;
            alpaca:pairValue "" ],
        [ a alpaca:NameValuePair ;
            alpaca:pairName "trial_reject_HFC" ;
            alpaca:pairValue "False" ],
        [ a alpaca:NameValuePair ;
            alpaca:pairName "trial_reject_LFC" ;
            alpaca:pairValue "False" ],
        [ a alpaca:NameValuePair ;
            alpaca:pairName "performance_in_trial" ;
            alpaca:pairValue "255" ],
        [ a alpaca:NameValuePair ;
            alpaca:pairName "trial_reject_IFC" ;
            alpaca:pairValue "False" ],
        [ a alpaca:NameValuePair ;
            alpaca:pairName "trial_timestamp_id" ;
            alpaca:pairValue "3886782" ],
        [ a alpaca:NameValuePair ;
            alpaca:pairName "condition" ;
            alpaca:pairValue "1" ],
        [ a alpaca:NameValuePair ;
            alpaca:pairName "performance_in_trial_str" ;
            alpaca:pairValue "correct_trial" ],
        [ a alpaca:NameValuePair ;
            alpaca:pairName "belongs_to_trialtype" ;
            alpaca:pairValue "PGHF" ],
        [ a alpaca:NameValuePair ;
            alpaca:pairName "trial_event_labels" ;
            alpaca:pairValue "CUE-OFF" ] ;
    alpaca:hasAttribute [ a alpaca:NameValuePair ;
            alpaca:pairName "t_start" ;
            alpaca:pairValue "130.66596666666666 s" ],
        [ a alpaca:NameValuePair ;
            alpaca:pairName "irregularlysampledsignals" ;
            alpaca:pairValue "[]" ],
        [ a alpaca:NameValuePair ;
            alpaca:pairName "name" ;
            alpaca:pairValue "Segment 0" ],
        [ a alpaca:NameValuePair ;
            alpaca:pairName "file_datetime" ;
            alpaca:pairValue "None" ],
        [ a alpaca:NameValuePair ;
            alpaca:pairName "spiketrains" ;
            alpaca:pairValue "neo.core.spiketrainlist.SpikeTrainList(t_start=130.66596666666666 s, t_stop=131.16596666666666 s)" ],
        [ a alpaca:NameValuePair ;
            alpaca:pairName "description" ;
            alpaca:pairValue "Segment containing data from t_start to t_stop" ],
        [ a alpaca:NameValuePair ;
            alpaca:pairName "analogsignals" ;
            alpaca:pairValue "[neo.core.analogsignal.AnalogSignal(t_start=130.666 s, t_stop=131.166 s, shape=(500, 6), dtype=float32, name=BehaviourTimeSeries, description=AnalogSignal from  nsx2), neo.core.analogsignal.AnalogSignal(t_start=130.66596666666666 s, t_stop=131.16596666666666 s, shape=(15000, 96), dtype=float32, name=NeuralTimeSeriesRaw, description=Continuous raw neuronal recordings sampled at high resolution)]" ],
        [ a alpaca:NameValuePair ;
            alpaca:pairName "index" ;
            alpaca:pairValue "None" ],
        [ a alpaca:NameValuePair ;
            alpaca:pairName "epochs" ;
            alpaca:pairValue "[]" ],
        [ a alpaca:NameValuePair ;
            alpaca:pairName "block" ;
            alpaca:pairValue "builtins.NoneType()" ],
        [ a alpaca:NameValuePair ;
            alpaca:pairName "rec_datetime" ;
            alpaca:pairValue "2010-12-10 10:50:10" ],
        [ a alpaca:NameValuePair ;
            alpaca:pairName "events" ;
            alpaca:pairValue "[neo.core.event.Event(shape=(1,), dtype=float64, name=DigitalTrialEvents, description=Trial events of the digital input port), neo.core.event.Event(shape=(1,), dtype=float64, name=TrialEvents, description=All trial events (digital and analog))]" ],
        [ a alpaca:NameValuePair ;
            alpaca:pairName "file_origin" ;
            alpaca:pairValue "None" ],
        [ a alpaca:NameValuePair ;
            alpaca:pairName "t_stop" ;
            alpaca:pairValue "131.166 s" ],
        [ a alpaca:NameValuePair ;
            alpaca:pairName "imagesequences" ;
            alpaca:pairValue "[]" ] ;
    alpaca:hashSource "joblib_SHA1" .

<urn:fz-juelich.de:alpaca:object:Python:neo.core.segment.Segment:0649484f9bc708d5c21785077ad4c2977f3c560f> a alpaca:DataObjectEntity ;
    prov:hadMember <urn:fz-juelich.de:alpaca:object:Python:builtins.list:ea6d0d6c899f3ab6f7be0ab8f880d5a5a3a5efc7> ;
    prov:wasAttributedTo <urn:fz-juelich.de:alpaca:script:Python:psd_by_trial_type.py:bb407473457d8502fb3c2fbbac074a1f9a8c44a5087c93624350dc9b3e674bad#0376a8d4-84e0-4aad-a7ea-109d5eba12f6> ;
    prov:wasDerivedFrom <urn:fz-juelich.de:alpaca:object:Python:neo.core.epoch.Epoch:63667c266462ba34ef5d0655953ea53c78e2c722>,
        <urn:fz-juelich.de:alpaca:object:Python:neo.core.segment.Segment:a29262a7479ff4673f2d7fa2e76ecb5c12cc57df> ;
    prov:wasGeneratedBy <urn:fz-juelich.de:alpaca:function_execution:Python:bb407473457d8502fb3c2fbbac074a1f9a8c44a5087c93624350dc9b3e674bad:0376a8d4-84e0-4aad-a7ea-109d5eba12f6:neo.utils.misc.cut_segment_by_epoch#00b715ca-e1a2-48fa-8b39-a9d911dbe4e2> ;
    alpaca:hasAnnotation [ a alpaca:NameValuePair ;
            alpaca:pairName "trial_reject_IFC" ;
            alpaca:pairValue "False" ],
        [ a alpaca:NameValuePair ;
            alpaca:pairName "performance_in_trial" ;
            alpaca:pairValue "255" ],
        [ a alpaca:NameValuePair ;
            alpaca:pairName "id" ;
            alpaca:pairValue "" ],
        [ a alpaca:NameValuePair ;
            alpaca:pairName "trial_reject_HFC" ;
            alpaca:pairValue "False" ],
        [ a alpaca:NameValuePair ;
            alpaca:pairName "trial_timestamp_id" ;
            alpaca:pairValue "923179" ],
        [ a alpaca:NameValuePair ;
            alpaca:pairName "trial_reject_LFC" ;
            alpaca:pairValue "False" ],
        [ a alpaca:NameValuePair ;
            alpaca:pairName "belongs_to_trialtype" ;
            alpaca:pairValue "PGHF" ],
        [ a alpaca:NameValuePair ;
            alpaca:pairName "condition" ;
            alpaca:pairValue "1" ],
        [ a alpaca:NameValuePair ;
            alpaca:pairName "performance_in_trial_str" ;
            alpaca:pairValue "correct_trial" ],
        [ a alpaca:NameValuePair ;
            alpaca:pairName "trial_event_labels" ;
            alpaca:pairValue "CUE-OFF" ],
        [ a alpaca:NameValuePair ;
            alpaca:pairName "trial_id" ;
            alpaca:pairValue "6" ] ;
    alpaca:hasAttribute [ a alpaca:NameValuePair ;
            alpaca:pairName "name" ;
            alpaca:pairValue "Segment 0" ],
        [ a alpaca:NameValuePair ;
            alpaca:pairName "index" ;
            alpaca:pairValue "None" ],
        [ a alpaca:NameValuePair ;
            alpaca:pairName "t_stop" ;
            alpaca:pairValue "32.37703333333333 s" ],
        [ a alpaca:NameValuePair ;
            alpaca:pairName "spiketrains" ;
            alpaca:pairValue "neo.core.spiketrainlist.SpikeTrainList(t_start=31.877033333333333 s, t_stop=32.37703333333333 s)" ],
        [ a alpaca:NameValuePair ;
            alpaca:pairName "file_datetime" ;
            alpaca:pairValue "None" ],
        [ a alpaca:NameValuePair ;
            alpaca:pairName "epochs" ;
            alpaca:pairValue "[]" ],
        [ a alpaca:NameValuePair ;
            alpaca:pairName "irregularlysampledsignals" ;
            alpaca:pairValue "[]" ],
        [ a alpaca:NameValuePair ;
            alpaca:pairName "block" ;
            alpaca:pairValue "builtins.NoneType()" ],
        [ a alpaca:NameValuePair ;
            alpaca:pairName "events" ;
            alpaca:pairValue "[neo.core.event.Event(shape=(1,), dtype=float64, name=DigitalTrialEvents, description=Trial events of the digital input port), neo.core.event.Event(shape=(1,), dtype=float64, name=TrialEvents, description=All trial events (digital and analog))]" ],
        [ a alpaca:NameValuePair ;
            alpaca:pairName "description" ;
            alpaca:pairValue "Segment containing data from t_start to t_stop" ],
        [ a alpaca:NameValuePair ;
            alpaca:pairName "analogsignals" ;
            alpaca:pairValue "[neo.core.analogsignal.AnalogSignal(t_start=31.876900000000003 s, t_stop=32.376900000000006 s, shape=(500, 96), dtype=float32, name=NeuralTimeSeriesDownsampled, description=Downsampled continuous neuronal recordings, where the downsampling was performed on-line by the recording system), neo.core.analogsignal.AnalogSignal(t_start=31.877 s, t_stop=32.376999999999995 s, shape=(500, 6), dtype=float32, name=BehaviourTimeSeries, description=AnalogSignal from  nsx2), neo.core.analogsignal.AnalogSignal(t_start=31.877033333333333 s, t_stop=32.37703333333333 s, shape=(15000, 96), dtype=float32, name=NeuralTimeSeriesRaw, description=Continuous raw neuronal recordings sampled at high resolution)]" ],
        [ a alpaca:NameValuePair ;
            alpaca:pairName "file_origin" ;
            alpaca:pairValue "None" ],
        [ a alpaca:NameValuePair ;
            alpaca:pairName "imagesequences" ;
            alpaca:pairValue "[]" ],
        [ a alpaca:NameValuePair ;
            alpaca:pairName "t_start" ;
            alpaca:pairValue "31.876900000000003 s" ],
        [ a alpaca:NameValuePair ;
            alpaca:pairName "rec_datetime" ;
            alpaca:pairValue "2014-07-03 10:40:59" ] ;
    alpaca:hashSource "joblib_SHA1" .

<urn:fz-juelich.de:alpaca:object:Python:neo.core.segment.Segment:07a940e9e6edc8241d7634a89f025f353d7fd6f9> a alpaca:DataObjectEntity ;
    prov:hadMember <urn:fz-juelich.de:alpaca:object:Python:builtins.list:f488e4756656a701137201f1f14e6b568c903dc2> ;
    prov:wasAttributedTo <urn:fz-juelich.de:alpaca:script:Python:psd_by_trial_type.py:bb407473457d8502fb3c2fbbac074a1f9a8c44a5087c93624350dc9b3e674bad#0376a8d4-84e0-4aad-a7ea-109d5eba12f6> ;
    prov:wasDerivedFrom <urn:fz-juelich.de:alpaca:object:Python:neo.core.epoch.Epoch:ac8784869abc536e72d40cd7d605d1dec34824c5>,
        <urn:fz-juelich.de:alpaca:object:Python:neo.core.segment.Segment:a29262a7479ff4673f2d7fa2e76ecb5c12cc57df> ;
    prov:wasGeneratedBy <urn:fz-juelich.de:alpaca:function_execution:Python:bb407473457d8502fb3c2fbbac074a1f9a8c44a5087c93624350dc9b3e674bad:0376a8d4-84e0-4aad-a7ea-109d5eba12f6:neo.utils.misc.cut_segment_by_epoch#5c405f94-2953-4c11-a63b-6b9f7653d13b> ;
    alpaca:hasAnnotation [ a alpaca:NameValuePair ;
            alpaca:pairName "trial_reject_IFC" ;
            alpaca:pairValue "False" ],
        [ a alpaca:NameValuePair ;
            alpaca:pairName "trial_reject_LFC" ;
            alpaca:pairValue "False" ],
        [ a alpaca:NameValuePair ;
            alpaca:pairName "trial_timestamp_id" ;
            alpaca:pairValue "11716987" ],
        [ a alpaca:NameValuePair ;
            alpaca:pairName "trial_reject_HFC" ;
            alpaca:pairValue "False" ],
        [ a alpaca:NameValuePair ;
            alpaca:pairName "performance_in_trial_str" ;
            alpaca:pairValue "correct_trial" ],
        [ a alpaca:NameValuePair ;
            alpaca:pairName "belongs_to_trialtype" ;
            alpaca:pairValue "PGLF" ],
        [ a alpaca:NameValuePair ;
            alpaca:pairName "condition" ;
            alpaca:pairValue "1" ],
        [ a alpaca:NameValuePair ;
            alpaca:pairName "id" ;
            alpaca:pairValue "" ],
        [ a alpaca:NameValuePair ;
            alpaca:pairName "trial_event_labels" ;
            alpaca:pairValue "CUE-OFF" ],
        [ a alpaca:NameValuePair ;
            alpaca:pairName "trial_id" ;
            alpaca:pairValue "64" ],
        [ a alpaca:NameValuePair ;
            alpaca:pairName "performance_in_trial" ;
            alpaca:pairValue "255" ] ;
    alpaca:hasAttribute [ a alpaca:NameValuePair ;
            alpaca:pairName "irregularlysampledsignals" ;
            alpaca:pairValue "[]" ],
        [ a alpaca:NameValuePair ;
            alpaca:pairName "block" ;
            alpaca:pairValue "builtins.NoneType()" ],
        [ a alpaca:NameValuePair ;
            alpaca:pairName "t_stop" ;
            alpaca:pairValue "392.17136666666664 s" ],
        [ a alpaca:NameValuePair ;
            alpaca:pairName "rec_datetime" ;
            alpaca:pairValue "2014-07-03 10:40:59" ],
        [ a alpaca:NameValuePair ;
            alpaca:pairName "description" ;
            alpaca:pairValue "Segment containing data from t_start to t_stop" ],
        [ a alpaca:NameValuePair ;
            alpaca:pairName "spiketrains" ;
            alpaca:pairValue "neo.core.spiketrainlist.SpikeTrainList(t_start=391.67136666666664 s, t_stop=392.17136666666664 s)" ],
        [ a alpaca:NameValuePair ;
            alpaca:pairName "t_start" ;
            alpaca:pairValue "391.6709 s" ],
        [ a alpaca:NameValuePair ;
            alpaca:pairName "file_datetime" ;
            alpaca:pairValue "None" ],
        [ a alpaca:NameValuePair ;
            alpaca:pairName "events" ;
            alpaca:pairValue "[neo.core.event.Event(shape=(1,), dtype=float64, name=DigitalTrialEvents, description=Trial events of the digital input port), neo.core.event.Event(shape=(1,), dtype=float64, name=TrialEvents, description=All trial events (digital and analog))]" ],
        [ a alpaca:NameValuePair ;
            alpaca:pairName "file_origin" ;
            alpaca:pairValue "None" ],
        [ a alpaca:NameValuePair ;
            alpaca:pairName "epochs" ;
            alpaca:pairValue "[]" ],
        [ a alpaca:NameValuePair ;
            alpaca:pairName "index" ;
            alpaca:pairValue "None" ],
        [ a alpaca:NameValuePair ;
            alpaca:pairName "imagesequences" ;
            alpaca:pairValue "[]" ],
        [ a alpaca:NameValuePair ;
            alpaca:pairName "analogsignals" ;
            alpaca:pairValue "[neo.core.analogsignal.AnalogSignal(t_start=391.6709 s, t_stop=392.1709 s, shape=(500, 96), dtype=float32, name=NeuralTimeSeriesDownsampled, description=Downsampled continuous neuronal recordings, where the downsampling was performed on-line by the recording system), neo.core.analogsignal.AnalogSignal(t_start=391.671 s, t_stop=392.171 s, shape=(500, 6), dtype=float32, name=BehaviourTimeSeries, description=AnalogSignal from  nsx2), neo.core.analogsignal.AnalogSignal(t_start=391.67136666666664 s, t_stop=392.17136666666664 s, shape=(15000, 96), dtype=float32, name=NeuralTimeSeriesRaw, description=Continuous raw neuronal recordings sampled at high resolution)]" ],
        [ a alpaca:NameValuePair ;
            alpaca:pairName "name" ;
            alpaca:pairValue "Segment 0" ] ;
    alpaca:hashSource "joblib_SHA1" .

<urn:fz-juelich.de:alpaca:object:Python:neo.core.segment.Segment:07eef132bf7de4b25737f79d3e758bdc6fbfc93a> a alpaca:DataObjectEntity ;
    prov:hadMember <urn:fz-juelich.de:alpaca:object:Python:builtins.list:f7929b633afb5da6a06acc69908cdaa7998cdf48> ;
    prov:wasAttributedTo <urn:fz-juelich.de:alpaca:script:Python:psd_by_trial_type.py:bb407473457d8502fb3c2fbbac074a1f9a8c44a5087c93624350dc9b3e674bad#0376a8d4-84e0-4aad-a7ea-109d5eba12f6> ;
    prov:wasDerivedFrom <urn:fz-juelich.de:alpaca:object:Python:neo.core.epoch.Epoch:8c03a7f40030531ee8e88d4964728c4f42eaeb79>,
        <urn:fz-juelich.de:alpaca:object:Python:neo.core.segment.Segment:a0a51c2dfdec5800a5e45e473ce5d221e5281307> ;
    prov:wasGeneratedBy <urn:fz-juelich.de:alpaca:function_execution:Python:bb407473457d8502fb3c2fbbac074a1f9a8c44a5087c93624350dc9b3e674bad:0376a8d4-84e0-4aad-a7ea-109d5eba12f6:neo.utils.misc.cut_segment_by_epoch#d6158480-9b2c-4b93-bb03-968a08937d97> ;
    alpaca:hasAnnotation [ a alpaca:NameValuePair ;
            alpaca:pairName "condition" ;
            alpaca:pairValue "1" ],
        [ a alpaca:NameValuePair ;
            alpaca:pairName "trial_reject_LFC" ;
            alpaca:pairValue "False" ],
        [ a alpaca:NameValuePair ;
            alpaca:pairName "belongs_to_trialtype" ;
            alpaca:pairValue "PGHF" ],
        [ a alpaca:NameValuePair ;
            alpaca:pairName "performance_in_trial" ;
            alpaca:pairValue "255" ],
        [ a alpaca:NameValuePair ;
            alpaca:pairName "trial_event_labels" ;
            alpaca:pairValue "CUE-OFF" ],
        [ a alpaca:NameValuePair ;
            alpaca:pairName "id" ;
            alpaca:pairValue "" ],
        [ a alpaca:NameValuePair ;
            alpaca:pairName "trial_reject_HFC" ;
            alpaca:pairValue "False" ],
        [ a alpaca:NameValuePair ;
            alpaca:pairName "trial_reject_IFC" ;
            alpaca:pairValue "False" ],
        [ a alpaca:NameValuePair ;
            alpaca:pairName "trial_id" ;
            alpaca:pairValue "199" ],
        [ a alpaca:NameValuePair ;
            alpaca:pairName "trial_timestamp_id" ;
            alpaca:pairValue "20542688" ],
        [ a alpaca:NameValuePair ;
            alpaca:pairName "performance_in_trial_str" ;
            alpaca:pairValue "correct_trial" ] ;
    alpaca:hasAttribute [ a alpaca:NameValuePair ;
            alpaca:pairName "t_stop" ;
            alpaca:pairValue "686.3671666666667 s" ],
        [ a alpaca:NameValuePair ;
            alpaca:pairName "analogsignals" ;
            alpaca:pairValue "[neo.core.analogsignal.AnalogSignal(t_start=685.867 s, t_stop=686.367 s, shape=(500, 6), dtype=float32, name=BehaviourTimeSeries, description=AnalogSignal from  nsx2), neo.core.analogsignal.AnalogSignal(t_start=685.8671666666667 s, t_stop=686.3671666666667 s, shape=(15000, 96), dtype=float32, name=NeuralTimeSeriesRaw, description=Continuous raw neuronal recordings sampled at high resolution)]" ],
        [ a alpaca:NameValuePair ;
            alpaca:pairName "index" ;
            alpaca:pairValue "None" ],
        [ a alpaca:NameValuePair ;
            alpaca:pairName "name" ;
            alpaca:pairValue "Segment 0" ],
        [ a alpaca:NameValuePair ;
            alpaca:pairName "file_datetime" ;
            alpaca:pairValue "None" ],
        [ a alpaca:NameValuePair ;
            alpaca:pairName "spiketrains" ;
            alpaca:pairValue "neo.core.spiketrainlist.SpikeTrainList(t_start=685.8671666666667 s, t_stop=686.3671666666667 s)" ],
        [ a alpaca:NameValuePair ;
            alpaca:pairName "file_origin" ;
            alpaca:pairValue "None" ],
        [ a alpaca:NameValuePair ;
            alpaca:pairName "events" ;
            alpaca:pairValue "[neo.core.event.Event(shape=(1,), dtype=float64, name=DigitalTrialEvents, description=Trial events of the digital input port), neo.core.event.Event(shape=(1,), dtype=float64, name=TrialEvents, description=All trial events (digital and analog))]" ],
        [ a alpaca:NameValuePair ;
            alpaca:pairName "block" ;
            alpaca:pairValue "builtins.NoneType()" ],
        [ a alpaca:NameValuePair ;
            alpaca:pairName "t_start" ;
            alpaca:pairValue "685.867 s" ],
        [ a alpaca:NameValuePair ;
            alpaca:pairName "irregularlysampledsignals" ;
            alpaca:pairValue "[]" ],
        [ a alpaca:NameValuePair ;
            alpaca:pairName "imagesequences" ;
            alpaca:pairValue "[]" ],
        [ a alpaca:NameValuePair ;
            alpaca:pairName "epochs" ;
            alpaca:pairValue "[]" ],
        [ a alpaca:NameValuePair ;
            alpaca:pairName "description" ;
            alpaca:pairValue "Segment containing data from t_start to t_stop" ],
        [ a alpaca:NameValuePair ;
            alpaca:pairName "rec_datetime" ;
            alpaca:pairValue "2010-12-10 10:50:10" ] ;
    alpaca:hashSource "joblib_SHA1" .

<urn:fz-juelich.de:alpaca:object:Python:neo.core.segment.Segment:086921ad2659e2d980875853f36e7d6794ab5b6a> a alpaca:DataObjectEntity ;
    prov:hadMember <urn:fz-juelich.de:alpaca:object:Python:builtins.list:f0570c4a093a0fc7160c7c923ca92c5841acc30d> ;
    prov:wasAttributedTo <urn:fz-juelich.de:alpaca:script:Python:psd_by_trial_type.py:bb407473457d8502fb3c2fbbac074a1f9a8c44a5087c93624350dc9b3e674bad#0376a8d4-84e0-4aad-a7ea-109d5eba12f6> ;
    prov:wasDerivedFrom <urn:fz-juelich.de:alpaca:object:Python:neo.core.epoch.Epoch:95ada5cc7690d47837b7fbc1b7a7977592f4d9b8>,
        <urn:fz-juelich.de:alpaca:object:Python:neo.core.segment.Segment:a29262a7479ff4673f2d7fa2e76ecb5c12cc57df> ;
    prov:wasGeneratedBy <urn:fz-juelich.de:alpaca:function_execution:Python:bb407473457d8502fb3c2fbbac074a1f9a8c44a5087c93624350dc9b3e674bad:0376a8d4-84e0-4aad-a7ea-109d5eba12f6:neo.utils.misc.cut_segment_by_epoch#16f21498-6024-4d7d-a9dd-1e069e9fa736> ;
    alpaca:hasAnnotation [ a alpaca:NameValuePair ;
            alpaca:pairName "trial_event_labels" ;
            alpaca:pairValue "CUE-OFF" ],
        [ a alpaca:NameValuePair ;
            alpaca:pairName "trial_reject_HFC" ;
            alpaca:pairValue "False" ],
        [ a alpaca:NameValuePair ;
            alpaca:pairName "performance_in_trial" ;
            alpaca:pairValue "255" ],
        [ a alpaca:NameValuePair ;
            alpaca:pairName "trial_reject_IFC" ;
            alpaca:pairValue "False" ],
        [ a alpaca:NameValuePair ;
            alpaca:pairName "trial_timestamp_id" ;
            alpaca:pairValue "26006817" ],
        [ a alpaca:NameValuePair ;
            alpaca:pairName "trial_id" ;
            alpaca:pairValue "140" ],
        [ a alpaca:NameValuePair ;
            alpaca:pairName "belongs_to_trialtype" ;
            alpaca:pairValue "SGHF" ],
        [ a alpaca:NameValuePair ;
            alpaca:pairName "performance_in_trial_str" ;
            alpaca:pairValue "correct_trial" ],
        [ a alpaca:NameValuePair ;
            alpaca:pairName "id" ;
            alpaca:pairValue "" ],
        [ a alpaca:NameValuePair ;
            alpaca:pairName "condition" ;
            alpaca:pairValue "1" ],
        [ a alpaca:NameValuePair ;
            alpaca:pairName "trial_reject_LFC" ;
            alpaca:pairValue "False" ] ;
    alpaca:hasAttribute [ a alpaca:NameValuePair ;
            alpaca:pairName "rec_datetime" ;
            alpaca:pairValue "2014-07-03 10:40:59" ],
        [ a alpaca:NameValuePair ;
            alpaca:pairName "t_stop" ;
            alpaca:pairValue "868.4992000000001 s" ],
        [ a alpaca:NameValuePair ;
            alpaca:pairName "file_datetime" ;
            alpaca:pairValue "None" ],
        [ a alpaca:NameValuePair ;
            alpaca:pairName "spiketrains" ;
            alpaca:pairValue "neo.core.spiketrainlist.SpikeTrainList(t_start=867.9992 s, t_stop=868.4992 s)" ],
        [ a alpaca:NameValuePair ;
            alpaca:pairName "file_origin" ;
            alpaca:pairValue "None" ],
        [ a alpaca:NameValuePair ;
            alpaca:pairName "name" ;
            alpaca:pairValue "Segment 0" ],
        [ a alpaca:NameValuePair ;
            alpaca:pairName "epochs" ;
            alpaca:pairValue "[]" ],
        [ a alpaca:NameValuePair ;
            alpaca:pairName "imagesequences" ;
            alpaca:pairValue "[]" ],
        [ a alpaca:NameValuePair ;
            alpaca:pairName "t_start" ;
            alpaca:pairValue "867.9988999999999 s" ],
        [ a alpaca:NameValuePair ;
            alpaca:pairName "events" ;
            alpaca:pairValue "[neo.core.event.Event(shape=(1,), dtype=float64, name=DigitalTrialEvents, description=Trial events of the digital input port), neo.core.event.Event(shape=(1,), dtype=float64, name=TrialEvents, description=All trial events (digital and analog))]" ],
        [ a alpaca:NameValuePair ;
            alpaca:pairName "analogsignals" ;
            alpaca:pairValue "[neo.core.analogsignal.AnalogSignal(t_start=867.9988999999999 s, t_stop=868.4988999999999 s, shape=(500, 96), dtype=float32, name=NeuralTimeSeriesDownsampled, description=Downsampled continuous neuronal recordings, where the downsampling was performed on-line by the recording system), neo.core.analogsignal.AnalogSignal(t_start=867.999 s, t_stop=868.499 s, shape=(500, 6), dtype=float32, name=BehaviourTimeSeries, description=AnalogSignal from  nsx2), neo.core.analogsignal.AnalogSignal(t_start=867.9992000000001 s, t_stop=868.4992000000001 s, shape=(15000, 96), dtype=float32, name=NeuralTimeSeriesRaw, description=Continuous raw neuronal recordings sampled at high resolution)]" ],
        [ a alpaca:NameValuePair ;
            alpaca:pairName "block" ;
            alpaca:pairValue "builtins.NoneType()" ],
        [ a alpaca:NameValuePair ;
            alpaca:pairName "description" ;
            alpaca:pairValue "Segment containing data from t_start to t_stop" ],
        [ a alpaca:NameValuePair ;
            alpaca:pairName "irregularlysampledsignals" ;
            alpaca:pairValue "[]" ],
        [ a alpaca:NameValuePair ;
            alpaca:pairName "index" ;
            alpaca:pairValue "None" ] ;
    alpaca:hashSource "joblib_SHA1" .

<urn:fz-juelich.de:alpaca:object:Python:neo.core.segment.Segment:0923e74961425d295e18602eb16b93558d2b97a2> a alpaca:DataObjectEntity ;
    prov:hadMember <urn:fz-juelich.de:alpaca:object:Python:builtins.list:d9bb1b5306f9b6338778d75fb5ecab9a7a1b3edc> ;
    prov:wasAttributedTo <urn:fz-juelich.de:alpaca:script:Python:psd_by_trial_type.py:bb407473457d8502fb3c2fbbac074a1f9a8c44a5087c93624350dc9b3e674bad#0376a8d4-84e0-4aad-a7ea-109d5eba12f6> ;
    prov:wasDerivedFrom <urn:fz-juelich.de:alpaca:object:Python:neo.core.epoch.Epoch:8c03a7f40030531ee8e88d4964728c4f42eaeb79>,
        <urn:fz-juelich.de:alpaca:object:Python:neo.core.segment.Segment:a0a51c2dfdec5800a5e45e473ce5d221e5281307> ;
    prov:wasGeneratedBy <urn:fz-juelich.de:alpaca:function_execution:Python:bb407473457d8502fb3c2fbbac074a1f9a8c44a5087c93624350dc9b3e674bad:0376a8d4-84e0-4aad-a7ea-109d5eba12f6:neo.utils.misc.cut_segment_by_epoch#d6158480-9b2c-4b93-bb03-968a08937d97> ;
    alpaca:hasAnnotation [ a alpaca:NameValuePair ;
            alpaca:pairName "trial_reject_LFC" ;
            alpaca:pairValue "False" ],
        [ a alpaca:NameValuePair ;
            alpaca:pairName "trial_id" ;
            alpaca:pairValue "12" ],
        [ a alpaca:NameValuePair ;
            alpaca:pairName "belongs_to_trialtype" ;
            alpaca:pairValue "PGHF" ],
        [ a alpaca:NameValuePair ;
            alpaca:pairName "trial_timestamp_id" ;
            alpaca:pairValue "1165934" ],
        [ a alpaca:NameValuePair ;
            alpaca:pairName "performance_in_trial_str" ;
            alpaca:pairValue "correct_trial" ],
        [ a alpaca:NameValuePair ;
            alpaca:pairName "trial_reject_HFC" ;
            alpaca:pairValue "False" ],
        [ a alpaca:NameValuePair ;
            alpaca:pairName "performance_in_trial" ;
            alpaca:pairValue "255" ],
        [ a alpaca:NameValuePair ;
            alpaca:pairName "condition" ;
            alpaca:pairValue "1" ],
        [ a alpaca:NameValuePair ;
            alpaca:pairName "id" ;
            alpaca:pairValue "" ],
        [ a alpaca:NameValuePair ;
            alpaca:pairName "trial_event_labels" ;
            alpaca:pairValue "CUE-OFF" ],
        [ a alpaca:NameValuePair ;
            alpaca:pairName "trial_reject_IFC" ;
            alpaca:pairValue "False" ] ;
    alpaca:hasAttribute [ a alpaca:NameValuePair ;
            alpaca:pairName "irregularlysampledsignals" ;
            alpaca:pairValue "[]" ],
        [ a alpaca:NameValuePair ;
            alpaca:pairName "events" ;
            alpaca:pairValue "[neo.core.event.Event(shape=(1,), dtype=float64, name=DigitalTrialEvents, description=Trial events of the digital input port), neo.core.event.Event(shape=(1,), dtype=float64, name=TrialEvents, description=All trial events (digital and analog))]" ],
        [ a alpaca:NameValuePair ;
            alpaca:pairName "block" ;
            alpaca:pairValue "builtins.NoneType()" ],
        [ a alpaca:NameValuePair ;
            alpaca:pairName "rec_datetime" ;
            alpaca:pairValue "2010-12-10 10:50:10" ],
        [ a alpaca:NameValuePair ;
            alpaca:pairName "epochs" ;
            alpaca:pairValue "[]" ],
        [ a alpaca:NameValuePair ;
            alpaca:pairName "index" ;
            alpaca:pairValue "None" ],
        [ a alpaca:NameValuePair ;
            alpaca:pairName "spiketrains" ;
            alpaca:pairValue "neo.core.spiketrainlist.SpikeTrainList(t_start=39.98773333333333 s, t_stop=40.48773333333333 s)" ],
        [ a alpaca:NameValuePair ;
            alpaca:pairName "analogsignals" ;
            alpaca:pairValue "[neo.core.analogsignal.AnalogSignal(t_start=39.988 s, t_stop=40.488 s, shape=(500, 6), dtype=float32, name=BehaviourTimeSeries, description=AnalogSignal from  nsx2), neo.core.analogsignal.AnalogSignal(t_start=39.98773333333334 s, t_stop=40.48773333333334 s, shape=(15000, 96), dtype=float32, name=NeuralTimeSeriesRaw, description=Continuous raw neuronal recordings sampled at high resolution)]" ],
        [ a alpaca:NameValuePair ;
            alpaca:pairName "name" ;
            alpaca:pairValue "Segment 0" ],
        [ a alpaca:NameValuePair ;
            alpaca:pairName "description" ;
            alpaca:pairValue "Segment containing data from t_start to t_stop" ],
        [ a alpaca:NameValuePair ;
            alpaca:pairName "file_origin" ;
            alpaca:pairValue "None" ],
        [ a alpaca:NameValuePair ;
            alpaca:pairName "imagesequences" ;
            alpaca:pairValue "[]" ],
        [ a alpaca:NameValuePair ;
            alpaca:pairName "t_stop" ;
            alpaca:pairValue "40.488 s" ],
        [ a alpaca:NameValuePair ;
            alpaca:pairName "t_start" ;
            alpaca:pairValue "39.98773333333333 s" ],
        [ a alpaca:NameValuePair ;
            alpaca:pairName "file_datetime" ;
            alpaca:pairValue "None" ] ;
    alpaca:hashSource "joblib_SHA1" .

<urn:fz-juelich.de:alpaca:object:Python:neo.core.segment.Segment:093f700318a1554eda34fc13aaf33e74dd2c97f6> a alpaca:DataObjectEntity ;
    prov:hadMember <urn:fz-juelich.de:alpaca:object:Python:builtins.list:c5d5a85836b8780ab4b1d5a143f443f47506df0f> ;
    prov:wasAttributedTo <urn:fz-juelich.de:alpaca:script:Python:psd_by_trial_type.py:bb407473457d8502fb3c2fbbac074a1f9a8c44a5087c93624350dc9b3e674bad#0376a8d4-84e0-4aad-a7ea-109d5eba12f6> ;
    prov:wasDerivedFrom <urn:fz-juelich.de:alpaca:object:Python:neo.core.epoch.Epoch:053007ed434c0d81903aed7adb8134eea8da381b>,
        <urn:fz-juelich.de:alpaca:object:Python:neo.core.segment.Segment:a0a51c2dfdec5800a5e45e473ce5d221e5281307> ;
    prov:wasGeneratedBy <urn:fz-juelich.de:alpaca:function_execution:Python:bb407473457d8502fb3c2fbbac074a1f9a8c44a5087c93624350dc9b3e674bad:0376a8d4-84e0-4aad-a7ea-109d5eba12f6:neo.utils.misc.cut_segment_by_epoch#64e10d92-0309-4555-863c-b7a4d2fcc2a9> ;
    alpaca:hasAnnotation [ a alpaca:NameValuePair ;
            alpaca:pairName "trial_reject_HFC" ;
            alpaca:pairValue "False" ],
        [ a alpaca:NameValuePair ;
            alpaca:pairName "performance_in_trial" ;
            alpaca:pairValue "255" ],
        [ a alpaca:NameValuePair ;
            alpaca:pairName "trial_reject_IFC" ;
            alpaca:pairValue "True" ],
        [ a alpaca:NameValuePair ;
            alpaca:pairName "belongs_to_trialtype" ;
            alpaca:pairValue "SGLF" ],
        [ a alpaca:NameValuePair ;
            alpaca:pairName "trial_timestamp_id" ;
            alpaca:pairValue "20121735" ],
        [ a alpaca:NameValuePair ;
            alpaca:pairName "id" ;
            alpaca:pairValue "" ],
        [ a alpaca:NameValuePair ;
            alpaca:pairName "trial_id" ;
            alpaca:pairValue "195" ],
        [ a alpaca:NameValuePair ;
            alpaca:pairName "condition" ;
            alpaca:pairValue "1" ],
        [ a alpaca:NameValuePair ;
            alpaca:pairName "trial_reject_LFC" ;
            alpaca:pairValue "False" ],
        [ a alpaca:NameValuePair ;
            alpaca:pairName "performance_in_trial_str" ;
            alpaca:pairValue "correct_trial" ],
        [ a alpaca:NameValuePair ;
            alpaca:pairName "trial_event_labels" ;
            alpaca:pairValue "CUE-OFF" ] ;
    alpaca:hasAttribute [ a alpaca:NameValuePair ;
            alpaca:pairName "irregularlysampledsignals" ;
            alpaca:pairValue "[]" ],
        [ a alpaca:NameValuePair ;
            alpaca:pairName "file_datetime" ;
            alpaca:pairValue "None" ],
        [ a alpaca:NameValuePair ;
            alpaca:pairName "rec_datetime" ;
            alpaca:pairValue "2010-12-10 10:50:10" ],
        [ a alpaca:NameValuePair ;
            alpaca:pairName "t_start" ;
            alpaca:pairValue "671.831 s" ],
        [ a alpaca:NameValuePair ;
            alpaca:pairName "spiketrains" ;
            alpaca:pairValue "neo.core.spiketrainlist.SpikeTrainList(t_start=671.8313666666667 s, t_stop=672.3313666666667 s)" ],
        [ a alpaca:NameValuePair ;
            alpaca:pairName "imagesequences" ;
            alpaca:pairValue "[]" ],
        [ a alpaca:NameValuePair ;
            alpaca:pairName "epochs" ;
            alpaca:pairValue "[]" ],
        [ a alpaca:NameValuePair ;
            alpaca:pairName "description" ;
            alpaca:pairValue "Segment containing data from t_start to t_stop" ],
        [ a alpaca:NameValuePair ;
            alpaca:pairName "name" ;
            alpaca:pairValue "Segment 0" ],
        [ a alpaca:NameValuePair ;
            alpaca:pairName "block" ;
            alpaca:pairValue "builtins.NoneType()" ],
        [ a alpaca:NameValuePair ;
            alpaca:pairName "t_stop" ;
            alpaca:pairValue "672.3313666666667 s" ],
        [ a alpaca:NameValuePair ;
            alpaca:pairName "analogsignals" ;
            alpaca:pairValue "[neo.core.analogsignal.AnalogSignal(t_start=671.831 s, t_stop=672.331 s, shape=(500, 6), dtype=float32, name=BehaviourTimeSeries, description=AnalogSignal from  nsx2), neo.core.analogsignal.AnalogSignal(t_start=671.8313666666667 s, t_stop=672.3313666666667 s, shape=(15000, 96), dtype=float32, name=NeuralTimeSeriesRaw, description=Continuous raw neuronal recordings sampled at high resolution)]" ],
        [ a alpaca:NameValuePair ;
            alpaca:pairName "index" ;
            alpaca:pairValue "None" ],
        [ a alpaca:NameValuePair ;
            alpaca:pairName "file_origin" ;
            alpaca:pairValue "None" ],
        [ a alpaca:NameValuePair ;
            alpaca:pairName "events" ;
            alpaca:pairValue "[neo.core.event.Event(shape=(1,), dtype=float64, name=DigitalTrialEvents, description=Trial events of the digital input port), neo.core.event.Event(shape=(1,), dtype=float64, name=TrialEvents, description=All trial events (digital and analog))]" ] ;
    alpaca:hashSource "joblib_SHA1" .

<urn:fz-juelich.de:alpaca:object:Python:neo.core.segment.Segment:0a526f23415219330dd87213afbe14a1dc65f9d2> a alpaca:DataObjectEntity ;
    prov:hadMember <urn:fz-juelich.de:alpaca:object:Python:builtins.list:97b83db651c38b8ee4fbe8eb318807a870a64f5e> ;
    prov:wasAttributedTo <urn:fz-juelich.de:alpaca:script:Python:psd_by_trial_type.py:bb407473457d8502fb3c2fbbac074a1f9a8c44a5087c93624350dc9b3e674bad#0376a8d4-84e0-4aad-a7ea-109d5eba12f6> ;
    prov:wasDerivedFrom <urn:fz-juelich.de:alpaca:object:Python:neo.core.epoch.Epoch:8c03a7f40030531ee8e88d4964728c4f42eaeb79>,
        <urn:fz-juelich.de:alpaca:object:Python:neo.core.segment.Segment:a0a51c2dfdec5800a5e45e473ce5d221e5281307> ;
    prov:wasGeneratedBy <urn:fz-juelich.de:alpaca:function_execution:Python:bb407473457d8502fb3c2fbbac074a1f9a8c44a5087c93624350dc9b3e674bad:0376a8d4-84e0-4aad-a7ea-109d5eba12f6:neo.utils.misc.cut_segment_by_epoch#d6158480-9b2c-4b93-bb03-968a08937d97> ;
    alpaca:hasAnnotation [ a alpaca:NameValuePair ;
            alpaca:pairName "trial_timestamp_id" ;
            alpaca:pairValue "15602153" ],
        [ a alpaca:NameValuePair ;
            alpaca:pairName "condition" ;
            alpaca:pairValue "1" ],
        [ a alpaca:NameValuePair ;
            alpaca:pairName "performance_in_trial_str" ;
            alpaca:pairValue "correct_trial" ],
        [ a alpaca:NameValuePair ;
            alpaca:pairName "id" ;
            alpaca:pairValue "" ],
        [ a alpaca:NameValuePair ;
            alpaca:pairName "performance_in_trial" ;
            alpaca:pairValue "255" ],
        [ a alpaca:NameValuePair ;
            alpaca:pairName "trial_event_labels" ;
            alpaca:pairValue "CUE-OFF" ],
        [ a alpaca:NameValuePair ;
            alpaca:pairName "trial_id" ;
            alpaca:pairValue "154" ],
        [ a alpaca:NameValuePair ;
            alpaca:pairName "trial_reject_LFC" ;
            alpaca:pairValue "False" ],
        [ a alpaca:NameValuePair ;
            alpaca:pairName "trial_reject_HFC" ;
            alpaca:pairValue "False" ],
        [ a alpaca:NameValuePair ;
            alpaca:pairName "trial_reject_IFC" ;
            alpaca:pairValue "False" ],
        [ a alpaca:NameValuePair ;
            alpaca:pairName "belongs_to_trialtype" ;
            alpaca:pairValue "PGHF" ] ;
    alpaca:hasAttribute [ a alpaca:NameValuePair ;
            alpaca:pairName "block" ;
            alpaca:pairValue "builtins.NoneType()" ],
        [ a alpaca:NameValuePair ;
            alpaca:pairName "analogsignals" ;
            alpaca:pairValue "[neo.core.analogsignal.AnalogSignal(t_start=521.178 s, t_stop=521.678 s, shape=(500, 6), dtype=float32, name=BehaviourTimeSeries, description=AnalogSignal from  nsx2), neo.core.analogsignal.AnalogSignal(t_start=521.1783333333334 s, t_stop=521.6783333333334 s, shape=(15000, 96), dtype=float32, name=NeuralTimeSeriesRaw, description=Continuous raw neuronal recordings sampled at high resolution)]" ],
        [ a alpaca:NameValuePair ;
            alpaca:pairName "imagesequences" ;
            alpaca:pairValue "[]" ],
        [ a alpaca:NameValuePair ;
            alpaca:pairName "rec_datetime" ;
            alpaca:pairValue "2010-12-10 10:50:10" ],
        [ a alpaca:NameValuePair ;
            alpaca:pairName "epochs" ;
            alpaca:pairValue "[]" ],
        [ a alpaca:NameValuePair ;
            alpaca:pairName "t_start" ;
            alpaca:pairValue "521.178 s" ],
        [ a alpaca:NameValuePair ;
            alpaca:pairName "index" ;
            alpaca:pairValue "None" ],
        [ a alpaca:NameValuePair ;
            alpaca:pairName "description" ;
            alpaca:pairValue "Segment containing data from t_start to t_stop" ],
        [ a alpaca:NameValuePair ;
            alpaca:pairName "spiketrains" ;
            alpaca:pairValue "neo.core.spiketrainlist.SpikeTrainList(t_start=521.1783333333333 s, t_stop=521.6783333333333 s)" ],
        [ a alpaca:NameValuePair ;
            alpaca:pairName "events" ;
            alpaca:pairValue "[neo.core.event.Event(shape=(1,), dtype=float64, name=DigitalTrialEvents, description=Trial events of the digital input port), neo.core.event.Event(shape=(1,), dtype=float64, name=TrialEvents, description=All trial events (digital and analog))]" ],
        [ a alpaca:NameValuePair ;
            alpaca:pairName "irregularlysampledsignals" ;
            alpaca:pairValue "[]" ],
        [ a alpaca:NameValuePair ;
            alpaca:pairName "t_stop" ;
            alpaca:pairValue "521.6783333333334 s" ],
        [ a alpaca:NameValuePair ;
            alpaca:pairName "file_datetime" ;
            alpaca:pairValue "None" ],
        [ a alpaca:NameValuePair ;
            alpaca:pairName "name" ;
            alpaca:pairValue "Segment 0" ],
        [ a alpaca:NameValuePair ;
            alpaca:pairName "file_origin" ;
            alpaca:pairValue "None" ] ;
    alpaca:hashSource "joblib_SHA1" .

<urn:fz-juelich.de:alpaca:object:Python:neo.core.segment.Segment:0b1aaa1db833d583e23e2671a8e2bd4e83e9ff29> a alpaca:DataObjectEntity ;
    prov:hadMember <urn:fz-juelich.de:alpaca:object:Python:builtins.list:2659fa06889b4e55b9fc6ec547f0f85577e86662> ;
    prov:wasAttributedTo <urn:fz-juelich.de:alpaca:script:Python:psd_by_trial_type.py:bb407473457d8502fb3c2fbbac074a1f9a8c44a5087c93624350dc9b3e674bad#0376a8d4-84e0-4aad-a7ea-109d5eba12f6> ;
    prov:wasDerivedFrom <urn:fz-juelich.de:alpaca:object:Python:neo.core.epoch.Epoch:aa51df2499ecba25fb894ac8dc998f7a043103e1>,
        <urn:fz-juelich.de:alpaca:object:Python:neo.core.segment.Segment:a29262a7479ff4673f2d7fa2e76ecb5c12cc57df> ;
    prov:wasGeneratedBy <urn:fz-juelich.de:alpaca:function_execution:Python:bb407473457d8502fb3c2fbbac074a1f9a8c44a5087c93624350dc9b3e674bad:0376a8d4-84e0-4aad-a7ea-109d5eba12f6:neo.utils.misc.cut_segment_by_epoch#7f8a4fa5-6083-4b1e-b27f-71018af8216b> ;
    alpaca:hasAnnotation [ a alpaca:NameValuePair ;
            alpaca:pairName "performance_in_trial" ;
            alpaca:pairValue "255" ],
        [ a alpaca:NameValuePair ;
            alpaca:pairName "trial_id" ;
            alpaca:pairValue "160" ],
        [ a alpaca:NameValuePair ;
            alpaca:pairName "trial_event_labels" ;
            alpaca:pairValue "CUE-OFF" ],
        [ a alpaca:NameValuePair ;
            alpaca:pairName "id" ;
            alpaca:pairValue "" ],
        [ a alpaca:NameValuePair ;
            alpaca:pairName "trial_reject_HFC" ;
            alpaca:pairValue "False" ],
        [ a alpaca:NameValuePair ;
            alpaca:pairName "condition" ;
            alpaca:pairValue "1" ],
        [ a alpaca:NameValuePair ;
            alpaca:pairName "trial_timestamp_id" ;
            alpaca:pairValue "29701448" ],
        [ a alpaca:NameValuePair ;
            alpaca:pairName "trial_reject_IFC" ;
            alpaca:pairValue "False" ],
        [ a alpaca:NameValuePair ;
            alpaca:pairName "performance_in_trial_str" ;
            alpaca:pairValue "correct_trial" ],
        [ a alpaca:NameValuePair ;
            alpaca:pairName "belongs_to_trialtype" ;
            alpaca:pairValue "SGLF" ],
        [ a alpaca:NameValuePair ;
            alpaca:pairName "trial_reject_LFC" ;
            alpaca:pairValue "False" ] ;
    alpaca:hasAttribute [ a alpaca:NameValuePair ;
            alpaca:pairName "name" ;
            alpaca:pairValue "Segment 0" ],
        [ a alpaca:NameValuePair ;
            alpaca:pairName "events" ;
            alpaca:pairValue "[neo.core.event.Event(shape=(1,), dtype=float64, name=DigitalTrialEvents, description=Trial events of the digital input port), neo.core.event.Event(shape=(1,), dtype=float64, name=TrialEvents, description=All trial events (digital and analog))]" ],
        [ a alpaca:NameValuePair ;
            alpaca:pairName "imagesequences" ;
            alpaca:pairValue "[]" ],
        [ a alpaca:NameValuePair ;
            alpaca:pairName "file_origin" ;
            alpaca:pairValue "None" ],
        [ a alpaca:NameValuePair ;
            alpaca:pairName "t_stop" ;
            alpaca:pairValue "991.653 s" ],
        [ a alpaca:NameValuePair ;
            alpaca:pairName "rec_datetime" ;
            alpaca:pairValue "2014-07-03 10:40:59" ],
        [ a alpaca:NameValuePair ;
            alpaca:pairName "epochs" ;
            alpaca:pairValue "[]" ],
        [ a alpaca:NameValuePair ;
            alpaca:pairName "block" ;
            alpaca:pairValue "builtins.NoneType()" ],
        [ a alpaca:NameValuePair ;
            alpaca:pairName "file_datetime" ;
            alpaca:pairValue "None" ],
        [ a alpaca:NameValuePair ;
            alpaca:pairName "description" ;
            alpaca:pairValue "Segment containing data from t_start to t_stop" ],
        [ a alpaca:NameValuePair ;
            alpaca:pairName "index" ;
            alpaca:pairValue "None" ],
        [ a alpaca:NameValuePair ;
            alpaca:pairName "spiketrains" ;
            alpaca:pairValue "neo.core.spiketrainlist.SpikeTrainList(t_start=991.1526333333334 s, t_stop=991.6526333333334 s)" ],
        [ a alpaca:NameValuePair ;
            alpaca:pairName "analogsignals" ;
            alpaca:pairValue "[neo.core.analogsignal.AnalogSignal(t_start=991.1528999999999 s, t_stop=991.6528999999999 s, shape=(500, 96), dtype=float32, name=NeuralTimeSeriesDownsampled, description=Downsampled continuous neuronal recordings, where the downsampling was performed on-line by the recording system), neo.core.analogsignal.AnalogSignal(t_start=991.153 s, t_stop=991.653 s, shape=(500, 6), dtype=float32, name=BehaviourTimeSeries, description=AnalogSignal from  nsx2), neo.core.analogsignal.AnalogSignal(t_start=991.1526333333334 s, t_stop=991.6526333333334 s, shape=(15000, 96), dtype=float32, name=NeuralTimeSeriesRaw, description=Continuous raw neuronal recordings sampled at high resolution)]" ],
        [ a alpaca:NameValuePair ;
            alpaca:pairName "irregularlysampledsignals" ;
            alpaca:pairValue "[]" ],
        [ a alpaca:NameValuePair ;
            alpaca:pairName "t_start" ;
            alpaca:pairValue "991.1526333333334 s" ] ;
    alpaca:hashSource "joblib_SHA1" .

<urn:fz-juelich.de:alpaca:object:Python:neo.core.segment.Segment:0b2b92f3f6f21a8b1d05da5a47ee27d194fedc4d> a alpaca:DataObjectEntity ;
    prov:hadMember <urn:fz-juelich.de:alpaca:object:Python:builtins.list:5cd578a5ee20c2388c49068e086641b5c087d1db> ;
    prov:wasAttributedTo <urn:fz-juelich.de:alpaca:script:Python:psd_by_trial_type.py:bb407473457d8502fb3c2fbbac074a1f9a8c44a5087c93624350dc9b3e674bad#0376a8d4-84e0-4aad-a7ea-109d5eba12f6> ;
    prov:wasDerivedFrom <urn:fz-juelich.de:alpaca:object:Python:neo.core.epoch.Epoch:5989216a6b95615d17cdb6daf0c01890eb446417>,
        <urn:fz-juelich.de:alpaca:object:Python:neo.core.segment.Segment:a0a51c2dfdec5800a5e45e473ce5d221e5281307> ;
    prov:wasGeneratedBy <urn:fz-juelich.de:alpaca:function_execution:Python:bb407473457d8502fb3c2fbbac074a1f9a8c44a5087c93624350dc9b3e674bad:0376a8d4-84e0-4aad-a7ea-109d5eba12f6:neo.utils.misc.cut_segment_by_epoch#76f1e210-cc01-4684-bfa9-3c9af644172d> ;
    alpaca:hasAnnotation [ a alpaca:NameValuePair ;
            alpaca:pairName "belongs_to_trialtype" ;
            alpaca:pairValue "SGHF" ],
        [ a alpaca:NameValuePair ;
            alpaca:pairName "trial_reject_LFC" ;
            alpaca:pairValue "False" ],
        [ a alpaca:NameValuePair ;
            alpaca:pairName "trial_id" ;
            alpaca:pairValue "48" ],
        [ a alpaca:NameValuePair ;
            alpaca:pairName "trial_timestamp_id" ;
            alpaca:pairValue "5007848" ],
        [ a alpaca:NameValuePair ;
            alpaca:pairName "trial_reject_HFC" ;
            alpaca:pairValue "False" ],
        [ a alpaca:NameValuePair ;
            alpaca:pairName "performance_in_trial" ;
            alpaca:pairValue "255" ],
        [ a alpaca:NameValuePair ;
            alpaca:pairName "trial_event_labels" ;
            alpaca:pairValue "CUE-OFF" ],
        [ a alpaca:NameValuePair ;
            alpaca:pairName "id" ;
            alpaca:pairValue "" ],
        [ a alpaca:NameValuePair ;
            alpaca:pairName "performance_in_trial_str" ;
            alpaca:pairValue "correct_trial" ],
        [ a alpaca:NameValuePair ;
            alpaca:pairName "condition" ;
            alpaca:pairValue "1" ],
        [ a alpaca:NameValuePair ;
            alpaca:pairName "trial_reject_IFC" ;
            alpaca:pairValue "False" ] ;
    alpaca:hasAttribute [ a alpaca:NameValuePair ;
            alpaca:pairName "t_start" ;
            alpaca:pairValue "168.05696666666665 s" ],
        [ a alpaca:NameValuePair ;
            alpaca:pairName "imagesequences" ;
            alpaca:pairValue "[]" ],
        [ a alpaca:NameValuePair ;
            alpaca:pairName "irregularlysampledsignals" ;
            alpaca:pairValue "[]" ],
        [ a alpaca:NameValuePair ;
            alpaca:pairName "spiketrains" ;
            alpaca:pairValue "neo.core.spiketrainlist.SpikeTrainList(t_start=168.05696666666665 s, t_stop=168.55696666666665 s)" ],
        [ a alpaca:NameValuePair ;
            alpaca:pairName "block" ;
            alpaca:pairValue "builtins.NoneType()" ],
        [ a alpaca:NameValuePair ;
            alpaca:pairName "events" ;
            alpaca:pairValue "[neo.core.event.Event(shape=(1,), dtype=float64, name=DigitalTrialEvents, description=Trial events of the digital input port), neo.core.event.Event(shape=(1,), dtype=float64, name=TrialEvents, description=All trial events (digital and analog))]" ],
        [ a alpaca:NameValuePair ;
            alpaca:pairName "epochs" ;
            alpaca:pairValue "[]" ],
        [ a alpaca:NameValuePair ;
            alpaca:pairName "file_origin" ;
            alpaca:pairValue "None" ],
        [ a alpaca:NameValuePair ;
            alpaca:pairName "analogsignals" ;
            alpaca:pairValue "[neo.core.analogsignal.AnalogSignal(t_start=168.05700000000002 s, t_stop=168.55700000000002 s, shape=(500, 6), dtype=float32, name=BehaviourTimeSeries, description=AnalogSignal from  nsx2), neo.core.analogsignal.AnalogSignal(t_start=168.05696666666668 s, t_stop=168.55696666666668 s, shape=(15000, 96), dtype=float32, name=NeuralTimeSeriesRaw, description=Continuous raw neuronal recordings sampled at high resolution)]" ],
        [ a alpaca:NameValuePair ;
            alpaca:pairName "rec_datetime" ;
            alpaca:pairValue "2010-12-10 10:50:10" ],
        [ a alpaca:NameValuePair ;
            alpaca:pairName "name" ;
            alpaca:pairValue "Segment 0" ],
        [ a alpaca:NameValuePair ;
            alpaca:pairName "description" ;
            alpaca:pairValue "Segment containing data from t_start to t_stop" ],
        [ a alpaca:NameValuePair ;
            alpaca:pairName "index" ;
            alpaca:pairValue "None" ],
        [ a alpaca:NameValuePair ;
            alpaca:pairName "t_stop" ;
            alpaca:pairValue "168.55700000000002 s" ],
        [ a alpaca:NameValuePair ;
            alpaca:pairName "file_datetime" ;
            alpaca:pairValue "None" ] ;
    alpaca:hashSource "joblib_SHA1" .

<urn:fz-juelich.de:alpaca:object:Python:neo.core.segment.Segment:0c54bc75b1696ecdba1ffd40a63d9bf546eb2ad7> a alpaca:DataObjectEntity ;
    prov:hadMember <urn:fz-juelich.de:alpaca:object:Python:builtins.list:4ea32a851783a243833c53142c6c0e070a95c60a> ;
    prov:wasAttributedTo <urn:fz-juelich.de:alpaca:script:Python:psd_by_trial_type.py:bb407473457d8502fb3c2fbbac074a1f9a8c44a5087c93624350dc9b3e674bad#0376a8d4-84e0-4aad-a7ea-109d5eba12f6> ;
    prov:wasDerivedFrom <urn:fz-juelich.de:alpaca:object:Python:neo.core.epoch.Epoch:053007ed434c0d81903aed7adb8134eea8da381b>,
        <urn:fz-juelich.de:alpaca:object:Python:neo.core.segment.Segment:a0a51c2dfdec5800a5e45e473ce5d221e5281307> ;
    prov:wasGeneratedBy <urn:fz-juelich.de:alpaca:function_execution:Python:bb407473457d8502fb3c2fbbac074a1f9a8c44a5087c93624350dc9b3e674bad:0376a8d4-84e0-4aad-a7ea-109d5eba12f6:neo.utils.misc.cut_segment_by_epoch#64e10d92-0309-4555-863c-b7a4d2fcc2a9> ;
    alpaca:hasAnnotation [ a alpaca:NameValuePair ;
            alpaca:pairName "condition" ;
            alpaca:pairValue "1" ],
        [ a alpaca:NameValuePair ;
            alpaca:pairName "trial_reject_HFC" ;
            alpaca:pairValue "False" ],
        [ a alpaca:NameValuePair ;
            alpaca:pairName "belongs_to_trialtype" ;
            alpaca:pairValue "SGLF" ],
        [ a alpaca:NameValuePair ;
            alpaca:pairName "performance_in_trial" ;
            alpaca:pairValue "255" ],
        [ a alpaca:NameValuePair ;
            alpaca:pairName "trial_timestamp_id" ;
            alpaca:pairValue "19114332" ],
        [ a alpaca:NameValuePair ;
            alpaca:pairName "id" ;
            alpaca:pairValue "" ],
        [ a alpaca:NameValuePair ;
            alpaca:pairName "trial_reject_LFC" ;
            alpaca:pairValue "False" ],
        [ a alpaca:NameValuePair ;
            alpaca:pairName "performance_in_trial_str" ;
            alpaca:pairValue "correct_trial" ],
        [ a alpaca:NameValuePair ;
            alpaca:pairName "trial_event_labels" ;
            alpaca:pairValue "CUE-OFF" ],
        [ a alpaca:NameValuePair ;
            alpaca:pairName "trial_id" ;
            alpaca:pairValue "186" ],
        [ a alpaca:NameValuePair ;
            alpaca:pairName "trial_reject_IFC" ;
            alpaca:pairValue "False" ] ;
    alpaca:hasAttribute [ a alpaca:NameValuePair ;
            alpaca:pairName "epochs" ;
            alpaca:pairValue "[]" ],
        [ a alpaca:NameValuePair ;
            alpaca:pairName "index" ;
            alpaca:pairValue "None" ],
        [ a alpaca:NameValuePair ;
            alpaca:pairName "file_datetime" ;
            alpaca:pairValue "None" ],
        [ a alpaca:NameValuePair ;
            alpaca:pairName "t_start" ;
            alpaca:pairValue "638.2536 s" ],
        [ a alpaca:NameValuePair ;
            alpaca:pairName "block" ;
            alpaca:pairValue "builtins.NoneType()" ],
        [ a alpaca:NameValuePair ;
            alpaca:pairName "t_stop" ;
            alpaca:pairValue "638.754 s" ],
        [ a alpaca:NameValuePair ;
            alpaca:pairName "name" ;
            alpaca:pairValue "Segment 0" ],
        [ a alpaca:NameValuePair ;
            alpaca:pairName "irregularlysampledsignals" ;
            alpaca:pairValue "[]" ],
        [ a alpaca:NameValuePair ;
            alpaca:pairName "analogsignals" ;
            alpaca:pairValue "[neo.core.analogsignal.AnalogSignal(t_start=638.254 s, t_stop=638.754 s, shape=(500, 6), dtype=float32, name=BehaviourTimeSeries, description=AnalogSignal from  nsx2), neo.core.analogsignal.AnalogSignal(t_start=638.2536 s, t_stop=638.7536 s, shape=(15000, 96), dtype=float32, name=NeuralTimeSeriesRaw, description=Continuous raw neuronal recordings sampled at high resolution)]" ],
        [ a alpaca:NameValuePair ;
            alpaca:pairName "description" ;
            alpaca:pairValue "Segment containing data from t_start to t_stop" ],
        [ a alpaca:NameValuePair ;
            alpaca:pairName "events" ;
            alpaca:pairValue "[neo.core.event.Event(shape=(1,), dtype=float64, name=DigitalTrialEvents, description=Trial events of the digital input port), neo.core.event.Event(shape=(1,), dtype=float64, name=TrialEvents, description=All trial events (digital and analog))]" ],
        [ a alpaca:NameValuePair ;
            alpaca:pairName "imagesequences" ;
            alpaca:pairValue "[]" ],
        [ a alpaca:NameValuePair ;
            alpaca:pairName "rec_datetime" ;
            alpaca:pairValue "2010-12-10 10:50:10" ],
        [ a alpaca:NameValuePair ;
            alpaca:pairName "file_origin" ;
            alpaca:pairValue "None" ],
        [ a alpaca:NameValuePair ;
            alpaca:pairName "spiketrains" ;
            alpaca:pairValue "neo.core.spiketrainlist.SpikeTrainList(t_start=638.2536 s, t_stop=638.7536 s)" ] ;
    alpaca:hashSource "joblib_SHA1" .

<urn:fz-juelich.de:alpaca:object:Python:neo.core.segment.Segment:0dc6b176d6b77251c4e7934c9d3f628aeda43042> a alpaca:DataObjectEntity ;
    prov:hadMember <urn:fz-juelich.de:alpaca:object:Python:builtins.list:d5310d6f6b23c42d5802bb1f38f82cd9a9da71d6> ;
    prov:wasAttributedTo <urn:fz-juelich.de:alpaca:script:Python:psd_by_trial_type.py:bb407473457d8502fb3c2fbbac074a1f9a8c44a5087c93624350dc9b3e674bad#0376a8d4-84e0-4aad-a7ea-109d5eba12f6> ;
    prov:wasDerivedFrom <urn:fz-juelich.de:alpaca:object:Python:neo.core.epoch.Epoch:053007ed434c0d81903aed7adb8134eea8da381b>,
        <urn:fz-juelich.de:alpaca:object:Python:neo.core.segment.Segment:a0a51c2dfdec5800a5e45e473ce5d221e5281307> ;
    prov:wasGeneratedBy <urn:fz-juelich.de:alpaca:function_execution:Python:bb407473457d8502fb3c2fbbac074a1f9a8c44a5087c93624350dc9b3e674bad:0376a8d4-84e0-4aad-a7ea-109d5eba12f6:neo.utils.misc.cut_segment_by_epoch#64e10d92-0309-4555-863c-b7a4d2fcc2a9> ;
    alpaca:hasAnnotation [ a alpaca:NameValuePair ;
            alpaca:pairName "performance_in_trial" ;
            alpaca:pairValue "255" ],
        [ a alpaca:NameValuePair ;
            alpaca:pairName "trial_id" ;
            alpaca:pairValue "60" ],
        [ a alpaca:NameValuePair ;
            alpaca:pairName "condition" ;
            alpaca:pairValue "1" ],
        [ a alpaca:NameValuePair ;
            alpaca:pairName "id" ;
            alpaca:pairValue "" ],
        [ a alpaca:NameValuePair ;
            alpaca:pairName "trial_reject_IFC" ;
            alpaca:pairValue "False" ],
        [ a alpaca:NameValuePair ;
            alpaca:pairName "trial_event_labels" ;
            alpaca:pairValue "CUE-OFF" ],
        [ a alpaca:NameValuePair ;
            alpaca:pairName "trial_reject_HFC" ;
            alpaca:pairValue "False" ],
        [ a alpaca:NameValuePair ;
            alpaca:pairName "performance_in_trial_str" ;
            alpaca:pairValue "correct_trial" ],
        [ a alpaca:NameValuePair ;
            alpaca:pairName "trial_reject_LFC" ;
            alpaca:pairValue "False" ],
        [ a alpaca:NameValuePair ;
            alpaca:pairName "belongs_to_trialtype" ;
            alpaca:pairValue "SGLF" ],
        [ a alpaca:NameValuePair ;
            alpaca:pairName "trial_timestamp_id" ;
            alpaca:pairValue "6261265" ] ;
    alpaca:hasAttribute [ a alpaca:NameValuePair ;
            alpaca:pairName "t_start" ;
            alpaca:pairValue "209.816 s" ],
        [ a alpaca:NameValuePair ;
            alpaca:pairName "spiketrains" ;
            alpaca:pairValue "neo.core.spiketrainlist.SpikeTrainList(t_start=209.816 s, t_stop=210.316 s)" ],
        [ a alpaca:NameValuePair ;
            alpaca:pairName "t_stop" ;
            alpaca:pairValue "210.316 s" ],
        [ a alpaca:NameValuePair ;
            alpaca:pairName "block" ;
            alpaca:pairValue "builtins.NoneType()" ],
        [ a alpaca:NameValuePair ;
            alpaca:pairName "description" ;
            alpaca:pairValue "Segment containing data from t_start to t_stop" ],
        [ a alpaca:NameValuePair ;
            alpaca:pairName "index" ;
            alpaca:pairValue "None" ],
        [ a alpaca:NameValuePair ;
            alpaca:pairName "file_datetime" ;
            alpaca:pairValue "None" ],
        [ a alpaca:NameValuePair ;
            alpaca:pairName "irregularlysampledsignals" ;
            alpaca:pairValue "[]" ],
        [ a alpaca:NameValuePair ;
            alpaca:pairName "analogsignals" ;
            alpaca:pairValue "[neo.core.analogsignal.AnalogSignal(t_start=209.816 s, t_stop=210.316 s, shape=(500, 6), dtype=float32, name=BehaviourTimeSeries, description=AnalogSignal from  nsx2), neo.core.analogsignal.AnalogSignal(t_start=209.816 s, t_stop=210.316 s, shape=(15000, 96), dtype=float32, name=NeuralTimeSeriesRaw, description=Continuous raw neuronal recordings sampled at high resolution)]" ],
        [ a alpaca:NameValuePair ;
            alpaca:pairName "name" ;
            alpaca:pairValue "Segment 0" ],
        [ a alpaca:NameValuePair ;
            alpaca:pairName "events" ;
            alpaca:pairValue "[neo.core.event.Event(shape=(1,), dtype=float64, name=DigitalTrialEvents, description=Trial events of the digital input port), neo.core.event.Event(shape=(1,), dtype=float64, name=TrialEvents, description=All trial events (digital and analog))]" ],
        [ a alpaca:NameValuePair ;
            alpaca:pairName "imagesequences" ;
            alpaca:pairValue "[]" ],
        [ a alpaca:NameValuePair ;
            alpaca:pairName "rec_datetime" ;
            alpaca:pairValue "2010-12-10 10:50:10" ],
        [ a alpaca:NameValuePair ;
            alpaca:pairName "file_origin" ;
            alpaca:pairValue "None" ],
        [ a alpaca:NameValuePair ;
            alpaca:pairName "epochs" ;
            alpaca:pairValue "[]" ] ;
    alpaca:hashSource "joblib_SHA1" .

<urn:fz-juelich.de:alpaca:object:Python:neo.core.segment.Segment:0df1551505ccd9e775f326b2fed96dd37d0310ba> a alpaca:DataObjectEntity ;
    prov:hadMember <urn:fz-juelich.de:alpaca:object:Python:builtins.list:bb38b8998355412e3a7a60316ed7b8af9dc50f07> ;
    prov:wasAttributedTo <urn:fz-juelich.de:alpaca:script:Python:psd_by_trial_type.py:bb407473457d8502fb3c2fbbac074a1f9a8c44a5087c93624350dc9b3e674bad#0376a8d4-84e0-4aad-a7ea-109d5eba12f6> ;
    prov:wasDerivedFrom <urn:fz-juelich.de:alpaca:object:Python:neo.core.epoch.Epoch:63667c266462ba34ef5d0655953ea53c78e2c722>,
        <urn:fz-juelich.de:alpaca:object:Python:neo.core.segment.Segment:a29262a7479ff4673f2d7fa2e76ecb5c12cc57df> ;
    prov:wasGeneratedBy <urn:fz-juelich.de:alpaca:function_execution:Python:bb407473457d8502fb3c2fbbac074a1f9a8c44a5087c93624350dc9b3e674bad:0376a8d4-84e0-4aad-a7ea-109d5eba12f6:neo.utils.misc.cut_segment_by_epoch#00b715ca-e1a2-48fa-8b39-a9d911dbe4e2> ;
    alpaca:hasAnnotation [ a alpaca:NameValuePair ;
            alpaca:pairName "belongs_to_trialtype" ;
            alpaca:pairValue "PGHF" ],
        [ a alpaca:NameValuePair ;
            alpaca:pairName "trial_id" ;
            alpaca:pairValue "153" ],
        [ a alpaca:NameValuePair ;
            alpaca:pairName "condition" ;
            alpaca:pairValue "1" ],
        [ a alpaca:NameValuePair ;
            alpaca:pairName "performance_in_trial_str" ;
            alpaca:pairValue "correct_trial" ],
        [ a alpaca:NameValuePair ;
            alpaca:pairName "trial_timestamp_id" ;
            alpaca:pairValue "28367053" ],
        [ a alpaca:NameValuePair ;
            alpaca:pairName "performance_in_trial" ;
            alpaca:pairValue "255" ],
        [ a alpaca:NameValuePair ;
            alpaca:pairName "id" ;
            alpaca:pairValue "" ],
        [ a alpaca:NameValuePair ;
            alpaca:pairName "trial_event_labels" ;
            alpaca:pairValue "CUE-OFF" ],
        [ a alpaca:NameValuePair ;
            alpaca:pairName "trial_reject_IFC" ;
            alpaca:pairValue "False" ],
        [ a alpaca:NameValuePair ;
            alpaca:pairName "trial_reject_LFC" ;
            alpaca:pairValue "False" ],
        [ a alpaca:NameValuePair ;
            alpaca:pairName "trial_reject_HFC" ;
            alpaca:pairValue "False" ] ;
    alpaca:hasAttribute [ a alpaca:NameValuePair ;
            alpaca:pairName "block" ;
            alpaca:pairValue "builtins.NoneType()" ],
        [ a alpaca:NameValuePair ;
            alpaca:pairName "file_datetime" ;
            alpaca:pairValue "None" ],
        [ a alpaca:NameValuePair ;
            alpaca:pairName "events" ;
            alpaca:pairValue "[neo.core.event.Event(shape=(1,), dtype=float64, name=DigitalTrialEvents, description=Trial events of the digital input port), neo.core.event.Event(shape=(1,), dtype=float64, name=TrialEvents, description=All trial events (digital and analog))]" ],
        [ a alpaca:NameValuePair ;
            alpaca:pairName "t_start" ;
            alpaca:pairValue "946.6748 s" ],
        [ a alpaca:NameValuePair ;
            alpaca:pairName "index" ;
            alpaca:pairValue "None" ],
        [ a alpaca:NameValuePair ;
            alpaca:pairName "file_origin" ;
            alpaca:pairValue "None" ],
        [ a alpaca:NameValuePair ;
            alpaca:pairName "epochs" ;
            alpaca:pairValue "[]" ],
        [ a alpaca:NameValuePair ;
            alpaca:pairName "description" ;
            alpaca:pairValue "Segment containing data from t_start to t_stop" ],
        [ a alpaca:NameValuePair ;
            alpaca:pairName "spiketrains" ;
            alpaca:pairValue "neo.core.spiketrainlist.SpikeTrainList(t_start=946.6748 s, t_stop=947.1748 s)" ],
        [ a alpaca:NameValuePair ;
            alpaca:pairName "analogsignals" ;
            alpaca:pairValue "[neo.core.analogsignal.AnalogSignal(t_start=946.6749 s, t_stop=947.1749 s, shape=(500, 96), dtype=float32, name=NeuralTimeSeriesDownsampled, description=Downsampled continuous neuronal recordings, where the downsampling was performed on-line by the recording system), neo.core.analogsignal.AnalogSignal(t_start=946.6750000000001 s, t_stop=947.1750000000001 s, shape=(500, 6), dtype=float32, name=BehaviourTimeSeries, description=AnalogSignal from  nsx2), neo.core.analogsignal.AnalogSignal(t_start=946.6748000000001 s, t_stop=947.1748000000001 s, shape=(15000, 96), dtype=float32, name=NeuralTimeSeriesRaw, description=Continuous raw neuronal recordings sampled at high resolution)]" ],
        [ a alpaca:NameValuePair ;
            alpaca:pairName "name" ;
            alpaca:pairValue "Segment 0" ],
        [ a alpaca:NameValuePair ;
            alpaca:pairName "rec_datetime" ;
            alpaca:pairValue "2014-07-03 10:40:59" ],
        [ a alpaca:NameValuePair ;
            alpaca:pairName "t_stop" ;
            alpaca:pairValue "947.1750000000001 s" ],
        [ a alpaca:NameValuePair ;
            alpaca:pairName "irregularlysampledsignals" ;
            alpaca:pairValue "[]" ],
        [ a alpaca:NameValuePair ;
            alpaca:pairName "imagesequences" ;
            alpaca:pairValue "[]" ] ;
    alpaca:hashSource "joblib_SHA1" .

<urn:fz-juelich.de:alpaca:object:Python:neo.core.segment.Segment:0e8a97412b83b5c5666809f40edaf894e85bdf1b> a alpaca:DataObjectEntity ;
    prov:hadMember <urn:fz-juelich.de:alpaca:object:Python:builtins.list:03c9f026faf63116753ac4309d368357055ce53d> ;
    prov:wasAttributedTo <urn:fz-juelich.de:alpaca:script:Python:psd_by_trial_type.py:bb407473457d8502fb3c2fbbac074a1f9a8c44a5087c93624350dc9b3e674bad#0376a8d4-84e0-4aad-a7ea-109d5eba12f6> ;
    prov:wasDerivedFrom <urn:fz-juelich.de:alpaca:object:Python:neo.core.epoch.Epoch:63667c266462ba34ef5d0655953ea53c78e2c722>,
        <urn:fz-juelich.de:alpaca:object:Python:neo.core.segment.Segment:a29262a7479ff4673f2d7fa2e76ecb5c12cc57df> ;
    prov:wasGeneratedBy <urn:fz-juelich.de:alpaca:function_execution:Python:bb407473457d8502fb3c2fbbac074a1f9a8c44a5087c93624350dc9b3e674bad:0376a8d4-84e0-4aad-a7ea-109d5eba12f6:neo.utils.misc.cut_segment_by_epoch#00b715ca-e1a2-48fa-8b39-a9d911dbe4e2> ;
    alpaca:hasAnnotation [ a alpaca:NameValuePair ;
            alpaca:pairName "trial_event_labels" ;
            alpaca:pairValue "CUE-OFF" ],
        [ a alpaca:NameValuePair ;
            alpaca:pairName "trial_reject_IFC" ;
            alpaca:pairValue "False" ],
        [ a alpaca:NameValuePair ;
            alpaca:pairName "trial_reject_HFC" ;
            alpaca:pairValue "False" ],
        [ a alpaca:NameValuePair ;
            alpaca:pairName "trial_reject_LFC" ;
            alpaca:pairValue "False" ],
        [ a alpaca:NameValuePair ;
            alpaca:pairName "trial_id" ;
            alpaca:pairValue "133" ],
        [ a alpaca:NameValuePair ;
            alpaca:pairName "performance_in_trial_str" ;
            alpaca:pairValue "correct_trial" ],
        [ a alpaca:NameValuePair ;
            alpaca:pairName "trial_timestamp_id" ;
            alpaca:pairValue "24715751" ],
        [ a alpaca:NameValuePair ;
            alpaca:pairName "condition" ;
            alpaca:pairValue "1" ],
        [ a alpaca:NameValuePair ;
            alpaca:pairName "belongs_to_trialtype" ;
            alpaca:pairValue "PGHF" ],
        [ a alpaca:NameValuePair ;
            alpaca:pairName "performance_in_trial" ;
            alpaca:pairValue "255" ],
        [ a alpaca:NameValuePair ;
            alpaca:pairName "id" ;
            alpaca:pairValue "" ] ;
    alpaca:hasAttribute [ a alpaca:NameValuePair ;
            alpaca:pairName "irregularlysampledsignals" ;
            alpaca:pairValue "[]" ],
        [ a alpaca:NameValuePair ;
            alpaca:pairName "block" ;
            alpaca:pairValue "builtins.NoneType()" ],
        [ a alpaca:NameValuePair ;
            alpaca:pairName "file_datetime" ;
            alpaca:pairValue "None" ],
        [ a alpaca:NameValuePair ;
            alpaca:pairName "spiketrains" ;
            alpaca:pairValue "neo.core.spiketrainlist.SpikeTrainList(t_start=824.9637 s, t_stop=825.4637 s)" ],
        [ a alpaca:NameValuePair ;
            alpaca:pairName "description" ;
            alpaca:pairValue "Segment containing data from t_start to t_stop" ],
        [ a alpaca:NameValuePair ;
            alpaca:pairName "epochs" ;
            alpaca:pairValue "[]" ],
        [ a alpaca:NameValuePair ;
            alpaca:pairName "index" ;
            alpaca:pairValue "None" ],
        [ a alpaca:NameValuePair ;
            alpaca:pairName "t_stop" ;
            alpaca:pairValue "825.464 s" ],
        [ a alpaca:NameValuePair ;
            alpaca:pairName "analogsignals" ;
            alpaca:pairValue "[neo.core.analogsignal.AnalogSignal(t_start=824.9639 s, t_stop=825.4639 s, shape=(500, 96), dtype=float32, name=NeuralTimeSeriesDownsampled, description=Downsampled continuous neuronal recordings, where the downsampling was performed on-line by the recording system), neo.core.analogsignal.AnalogSignal(t_start=824.964 s, t_stop=825.464 s, shape=(500, 6), dtype=float32, name=BehaviourTimeSeries, description=AnalogSignal from  nsx2), neo.core.analogsignal.AnalogSignal(t_start=824.9637 s, t_stop=825.4637 s, shape=(15000, 96), dtype=float32, name=NeuralTimeSeriesRaw, description=Continuous raw neuronal recordings sampled at high resolution)]" ],
        [ a alpaca:NameValuePair ;
            alpaca:pairName "file_origin" ;
            alpaca:pairValue "None" ],
        [ a alpaca:NameValuePair ;
            alpaca:pairName "rec_datetime" ;
            alpaca:pairValue "2014-07-03 10:40:59" ],
        [ a alpaca:NameValuePair ;
            alpaca:pairName "name" ;
            alpaca:pairValue "Segment 0" ],
        [ a alpaca:NameValuePair ;
            alpaca:pairName "events" ;
            alpaca:pairValue "[neo.core.event.Event(shape=(1,), dtype=float64, name=DigitalTrialEvents, description=Trial events of the digital input port), neo.core.event.Event(shape=(1,), dtype=float64, name=TrialEvents, description=All trial events (digital and analog))]" ],
        [ a alpaca:NameValuePair ;
            alpaca:pairName "t_start" ;
            alpaca:pairValue "824.9637 s" ],
        [ a alpaca:NameValuePair ;
            alpaca:pairName "imagesequences" ;
            alpaca:pairValue "[]" ] ;
    alpaca:hashSource "joblib_SHA1" .

<urn:fz-juelich.de:alpaca:object:Python:neo.core.segment.Segment:0fde49ae2b1cbc6cb36098c320d1e96ca85a7235> a alpaca:DataObjectEntity ;
    prov:hadMember <urn:fz-juelich.de:alpaca:object:Python:builtins.list:b4db6b386ff3e5564e7f3861716fcd957d76ed47> ;
    prov:wasAttributedTo <urn:fz-juelich.de:alpaca:script:Python:psd_by_trial_type.py:bb407473457d8502fb3c2fbbac074a1f9a8c44a5087c93624350dc9b3e674bad#0376a8d4-84e0-4aad-a7ea-109d5eba12f6> ;
    prov:wasDerivedFrom <urn:fz-juelich.de:alpaca:object:Python:neo.core.epoch.Epoch:aa51df2499ecba25fb894ac8dc998f7a043103e1>,
        <urn:fz-juelich.de:alpaca:object:Python:neo.core.segment.Segment:a29262a7479ff4673f2d7fa2e76ecb5c12cc57df> ;
    prov:wasGeneratedBy <urn:fz-juelich.de:alpaca:function_execution:Python:bb407473457d8502fb3c2fbbac074a1f9a8c44a5087c93624350dc9b3e674bad:0376a8d4-84e0-4aad-a7ea-109d5eba12f6:neo.utils.misc.cut_segment_by_epoch#7f8a4fa5-6083-4b1e-b27f-71018af8216b> ;
    alpaca:hasAnnotation [ a alpaca:NameValuePair ;
            alpaca:pairName "trial_reject_IFC" ;
            alpaca:pairValue "False" ],
        [ a alpaca:NameValuePair ;
            alpaca:pairName "trial_timestamp_id" ;
            alpaca:pairValue "9481199" ],
        [ a alpaca:NameValuePair ;
            alpaca:pairName "trial_reject_LFC" ;
            alpaca:pairValue "False" ],
        [ a alpaca:NameValuePair ;
            alpaca:pairName "trial_event_labels" ;
            alpaca:pairValue "CUE-OFF" ],
        [ a alpaca:NameValuePair ;
            alpaca:pairName "id" ;
            alpaca:pairValue "" ],
        [ a alpaca:NameValuePair ;
            alpaca:pairName "belongs_to_trialtype" ;
            alpaca:pairValue "SGLF" ],
        [ a alpaca:NameValuePair ;
            alpaca:pairName "trial_reject_HFC" ;
            alpaca:pairValue "False" ],
        [ a alpaca:NameValuePair ;
            alpaca:pairName "trial_id" ;
            alpaca:pairValue "52" ],
        [ a alpaca:NameValuePair ;
            alpaca:pairName "condition" ;
            alpaca:pairValue "1" ],
        [ a alpaca:NameValuePair ;
            alpaca:pairName "performance_in_trial" ;
            alpaca:pairValue "255" ],
        [ a alpaca:NameValuePair ;
            alpaca:pairName "performance_in_trial_str" ;
            alpaca:pairValue "correct_trial" ] ;
    alpaca:hasAttribute [ a alpaca:NameValuePair ;
            alpaca:pairName "analogsignals" ;
            alpaca:pairValue "[neo.core.analogsignal.AnalogSignal(t_start=317.1449 s, t_stop=317.6449 s, shape=(500, 96), dtype=float32, name=NeuralTimeSeriesDownsampled, description=Downsampled continuous neuronal recordings, where the downsampling was performed on-line by the recording system), neo.core.analogsignal.AnalogSignal(t_start=317.145 s, t_stop=317.645 s, shape=(500, 6), dtype=float32, name=BehaviourTimeSeries, description=AnalogSignal from  nsx2), neo.core.analogsignal.AnalogSignal(t_start=317.1451666666667 s, t_stop=317.6451666666667 s, shape=(15000, 96), dtype=float32, name=NeuralTimeSeriesRaw, description=Continuous raw neuronal recordings sampled at high resolution)]" ],
        [ a alpaca:NameValuePair ;
            alpaca:pairName "description" ;
            alpaca:pairValue "Segment containing data from t_start to t_stop" ],
        [ a alpaca:NameValuePair ;
            alpaca:pairName "imagesequences" ;
            alpaca:pairValue "[]" ],
        [ a alpaca:NameValuePair ;
            alpaca:pairName "name" ;
            alpaca:pairValue "Segment 0" ],
        [ a alpaca:NameValuePair ;
            alpaca:pairName "spiketrains" ;
            alpaca:pairValue "neo.core.spiketrainlist.SpikeTrainList(t_start=317.1451666666667 s, t_stop=317.6451666666667 s)" ],
        [ a alpaca:NameValuePair ;
            alpaca:pairName "block" ;
            alpaca:pairValue "builtins.NoneType()" ],
        [ a alpaca:NameValuePair ;
            alpaca:pairName "index" ;
            alpaca:pairValue "None" ],
        [ a alpaca:NameValuePair ;
            alpaca:pairName "file_origin" ;
            alpaca:pairValue "None" ],
        [ a alpaca:NameValuePair ;
            alpaca:pairName "irregularlysampledsignals" ;
            alpaca:pairValue "[]" ],
        [ a alpaca:NameValuePair ;
            alpaca:pairName "events" ;
            alpaca:pairValue "[neo.core.event.Event(shape=(1,), dtype=float64, name=DigitalTrialEvents, description=Trial events of the digital input port), neo.core.event.Event(shape=(1,), dtype=float64, name=TrialEvents, description=All trial events (digital and analog))]" ],
        [ a alpaca:NameValuePair ;
            alpaca:pairName "epochs" ;
            alpaca:pairValue "[]" ],
        [ a alpaca:NameValuePair ;
            alpaca:pairName "t_start" ;
            alpaca:pairValue "317.1449 s" ],
        [ a alpaca:NameValuePair ;
            alpaca:pairName "rec_datetime" ;
            alpaca:pairValue "2014-07-03 10:40:59" ],
        [ a alpaca:NameValuePair ;
            alpaca:pairName "file_datetime" ;
            alpaca:pairValue "None" ],
        [ a alpaca:NameValuePair ;
            alpaca:pairName "t_stop" ;
            alpaca:pairValue "317.6451666666667 s" ] ;
    alpaca:hashSource "joblib_SHA1" .

<urn:fz-juelich.de:alpaca:object:Python:neo.core.segment.Segment:10ad60b7340b944b1b41c39e6233072821e1b1d8> a alpaca:DataObjectEntity ;
    prov:hadMember <urn:fz-juelich.de:alpaca:object:Python:builtins.list:66fe58cbc640f723cc77f2963f8c1a1a9ac7e565> ;
    prov:wasAttributedTo <urn:fz-juelich.de:alpaca:script:Python:psd_by_trial_type.py:bb407473457d8502fb3c2fbbac074a1f9a8c44a5087c93624350dc9b3e674bad#0376a8d4-84e0-4aad-a7ea-109d5eba12f6> ;
    prov:wasDerivedFrom <urn:fz-juelich.de:alpaca:object:Python:neo.core.epoch.Epoch:3a8f00aa292a39817dd45cdc819db14eeb9acfa6>,
        <urn:fz-juelich.de:alpaca:object:Python:neo.core.segment.Segment:a0a51c2dfdec5800a5e45e473ce5d221e5281307> ;
    prov:wasGeneratedBy <urn:fz-juelich.de:alpaca:function_execution:Python:bb407473457d8502fb3c2fbbac074a1f9a8c44a5087c93624350dc9b3e674bad:0376a8d4-84e0-4aad-a7ea-109d5eba12f6:neo.utils.misc.cut_segment_by_epoch#5c6950fb-bb7b-4da1-a5c8-ae723d96cea8> ;
    alpaca:hasAnnotation [ a alpaca:NameValuePair ;
            alpaca:pairName "trial_reject_LFC" ;
            alpaca:pairValue "False" ],
        [ a alpaca:NameValuePair ;
            alpaca:pairName "trial_event_labels" ;
            alpaca:pairValue "CUE-OFF" ],
        [ a alpaca:NameValuePair ;
            alpaca:pairName "trial_timestamp_id" ;
            alpaca:pairValue "1648723" ],
        [ a alpaca:NameValuePair ;
            alpaca:pairName "belongs_to_trialtype" ;
            alpaca:pairValue "PGLF" ],
        [ a alpaca:NameValuePair ;
            alpaca:pairName "trial_id" ;
            alpaca:pairValue "17" ],
        [ a alpaca:NameValuePair ;
            alpaca:pairName "id" ;
            alpaca:pairValue "" ],
        [ a alpaca:NameValuePair ;
            alpaca:pairName "condition" ;
            alpaca:pairValue "1" ],
        [ a alpaca:NameValuePair ;
            alpaca:pairName "trial_reject_IFC" ;
            alpaca:pairValue "False" ],
        [ a alpaca:NameValuePair ;
            alpaca:pairName "performance_in_trial_str" ;
            alpaca:pairValue "correct_trial" ],
        [ a alpaca:NameValuePair ;
            alpaca:pairName "performance_in_trial" ;
            alpaca:pairValue "255" ],
        [ a alpaca:NameValuePair ;
            alpaca:pairName "trial_reject_HFC" ;
            alpaca:pairValue "False" ] ;
    alpaca:hasAttribute [ a alpaca:NameValuePair ;
            alpaca:pairName "block" ;
            alpaca:pairValue "builtins.NoneType()" ],
        [ a alpaca:NameValuePair ;
            alpaca:pairName "index" ;
            alpaca:pairValue "None" ],
        [ a alpaca:NameValuePair ;
            alpaca:pairName "spiketrains" ;
            alpaca:pairValue "neo.core.spiketrainlist.SpikeTrainList(t_start=56.0638 s, t_stop=56.5638 s)" ],
        [ a alpaca:NameValuePair ;
            alpaca:pairName "epochs" ;
            alpaca:pairValue "[]" ],
        [ a alpaca:NameValuePair ;
            alpaca:pairName "imagesequences" ;
            alpaca:pairValue "[]" ],
        [ a alpaca:NameValuePair ;
            alpaca:pairName "rec_datetime" ;
            alpaca:pairValue "2010-12-10 10:50:10" ],
        [ a alpaca:NameValuePair ;
            alpaca:pairName "t_start" ;
            alpaca:pairValue "56.0638 s" ],
        [ a alpaca:NameValuePair ;
            alpaca:pairName "description" ;
            alpaca:pairValue "Segment containing data from t_start to t_stop" ],
        [ a alpaca:NameValuePair ;
            alpaca:pairName "file_datetime" ;
            alpaca:pairValue "None" ],
        [ a alpaca:NameValuePair ;
            alpaca:pairName "analogsignals" ;
            alpaca:pairValue "[neo.core.analogsignal.AnalogSignal(t_start=56.064 s, t_stop=56.564 s, shape=(500, 6), dtype=float32, name=BehaviourTimeSeries, description=AnalogSignal from  nsx2), neo.core.analogsignal.AnalogSignal(t_start=56.0638 s, t_stop=56.5638 s, shape=(15000, 96), dtype=float32, name=NeuralTimeSeriesRaw, description=Continuous raw neuronal recordings sampled at high resolution)]" ],
        [ a alpaca:NameValuePair ;
            alpaca:pairName "t_stop" ;
            alpaca:pairValue "56.564 s" ],
        [ a alpaca:NameValuePair ;
            alpaca:pairName "file_origin" ;
            alpaca:pairValue "None" ],
        [ a alpaca:NameValuePair ;
            alpaca:pairName "irregularlysampledsignals" ;
            alpaca:pairValue "[]" ],
        [ a alpaca:NameValuePair ;
            alpaca:pairName "name" ;
            alpaca:pairValue "Segment 0" ],
        [ a alpaca:NameValuePair ;
            alpaca:pairName "events" ;
            alpaca:pairValue "[neo.core.event.Event(shape=(1,), dtype=float64, name=DigitalTrialEvents, description=Trial events of the digital input port), neo.core.event.Event(shape=(1,), dtype=float64, name=TrialEvents, description=All trial events (digital and analog))]" ] ;
    alpaca:hashSource "joblib_SHA1" .

<urn:fz-juelich.de:alpaca:object:Python:neo.core.segment.Segment:138c90a1c674ffaecff8bd26795a373e2149c563> a alpaca:DataObjectEntity ;
    prov:hadMember <urn:fz-juelich.de:alpaca:object:Python:builtins.list:b4eb7c7b4f530f422191368354bf6f600f54963e> ;
    prov:wasAttributedTo <urn:fz-juelich.de:alpaca:script:Python:psd_by_trial_type.py:bb407473457d8502fb3c2fbbac074a1f9a8c44a5087c93624350dc9b3e674bad#0376a8d4-84e0-4aad-a7ea-109d5eba12f6> ;
    prov:wasDerivedFrom <urn:fz-juelich.de:alpaca:object:Python:neo.core.epoch.Epoch:95ada5cc7690d47837b7fbc1b7a7977592f4d9b8>,
        <urn:fz-juelich.de:alpaca:object:Python:neo.core.segment.Segment:a29262a7479ff4673f2d7fa2e76ecb5c12cc57df> ;
    prov:wasGeneratedBy <urn:fz-juelich.de:alpaca:function_execution:Python:bb407473457d8502fb3c2fbbac074a1f9a8c44a5087c93624350dc9b3e674bad:0376a8d4-84e0-4aad-a7ea-109d5eba12f6:neo.utils.misc.cut_segment_by_epoch#16f21498-6024-4d7d-a9dd-1e069e9fa736> ;
    alpaca:hasAnnotation [ a alpaca:NameValuePair ;
            alpaca:pairName "trial_timestamp_id" ;
            alpaca:pairValue "21743774" ],
        [ a alpaca:NameValuePair ;
            alpaca:pairName "trial_reject_HFC" ;
            alpaca:pairValue "False" ],
        [ a alpaca:NameValuePair ;
            alpaca:pairName "condition" ;
            alpaca:pairValue "1" ],
        [ a alpaca:NameValuePair ;
            alpaca:pairName "performance_in_trial_str" ;
            alpaca:pairValue "correct_trial" ],
        [ a alpaca:NameValuePair ;
            alpaca:pairName "belongs_to_trialtype" ;
            alpaca:pairValue "SGHF" ],
        [ a alpaca:NameValuePair ;
            alpaca:pairName "trial_reject_LFC" ;
            alpaca:pairValue "False" ],
        [ a alpaca:NameValuePair ;
            alpaca:pairName "trial_id" ;
            alpaca:pairValue "117" ],
        [ a alpaca:NameValuePair ;
            alpaca:pairName "trial_event_labels" ;
            alpaca:pairValue "CUE-OFF" ],
        [ a alpaca:NameValuePair ;
            alpaca:pairName "id" ;
            alpaca:pairValue "" ],
        [ a alpaca:NameValuePair ;
            alpaca:pairName "performance_in_trial" ;
            alpaca:pairValue "255" ],
        [ a alpaca:NameValuePair ;
            alpaca:pairName "trial_reject_IFC" ;
            alpaca:pairValue "False" ] ;
    alpaca:hasAttribute [ a alpaca:NameValuePair ;
            alpaca:pairName "file_origin" ;
            alpaca:pairValue "None" ],
        [ a alpaca:NameValuePair ;
            alpaca:pairName "description" ;
            alpaca:pairValue "Segment containing data from t_start to t_stop" ],
        [ a alpaca:NameValuePair ;
            alpaca:pairName "index" ;
            alpaca:pairValue "None" ],
        [ a alpaca:NameValuePair ;
            alpaca:pairName "rec_datetime" ;
            alpaca:pairValue "2014-07-03 10:40:59" ],
        [ a alpaca:NameValuePair ;
            alpaca:pairName "block" ;
            alpaca:pairValue "builtins.NoneType()" ],
        [ a alpaca:NameValuePair ;
            alpaca:pairName "imagesequences" ;
            alpaca:pairValue "[]" ],
        [ a alpaca:NameValuePair ;
            alpaca:pairName "spiketrains" ;
            alpaca:pairValue "neo.core.spiketrainlist.SpikeTrainList(t_start=725.8978 s, t_stop=726.3978 s)" ],
        [ a alpaca:NameValuePair ;
            alpaca:pairName "irregularlysampledsignals" ;
            alpaca:pairValue "[]" ],
        [ a alpaca:NameValuePair ;
            alpaca:pairName "events" ;
            alpaca:pairValue "[neo.core.event.Event(shape=(1,), dtype=float64, name=DigitalTrialEvents, description=Trial events of the digital input port), neo.core.event.Event(shape=(1,), dtype=float64, name=TrialEvents, description=All trial events (digital and analog))]" ],
        [ a alpaca:NameValuePair ;
            alpaca:pairName "t_stop" ;
            alpaca:pairValue "726.398 s" ],
        [ a alpaca:NameValuePair ;
            alpaca:pairName "epochs" ;
            alpaca:pairValue "[]" ],
        [ a alpaca:NameValuePair ;
            alpaca:pairName "t_start" ;
            alpaca:pairValue "725.8978 s" ],
        [ a alpaca:NameValuePair ;
            alpaca:pairName "name" ;
            alpaca:pairValue "Segment 0" ],
        [ a alpaca:NameValuePair ;
            alpaca:pairName "file_datetime" ;
            alpaca:pairValue "None" ],
        [ a alpaca:NameValuePair ;
            alpaca:pairName "analogsignals" ;
            alpaca:pairValue "[neo.core.analogsignal.AnalogSignal(t_start=725.8978999999999 s, t_stop=726.3978999999999 s, shape=(500, 96), dtype=float32, name=NeuralTimeSeriesDownsampled, description=Downsampled continuous neuronal recordings, where the downsampling was performed on-line by the recording system), neo.core.analogsignal.AnalogSignal(t_start=725.898 s, t_stop=726.398 s, shape=(500, 6), dtype=float32, name=BehaviourTimeSeries, description=AnalogSignal from  nsx2), neo.core.analogsignal.AnalogSignal(t_start=725.8978000000001 s, t_stop=726.3978000000001 s, shape=(15000, 96), dtype=float32, name=NeuralTimeSeriesRaw, description=Continuous raw neuronal recordings sampled at high resolution)]" ] ;
    alpaca:hashSource "joblib_SHA1" .

<urn:fz-juelich.de:alpaca:object:Python:neo.core.segment.Segment:1401857b0a33b7f7dbcef3c76b067a2c2f74bb0e> a alpaca:DataObjectEntity ;
    prov:hadMember <urn:fz-juelich.de:alpaca:object:Python:builtins.list:afd6dae234830574e108b251c65f43fa9209afe6> ;
    prov:wasAttributedTo <urn:fz-juelich.de:alpaca:script:Python:psd_by_trial_type.py:bb407473457d8502fb3c2fbbac074a1f9a8c44a5087c93624350dc9b3e674bad#0376a8d4-84e0-4aad-a7ea-109d5eba12f6> ;
    prov:wasDerivedFrom <urn:fz-juelich.de:alpaca:object:Python:neo.core.epoch.Epoch:3a8f00aa292a39817dd45cdc819db14eeb9acfa6>,
        <urn:fz-juelich.de:alpaca:object:Python:neo.core.segment.Segment:a0a51c2dfdec5800a5e45e473ce5d221e5281307> ;
    prov:wasGeneratedBy <urn:fz-juelich.de:alpaca:function_execution:Python:bb407473457d8502fb3c2fbbac074a1f9a8c44a5087c93624350dc9b3e674bad:0376a8d4-84e0-4aad-a7ea-109d5eba12f6:neo.utils.misc.cut_segment_by_epoch#5c6950fb-bb7b-4da1-a5c8-ae723d96cea8> ;
    alpaca:hasAnnotation [ a alpaca:NameValuePair ;
            alpaca:pairName "performance_in_trial" ;
            alpaca:pairValue "255" ],
        [ a alpaca:NameValuePair ;
            alpaca:pairName "trial_reject_IFC" ;
            alpaca:pairValue "False" ],
        [ a alpaca:NameValuePair ;
            alpaca:pairName "trial_id" ;
            alpaca:pairValue "29" ],
        [ a alpaca:NameValuePair ;
            alpaca:pairName "belongs_to_trialtype" ;
            alpaca:pairValue "PGLF" ],
        [ a alpaca:NameValuePair ;
            alpaca:pairName "trial_reject_LFC" ;
            alpaca:pairValue "False" ],
        [ a alpaca:NameValuePair ;
            alpaca:pairName "id" ;
            alpaca:pairValue "" ],
        [ a alpaca:NameValuePair ;
            alpaca:pairName "performance_in_trial_str" ;
            alpaca:pairValue "correct_trial" ],
        [ a alpaca:NameValuePair ;
            alpaca:pairName "trial_event_labels" ;
            alpaca:pairValue "CUE-OFF" ],
        [ a alpaca:NameValuePair ;
            alpaca:pairName "condition" ;
            alpaca:pairValue "1" ],
        [ a alpaca:NameValuePair ;
            alpaca:pairName "trial_timestamp_id" ;
            alpaca:pairValue "3033291" ],
        [ a alpaca:NameValuePair ;
            alpaca:pairName "trial_reject_HFC" ;
            alpaca:pairValue "False" ] ;
    alpaca:hasAttribute [ a alpaca:NameValuePair ;
            alpaca:pairName "file_datetime" ;
            alpaca:pairValue "None" ],
        [ a alpaca:NameValuePair ;
            alpaca:pairName "description" ;
            alpaca:pairValue "Segment containing data from t_start to t_stop" ],
        [ a alpaca:NameValuePair ;
            alpaca:pairName "t_start" ;
            alpaca:pairValue "102.24466666666666 s" ],
        [ a alpaca:NameValuePair ;
            alpaca:pairName "imagesequences" ;
            alpaca:pairValue "[]" ],
        [ a alpaca:NameValuePair ;
            alpaca:pairName "rec_datetime" ;
            alpaca:pairValue "2010-12-10 10:50:10" ],
        [ a alpaca:NameValuePair ;
            alpaca:pairName "spiketrains" ;
            alpaca:pairValue "neo.core.spiketrainlist.SpikeTrainList(t_start=102.24466666666666 s, t_stop=102.74466666666666 s)" ],
        [ a alpaca:NameValuePair ;
            alpaca:pairName "irregularlysampledsignals" ;
            alpaca:pairValue "[]" ],
        [ a alpaca:NameValuePair ;
            alpaca:pairName "events" ;
            alpaca:pairValue "[neo.core.event.Event(shape=(1,), dtype=float64, name=DigitalTrialEvents, description=Trial events of the digital input port), neo.core.event.Event(shape=(1,), dtype=float64, name=TrialEvents, description=All trial events (digital and analog))]" ],
        [ a alpaca:NameValuePair ;
            alpaca:pairName "file_origin" ;
            alpaca:pairValue "None" ],
        [ a alpaca:NameValuePair ;
            alpaca:pairName "index" ;
            alpaca:pairValue "None" ],
        [ a alpaca:NameValuePair ;
            alpaca:pairName "block" ;
            alpaca:pairValue "builtins.NoneType()" ],
        [ a alpaca:NameValuePair ;
            alpaca:pairName "analogsignals" ;
            alpaca:pairValue "[neo.core.analogsignal.AnalogSignal(t_start=102.245 s, t_stop=102.745 s, shape=(500, 6), dtype=float32, name=BehaviourTimeSeries, description=AnalogSignal from  nsx2), neo.core.analogsignal.AnalogSignal(t_start=102.24466666666667 s, t_stop=102.74466666666667 s, shape=(15000, 96), dtype=float32, name=NeuralTimeSeriesRaw, description=Continuous raw neuronal recordings sampled at high resolution)]" ],
        [ a alpaca:NameValuePair ;
            alpaca:pairName "name" ;
            alpaca:pairValue "Segment 0" ],
        [ a alpaca:NameValuePair ;
            alpaca:pairName "epochs" ;
            alpaca:pairValue "[]" ],
        [ a alpaca:NameValuePair ;
            alpaca:pairName "t_stop" ;
            alpaca:pairValue "102.745 s" ] ;
    alpaca:hashSource "joblib_SHA1" .

<urn:fz-juelich.de:alpaca:object:Python:neo.core.segment.Segment:150c288bf01835c8a618d9369413d528573c5b0c> a alpaca:DataObjectEntity ;
    prov:hadMember <urn:fz-juelich.de:alpaca:object:Python:builtins.list:fbfcdf5a5edb68a6364e507a7baf66687799570e> ;
    prov:wasAttributedTo <urn:fz-juelich.de:alpaca:script:Python:psd_by_trial_type.py:bb407473457d8502fb3c2fbbac074a1f9a8c44a5087c93624350dc9b3e674bad#0376a8d4-84e0-4aad-a7ea-109d5eba12f6> ;
    prov:wasDerivedFrom <urn:fz-juelich.de:alpaca:object:Python:neo.core.epoch.Epoch:63667c266462ba34ef5d0655953ea53c78e2c722>,
        <urn:fz-juelich.de:alpaca:object:Python:neo.core.segment.Segment:a29262a7479ff4673f2d7fa2e76ecb5c12cc57df> ;
    prov:wasGeneratedBy <urn:fz-juelich.de:alpaca:function_execution:Python:bb407473457d8502fb3c2fbbac074a1f9a8c44a5087c93624350dc9b3e674bad:0376a8d4-84e0-4aad-a7ea-109d5eba12f6:neo.utils.misc.cut_segment_by_epoch#00b715ca-e1a2-48fa-8b39-a9d911dbe4e2> ;
    alpaca:hasAnnotation [ a alpaca:NameValuePair ;
            alpaca:pairName "trial_reject_HFC" ;
            alpaca:pairValue "False" ],
        [ a alpaca:NameValuePair ;
            alpaca:pairName "id" ;
            alpaca:pairValue "" ],
        [ a alpaca:NameValuePair ;
            alpaca:pairName "trial_reject_LFC" ;
            alpaca:pairValue "False" ],
        [ a alpaca:NameValuePair ;
            alpaca:pairName "trial_event_labels" ;
            alpaca:pairValue "CUE-OFF" ],
        [ a alpaca:NameValuePair ;
            alpaca:pairName "trial_timestamp_id" ;
            alpaca:pairValue "2871186" ],
        [ a alpaca:NameValuePair ;
            alpaca:pairName "belongs_to_trialtype" ;
            alpaca:pairValue "PGHF" ],
        [ a alpaca:NameValuePair ;
            alpaca:pairName "performance_in_trial_str" ;
            alpaca:pairValue "correct_trial" ],
        [ a alpaca:NameValuePair ;
            alpaca:pairName "trial_id" ;
            alpaca:pairValue "17" ],
        [ a alpaca:NameValuePair ;
            alpaca:pairName "condition" ;
            alpaca:pairValue "1" ],
        [ a alpaca:NameValuePair ;
            alpaca:pairName "trial_reject_IFC" ;
            alpaca:pairValue "False" ],
        [ a alpaca:NameValuePair ;
            alpaca:pairName "performance_in_trial" ;
            alpaca:pairValue "255" ] ;
    alpaca:hasAttribute [ a alpaca:NameValuePair ;
            alpaca:pairName "analogsignals" ;
            alpaca:pairValue "[neo.core.analogsignal.AnalogSignal(t_start=96.81190000000001 s, t_stop=97.31190000000001 s, shape=(500, 96), dtype=float32, name=NeuralTimeSeriesDownsampled, description=Downsampled continuous neuronal recordings, where the downsampling was performed on-line by the recording system), neo.core.analogsignal.AnalogSignal(t_start=96.812 s, t_stop=97.312 s, shape=(500, 6), dtype=float32, name=BehaviourTimeSeries, description=AnalogSignal from  nsx2), neo.core.analogsignal.AnalogSignal(t_start=96.81160000000001 s, t_stop=97.31160000000001 s, shape=(15000, 96), dtype=float32, name=NeuralTimeSeriesRaw, description=Continuous raw neuronal recordings sampled at high resolution)]" ],
        [ a alpaca:NameValuePair ;
            alpaca:pairName "description" ;
            alpaca:pairValue "Segment containing data from t_start to t_stop" ],
        [ a alpaca:NameValuePair ;
            alpaca:pairName "block" ;
            alpaca:pairValue "builtins.NoneType()" ],
        [ a alpaca:NameValuePair ;
            alpaca:pairName "spiketrains" ;
            alpaca:pairValue "neo.core.spiketrainlist.SpikeTrainList(t_start=96.8116 s, t_stop=97.3116 s)" ],
        [ a alpaca:NameValuePair ;
            alpaca:pairName "t_start" ;
            alpaca:pairValue "96.8116 s" ],
        [ a alpaca:NameValuePair ;
            alpaca:pairName "epochs" ;
            alpaca:pairValue "[]" ],
        [ a alpaca:NameValuePair ;
            alpaca:pairName "events" ;
            alpaca:pairValue "[neo.core.event.Event(shape=(1,), dtype=float64, name=DigitalTrialEvents, description=Trial events of the digital input port), neo.core.event.Event(shape=(1,), dtype=float64, name=TrialEvents, description=All trial events (digital and analog))]" ],
        [ a alpaca:NameValuePair ;
            alpaca:pairName "rec_datetime" ;
            alpaca:pairValue "2014-07-03 10:40:59" ],
        [ a alpaca:NameValuePair ;
            alpaca:pairName "imagesequences" ;
            alpaca:pairValue "[]" ],
        [ a alpaca:NameValuePair ;
            alpaca:pairName "file_origin" ;
            alpaca:pairValue "None" ],
        [ a alpaca:NameValuePair ;
            alpaca:pairName "name" ;
            alpaca:pairValue "Segment 0" ],
        [ a alpaca:NameValuePair ;
            alpaca:pairName "t_stop" ;
            alpaca:pairValue "97.312 s" ],
        [ a alpaca:NameValuePair ;
            alpaca:pairName "irregularlysampledsignals" ;
            alpaca:pairValue "[]" ],
        [ a alpaca:NameValuePair ;
            alpaca:pairName "file_datetime" ;
            alpaca:pairValue "None" ],
        [ a alpaca:NameValuePair ;
            alpaca:pairName "index" ;
            alpaca:pairValue "None" ] ;
    alpaca:hashSource "joblib_SHA1" .

<urn:fz-juelich.de:alpaca:object:Python:neo.core.segment.Segment:1550267367e11298559d394c2dc42fb88c7b36e1> a alpaca:DataObjectEntity ;
    prov:hadMember <urn:fz-juelich.de:alpaca:object:Python:builtins.list:3bfd5feb85f1208f663e1f6d93abe63c831e5761> ;
    prov:wasAttributedTo <urn:fz-juelich.de:alpaca:script:Python:psd_by_trial_type.py:bb407473457d8502fb3c2fbbac074a1f9a8c44a5087c93624350dc9b3e674bad#0376a8d4-84e0-4aad-a7ea-109d5eba12f6> ;
    prov:wasDerivedFrom <urn:fz-juelich.de:alpaca:object:Python:neo.core.epoch.Epoch:8c03a7f40030531ee8e88d4964728c4f42eaeb79>,
        <urn:fz-juelich.de:alpaca:object:Python:neo.core.segment.Segment:a0a51c2dfdec5800a5e45e473ce5d221e5281307> ;
    prov:wasGeneratedBy <urn:fz-juelich.de:alpaca:function_execution:Python:bb407473457d8502fb3c2fbbac074a1f9a8c44a5087c93624350dc9b3e674bad:0376a8d4-84e0-4aad-a7ea-109d5eba12f6:neo.utils.misc.cut_segment_by_epoch#d6158480-9b2c-4b93-bb03-968a08937d97> ;
    alpaca:hasAnnotation [ a alpaca:NameValuePair ;
            alpaca:pairName "trial_event_labels" ;
            alpaca:pairValue "CUE-OFF" ],
        [ a alpaca:NameValuePair ;
            alpaca:pairName "performance_in_trial_str" ;
            alpaca:pairValue "correct_trial" ],
        [ a alpaca:NameValuePair ;
            alpaca:pairName "trial_reject_IFC" ;
            alpaca:pairValue "True" ],
        [ a alpaca:NameValuePair ;
            alpaca:pairName "condition" ;
            alpaca:pairValue "1" ],
        [ a alpaca:NameValuePair ;
            alpaca:pairName "trial_reject_LFC" ;
            alpaca:pairValue "False" ],
        [ a alpaca:NameValuePair ;
            alpaca:pairName "trial_timestamp_id" ;
            alpaca:pairValue "14141880" ],
        [ a alpaca:NameValuePair ;
            alpaca:pairName "performance_in_trial" ;
            alpaca:pairValue "255" ],
        [ a alpaca:NameValuePair ;
            alpaca:pairName "trial_reject_HFC" ;
            alpaca:pairValue "False" ],
        [ a alpaca:NameValuePair ;
            alpaca:pairName "belongs_to_trialtype" ;
            alpaca:pairValue "PGHF" ],
        [ a alpaca:NameValuePair ;
            alpaca:pairName "id" ;
            alpaca:pairValue "" ],
        [ a alpaca:NameValuePair ;
            alpaca:pairName "trial_id" ;
            alpaca:pairValue "139" ] ;
    alpaca:hasAttribute [ a alpaca:NameValuePair ;
            alpaca:pairName "epochs" ;
            alpaca:pairValue "[]" ],
        [ a alpaca:NameValuePair ;
            alpaca:pairName "file_origin" ;
            alpaca:pairValue "None" ],
        [ a alpaca:NameValuePair ;
            alpaca:pairName "events" ;
            alpaca:pairValue "[neo.core.event.Event(shape=(1,), dtype=float64, name=DigitalTrialEvents, description=Trial events of the digital input port), neo.core.event.Event(shape=(1,), dtype=float64, name=TrialEvents, description=All trial events (digital and analog))]" ],
        [ a alpaca:NameValuePair ;
            alpaca:pairName "file_datetime" ;
            alpaca:pairValue "None" ],
        [ a alpaca:NameValuePair ;
            alpaca:pairName "t_start" ;
            alpaca:pairValue "472.511 s" ],
        [ a alpaca:NameValuePair ;
            alpaca:pairName "index" ;
            alpaca:pairValue "None" ],
        [ a alpaca:NameValuePair ;
            alpaca:pairName "rec_datetime" ;
            alpaca:pairValue "2010-12-10 10:50:10" ],
        [ a alpaca:NameValuePair ;
            alpaca:pairName "analogsignals" ;
            alpaca:pairValue "[neo.core.analogsignal.AnalogSignal(t_start=472.511 s, t_stop=473.011 s, shape=(500, 6), dtype=float32, name=BehaviourTimeSeries, description=AnalogSignal from  nsx2), neo.core.analogsignal.AnalogSignal(t_start=472.51116666666667 s, t_stop=473.01116666666667 s, shape=(15000, 96), dtype=float32, name=NeuralTimeSeriesRaw, description=Continuous raw neuronal recordings sampled at high resolution)]" ],
        [ a alpaca:NameValuePair ;
            alpaca:pairName "name" ;
            alpaca:pairValue "Segment 0" ],
        [ a alpaca:NameValuePair ;
            alpaca:pairName "t_stop" ;
            alpaca:pairValue "473.01116666666667 s" ],
        [ a alpaca:NameValuePair ;
            alpaca:pairName "irregularlysampledsignals" ;
            alpaca:pairValue "[]" ],
        [ a alpaca:NameValuePair ;
            alpaca:pairName "spiketrains" ;
            alpaca:pairValue "neo.core.spiketrainlist.SpikeTrainList(t_start=472.51116666666667 s, t_stop=473.01116666666667 s)" ],
        [ a alpaca:NameValuePair ;
            alpaca:pairName "imagesequences" ;
            alpaca:pairValue "[]" ],
        [ a alpaca:NameValuePair ;
            alpaca:pairName "block" ;
            alpaca:pairValue "builtins.NoneType()" ],
        [ a alpaca:NameValuePair ;
            alpaca:pairName "description" ;
            alpaca:pairValue "Segment containing data from t_start to t_stop" ] ;
    alpaca:hashSource "joblib_SHA1" .

<urn:fz-juelich.de:alpaca:object:Python:neo.core.segment.Segment:185002a4b5174226544e5e23bcd6b8e40ea45808> a alpaca:DataObjectEntity ;
    prov:hadMember <urn:fz-juelich.de:alpaca:object:Python:builtins.list:00c9517db656817117b074d73ad57af94b279219> ;
    prov:wasAttributedTo <urn:fz-juelich.de:alpaca:script:Python:psd_by_trial_type.py:bb407473457d8502fb3c2fbbac074a1f9a8c44a5087c93624350dc9b3e674bad#0376a8d4-84e0-4aad-a7ea-109d5eba12f6> ;
    prov:wasDerivedFrom <urn:fz-juelich.de:alpaca:object:Python:neo.core.epoch.Epoch:ac8784869abc536e72d40cd7d605d1dec34824c5>,
        <urn:fz-juelich.de:alpaca:object:Python:neo.core.segment.Segment:a29262a7479ff4673f2d7fa2e76ecb5c12cc57df> ;
    prov:wasGeneratedBy <urn:fz-juelich.de:alpaca:function_execution:Python:bb407473457d8502fb3c2fbbac074a1f9a8c44a5087c93624350dc9b3e674bad:0376a8d4-84e0-4aad-a7ea-109d5eba12f6:neo.utils.misc.cut_segment_by_epoch#5c405f94-2953-4c11-a63b-6b9f7653d13b> ;
    alpaca:hasAnnotation [ a alpaca:NameValuePair ;
            alpaca:pairName "condition" ;
            alpaca:pairValue "1" ],
        [ a alpaca:NameValuePair ;
            alpaca:pairName "trial_timestamp_id" ;
            alpaca:pairValue "25826116" ],
        [ a alpaca:NameValuePair ;
            alpaca:pairName "performance_in_trial" ;
            alpaca:pairValue "255" ],
        [ a alpaca:NameValuePair ;
            alpaca:pairName "trial_reject_HFC" ;
            alpaca:pairValue "False" ],
        [ a alpaca:NameValuePair ;
            alpaca:pairName "id" ;
            alpaca:pairValue "" ],
        [ a alpaca:NameValuePair ;
            alpaca:pairName "trial_id" ;
            alpaca:pairValue "139" ],
        [ a alpaca:NameValuePair ;
            alpaca:pairName "trial_reject_IFC" ;
            alpaca:pairValue "True" ],
        [ a alpaca:NameValuePair ;
            alpaca:pairName "performance_in_trial_str" ;
            alpaca:pairValue "correct_trial" ],
        [ a alpaca:NameValuePair ;
            alpaca:pairName "trial_event_labels" ;
            alpaca:pairValue "CUE-OFF" ],
        [ a alpaca:NameValuePair ;
            alpaca:pairName "belongs_to_trialtype" ;
            alpaca:pairValue "PGLF" ],
        [ a alpaca:NameValuePair ;
            alpaca:pairName "trial_reject_LFC" ;
            alpaca:pairValue "True" ] ;
    alpaca:hasAttribute [ a alpaca:NameValuePair ;
            alpaca:pairName "events" ;
            alpaca:pairValue "[neo.core.event.Event(shape=(1,), dtype=float64, name=DigitalTrialEvents, description=Trial events of the digital input port), neo.core.event.Event(shape=(1,), dtype=float64, name=TrialEvents, description=All trial events (digital and analog))]" ],
        [ a alpaca:NameValuePair ;
            alpaca:pairName "imagesequences" ;
            alpaca:pairValue "[]" ],
        [ a alpaca:NameValuePair ;
            alpaca:pairName "t_stop" ;
            alpaca:pairValue "862.476 s" ],
        [ a alpaca:NameValuePair ;
            alpaca:pairName "rec_datetime" ;
            alpaca:pairValue "2014-07-03 10:40:59" ],
        [ a alpaca:NameValuePair ;
            alpaca:pairName "name" ;
            alpaca:pairValue "Segment 0" ],
        [ a alpaca:NameValuePair ;
            alpaca:pairName "index" ;
            alpaca:pairValue "None" ],
        [ a alpaca:NameValuePair ;
            alpaca:pairName "file_origin" ;
            alpaca:pairValue "None" ],
        [ a alpaca:NameValuePair ;
            alpaca:pairName "spiketrains" ;
            alpaca:pairValue "neo.core.spiketrainlist.SpikeTrainList(t_start=861.9758666666667 s, t_stop=862.4758666666667 s)" ],
        [ a alpaca:NameValuePair ;
            alpaca:pairName "epochs" ;
            alpaca:pairValue "[]" ],
        [ a alpaca:NameValuePair ;
            alpaca:pairName "t_start" ;
            alpaca:pairValue "861.9758666666667 s" ],
        [ a alpaca:NameValuePair ;
            alpaca:pairName "block" ;
            alpaca:pairValue "builtins.NoneType()" ],
        [ a alpaca:NameValuePair ;
            alpaca:pairName "file_datetime" ;
            alpaca:pairValue "None" ],
        [ a alpaca:NameValuePair ;
            alpaca:pairName "description" ;
            alpaca:pairValue "Segment containing data from t_start to t_stop" ],
        [ a alpaca:NameValuePair ;
            alpaca:pairName "analogsignals" ;
            alpaca:pairValue "[neo.core.analogsignal.AnalogSignal(t_start=861.9759 s, t_stop=862.4759 s, shape=(500, 96), dtype=float32, name=NeuralTimeSeriesDownsampled, description=Downsampled continuous neuronal recordings, where the downsampling was performed on-line by the recording system), neo.core.analogsignal.AnalogSignal(t_start=861.976 s, t_stop=862.476 s, shape=(500, 6), dtype=float32, name=BehaviourTimeSeries, description=AnalogSignal from  nsx2), neo.core.analogsignal.AnalogSignal(t_start=861.9758666666668 s, t_stop=862.4758666666668 s, shape=(15000, 96), dtype=float32, name=NeuralTimeSeriesRaw, description=Continuous raw neuronal recordings sampled at high resolution)]" ],
        [ a alpaca:NameValuePair ;
            alpaca:pairName "irregularlysampledsignals" ;
            alpaca:pairValue "[]" ] ;
    alpaca:hashSource "joblib_SHA1" .

<urn:fz-juelich.de:alpaca:object:Python:neo.core.segment.Segment:18d5a0434e44e26b18b362e4257f5bb8204b9d97> a alpaca:DataObjectEntity ;
    prov:hadMember <urn:fz-juelich.de:alpaca:object:Python:builtins.list:038258a6d621de24a22a6d54762f42bb2ea23424> ;
    prov:wasAttributedTo <urn:fz-juelich.de:alpaca:script:Python:psd_by_trial_type.py:bb407473457d8502fb3c2fbbac074a1f9a8c44a5087c93624350dc9b3e674bad#0376a8d4-84e0-4aad-a7ea-109d5eba12f6> ;
    prov:wasDerivedFrom <urn:fz-juelich.de:alpaca:object:Python:neo.core.epoch.Epoch:aa51df2499ecba25fb894ac8dc998f7a043103e1>,
        <urn:fz-juelich.de:alpaca:object:Python:neo.core.segment.Segment:a29262a7479ff4673f2d7fa2e76ecb5c12cc57df> ;
    prov:wasGeneratedBy <urn:fz-juelich.de:alpaca:function_execution:Python:bb407473457d8502fb3c2fbbac074a1f9a8c44a5087c93624350dc9b3e674bad:0376a8d4-84e0-4aad-a7ea-109d5eba12f6:neo.utils.misc.cut_segment_by_epoch#7f8a4fa5-6083-4b1e-b27f-71018af8216b> ;
    alpaca:hasAnnotation [ a alpaca:NameValuePair ;
            alpaca:pairName "id" ;
            alpaca:pairValue "" ],
        [ a alpaca:NameValuePair ;
            alpaca:pairName "trial_timestamp_id" ;
            alpaca:pairValue "25265764" ],
        [ a alpaca:NameValuePair ;
            alpaca:pairName "performance_in_trial" ;
            alpaca:pairValue "255" ],
        [ a alpaca:NameValuePair ;
            alpaca:pairName "performance_in_trial_str" ;
            alpaca:pairValue "correct_trial" ],
        [ a alpaca:NameValuePair ;
            alpaca:pairName "trial_reject_HFC" ;
            alpaca:pairValue "False" ],
        [ a alpaca:NameValuePair ;
            alpaca:pairName "belongs_to_trialtype" ;
            alpaca:pairValue "SGLF" ],
        [ a alpaca:NameValuePair ;
            alpaca:pairName "condition" ;
            alpaca:pairValue "1" ],
        [ a alpaca:NameValuePair ;
            alpaca:pairName "trial_reject_LFC" ;
            alpaca:pairValue "False" ],
        [ a alpaca:NameValuePair ;
            alpaca:pairName "trial_id" ;
            alpaca:pairValue "136" ],
        [ a alpaca:NameValuePair ;
            alpaca:pairName "trial_event_labels" ;
            alpaca:pairValue "CUE-OFF" ],
        [ a alpaca:NameValuePair ;
            alpaca:pairName "trial_reject_IFC" ;
            alpaca:pairValue "False" ] ;
    alpaca:hasAttribute [ a alpaca:NameValuePair ;
            alpaca:pairName "name" ;
            alpaca:pairValue "Segment 0" ],
        [ a alpaca:NameValuePair ;
            alpaca:pairName "events" ;
            alpaca:pairValue "[neo.core.event.Event(shape=(1,), dtype=float64, name=DigitalTrialEvents, description=Trial events of the digital input port), neo.core.event.Event(shape=(1,), dtype=float64, name=TrialEvents, description=All trial events (digital and analog))]" ],
        [ a alpaca:NameValuePair ;
            alpaca:pairName "analogsignals" ;
            alpaca:pairValue "[neo.core.analogsignal.AnalogSignal(t_start=843.2979 s, t_stop=843.7979 s, shape=(500, 96), dtype=float32, name=NeuralTimeSeriesDownsampled, description=Downsampled continuous neuronal recordings, where the downsampling was performed on-line by the recording system), neo.core.analogsignal.AnalogSignal(t_start=843.297 s, t_stop=843.797 s, shape=(500, 6), dtype=float32, name=BehaviourTimeSeries, description=AnalogSignal from  nsx2), neo.core.analogsignal.AnalogSignal(t_start=843.2974333333334 s, t_stop=843.7974333333334 s, shape=(15000, 96), dtype=float32, name=NeuralTimeSeriesRaw, description=Continuous raw neuronal recordings sampled at high resolution)]" ],
        [ a alpaca:NameValuePair ;
            alpaca:pairName "block" ;
            alpaca:pairValue "builtins.NoneType()" ],
        [ a alpaca:NameValuePair ;
            alpaca:pairName "irregularlysampledsignals" ;
            alpaca:pairValue "[]" ],
        [ a alpaca:NameValuePair ;
            alpaca:pairName "imagesequences" ;
            alpaca:pairValue "[]" ],
        [ a alpaca:NameValuePair ;
            alpaca:pairName "epochs" ;
            alpaca:pairValue "[]" ],
        [ a alpaca:NameValuePair ;
            alpaca:pairName "file_datetime" ;
            alpaca:pairValue "None" ],
        [ a alpaca:NameValuePair ;
            alpaca:pairName "rec_datetime" ;
            alpaca:pairValue "2014-07-03 10:40:59" ],
        [ a alpaca:NameValuePair ;
            alpaca:pairName "t_start" ;
            alpaca:pairValue "843.297 s" ],
        [ a alpaca:NameValuePair ;
            alpaca:pairName "description" ;
            alpaca:pairValue "Segment containing data from t_start to t_stop" ],
        [ a alpaca:NameValuePair ;
            alpaca:pairName "file_origin" ;
            alpaca:pairValue "None" ],
        [ a alpaca:NameValuePair ;
            alpaca:pairName "index" ;
            alpaca:pairValue "None" ],
        [ a alpaca:NameValuePair ;
            alpaca:pairName "t_stop" ;
            alpaca:pairValue "843.7979 s" ],
        [ a alpaca:NameValuePair ;
            alpaca:pairName "spiketrains" ;
            alpaca:pairValue "neo.core.spiketrainlist.SpikeTrainList(t_start=843.2974333333333 s, t_stop=843.7974333333333 s)" ] ;
    alpaca:hashSource "joblib_SHA1" .

<urn:fz-juelich.de:alpaca:object:Python:neo.core.segment.Segment:18ebae65f6d1745279d5a980ee47b1190b048736> a alpaca:DataObjectEntity ;
    prov:hadMember <urn:fz-juelich.de:alpaca:object:Python:builtins.list:001c66007b57f56b348186817f1ad7e992ae3c2e> ;
    prov:wasAttributedTo <urn:fz-juelich.de:alpaca:script:Python:psd_by_trial_type.py:bb407473457d8502fb3c2fbbac074a1f9a8c44a5087c93624350dc9b3e674bad#0376a8d4-84e0-4aad-a7ea-109d5eba12f6> ;
    prov:wasDerivedFrom <urn:fz-juelich.de:alpaca:object:Python:neo.core.epoch.Epoch:95ada5cc7690d47837b7fbc1b7a7977592f4d9b8>,
        <urn:fz-juelich.de:alpaca:object:Python:neo.core.segment.Segment:a29262a7479ff4673f2d7fa2e76ecb5c12cc57df> ;
    prov:wasGeneratedBy <urn:fz-juelich.de:alpaca:function_execution:Python:bb407473457d8502fb3c2fbbac074a1f9a8c44a5087c93624350dc9b3e674bad:0376a8d4-84e0-4aad-a7ea-109d5eba12f6:neo.utils.misc.cut_segment_by_epoch#16f21498-6024-4d7d-a9dd-1e069e9fa736> ;
    alpaca:hasAnnotation [ a alpaca:NameValuePair ;
            alpaca:pairName "performance_in_trial" ;
            alpaca:pairValue "255" ],
        [ a alpaca:NameValuePair ;
            alpaca:pairName "belongs_to_trialtype" ;
            alpaca:pairValue "SGHF" ],
        [ a alpaca:NameValuePair ;
            alpaca:pairName "trial_id" ;
            alpaca:pairValue "79" ],
        [ a alpaca:NameValuePair ;
            alpaca:pairName "trial_reject_HFC" ;
            alpaca:pairValue "False" ],
        [ a alpaca:NameValuePair ;
            alpaca:pairName "trial_event_labels" ;
            alpaca:pairValue "CUE-OFF" ],
        [ a alpaca:NameValuePair ;
            alpaca:pairName "condition" ;
            alpaca:pairValue "1" ],
        [ a alpaca:NameValuePair ;
            alpaca:pairName "trial_reject_IFC" ;
            alpaca:pairValue "False" ],
        [ a alpaca:NameValuePair ;
            alpaca:pairName "id" ;
            alpaca:pairValue "" ],
        [ a alpaca:NameValuePair ;
            alpaca:pairName "trial_reject_LFC" ;
            alpaca:pairValue "False" ],
        [ a alpaca:NameValuePair ;
            alpaca:pairName "trial_timestamp_id" ;
            alpaca:pairValue "14548921" ],
        [ a alpaca:NameValuePair ;
            alpaca:pairName "performance_in_trial_str" ;
            alpaca:pairValue "correct_trial" ] ;
    alpaca:hasAttribute [ a alpaca:NameValuePair ;
            alpaca:pairName "events" ;
            alpaca:pairValue "[neo.core.event.Event(shape=(1,), dtype=float64, name=DigitalTrialEvents, description=Trial events of the digital input port), neo.core.event.Event(shape=(1,), dtype=float64, name=TrialEvents, description=All trial events (digital and analog))]" ],
        [ a alpaca:NameValuePair ;
            alpaca:pairName "t_start" ;
            alpaca:pairValue "486.06890000000004 s" ],
        [ a alpaca:NameValuePair ;
            alpaca:pairName "imagesequences" ;
            alpaca:pairValue "[]" ],
        [ a alpaca:NameValuePair ;
            alpaca:pairName "rec_datetime" ;
            alpaca:pairValue "2014-07-03 10:40:59" ],
        [ a alpaca:NameValuePair ;
            alpaca:pairName "description" ;
            alpaca:pairValue "Segment containing data from t_start to t_stop" ],
        [ a alpaca:NameValuePair ;
            alpaca:pairName "t_stop" ;
            alpaca:pairValue "486.56936666666667 s" ],
        [ a alpaca:NameValuePair ;
            alpaca:pairName "analogsignals" ;
            alpaca:pairValue "[neo.core.analogsignal.AnalogSignal(t_start=486.06890000000004 s, t_stop=486.56890000000004 s, shape=(500, 96), dtype=float32, name=NeuralTimeSeriesDownsampled, description=Downsampled continuous neuronal recordings, where the downsampling was performed on-line by the recording system), neo.core.analogsignal.AnalogSignal(t_start=486.069 s, t_stop=486.569 s, shape=(500, 6), dtype=float32, name=BehaviourTimeSeries, description=AnalogSignal from  nsx2), neo.core.analogsignal.AnalogSignal(t_start=486.06936666666667 s, t_stop=486.56936666666667 s, shape=(15000, 96), dtype=float32, name=NeuralTimeSeriesRaw, description=Continuous raw neuronal recordings sampled at high resolution)]" ],
        [ a alpaca:NameValuePair ;
            alpaca:pairName "name" ;
            alpaca:pairValue "Segment 0" ],
        [ a alpaca:NameValuePair ;
            alpaca:pairName "epochs" ;
            alpaca:pairValue "[]" ],
        [ a alpaca:NameValuePair ;
            alpaca:pairName "file_datetime" ;
            alpaca:pairValue "None" ],
        [ a alpaca:NameValuePair ;
            alpaca:pairName "irregularlysampledsignals" ;
            alpaca:pairValue "[]" ],
        [ a alpaca:NameValuePair ;
            alpaca:pairName "file_origin" ;
            alpaca:pairValue "None" ],
        [ a alpaca:NameValuePair ;
            alpaca:pairName "index" ;
            alpaca:pairValue "None" ],
        [ a alpaca:NameValuePair ;
            alpaca:pairName "block" ;
            alpaca:pairValue "builtins.NoneType()" ],
        [ a alpaca:NameValuePair ;
            alpaca:pairName "spiketrains" ;
            alpaca:pairValue "neo.core.spiketrainlist.SpikeTrainList(t_start=486.06936666666667 s, t_stop=486.56936666666667 s)" ] ;
    alpaca:hashSource "joblib_SHA1" .

<urn:fz-juelich.de:alpaca:object:Python:neo.core.segment.Segment:19641324e4d8cf8e3c10f59db22dd0731e24bf3a> a alpaca:DataObjectEntity ;
    prov:hadMember <urn:fz-juelich.de:alpaca:object:Python:builtins.list:000847cbe54b6fcfcce3be859866234559666819> ;
    prov:wasAttributedTo <urn:fz-juelich.de:alpaca:script:Python:psd_by_trial_type.py:bb407473457d8502fb3c2fbbac074a1f9a8c44a5087c93624350dc9b3e674bad#0376a8d4-84e0-4aad-a7ea-109d5eba12f6> ;
    prov:wasDerivedFrom <urn:fz-juelich.de:alpaca:object:Python:neo.core.epoch.Epoch:63667c266462ba34ef5d0655953ea53c78e2c722>,
        <urn:fz-juelich.de:alpaca:object:Python:neo.core.segment.Segment:a29262a7479ff4673f2d7fa2e76ecb5c12cc57df> ;
    prov:wasGeneratedBy <urn:fz-juelich.de:alpaca:function_execution:Python:bb407473457d8502fb3c2fbbac074a1f9a8c44a5087c93624350dc9b3e674bad:0376a8d4-84e0-4aad-a7ea-109d5eba12f6:neo.utils.misc.cut_segment_by_epoch#00b715ca-e1a2-48fa-8b39-a9d911dbe4e2> ;
    alpaca:hasAnnotation [ a alpaca:NameValuePair ;
            alpaca:pairName "trial_reject_LFC" ;
            alpaca:pairValue "False" ],
        [ a alpaca:NameValuePair ;
            alpaca:pairName "performance_in_trial_str" ;
            alpaca:pairValue "correct_trial" ],
        [ a alpaca:NameValuePair ;
            alpaca:pairName "trial_event_labels" ;
            alpaca:pairValue "CUE-OFF" ],
        [ a alpaca:NameValuePair ;
            alpaca:pairName "condition" ;
            alpaca:pairValue "1" ],
        [ a alpaca:NameValuePair ;
            alpaca:pairName "trial_reject_IFC" ;
            alpaca:pairValue "False" ],
        [ a alpaca:NameValuePair ;
            alpaca:pairName "belongs_to_trialtype" ;
            alpaca:pairValue "PGHF" ],
        [ a alpaca:NameValuePair ;
            alpaca:pairName "performance_in_trial" ;
            alpaca:pairValue "255" ],
        [ a alpaca:NameValuePair ;
            alpaca:pairName "trial_id" ;
            alpaca:pairValue "81" ],
        [ a alpaca:NameValuePair ;
            alpaca:pairName "trial_timestamp_id" ;
            alpaca:pairValue "14907304" ],
        [ a alpaca:NameValuePair ;
            alpaca:pairName "id" ;
            alpaca:pairValue "" ],
        [ a alpaca:NameValuePair ;
            alpaca:pairName "trial_reject_HFC" ;
            alpaca:pairValue "False" ] ;
    alpaca:hasAttribute [ a alpaca:NameValuePair ;
            alpaca:pairName "index" ;
            alpaca:pairValue "None" ],
        [ a alpaca:NameValuePair ;
            alpaca:pairName "t_start" ;
            alpaca:pairValue "498.0155 s" ],
        [ a alpaca:NameValuePair ;
            alpaca:pairName "block" ;
            alpaca:pairValue "builtins.NoneType()" ],
        [ a alpaca:NameValuePair ;
            alpaca:pairName "description" ;
            alpaca:pairValue "Segment containing data from t_start to t_stop" ],
        [ a alpaca:NameValuePair ;
            alpaca:pairName "rec_datetime" ;
            alpaca:pairValue "2014-07-03 10:40:59" ],
        [ a alpaca:NameValuePair ;
            alpaca:pairName "analogsignals" ;
            alpaca:pairValue "[neo.core.analogsignal.AnalogSignal(t_start=498.01590000000004 s, t_stop=498.51590000000004 s, shape=(500, 96), dtype=float32, name=NeuralTimeSeriesDownsampled, description=Downsampled continuous neuronal recordings, where the downsampling was performed on-line by the recording system), neo.core.analogsignal.AnalogSignal(t_start=498.016 s, t_stop=498.516 s, shape=(500, 6), dtype=float32, name=BehaviourTimeSeries, description=AnalogSignal from  nsx2), neo.core.analogsignal.AnalogSignal(t_start=498.0155 s, t_stop=498.5155 s, shape=(15000, 96), dtype=float32, name=NeuralTimeSeriesRaw, description=Continuous raw neuronal recordings sampled at high resolution)]" ],
        [ a alpaca:NameValuePair ;
            alpaca:pairName "file_origin" ;
            alpaca:pairValue "None" ],
        [ a alpaca:NameValuePair ;
            alpaca:pairName "spiketrains" ;
            alpaca:pairValue "neo.core.spiketrainlist.SpikeTrainList(t_start=498.0155 s, t_stop=498.5155 s)" ],
        [ a alpaca:NameValuePair ;
            alpaca:pairName "file_datetime" ;
            alpaca:pairValue "None" ],
        [ a alpaca:NameValuePair ;
            alpaca:pairName "t_stop" ;
            alpaca:pairValue "498.516 s" ],
        [ a alpaca:NameValuePair ;
            alpaca:pairName "name" ;
            alpaca:pairValue "Segment 0" ],
        [ a alpaca:NameValuePair ;
            alpaca:pairName "irregularlysampledsignals" ;
            alpaca:pairValue "[]" ],
        [ a alpaca:NameValuePair ;
            alpaca:pairName "imagesequences" ;
            alpaca:pairValue "[]" ],
        [ a alpaca:NameValuePair ;
            alpaca:pairName "events" ;
            alpaca:pairValue "[neo.core.event.Event(shape=(1,), dtype=float64, name=DigitalTrialEvents, description=Trial events of the digital input port), neo.core.event.Event(shape=(1,), dtype=float64, name=TrialEvents, description=All trial events (digital and analog))]" ],
        [ a alpaca:NameValuePair ;
            alpaca:pairName "epochs" ;
            alpaca:pairValue "[]" ] ;
    alpaca:hashSource "joblib_SHA1" .

<urn:fz-juelich.de:alpaca:object:Python:neo.core.segment.Segment:1964dce60ebcbdf35ebb94887c30b213fb9890ea> a alpaca:DataObjectEntity ;
    prov:hadMember <urn:fz-juelich.de:alpaca:object:Python:builtins.list:4c4169a4283540ba8cb0dd8b00ee1e4cc9fd3428> ;
    prov:wasAttributedTo <urn:fz-juelich.de:alpaca:script:Python:psd_by_trial_type.py:bb407473457d8502fb3c2fbbac074a1f9a8c44a5087c93624350dc9b3e674bad#0376a8d4-84e0-4aad-a7ea-109d5eba12f6> ;
    prov:wasDerivedFrom <urn:fz-juelich.de:alpaca:object:Python:neo.core.epoch.Epoch:3a8f00aa292a39817dd45cdc819db14eeb9acfa6>,
        <urn:fz-juelich.de:alpaca:object:Python:neo.core.segment.Segment:a0a51c2dfdec5800a5e45e473ce5d221e5281307> ;
    prov:wasGeneratedBy <urn:fz-juelich.de:alpaca:function_execution:Python:bb407473457d8502fb3c2fbbac074a1f9a8c44a5087c93624350dc9b3e674bad:0376a8d4-84e0-4aad-a7ea-109d5eba12f6:neo.utils.misc.cut_segment_by_epoch#5c6950fb-bb7b-4da1-a5c8-ae723d96cea8> ;
    alpaca:hasAnnotation [ a alpaca:NameValuePair ;
            alpaca:pairName "trial_timestamp_id" ;
            alpaca:pairValue "18581713" ],
        [ a alpaca:NameValuePair ;
            alpaca:pairName "condition" ;
            alpaca:pairValue "1" ],
        [ a alpaca:NameValuePair ;
            alpaca:pairName "trial_id" ;
            alpaca:pairValue "181" ],
        [ a alpaca:NameValuePair ;
            alpaca:pairName "trial_reject_IFC" ;
            alpaca:pairValue "False" ],
        [ a alpaca:NameValuePair ;
            alpaca:pairName "performance_in_trial" ;
            alpaca:pairValue "255" ],
        [ a alpaca:NameValuePair ;
            alpaca:pairName "belongs_to_trialtype" ;
            alpaca:pairValue "PGLF" ],
        [ a alpaca:NameValuePair ;
            alpaca:pairName "trial_reject_HFC" ;
            alpaca:pairValue "False" ],
        [ a alpaca:NameValuePair ;
            alpaca:pairName "id" ;
            alpaca:pairValue "" ],
        [ a alpaca:NameValuePair ;
            alpaca:pairName "performance_in_trial_str" ;
            alpaca:pairValue "correct_trial" ],
        [ a alpaca:NameValuePair ;
            alpaca:pairName "trial_event_labels" ;
            alpaca:pairValue "CUE-OFF" ],
        [ a alpaca:NameValuePair ;
            alpaca:pairName "trial_reject_LFC" ;
            alpaca:pairValue "False" ] ;
    alpaca:hasAttribute [ a alpaca:NameValuePair ;
            alpaca:pairName "t_start" ;
            alpaca:pairValue "620.4988666666667 s" ],
        [ a alpaca:NameValuePair ;
            alpaca:pairName "file_origin" ;
            alpaca:pairValue "None" ],
        [ a alpaca:NameValuePair ;
            alpaca:pairName "index" ;
            alpaca:pairValue "None" ],
        [ a alpaca:NameValuePair ;
            alpaca:pairName "epochs" ;
            alpaca:pairValue "[]" ],
        [ a alpaca:NameValuePair ;
            alpaca:pairName "events" ;
            alpaca:pairValue "[neo.core.event.Event(shape=(1,), dtype=float64, name=DigitalTrialEvents, description=Trial events of the digital input port), neo.core.event.Event(shape=(1,), dtype=float64, name=TrialEvents, description=All trial events (digital and analog))]" ],
        [ a alpaca:NameValuePair ;
            alpaca:pairName "name" ;
            alpaca:pairValue "Segment 0" ],
        [ a alpaca:NameValuePair ;
            alpaca:pairName "rec_datetime" ;
            alpaca:pairValue "2010-12-10 10:50:10" ],
        [ a alpaca:NameValuePair ;
            alpaca:pairName "imagesequences" ;
            alpaca:pairValue "[]" ],
        [ a alpaca:NameValuePair ;
            alpaca:pairName "description" ;
            alpaca:pairValue "Segment containing data from t_start to t_stop" ],
        [ a alpaca:NameValuePair ;
            alpaca:pairName "irregularlysampledsignals" ;
            alpaca:pairValue "[]" ],
        [ a alpaca:NameValuePair ;
            alpaca:pairName "file_datetime" ;
            alpaca:pairValue "None" ],
        [ a alpaca:NameValuePair ;
            alpaca:pairName "spiketrains" ;
            alpaca:pairValue "neo.core.spiketrainlist.SpikeTrainList(t_start=620.4988666666667 s, t_stop=620.9988666666667 s)" ],
        [ a alpaca:NameValuePair ;
            alpaca:pairName "analogsignals" ;
            alpaca:pairValue "[neo.core.analogsignal.AnalogSignal(t_start=620.499 s, t_stop=620.999 s, shape=(500, 6), dtype=float32, name=BehaviourTimeSeries, description=AnalogSignal from  nsx2), neo.core.analogsignal.AnalogSignal(t_start=620.4988666666667 s, t_stop=620.9988666666667 s, shape=(15000, 96), dtype=float32, name=NeuralTimeSeriesRaw, description=Continuous raw neuronal recordings sampled at high resolution)]" ],
        [ a alpaca:NameValuePair ;
            alpaca:pairName "t_stop" ;
            alpaca:pairValue "620.999 s" ],
        [ a alpaca:NameValuePair ;
            alpaca:pairName "block" ;
            alpaca:pairValue "builtins.NoneType()" ] ;
    alpaca:hashSource "joblib_SHA1" .

<urn:fz-juelich.de:alpaca:object:Python:neo.core.segment.Segment:19d6f91aba947b4a0f8f29de4f41f018486bde95> a alpaca:DataObjectEntity ;
    prov:hadMember <urn:fz-juelich.de:alpaca:object:Python:builtins.list:3334b33995139d86738e76c64903fefc0b3b30a3> ;
    prov:wasAttributedTo <urn:fz-juelich.de:alpaca:script:Python:psd_by_trial_type.py:bb407473457d8502fb3c2fbbac074a1f9a8c44a5087c93624350dc9b3e674bad#0376a8d4-84e0-4aad-a7ea-109d5eba12f6> ;
    prov:wasDerivedFrom <urn:fz-juelich.de:alpaca:object:Python:neo.core.epoch.Epoch:ac8784869abc536e72d40cd7d605d1dec34824c5>,
        <urn:fz-juelich.de:alpaca:object:Python:neo.core.segment.Segment:a29262a7479ff4673f2d7fa2e76ecb5c12cc57df> ;
    prov:wasGeneratedBy <urn:fz-juelich.de:alpaca:function_execution:Python:bb407473457d8502fb3c2fbbac074a1f9a8c44a5087c93624350dc9b3e674bad:0376a8d4-84e0-4aad-a7ea-109d5eba12f6:neo.utils.misc.cut_segment_by_epoch#5c405f94-2953-4c11-a63b-6b9f7653d13b> ;
    alpaca:hasAnnotation [ a alpaca:NameValuePair ;
            alpaca:pairName "belongs_to_trialtype" ;
            alpaca:pairValue "PGLF" ],
        [ a alpaca:NameValuePair ;
            alpaca:pairName "performance_in_trial" ;
            alpaca:pairValue "255" ],
        [ a alpaca:NameValuePair ;
            alpaca:pairName "trial_reject_LFC" ;
            alpaca:pairValue "False" ],
        [ a alpaca:NameValuePair ;
            alpaca:pairName "trial_reject_HFC" ;
            alpaca:pairValue "False" ],
        [ a alpaca:NameValuePair ;
            alpaca:pairName "trial_event_labels" ;
            alpaca:pairValue "CUE-OFF" ],
        [ a alpaca:NameValuePair ;
            alpaca:pairName "trial_id" ;
            alpaca:pairValue "119" ],
        [ a alpaca:NameValuePair ;
            alpaca:pairName "id" ;
            alpaca:pairValue "" ],
        [ a alpaca:NameValuePair ;
            alpaca:pairName "trial_timestamp_id" ;
            alpaca:pairValue "22103182" ],
        [ a alpaca:NameValuePair ;
            alpaca:pairName "trial_reject_IFC" ;
            alpaca:pairValue "False" ],
        [ a alpaca:NameValuePair ;
            alpaca:pairName "condition" ;
            alpaca:pairValue "1" ],
        [ a alpaca:NameValuePair ;
            alpaca:pairName "performance_in_trial_str" ;
            alpaca:pairValue "correct_trial" ] ;
    alpaca:hasAttribute [ a alpaca:NameValuePair ;
            alpaca:pairName "index" ;
            alpaca:pairValue "None" ],
        [ a alpaca:NameValuePair ;
            alpaca:pairName "file_datetime" ;
            alpaca:pairValue "None" ],
        [ a alpaca:NameValuePair ;
            alpaca:pairName "imagesequences" ;
            alpaca:pairValue "[]" ],
        [ a alpaca:NameValuePair ;
            alpaca:pairName "epochs" ;
            alpaca:pairValue "[]" ],
        [ a alpaca:NameValuePair ;
            alpaca:pairName "analogsignals" ;
            alpaca:pairValue "[neo.core.analogsignal.AnalogSignal(t_start=737.8788999999999 s, t_stop=738.3788999999999 s, shape=(500, 96), dtype=float32, name=NeuralTimeSeriesDownsampled, description=Downsampled continuous neuronal recordings, where the downsampling was performed on-line by the recording system), neo.core.analogsignal.AnalogSignal(t_start=737.879 s, t_stop=738.379 s, shape=(500, 6), dtype=float32, name=BehaviourTimeSeries, description=AnalogSignal from  nsx2), neo.core.analogsignal.AnalogSignal(t_start=737.8790666666667 s, t_stop=738.3790666666667 s, shape=(15000, 96), dtype=float32, name=NeuralTimeSeriesRaw, description=Continuous raw neuronal recordings sampled at high resolution)]" ],
        [ a alpaca:NameValuePair ;
            alpaca:pairName "name" ;
            alpaca:pairValue "Segment 0" ],
        [ a alpaca:NameValuePair ;
            alpaca:pairName "spiketrains" ;
            alpaca:pairValue "neo.core.spiketrainlist.SpikeTrainList(t_start=737.8790666666666 s, t_stop=738.3790666666666 s)" ],
        [ a alpaca:NameValuePair ;
            alpaca:pairName "rec_datetime" ;
            alpaca:pairValue "2014-07-03 10:40:59" ],
        [ a alpaca:NameValuePair ;
            alpaca:pairName "events" ;
            alpaca:pairValue "[neo.core.event.Event(shape=(1,), dtype=float64, name=DigitalTrialEvents, description=Trial events of the digital input port), neo.core.event.Event(shape=(1,), dtype=float64, name=TrialEvents, description=All trial events (digital and analog))]" ],
        [ a alpaca:NameValuePair ;
            alpaca:pairName "irregularlysampledsignals" ;
            alpaca:pairValue "[]" ],
        [ a alpaca:NameValuePair ;
            alpaca:pairName "t_stop" ;
            alpaca:pairValue "738.3790666666667 s" ],
        [ a alpaca:NameValuePair ;
            alpaca:pairName "file_origin" ;
            alpaca:pairValue "None" ],
        [ a alpaca:NameValuePair ;
            alpaca:pairName "description" ;
            alpaca:pairValue "Segment containing data from t_start to t_stop" ],
        [ a alpaca:NameValuePair ;
            alpaca:pairName "t_start" ;
            alpaca:pairValue "737.8788999999999 s" ],
        [ a alpaca:NameValuePair ;
            alpaca:pairName "block" ;
            alpaca:pairValue "builtins.NoneType()" ] ;
    alpaca:hashSource "joblib_SHA1" .

<urn:fz-juelich.de:alpaca:object:Python:neo.core.segment.Segment:1a6e1e9f037d7de9547aea716ea4ded6923a6e29> a alpaca:DataObjectEntity ;
    prov:hadMember <urn:fz-juelich.de:alpaca:object:Python:builtins.list:decefd5677cbada267de7ac76bd512d49843807d> ;
    prov:wasAttributedTo <urn:fz-juelich.de:alpaca:script:Python:psd_by_trial_type.py:bb407473457d8502fb3c2fbbac074a1f9a8c44a5087c93624350dc9b3e674bad#0376a8d4-84e0-4aad-a7ea-109d5eba12f6> ;
    prov:wasDerivedFrom <urn:fz-juelich.de:alpaca:object:Python:neo.core.epoch.Epoch:5989216a6b95615d17cdb6daf0c01890eb446417>,
        <urn:fz-juelich.de:alpaca:object:Python:neo.core.segment.Segment:a0a51c2dfdec5800a5e45e473ce5d221e5281307> ;
    prov:wasGeneratedBy <urn:fz-juelich.de:alpaca:function_execution:Python:bb407473457d8502fb3c2fbbac074a1f9a8c44a5087c93624350dc9b3e674bad:0376a8d4-84e0-4aad-a7ea-109d5eba12f6:neo.utils.misc.cut_segment_by_epoch#76f1e210-cc01-4684-bfa9-3c9af644172d> ;
    alpaca:hasAnnotation [ a alpaca:NameValuePair ;
            alpaca:pairName "trial_reject_IFC" ;
            alpaca:pairValue "False" ],
        [ a alpaca:NameValuePair ;
            alpaca:pairName "condition" ;
            alpaca:pairValue "1" ],
        [ a alpaca:NameValuePair ;
            alpaca:pairName "trial_event_labels" ;
            alpaca:pairValue "CUE-OFF" ],
        [ a alpaca:NameValuePair ;
            alpaca:pairName "performance_in_trial" ;
            alpaca:pairValue "255" ],
        [ a alpaca:NameValuePair ;
            alpaca:pairName "trial_id" ;
            alpaca:pairValue "77" ],
        [ a alpaca:NameValuePair ;
            alpaca:pairName "performance_in_trial_str" ;
            alpaca:pairValue "correct_trial" ],
        [ a alpaca:NameValuePair ;
            alpaca:pairName "belongs_to_trialtype" ;
            alpaca:pairValue "SGHF" ],
        [ a alpaca:NameValuePair ;
            alpaca:pairName "trial_reject_LFC" ;
            alpaca:pairValue "False" ],
        [ a alpaca:NameValuePair ;
            alpaca:pairName "trial_reject_HFC" ;
            alpaca:pairValue "False" ],
        [ a alpaca:NameValuePair ;
            alpaca:pairName "trial_timestamp_id" ;
            alpaca:pairValue "7994183" ],
        [ a alpaca:NameValuePair ;
            alpaca:pairName "id" ;
            alpaca:pairValue "" ] ;
    alpaca:hasAttribute [ a alpaca:NameValuePair ;
            alpaca:pairName "rec_datetime" ;
            alpaca:pairValue "2010-12-10 10:50:10" ],
        [ a alpaca:NameValuePair ;
            alpaca:pairName "analogsignals" ;
            alpaca:pairValue "[neo.core.analogsignal.AnalogSignal(t_start=267.585 s, t_stop=268.085 s, shape=(500, 6), dtype=float32, name=BehaviourTimeSeries, description=AnalogSignal from  nsx2), neo.core.analogsignal.AnalogSignal(t_start=267.58500000000004 s, t_stop=268.08500000000004 s, shape=(15000, 96), dtype=float32, name=NeuralTimeSeriesRaw, description=Continuous raw neuronal recordings sampled at high resolution)]" ],
        [ a alpaca:NameValuePair ;
            alpaca:pairName "imagesequences" ;
            alpaca:pairValue "[]" ],
        [ a alpaca:NameValuePair ;
            alpaca:pairName "events" ;
            alpaca:pairValue "[neo.core.event.Event(shape=(1,), dtype=float64, name=DigitalTrialEvents, description=Trial events of the digital input port), neo.core.event.Event(shape=(1,), dtype=float64, name=TrialEvents, description=All trial events (digital and analog))]" ],
        [ a alpaca:NameValuePair ;
            alpaca:pairName "name" ;
            alpaca:pairValue "Segment 0" ],
        [ a alpaca:NameValuePair ;
            alpaca:pairName "index" ;
            alpaca:pairValue "None" ],
        [ a alpaca:NameValuePair ;
            alpaca:pairName "description" ;
            alpaca:pairValue "Segment containing data from t_start to t_stop" ],
        [ a alpaca:NameValuePair ;
            alpaca:pairName "t_stop" ;
            alpaca:pairValue "268.08500000000004 s" ],
        [ a alpaca:NameValuePair ;
            alpaca:pairName "file_datetime" ;
            alpaca:pairValue "None" ],
        [ a alpaca:NameValuePair ;
            alpaca:pairName "file_origin" ;
            alpaca:pairValue "None" ],
        [ a alpaca:NameValuePair ;
            alpaca:pairName "spiketrains" ;
            alpaca:pairValue "neo.core.spiketrainlist.SpikeTrainList(t_start=267.585 s, t_stop=268.085 s)" ],
        [ a alpaca:NameValuePair ;
            alpaca:pairName "irregularlysampledsignals" ;
            alpaca:pairValue "[]" ],
        [ a alpaca:NameValuePair ;
            alpaca:pairName "block" ;
            alpaca:pairValue "builtins.NoneType()" ],
        [ a alpaca:NameValuePair ;
            alpaca:pairName "epochs" ;
            alpaca:pairValue "[]" ],
        [ a alpaca:NameValuePair ;
            alpaca:pairName "t_start" ;
            alpaca:pairValue "267.585 s" ] ;
    alpaca:hashSource "joblib_SHA1" .

<urn:fz-juelich.de:alpaca:object:Python:neo.core.segment.Segment:1a9667a8645e574f070a69a2fbda0b1f05661649> a alpaca:DataObjectEntity ;
    prov:hadMember <urn:fz-juelich.de:alpaca:object:Python:builtins.list:3273fc0c8217c6ca3748d46f0d37dc66f121ad34> ;
    prov:wasAttributedTo <urn:fz-juelich.de:alpaca:script:Python:psd_by_trial_type.py:bb407473457d8502fb3c2fbbac074a1f9a8c44a5087c93624350dc9b3e674bad#0376a8d4-84e0-4aad-a7ea-109d5eba12f6> ;
    prov:wasDerivedFrom <urn:fz-juelich.de:alpaca:object:Python:neo.core.epoch.Epoch:053007ed434c0d81903aed7adb8134eea8da381b>,
        <urn:fz-juelich.de:alpaca:object:Python:neo.core.segment.Segment:a0a51c2dfdec5800a5e45e473ce5d221e5281307> ;
    prov:wasGeneratedBy <urn:fz-juelich.de:alpaca:function_execution:Python:bb407473457d8502fb3c2fbbac074a1f9a8c44a5087c93624350dc9b3e674bad:0376a8d4-84e0-4aad-a7ea-109d5eba12f6:neo.utils.misc.cut_segment_by_epoch#64e10d92-0309-4555-863c-b7a4d2fcc2a9> ;
    alpaca:hasAnnotation [ a alpaca:NameValuePair ;
            alpaca:pairName "performance_in_trial" ;
            alpaca:pairValue "255" ],
        [ a alpaca:NameValuePair ;
            alpaca:pairName "belongs_to_trialtype" ;
            alpaca:pairValue "SGLF" ],
        [ a alpaca:NameValuePair ;
            alpaca:pairName "trial_id" ;
            alpaca:pairValue "27" ],
        [ a alpaca:NameValuePair ;
            alpaca:pairName "trial_event_labels" ;
            alpaca:pairValue "CUE-OFF" ],
        [ a alpaca:NameValuePair ;
            alpaca:pairName "trial_reject_LFC" ;
            alpaca:pairValue "False" ],
        [ a alpaca:NameValuePair ;
            alpaca:pairName "trial_timestamp_id" ;
            alpaca:pairValue "2799674" ],
        [ a alpaca:NameValuePair ;
            alpaca:pairName "performance_in_trial_str" ;
            alpaca:pairValue "correct_trial" ],
        [ a alpaca:NameValuePair ;
            alpaca:pairName "id" ;
            alpaca:pairValue "" ],
        [ a alpaca:NameValuePair ;
            alpaca:pairName "trial_reject_HFC" ;
            alpaca:pairValue "False" ],
        [ a alpaca:NameValuePair ;
            alpaca:pairName "condition" ;
            alpaca:pairValue "1" ],
        [ a alpaca:NameValuePair ;
            alpaca:pairName "trial_reject_IFC" ;
            alpaca:pairValue "False" ] ;
    alpaca:hasAttribute [ a alpaca:NameValuePair ;
            alpaca:pairName "description" ;
            alpaca:pairValue "Segment containing data from t_start to t_stop" ],
        [ a alpaca:NameValuePair ;
            alpaca:pairName "rec_datetime" ;
            alpaca:pairValue "2010-12-10 10:50:10" ],
        [ a alpaca:NameValuePair ;
            alpaca:pairName "name" ;
            alpaca:pairValue "Segment 0" ],
        [ a alpaca:NameValuePair ;
            alpaca:pairName "block" ;
            alpaca:pairValue "builtins.NoneType()" ],
        [ a alpaca:NameValuePair ;
            alpaca:pairName "spiketrains" ;
            alpaca:pairValue "neo.core.spiketrainlist.SpikeTrainList(t_start=94.4452 s, t_stop=94.9452 s)" ],
        [ a alpaca:NameValuePair ;
            alpaca:pairName "irregularlysampledsignals" ;
            alpaca:pairValue "[]" ],
        [ a alpaca:NameValuePair ;
            alpaca:pairName "index" ;
            alpaca:pairValue "None" ],
        [ a alpaca:NameValuePair ;
            alpaca:pairName "file_datetime" ;
            alpaca:pairValue "None" ],
        [ a alpaca:NameValuePair ;
            alpaca:pairName "t_stop" ;
            alpaca:pairValue "94.9452 s" ],
        [ a alpaca:NameValuePair ;
            alpaca:pairName "events" ;
            alpaca:pairValue "[neo.core.event.Event(shape=(1,), dtype=float64, name=DigitalTrialEvents, description=Trial events of the digital input port), neo.core.event.Event(shape=(1,), dtype=float64, name=TrialEvents, description=All trial events (digital and analog))]" ],
        [ a alpaca:NameValuePair ;
            alpaca:pairName "epochs" ;
            alpaca:pairValue "[]" ],
        [ a alpaca:NameValuePair ;
            alpaca:pairName "analogsignals" ;
            alpaca:pairValue "[neo.core.analogsignal.AnalogSignal(t_start=94.44500000000001 s, t_stop=94.94500000000001 s, shape=(500, 6), dtype=float32, name=BehaviourTimeSeries, description=AnalogSignal from  nsx2), neo.core.analogsignal.AnalogSignal(t_start=94.4452 s, t_stop=94.9452 s, shape=(15000, 96), dtype=float32, name=NeuralTimeSeriesRaw, description=Continuous raw neuronal recordings sampled at high resolution)]" ],
        [ a alpaca:NameValuePair ;
            alpaca:pairName "file_origin" ;
            alpaca:pairValue "None" ],
        [ a alpaca:NameValuePair ;
            alpaca:pairName "t_start" ;
            alpaca:pairValue "94.44500000000001 s" ],
        [ a alpaca:NameValuePair ;
            alpaca:pairName "imagesequences" ;
            alpaca:pairValue "[]" ] ;
    alpaca:hashSource "joblib_SHA1" .

<urn:fz-juelich.de:alpaca:object:Python:neo.core.segment.Segment:1bdde31ebe3ba73aecfe5e3016044d74aac6fb2a> a alpaca:DataObjectEntity ;
    prov:hadMember <urn:fz-juelich.de:alpaca:object:Python:builtins.list:95fbda3d5937c2617f84592ca91adb783a190c61> ;
    prov:wasAttributedTo <urn:fz-juelich.de:alpaca:script:Python:psd_by_trial_type.py:bb407473457d8502fb3c2fbbac074a1f9a8c44a5087c93624350dc9b3e674bad#0376a8d4-84e0-4aad-a7ea-109d5eba12f6> ;
    prov:wasDerivedFrom <urn:fz-juelich.de:alpaca:object:Python:neo.core.epoch.Epoch:053007ed434c0d81903aed7adb8134eea8da381b>,
        <urn:fz-juelich.de:alpaca:object:Python:neo.core.segment.Segment:a0a51c2dfdec5800a5e45e473ce5d221e5281307> ;
    prov:wasGeneratedBy <urn:fz-juelich.de:alpaca:function_execution:Python:bb407473457d8502fb3c2fbbac074a1f9a8c44a5087c93624350dc9b3e674bad:0376a8d4-84e0-4aad-a7ea-109d5eba12f6:neo.utils.misc.cut_segment_by_epoch#64e10d92-0309-4555-863c-b7a4d2fcc2a9> ;
    alpaca:hasAnnotation [ a alpaca:NameValuePair ;
            alpaca:pairName "trial_event_labels" ;
            alpaca:pairValue "CUE-OFF" ],
        [ a alpaca:NameValuePair ;
            alpaca:pairName "trial_reject_LFC" ;
            alpaca:pairValue "False" ],
        [ a alpaca:NameValuePair ;
            alpaca:pairName "trial_timestamp_id" ;
            alpaca:pairValue "20658177" ],
        [ a alpaca:NameValuePair ;
            alpaca:pairName "trial_reject_IFC" ;
            alpaca:pairValue "True" ],
        [ a alpaca:NameValuePair ;
            alpaca:pairName "performance_in_trial_str" ;
            alpaca:pairValue "correct_trial" ],
        [ a alpaca:NameValuePair ;
            alpaca:pairName "trial_reject_HFC" ;
            alpaca:pairValue "False" ],
        [ a alpaca:NameValuePair ;
            alpaca:pairName "belongs_to_trialtype" ;
            alpaca:pairValue "SGLF" ],
        [ a alpaca:NameValuePair ;
            alpaca:pairName "trial_id" ;
            alpaca:pairValue "200" ],
        [ a alpaca:NameValuePair ;
            alpaca:pairName "condition" ;
            alpaca:pairValue "1" ],
        [ a alpaca:NameValuePair ;
            alpaca:pairName "id" ;
            alpaca:pairValue "" ],
        [ a alpaca:NameValuePair ;
            alpaca:pairName "performance_in_trial" ;
            alpaca:pairValue "255" ] ;
    alpaca:hasAttribute [ a alpaca:NameValuePair ;
            alpaca:pairName "rec_datetime" ;
            alpaca:pairValue "2010-12-10 10:50:10" ],
        [ a alpaca:NameValuePair ;
            alpaca:pairName "block" ;
            alpaca:pairValue "builtins.NoneType()" ],
        [ a alpaca:NameValuePair ;
            alpaca:pairName "index" ;
            alpaca:pairValue "None" ],
        [ a alpaca:NameValuePair ;
            alpaca:pairName "file_origin" ;
            alpaca:pairValue "None" ],
        [ a alpaca:NameValuePair ;
            alpaca:pairName "description" ;
            alpaca:pairValue "Segment containing data from t_start to t_stop" ],
        [ a alpaca:NameValuePair ;
            alpaca:pairName "irregularlysampledsignals" ;
            alpaca:pairValue "[]" ],
        [ a alpaca:NameValuePair ;
            alpaca:pairName "spiketrains" ;
            alpaca:pairValue "neo.core.spiketrainlist.SpikeTrainList(t_start=689.7133333333334 s, t_stop=690.2133333333334 s)" ],
        [ a alpaca:NameValuePair ;
            alpaca:pairName "file_datetime" ;
            alpaca:pairValue "None" ],
        [ a alpaca:NameValuePair ;
            alpaca:pairName "t_start" ;
            alpaca:pairValue "689.713 s" ],
        [ a alpaca:NameValuePair ;
            alpaca:pairName "imagesequences" ;
            alpaca:pairValue "[]" ],
        [ a alpaca:NameValuePair ;
            alpaca:pairName "events" ;
            alpaca:pairValue "[neo.core.event.Event(shape=(1,), dtype=float64, name=DigitalTrialEvents, description=Trial events of the digital input port), neo.core.event.Event(shape=(1,), dtype=float64, name=TrialEvents, description=All trial events (digital and analog))]" ],
        [ a alpaca:NameValuePair ;
            alpaca:pairName "t_stop" ;
            alpaca:pairValue "690.2133333333334 s" ],
        [ a alpaca:NameValuePair ;
            alpaca:pairName "epochs" ;
            alpaca:pairValue "[]" ],
        [ a alpaca:NameValuePair ;
            alpaca:pairName "analogsignals" ;
            alpaca:pairValue "[neo.core.analogsignal.AnalogSignal(t_start=689.713 s, t_stop=690.213 s, shape=(500, 6), dtype=float32, name=BehaviourTimeSeries, description=AnalogSignal from  nsx2), neo.core.analogsignal.AnalogSignal(t_start=689.7133333333334 s, t_stop=690.2133333333334 s, shape=(15000, 96), dtype=float32, name=NeuralTimeSeriesRaw, description=Continuous raw neuronal recordings sampled at high resolution)]" ],
        [ a alpaca:NameValuePair ;
            alpaca:pairName "name" ;
            alpaca:pairValue "Segment 0" ] ;
    alpaca:hashSource "joblib_SHA1" .

<urn:fz-juelich.de:alpaca:object:Python:neo.core.segment.Segment:1c539c3f4271fbc617dafc31fd759add4e75fa80> a alpaca:DataObjectEntity ;
    prov:hadMember <urn:fz-juelich.de:alpaca:object:Python:builtins.list:894494c88d5a1b4cf93a12f03b3684c22a14ebf9> ;
    prov:wasAttributedTo <urn:fz-juelich.de:alpaca:script:Python:psd_by_trial_type.py:bb407473457d8502fb3c2fbbac074a1f9a8c44a5087c93624350dc9b3e674bad#0376a8d4-84e0-4aad-a7ea-109d5eba12f6> ;
    prov:wasDerivedFrom <urn:fz-juelich.de:alpaca:object:Python:neo.core.epoch.Epoch:aa51df2499ecba25fb894ac8dc998f7a043103e1>,
        <urn:fz-juelich.de:alpaca:object:Python:neo.core.segment.Segment:a29262a7479ff4673f2d7fa2e76ecb5c12cc57df> ;
    prov:wasGeneratedBy <urn:fz-juelich.de:alpaca:function_execution:Python:bb407473457d8502fb3c2fbbac074a1f9a8c44a5087c93624350dc9b3e674bad:0376a8d4-84e0-4aad-a7ea-109d5eba12f6:neo.utils.misc.cut_segment_by_epoch#7f8a4fa5-6083-4b1e-b27f-71018af8216b> ;
    alpaca:hasAnnotation [ a alpaca:NameValuePair ;
            alpaca:pairName "performance_in_trial" ;
            alpaca:pairValue "255" ],
        [ a alpaca:NameValuePair ;
            alpaca:pairName "id" ;
            alpaca:pairValue "" ],
        [ a alpaca:NameValuePair ;
            alpaca:pairName "trial_event_labels" ;
            alpaca:pairValue "CUE-OFF" ],
        [ a alpaca:NameValuePair ;
            alpaca:pairName "belongs_to_trialtype" ;
            alpaca:pairValue "SGLF" ],
        [ a alpaca:NameValuePair ;
            alpaca:pairName "trial_reject_IFC" ;
            alpaca:pairValue "True" ],
        [ a alpaca:NameValuePair ;
            alpaca:pairName "performance_in_trial_str" ;
            alpaca:pairValue "correct_trial" ],
        [ a alpaca:NameValuePair ;
            alpaca:pairName "trial_timestamp_id" ;
            alpaca:pairValue "16442639" ],
        [ a alpaca:NameValuePair ;
            alpaca:pairName "condition" ;
            alpaca:pairValue "1" ],
        [ a alpaca:NameValuePair ;
            alpaca:pairName "trial_reject_LFC" ;
            alpaca:pairValue "False" ],
        [ a alpaca:NameValuePair ;
            alpaca:pairName "trial_reject_HFC" ;
            alpaca:pairValue "True" ],
        [ a alpaca:NameValuePair ;
            alpaca:pairName "trial_id" ;
            alpaca:pairValue "89" ] ;
    alpaca:hasAttribute [ a alpaca:NameValuePair ;
            alpaca:pairName "imagesequences" ;
            alpaca:pairValue "[]" ],
        [ a alpaca:NameValuePair ;
            alpaca:pairName "analogsignals" ;
            alpaca:pairValue "[neo.core.analogsignal.AnalogSignal(t_start=549.1939 s, t_stop=549.6939 s, shape=(500, 96), dtype=float32, name=NeuralTimeSeriesDownsampled, description=Downsampled continuous neuronal recordings, where the downsampling was performed on-line by the recording system), neo.core.analogsignal.AnalogSignal(t_start=549.193 s, t_stop=549.693 s, shape=(500, 6), dtype=float32, name=BehaviourTimeSeries, description=AnalogSignal from  nsx2), neo.core.analogsignal.AnalogSignal(t_start=549.1934333333334 s, t_stop=549.6934333333334 s, shape=(15000, 96), dtype=float32, name=NeuralTimeSeriesRaw, description=Continuous raw neuronal recordings sampled at high resolution)]" ],
        [ a alpaca:NameValuePair ;
            alpaca:pairName "spiketrains" ;
            alpaca:pairValue "neo.core.spiketrainlist.SpikeTrainList(t_start=549.1934333333334 s, t_stop=549.6934333333334 s)" ],
        [ a alpaca:NameValuePair ;
            alpaca:pairName "index" ;
            alpaca:pairValue "None" ],
        [ a alpaca:NameValuePair ;
            alpaca:pairName "events" ;
            alpaca:pairValue "[neo.core.event.Event(shape=(1,), dtype=float64, name=DigitalTrialEvents, description=Trial events of the digital input port), neo.core.event.Event(shape=(1,), dtype=float64, name=TrialEvents, description=All trial events (digital and analog))]" ],
        [ a alpaca:NameValuePair ;
            alpaca:pairName "file_datetime" ;
            alpaca:pairValue "None" ],
        [ a alpaca:NameValuePair ;
            alpaca:pairName "file_origin" ;
            alpaca:pairValue "None" ],
        [ a alpaca:NameValuePair ;
            alpaca:pairName "irregularlysampledsignals" ;
            alpaca:pairValue "[]" ],
        [ a alpaca:NameValuePair ;
            alpaca:pairName "rec_datetime" ;
            alpaca:pairValue "2014-07-03 10:40:59" ],
        [ a alpaca:NameValuePair ;
            alpaca:pairName "block" ;
            alpaca:pairValue "builtins.NoneType()" ],
        [ a alpaca:NameValuePair ;
            alpaca:pairName "description" ;
            alpaca:pairValue "Segment containing data from t_start to t_stop" ],
        [ a alpaca:NameValuePair ;
            alpaca:pairName "name" ;
            alpaca:pairValue "Segment 0" ],
        [ a alpaca:NameValuePair ;
            alpaca:pairName "t_stop" ;
            alpaca:pairValue "549.6939 s" ],
        [ a alpaca:NameValuePair ;
            alpaca:pairName "epochs" ;
            alpaca:pairValue "[]" ],
        [ a alpaca:NameValuePair ;
            alpaca:pairName "t_start" ;
            alpaca:pairValue "549.193 s" ] ;
    alpaca:hashSource "joblib_SHA1" .

<urn:fz-juelich.de:alpaca:object:Python:neo.core.segment.Segment:1c7f9ebf93ff822bec3bc5961d25a89dafef8d64> a alpaca:DataObjectEntity ;
    prov:hadMember <urn:fz-juelich.de:alpaca:object:Python:builtins.list:82fb90e1880097fd078854d1aaca3eeee184de7a> ;
    prov:wasAttributedTo <urn:fz-juelich.de:alpaca:script:Python:psd_by_trial_type.py:bb407473457d8502fb3c2fbbac074a1f9a8c44a5087c93624350dc9b3e674bad#0376a8d4-84e0-4aad-a7ea-109d5eba12f6> ;
    prov:wasDerivedFrom <urn:fz-juelich.de:alpaca:object:Python:neo.core.epoch.Epoch:95ada5cc7690d47837b7fbc1b7a7977592f4d9b8>,
        <urn:fz-juelich.de:alpaca:object:Python:neo.core.segment.Segment:a29262a7479ff4673f2d7fa2e76ecb5c12cc57df> ;
    prov:wasGeneratedBy <urn:fz-juelich.de:alpaca:function_execution:Python:bb407473457d8502fb3c2fbbac074a1f9a8c44a5087c93624350dc9b3e674bad:0376a8d4-84e0-4aad-a7ea-109d5eba12f6:neo.utils.misc.cut_segment_by_epoch#16f21498-6024-4d7d-a9dd-1e069e9fa736> ;
    alpaca:hasAnnotation [ a alpaca:NameValuePair ;
            alpaca:pairName "performance_in_trial_str" ;
            alpaca:pairValue "correct_trial" ],
        [ a alpaca:NameValuePair ;
            alpaca:pairName "trial_reject_HFC" ;
            alpaca:pairValue "False" ],
        [ a alpaca:NameValuePair ;
            alpaca:pairName "condition" ;
            alpaca:pairValue "1" ],
        [ a alpaca:NameValuePair ;
            alpaca:pairName "trial_reject_IFC" ;
            alpaca:pairValue "False" ],
        [ a alpaca:NameValuePair ;
            alpaca:pairName "trial_timestamp_id" ;
            alpaca:pairValue "22283414" ],
        [ a alpaca:NameValuePair ;
            alpaca:pairName "trial_reject_LFC" ;
            alpaca:pairValue "False" ],
        [ a alpaca:NameValuePair ;
            alpaca:pairName "trial_id" ;
            alpaca:pairValue "120" ],
        [ a alpaca:NameValuePair ;
            alpaca:pairName "performance_in_trial" ;
            alpaca:pairValue "255" ],
        [ a alpaca:NameValuePair ;
            alpaca:pairName "belongs_to_trialtype" ;
            alpaca:pairValue "SGHF" ],
        [ a alpaca:NameValuePair ;
            alpaca:pairName "id" ;
            alpaca:pairValue "" ],
        [ a alpaca:NameValuePair ;
            alpaca:pairName "trial_event_labels" ;
            alpaca:pairValue "CUE-OFF" ] ;
    alpaca:hasAttribute [ a alpaca:NameValuePair ;
            alpaca:pairName "analogsignals" ;
            alpaca:pairValue "[neo.core.analogsignal.AnalogSignal(t_start=743.8859 s, t_stop=744.3859 s, shape=(500, 96), dtype=float32, name=NeuralTimeSeriesDownsampled, description=Downsampled continuous neuronal recordings, where the downsampling was performed on-line by the recording system), neo.core.analogsignal.AnalogSignal(t_start=743.886 s, t_stop=744.386 s, shape=(500, 6), dtype=float32, name=BehaviourTimeSeries, description=AnalogSignal from  nsx2), neo.core.analogsignal.AnalogSignal(t_start=743.8858333333334 s, t_stop=744.3858333333334 s, shape=(15000, 96), dtype=float32, name=NeuralTimeSeriesRaw, description=Continuous raw neuronal recordings sampled at high resolution)]" ],
        [ a alpaca:NameValuePair ;
            alpaca:pairName "irregularlysampledsignals" ;
            alpaca:pairValue "[]" ],
        [ a alpaca:NameValuePair ;
            alpaca:pairName "t_start" ;
            alpaca:pairValue "743.8858333333334 s" ],
        [ a alpaca:NameValuePair ;
            alpaca:pairName "name" ;
            alpaca:pairValue "Segment 0" ],
        [ a alpaca:NameValuePair ;
            alpaca:pairName "rec_datetime" ;
            alpaca:pairValue "2014-07-03 10:40:59" ],
        [ a alpaca:NameValuePair ;
            alpaca:pairName "block" ;
            alpaca:pairValue "builtins.NoneType()" ],
        [ a alpaca:NameValuePair ;
            alpaca:pairName "imagesequences" ;
            alpaca:pairValue "[]" ],
        [ a alpaca:NameValuePair ;
            alpaca:pairName "epochs" ;
            alpaca:pairValue "[]" ],
        [ a alpaca:NameValuePair ;
            alpaca:pairName "file_origin" ;
            alpaca:pairValue "None" ],
        [ a alpaca:NameValuePair ;
            alpaca:pairName "events" ;
            alpaca:pairValue "[neo.core.event.Event(shape=(1,), dtype=float64, name=DigitalTrialEvents, description=Trial events of the digital input port), neo.core.event.Event(shape=(1,), dtype=float64, name=TrialEvents, description=All trial events (digital and analog))]" ],
        [ a alpaca:NameValuePair ;
            alpaca:pairName "file_datetime" ;
            alpaca:pairValue "None" ],
        [ a alpaca:NameValuePair ;
            alpaca:pairName "t_stop" ;
            alpaca:pairValue "744.386 s" ],
        [ a alpaca:NameValuePair ;
            alpaca:pairName "spiketrains" ;
            alpaca:pairValue "neo.core.spiketrainlist.SpikeTrainList(t_start=743.8858333333334 s, t_stop=744.3858333333334 s)" ],
        [ a alpaca:NameValuePair ;
            alpaca:pairName "description" ;
            alpaca:pairValue "Segment containing data from t_start to t_stop" ],
        [ a alpaca:NameValuePair ;
            alpaca:pairName "index" ;
            alpaca:pairValue "None" ] ;
    alpaca:hashSource "joblib_SHA1" .

<urn:fz-juelich.de:alpaca:object:Python:neo.core.segment.Segment:1e719c3c4c129994d7592043fec44ead3b86ee82> a alpaca:DataObjectEntity ;
    prov:hadMember <urn:fz-juelich.de:alpaca:object:Python:builtins.list:67dfea7fa9e11cad08a8bf743ba910c2594a9176> ;
    prov:wasAttributedTo <urn:fz-juelich.de:alpaca:script:Python:psd_by_trial_type.py:bb407473457d8502fb3c2fbbac074a1f9a8c44a5087c93624350dc9b3e674bad#0376a8d4-84e0-4aad-a7ea-109d5eba12f6> ;
    prov:wasDerivedFrom <urn:fz-juelich.de:alpaca:object:Python:neo.core.epoch.Epoch:3a8f00aa292a39817dd45cdc819db14eeb9acfa6>,
        <urn:fz-juelich.de:alpaca:object:Python:neo.core.segment.Segment:a0a51c2dfdec5800a5e45e473ce5d221e5281307> ;
    prov:wasGeneratedBy <urn:fz-juelich.de:alpaca:function_execution:Python:bb407473457d8502fb3c2fbbac074a1f9a8c44a5087c93624350dc9b3e674bad:0376a8d4-84e0-4aad-a7ea-109d5eba12f6:neo.utils.misc.cut_segment_by_epoch#5c6950fb-bb7b-4da1-a5c8-ae723d96cea8> ;
    alpaca:hasAnnotation [ a alpaca:NameValuePair ;
            alpaca:pairName "id" ;
            alpaca:pairValue "" ],
        [ a alpaca:NameValuePair ;
            alpaca:pairName "trial_reject_HFC" ;
            alpaca:pairValue "False" ],
        [ a alpaca:NameValuePair ;
            alpaca:pairName "trial_event_labels" ;
            alpaca:pairValue "CUE-OFF" ],
        [ a alpaca:NameValuePair ;
            alpaca:pairName "trial_id" ;
            alpaca:pairValue "187" ],
        [ a alpaca:NameValuePair ;
            alpaca:pairName "belongs_to_trialtype" ;
            alpaca:pairValue "PGLF" ],
        [ a alpaca:NameValuePair ;
            alpaca:pairName "performance_in_trial_str" ;
            alpaca:pairValue "correct_trial" ],
        [ a alpaca:NameValuePair ;
            alpaca:pairName "trial_reject_IFC" ;
            alpaca:pairValue "False" ],
        [ a alpaca:NameValuePair ;
            alpaca:pairName "performance_in_trial" ;
            alpaca:pairValue "255" ],
        [ a alpaca:NameValuePair ;
            alpaca:pairName "trial_timestamp_id" ;
            alpaca:pairValue "19236986" ],
        [ a alpaca:NameValuePair ;
            alpaca:pairName "condition" ;
            alpaca:pairValue "1" ],
        [ a alpaca:NameValuePair ;
            alpaca:pairName "trial_reject_LFC" ;
            alpaca:pairValue "False" ] ;
    alpaca:hasAttribute [ a alpaca:NameValuePair ;
            alpaca:pairName "irregularlysampledsignals" ;
            alpaca:pairValue "[]" ],
        [ a alpaca:NameValuePair ;
            alpaca:pairName "name" ;
            alpaca:pairValue "Segment 0" ],
        [ a alpaca:NameValuePair ;
            alpaca:pairName "block" ;
            alpaca:pairValue "builtins.NoneType()" ],
        [ a alpaca:NameValuePair ;
            alpaca:pairName "file_origin" ;
            alpaca:pairValue "None" ],
        [ a alpaca:NameValuePair ;
            alpaca:pairName "imagesequences" ;
            alpaca:pairValue "[]" ],
        [ a alpaca:NameValuePair ;
            alpaca:pairName "analogsignals" ;
            alpaca:pairValue "[neo.core.analogsignal.AnalogSignal(t_start=642.339 s, t_stop=642.839 s, shape=(500, 6), dtype=float32, name=BehaviourTimeSeries, description=AnalogSignal from  nsx2), neo.core.analogsignal.AnalogSignal(t_start=642.3393333333333 s, t_stop=642.8393333333333 s, shape=(15000, 96), dtype=float32, name=NeuralTimeSeriesRaw, description=Continuous raw neuronal recordings sampled at high resolution)]" ],
        [ a alpaca:NameValuePair ;
            alpaca:pairName "index" ;
            alpaca:pairValue "None" ],
        [ a alpaca:NameValuePair ;
            alpaca:pairName "epochs" ;
            alpaca:pairValue "[]" ],
        [ a alpaca:NameValuePair ;
            alpaca:pairName "t_stop" ;
            alpaca:pairValue "642.8393333333333 s" ],
        [ a alpaca:NameValuePair ;
            alpaca:pairName "t_start" ;
            alpaca:pairValue "642.339 s" ],
        [ a alpaca:NameValuePair ;
            alpaca:pairName "events" ;
            alpaca:pairValue "[neo.core.event.Event(shape=(1,), dtype=float64, name=DigitalTrialEvents, description=Trial events of the digital input port), neo.core.event.Event(shape=(1,), dtype=float64, name=TrialEvents, description=All trial events (digital and analog))]" ],
        [ a alpaca:NameValuePair ;
            alpaca:pairName "spiketrains" ;
            alpaca:pairValue "neo.core.spiketrainlist.SpikeTrainList(t_start=642.3393333333333 s, t_stop=642.8393333333333 s)" ],
        [ a alpaca:NameValuePair ;
            alpaca:pairName "file_datetime" ;
            alpaca:pairValue "None" ],
        [ a alpaca:NameValuePair ;
            alpaca:pairName "description" ;
            alpaca:pairValue "Segment containing data from t_start to t_stop" ],
        [ a alpaca:NameValuePair ;
            alpaca:pairName "rec_datetime" ;
            alpaca:pairValue "2010-12-10 10:50:10" ] ;
    alpaca:hashSource "joblib_SHA1" .

<urn:fz-juelich.de:alpaca:object:Python:neo.core.segment.Segment:1ec63d2c647ff6e6877bfcdb91d419ba8dc2c4c4> a alpaca:DataObjectEntity ;
    prov:hadMember <urn:fz-juelich.de:alpaca:object:Python:builtins.list:fd213bae20620572379e785c82c0feec7274962e> ;
    prov:wasAttributedTo <urn:fz-juelich.de:alpaca:script:Python:psd_by_trial_type.py:bb407473457d8502fb3c2fbbac074a1f9a8c44a5087c93624350dc9b3e674bad#0376a8d4-84e0-4aad-a7ea-109d5eba12f6> ;
    prov:wasDerivedFrom <urn:fz-juelich.de:alpaca:object:Python:neo.core.epoch.Epoch:95ada5cc7690d47837b7fbc1b7a7977592f4d9b8>,
        <urn:fz-juelich.de:alpaca:object:Python:neo.core.segment.Segment:a29262a7479ff4673f2d7fa2e76ecb5c12cc57df> ;
    prov:wasGeneratedBy <urn:fz-juelich.de:alpaca:function_execution:Python:bb407473457d8502fb3c2fbbac074a1f9a8c44a5087c93624350dc9b3e674bad:0376a8d4-84e0-4aad-a7ea-109d5eba12f6:neo.utils.misc.cut_segment_by_epoch#16f21498-6024-4d7d-a9dd-1e069e9fa736> ;
    alpaca:hasAnnotation [ a alpaca:NameValuePair ;
            alpaca:pairName "id" ;
            alpaca:pairValue "" ],
        [ a alpaca:NameValuePair ;
            alpaca:pairName "trial_reject_IFC" ;
            alpaca:pairValue "True" ],
        [ a alpaca:NameValuePair ;
            alpaca:pairName "trial_reject_HFC" ;
            alpaca:pairValue "False" ],
        [ a alpaca:NameValuePair ;
            alpaca:pairName "performance_in_trial_str" ;
            alpaca:pairValue "correct_trial" ],
        [ a alpaca:NameValuePair ;
            alpaca:pairName "condition" ;
            alpaca:pairValue "1" ],
        [ a alpaca:NameValuePair ;
            alpaca:pairName "trial_reject_LFC" ;
            alpaca:pairValue "False" ],
        [ a alpaca:NameValuePair ;
            alpaca:pairName "performance_in_trial" ;
            alpaca:pairValue "255" ],
        [ a alpaca:NameValuePair ;
            alpaca:pairName "trial_timestamp_id" ;
            alpaca:pairValue "39424" ],
        [ a alpaca:NameValuePair ;
            alpaca:pairName "belongs_to_trialtype" ;
            alpaca:pairValue "SGHF" ],
        [ a alpaca:NameValuePair ;
            alpaca:pairName "trial_id" ;
            alpaca:pairValue "1" ],
        [ a alpaca:NameValuePair ;
            alpaca:pairName "trial_event_labels" ;
            alpaca:pairValue "CUE-OFF" ] ;
    alpaca:hasAttribute [ a alpaca:NameValuePair ;
            alpaca:pairName "rec_datetime" ;
            alpaca:pairValue "2014-07-03 10:40:59" ],
        [ a alpaca:NameValuePair ;
            alpaca:pairName "t_start" ;
            alpaca:pairValue "2.42 s" ],
        [ a alpaca:NameValuePair ;
            alpaca:pairName "description" ;
            alpaca:pairValue "Segment containing data from t_start to t_stop" ],
        [ a alpaca:NameValuePair ;
            alpaca:pairName "events" ;
            alpaca:pairValue "[neo.core.event.Event(shape=(1,), dtype=float64, name=DigitalTrialEvents, description=Trial events of the digital input port), neo.core.event.Event(shape=(1,), dtype=float64, name=TrialEvents, description=All trial events (digital and analog))]" ],
        [ a alpaca:NameValuePair ;
            alpaca:pairName "name" ;
            alpaca:pairValue "Segment 0" ],
        [ a alpaca:NameValuePair ;
            alpaca:pairName "analogsignals" ;
            alpaca:pairValue "[neo.core.analogsignal.AnalogSignal(t_start=2.4209 s, t_stop=2.9209 s, shape=(500, 96), dtype=float32, name=NeuralTimeSeriesDownsampled, description=Downsampled continuous neuronal recordings, where the downsampling was performed on-line by the recording system), neo.core.analogsignal.AnalogSignal(t_start=2.42 s, t_stop=2.92 s, shape=(500, 6), dtype=float32, name=BehaviourTimeSeries, description=AnalogSignal from  nsx2), neo.core.analogsignal.AnalogSignal(t_start=2.420466666666667 s, t_stop=2.920466666666667 s, shape=(15000, 96), dtype=float32, name=NeuralTimeSeriesRaw, description=Continuous raw neuronal recordings sampled at high resolution)]" ],
        [ a alpaca:NameValuePair ;
            alpaca:pairName "file_origin" ;
            alpaca:pairValue "None" ],
        [ a alpaca:NameValuePair ;
            alpaca:pairName "irregularlysampledsignals" ;
            alpaca:pairValue "[]" ],
        [ a alpaca:NameValuePair ;
            alpaca:pairName "epochs" ;
            alpaca:pairValue "[]" ],
        [ a alpaca:NameValuePair ;
            alpaca:pairName "index" ;
            alpaca:pairValue "None" ],
        [ a alpaca:NameValuePair ;
            alpaca:pairName "block" ;
            alpaca:pairValue "builtins.NoneType()" ],
        [ a alpaca:NameValuePair ;
            alpaca:pairName "file_datetime" ;
            alpaca:pairValue "None" ],
        [ a alpaca:NameValuePair ;
            alpaca:pairName "imagesequences" ;
            alpaca:pairValue "[]" ],
        [ a alpaca:NameValuePair ;
            alpaca:pairName "spiketrains" ;
            alpaca:pairValue "neo.core.spiketrainlist.SpikeTrainList(t_start=2.4204666666666665 s, t_stop=2.9204666666666665 s)" ],
        [ a alpaca:NameValuePair ;
            alpaca:pairName "t_stop" ;
            alpaca:pairValue "2.9209 s" ] ;
    alpaca:hashSource "joblib_SHA1" .

<urn:fz-juelich.de:alpaca:object:Python:neo.core.segment.Segment:1f2d8b0f4e19a7657e82232674bb9bb57b2f3c65> a alpaca:DataObjectEntity ;
    prov:hadMember <urn:fz-juelich.de:alpaca:object:Python:builtins.list:01e58e744d74ab4fc4c0dd6bd5ef63ff9d2a86da> ;
    prov:wasAttributedTo <urn:fz-juelich.de:alpaca:script:Python:psd_by_trial_type.py:bb407473457d8502fb3c2fbbac074a1f9a8c44a5087c93624350dc9b3e674bad#0376a8d4-84e0-4aad-a7ea-109d5eba12f6> ;
    prov:wasDerivedFrom <urn:fz-juelich.de:alpaca:object:Python:neo.core.epoch.Epoch:95ada5cc7690d47837b7fbc1b7a7977592f4d9b8>,
        <urn:fz-juelich.de:alpaca:object:Python:neo.core.segment.Segment:a29262a7479ff4673f2d7fa2e76ecb5c12cc57df> ;
    prov:wasGeneratedBy <urn:fz-juelich.de:alpaca:function_execution:Python:bb407473457d8502fb3c2fbbac074a1f9a8c44a5087c93624350dc9b3e674bad:0376a8d4-84e0-4aad-a7ea-109d5eba12f6:neo.utils.misc.cut_segment_by_epoch#16f21498-6024-4d7d-a9dd-1e069e9fa736> ;
    alpaca:hasAnnotation [ a alpaca:NameValuePair ;
            alpaca:pairName "performance_in_trial_str" ;
            alpaca:pairValue "correct_trial" ],
        [ a alpaca:NameValuePair ;
            alpaca:pairName "trial_id" ;
            alpaca:pairValue "114" ],
        [ a alpaca:NameValuePair ;
            alpaca:pairName "trial_reject_HFC" ;
            alpaca:pairValue "False" ],
        [ a alpaca:NameValuePair ;
            alpaca:pairName "trial_reject_LFC" ;
            alpaca:pairValue "False" ],
        [ a alpaca:NameValuePair ;
            alpaca:pairName "performance_in_trial" ;
            alpaca:pairValue "255" ],
        [ a alpaca:NameValuePair ;
            alpaca:pairName "id" ;
            alpaca:pairValue "" ],
        [ a alpaca:NameValuePair ;
            alpaca:pairName "trial_event_labels" ;
            alpaca:pairValue "CUE-OFF" ],
        [ a alpaca:NameValuePair ;
            alpaca:pairName "condition" ;
            alpaca:pairValue "1" ],
        [ a alpaca:NameValuePair ;
            alpaca:pairName "trial_timestamp_id" ;
            alpaca:pairValue "21215530" ],
        [ a alpaca:NameValuePair ;
            alpaca:pairName "trial_reject_IFC" ;
            alpaca:pairValue "False" ],
        [ a alpaca:NameValuePair ;
            alpaca:pairName "belongs_to_trialtype" ;
            alpaca:pairValue "SGHF" ] ;
    alpaca:hasAttribute [ a alpaca:NameValuePair ;
            alpaca:pairName "name" ;
            alpaca:pairValue "Segment 0" ],
        [ a alpaca:NameValuePair ;
            alpaca:pairName "t_start" ;
            alpaca:pairValue "708.2897 s" ],
        [ a alpaca:NameValuePair ;
            alpaca:pairName "block" ;
            alpaca:pairValue "builtins.NoneType()" ],
        [ a alpaca:NameValuePair ;
            alpaca:pairName "spiketrains" ;
            alpaca:pairValue "neo.core.spiketrainlist.SpikeTrainList(t_start=708.2897 s, t_stop=708.7897 s)" ],
        [ a alpaca:NameValuePair ;
            alpaca:pairName "analogsignals" ;
            alpaca:pairValue "[neo.core.analogsignal.AnalogSignal(t_start=708.2899 s, t_stop=708.7899 s, shape=(500, 96), dtype=float32, name=NeuralTimeSeriesDownsampled, description=Downsampled continuous neuronal recordings, where the downsampling was performed on-line by the recording system), neo.core.analogsignal.AnalogSignal(t_start=708.29 s, t_stop=708.79 s, shape=(500, 6), dtype=float32, name=BehaviourTimeSeries, description=AnalogSignal from  nsx2), neo.core.analogsignal.AnalogSignal(t_start=708.2897 s, t_stop=708.7897 s, shape=(15000, 96), dtype=float32, name=NeuralTimeSeriesRaw, description=Continuous raw neuronal recordings sampled at high resolution)]" ],
        [ a alpaca:NameValuePair ;
            alpaca:pairName "description" ;
            alpaca:pairValue "Segment containing data from t_start to t_stop" ],
        [ a alpaca:NameValuePair ;
            alpaca:pairName "t_stop" ;
            alpaca:pairValue "708.79 s" ],
        [ a alpaca:NameValuePair ;
            alpaca:pairName "imagesequences" ;
            alpaca:pairValue "[]" ],
        [ a alpaca:NameValuePair ;
            alpaca:pairName "epochs" ;
            alpaca:pairValue "[]" ],
        [ a alpaca:NameValuePair ;
            alpaca:pairName "rec_datetime" ;
            alpaca:pairValue "2014-07-03 10:40:59" ],
        [ a alpaca:NameValuePair ;
            alpaca:pairName "file_datetime" ;
            alpaca:pairValue "None" ],
        [ a alpaca:NameValuePair ;
            alpaca:pairName "events" ;
            alpaca:pairValue "[neo.core.event.Event(shape=(1,), dtype=float64, name=DigitalTrialEvents, description=Trial events of the digital input port), neo.core.event.Event(shape=(1,), dtype=float64, name=TrialEvents, description=All trial events (digital and analog))]" ],
        [ a alpaca:NameValuePair ;
            alpaca:pairName "file_origin" ;
            alpaca:pairValue "None" ],
        [ a alpaca:NameValuePair ;
            alpaca:pairName "index" ;
            alpaca:pairValue "None" ],
        [ a alpaca:NameValuePair ;
            alpaca:pairName "irregularlysampledsignals" ;
            alpaca:pairValue "[]" ] ;
    alpaca:hashSource "joblib_SHA1" .

<urn:fz-juelich.de:alpaca:object:Python:neo.core.segment.Segment:1f6ee6432c45484cc77c3acccbbdc089f57be361> a alpaca:DataObjectEntity ;
    prov:hadMember <urn:fz-juelich.de:alpaca:object:Python:builtins.list:a22719feeb49e743b51de185816775cf3b66b661> ;
    prov:wasAttributedTo <urn:fz-juelich.de:alpaca:script:Python:psd_by_trial_type.py:bb407473457d8502fb3c2fbbac074a1f9a8c44a5087c93624350dc9b3e674bad#0376a8d4-84e0-4aad-a7ea-109d5eba12f6> ;
    prov:wasDerivedFrom <urn:fz-juelich.de:alpaca:object:Python:neo.core.epoch.Epoch:ac8784869abc536e72d40cd7d605d1dec34824c5>,
        <urn:fz-juelich.de:alpaca:object:Python:neo.core.segment.Segment:a29262a7479ff4673f2d7fa2e76ecb5c12cc57df> ;
    prov:wasGeneratedBy <urn:fz-juelich.de:alpaca:function_execution:Python:bb407473457d8502fb3c2fbbac074a1f9a8c44a5087c93624350dc9b3e674bad:0376a8d4-84e0-4aad-a7ea-109d5eba12f6:neo.utils.misc.cut_segment_by_epoch#5c405f94-2953-4c11-a63b-6b9f7653d13b> ;
    alpaca:hasAnnotation [ a alpaca:NameValuePair ;
            alpaca:pairName "trial_timestamp_id" ;
            alpaca:pairValue "12268749" ],
        [ a alpaca:NameValuePair ;
            alpaca:pairName "performance_in_trial_str" ;
            alpaca:pairValue "correct_trial" ],
        [ a alpaca:NameValuePair ;
            alpaca:pairName "belongs_to_trialtype" ;
            alpaca:pairValue "PGLF" ],
        [ a alpaca:NameValuePair ;
            alpaca:pairName "trial_reject_IFC" ;
            alpaca:pairValue "False" ],
        [ a alpaca:NameValuePair ;
            alpaca:pairName "trial_event_labels" ;
            alpaca:pairValue "CUE-OFF" ],
        [ a alpaca:NameValuePair ;
            alpaca:pairName "trial_id" ;
            alpaca:pairValue "67" ],
        [ a alpaca:NameValuePair ;
            alpaca:pairName "id" ;
            alpaca:pairValue "" ],
        [ a alpaca:NameValuePair ;
            alpaca:pairName "condition" ;
            alpaca:pairValue "1" ],
        [ a alpaca:NameValuePair ;
            alpaca:pairName "performance_in_trial" ;
            alpaca:pairValue "255" ],
        [ a alpaca:NameValuePair ;
            alpaca:pairName "trial_reject_LFC" ;
            alpaca:pairValue "False" ],
        [ a alpaca:NameValuePair ;
            alpaca:pairName "trial_reject_HFC" ;
            alpaca:pairValue "False" ] ;
    alpaca:hasAttribute [ a alpaca:NameValuePair ;
            alpaca:pairName "block" ;
            alpaca:pairValue "builtins.NoneType()" ],
        [ a alpaca:NameValuePair ;
            alpaca:pairName "irregularlysampledsignals" ;
            alpaca:pairValue "[]" ],
        [ a alpaca:NameValuePair ;
            alpaca:pairName "file_origin" ;
            alpaca:pairValue "None" ],
        [ a alpaca:NameValuePair ;
            alpaca:pairName "t_stop" ;
            alpaca:pairValue "410.564 s" ],
        [ a alpaca:NameValuePair ;
            alpaca:pairName "index" ;
            alpaca:pairValue "None" ],
        [ a alpaca:NameValuePair ;
            alpaca:pairName "file_datetime" ;
            alpaca:pairValue "None" ],
        [ a alpaca:NameValuePair ;
            alpaca:pairName "analogsignals" ;
            alpaca:pairValue "[neo.core.analogsignal.AnalogSignal(t_start=410.06390000000005 s, t_stop=410.56390000000005 s, shape=(500, 96), dtype=float32, name=NeuralTimeSeriesDownsampled, description=Downsampled continuous neuronal recordings, where the downsampling was performed on-line by the recording system), neo.core.analogsignal.AnalogSignal(t_start=410.064 s, t_stop=410.564 s, shape=(500, 6), dtype=float32, name=BehaviourTimeSeries, description=AnalogSignal from  nsx2), neo.core.analogsignal.AnalogSignal(t_start=410.0636666666667 s, t_stop=410.5636666666667 s, shape=(15000, 96), dtype=float32, name=NeuralTimeSeriesRaw, description=Continuous raw neuronal recordings sampled at high resolution)]" ],
        [ a alpaca:NameValuePair ;
            alpaca:pairName "spiketrains" ;
            alpaca:pairValue "neo.core.spiketrainlist.SpikeTrainList(t_start=410.0636666666667 s, t_stop=410.5636666666667 s)" ],
        [ a alpaca:NameValuePair ;
            alpaca:pairName "epochs" ;
            alpaca:pairValue "[]" ],
        [ a alpaca:NameValuePair ;
            alpaca:pairName "name" ;
            alpaca:pairValue "Segment 0" ],
        [ a alpaca:NameValuePair ;
            alpaca:pairName "t_start" ;
            alpaca:pairValue "410.0636666666667 s" ],
        [ a alpaca:NameValuePair ;
            alpaca:pairName "imagesequences" ;
            alpaca:pairValue "[]" ],
        [ a alpaca:NameValuePair ;
            alpaca:pairName "events" ;
            alpaca:pairValue "[neo.core.event.Event(shape=(1,), dtype=float64, name=DigitalTrialEvents, description=Trial events of the digital input port), neo.core.event.Event(shape=(1,), dtype=float64, name=TrialEvents, description=All trial events (digital and analog))]" ],
        [ a alpaca:NameValuePair ;
            alpaca:pairName "description" ;
            alpaca:pairValue "Segment containing data from t_start to t_stop" ],
        [ a alpaca:NameValuePair ;
            alpaca:pairName "rec_datetime" ;
            alpaca:pairValue "2014-07-03 10:40:59" ] ;
    alpaca:hashSource "joblib_SHA1" .

<urn:fz-juelich.de:alpaca:object:Python:neo.core.segment.Segment:200432cd507af48920e2f6d3c835acb541de33bd> a alpaca:DataObjectEntity ;
    prov:hadMember <urn:fz-juelich.de:alpaca:object:Python:builtins.list:b0db3fbc59fc43089cc1649be377377b22d7a0ad> ;
    prov:wasAttributedTo <urn:fz-juelich.de:alpaca:script:Python:psd_by_trial_type.py:bb407473457d8502fb3c2fbbac074a1f9a8c44a5087c93624350dc9b3e674bad#0376a8d4-84e0-4aad-a7ea-109d5eba12f6> ;
    prov:wasDerivedFrom <urn:fz-juelich.de:alpaca:object:Python:neo.core.epoch.Epoch:5989216a6b95615d17cdb6daf0c01890eb446417>,
        <urn:fz-juelich.de:alpaca:object:Python:neo.core.segment.Segment:a0a51c2dfdec5800a5e45e473ce5d221e5281307> ;
    prov:wasGeneratedBy <urn:fz-juelich.de:alpaca:function_execution:Python:bb407473457d8502fb3c2fbbac074a1f9a8c44a5087c93624350dc9b3e674bad:0376a8d4-84e0-4aad-a7ea-109d5eba12f6:neo.utils.misc.cut_segment_by_epoch#76f1e210-cc01-4684-bfa9-3c9af644172d> ;
    alpaca:hasAnnotation [ a alpaca:NameValuePair ;
            alpaca:pairName "trial_reject_LFC" ;
            alpaca:pairValue "False" ],
        [ a alpaca:NameValuePair ;
            alpaca:pairName "trial_reject_IFC" ;
            alpaca:pairValue "False" ],
        [ a alpaca:NameValuePair ;
            alpaca:pairName "performance_in_trial_str" ;
            alpaca:pairValue "correct_trial" ],
        [ a alpaca:NameValuePair ;
            alpaca:pairName "trial_timestamp_id" ;
            alpaca:pairValue "5849112" ],
        [ a alpaca:NameValuePair ;
            alpaca:pairName "belongs_to_trialtype" ;
            alpaca:pairValue "SGHF" ],
        [ a alpaca:NameValuePair ;
            alpaca:pairName "trial_reject_HFC" ;
            alpaca:pairValue "False" ],
        [ a alpaca:NameValuePair ;
            alpaca:pairName "performance_in_trial" ;
            alpaca:pairValue "255" ],
        [ a alpaca:NameValuePair ;
            alpaca:pairName "trial_event_labels" ;
            alpaca:pairValue "CUE-OFF" ],
        [ a alpaca:NameValuePair ;
            alpaca:pairName "trial_id" ;
            alpaca:pairValue "56" ],
        [ a alpaca:NameValuePair ;
            alpaca:pairName "condition" ;
            alpaca:pairValue "1" ],
        [ a alpaca:NameValuePair ;
            alpaca:pairName "id" ;
            alpaca:pairValue "" ] ;
    alpaca:hasAttribute [ a alpaca:NameValuePair ;
            alpaca:pairName "spiketrains" ;
            alpaca:pairValue "neo.core.spiketrainlist.SpikeTrainList(t_start=196.07506666666666 s, t_stop=196.57506666666666 s)" ],
        [ a alpaca:NameValuePair ;
            alpaca:pairName "t_start" ;
            alpaca:pairValue "196.07500000000002 s" ],
        [ a alpaca:NameValuePair ;
            alpaca:pairName "irregularlysampledsignals" ;
            alpaca:pairValue "[]" ],
        [ a alpaca:NameValuePair ;
            alpaca:pairName "block" ;
            alpaca:pairValue "builtins.NoneType()" ],
        [ a alpaca:NameValuePair ;
            alpaca:pairName "file_origin" ;
            alpaca:pairValue "None" ],
        [ a alpaca:NameValuePair ;
            alpaca:pairName "index" ;
            alpaca:pairValue "None" ],
        [ a alpaca:NameValuePair ;
            alpaca:pairName "epochs" ;
            alpaca:pairValue "[]" ],
        [ a alpaca:NameValuePair ;
            alpaca:pairName "analogsignals" ;
            alpaca:pairValue "[neo.core.analogsignal.AnalogSignal(t_start=196.07500000000002 s, t_stop=196.57500000000002 s, shape=(500, 6), dtype=float32, name=BehaviourTimeSeries, description=AnalogSignal from  nsx2), neo.core.analogsignal.AnalogSignal(t_start=196.0750666666667 s, t_stop=196.5750666666667 s, shape=(15000, 96), dtype=float32, name=NeuralTimeSeriesRaw, description=Continuous raw neuronal recordings sampled at high resolution)]" ],
        [ a alpaca:NameValuePair ;
            alpaca:pairName "description" ;
            alpaca:pairValue "Segment containing data from t_start to t_stop" ],
        [ a alpaca:NameValuePair ;
            alpaca:pairName "name" ;
            alpaca:pairValue "Segment 0" ],
        [ a alpaca:NameValuePair ;
            alpaca:pairName "rec_datetime" ;
            alpaca:pairValue "2010-12-10 10:50:10" ],
        [ a alpaca:NameValuePair ;
            alpaca:pairName "file_datetime" ;
            alpaca:pairValue "None" ],
        [ a alpaca:NameValuePair ;
            alpaca:pairName "events" ;
            alpaca:pairValue "[neo.core.event.Event(shape=(1,), dtype=float64, name=DigitalTrialEvents, description=Trial events of the digital input port), neo.core.event.Event(shape=(1,), dtype=float64, name=TrialEvents, description=All trial events (digital and analog))]" ],
        [ a alpaca:NameValuePair ;
            alpaca:pairName "imagesequences" ;
            alpaca:pairValue "[]" ],
        [ a alpaca:NameValuePair ;
            alpaca:pairName "t_stop" ;
            alpaca:pairValue "196.5750666666667 s" ] ;
    alpaca:hashSource "joblib_SHA1" .

<urn:fz-juelich.de:alpaca:object:Python:neo.core.segment.Segment:2060ce4f8404b4c3e1dd6ae047314ab487bc2023> a alpaca:DataObjectEntity ;
    prov:hadMember <urn:fz-juelich.de:alpaca:object:Python:builtins.list:84ede20c8a8bbbaa53fedeb338d0bd41ccf3e386> ;
    prov:wasAttributedTo <urn:fz-juelich.de:alpaca:script:Python:psd_by_trial_type.py:bb407473457d8502fb3c2fbbac074a1f9a8c44a5087c93624350dc9b3e674bad#0376a8d4-84e0-4aad-a7ea-109d5eba12f6> ;
    prov:wasDerivedFrom <urn:fz-juelich.de:alpaca:object:Python:neo.core.epoch.Epoch:95ada5cc7690d47837b7fbc1b7a7977592f4d9b8>,
        <urn:fz-juelich.de:alpaca:object:Python:neo.core.segment.Segment:a29262a7479ff4673f2d7fa2e76ecb5c12cc57df> ;
    prov:wasGeneratedBy <urn:fz-juelich.de:alpaca:function_execution:Python:bb407473457d8502fb3c2fbbac074a1f9a8c44a5087c93624350dc9b3e674bad:0376a8d4-84e0-4aad-a7ea-109d5eba12f6:neo.utils.misc.cut_segment_by_epoch#16f21498-6024-4d7d-a9dd-1e069e9fa736> ;
    alpaca:hasAnnotation [ a alpaca:NameValuePair ;
            alpaca:pairName "trial_timestamp_id" ;
            alpaca:pairValue "11527432" ],
        [ a alpaca:NameValuePair ;
            alpaca:pairName "performance_in_trial" ;
            alpaca:pairValue "255" ],
        [ a alpaca:NameValuePair ;
            alpaca:pairName "trial_reject_IFC" ;
            alpaca:pairValue "False" ],
        [ a alpaca:NameValuePair ;
            alpaca:pairName "performance_in_trial_str" ;
            alpaca:pairValue "correct_trial" ],
        [ a alpaca:NameValuePair ;
            alpaca:pairName "belongs_to_trialtype" ;
            alpaca:pairValue "SGHF" ],
        [ a alpaca:NameValuePair ;
            alpaca:pairName "condition" ;
            alpaca:pairValue "1" ],
        [ a alpaca:NameValuePair ;
            alpaca:pairName "id" ;
            alpaca:pairValue "" ],
        [ a alpaca:NameValuePair ;
            alpaca:pairName "trial_event_labels" ;
            alpaca:pairValue "CUE-OFF" ],
        [ a alpaca:NameValuePair ;
            alpaca:pairName "trial_reject_HFC" ;
            alpaca:pairValue "False" ],
        [ a alpaca:NameValuePair ;
            alpaca:pairName "trial_id" ;
            alpaca:pairValue "63" ],
        [ a alpaca:NameValuePair ;
            alpaca:pairName "trial_reject_LFC" ;
            alpaca:pairValue "False" ] ;
    alpaca:hasAttribute [ a alpaca:NameValuePair ;
            alpaca:pairName "epochs" ;
            alpaca:pairValue "[]" ],
        [ a alpaca:NameValuePair ;
            alpaca:pairName "t_stop" ;
            alpaca:pairValue "385.8531 s" ],
        [ a alpaca:NameValuePair ;
            alpaca:pairName "file_origin" ;
            alpaca:pairValue "None" ],
        [ a alpaca:NameValuePair ;
            alpaca:pairName "rec_datetime" ;
            alpaca:pairValue "2014-07-03 10:40:59" ],
        [ a alpaca:NameValuePair ;
            alpaca:pairName "file_datetime" ;
            alpaca:pairValue "None" ],
        [ a alpaca:NameValuePair ;
            alpaca:pairName "index" ;
            alpaca:pairValue "None" ],
        [ a alpaca:NameValuePair ;
            alpaca:pairName "analogsignals" ;
            alpaca:pairValue "[neo.core.analogsignal.AnalogSignal(t_start=385.35290000000003 s, t_stop=385.85290000000003 s, shape=(500, 96), dtype=float32, name=NeuralTimeSeriesDownsampled, description=Downsampled continuous neuronal recordings, where the downsampling was performed on-line by the recording system), neo.core.analogsignal.AnalogSignal(t_start=385.353 s, t_stop=385.853 s, shape=(500, 6), dtype=float32, name=BehaviourTimeSeries, description=AnalogSignal from  nsx2), neo.core.analogsignal.AnalogSignal(t_start=385.3531 s, t_stop=385.8531 s, shape=(15000, 96), dtype=float32, name=NeuralTimeSeriesRaw, description=Continuous raw neuronal recordings sampled at high resolution)]" ],
        [ a alpaca:NameValuePair ;
            alpaca:pairName "t_start" ;
            alpaca:pairValue "385.35290000000003 s" ],
        [ a alpaca:NameValuePair ;
            alpaca:pairName "spiketrains" ;
            alpaca:pairValue "neo.core.spiketrainlist.SpikeTrainList(t_start=385.3531 s, t_stop=385.8531 s)" ],
        [ a alpaca:NameValuePair ;
            alpaca:pairName "irregularlysampledsignals" ;
            alpaca:pairValue "[]" ],
        [ a alpaca:NameValuePair ;
            alpaca:pairName "imagesequences" ;
            alpaca:pairValue "[]" ],
        [ a alpaca:NameValuePair ;
            alpaca:pairName "name" ;
            alpaca:pairValue "Segment 0" ],
        [ a alpaca:NameValuePair ;
            alpaca:pairName "block" ;
            alpaca:pairValue "builtins.NoneType()" ],
        [ a alpaca:NameValuePair ;
            alpaca:pairName "description" ;
            alpaca:pairValue "Segment containing data from t_start to t_stop" ],
        [ a alpaca:NameValuePair ;
            alpaca:pairName "events" ;
            alpaca:pairValue "[neo.core.event.Event(shape=(1,), dtype=float64, name=DigitalTrialEvents, description=Trial events of the digital input port), neo.core.event.Event(shape=(1,), dtype=float64, name=TrialEvents, description=All trial events (digital and analog))]" ] ;
    alpaca:hashSource "joblib_SHA1" .

<urn:fz-juelich.de:alpaca:object:Python:neo.core.segment.Segment:20c3c53394536b3dd01ac80dbb3a3bcded519278> a alpaca:DataObjectEntity ;
    prov:hadMember <urn:fz-juelich.de:alpaca:object:Python:builtins.list:8d7393fd839155bce9a96c685c0ca2cb0022426a> ;
    prov:wasAttributedTo <urn:fz-juelich.de:alpaca:script:Python:psd_by_trial_type.py:bb407473457d8502fb3c2fbbac074a1f9a8c44a5087c93624350dc9b3e674bad#0376a8d4-84e0-4aad-a7ea-109d5eba12f6> ;
    prov:wasDerivedFrom <urn:fz-juelich.de:alpaca:object:Python:neo.core.epoch.Epoch:8c03a7f40030531ee8e88d4964728c4f42eaeb79>,
        <urn:fz-juelich.de:alpaca:object:Python:neo.core.segment.Segment:a0a51c2dfdec5800a5e45e473ce5d221e5281307> ;
    prov:wasGeneratedBy <urn:fz-juelich.de:alpaca:function_execution:Python:bb407473457d8502fb3c2fbbac074a1f9a8c44a5087c93624350dc9b3e674bad:0376a8d4-84e0-4aad-a7ea-109d5eba12f6:neo.utils.misc.cut_segment_by_epoch#d6158480-9b2c-4b93-bb03-968a08937d97> ;
    alpaca:hasAnnotation [ a alpaca:NameValuePair ;
            alpaca:pairName "trial_id" ;
            alpaca:pairValue "10" ],
        [ a alpaca:NameValuePair ;
            alpaca:pairName "condition" ;
            alpaca:pairValue "1" ],
        [ a alpaca:NameValuePair ;
            alpaca:pairName "trial_reject_IFC" ;
            alpaca:pairValue "False" ],
        [ a alpaca:NameValuePair ;
            alpaca:pairName "belongs_to_trialtype" ;
            alpaca:pairValue "PGHF" ],
        [ a alpaca:NameValuePair ;
            alpaca:pairName "trial_reject_HFC" ;
            alpaca:pairValue "False" ],
        [ a alpaca:NameValuePair ;
            alpaca:pairName "id" ;
            alpaca:pairValue "" ],
        [ a alpaca:NameValuePair ;
            alpaca:pairName "trial_event_labels" ;
            alpaca:pairValue "CUE-OFF" ],
        [ a alpaca:NameValuePair ;
            alpaca:pairName "trial_reject_LFC" ;
            alpaca:pairValue "False" ],
        [ a alpaca:NameValuePair ;
            alpaca:pairName "trial_timestamp_id" ;
            alpaca:pairValue "937522" ],
        [ a alpaca:NameValuePair ;
            alpaca:pairName "performance_in_trial_str" ;
            alpaca:pairValue "correct_trial" ],
        [ a alpaca:NameValuePair ;
            alpaca:pairName "performance_in_trial" ;
            alpaca:pairValue "255" ] ;
    alpaca:hasAttribute [ a alpaca:NameValuePair ;
            alpaca:pairName "block" ;
            alpaca:pairValue "builtins.NoneType()" ],
        [ a alpaca:NameValuePair ;
            alpaca:pairName "events" ;
            alpaca:pairValue "[neo.core.event.Event(shape=(1,), dtype=float64, name=DigitalTrialEvents, description=Trial events of the digital input port), neo.core.event.Event(shape=(1,), dtype=float64, name=TrialEvents, description=All trial events (digital and analog))]" ],
        [ a alpaca:NameValuePair ;
            alpaca:pairName "file_datetime" ;
            alpaca:pairValue "None" ],
        [ a alpaca:NameValuePair ;
            alpaca:pairName "t_start" ;
            alpaca:pairValue "32.3589 s" ],
        [ a alpaca:NameValuePair ;
            alpaca:pairName "description" ;
            alpaca:pairValue "Segment containing data from t_start to t_stop" ],
        [ a alpaca:NameValuePair ;
            alpaca:pairName "spiketrains" ;
            alpaca:pairValue "neo.core.spiketrainlist.SpikeTrainList(t_start=32.3589 s, t_stop=32.8589 s)" ],
        [ a alpaca:NameValuePair ;
            alpaca:pairName "imagesequences" ;
            alpaca:pairValue "[]" ],
        [ a alpaca:NameValuePair ;
            alpaca:pairName "t_stop" ;
            alpaca:pairValue "32.859 s" ],
        [ a alpaca:NameValuePair ;
            alpaca:pairName "file_origin" ;
            alpaca:pairValue "None" ],
        [ a alpaca:NameValuePair ;
            alpaca:pairName "analogsignals" ;
            alpaca:pairValue "[neo.core.analogsignal.AnalogSignal(t_start=32.359 s, t_stop=32.859 s, shape=(500, 6), dtype=float32, name=BehaviourTimeSeries, description=AnalogSignal from  nsx2), neo.core.analogsignal.AnalogSignal(t_start=32.3589 s, t_stop=32.8589 s, shape=(15000, 96), dtype=float32, name=NeuralTimeSeriesRaw, description=Continuous raw neuronal recordings sampled at high resolution)]" ],
        [ a alpaca:NameValuePair ;
            alpaca:pairName "name" ;
            alpaca:pairValue "Segment 0" ],
        [ a alpaca:NameValuePair ;
            alpaca:pairName "index" ;
            alpaca:pairValue "None" ],
        [ a alpaca:NameValuePair ;
            alpaca:pairName "epochs" ;
            alpaca:pairValue "[]" ],
        [ a alpaca:NameValuePair ;
            alpaca:pairName "irregularlysampledsignals" ;
            alpaca:pairValue "[]" ],
        [ a alpaca:NameValuePair ;
            alpaca:pairName "rec_datetime" ;
            alpaca:pairValue "2010-12-10 10:50:10" ] ;
    alpaca:hashSource "joblib_SHA1" .

<urn:fz-juelich.de:alpaca:object:Python:neo.core.segment.Segment:210ef6038992865ac12c0a7fed9699101e71398c> a alpaca:DataObjectEntity ;
    prov:hadMember <urn:fz-juelich.de:alpaca:object:Python:builtins.list:3a08765344c24916cce39f3fa5cb8b0a7a5eaafd> ;
    prov:wasAttributedTo <urn:fz-juelich.de:alpaca:script:Python:psd_by_trial_type.py:bb407473457d8502fb3c2fbbac074a1f9a8c44a5087c93624350dc9b3e674bad#0376a8d4-84e0-4aad-a7ea-109d5eba12f6> ;
    prov:wasDerivedFrom <urn:fz-juelich.de:alpaca:object:Python:neo.core.epoch.Epoch:3a8f00aa292a39817dd45cdc819db14eeb9acfa6>,
        <urn:fz-juelich.de:alpaca:object:Python:neo.core.segment.Segment:a0a51c2dfdec5800a5e45e473ce5d221e5281307> ;
    prov:wasGeneratedBy <urn:fz-juelich.de:alpaca:function_execution:Python:bb407473457d8502fb3c2fbbac074a1f9a8c44a5087c93624350dc9b3e674bad:0376a8d4-84e0-4aad-a7ea-109d5eba12f6:neo.utils.misc.cut_segment_by_epoch#5c6950fb-bb7b-4da1-a5c8-ae723d96cea8> ;
    alpaca:hasAnnotation [ a alpaca:NameValuePair ;
            alpaca:pairName "trial_id" ;
            alpaca:pairValue "58" ],
        [ a alpaca:NameValuePair ;
            alpaca:pairName "trial_event_labels" ;
            alpaca:pairValue "CUE-OFF" ],
        [ a alpaca:NameValuePair ;
            alpaca:pairName "performance_in_trial" ;
            alpaca:pairValue "255" ],
        [ a alpaca:NameValuePair ;
            alpaca:pairName "trial_timestamp_id" ;
            alpaca:pairValue "6079319" ],
        [ a alpaca:NameValuePair ;
            alpaca:pairName "trial_reject_HFC" ;
            alpaca:pairValue "False" ],
        [ a alpaca:NameValuePair ;
            alpaca:pairName "belongs_to_trialtype" ;
            alpaca:pairValue "PGLF" ],
        [ a alpaca:NameValuePair ;
            alpaca:pairName "trial_reject_IFC" ;
            alpaca:pairValue "False" ],
        [ a alpaca:NameValuePair ;
            alpaca:pairName "condition" ;
            alpaca:pairValue "1" ],
        [ a alpaca:NameValuePair ;
            alpaca:pairName "trial_reject_LFC" ;
            alpaca:pairValue "False" ],
        [ a alpaca:NameValuePair ;
            alpaca:pairName "id" ;
            alpaca:pairValue "" ],
        [ a alpaca:NameValuePair ;
            alpaca:pairName "performance_in_trial_str" ;
            alpaca:pairValue "correct_trial" ] ;
    alpaca:hasAttribute [ a alpaca:NameValuePair ;
            alpaca:pairName "imagesequences" ;
            alpaca:pairValue "[]" ],
        [ a alpaca:NameValuePair ;
            alpaca:pairName "t_stop" ;
            alpaca:pairValue "204.254 s" ],
        [ a alpaca:NameValuePair ;
            alpaca:pairName "description" ;
            alpaca:pairValue "Segment containing data from t_start to t_stop" ],
        [ a alpaca:NameValuePair ;
            alpaca:pairName "name" ;
            alpaca:pairValue "Segment 0" ],
        [ a alpaca:NameValuePair ;
            alpaca:pairName "file_origin" ;
            alpaca:pairValue "None" ],
        [ a alpaca:NameValuePair ;
            alpaca:pairName "t_start" ;
            alpaca:pairValue "203.75356666666667 s" ],
        [ a alpaca:NameValuePair ;
            alpaca:pairName "block" ;
            alpaca:pairValue "builtins.NoneType()" ],
        [ a alpaca:NameValuePair ;
            alpaca:pairName "events" ;
            alpaca:pairValue "[neo.core.event.Event(shape=(1,), dtype=float64, name=DigitalTrialEvents, description=Trial events of the digital input port), neo.core.event.Event(shape=(1,), dtype=float64, name=TrialEvents, description=All trial events (digital and analog))]" ],
        [ a alpaca:NameValuePair ;
            alpaca:pairName "index" ;
            alpaca:pairValue "None" ],
        [ a alpaca:NameValuePair ;
            alpaca:pairName "irregularlysampledsignals" ;
            alpaca:pairValue "[]" ],
        [ a alpaca:NameValuePair ;
            alpaca:pairName "epochs" ;
            alpaca:pairValue "[]" ],
        [ a alpaca:NameValuePair ;
            alpaca:pairName "spiketrains" ;
            alpaca:pairValue "neo.core.spiketrainlist.SpikeTrainList(t_start=203.75356666666667 s, t_stop=204.25356666666667 s)" ],
        [ a alpaca:NameValuePair ;
            alpaca:pairName "rec_datetime" ;
            alpaca:pairValue "2010-12-10 10:50:10" ],
        [ a alpaca:NameValuePair ;
            alpaca:pairName "file_datetime" ;
            alpaca:pairValue "None" ],
        [ a alpaca:NameValuePair ;
            alpaca:pairName "analogsignals" ;
            alpaca:pairValue "[neo.core.analogsignal.AnalogSignal(t_start=203.754 s, t_stop=204.254 s, shape=(500, 6), dtype=float32, name=BehaviourTimeSeries, description=AnalogSignal from  nsx2), neo.core.analogsignal.AnalogSignal(t_start=203.75356666666667 s, t_stop=204.25356666666667 s, shape=(15000, 96), dtype=float32, name=NeuralTimeSeriesRaw, description=Continuous raw neuronal recordings sampled at high resolution)]" ] ;
    alpaca:hashSource "joblib_SHA1" .

<urn:fz-juelich.de:alpaca:object:Python:neo.core.segment.Segment:211135dc3b341c21d36fe6243d767a69abf3b2e2> a alpaca:DataObjectEntity ;
    prov:hadMember <urn:fz-juelich.de:alpaca:object:Python:builtins.list:ee0a6dc4a38705f8e0e70412b971102252ac4f6c> ;
    prov:wasAttributedTo <urn:fz-juelich.de:alpaca:script:Python:psd_by_trial_type.py:bb407473457d8502fb3c2fbbac074a1f9a8c44a5087c93624350dc9b3e674bad#0376a8d4-84e0-4aad-a7ea-109d5eba12f6> ;
    prov:wasDerivedFrom <urn:fz-juelich.de:alpaca:object:Python:neo.core.epoch.Epoch:3a8f00aa292a39817dd45cdc819db14eeb9acfa6>,
        <urn:fz-juelich.de:alpaca:object:Python:neo.core.segment.Segment:a0a51c2dfdec5800a5e45e473ce5d221e5281307> ;
    prov:wasGeneratedBy <urn:fz-juelich.de:alpaca:function_execution:Python:bb407473457d8502fb3c2fbbac074a1f9a8c44a5087c93624350dc9b3e674bad:0376a8d4-84e0-4aad-a7ea-109d5eba12f6:neo.utils.misc.cut_segment_by_epoch#5c6950fb-bb7b-4da1-a5c8-ae723d96cea8> ;
    alpaca:hasAnnotation [ a alpaca:NameValuePair ;
            alpaca:pairName "id" ;
            alpaca:pairValue "" ],
        [ a alpaca:NameValuePair ;
            alpaca:pairName "trial_reject_HFC" ;
            alpaca:pairValue "False" ],
        [ a alpaca:NameValuePair ;
            alpaca:pairName "trial_reject_IFC" ;
            alpaca:pairValue "True" ],
        [ a alpaca:NameValuePair ;
            alpaca:pairName "trial_id" ;
            alpaca:pairValue "102" ],
        [ a alpaca:NameValuePair ;
            alpaca:pairName "performance_in_trial" ;
            alpaca:pairValue "255" ],
        [ a alpaca:NameValuePair ;
            alpaca:pairName "belongs_to_trialtype" ;
            alpaca:pairValue "PGLF" ],
        [ a alpaca:NameValuePair ;
            alpaca:pairName "trial_reject_LFC" ;
            alpaca:pairValue "False" ],
        [ a alpaca:NameValuePair ;
            alpaca:pairName "condition" ;
            alpaca:pairValue "1" ],
        [ a alpaca:NameValuePair ;
            alpaca:pairName "trial_event_labels" ;
            alpaca:pairValue "CUE-OFF" ],
        [ a alpaca:NameValuePair ;
            alpaca:pairName "trial_timestamp_id" ;
            alpaca:pairValue "10494046" ],
        [ a alpaca:NameValuePair ;
            alpaca:pairName "performance_in_trial_str" ;
            alpaca:pairValue "correct_trial" ] ;
    alpaca:hasAttribute [ a alpaca:NameValuePair ;
            alpaca:pairName "analogsignals" ;
            alpaca:pairValue "[neo.core.analogsignal.AnalogSignal(t_start=350.947 s, t_stop=351.447 s, shape=(500, 6), dtype=float32, name=BehaviourTimeSeries, description=AnalogSignal from  nsx2), neo.core.analogsignal.AnalogSignal(t_start=350.94666666666666 s, t_stop=351.44666666666666 s, shape=(15000, 96), dtype=float32, name=NeuralTimeSeriesRaw, description=Continuous raw neuronal recordings sampled at high resolution)]" ],
        [ a alpaca:NameValuePair ;
            alpaca:pairName "description" ;
            alpaca:pairValue "Segment containing data from t_start to t_stop" ],
        [ a alpaca:NameValuePair ;
            alpaca:pairName "spiketrains" ;
            alpaca:pairValue "neo.core.spiketrainlist.SpikeTrainList(t_start=350.94666666666666 s, t_stop=351.44666666666666 s)" ],
        [ a alpaca:NameValuePair ;
            alpaca:pairName "index" ;
            alpaca:pairValue "None" ],
        [ a alpaca:NameValuePair ;
            alpaca:pairName "name" ;
            alpaca:pairValue "Segment 0" ],
        [ a alpaca:NameValuePair ;
            alpaca:pairName "imagesequences" ;
            alpaca:pairValue "[]" ],
        [ a alpaca:NameValuePair ;
            alpaca:pairName "t_stop" ;
            alpaca:pairValue "351.447 s" ],
        [ a alpaca:NameValuePair ;
            alpaca:pairName "rec_datetime" ;
            alpaca:pairValue "2010-12-10 10:50:10" ],
        [ a alpaca:NameValuePair ;
            alpaca:pairName "events" ;
            alpaca:pairValue "[neo.core.event.Event(shape=(1,), dtype=float64, name=DigitalTrialEvents, description=Trial events of the digital input port), neo.core.event.Event(shape=(1,), dtype=float64, name=TrialEvents, description=All trial events (digital and analog))]" ],
        [ a alpaca:NameValuePair ;
            alpaca:pairName "irregularlysampledsignals" ;
            alpaca:pairValue "[]" ],
        [ a alpaca:NameValuePair ;
            alpaca:pairName "file_datetime" ;
            alpaca:pairValue "None" ],
        [ a alpaca:NameValuePair ;
            alpaca:pairName "epochs" ;
            alpaca:pairValue "[]" ],
        [ a alpaca:NameValuePair ;
            alpaca:pairName "block" ;
            alpaca:pairValue "builtins.NoneType()" ],
        [ a alpaca:NameValuePair ;
            alpaca:pairName "t_start" ;
            alpaca:pairValue "350.94666666666666 s" ],
        [ a alpaca:NameValuePair ;
            alpaca:pairName "file_origin" ;
            alpaca:pairValue "None" ] ;
    alpaca:hashSource "joblib_SHA1" .

<urn:fz-juelich.de:alpaca:object:Python:neo.core.segment.Segment:2186276b10cb432246a9cb31c4cc532af57056d5> a alpaca:DataObjectEntity ;
    prov:hadMember <urn:fz-juelich.de:alpaca:object:Python:builtins.list:abf238aae4de91c811cb95c46afb3462c4bcb3b2> ;
    prov:wasAttributedTo <urn:fz-juelich.de:alpaca:script:Python:psd_by_trial_type.py:bb407473457d8502fb3c2fbbac074a1f9a8c44a5087c93624350dc9b3e674bad#0376a8d4-84e0-4aad-a7ea-109d5eba12f6> ;
    prov:wasDerivedFrom <urn:fz-juelich.de:alpaca:object:Python:neo.core.epoch.Epoch:ac8784869abc536e72d40cd7d605d1dec34824c5>,
        <urn:fz-juelich.de:alpaca:object:Python:neo.core.segment.Segment:a29262a7479ff4673f2d7fa2e76ecb5c12cc57df> ;
    prov:wasGeneratedBy <urn:fz-juelich.de:alpaca:function_execution:Python:bb407473457d8502fb3c2fbbac074a1f9a8c44a5087c93624350dc9b3e674bad:0376a8d4-84e0-4aad-a7ea-109d5eba12f6:neo.utils.misc.cut_segment_by_epoch#5c405f94-2953-4c11-a63b-6b9f7653d13b> ;
    alpaca:hasAnnotation [ a alpaca:NameValuePair ;
            alpaca:pairName "trial_reject_LFC" ;
            alpaca:pairValue "False" ],
        [ a alpaca:NameValuePair ;
            alpaca:pairName "performance_in_trial" ;
            alpaca:pairValue "255" ],
        [ a alpaca:NameValuePair ;
            alpaca:pairName "trial_event_labels" ;
            alpaca:pairValue "CUE-OFF" ],
        [ a alpaca:NameValuePair ;
            alpaca:pairName "condition" ;
            alpaca:pairValue "1" ],
        [ a alpaca:NameValuePair ;
            alpaca:pairName "trial_id" ;
            alpaca:pairValue "14" ],
        [ a alpaca:NameValuePair ;
            alpaca:pairName "performance_in_trial_str" ;
            alpaca:pairValue "correct_trial" ],
        [ a alpaca:NameValuePair ;
            alpaca:pairName "belongs_to_trialtype" ;
            alpaca:pairValue "PGLF" ],
        [ a alpaca:NameValuePair ;
            alpaca:pairName "trial_timestamp_id" ;
            alpaca:pairValue "2311332" ],
        [ a alpaca:NameValuePair ;
            alpaca:pairName "trial_reject_IFC" ;
            alpaca:pairValue "False" ],
        [ a alpaca:NameValuePair ;
            alpaca:pairName "trial_reject_HFC" ;
            alpaca:pairValue "False" ],
        [ a alpaca:NameValuePair ;
            alpaca:pairName "id" ;
            alpaca:pairValue "" ] ;
    alpaca:hasAttribute [ a alpaca:NameValuePair ;
            alpaca:pairName "index" ;
            alpaca:pairValue "None" ],
        [ a alpaca:NameValuePair ;
            alpaca:pairName "file_datetime" ;
            alpaca:pairValue "None" ],
        [ a alpaca:NameValuePair ;
            alpaca:pairName "events" ;
            alpaca:pairValue "[neo.core.event.Event(shape=(1,), dtype=float64, name=DigitalTrialEvents, description=Trial events of the digital input port), neo.core.event.Event(shape=(1,), dtype=float64, name=TrialEvents, description=All trial events (digital and analog))]" ],
        [ a alpaca:NameValuePair ;
            alpaca:pairName "analogsignals" ;
            alpaca:pairValue "[neo.core.analogsignal.AnalogSignal(t_start=78.1499 s, t_stop=78.6499 s, shape=(500, 96), dtype=float32, name=NeuralTimeSeriesDownsampled, description=Downsampled continuous neuronal recordings, where the downsampling was performed on-line by the recording system), neo.core.analogsignal.AnalogSignal(t_start=78.15 s, t_stop=78.65 s, shape=(500, 6), dtype=float32, name=BehaviourTimeSeries, description=AnalogSignal from  nsx2), neo.core.analogsignal.AnalogSignal(t_start=78.14976666666668 s, t_stop=78.64976666666668 s, shape=(15000, 96), dtype=float32, name=NeuralTimeSeriesRaw, description=Continuous raw neuronal recordings sampled at high resolution)]" ],
        [ a alpaca:NameValuePair ;
            alpaca:pairName "imagesequences" ;
            alpaca:pairValue "[]" ],
        [ a alpaca:NameValuePair ;
            alpaca:pairName "block" ;
            alpaca:pairValue "builtins.NoneType()" ],
        [ a alpaca:NameValuePair ;
            alpaca:pairName "t_start" ;
            alpaca:pairValue "78.14976666666666 s" ],
        [ a alpaca:NameValuePair ;
            alpaca:pairName "name" ;
            alpaca:pairValue "Segment 0" ],
        [ a alpaca:NameValuePair ;
            alpaca:pairName "rec_datetime" ;
            alpaca:pairValue "2014-07-03 10:40:59" ],
        [ a alpaca:NameValuePair ;
            alpaca:pairName "irregularlysampledsignals" ;
            alpaca:pairValue "[]" ],
        [ a alpaca:NameValuePair ;
            alpaca:pairName "epochs" ;
            alpaca:pairValue "[]" ],
        [ a alpaca:NameValuePair ;
            alpaca:pairName "spiketrains" ;
            alpaca:pairValue "neo.core.spiketrainlist.SpikeTrainList(t_start=78.14976666666666 s, t_stop=78.64976666666666 s)" ],
        [ a alpaca:NameValuePair ;
            alpaca:pairName "t_stop" ;
            alpaca:pairValue "78.65 s" ],
        [ a alpaca:NameValuePair ;
            alpaca:pairName "description" ;
            alpaca:pairValue "Segment containing data from t_start to t_stop" ],
        [ a alpaca:NameValuePair ;
            alpaca:pairName "file_origin" ;
            alpaca:pairValue "None" ] ;
    alpaca:hashSource "joblib_SHA1" .

<urn:fz-juelich.de:alpaca:object:Python:neo.core.segment.Segment:224696b284da8c533bd81aaf1afe2661a61f2d14> a alpaca:DataObjectEntity ;
    prov:hadMember <urn:fz-juelich.de:alpaca:object:Python:builtins.list:a0af8ed793c5c5adda626c5412b6b5c41f481d70> ;
    prov:wasAttributedTo <urn:fz-juelich.de:alpaca:script:Python:psd_by_trial_type.py:bb407473457d8502fb3c2fbbac074a1f9a8c44a5087c93624350dc9b3e674bad#0376a8d4-84e0-4aad-a7ea-109d5eba12f6> ;
    prov:wasDerivedFrom <urn:fz-juelich.de:alpaca:object:Python:neo.core.epoch.Epoch:ac8784869abc536e72d40cd7d605d1dec34824c5>,
        <urn:fz-juelich.de:alpaca:object:Python:neo.core.segment.Segment:a29262a7479ff4673f2d7fa2e76ecb5c12cc57df> ;
    prov:wasGeneratedBy <urn:fz-juelich.de:alpaca:function_execution:Python:bb407473457d8502fb3c2fbbac074a1f9a8c44a5087c93624350dc9b3e674bad:0376a8d4-84e0-4aad-a7ea-109d5eba12f6:neo.utils.misc.cut_segment_by_epoch#5c405f94-2953-4c11-a63b-6b9f7653d13b> ;
    alpaca:hasAnnotation [ a alpaca:NameValuePair ;
            alpaca:pairName "trial_id" ;
            alpaca:pairValue "91" ],
        [ a alpaca:NameValuePair ;
            alpaca:pairName "trial_reject_HFC" ;
            alpaca:pairValue "False" ],
        [ a alpaca:NameValuePair ;
            alpaca:pairName "performance_in_trial" ;
            alpaca:pairValue "255" ],
        [ a alpaca:NameValuePair ;
            alpaca:pairName "performance_in_trial_str" ;
            alpaca:pairValue "correct_trial" ],
        [ a alpaca:NameValuePair ;
            alpaca:pairName "trial_reject_LFC" ;
            alpaca:pairValue "False" ],
        [ a alpaca:NameValuePair ;
            alpaca:pairName "belongs_to_trialtype" ;
            alpaca:pairValue "PGLF" ],
        [ a alpaca:NameValuePair ;
            alpaca:pairName "trial_event_labels" ;
            alpaca:pairValue "CUE-OFF" ],
        [ a alpaca:NameValuePair ;
            alpaca:pairName "trial_reject_IFC" ;
            alpaca:pairValue "False" ],
        [ a alpaca:NameValuePair ;
            alpaca:pairName "id" ;
            alpaca:pairValue "" ],
        [ a alpaca:NameValuePair ;
            alpaca:pairName "trial_timestamp_id" ;
            alpaca:pairValue "16871393" ],
        [ a alpaca:NameValuePair ;
            alpaca:pairName "condition" ;
            alpaca:pairValue "1" ] ;
    alpaca:hasAttribute [ a alpaca:NameValuePair ;
            alpaca:pairName "description" ;
            alpaca:pairValue "Segment containing data from t_start to t_stop" ],
        [ a alpaca:NameValuePair ;
            alpaca:pairName "spiketrains" ;
            alpaca:pairValue "neo.core.spiketrainlist.SpikeTrainList(t_start=563.4862 s, t_stop=563.9862 s)" ],
        [ a alpaca:NameValuePair ;
            alpaca:pairName "file_origin" ;
            alpaca:pairValue "None" ],
        [ a alpaca:NameValuePair ;
            alpaca:pairName "t_start" ;
            alpaca:pairValue "563.4859 s" ],
        [ a alpaca:NameValuePair ;
            alpaca:pairName "file_datetime" ;
            alpaca:pairValue "None" ],
        [ a alpaca:NameValuePair ;
            alpaca:pairName "rec_datetime" ;
            alpaca:pairValue "2014-07-03 10:40:59" ],
        [ a alpaca:NameValuePair ;
            alpaca:pairName "name" ;
            alpaca:pairValue "Segment 0" ],
        [ a alpaca:NameValuePair ;
            alpaca:pairName "imagesequences" ;
            alpaca:pairValue "[]" ],
        [ a alpaca:NameValuePair ;
            alpaca:pairName "epochs" ;
            alpaca:pairValue "[]" ],
        [ a alpaca:NameValuePair ;
            alpaca:pairName "block" ;
            alpaca:pairValue "builtins.NoneType()" ],
        [ a alpaca:NameValuePair ;
            alpaca:pairName "events" ;
            alpaca:pairValue "[neo.core.event.Event(shape=(1,), dtype=float64, name=DigitalTrialEvents, description=Trial events of the digital input port), neo.core.event.Event(shape=(1,), dtype=float64, name=TrialEvents, description=All trial events (digital and analog))]" ],
        [ a alpaca:NameValuePair ;
            alpaca:pairName "irregularlysampledsignals" ;
            alpaca:pairValue "[]" ],
        [ a alpaca:NameValuePair ;
            alpaca:pairName "t_stop" ;
            alpaca:pairValue "563.9862 s" ],
        [ a alpaca:NameValuePair ;
            alpaca:pairName "analogsignals" ;
            alpaca:pairValue "[neo.core.analogsignal.AnalogSignal(t_start=563.4859 s, t_stop=563.9859 s, shape=(500, 96), dtype=float32, name=NeuralTimeSeriesDownsampled, description=Downsampled continuous neuronal recordings, where the downsampling was performed on-line by the recording system), neo.core.analogsignal.AnalogSignal(t_start=563.486 s, t_stop=563.986 s, shape=(500, 6), dtype=float32, name=BehaviourTimeSeries, description=AnalogSignal from  nsx2), neo.core.analogsignal.AnalogSignal(t_start=563.4862 s, t_stop=563.9862 s, shape=(15000, 96), dtype=float32, name=NeuralTimeSeriesRaw, description=Continuous raw neuronal recordings sampled at high resolution)]" ],
        [ a alpaca:NameValuePair ;
            alpaca:pairName "index" ;
            alpaca:pairValue "None" ] ;
    alpaca:hashSource "joblib_SHA1" .

<urn:fz-juelich.de:alpaca:object:Python:neo.core.segment.Segment:22dfcdc95a71ce110d0f3415ca218f06b103616f> a alpaca:DataObjectEntity ;
    prov:hadMember <urn:fz-juelich.de:alpaca:object:Python:builtins.list:da17bc75de0d26ceccc53f599b14399607a77aaa> ;
    prov:wasAttributedTo <urn:fz-juelich.de:alpaca:script:Python:psd_by_trial_type.py:bb407473457d8502fb3c2fbbac074a1f9a8c44a5087c93624350dc9b3e674bad#0376a8d4-84e0-4aad-a7ea-109d5eba12f6> ;
    prov:wasDerivedFrom <urn:fz-juelich.de:alpaca:object:Python:neo.core.epoch.Epoch:95ada5cc7690d47837b7fbc1b7a7977592f4d9b8>,
        <urn:fz-juelich.de:alpaca:object:Python:neo.core.segment.Segment:a29262a7479ff4673f2d7fa2e76ecb5c12cc57df> ;
    prov:wasGeneratedBy <urn:fz-juelich.de:alpaca:function_execution:Python:bb407473457d8502fb3c2fbbac074a1f9a8c44a5087c93624350dc9b3e674bad:0376a8d4-84e0-4aad-a7ea-109d5eba12f6:neo.utils.misc.cut_segment_by_epoch#16f21498-6024-4d7d-a9dd-1e069e9fa736> ;
    alpaca:hasAnnotation [ a alpaca:NameValuePair ;
            alpaca:pairName "performance_in_trial_str" ;
            alpaca:pairValue "correct_trial" ],
        [ a alpaca:NameValuePair ;
            alpaca:pairName "trial_reject_IFC" ;
            alpaca:pairValue "False" ],
        [ a alpaca:NameValuePair ;
            alpaca:pairName "trial_event_labels" ;
            alpaca:pairValue "CUE-OFF" ],
        [ a alpaca:NameValuePair ;
            alpaca:pairName "trial_reject_HFC" ;
            alpaca:pairValue "False" ],
        [ a alpaca:NameValuePair ;
            alpaca:pairName "trial_id" ;
            alpaca:pairValue "116" ],
        [ a alpaca:NameValuePair ;
            alpaca:pairName "trial_timestamp_id" ;
            alpaca:pairValue "21565125" ],
        [ a alpaca:NameValuePair ;
            alpaca:pairName "belongs_to_trialtype" ;
            alpaca:pairValue "SGHF" ],
        [ a alpaca:NameValuePair ;
            alpaca:pairName "trial_reject_LFC" ;
            alpaca:pairValue "False" ],
        [ a alpaca:NameValuePair ;
            alpaca:pairName "id" ;
            alpaca:pairValue "" ],
        [ a alpaca:NameValuePair ;
            alpaca:pairName "performance_in_trial" ;
            alpaca:pairValue "255" ],
        [ a alpaca:NameValuePair ;
            alpaca:pairName "condition" ;
            alpaca:pairValue "1" ] ;
    alpaca:hasAttribute [ a alpaca:NameValuePair ;
            alpaca:pairName "t_stop" ;
            alpaca:pairValue "720.446 s" ],
        [ a alpaca:NameValuePair ;
            alpaca:pairName "file_origin" ;
            alpaca:pairValue "None" ],
        [ a alpaca:NameValuePair ;
            alpaca:pairName "block" ;
            alpaca:pairValue "builtins.NoneType()" ],
        [ a alpaca:NameValuePair ;
            alpaca:pairName "name" ;
            alpaca:pairValue "Segment 0" ],
        [ a alpaca:NameValuePair ;
            alpaca:pairName "file_datetime" ;
            alpaca:pairValue "None" ],
        [ a alpaca:NameValuePair ;
            alpaca:pairName "description" ;
            alpaca:pairValue "Segment containing data from t_start to t_stop" ],
        [ a alpaca:NameValuePair ;
            alpaca:pairName "epochs" ;
            alpaca:pairValue "[]" ],
        [ a alpaca:NameValuePair ;
            alpaca:pairName "rec_datetime" ;
            alpaca:pairValue "2014-07-03 10:40:59" ],
        [ a alpaca:NameValuePair ;
            alpaca:pairName "spiketrains" ;
            alpaca:pairValue "neo.core.spiketrainlist.SpikeTrainList(t_start=719.9457666666667 s, t_stop=720.4457666666667 s)" ],
        [ a alpaca:NameValuePair ;
            alpaca:pairName "analogsignals" ;
            alpaca:pairValue "[neo.core.analogsignal.AnalogSignal(t_start=719.9458999999999 s, t_stop=720.4458999999999 s, shape=(500, 96), dtype=float32, name=NeuralTimeSeriesDownsampled, description=Downsampled continuous neuronal recordings, where the downsampling was performed on-line by the recording system), neo.core.analogsignal.AnalogSignal(t_start=719.946 s, t_stop=720.446 s, shape=(500, 6), dtype=float32, name=BehaviourTimeSeries, description=AnalogSignal from  nsx2), neo.core.analogsignal.AnalogSignal(t_start=719.9457666666667 s, t_stop=720.4457666666667 s, shape=(15000, 96), dtype=float32, name=NeuralTimeSeriesRaw, description=Continuous raw neuronal recordings sampled at high resolution)]" ],
        [ a alpaca:NameValuePair ;
            alpaca:pairName "index" ;
            alpaca:pairValue "None" ],
        [ a alpaca:NameValuePair ;
            alpaca:pairName "events" ;
            alpaca:pairValue "[neo.core.event.Event(shape=(1,), dtype=float64, name=DigitalTrialEvents, description=Trial events of the digital input port), neo.core.event.Event(shape=(1,), dtype=float64, name=TrialEvents, description=All trial events (digital and analog))]" ],
        [ a alpaca:NameValuePair ;
            alpaca:pairName "irregularlysampledsignals" ;
            alpaca:pairValue "[]" ],
        [ a alpaca:NameValuePair ;
            alpaca:pairName "imagesequences" ;
            alpaca:pairValue "[]" ],
        [ a alpaca:NameValuePair ;
            alpaca:pairName "t_start" ;
            alpaca:pairValue "719.9457666666667 s" ] ;
    alpaca:hashSource "joblib_SHA1" .

<urn:fz-juelich.de:alpaca:object:Python:neo.core.segment.Segment:2453e7a1d5cb259fe0cca00453d03ff376144514> a alpaca:DataObjectEntity ;
    prov:hadMember <urn:fz-juelich.de:alpaca:object:Python:builtins.list:ee9781fb9b8ec661f1ecbd800a143bd465f82229> ;
    prov:wasAttributedTo <urn:fz-juelich.de:alpaca:script:Python:psd_by_trial_type.py:bb407473457d8502fb3c2fbbac074a1f9a8c44a5087c93624350dc9b3e674bad#0376a8d4-84e0-4aad-a7ea-109d5eba12f6> ;
    prov:wasDerivedFrom <urn:fz-juelich.de:alpaca:object:Python:neo.core.epoch.Epoch:5989216a6b95615d17cdb6daf0c01890eb446417>,
        <urn:fz-juelich.de:alpaca:object:Python:neo.core.segment.Segment:a0a51c2dfdec5800a5e45e473ce5d221e5281307> ;
    prov:wasGeneratedBy <urn:fz-juelich.de:alpaca:function_execution:Python:bb407473457d8502fb3c2fbbac074a1f9a8c44a5087c93624350dc9b3e674bad:0376a8d4-84e0-4aad-a7ea-109d5eba12f6:neo.utils.misc.cut_segment_by_epoch#76f1e210-cc01-4684-bfa9-3c9af644172d> ;
    alpaca:hasAnnotation [ a alpaca:NameValuePair ;
            alpaca:pairName "trial_reject_HFC" ;
            alpaca:pairValue "False" ],
        [ a alpaca:NameValuePair ;
            alpaca:pairName "performance_in_trial_str" ;
            alpaca:pairValue "correct_trial" ],
        [ a alpaca:NameValuePair ;
            alpaca:pairName "trial_reject_LFC" ;
            alpaca:pairValue "False" ],
        [ a alpaca:NameValuePair ;
            alpaca:pairName "performance_in_trial" ;
            alpaca:pairValue "255" ],
        [ a alpaca:NameValuePair ;
            alpaca:pairName "condition" ;
            alpaca:pairValue "1" ],
        [ a alpaca:NameValuePair ;
            alpaca:pairName "trial_timestamp_id" ;
            alpaca:pairValue "2916206" ],
        [ a alpaca:NameValuePair ;
            alpaca:pairName "trial_id" ;
            alpaca:pairValue "28" ],
        [ a alpaca:NameValuePair ;
            alpaca:pairName "trial_reject_IFC" ;
            alpaca:pairValue "False" ],
        [ a alpaca:NameValuePair ;
            alpaca:pairName "trial_event_labels" ;
            alpaca:pairValue "CUE-OFF" ],
        [ a alpaca:NameValuePair ;
            alpaca:pairName "id" ;
            alpaca:pairValue "" ],
        [ a alpaca:NameValuePair ;
            alpaca:pairName "belongs_to_trialtype" ;
            alpaca:pairValue "SGHF" ] ;
    alpaca:hasAttribute [ a alpaca:NameValuePair ;
            alpaca:pairName "block" ;
            alpaca:pairValue "builtins.NoneType()" ],
        [ a alpaca:NameValuePair ;
            alpaca:pairName "rec_datetime" ;
            alpaca:pairValue "2010-12-10 10:50:10" ],
        [ a alpaca:NameValuePair ;
            alpaca:pairName "imagesequences" ;
            alpaca:pairValue "[]" ],
        [ a alpaca:NameValuePair ;
            alpaca:pairName "name" ;
            alpaca:pairValue "Segment 0" ],
        [ a alpaca:NameValuePair ;
            alpaca:pairName "analogsignals" ;
            alpaca:pairValue "[neo.core.analogsignal.AnalogSignal(t_start=98.33 s, t_stop=98.83 s, shape=(500, 6), dtype=float32, name=BehaviourTimeSeries, description=AnalogSignal from  nsx2), neo.core.analogsignal.AnalogSignal(t_start=98.32956666666666 s, t_stop=98.82956666666666 s, shape=(15000, 96), dtype=float32, name=NeuralTimeSeriesRaw, description=Continuous raw neuronal recordings sampled at high resolution)]" ],
        [ a alpaca:NameValuePair ;
            alpaca:pairName "description" ;
            alpaca:pairValue "Segment containing data from t_start to t_stop" ],
        [ a alpaca:NameValuePair ;
            alpaca:pairName "index" ;
            alpaca:pairValue "None" ],
        [ a alpaca:NameValuePair ;
            alpaca:pairName "t_stop" ;
            alpaca:pairValue "98.83 s" ],
        [ a alpaca:NameValuePair ;
            alpaca:pairName "t_start" ;
            alpaca:pairValue "98.32956666666666 s" ],
        [ a alpaca:NameValuePair ;
            alpaca:pairName "epochs" ;
            alpaca:pairValue "[]" ],
        [ a alpaca:NameValuePair ;
            alpaca:pairName "irregularlysampledsignals" ;
            alpaca:pairValue "[]" ],
        [ a alpaca:NameValuePair ;
            alpaca:pairName "spiketrains" ;
            alpaca:pairValue "neo.core.spiketrainlist.SpikeTrainList(t_start=98.32956666666666 s, t_stop=98.82956666666666 s)" ],
        [ a alpaca:NameValuePair ;
            alpaca:pairName "file_datetime" ;
            alpaca:pairValue "None" ],
        [ a alpaca:NameValuePair ;
            alpaca:pairName "events" ;
            alpaca:pairValue "[neo.core.event.Event(shape=(1,), dtype=float64, name=DigitalTrialEvents, description=Trial events of the digital input port), neo.core.event.Event(shape=(1,), dtype=float64, name=TrialEvents, description=All trial events (digital and analog))]" ],
        [ a alpaca:NameValuePair ;
            alpaca:pairName "file_origin" ;
            alpaca:pairValue "None" ] ;
    alpaca:hashSource "joblib_SHA1" .

<urn:fz-juelich.de:alpaca:object:Python:neo.core.segment.Segment:25bdb0f09e2f03eba60d8db997e88f140d260f42> a alpaca:DataObjectEntity ;
    prov:hadMember <urn:fz-juelich.de:alpaca:object:Python:builtins.list:c212660800e7a9f6e3cb8b82dc29f35b6b3e28ee> ;
    prov:wasAttributedTo <urn:fz-juelich.de:alpaca:script:Python:psd_by_trial_type.py:bb407473457d8502fb3c2fbbac074a1f9a8c44a5087c93624350dc9b3e674bad#0376a8d4-84e0-4aad-a7ea-109d5eba12f6> ;
    prov:wasDerivedFrom <urn:fz-juelich.de:alpaca:object:Python:neo.core.epoch.Epoch:ac8784869abc536e72d40cd7d605d1dec34824c5>,
        <urn:fz-juelich.de:alpaca:object:Python:neo.core.segment.Segment:a29262a7479ff4673f2d7fa2e76ecb5c12cc57df> ;
    prov:wasGeneratedBy <urn:fz-juelich.de:alpaca:function_execution:Python:bb407473457d8502fb3c2fbbac074a1f9a8c44a5087c93624350dc9b3e674bad:0376a8d4-84e0-4aad-a7ea-109d5eba12f6:neo.utils.misc.cut_segment_by_epoch#5c405f94-2953-4c11-a63b-6b9f7653d13b> ;
    alpaca:hasAnnotation [ a alpaca:NameValuePair ;
            alpaca:pairName "trial_timestamp_id" ;
            alpaca:pairValue "24176580" ],
        [ a alpaca:NameValuePair ;
            alpaca:pairName "trial_reject_LFC" ;
            alpaca:pairValue "False" ],
        [ a alpaca:NameValuePair ;
            alpaca:pairName "condition" ;
            alpaca:pairValue "1" ],
        [ a alpaca:NameValuePair ;
            alpaca:pairName "id" ;
            alpaca:pairValue "" ],
        [ a alpaca:NameValuePair ;
            alpaca:pairName "belongs_to_trialtype" ;
            alpaca:pairValue "PGLF" ],
        [ a alpaca:NameValuePair ;
            alpaca:pairName "trial_id" ;
            alpaca:pairValue "130" ],
        [ a alpaca:NameValuePair ;
            alpaca:pairName "trial_reject_IFC" ;
            alpaca:pairValue "False" ],
        [ a alpaca:NameValuePair ;
            alpaca:pairName "trial_event_labels" ;
            alpaca:pairValue "CUE-OFF" ],
        [ a alpaca:NameValuePair ;
            alpaca:pairName "performance_in_trial" ;
            alpaca:pairValue "255" ],
        [ a alpaca:NameValuePair ;
            alpaca:pairName "performance_in_trial_str" ;
            alpaca:pairValue "correct_trial" ],
        [ a alpaca:NameValuePair ;
            alpaca:pairName "trial_reject_HFC" ;
            alpaca:pairValue "False" ] ;
    alpaca:hasAttribute [ a alpaca:NameValuePair ;
            alpaca:pairName "epochs" ;
            alpaca:pairValue "[]" ],
        [ a alpaca:NameValuePair ;
            alpaca:pairName "index" ;
            alpaca:pairValue "None" ],
        [ a alpaca:NameValuePair ;
            alpaca:pairName "events" ;
            alpaca:pairValue "[neo.core.event.Event(shape=(1,), dtype=float64, name=DigitalTrialEvents, description=Trial events of the digital input port), neo.core.event.Event(shape=(1,), dtype=float64, name=TrialEvents, description=All trial events (digital and analog))]" ],
        [ a alpaca:NameValuePair ;
            alpaca:pairName "file_origin" ;
            alpaca:pairValue "None" ],
        [ a alpaca:NameValuePair ;
            alpaca:pairName "spiketrains" ;
            alpaca:pairValue "neo.core.spiketrainlist.SpikeTrainList(t_start=806.9913333333334 s, t_stop=807.4913333333334 s)" ],
        [ a alpaca:NameValuePair ;
            alpaca:pairName "analogsignals" ;
            alpaca:pairValue "[neo.core.analogsignal.AnalogSignal(t_start=806.9909 s, t_stop=807.4909 s, shape=(500, 96), dtype=float32, name=NeuralTimeSeriesDownsampled, description=Downsampled continuous neuronal recordings, where the downsampling was performed on-line by the recording system), neo.core.analogsignal.AnalogSignal(t_start=806.991 s, t_stop=807.491 s, shape=(500, 6), dtype=float32, name=BehaviourTimeSeries, description=AnalogSignal from  nsx2), neo.core.analogsignal.AnalogSignal(t_start=806.9913333333334 s, t_stop=807.4913333333334 s, shape=(15000, 96), dtype=float32, name=NeuralTimeSeriesRaw, description=Continuous raw neuronal recordings sampled at high resolution)]" ],
        [ a alpaca:NameValuePair ;
            alpaca:pairName "name" ;
            alpaca:pairValue "Segment 0" ],
        [ a alpaca:NameValuePair ;
            alpaca:pairName "t_stop" ;
            alpaca:pairValue "807.4913333333334 s" ],
        [ a alpaca:NameValuePair ;
            alpaca:pairName "imagesequences" ;
            alpaca:pairValue "[]" ],
        [ a alpaca:NameValuePair ;
            alpaca:pairName "irregularlysampledsignals" ;
            alpaca:pairValue "[]" ],
        [ a alpaca:NameValuePair ;
            alpaca:pairName "rec_datetime" ;
            alpaca:pairValue "2014-07-03 10:40:59" ],
        [ a alpaca:NameValuePair ;
            alpaca:pairName "description" ;
            alpaca:pairValue "Segment containing data from t_start to t_stop" ],
        [ a alpaca:NameValuePair ;
            alpaca:pairName "file_datetime" ;
            alpaca:pairValue "None" ],
        [ a alpaca:NameValuePair ;
            alpaca:pairName "t_start" ;
            alpaca:pairValue "806.9909 s" ],
        [ a alpaca:NameValuePair ;
            alpaca:pairName "block" ;
            alpaca:pairValue "builtins.NoneType()" ] ;
    alpaca:hashSource "joblib_SHA1" .

<urn:fz-juelich.de:alpaca:object:Python:neo.core.segment.Segment:25c9414aea2f66876ec8521468a10c7f6c59071d> a alpaca:DataObjectEntity ;
    prov:hadMember <urn:fz-juelich.de:alpaca:object:Python:builtins.list:3f7e534b682c56a5eb9ba4fdd80a9f434cae070a> ;
    prov:wasAttributedTo <urn:fz-juelich.de:alpaca:script:Python:psd_by_trial_type.py:bb407473457d8502fb3c2fbbac074a1f9a8c44a5087c93624350dc9b3e674bad#0376a8d4-84e0-4aad-a7ea-109d5eba12f6> ;
    prov:wasDerivedFrom <urn:fz-juelich.de:alpaca:object:Python:neo.core.epoch.Epoch:95ada5cc7690d47837b7fbc1b7a7977592f4d9b8>,
        <urn:fz-juelich.de:alpaca:object:Python:neo.core.segment.Segment:a29262a7479ff4673f2d7fa2e76ecb5c12cc57df> ;
    prov:wasGeneratedBy <urn:fz-juelich.de:alpaca:function_execution:Python:bb407473457d8502fb3c2fbbac074a1f9a8c44a5087c93624350dc9b3e674bad:0376a8d4-84e0-4aad-a7ea-109d5eba12f6:neo.utils.misc.cut_segment_by_epoch#16f21498-6024-4d7d-a9dd-1e069e9fa736> ;
    alpaca:hasAnnotation [ a alpaca:NameValuePair ;
            alpaca:pairName "trial_id" ;
            alpaca:pairValue "8" ],
        [ a alpaca:NameValuePair ;
            alpaca:pairName "performance_in_trial_str" ;
            alpaca:pairValue "correct_trial" ],
        [ a alpaca:NameValuePair ;
            alpaca:pairName "trial_event_labels" ;
            alpaca:pairValue "CUE-OFF" ],
        [ a alpaca:NameValuePair ;
            alpaca:pairName "trial_reject_LFC" ;
            alpaca:pairValue "False" ],
        [ a alpaca:NameValuePair ;
            alpaca:pairName "belongs_to_trialtype" ;
            alpaca:pairValue "SGHF" ],
        [ a alpaca:NameValuePair ;
            alpaca:pairName "trial_timestamp_id" ;
            alpaca:pairValue "1261878" ],
        [ a alpaca:NameValuePair ;
            alpaca:pairName "trial_reject_IFC" ;
            alpaca:pairValue "False" ],
        [ a alpaca:NameValuePair ;
            alpaca:pairName "trial_reject_HFC" ;
            alpaca:pairValue "False" ],
        [ a alpaca:NameValuePair ;
            alpaca:pairName "id" ;
            alpaca:pairValue "" ],
        [ a alpaca:NameValuePair ;
            alpaca:pairName "performance_in_trial" ;
            alpaca:pairValue "255" ],
        [ a alpaca:NameValuePair ;
            alpaca:pairName "condition" ;
            alpaca:pairValue "1" ] ;
    alpaca:hasAttribute [ a alpaca:NameValuePair ;
            alpaca:pairName "imagesequences" ;
            alpaca:pairValue "[]" ],
        [ a alpaca:NameValuePair ;
            alpaca:pairName "events" ;
            alpaca:pairValue "[neo.core.event.Event(shape=(1,), dtype=float64, name=DigitalTrialEvents, description=Trial events of the digital input port), neo.core.event.Event(shape=(1,), dtype=float64, name=TrialEvents, description=All trial events (digital and analog))]" ],
        [ a alpaca:NameValuePair ;
            alpaca:pairName "t_stop" ;
            alpaca:pairValue "43.668 s" ],
        [ a alpaca:NameValuePair ;
            alpaca:pairName "irregularlysampledsignals" ;
            alpaca:pairValue "[]" ],
        [ a alpaca:NameValuePair ;
            alpaca:pairName "index" ;
            alpaca:pairValue "None" ],
        [ a alpaca:NameValuePair ;
            alpaca:pairName "epochs" ;
            alpaca:pairValue "[]" ],
        [ a alpaca:NameValuePair ;
            alpaca:pairName "name" ;
            alpaca:pairValue "Segment 0" ],
        [ a alpaca:NameValuePair ;
            alpaca:pairName "block" ;
            alpaca:pairValue "builtins.NoneType()" ],
        [ a alpaca:NameValuePair ;
            alpaca:pairName "spiketrains" ;
            alpaca:pairValue "neo.core.spiketrainlist.SpikeTrainList(t_start=43.1679 s, t_stop=43.6679 s)" ],
        [ a alpaca:NameValuePair ;
            alpaca:pairName "file_origin" ;
            alpaca:pairValue "None" ],
        [ a alpaca:NameValuePair ;
            alpaca:pairName "t_start" ;
            alpaca:pairValue "43.1679 s" ],
        [ a alpaca:NameValuePair ;
            alpaca:pairName "description" ;
            alpaca:pairValue "Segment containing data from t_start to t_stop" ],
        [ a alpaca:NameValuePair ;
            alpaca:pairName "rec_datetime" ;
            alpaca:pairValue "2014-07-03 10:40:59" ],
        [ a alpaca:NameValuePair ;
            alpaca:pairName "file_datetime" ;
            alpaca:pairValue "None" ],
        [ a alpaca:NameValuePair ;
            alpaca:pairName "analogsignals" ;
            alpaca:pairValue "[neo.core.analogsignal.AnalogSignal(t_start=43.1679 s, t_stop=43.6679 s, shape=(500, 96), dtype=float32, name=NeuralTimeSeriesDownsampled, description=Downsampled continuous neuronal recordings, where the downsampling was performed on-line by the recording system), neo.core.analogsignal.AnalogSignal(t_start=43.168 s, t_stop=43.668 s, shape=(500, 6), dtype=float32, name=BehaviourTimeSeries, description=AnalogSignal from  nsx2), neo.core.analogsignal.AnalogSignal(t_start=43.1679 s, t_stop=43.6679 s, shape=(15000, 96), dtype=float32, name=NeuralTimeSeriesRaw, description=Continuous raw neuronal recordings sampled at high resolution)]" ] ;
    alpaca:hashSource "joblib_SHA1" .

<urn:fz-juelich.de:alpaca:object:Python:neo.core.segment.Segment:262807c8fbf4c76e24771b15c1d536dcc58e5e84> a alpaca:DataObjectEntity ;
    prov:hadMember <urn:fz-juelich.de:alpaca:object:Python:builtins.list:5e21de7f582e0e78840ec2c10b6147dbba7df331> ;
    prov:wasAttributedTo <urn:fz-juelich.de:alpaca:script:Python:psd_by_trial_type.py:bb407473457d8502fb3c2fbbac074a1f9a8c44a5087c93624350dc9b3e674bad#0376a8d4-84e0-4aad-a7ea-109d5eba12f6> ;
    prov:wasDerivedFrom <urn:fz-juelich.de:alpaca:object:Python:neo.core.epoch.Epoch:ac8784869abc536e72d40cd7d605d1dec34824c5>,
        <urn:fz-juelich.de:alpaca:object:Python:neo.core.segment.Segment:a29262a7479ff4673f2d7fa2e76ecb5c12cc57df> ;
    prov:wasGeneratedBy <urn:fz-juelich.de:alpaca:function_execution:Python:bb407473457d8502fb3c2fbbac074a1f9a8c44a5087c93624350dc9b3e674bad:0376a8d4-84e0-4aad-a7ea-109d5eba12f6:neo.utils.misc.cut_segment_by_epoch#5c405f94-2953-4c11-a63b-6b9f7653d13b> ;
    alpaca:hasAnnotation [ a alpaca:NameValuePair ;
            alpaca:pairName "trial_reject_IFC" ;
            alpaca:pairValue "False" ],
        [ a alpaca:NameValuePair ;
            alpaca:pairName "performance_in_trial_str" ;
            alpaca:pairValue "correct_trial" ],
        [ a alpaca:NameValuePair ;
            alpaca:pairName "performance_in_trial" ;
            alpaca:pairValue "255" ],
        [ a alpaca:NameValuePair ;
            alpaca:pairName "belongs_to_trialtype" ;
            alpaca:pairValue "PGLF" ],
        [ a alpaca:NameValuePair ;
            alpaca:pairName "trial_reject_LFC" ;
            alpaca:pairValue "False" ],
        [ a alpaca:NameValuePair ;
            alpaca:pairName "condition" ;
            alpaca:pairValue "1" ],
        [ a alpaca:NameValuePair ;
            alpaca:pairName "trial_id" ;
            alpaca:pairValue "100" ],
        [ a alpaca:NameValuePair ;
            alpaca:pairName "trial_reject_HFC" ;
            alpaca:pairValue "False" ],
        [ a alpaca:NameValuePair ;
            alpaca:pairName "trial_timestamp_id" ;
            alpaca:pairValue "18621799" ],
        [ a alpaca:NameValuePair ;
            alpaca:pairName "id" ;
            alpaca:pairValue "" ],
        [ a alpaca:NameValuePair ;
            alpaca:pairName "trial_event_labels" ;
            alpaca:pairValue "CUE-OFF" ] ;
    alpaca:hasAttribute [ a alpaca:NameValuePair ;
            alpaca:pairName "file_origin" ;
            alpaca:pairValue "None" ],
        [ a alpaca:NameValuePair ;
            alpaca:pairName "block" ;
            alpaca:pairValue "builtins.NoneType()" ],
        [ a alpaca:NameValuePair ;
            alpaca:pairName "irregularlysampledsignals" ;
            alpaca:pairValue "[]" ],
        [ a alpaca:NameValuePair ;
            alpaca:pairName "name" ;
            alpaca:pairValue "Segment 0" ],
        [ a alpaca:NameValuePair ;
            alpaca:pairName "t_stop" ;
            alpaca:pairValue "622.333 s" ],
        [ a alpaca:NameValuePair ;
            alpaca:pairName "description" ;
            alpaca:pairValue "Segment containing data from t_start to t_stop" ],
        [ a alpaca:NameValuePair ;
            alpaca:pairName "rec_datetime" ;
            alpaca:pairValue "2014-07-03 10:40:59" ],
        [ a alpaca:NameValuePair ;
            alpaca:pairName "epochs" ;
            alpaca:pairValue "[]" ],
        [ a alpaca:NameValuePair ;
            alpaca:pairName "spiketrains" ;
            alpaca:pairValue "neo.core.spiketrainlist.SpikeTrainList(t_start=621.8329666666667 s, t_stop=622.3329666666667 s)" ],
        [ a alpaca:NameValuePair ;
            alpaca:pairName "events" ;
            alpaca:pairValue "[neo.core.event.Event(shape=(1,), dtype=float64, name=DigitalTrialEvents, description=Trial events of the digital input port), neo.core.event.Event(shape=(1,), dtype=float64, name=TrialEvents, description=All trial events (digital and analog))]" ],
        [ a alpaca:NameValuePair ;
            alpaca:pairName "index" ;
            alpaca:pairValue "None" ],
        [ a alpaca:NameValuePair ;
            alpaca:pairName "imagesequences" ;
            alpaca:pairValue "[]" ],
        [ a alpaca:NameValuePair ;
            alpaca:pairName "analogsignals" ;
            alpaca:pairValue "[neo.core.analogsignal.AnalogSignal(t_start=621.8329 s, t_stop=622.3329 s, shape=(500, 96), dtype=float32, name=NeuralTimeSeriesDownsampled, description=Downsampled continuous neuronal recordings, where the downsampling was performed on-line by the recording system), neo.core.analogsignal.AnalogSignal(t_start=621.833 s, t_stop=622.333 s, shape=(500, 6), dtype=float32, name=BehaviourTimeSeries, description=AnalogSignal from  nsx2), neo.core.analogsignal.AnalogSignal(t_start=621.8329666666667 s, t_stop=622.3329666666667 s, shape=(15000, 96), dtype=float32, name=NeuralTimeSeriesRaw, description=Continuous raw neuronal recordings sampled at high resolution)]" ],
        [ a alpaca:NameValuePair ;
            alpaca:pairName "file_datetime" ;
            alpaca:pairValue "None" ],
        [ a alpaca:NameValuePair ;
            alpaca:pairName "t_start" ;
            alpaca:pairValue "621.8329 s" ] ;
    alpaca:hashSource "joblib_SHA1" .

<urn:fz-juelich.de:alpaca:object:Python:neo.core.segment.Segment:26356e13e3229764d06c730fc9c8e108c9bd56bc> a alpaca:DataObjectEntity ;
    prov:hadMember <urn:fz-juelich.de:alpaca:object:Python:builtins.list:ef0897453eaf821a2d7b250ff20b63ee5e078e9f> ;
    prov:wasAttributedTo <urn:fz-juelich.de:alpaca:script:Python:psd_by_trial_type.py:bb407473457d8502fb3c2fbbac074a1f9a8c44a5087c93624350dc9b3e674bad#0376a8d4-84e0-4aad-a7ea-109d5eba12f6> ;
    prov:wasDerivedFrom <urn:fz-juelich.de:alpaca:object:Python:neo.core.epoch.Epoch:63667c266462ba34ef5d0655953ea53c78e2c722>,
        <urn:fz-juelich.de:alpaca:object:Python:neo.core.segment.Segment:a29262a7479ff4673f2d7fa2e76ecb5c12cc57df> ;
    prov:wasGeneratedBy <urn:fz-juelich.de:alpaca:function_execution:Python:bb407473457d8502fb3c2fbbac074a1f9a8c44a5087c93624350dc9b3e674bad:0376a8d4-84e0-4aad-a7ea-109d5eba12f6:neo.utils.misc.cut_segment_by_epoch#00b715ca-e1a2-48fa-8b39-a9d911dbe4e2> ;
    alpaca:hasAnnotation [ a alpaca:NameValuePair ;
            alpaca:pairName "performance_in_trial" ;
            alpaca:pairValue "255" ],
        [ a alpaca:NameValuePair ;
            alpaca:pairName "trial_reject_HFC" ;
            alpaca:pairValue "False" ],
        [ a alpaca:NameValuePair ;
            alpaca:pairName "condition" ;
            alpaca:pairValue "1" ],
        [ a alpaca:NameValuePair ;
            alpaca:pairName "performance_in_trial_str" ;
            alpaca:pairValue "correct_trial" ],
        [ a alpaca:NameValuePair ;
            alpaca:pairName "trial_reject_LFC" ;
            alpaca:pairValue "False" ],
        [ a alpaca:NameValuePair ;
            alpaca:pairName "trial_id" ;
            alpaca:pairValue "33" ],
        [ a alpaca:NameValuePair ;
            alpaca:pairName "belongs_to_trialtype" ;
            alpaca:pairValue "PGHF" ],
        [ a alpaca:NameValuePair ;
            alpaca:pairName "trial_event_labels" ;
            alpaca:pairValue "CUE-OFF" ],
        [ a alpaca:NameValuePair ;
            alpaca:pairName "trial_timestamp_id" ;
            alpaca:pairValue "5924432" ],
        [ a alpaca:NameValuePair ;
            alpaca:pairName "trial_reject_IFC" ;
            alpaca:pairValue "False" ],
        [ a alpaca:NameValuePair ;
            alpaca:pairName "id" ;
            alpaca:pairValue "" ] ;
    alpaca:hasAttribute [ a alpaca:NameValuePair ;
            alpaca:pairName "name" ;
            alpaca:pairValue "Segment 0" ],
        [ a alpaca:NameValuePair ;
            alpaca:pairName "events" ;
            alpaca:pairValue "[neo.core.event.Event(shape=(1,), dtype=float64, name=DigitalTrialEvents, description=Trial events of the digital input port), neo.core.event.Event(shape=(1,), dtype=float64, name=TrialEvents, description=All trial events (digital and analog))]" ],
        [ a alpaca:NameValuePair ;
            alpaca:pairName "block" ;
            alpaca:pairValue "builtins.NoneType()" ],
        [ a alpaca:NameValuePair ;
            alpaca:pairName "description" ;
            alpaca:pairValue "Segment containing data from t_start to t_stop" ],
        [ a alpaca:NameValuePair ;
            alpaca:pairName "t_start" ;
            alpaca:pairValue "198.586 s" ],
        [ a alpaca:NameValuePair ;
            alpaca:pairName "epochs" ;
            alpaca:pairValue "[]" ],
        [ a alpaca:NameValuePair ;
            alpaca:pairName "analogsignals" ;
            alpaca:pairValue "[neo.core.analogsignal.AnalogSignal(t_start=198.58689999999999 s, t_stop=199.08689999999999 s, shape=(500, 96), dtype=float32, name=NeuralTimeSeriesDownsampled, description=Downsampled continuous neuronal recordings, where the downsampling was performed on-line by the recording system), neo.core.analogsignal.AnalogSignal(t_start=198.586 s, t_stop=199.086 s, shape=(500, 6), dtype=float32, name=BehaviourTimeSeries, description=AnalogSignal from  nsx2), neo.core.analogsignal.AnalogSignal(t_start=198.58643333333336 s, t_stop=199.08643333333336 s, shape=(15000, 96), dtype=float32, name=NeuralTimeSeriesRaw, description=Continuous raw neuronal recordings sampled at high resolution)]" ],
        [ a alpaca:NameValuePair ;
            alpaca:pairName "file_origin" ;
            alpaca:pairValue "None" ],
        [ a alpaca:NameValuePair ;
            alpaca:pairName "file_datetime" ;
            alpaca:pairValue "None" ],
        [ a alpaca:NameValuePair ;
            alpaca:pairName "rec_datetime" ;
            alpaca:pairValue "2014-07-03 10:40:59" ],
        [ a alpaca:NameValuePair ;
            alpaca:pairName "index" ;
            alpaca:pairValue "None" ],
        [ a alpaca:NameValuePair ;
            alpaca:pairName "imagesequences" ;
            alpaca:pairValue "[]" ],
        [ a alpaca:NameValuePair ;
            alpaca:pairName "spiketrains" ;
            alpaca:pairValue "neo.core.spiketrainlist.SpikeTrainList(t_start=198.58643333333333 s, t_stop=199.08643333333333 s)" ],
        [ a alpaca:NameValuePair ;
            alpaca:pairName "irregularlysampledsignals" ;
            alpaca:pairValue "[]" ],
        [ a alpaca:NameValuePair ;
            alpaca:pairName "t_stop" ;
            alpaca:pairValue "199.08689999999999 s" ] ;
    alpaca:hashSource "joblib_SHA1" .

<urn:fz-juelich.de:alpaca:object:Python:neo.core.segment.Segment:278066ea05be8a0997136c6e734f0bbb5f67d985> a alpaca:DataObjectEntity ;
    prov:hadMember <urn:fz-juelich.de:alpaca:object:Python:builtins.list:4c1deda3b274519901b2d398f577a99d1c54d810> ;
    prov:wasAttributedTo <urn:fz-juelich.de:alpaca:script:Python:psd_by_trial_type.py:bb407473457d8502fb3c2fbbac074a1f9a8c44a5087c93624350dc9b3e674bad#0376a8d4-84e0-4aad-a7ea-109d5eba12f6> ;
    prov:wasDerivedFrom <urn:fz-juelich.de:alpaca:object:Python:neo.core.epoch.Epoch:8c03a7f40030531ee8e88d4964728c4f42eaeb79>,
        <urn:fz-juelich.de:alpaca:object:Python:neo.core.segment.Segment:a0a51c2dfdec5800a5e45e473ce5d221e5281307> ;
    prov:wasGeneratedBy <urn:fz-juelich.de:alpaca:function_execution:Python:bb407473457d8502fb3c2fbbac074a1f9a8c44a5087c93624350dc9b3e674bad:0376a8d4-84e0-4aad-a7ea-109d5eba12f6:neo.utils.misc.cut_segment_by_epoch#d6158480-9b2c-4b93-bb03-968a08937d97> ;
    alpaca:hasAnnotation [ a alpaca:NameValuePair ;
            alpaca:pairName "trial_event_labels" ;
            alpaca:pairValue "CUE-OFF" ],
        [ a alpaca:NameValuePair ;
            alpaca:pairName "performance_in_trial_str" ;
            alpaca:pairValue "correct_trial" ],
        [ a alpaca:NameValuePair ;
            alpaca:pairName "performance_in_trial" ;
            alpaca:pairValue "255" ],
        [ a alpaca:NameValuePair ;
            alpaca:pairName "trial_id" ;
            alpaca:pairValue "172" ],
        [ a alpaca:NameValuePair ;
            alpaca:pairName "id" ;
            alpaca:pairValue "" ],
        [ a alpaca:NameValuePair ;
            alpaca:pairName "belongs_to_trialtype" ;
            alpaca:pairValue "PGHF" ],
        [ a alpaca:NameValuePair ;
            alpaca:pairName "trial_timestamp_id" ;
            alpaca:pairValue "17586332" ],
        [ a alpaca:NameValuePair ;
            alpaca:pairName "trial_reject_HFC" ;
            alpaca:pairValue "False" ],
        [ a alpaca:NameValuePair ;
            alpaca:pairName "trial_reject_IFC" ;
            alpaca:pairValue "False" ],
        [ a alpaca:NameValuePair ;
            alpaca:pairName "trial_reject_LFC" ;
            alpaca:pairValue "False" ],
        [ a alpaca:NameValuePair ;
            alpaca:pairName "condition" ;
            alpaca:pairValue "1" ] ;
    alpaca:hasAttribute [ a alpaca:NameValuePair ;
            alpaca:pairName "rec_datetime" ;
            alpaca:pairValue "2010-12-10 10:50:10" ],
        [ a alpaca:NameValuePair ;
            alpaca:pairName "t_stop" ;
            alpaca:pairValue "587.8204333333333 s" ],
        [ a alpaca:NameValuePair ;
            alpaca:pairName "analogsignals" ;
            alpaca:pairValue "[neo.core.analogsignal.AnalogSignal(t_start=587.32 s, t_stop=587.82 s, shape=(500, 6), dtype=float32, name=BehaviourTimeSeries, description=AnalogSignal from  nsx2), neo.core.analogsignal.AnalogSignal(t_start=587.3204333333333 s, t_stop=587.8204333333333 s, shape=(15000, 96), dtype=float32, name=NeuralTimeSeriesRaw, description=Continuous raw neuronal recordings sampled at high resolution)]" ],
        [ a alpaca:NameValuePair ;
            alpaca:pairName "file_origin" ;
            alpaca:pairValue "None" ],
        [ a alpaca:NameValuePair ;
            alpaca:pairName "name" ;
            alpaca:pairValue "Segment 0" ],
        [ a alpaca:NameValuePair ;
            alpaca:pairName "events" ;
            alpaca:pairValue "[neo.core.event.Event(shape=(1,), dtype=float64, name=DigitalTrialEvents, description=Trial events of the digital input port), neo.core.event.Event(shape=(1,), dtype=float64, name=TrialEvents, description=All trial events (digital and analog))]" ],
        [ a alpaca:NameValuePair ;
            alpaca:pairName "irregularlysampledsignals" ;
            alpaca:pairValue "[]" ],
        [ a alpaca:NameValuePair ;
            alpaca:pairName "imagesequences" ;
            alpaca:pairValue "[]" ],
        [ a alpaca:NameValuePair ;
            alpaca:pairName "file_datetime" ;
            alpaca:pairValue "None" ],
        [ a alpaca:NameValuePair ;
            alpaca:pairName "epochs" ;
            alpaca:pairValue "[]" ],
        [ a alpaca:NameValuePair ;
            alpaca:pairName "block" ;
            alpaca:pairValue "builtins.NoneType()" ],
        [ a alpaca:NameValuePair ;
            alpaca:pairName "description" ;
            alpaca:pairValue "Segment containing data from t_start to t_stop" ],
        [ a alpaca:NameValuePair ;
            alpaca:pairName "index" ;
            alpaca:pairValue "None" ],
        [ a alpaca:NameValuePair ;
            alpaca:pairName "spiketrains" ;
            alpaca:pairValue "neo.core.spiketrainlist.SpikeTrainList(t_start=587.3204333333333 s, t_stop=587.8204333333333 s)" ],
        [ a alpaca:NameValuePair ;
            alpaca:pairName "t_start" ;
            alpaca:pairValue "587.32 s" ] ;
    alpaca:hashSource "joblib_SHA1" .

<urn:fz-juelich.de:alpaca:object:Python:neo.core.segment.Segment:279d2280f6e685cb90cb66c31219f50dcb1a00f8> a alpaca:DataObjectEntity ;
    prov:hadMember <urn:fz-juelich.de:alpaca:object:Python:builtins.list:a39efc5d9e2d1679fdb064cb8f6f7c624b155b98> ;
    prov:wasAttributedTo <urn:fz-juelich.de:alpaca:script:Python:psd_by_trial_type.py:bb407473457d8502fb3c2fbbac074a1f9a8c44a5087c93624350dc9b3e674bad#0376a8d4-84e0-4aad-a7ea-109d5eba12f6> ;
    prov:wasDerivedFrom <urn:fz-juelich.de:alpaca:object:Python:neo.core.epoch.Epoch:3a8f00aa292a39817dd45cdc819db14eeb9acfa6>,
        <urn:fz-juelich.de:alpaca:object:Python:neo.core.segment.Segment:a0a51c2dfdec5800a5e45e473ce5d221e5281307> ;
    prov:wasGeneratedBy <urn:fz-juelich.de:alpaca:function_execution:Python:bb407473457d8502fb3c2fbbac074a1f9a8c44a5087c93624350dc9b3e674bad:0376a8d4-84e0-4aad-a7ea-109d5eba12f6:neo.utils.misc.cut_segment_by_epoch#5c6950fb-bb7b-4da1-a5c8-ae723d96cea8> ;
    alpaca:hasAnnotation [ a alpaca:NameValuePair ;
            alpaca:pairName "trial_timestamp_id" ;
            alpaca:pairValue "19351946" ],
        [ a alpaca:NameValuePair ;
            alpaca:pairName "belongs_to_trialtype" ;
            alpaca:pairValue "PGLF" ],
        [ a alpaca:NameValuePair ;
            alpaca:pairName "performance_in_trial" ;
            alpaca:pairValue "255" ],
        [ a alpaca:NameValuePair ;
            alpaca:pairName "trial_reject_IFC" ;
            alpaca:pairValue "False" ],
        [ a alpaca:NameValuePair ;
            alpaca:pairName "performance_in_trial_str" ;
            alpaca:pairValue "correct_trial" ],
        [ a alpaca:NameValuePair ;
            alpaca:pairName "condition" ;
            alpaca:pairValue "1" ],
        [ a alpaca:NameValuePair ;
            alpaca:pairName "id" ;
            alpaca:pairValue "" ],
        [ a alpaca:NameValuePair ;
            alpaca:pairName "trial_reject_LFC" ;
            alpaca:pairValue "False" ],
        [ a alpaca:NameValuePair ;
            alpaca:pairName "trial_reject_HFC" ;
            alpaca:pairValue "False" ],
        [ a alpaca:NameValuePair ;
            alpaca:pairName "trial_event_labels" ;
            alpaca:pairValue "CUE-OFF" ],
        [ a alpaca:NameValuePair ;
            alpaca:pairName "trial_id" ;
            alpaca:pairValue "188" ] ;
    alpaca:hasAttribute [ a alpaca:NameValuePair ;
            alpaca:pairName "analogsignals" ;
            alpaca:pairValue "[neo.core.analogsignal.AnalogSignal(t_start=646.172 s, t_stop=646.672 s, shape=(500, 6), dtype=float32, name=BehaviourTimeSeries, description=AnalogSignal from  nsx2), neo.core.analogsignal.AnalogSignal(t_start=646.1723000000001 s, t_stop=646.6723000000001 s, shape=(15000, 96), dtype=float32, name=NeuralTimeSeriesRaw, description=Continuous raw neuronal recordings sampled at high resolution)]" ],
        [ a alpaca:NameValuePair ;
            alpaca:pairName "file_origin" ;
            alpaca:pairValue "None" ],
        [ a alpaca:NameValuePair ;
            alpaca:pairName "events" ;
            alpaca:pairValue "[neo.core.event.Event(shape=(1,), dtype=float64, name=DigitalTrialEvents, description=Trial events of the digital input port), neo.core.event.Event(shape=(1,), dtype=float64, name=TrialEvents, description=All trial events (digital and analog))]" ],
        [ a alpaca:NameValuePair ;
            alpaca:pairName "file_datetime" ;
            alpaca:pairValue "None" ],
        [ a alpaca:NameValuePair ;
            alpaca:pairName "epochs" ;
            alpaca:pairValue "[]" ],
        [ a alpaca:NameValuePair ;
            alpaca:pairName "block" ;
            alpaca:pairValue "builtins.NoneType()" ],
        [ a alpaca:NameValuePair ;
            alpaca:pairName "t_start" ;
            alpaca:pairValue "646.172 s" ],
        [ a alpaca:NameValuePair ;
            alpaca:pairName "description" ;
            alpaca:pairValue "Segment containing data from t_start to t_stop" ],
        [ a alpaca:NameValuePair ;
            alpaca:pairName "t_stop" ;
            alpaca:pairValue "646.6723000000001 s" ],
        [ a alpaca:NameValuePair ;
            alpaca:pairName "name" ;
            alpaca:pairValue "Segment 0" ],
        [ a alpaca:NameValuePair ;
            alpaca:pairName "irregularlysampledsignals" ;
            alpaca:pairValue "[]" ],
        [ a alpaca:NameValuePair ;
            alpaca:pairName "imagesequences" ;
            alpaca:pairValue "[]" ],
        [ a alpaca:NameValuePair ;
            alpaca:pairName "spiketrains" ;
            alpaca:pairValue "neo.core.spiketrainlist.SpikeTrainList(t_start=646.1723 s, t_stop=646.6723 s)" ],
        [ a alpaca:NameValuePair ;
            alpaca:pairName "index" ;
            alpaca:pairValue "None" ],
        [ a alpaca:NameValuePair ;
            alpaca:pairName "rec_datetime" ;
            alpaca:pairValue "2010-12-10 10:50:10" ] ;
    alpaca:hashSource "joblib_SHA1" .

<urn:fz-juelich.de:alpaca:object:Python:neo.core.segment.Segment:2936024f0a0dd4f406ec8180bc9e39e15caa1ad6> a alpaca:DataObjectEntity ;
    prov:hadMember <urn:fz-juelich.de:alpaca:object:Python:builtins.list:1a4b4665e01753ce7729cbcf51e02d92f56f28ca> ;
    prov:wasAttributedTo <urn:fz-juelich.de:alpaca:script:Python:psd_by_trial_type.py:bb407473457d8502fb3c2fbbac074a1f9a8c44a5087c93624350dc9b3e674bad#0376a8d4-84e0-4aad-a7ea-109d5eba12f6> ;
    prov:wasDerivedFrom <urn:fz-juelich.de:alpaca:object:Python:neo.core.epoch.Epoch:ac8784869abc536e72d40cd7d605d1dec34824c5>,
        <urn:fz-juelich.de:alpaca:object:Python:neo.core.segment.Segment:a29262a7479ff4673f2d7fa2e76ecb5c12cc57df> ;
    prov:wasGeneratedBy <urn:fz-juelich.de:alpaca:function_execution:Python:bb407473457d8502fb3c2fbbac074a1f9a8c44a5087c93624350dc9b3e674bad:0376a8d4-84e0-4aad-a7ea-109d5eba12f6:neo.utils.misc.cut_segment_by_epoch#5c405f94-2953-4c11-a63b-6b9f7653d13b> ;
    alpaca:hasAnnotation [ a alpaca:NameValuePair ;
            alpaca:pairName "trial_event_labels" ;
            alpaca:pairValue "CUE-OFF" ],
        [ a alpaca:NameValuePair ;
            alpaca:pairName "trial_reject_LFC" ;
            alpaca:pairValue "False" ],
        [ a alpaca:NameValuePair ;
            alpaca:pairName "performance_in_trial" ;
            alpaca:pairValue "255" ],
        [ a alpaca:NameValuePair ;
            alpaca:pairName "condition" ;
            alpaca:pairValue "1" ],
        [ a alpaca:NameValuePair ;
            alpaca:pairName "trial_reject_IFC" ;
            alpaca:pairValue "False" ],
        [ a alpaca:NameValuePair ;
            alpaca:pairName "id" ;
            alpaca:pairValue "" ],
        [ a alpaca:NameValuePair ;
            alpaca:pairName "performance_in_trial_str" ;
            alpaca:pairValue "correct_trial" ],
        [ a alpaca:NameValuePair ;
            alpaca:pairName "trial_reject_HFC" ;
            alpaca:pairValue "False" ],
        [ a alpaca:NameValuePair ;
            alpaca:pairName "trial_id" ;
            alpaca:pairValue "123" ],
        [ a alpaca:NameValuePair ;
            alpaca:pairName "belongs_to_trialtype" ;
            alpaca:pairValue "PGLF" ],
        [ a alpaca:NameValuePair ;
            alpaca:pairName "trial_timestamp_id" ;
            alpaca:pairValue "22832079" ] ;
    alpaca:hasAttribute [ a alpaca:NameValuePair ;
            alpaca:pairName "t_start" ;
            alpaca:pairValue "762.1746333333333 s" ],
        [ a alpaca:NameValuePair ;
            alpaca:pairName "file_datetime" ;
            alpaca:pairValue "None" ],
        [ a alpaca:NameValuePair ;
            alpaca:pairName "imagesequences" ;
            alpaca:pairValue "[]" ],
        [ a alpaca:NameValuePair ;
            alpaca:pairName "events" ;
            alpaca:pairValue "[neo.core.event.Event(shape=(1,), dtype=float64, name=DigitalTrialEvents, description=Trial events of the digital input port), neo.core.event.Event(shape=(1,), dtype=float64, name=TrialEvents, description=All trial events (digital and analog))]" ],
        [ a alpaca:NameValuePair ;
            alpaca:pairName "t_stop" ;
            alpaca:pairValue "762.6750000000001 s" ],
        [ a alpaca:NameValuePair ;
            alpaca:pairName "description" ;
            alpaca:pairValue "Segment containing data from t_start to t_stop" ],
        [ a alpaca:NameValuePair ;
            alpaca:pairName "name" ;
            alpaca:pairValue "Segment 0" ],
        [ a alpaca:NameValuePair ;
            alpaca:pairName "rec_datetime" ;
            alpaca:pairValue "2014-07-03 10:40:59" ],
        [ a alpaca:NameValuePair ;
            alpaca:pairName "irregularlysampledsignals" ;
            alpaca:pairValue "[]" ],
        [ a alpaca:NameValuePair ;
            alpaca:pairName "spiketrains" ;
            alpaca:pairValue "neo.core.spiketrainlist.SpikeTrainList(t_start=762.1746333333333 s, t_stop=762.6746333333333 s)" ],
        [ a alpaca:NameValuePair ;
            alpaca:pairName "epochs" ;
            alpaca:pairValue "[]" ],
        [ a alpaca:NameValuePair ;
            alpaca:pairName "block" ;
            alpaca:pairValue "builtins.NoneType()" ],
        [ a alpaca:NameValuePair ;
            alpaca:pairName "index" ;
            alpaca:pairValue "None" ],
        [ a alpaca:NameValuePair ;
            alpaca:pairName "file_origin" ;
            alpaca:pairValue "None" ],
        [ a alpaca:NameValuePair ;
            alpaca:pairName "analogsignals" ;
            alpaca:pairValue "[neo.core.analogsignal.AnalogSignal(t_start=762.1749 s, t_stop=762.6749 s, shape=(500, 96), dtype=float32, name=NeuralTimeSeriesDownsampled, description=Downsampled continuous neuronal recordings, where the downsampling was performed on-line by the recording system), neo.core.analogsignal.AnalogSignal(t_start=762.1750000000001 s, t_stop=762.6750000000001 s, shape=(500, 6), dtype=float32, name=BehaviourTimeSeries, description=AnalogSignal from  nsx2), neo.core.analogsignal.AnalogSignal(t_start=762.1746333333334 s, t_stop=762.6746333333334 s, shape=(15000, 96), dtype=float32, name=NeuralTimeSeriesRaw, description=Continuous raw neuronal recordings sampled at high resolution)]" ] ;
    alpaca:hashSource "joblib_SHA1" .

<urn:fz-juelich.de:alpaca:object:Python:neo.core.segment.Segment:2a21a3b1f805bebb51bd9085d6567b9df3395184> a alpaca:DataObjectEntity ;
    prov:hadMember <urn:fz-juelich.de:alpaca:object:Python:builtins.list:7c6430ac4f7bc7ba13548499f87e7d52e99040a5> ;
    prov:wasAttributedTo <urn:fz-juelich.de:alpaca:script:Python:psd_by_trial_type.py:bb407473457d8502fb3c2fbbac074a1f9a8c44a5087c93624350dc9b3e674bad#0376a8d4-84e0-4aad-a7ea-109d5eba12f6> ;
    prov:wasDerivedFrom <urn:fz-juelich.de:alpaca:object:Python:neo.core.epoch.Epoch:aa51df2499ecba25fb894ac8dc998f7a043103e1>,
        <urn:fz-juelich.de:alpaca:object:Python:neo.core.segment.Segment:a29262a7479ff4673f2d7fa2e76ecb5c12cc57df> ;
    prov:wasGeneratedBy <urn:fz-juelich.de:alpaca:function_execution:Python:bb407473457d8502fb3c2fbbac074a1f9a8c44a5087c93624350dc9b3e674bad:0376a8d4-84e0-4aad-a7ea-109d5eba12f6:neo.utils.misc.cut_segment_by_epoch#7f8a4fa5-6083-4b1e-b27f-71018af8216b> ;
    alpaca:hasAnnotation [ a alpaca:NameValuePair ;
            alpaca:pairName "trial_event_labels" ;
            alpaca:pairValue "CUE-OFF" ],
        [ a alpaca:NameValuePair ;
            alpaca:pairName "trial_reject_IFC" ;
            alpaca:pairValue "False" ],
        [ a alpaca:NameValuePair ;
            alpaca:pairName "trial_id" ;
            alpaca:pairValue "37" ],
        [ a alpaca:NameValuePair ;
            alpaca:pairName "trial_reject_HFC" ;
            alpaca:pairValue "False" ],
        [ a alpaca:NameValuePair ;
            alpaca:pairName "id" ;
            alpaca:pairValue "" ],
        [ a alpaca:NameValuePair ;
            alpaca:pairName "condition" ;
            alpaca:pairValue "1" ],
        [ a alpaca:NameValuePair ;
            alpaca:pairName "belongs_to_trialtype" ;
            alpaca:pairValue "SGLF" ],
        [ a alpaca:NameValuePair ;
            alpaca:pairName "trial_reject_LFC" ;
            alpaca:pairValue "False" ],
        [ a alpaca:NameValuePair ;
            alpaca:pairName "trial_timestamp_id" ;
            alpaca:pairValue "6679751" ],
        [ a alpaca:NameValuePair ;
            alpaca:pairName "performance_in_trial_str" ;
            alpaca:pairValue "correct_trial" ],
        [ a alpaca:NameValuePair ;
            alpaca:pairName "performance_in_trial" ;
            alpaca:pairValue "255" ] ;
    alpaca:hasAttribute [ a alpaca:NameValuePair ;
            alpaca:pairName "epochs" ;
            alpaca:pairValue "[]" ],
        [ a alpaca:NameValuePair ;
            alpaca:pairName "t_start" ;
            alpaca:pairValue "223.76376666666667 s" ],
        [ a alpaca:NameValuePair ;
            alpaca:pairName "file_origin" ;
            alpaca:pairValue "None" ],
        [ a alpaca:NameValuePair ;
            alpaca:pairName "irregularlysampledsignals" ;
            alpaca:pairValue "[]" ],
        [ a alpaca:NameValuePair ;
            alpaca:pairName "name" ;
            alpaca:pairValue "Segment 0" ],
        [ a alpaca:NameValuePair ;
            alpaca:pairName "spiketrains" ;
            alpaca:pairValue "neo.core.spiketrainlist.SpikeTrainList(t_start=223.76376666666667 s, t_stop=224.26376666666667 s)" ],
        [ a alpaca:NameValuePair ;
            alpaca:pairName "t_stop" ;
            alpaca:pairValue "224.264 s" ],
        [ a alpaca:NameValuePair ;
            alpaca:pairName "description" ;
            alpaca:pairValue "Segment containing data from t_start to t_stop" ],
        [ a alpaca:NameValuePair ;
            alpaca:pairName "analogsignals" ;
            alpaca:pairValue "[neo.core.analogsignal.AnalogSignal(t_start=223.76389999999998 s, t_stop=224.26389999999998 s, shape=(500, 96), dtype=float32, name=NeuralTimeSeriesDownsampled, description=Downsampled continuous neuronal recordings, where the downsampling was performed on-line by the recording system), neo.core.analogsignal.AnalogSignal(t_start=223.764 s, t_stop=224.264 s, shape=(500, 6), dtype=float32, name=BehaviourTimeSeries, description=AnalogSignal from  nsx2), neo.core.analogsignal.AnalogSignal(t_start=223.76376666666667 s, t_stop=224.26376666666667 s, shape=(15000, 96), dtype=float32, name=NeuralTimeSeriesRaw, description=Continuous raw neuronal recordings sampled at high resolution)]" ],
        [ a alpaca:NameValuePair ;
            alpaca:pairName "block" ;
            alpaca:pairValue "builtins.NoneType()" ],
        [ a alpaca:NameValuePair ;
            alpaca:pairName "index" ;
            alpaca:pairValue "None" ],
        [ a alpaca:NameValuePair ;
            alpaca:pairName "imagesequences" ;
            alpaca:pairValue "[]" ],
        [ a alpaca:NameValuePair ;
            alpaca:pairName "rec_datetime" ;
            alpaca:pairValue "2014-07-03 10:40:59" ],
        [ a alpaca:NameValuePair ;
            alpaca:pairName "file_datetime" ;
            alpaca:pairValue "None" ],
        [ a alpaca:NameValuePair ;
            alpaca:pairName "events" ;
            alpaca:pairValue "[neo.core.event.Event(shape=(1,), dtype=float64, name=DigitalTrialEvents, description=Trial events of the digital input port), neo.core.event.Event(shape=(1,), dtype=float64, name=TrialEvents, description=All trial events (digital and analog))]" ] ;
    alpaca:hashSource "joblib_SHA1" .

<urn:fz-juelich.de:alpaca:object:Python:neo.core.segment.Segment:2c0cf827315fc4420c504484d80075eb6df8da1c> a alpaca:DataObjectEntity ;
    prov:hadMember <urn:fz-juelich.de:alpaca:object:Python:builtins.list:ce9e1b68488b1371b044ad53d0a7b8cb5a9d62c0> ;
    prov:wasAttributedTo <urn:fz-juelich.de:alpaca:script:Python:psd_by_trial_type.py:bb407473457d8502fb3c2fbbac074a1f9a8c44a5087c93624350dc9b3e674bad#0376a8d4-84e0-4aad-a7ea-109d5eba12f6> ;
    prov:wasDerivedFrom <urn:fz-juelich.de:alpaca:object:Python:neo.core.epoch.Epoch:3a8f00aa292a39817dd45cdc819db14eeb9acfa6>,
        <urn:fz-juelich.de:alpaca:object:Python:neo.core.segment.Segment:a0a51c2dfdec5800a5e45e473ce5d221e5281307> ;
    prov:wasGeneratedBy <urn:fz-juelich.de:alpaca:function_execution:Python:bb407473457d8502fb3c2fbbac074a1f9a8c44a5087c93624350dc9b3e674bad:0376a8d4-84e0-4aad-a7ea-109d5eba12f6:neo.utils.misc.cut_segment_by_epoch#5c6950fb-bb7b-4da1-a5c8-ae723d96cea8> ;
    alpaca:hasAnnotation [ a alpaca:NameValuePair ;
            alpaca:pairName "id" ;
            alpaca:pairValue "" ],
        [ a alpaca:NameValuePair ;
            alpaca:pairName "trial_event_labels" ;
            alpaca:pairValue "CUE-OFF" ],
        [ a alpaca:NameValuePair ;
            alpaca:pairName "trial_reject_HFC" ;
            alpaca:pairValue "False" ],
        [ a alpaca:NameValuePair ;
            alpaca:pairName "trial_timestamp_id" ;
            alpaca:pairValue "9737430" ],
        [ a alpaca:NameValuePair ;
            alpaca:pairName "performance_in_trial_str" ;
            alpaca:pairValue "correct_trial" ],
        [ a alpaca:NameValuePair ;
            alpaca:pairName "trial_id" ;
            alpaca:pairValue "94" ],
        [ a alpaca:NameValuePair ;
            alpaca:pairName "trial_reject_IFC" ;
            alpaca:pairValue "False" ],
        [ a alpaca:NameValuePair ;
            alpaca:pairName "condition" ;
            alpaca:pairValue "1" ],
        [ a alpaca:NameValuePair ;
            alpaca:pairName "trial_reject_LFC" ;
            alpaca:pairValue "False" ],
        [ a alpaca:NameValuePair ;
            alpaca:pairName "performance_in_trial" ;
            alpaca:pairValue "255" ],
        [ a alpaca:NameValuePair ;
            alpaca:pairName "belongs_to_trialtype" ;
            alpaca:pairValue "PGLF" ] ;
    alpaca:hasAttribute [ a alpaca:NameValuePair ;
            alpaca:pairName "name" ;
            alpaca:pairValue "Segment 0" ],
        [ a alpaca:NameValuePair ;
            alpaca:pairName "t_start" ;
            alpaca:pairValue "325.688 s" ],
        [ a alpaca:NameValuePair ;
            alpaca:pairName "irregularlysampledsignals" ;
            alpaca:pairValue "[]" ],
        [ a alpaca:NameValuePair ;
            alpaca:pairName "events" ;
            alpaca:pairValue "[neo.core.event.Event(shape=(1,), dtype=float64, name=DigitalTrialEvents, description=Trial events of the digital input port), neo.core.event.Event(shape=(1,), dtype=float64, name=TrialEvents, description=All trial events (digital and analog))]" ],
        [ a alpaca:NameValuePair ;
            alpaca:pairName "imagesequences" ;
            alpaca:pairValue "[]" ],
        [ a alpaca:NameValuePair ;
            alpaca:pairName "spiketrains" ;
            alpaca:pairValue "neo.core.spiketrainlist.SpikeTrainList(t_start=325.6881666666667 s, t_stop=326.1881666666667 s)" ],
        [ a alpaca:NameValuePair ;
            alpaca:pairName "description" ;
            alpaca:pairValue "Segment containing data from t_start to t_stop" ],
        [ a alpaca:NameValuePair ;
            alpaca:pairName "file_datetime" ;
            alpaca:pairValue "None" ],
        [ a alpaca:NameValuePair ;
            alpaca:pairName "block" ;
            alpaca:pairValue "builtins.NoneType()" ],
        [ a alpaca:NameValuePair ;
            alpaca:pairName "file_origin" ;
            alpaca:pairValue "None" ],
        [ a alpaca:NameValuePair ;
            alpaca:pairName "rec_datetime" ;
            alpaca:pairValue "2010-12-10 10:50:10" ],
        [ a alpaca:NameValuePair ;
            alpaca:pairName "t_stop" ;
            alpaca:pairValue "326.1881666666667 s" ],
        [ a alpaca:NameValuePair ;
            alpaca:pairName "index" ;
            alpaca:pairValue "None" ],
        [ a alpaca:NameValuePair ;
            alpaca:pairName "epochs" ;
            alpaca:pairValue "[]" ],
        [ a alpaca:NameValuePair ;
            alpaca:pairName "analogsignals" ;
            alpaca:pairValue "[neo.core.analogsignal.AnalogSignal(t_start=325.688 s, t_stop=326.188 s, shape=(500, 6), dtype=float32, name=BehaviourTimeSeries, description=AnalogSignal from  nsx2), neo.core.analogsignal.AnalogSignal(t_start=325.6881666666667 s, t_stop=326.1881666666667 s, shape=(15000, 96), dtype=float32, name=NeuralTimeSeriesRaw, description=Continuous raw neuronal recordings sampled at high resolution)]" ] ;
    alpaca:hashSource "joblib_SHA1" .

<urn:fz-juelich.de:alpaca:object:Python:neo.core.segment.Segment:305ce2f753dc138c3522ca7b4a0234662f892648> a alpaca:DataObjectEntity ;
    prov:hadMember <urn:fz-juelich.de:alpaca:object:Python:builtins.list:2373b9563e5ad713a60b1864b618f68a3aa26c0b> ;
    prov:wasAttributedTo <urn:fz-juelich.de:alpaca:script:Python:psd_by_trial_type.py:bb407473457d8502fb3c2fbbac074a1f9a8c44a5087c93624350dc9b3e674bad#0376a8d4-84e0-4aad-a7ea-109d5eba12f6> ;
    prov:wasDerivedFrom <urn:fz-juelich.de:alpaca:object:Python:neo.core.epoch.Epoch:053007ed434c0d81903aed7adb8134eea8da381b>,
        <urn:fz-juelich.de:alpaca:object:Python:neo.core.segment.Segment:a0a51c2dfdec5800a5e45e473ce5d221e5281307> ;
    prov:wasGeneratedBy <urn:fz-juelich.de:alpaca:function_execution:Python:bb407473457d8502fb3c2fbbac074a1f9a8c44a5087c93624350dc9b3e674bad:0376a8d4-84e0-4aad-a7ea-109d5eba12f6:neo.utils.misc.cut_segment_by_epoch#64e10d92-0309-4555-863c-b7a4d2fcc2a9> ;
    alpaca:hasAnnotation [ a alpaca:NameValuePair ;
            alpaca:pairName "performance_in_trial" ;
            alpaca:pairValue "255" ],
        [ a alpaca:NameValuePair ;
            alpaca:pairName "trial_reject_LFC" ;
            alpaca:pairValue "False" ],
        [ a alpaca:NameValuePair ;
            alpaca:pairName "trial_event_labels" ;
            alpaca:pairValue "CUE-OFF" ],
        [ a alpaca:NameValuePair ;
            alpaca:pairName "trial_reject_IFC" ;
            alpaca:pairValue "False" ],
        [ a alpaca:NameValuePair ;
            alpaca:pairName "performance_in_trial_str" ;
            alpaca:pairValue "correct_trial" ],
        [ a alpaca:NameValuePair ;
            alpaca:pairName "belongs_to_trialtype" ;
            alpaca:pairValue "SGLF" ],
        [ a alpaca:NameValuePair ;
            alpaca:pairName "id" ;
            alpaca:pairValue "" ],
        [ a alpaca:NameValuePair ;
            alpaca:pairName "trial_id" ;
            alpaca:pairValue "176" ],
        [ a alpaca:NameValuePair ;
            alpaca:pairName "condition" ;
            alpaca:pairValue "1" ],
        [ a alpaca:NameValuePair ;
            alpaca:pairName "trial_reject_HFC" ;
            alpaca:pairValue "False" ],
        [ a alpaca:NameValuePair ;
            alpaca:pairName "trial_timestamp_id" ;
            alpaca:pairValue "18006211" ] ;
    alpaca:hasAttribute [ a alpaca:NameValuePair ;
            alpaca:pairName "file_datetime" ;
            alpaca:pairValue "None" ],
        [ a alpaca:NameValuePair ;
            alpaca:pairName "analogsignals" ;
            alpaca:pairValue "[neo.core.analogsignal.AnalogSignal(t_start=601.327 s, t_stop=601.827 s, shape=(500, 6), dtype=float32, name=BehaviourTimeSeries, description=AnalogSignal from  nsx2), neo.core.analogsignal.AnalogSignal(t_start=601.3274333333334 s, t_stop=601.8274333333334 s, shape=(15000, 96), dtype=float32, name=NeuralTimeSeriesRaw, description=Continuous raw neuronal recordings sampled at high resolution)]" ],
        [ a alpaca:NameValuePair ;
            alpaca:pairName "t_start" ;
            alpaca:pairValue "601.327 s" ],
        [ a alpaca:NameValuePair ;
            alpaca:pairName "rec_datetime" ;
            alpaca:pairValue "2010-12-10 10:50:10" ],
        [ a alpaca:NameValuePair ;
            alpaca:pairName "irregularlysampledsignals" ;
            alpaca:pairValue "[]" ],
        [ a alpaca:NameValuePair ;
            alpaca:pairName "name" ;
            alpaca:pairValue "Segment 0" ],
        [ a alpaca:NameValuePair ;
            alpaca:pairName "description" ;
            alpaca:pairValue "Segment containing data from t_start to t_stop" ],
        [ a alpaca:NameValuePair ;
            alpaca:pairName "t_stop" ;
            alpaca:pairValue "601.8274333333334 s" ],
        [ a alpaca:NameValuePair ;
            alpaca:pairName "events" ;
            alpaca:pairValue "[neo.core.event.Event(shape=(1,), dtype=float64, name=DigitalTrialEvents, description=Trial events of the digital input port), neo.core.event.Event(shape=(1,), dtype=float64, name=TrialEvents, description=All trial events (digital and analog))]" ],
        [ a alpaca:NameValuePair ;
            alpaca:pairName "file_origin" ;
            alpaca:pairValue "None" ],
        [ a alpaca:NameValuePair ;
            alpaca:pairName "block" ;
            alpaca:pairValue "builtins.NoneType()" ],
        [ a alpaca:NameValuePair ;
            alpaca:pairName "imagesequences" ;
            alpaca:pairValue "[]" ],
        [ a alpaca:NameValuePair ;
            alpaca:pairName "epochs" ;
            alpaca:pairValue "[]" ],
        [ a alpaca:NameValuePair ;
            alpaca:pairName "index" ;
            alpaca:pairValue "None" ],
        [ a alpaca:NameValuePair ;
            alpaca:pairName "spiketrains" ;
            alpaca:pairValue "neo.core.spiketrainlist.SpikeTrainList(t_start=601.3274333333334 s, t_stop=601.8274333333334 s)" ] ;
    alpaca:hashSource "joblib_SHA1" .

<urn:fz-juelich.de:alpaca:object:Python:neo.core.segment.Segment:3089ac500743ee86496c64fa7aeb3eb478b0e907> a alpaca:DataObjectEntity ;
    prov:hadMember <urn:fz-juelich.de:alpaca:object:Python:builtins.list:20f7507cad8a35ce185509abd69b90165a23dfa6> ;
    prov:wasAttributedTo <urn:fz-juelich.de:alpaca:script:Python:psd_by_trial_type.py:bb407473457d8502fb3c2fbbac074a1f9a8c44a5087c93624350dc9b3e674bad#0376a8d4-84e0-4aad-a7ea-109d5eba12f6> ;
    prov:wasDerivedFrom <urn:fz-juelich.de:alpaca:object:Python:neo.core.epoch.Epoch:63667c266462ba34ef5d0655953ea53c78e2c722>,
        <urn:fz-juelich.de:alpaca:object:Python:neo.core.segment.Segment:a29262a7479ff4673f2d7fa2e76ecb5c12cc57df> ;
    prov:wasGeneratedBy <urn:fz-juelich.de:alpaca:function_execution:Python:bb407473457d8502fb3c2fbbac074a1f9a8c44a5087c93624350dc9b3e674bad:0376a8d4-84e0-4aad-a7ea-109d5eba12f6:neo.utils.misc.cut_segment_by_epoch#00b715ca-e1a2-48fa-8b39-a9d911dbe4e2> ;
    alpaca:hasAnnotation [ a alpaca:NameValuePair ;
            alpaca:pairName "performance_in_trial_str" ;
            alpaca:pairValue "correct_trial" ],
        [ a alpaca:NameValuePair ;
            alpaca:pairName "trial_timestamp_id" ;
            alpaca:pairValue "3818815" ],
        [ a alpaca:NameValuePair ;
            alpaca:pairName "trial_id" ;
            alpaca:pairValue "22" ],
        [ a alpaca:NameValuePair ;
            alpaca:pairName "trial_event_labels" ;
            alpaca:pairValue "CUE-OFF" ],
        [ a alpaca:NameValuePair ;
            alpaca:pairName "trial_reject_HFC" ;
            alpaca:pairValue "False" ],
        [ a alpaca:NameValuePair ;
            alpaca:pairName "id" ;
            alpaca:pairValue "" ],
        [ a alpaca:NameValuePair ;
            alpaca:pairName "trial_reject_LFC" ;
            alpaca:pairValue "False" ],
        [ a alpaca:NameValuePair ;
            alpaca:pairName "condition" ;
            alpaca:pairValue "1" ],
        [ a alpaca:NameValuePair ;
            alpaca:pairName "trial_reject_IFC" ;
            alpaca:pairValue "False" ],
        [ a alpaca:NameValuePair ;
            alpaca:pairName "performance_in_trial" ;
            alpaca:pairValue "255" ],
        [ a alpaca:NameValuePair ;
            alpaca:pairName "belongs_to_trialtype" ;
            alpaca:pairValue "PGHF" ] ;
    alpaca:hasAttribute [ a alpaca:NameValuePair ;
            alpaca:pairName "analogsignals" ;
            alpaca:pairValue "[neo.core.analogsignal.AnalogSignal(t_start=128.3999 s, t_stop=128.8999 s, shape=(500, 96), dtype=float32, name=NeuralTimeSeriesDownsampled, description=Downsampled continuous neuronal recordings, where the downsampling was performed on-line by the recording system), neo.core.analogsignal.AnalogSignal(t_start=128.4 s, t_stop=128.9 s, shape=(500, 6), dtype=float32, name=BehaviourTimeSeries, description=AnalogSignal from  nsx2), neo.core.analogsignal.AnalogSignal(t_start=128.39996666666667 s, t_stop=128.89996666666667 s, shape=(15000, 96), dtype=float32, name=NeuralTimeSeriesRaw, description=Continuous raw neuronal recordings sampled at high resolution)]" ],
        [ a alpaca:NameValuePair ;
            alpaca:pairName "t_stop" ;
            alpaca:pairValue "128.9 s" ],
        [ a alpaca:NameValuePair ;
            alpaca:pairName "imagesequences" ;
            alpaca:pairValue "[]" ],
        [ a alpaca:NameValuePair ;
            alpaca:pairName "description" ;
            alpaca:pairValue "Segment containing data from t_start to t_stop" ],
        [ a alpaca:NameValuePair ;
            alpaca:pairName "name" ;
            alpaca:pairValue "Segment 0" ],
        [ a alpaca:NameValuePair ;
            alpaca:pairName "events" ;
            alpaca:pairValue "[neo.core.event.Event(shape=(1,), dtype=float64, name=DigitalTrialEvents, description=Trial events of the digital input port), neo.core.event.Event(shape=(1,), dtype=float64, name=TrialEvents, description=All trial events (digital and analog))]" ],
        [ a alpaca:NameValuePair ;
            alpaca:pairName "file_origin" ;
            alpaca:pairValue "None" ],
        [ a alpaca:NameValuePair ;
            alpaca:pairName "t_start" ;
            alpaca:pairValue "128.3999 s" ],
        [ a alpaca:NameValuePair ;
            alpaca:pairName "file_datetime" ;
            alpaca:pairValue "None" ],
        [ a alpaca:NameValuePair ;
            alpaca:pairName "spiketrains" ;
            alpaca:pairValue "neo.core.spiketrainlist.SpikeTrainList(t_start=128.39996666666667 s, t_stop=128.89996666666667 s)" ],
        [ a alpaca:NameValuePair ;
            alpaca:pairName "epochs" ;
            alpaca:pairValue "[]" ],
        [ a alpaca:NameValuePair ;
            alpaca:pairName "index" ;
            alpaca:pairValue "None" ],
        [ a alpaca:NameValuePair ;
            alpaca:pairName "irregularlysampledsignals" ;
            alpaca:pairValue "[]" ],
        [ a alpaca:NameValuePair ;
            alpaca:pairName "rec_datetime" ;
            alpaca:pairValue "2014-07-03 10:40:59" ],
        [ a alpaca:NameValuePair ;
            alpaca:pairName "block" ;
            alpaca:pairValue "builtins.NoneType()" ] ;
    alpaca:hashSource "joblib_SHA1" .

<urn:fz-juelich.de:alpaca:object:Python:neo.core.segment.Segment:31cd22f787c23d88daaea9c7cb9530da09bd2a7a> a alpaca:DataObjectEntity ;
    prov:hadMember <urn:fz-juelich.de:alpaca:object:Python:builtins.list:1bd22252cab37e142385f625bdf7a34f4c2fda33> ;
    prov:wasAttributedTo <urn:fz-juelich.de:alpaca:script:Python:psd_by_trial_type.py:bb407473457d8502fb3c2fbbac074a1f9a8c44a5087c93624350dc9b3e674bad#0376a8d4-84e0-4aad-a7ea-109d5eba12f6> ;
    prov:wasDerivedFrom <urn:fz-juelich.de:alpaca:object:Python:neo.core.epoch.Epoch:8c03a7f40030531ee8e88d4964728c4f42eaeb79>,
        <urn:fz-juelich.de:alpaca:object:Python:neo.core.segment.Segment:a0a51c2dfdec5800a5e45e473ce5d221e5281307> ;
    prov:wasGeneratedBy <urn:fz-juelich.de:alpaca:function_execution:Python:bb407473457d8502fb3c2fbbac074a1f9a8c44a5087c93624350dc9b3e674bad:0376a8d4-84e0-4aad-a7ea-109d5eba12f6:neo.utils.misc.cut_segment_by_epoch#d6158480-9b2c-4b93-bb03-968a08937d97> ;
    alpaca:hasAnnotation [ a alpaca:NameValuePair ;
            alpaca:pairName "trial_event_labels" ;
            alpaca:pairValue "CUE-OFF" ],
        [ a alpaca:NameValuePair ;
            alpaca:pairName "trial_reject_LFC" ;
            alpaca:pairValue "False" ],
        [ a alpaca:NameValuePair ;
            alpaca:pairName "performance_in_trial_str" ;
            alpaca:pairValue "correct_trial" ],
        [ a alpaca:NameValuePair ;
            alpaca:pairName "condition" ;
            alpaca:pairValue "1" ],
        [ a alpaca:NameValuePair ;
            alpaca:pairName "trial_reject_IFC" ;
            alpaca:pairValue "False" ],
        [ a alpaca:NameValuePair ;
            alpaca:pairName "trial_reject_HFC" ;
            alpaca:pairValue "False" ],
        [ a alpaca:NameValuePair ;
            alpaca:pairName "performance_in_trial" ;
            alpaca:pairValue "255" ],
        [ a alpaca:NameValuePair ;
            alpaca:pairName "trial_timestamp_id" ;
            alpaca:pairValue "5965324" ],
        [ a alpaca:NameValuePair ;
            alpaca:pairName "id" ;
            alpaca:pairValue "" ],
        [ a alpaca:NameValuePair ;
            alpaca:pairName "trial_id" ;
            alpaca:pairValue "57" ],
        [ a alpaca:NameValuePair ;
            alpaca:pairName "belongs_to_trialtype" ;
            alpaca:pairValue "PGHF" ] ;
    alpaca:hasAttribute [ a alpaca:NameValuePair ;
            alpaca:pairName "file_origin" ;
            alpaca:pairValue "None" ],
        [ a alpaca:NameValuePair ;
            alpaca:pairName "name" ;
            alpaca:pairValue "Segment 0" ],
        [ a alpaca:NameValuePair ;
            alpaca:pairName "t_stop" ;
            alpaca:pairValue "200.44823333333335 s" ],
        [ a alpaca:NameValuePair ;
            alpaca:pairName "irregularlysampledsignals" ;
            alpaca:pairValue "[]" ],
        [ a alpaca:NameValuePair ;
            alpaca:pairName "analogsignals" ;
            alpaca:pairValue "[neo.core.analogsignal.AnalogSignal(t_start=199.948 s, t_stop=200.448 s, shape=(500, 6), dtype=float32, name=BehaviourTimeSeries, description=AnalogSignal from  nsx2), neo.core.analogsignal.AnalogSignal(t_start=199.94823333333335 s, t_stop=200.44823333333335 s, shape=(15000, 96), dtype=float32, name=NeuralTimeSeriesRaw, description=Continuous raw neuronal recordings sampled at high resolution)]" ],
        [ a alpaca:NameValuePair ;
            alpaca:pairName "events" ;
            alpaca:pairValue "[neo.core.event.Event(shape=(1,), dtype=float64, name=DigitalTrialEvents, description=Trial events of the digital input port), neo.core.event.Event(shape=(1,), dtype=float64, name=TrialEvents, description=All trial events (digital and analog))]" ],
        [ a alpaca:NameValuePair ;
            alpaca:pairName "index" ;
            alpaca:pairValue "None" ],
        [ a alpaca:NameValuePair ;
            alpaca:pairName "description" ;
            alpaca:pairValue "Segment containing data from t_start to t_stop" ],
        [ a alpaca:NameValuePair ;
            alpaca:pairName "epochs" ;
            alpaca:pairValue "[]" ],
        [ a alpaca:NameValuePair ;
            alpaca:pairName "rec_datetime" ;
            alpaca:pairValue "2010-12-10 10:50:10" ],
        [ a alpaca:NameValuePair ;
            alpaca:pairName "t_start" ;
            alpaca:pairValue "199.948 s" ],
        [ a alpaca:NameValuePair ;
            alpaca:pairName "imagesequences" ;
            alpaca:pairValue "[]" ],
        [ a alpaca:NameValuePair ;
            alpaca:pairName "spiketrains" ;
            alpaca:pairValue "neo.core.spiketrainlist.SpikeTrainList(t_start=199.94823333333332 s, t_stop=200.44823333333332 s)" ],
        [ a alpaca:NameValuePair ;
            alpaca:pairName "block" ;
            alpaca:pairValue "builtins.NoneType()" ],
        [ a alpaca:NameValuePair ;
            alpaca:pairName "file_datetime" ;
            alpaca:pairValue "None" ] ;
    alpaca:hashSource "joblib_SHA1" .

<urn:fz-juelich.de:alpaca:object:Python:neo.core.segment.Segment:31f5091c30a168117ffb33009c46c2ba6fb3606c> a alpaca:DataObjectEntity ;
    prov:hadMember <urn:fz-juelich.de:alpaca:object:Python:builtins.list:3c6cb96ed24274882c46a0e29800f1454c0013d2> ;
    prov:wasAttributedTo <urn:fz-juelich.de:alpaca:script:Python:psd_by_trial_type.py:bb407473457d8502fb3c2fbbac074a1f9a8c44a5087c93624350dc9b3e674bad#0376a8d4-84e0-4aad-a7ea-109d5eba12f6> ;
    prov:wasDerivedFrom <urn:fz-juelich.de:alpaca:object:Python:neo.core.epoch.Epoch:aa51df2499ecba25fb894ac8dc998f7a043103e1>,
        <urn:fz-juelich.de:alpaca:object:Python:neo.core.segment.Segment:a29262a7479ff4673f2d7fa2e76ecb5c12cc57df> ;
    prov:wasGeneratedBy <urn:fz-juelich.de:alpaca:function_execution:Python:bb407473457d8502fb3c2fbbac074a1f9a8c44a5087c93624350dc9b3e674bad:0376a8d4-84e0-4aad-a7ea-109d5eba12f6:neo.utils.misc.cut_segment_by_epoch#7f8a4fa5-6083-4b1e-b27f-71018af8216b> ;
    alpaca:hasAnnotation [ a alpaca:NameValuePair ;
            alpaca:pairName "condition" ;
            alpaca:pairValue "1" ],
        [ a alpaca:NameValuePair ;
            alpaca:pairName "trial_id" ;
            alpaca:pairValue "121" ],
        [ a alpaca:NameValuePair ;
            alpaca:pairName "trial_reject_IFC" ;
            alpaca:pairValue "False" ],
        [ a alpaca:NameValuePair ;
            alpaca:pairName "performance_in_trial" ;
            alpaca:pairValue "255" ],
        [ a alpaca:NameValuePair ;
            alpaca:pairName "trial_reject_HFC" ;
            alpaca:pairValue "False" ],
        [ a alpaca:NameValuePair ;
            alpaca:pairName "trial_reject_LFC" ;
            alpaca:pairValue "False" ],
        [ a alpaca:NameValuePair ;
            alpaca:pairName "trial_event_labels" ;
            alpaca:pairValue "CUE-OFF" ],
        [ a alpaca:NameValuePair ;
            alpaca:pairName "performance_in_trial_str" ;
            alpaca:pairValue "correct_trial" ],
        [ a alpaca:NameValuePair ;
            alpaca:pairName "id" ;
            alpaca:pairValue "" ],
        [ a alpaca:NameValuePair ;
            alpaca:pairName "belongs_to_trialtype" ;
            alpaca:pairValue "SGLF" ],
        [ a alpaca:NameValuePair ;
            alpaca:pairName "trial_timestamp_id" ;
            alpaca:pairValue "22469450" ] ;
    alpaca:hasAttribute [ a alpaca:NameValuePair ;
            alpaca:pairName "events" ;
            alpaca:pairValue "[neo.core.event.Event(shape=(1,), dtype=float64, name=DigitalTrialEvents, description=Trial events of the digital input port), neo.core.event.Event(shape=(1,), dtype=float64, name=TrialEvents, description=All trial events (digital and analog))]" ],
        [ a alpaca:NameValuePair ;
            alpaca:pairName "imagesequences" ;
            alpaca:pairValue "[]" ],
        [ a alpaca:NameValuePair ;
            alpaca:pairName "block" ;
            alpaca:pairValue "builtins.NoneType()" ],
        [ a alpaca:NameValuePair ;
            alpaca:pairName "description" ;
            alpaca:pairValue "Segment containing data from t_start to t_stop" ],
        [ a alpaca:NameValuePair ;
            alpaca:pairName "epochs" ;
            alpaca:pairValue "[]" ],
        [ a alpaca:NameValuePair ;
            alpaca:pairName "analogsignals" ;
            alpaca:pairValue "[neo.core.analogsignal.AnalogSignal(t_start=750.0869 s, t_stop=750.5869 s, shape=(500, 96), dtype=float32, name=NeuralTimeSeriesDownsampled, description=Downsampled continuous neuronal recordings, where the downsampling was performed on-line by the recording system), neo.core.analogsignal.AnalogSignal(t_start=750.087 s, t_stop=750.587 s, shape=(500, 6), dtype=float32, name=BehaviourTimeSeries, description=AnalogSignal from  nsx2), neo.core.analogsignal.AnalogSignal(t_start=750.0869333333334 s, t_stop=750.5869333333334 s, shape=(15000, 96), dtype=float32, name=NeuralTimeSeriesRaw, description=Continuous raw neuronal recordings sampled at high resolution)]" ],
        [ a alpaca:NameValuePair ;
            alpaca:pairName "spiketrains" ;
            alpaca:pairValue "neo.core.spiketrainlist.SpikeTrainList(t_start=750.0869333333334 s, t_stop=750.5869333333334 s)" ],
        [ a alpaca:NameValuePair ;
            alpaca:pairName "rec_datetime" ;
            alpaca:pairValue "2014-07-03 10:40:59" ],
        [ a alpaca:NameValuePair ;
            alpaca:pairName "irregularlysampledsignals" ;
            alpaca:pairValue "[]" ],
        [ a alpaca:NameValuePair ;
            alpaca:pairName "t_stop" ;
            alpaca:pairValue "750.587 s" ],
        [ a alpaca:NameValuePair ;
            alpaca:pairName "t_start" ;
            alpaca:pairValue "750.0869 s" ],
        [ a alpaca:NameValuePair ;
            alpaca:pairName "file_origin" ;
            alpaca:pairValue "None" ],
        [ a alpaca:NameValuePair ;
            alpaca:pairName "name" ;
            alpaca:pairValue "Segment 0" ],
        [ a alpaca:NameValuePair ;
            alpaca:pairName "file_datetime" ;
            alpaca:pairValue "None" ],
        [ a alpaca:NameValuePair ;
            alpaca:pairName "index" ;
            alpaca:pairValue "None" ] ;
    alpaca:hashSource "joblib_SHA1" .

<urn:fz-juelich.de:alpaca:object:Python:neo.core.segment.Segment:325e5f735fa641a6bfe8736c42a6650aca74b259> a alpaca:DataObjectEntity ;
    prov:hadMember <urn:fz-juelich.de:alpaca:object:Python:builtins.list:6c3ae2663b3bbe20257f8b88a75bd66233763a30> ;
    prov:wasAttributedTo <urn:fz-juelich.de:alpaca:script:Python:psd_by_trial_type.py:bb407473457d8502fb3c2fbbac074a1f9a8c44a5087c93624350dc9b3e674bad#0376a8d4-84e0-4aad-a7ea-109d5eba12f6> ;
    prov:wasDerivedFrom <urn:fz-juelich.de:alpaca:object:Python:neo.core.epoch.Epoch:ac8784869abc536e72d40cd7d605d1dec34824c5>,
        <urn:fz-juelich.de:alpaca:object:Python:neo.core.segment.Segment:a29262a7479ff4673f2d7fa2e76ecb5c12cc57df> ;
    prov:wasGeneratedBy <urn:fz-juelich.de:alpaca:function_execution:Python:bb407473457d8502fb3c2fbbac074a1f9a8c44a5087c93624350dc9b3e674bad:0376a8d4-84e0-4aad-a7ea-109d5eba12f6:neo.utils.misc.cut_segment_by_epoch#5c405f94-2953-4c11-a63b-6b9f7653d13b> ;
    alpaca:hasAnnotation [ a alpaca:NameValuePair ;
            alpaca:pairName "performance_in_trial_str" ;
            alpaca:pairValue "correct_trial" ],
        [ a alpaca:NameValuePair ;
            alpaca:pairName "condition" ;
            alpaca:pairValue "1" ],
        [ a alpaca:NameValuePair ;
            alpaca:pairName "performance_in_trial" ;
            alpaca:pairValue "255" ],
        [ a alpaca:NameValuePair ;
            alpaca:pairName "id" ;
            alpaca:pairValue "" ],
        [ a alpaca:NameValuePair ;
            alpaca:pairName "trial_timestamp_id" ;
            alpaca:pairValue "25637095" ],
        [ a alpaca:NameValuePair ;
            alpaca:pairName "trial_reject_LFC" ;
            alpaca:pairValue "False" ],
        [ a alpaca:NameValuePair ;
            alpaca:pairName "trial_reject_IFC" ;
            alpaca:pairValue "False" ],
        [ a alpaca:NameValuePair ;
            alpaca:pairName "trial_id" ;
            alpaca:pairValue "138" ],
        [ a alpaca:NameValuePair ;
            alpaca:pairName "trial_event_labels" ;
            alpaca:pairValue "CUE-OFF" ],
        [ a alpaca:NameValuePair ;
            alpaca:pairName "belongs_to_trialtype" ;
            alpaca:pairValue "PGLF" ],
        [ a alpaca:NameValuePair ;
            alpaca:pairName "trial_reject_HFC" ;
            alpaca:pairValue "False" ] ;
    alpaca:hasAttribute [ a alpaca:NameValuePair ;
            alpaca:pairName "t_stop" ;
            alpaca:pairValue "856.1752000000001 s" ],
        [ a alpaca:NameValuePair ;
            alpaca:pairName "analogsignals" ;
            alpaca:pairValue "[neo.core.analogsignal.AnalogSignal(t_start=855.6749 s, t_stop=856.1749 s, shape=(500, 96), dtype=float32, name=NeuralTimeSeriesDownsampled, description=Downsampled continuous neuronal recordings, where the downsampling was performed on-line by the recording system), neo.core.analogsignal.AnalogSignal(t_start=855.6750000000001 s, t_stop=856.1750000000001 s, shape=(500, 6), dtype=float32, name=BehaviourTimeSeries, description=AnalogSignal from  nsx2), neo.core.analogsignal.AnalogSignal(t_start=855.6752000000001 s, t_stop=856.1752000000001 s, shape=(15000, 96), dtype=float32, name=NeuralTimeSeriesRaw, description=Continuous raw neuronal recordings sampled at high resolution)]" ],
        [ a alpaca:NameValuePair ;
            alpaca:pairName "file_datetime" ;
            alpaca:pairValue "None" ],
        [ a alpaca:NameValuePair ;
            alpaca:pairName "t_start" ;
            alpaca:pairValue "855.6749 s" ],
        [ a alpaca:NameValuePair ;
            alpaca:pairName "index" ;
            alpaca:pairValue "None" ],
        [ a alpaca:NameValuePair ;
            alpaca:pairName "irregularlysampledsignals" ;
            alpaca:pairValue "[]" ],
        [ a alpaca:NameValuePair ;
            alpaca:pairName "block" ;
            alpaca:pairValue "builtins.NoneType()" ],
        [ a alpaca:NameValuePair ;
            alpaca:pairName "events" ;
            alpaca:pairValue "[neo.core.event.Event(shape=(1,), dtype=float64, name=DigitalTrialEvents, description=Trial events of the digital input port), neo.core.event.Event(shape=(1,), dtype=float64, name=TrialEvents, description=All trial events (digital and analog))]" ],
        [ a alpaca:NameValuePair ;
            alpaca:pairName "file_origin" ;
            alpaca:pairValue "None" ],
        [ a alpaca:NameValuePair ;
            alpaca:pairName "imagesequences" ;
            alpaca:pairValue "[]" ],
        [ a alpaca:NameValuePair ;
            alpaca:pairName "rec_datetime" ;
            alpaca:pairValue "2014-07-03 10:40:59" ],
        [ a alpaca:NameValuePair ;
            alpaca:pairName "name" ;
            alpaca:pairValue "Segment 0" ],
        [ a alpaca:NameValuePair ;
            alpaca:pairName "spiketrains" ;
            alpaca:pairValue "neo.core.spiketrainlist.SpikeTrainList(t_start=855.6752 s, t_stop=856.1752 s)" ],
        [ a alpaca:NameValuePair ;
            alpaca:pairName "description" ;
            alpaca:pairValue "Segment containing data from t_start to t_stop" ],
        [ a alpaca:NameValuePair ;
            alpaca:pairName "epochs" ;
            alpaca:pairValue "[]" ] ;
    alpaca:hashSource "joblib_SHA1" .

<urn:fz-juelich.de:alpaca:object:Python:neo.core.segment.Segment:336e8891546850d9fc56d5261d9cb090fddd57ae> a alpaca:DataObjectEntity ;
    prov:hadMember <urn:fz-juelich.de:alpaca:object:Python:builtins.list:4fb6926d8ff320242751b9d27775cf31a897c74c> ;
    prov:wasAttributedTo <urn:fz-juelich.de:alpaca:script:Python:psd_by_trial_type.py:bb407473457d8502fb3c2fbbac074a1f9a8c44a5087c93624350dc9b3e674bad#0376a8d4-84e0-4aad-a7ea-109d5eba12f6> ;
    prov:wasDerivedFrom <urn:fz-juelich.de:alpaca:object:Python:neo.core.epoch.Epoch:ac8784869abc536e72d40cd7d605d1dec34824c5>,
        <urn:fz-juelich.de:alpaca:object:Python:neo.core.segment.Segment:a29262a7479ff4673f2d7fa2e76ecb5c12cc57df> ;
    prov:wasGeneratedBy <urn:fz-juelich.de:alpaca:function_execution:Python:bb407473457d8502fb3c2fbbac074a1f9a8c44a5087c93624350dc9b3e674bad:0376a8d4-84e0-4aad-a7ea-109d5eba12f6:neo.utils.misc.cut_segment_by_epoch#5c405f94-2953-4c11-a63b-6b9f7653d13b> ;
    alpaca:hasAnnotation [ a alpaca:NameValuePair ;
            alpaca:pairName "trial_reject_HFC" ;
            alpaca:pairValue "False" ],
        [ a alpaca:NameValuePair ;
            alpaca:pairName "belongs_to_trialtype" ;
            alpaca:pairValue "PGLF" ],
        [ a alpaca:NameValuePair ;
            alpaca:pairName "id" ;
            alpaca:pairValue "" ],
        [ a alpaca:NameValuePair ;
            alpaca:pairName "condition" ;
            alpaca:pairValue "1" ],
        [ a alpaca:NameValuePair ;
            alpaca:pairName "trial_reject_IFC" ;
            alpaca:pairValue "False" ],
        [ a alpaca:NameValuePair ;
            alpaca:pairName "trial_reject_LFC" ;
            alpaca:pairValue "False" ],
        [ a alpaca:NameValuePair ;
            alpaca:pairName "performance_in_trial" ;
            alpaca:pairValue "255" ],
        [ a alpaca:NameValuePair ;
            alpaca:pairName "trial_id" ;
            alpaca:pairValue "98" ],
        [ a alpaca:NameValuePair ;
            alpaca:pairName "trial_timestamp_id" ;
            alpaca:pairValue "18261831" ],
        [ a alpaca:NameValuePair ;
            alpaca:pairName "performance_in_trial_str" ;
            alpaca:pairValue "correct_trial" ],
        [ a alpaca:NameValuePair ;
            alpaca:pairName "trial_event_labels" ;
            alpaca:pairValue "CUE-OFF" ] ;
    alpaca:hasAttribute [ a alpaca:NameValuePair ;
            alpaca:pairName "epochs" ;
            alpaca:pairValue "[]" ],
        [ a alpaca:NameValuePair ;
            alpaca:pairName "t_start" ;
            alpaca:pairValue "609.8319 s" ],
        [ a alpaca:NameValuePair ;
            alpaca:pairName "block" ;
            alpaca:pairValue "builtins.NoneType()" ],
        [ a alpaca:NameValuePair ;
            alpaca:pairName "spiketrains" ;
            alpaca:pairValue "neo.core.spiketrainlist.SpikeTrainList(t_start=609.8321666666667 s, t_stop=610.3321666666667 s)" ],
        [ a alpaca:NameValuePair ;
            alpaca:pairName "index" ;
            alpaca:pairValue "None" ],
        [ a alpaca:NameValuePair ;
            alpaca:pairName "file_datetime" ;
            alpaca:pairValue "None" ],
        [ a alpaca:NameValuePair ;
            alpaca:pairName "analogsignals" ;
            alpaca:pairValue "[neo.core.analogsignal.AnalogSignal(t_start=609.8319 s, t_stop=610.3319 s, shape=(500, 96), dtype=float32, name=NeuralTimeSeriesDownsampled, description=Downsampled continuous neuronal recordings, where the downsampling was performed on-line by the recording system), neo.core.analogsignal.AnalogSignal(t_start=609.832 s, t_stop=610.332 s, shape=(500, 6), dtype=float32, name=BehaviourTimeSeries, description=AnalogSignal from  nsx2), neo.core.analogsignal.AnalogSignal(t_start=609.8321666666667 s, t_stop=610.3321666666667 s, shape=(15000, 96), dtype=float32, name=NeuralTimeSeriesRaw, description=Continuous raw neuronal recordings sampled at high resolution)]" ],
        [ a alpaca:NameValuePair ;
            alpaca:pairName "t_stop" ;
            alpaca:pairValue "610.3321666666667 s" ],
        [ a alpaca:NameValuePair ;
            alpaca:pairName "name" ;
            alpaca:pairValue "Segment 0" ],
        [ a alpaca:NameValuePair ;
            alpaca:pairName "imagesequences" ;
            alpaca:pairValue "[]" ],
        [ a alpaca:NameValuePair ;
            alpaca:pairName "events" ;
            alpaca:pairValue "[neo.core.event.Event(shape=(1,), dtype=float64, name=DigitalTrialEvents, description=Trial events of the digital input port), neo.core.event.Event(shape=(1,), dtype=float64, name=TrialEvents, description=All trial events (digital and analog))]" ],
        [ a alpaca:NameValuePair ;
            alpaca:pairName "irregularlysampledsignals" ;
            alpaca:pairValue "[]" ],
        [ a alpaca:NameValuePair ;
            alpaca:pairName "rec_datetime" ;
            alpaca:pairValue "2014-07-03 10:40:59" ],
        [ a alpaca:NameValuePair ;
            alpaca:pairName "description" ;
            alpaca:pairValue "Segment containing data from t_start to t_stop" ],
        [ a alpaca:NameValuePair ;
            alpaca:pairName "file_origin" ;
            alpaca:pairValue "None" ] ;
    alpaca:hashSource "joblib_SHA1" .

<urn:fz-juelich.de:alpaca:object:Python:neo.core.segment.Segment:341480e2f4640779a1eec1a6f47d0c1983a4fc45> a alpaca:DataObjectEntity ;
    prov:hadMember <urn:fz-juelich.de:alpaca:object:Python:builtins.list:81c72cfd1192b37bccc5d69d4e13521e12a0d060> ;
    prov:wasAttributedTo <urn:fz-juelich.de:alpaca:script:Python:psd_by_trial_type.py:bb407473457d8502fb3c2fbbac074a1f9a8c44a5087c93624350dc9b3e674bad#0376a8d4-84e0-4aad-a7ea-109d5eba12f6> ;
    prov:wasDerivedFrom <urn:fz-juelich.de:alpaca:object:Python:neo.core.epoch.Epoch:95ada5cc7690d47837b7fbc1b7a7977592f4d9b8>,
        <urn:fz-juelich.de:alpaca:object:Python:neo.core.segment.Segment:a29262a7479ff4673f2d7fa2e76ecb5c12cc57df> ;
    prov:wasGeneratedBy <urn:fz-juelich.de:alpaca:function_execution:Python:bb407473457d8502fb3c2fbbac074a1f9a8c44a5087c93624350dc9b3e674bad:0376a8d4-84e0-4aad-a7ea-109d5eba12f6:neo.utils.misc.cut_segment_by_epoch#16f21498-6024-4d7d-a9dd-1e069e9fa736> ;
    alpaca:hasAnnotation [ a alpaca:NameValuePair ;
            alpaca:pairName "trial_event_labels" ;
            alpaca:pairValue "CUE-OFF" ],
        [ a alpaca:NameValuePair ;
            alpaca:pairName "id" ;
            alpaca:pairValue "" ],
        [ a alpaca:NameValuePair ;
            alpaca:pairName "performance_in_trial" ;
            alpaca:pairValue "255" ],
        [ a alpaca:NameValuePair ;
            alpaca:pairName "belongs_to_trialtype" ;
            alpaca:pairValue "SGHF" ],
        [ a alpaca:NameValuePair ;
            alpaca:pairName "trial_reject_IFC" ;
            alpaca:pairValue "False" ],
        [ a alpaca:NameValuePair ;
            alpaca:pairName "condition" ;
            alpaca:pairValue "1" ],
        [ a alpaca:NameValuePair ;
            alpaca:pairName "trial_timestamp_id" ;
            alpaca:pairValue "12696537" ],
        [ a alpaca:NameValuePair ;
            alpaca:pairName "trial_id" ;
            alpaca:pairValue "69" ],
        [ a alpaca:NameValuePair ;
            alpaca:pairName "trial_reject_HFC" ;
            alpaca:pairValue "False" ],
        [ a alpaca:NameValuePair ;
            alpaca:pairName "performance_in_trial_str" ;
            alpaca:pairValue "correct_trial" ],
        [ a alpaca:NameValuePair ;
            alpaca:pairName "trial_reject_LFC" ;
            alpaca:pairValue "False" ] ;
    alpaca:hasAttribute [ a alpaca:NameValuePair ;
            alpaca:pairName "imagesequences" ;
            alpaca:pairValue "[]" ],
        [ a alpaca:NameValuePair ;
            alpaca:pairName "index" ;
            alpaca:pairValue "None" ],
        [ a alpaca:NameValuePair ;
            alpaca:pairName "name" ;
            alpaca:pairValue "Segment 0" ],
        [ a alpaca:NameValuePair ;
            alpaca:pairName "irregularlysampledsignals" ;
            alpaca:pairValue "[]" ],
        [ a alpaca:NameValuePair ;
            alpaca:pairName "t_start" ;
            alpaca:pairValue "424.32090000000005 s" ],
        [ a alpaca:NameValuePair ;
            alpaca:pairName "events" ;
            alpaca:pairValue "[neo.core.event.Event(shape=(1,), dtype=float64, name=DigitalTrialEvents, description=Trial events of the digital input port), neo.core.event.Event(shape=(1,), dtype=float64, name=TrialEvents, description=All trial events (digital and analog))]" ],
        [ a alpaca:NameValuePair ;
            alpaca:pairName "rec_datetime" ;
            alpaca:pairValue "2014-07-03 10:40:59" ],
        [ a alpaca:NameValuePair ;
            alpaca:pairName "description" ;
            alpaca:pairValue "Segment containing data from t_start to t_stop" ],
        [ a alpaca:NameValuePair ;
            alpaca:pairName "file_datetime" ;
            alpaca:pairValue "None" ],
        [ a alpaca:NameValuePair ;
            alpaca:pairName "spiketrains" ;
            alpaca:pairValue "neo.core.spiketrainlist.SpikeTrainList(t_start=424.32126666666665 s, t_stop=424.82126666666665 s)" ],
        [ a alpaca:NameValuePair ;
            alpaca:pairName "analogsignals" ;
            alpaca:pairValue "[neo.core.analogsignal.AnalogSignal(t_start=424.32090000000005 s, t_stop=424.82090000000005 s, shape=(500, 96), dtype=float32, name=NeuralTimeSeriesDownsampled, description=Downsampled continuous neuronal recordings, where the downsampling was performed on-line by the recording system), neo.core.analogsignal.AnalogSignal(t_start=424.321 s, t_stop=424.821 s, shape=(500, 6), dtype=float32, name=BehaviourTimeSeries, description=AnalogSignal from  nsx2), neo.core.analogsignal.AnalogSignal(t_start=424.32126666666665 s, t_stop=424.82126666666665 s, shape=(15000, 96), dtype=float32, name=NeuralTimeSeriesRaw, description=Continuous raw neuronal recordings sampled at high resolution)]" ],
        [ a alpaca:NameValuePair ;
            alpaca:pairName "block" ;
            alpaca:pairValue "builtins.NoneType()" ],
        [ a alpaca:NameValuePair ;
            alpaca:pairName "t_stop" ;
            alpaca:pairValue "424.82126666666665 s" ],
        [ a alpaca:NameValuePair ;
            alpaca:pairName "file_origin" ;
            alpaca:pairValue "None" ],
        [ a alpaca:NameValuePair ;
            alpaca:pairName "epochs" ;
            alpaca:pairValue "[]" ] ;
    alpaca:hashSource "joblib_SHA1" .

<urn:fz-juelich.de:alpaca:object:Python:neo.core.segment.Segment:34490f76097715ad2481936610af2283a7c36241> a alpaca:DataObjectEntity ;
    prov:hadMember <urn:fz-juelich.de:alpaca:object:Python:builtins.list:554c10a238645807de87faddf6dd81971cab54ad> ;
    prov:wasAttributedTo <urn:fz-juelich.de:alpaca:script:Python:psd_by_trial_type.py:bb407473457d8502fb3c2fbbac074a1f9a8c44a5087c93624350dc9b3e674bad#0376a8d4-84e0-4aad-a7ea-109d5eba12f6> ;
    prov:wasDerivedFrom <urn:fz-juelich.de:alpaca:object:Python:neo.core.epoch.Epoch:3a8f00aa292a39817dd45cdc819db14eeb9acfa6>,
        <urn:fz-juelich.de:alpaca:object:Python:neo.core.segment.Segment:a0a51c2dfdec5800a5e45e473ce5d221e5281307> ;
    prov:wasGeneratedBy <urn:fz-juelich.de:alpaca:function_execution:Python:bb407473457d8502fb3c2fbbac074a1f9a8c44a5087c93624350dc9b3e674bad:0376a8d4-84e0-4aad-a7ea-109d5eba12f6:neo.utils.misc.cut_segment_by_epoch#5c6950fb-bb7b-4da1-a5c8-ae723d96cea8> ;
    alpaca:hasAnnotation [ a alpaca:NameValuePair ;
            alpaca:pairName "trial_reject_HFC" ;
            alpaca:pairValue "False" ],
        [ a alpaca:NameValuePair ;
            alpaca:pairName "condition" ;
            alpaca:pairValue "1" ],
        [ a alpaca:NameValuePair ;
            alpaca:pairName "trial_reject_IFC" ;
            alpaca:pairValue "False" ],
        [ a alpaca:NameValuePair ;
            alpaca:pairName "trial_id" ;
            alpaca:pairValue "89" ],
        [ a alpaca:NameValuePair ;
            alpaca:pairName "id" ;
            alpaca:pairValue "" ],
        [ a alpaca:NameValuePair ;
            alpaca:pairName "trial_event_labels" ;
            alpaca:pairValue "CUE-OFF" ],
        [ a alpaca:NameValuePair ;
            alpaca:pairName "trial_timestamp_id" ;
            alpaca:pairValue "9169797" ],
        [ a alpaca:NameValuePair ;
            alpaca:pairName "belongs_to_trialtype" ;
            alpaca:pairValue "PGLF" ],
        [ a alpaca:NameValuePair ;
            alpaca:pairName "performance_in_trial_str" ;
            alpaca:pairValue "correct_trial" ],
        [ a alpaca:NameValuePair ;
            alpaca:pairName "performance_in_trial" ;
            alpaca:pairValue "255" ],
        [ a alpaca:NameValuePair ;
            alpaca:pairName "trial_reject_LFC" ;
            alpaca:pairValue "False" ] ;
    alpaca:hasAttribute [ a alpaca:NameValuePair ;
            alpaca:pairName "imagesequences" ;
            alpaca:pairValue "[]" ],
        [ a alpaca:NameValuePair ;
            alpaca:pairName "analogsignals" ;
            alpaca:pairValue "[neo.core.analogsignal.AnalogSignal(t_start=306.766 s, t_stop=307.266 s, shape=(500, 6), dtype=float32, name=BehaviourTimeSeries, description=AnalogSignal from  nsx2), neo.core.analogsignal.AnalogSignal(t_start=306.76563333333337 s, t_stop=307.26563333333337 s, shape=(15000, 96), dtype=float32, name=NeuralTimeSeriesRaw, description=Continuous raw neuronal recordings sampled at high resolution)]" ],
        [ a alpaca:NameValuePair ;
            alpaca:pairName "rec_datetime" ;
            alpaca:pairValue "2010-12-10 10:50:10" ],
        [ a alpaca:NameValuePair ;
            alpaca:pairName "spiketrains" ;
            alpaca:pairValue "neo.core.spiketrainlist.SpikeTrainList(t_start=306.7656333333333 s, t_stop=307.2656333333333 s)" ],
        [ a alpaca:NameValuePair ;
            alpaca:pairName "file_origin" ;
            alpaca:pairValue "None" ],
        [ a alpaca:NameValuePair ;
            alpaca:pairName "events" ;
            alpaca:pairValue "[neo.core.event.Event(shape=(1,), dtype=float64, name=DigitalTrialEvents, description=Trial events of the digital input port), neo.core.event.Event(shape=(1,), dtype=float64, name=TrialEvents, description=All trial events (digital and analog))]" ],
        [ a alpaca:NameValuePair ;
            alpaca:pairName "irregularlysampledsignals" ;
            alpaca:pairValue "[]" ],
        [ a alpaca:NameValuePair ;
            alpaca:pairName "name" ;
            alpaca:pairValue "Segment 0" ],
        [ a alpaca:NameValuePair ;
            alpaca:pairName "t_stop" ;
            alpaca:pairValue "307.266 s" ],
        [ a alpaca:NameValuePair ;
            alpaca:pairName "block" ;
            alpaca:pairValue "builtins.NoneType()" ],
        [ a alpaca:NameValuePair ;
            alpaca:pairName "index" ;
            alpaca:pairValue "None" ],
        [ a alpaca:NameValuePair ;
            alpaca:pairName "description" ;
            alpaca:pairValue "Segment containing data from t_start to t_stop" ],
        [ a alpaca:NameValuePair ;
            alpaca:pairName "file_datetime" ;
            alpaca:pairValue "None" ],
        [ a alpaca:NameValuePair ;
            alpaca:pairName "epochs" ;
            alpaca:pairValue "[]" ],
        [ a alpaca:NameValuePair ;
            alpaca:pairName "t_start" ;
            alpaca:pairValue "306.7656333333333 s" ] ;
    alpaca:hashSource "joblib_SHA1" .

<urn:fz-juelich.de:alpaca:object:Python:neo.core.segment.Segment:35db9d99f8615fae44d067c09416c85a63c60ce1> a alpaca:DataObjectEntity ;
    prov:hadMember <urn:fz-juelich.de:alpaca:object:Python:builtins.list:4a768b46b0662244e1f41cf1aa027b8a3c8d2f1a> ;
    prov:wasAttributedTo <urn:fz-juelich.de:alpaca:script:Python:psd_by_trial_type.py:bb407473457d8502fb3c2fbbac074a1f9a8c44a5087c93624350dc9b3e674bad#0376a8d4-84e0-4aad-a7ea-109d5eba12f6> ;
    prov:wasDerivedFrom <urn:fz-juelich.de:alpaca:object:Python:neo.core.epoch.Epoch:8c03a7f40030531ee8e88d4964728c4f42eaeb79>,
        <urn:fz-juelich.de:alpaca:object:Python:neo.core.segment.Segment:a0a51c2dfdec5800a5e45e473ce5d221e5281307> ;
    prov:wasGeneratedBy <urn:fz-juelich.de:alpaca:function_execution:Python:bb407473457d8502fb3c2fbbac074a1f9a8c44a5087c93624350dc9b3e674bad:0376a8d4-84e0-4aad-a7ea-109d5eba12f6:neo.utils.misc.cut_segment_by_epoch#d6158480-9b2c-4b93-bb03-968a08937d97> ;
    alpaca:hasAnnotation [ a alpaca:NameValuePair ;
            alpaca:pairName "trial_reject_HFC" ;
            alpaca:pairValue "False" ],
        [ a alpaca:NameValuePair ;
            alpaca:pairName "belongs_to_trialtype" ;
            alpaca:pairValue "PGHF" ],
        [ a alpaca:NameValuePair ;
            alpaca:pairName "performance_in_trial" ;
            alpaca:pairValue "255" ],
        [ a alpaca:NameValuePair ;
            alpaca:pairName "id" ;
            alpaca:pairValue "" ],
        [ a alpaca:NameValuePair ;
            alpaca:pairName "trial_reject_IFC" ;
            alpaca:pairValue "False" ],
        [ a alpaca:NameValuePair ;
            alpaca:pairName "trial_reject_LFC" ;
            alpaca:pairValue "False" ],
        [ a alpaca:NameValuePair ;
            alpaca:pairName "trial_id" ;
            alpaca:pairValue "126" ],
        [ a alpaca:NameValuePair ;
            alpaca:pairName "trial_event_labels" ;
            alpaca:pairValue "CUE-OFF" ],
        [ a alpaca:NameValuePair ;
            alpaca:pairName "performance_in_trial_str" ;
            alpaca:pairValue "correct_trial" ],
        [ a alpaca:NameValuePair ;
            alpaca:pairName "trial_timestamp_id" ;
            alpaca:pairValue "12855077" ],
        [ a alpaca:NameValuePair ;
            alpaca:pairName "condition" ;
            alpaca:pairValue "1" ] ;
    alpaca:hasAttribute [ a alpaca:NameValuePair ;
            alpaca:pairName "file_origin" ;
            alpaca:pairValue "None" ],
        [ a alpaca:NameValuePair ;
            alpaca:pairName "description" ;
            alpaca:pairValue "Segment containing data from t_start to t_stop" ],
        [ a alpaca:NameValuePair ;
            alpaca:pairName "imagesequences" ;
            alpaca:pairValue "[]" ],
        [ a alpaca:NameValuePair ;
            alpaca:pairName "t_stop" ;
            alpaca:pairValue "430.1084333333334 s" ],
        [ a alpaca:NameValuePair ;
            alpaca:pairName "rec_datetime" ;
            alpaca:pairValue "2010-12-10 10:50:10" ],
        [ a alpaca:NameValuePair ;
            alpaca:pairName "events" ;
            alpaca:pairValue "[neo.core.event.Event(shape=(1,), dtype=float64, name=DigitalTrialEvents, description=Trial events of the digital input port), neo.core.event.Event(shape=(1,), dtype=float64, name=TrialEvents, description=All trial events (digital and analog))]" ],
        [ a alpaca:NameValuePair ;
            alpaca:pairName "spiketrains" ;
            alpaca:pairValue "neo.core.spiketrainlist.SpikeTrainList(t_start=429.6084333333333 s, t_stop=430.1084333333333 s)" ],
        [ a alpaca:NameValuePair ;
            alpaca:pairName "t_start" ;
            alpaca:pairValue "429.608 s" ],
        [ a alpaca:NameValuePair ;
            alpaca:pairName "index" ;
            alpaca:pairValue "None" ],
        [ a alpaca:NameValuePair ;
            alpaca:pairName "block" ;
            alpaca:pairValue "builtins.NoneType()" ],
        [ a alpaca:NameValuePair ;
            alpaca:pairName "analogsignals" ;
            alpaca:pairValue "[neo.core.analogsignal.AnalogSignal(t_start=429.608 s, t_stop=430.108 s, shape=(500, 6), dtype=float32, name=BehaviourTimeSeries, description=AnalogSignal from  nsx2), neo.core.analogsignal.AnalogSignal(t_start=429.6084333333334 s, t_stop=430.1084333333334 s, shape=(15000, 96), dtype=float32, name=NeuralTimeSeriesRaw, description=Continuous raw neuronal recordings sampled at high resolution)]" ],
        [ a alpaca:NameValuePair ;
            alpaca:pairName "epochs" ;
            alpaca:pairValue "[]" ],
        [ a alpaca:NameValuePair ;
            alpaca:pairName "file_datetime" ;
            alpaca:pairValue "None" ],
        [ a alpaca:NameValuePair ;
            alpaca:pairName "irregularlysampledsignals" ;
            alpaca:pairValue "[]" ],
        [ a alpaca:NameValuePair ;
            alpaca:pairName "name" ;
            alpaca:pairValue "Segment 0" ] ;
    alpaca:hashSource "joblib_SHA1" .

<urn:fz-juelich.de:alpaca:object:Python:neo.core.segment.Segment:368ad5029d330ce2879e93216b1047405f9b865b> a alpaca:DataObjectEntity ;
    prov:hadMember <urn:fz-juelich.de:alpaca:object:Python:builtins.list:ad3b257db8d90b3e74a7ef3ff328da72c16098a9> ;
    prov:wasAttributedTo <urn:fz-juelich.de:alpaca:script:Python:psd_by_trial_type.py:bb407473457d8502fb3c2fbbac074a1f9a8c44a5087c93624350dc9b3e674bad#0376a8d4-84e0-4aad-a7ea-109d5eba12f6> ;
    prov:wasDerivedFrom <urn:fz-juelich.de:alpaca:object:Python:neo.core.epoch.Epoch:ac8784869abc536e72d40cd7d605d1dec34824c5>,
        <urn:fz-juelich.de:alpaca:object:Python:neo.core.segment.Segment:a29262a7479ff4673f2d7fa2e76ecb5c12cc57df> ;
    prov:wasGeneratedBy <urn:fz-juelich.de:alpaca:function_execution:Python:bb407473457d8502fb3c2fbbac074a1f9a8c44a5087c93624350dc9b3e674bad:0376a8d4-84e0-4aad-a7ea-109d5eba12f6:neo.utils.misc.cut_segment_by_epoch#5c405f94-2953-4c11-a63b-6b9f7653d13b> ;
    alpaca:hasAnnotation [ a alpaca:NameValuePair ;
            alpaca:pairName "performance_in_trial_str" ;
            alpaca:pairValue "correct_trial" ],
        [ a alpaca:NameValuePair ;
            alpaca:pairName "trial_id" ;
            alpaca:pairValue "97" ],
        [ a alpaca:NameValuePair ;
            alpaca:pairName "condition" ;
            alpaca:pairValue "1" ],
        [ a alpaca:NameValuePair ;
            alpaca:pairName "performance_in_trial" ;
            alpaca:pairValue "255" ],
        [ a alpaca:NameValuePair ;
            alpaca:pairName "belongs_to_trialtype" ;
            alpaca:pairValue "PGLF" ],
        [ a alpaca:NameValuePair ;
            alpaca:pairName "trial_reject_LFC" ;
            alpaca:pairValue "False" ],
        [ a alpaca:NameValuePair ;
            alpaca:pairName "id" ;
            alpaca:pairValue "" ],
        [ a alpaca:NameValuePair ;
            alpaca:pairName "trial_reject_HFC" ;
            alpaca:pairValue "False" ],
        [ a alpaca:NameValuePair ;
            alpaca:pairName "trial_timestamp_id" ;
            alpaca:pairValue "18078058" ],
        [ a alpaca:NameValuePair ;
            alpaca:pairName "trial_event_labels" ;
            alpaca:pairValue "CUE-OFF" ],
        [ a alpaca:NameValuePair ;
            alpaca:pairName "trial_reject_IFC" ;
            alpaca:pairValue "False" ] ;
    alpaca:hasAttribute [ a alpaca:NameValuePair ;
            alpaca:pairName "t_stop" ;
            alpaca:pairValue "604.2072666666668 s" ],
        [ a alpaca:NameValuePair ;
            alpaca:pairName "description" ;
            alpaca:pairValue "Segment containing data from t_start to t_stop" ],
        [ a alpaca:NameValuePair ;
            alpaca:pairName "name" ;
            alpaca:pairValue "Segment 0" ],
        [ a alpaca:NameValuePair ;
            alpaca:pairName "index" ;
            alpaca:pairValue "None" ],
        [ a alpaca:NameValuePair ;
            alpaca:pairName "events" ;
            alpaca:pairValue "[neo.core.event.Event(shape=(1,), dtype=float64, name=DigitalTrialEvents, description=Trial events of the digital input port), neo.core.event.Event(shape=(1,), dtype=float64, name=TrialEvents, description=All trial events (digital and analog))]" ],
        [ a alpaca:NameValuePair ;
            alpaca:pairName "block" ;
            alpaca:pairValue "builtins.NoneType()" ],
        [ a alpaca:NameValuePair ;
            alpaca:pairName "spiketrains" ;
            alpaca:pairValue "neo.core.spiketrainlist.SpikeTrainList(t_start=603.7072666666667 s, t_stop=604.2072666666667 s)" ],
        [ a alpaca:NameValuePair ;
            alpaca:pairName "rec_datetime" ;
            alpaca:pairValue "2014-07-03 10:40:59" ],
        [ a alpaca:NameValuePair ;
            alpaca:pairName "analogsignals" ;
            alpaca:pairValue "[neo.core.analogsignal.AnalogSignal(t_start=603.7069 s, t_stop=604.2069 s, shape=(500, 96), dtype=float32, name=NeuralTimeSeriesDownsampled, description=Downsampled continuous neuronal recordings, where the downsampling was performed on-line by the recording system), neo.core.analogsignal.AnalogSignal(t_start=603.707 s, t_stop=604.207 s, shape=(500, 6), dtype=float32, name=BehaviourTimeSeries, description=AnalogSignal from  nsx2), neo.core.analogsignal.AnalogSignal(t_start=603.7072666666668 s, t_stop=604.2072666666668 s, shape=(15000, 96), dtype=float32, name=NeuralTimeSeriesRaw, description=Continuous raw neuronal recordings sampled at high resolution)]" ],
        [ a alpaca:NameValuePair ;
            alpaca:pairName "irregularlysampledsignals" ;
            alpaca:pairValue "[]" ],
        [ a alpaca:NameValuePair ;
            alpaca:pairName "epochs" ;
            alpaca:pairValue "[]" ],
        [ a alpaca:NameValuePair ;
            alpaca:pairName "file_origin" ;
            alpaca:pairValue "None" ],
        [ a alpaca:NameValuePair ;
            alpaca:pairName "imagesequences" ;
            alpaca:pairValue "[]" ],
        [ a alpaca:NameValuePair ;
            alpaca:pairName "file_datetime" ;
            alpaca:pairValue "None" ],
        [ a alpaca:NameValuePair ;
            alpaca:pairName "t_start" ;
            alpaca:pairValue "603.7069 s" ] ;
    alpaca:hashSource "joblib_SHA1" .

<urn:fz-juelich.de:alpaca:object:Python:neo.core.segment.Segment:3723b912ec716557e40769b49b975b841aaede84> a alpaca:DataObjectEntity ;
    prov:hadMember <urn:fz-juelich.de:alpaca:object:Python:builtins.list:c8f141390b971ebf46883f1299858764634b7f06> ;
    prov:wasAttributedTo <urn:fz-juelich.de:alpaca:script:Python:psd_by_trial_type.py:bb407473457d8502fb3c2fbbac074a1f9a8c44a5087c93624350dc9b3e674bad#0376a8d4-84e0-4aad-a7ea-109d5eba12f6> ;
    prov:wasDerivedFrom <urn:fz-juelich.de:alpaca:object:Python:neo.core.epoch.Epoch:053007ed434c0d81903aed7adb8134eea8da381b>,
        <urn:fz-juelich.de:alpaca:object:Python:neo.core.segment.Segment:a0a51c2dfdec5800a5e45e473ce5d221e5281307> ;
    prov:wasGeneratedBy <urn:fz-juelich.de:alpaca:function_execution:Python:bb407473457d8502fb3c2fbbac074a1f9a8c44a5087c93624350dc9b3e674bad:0376a8d4-84e0-4aad-a7ea-109d5eba12f6:neo.utils.misc.cut_segment_by_epoch#64e10d92-0309-4555-863c-b7a4d2fcc2a9> ;
    alpaca:hasAnnotation [ a alpaca:NameValuePair ;
            alpaca:pairName "performance_in_trial_str" ;
            alpaca:pairValue "correct_trial" ],
        [ a alpaca:NameValuePair ;
            alpaca:pairName "trial_timestamp_id" ;
            alpaca:pairValue "119769" ],
        [ a alpaca:NameValuePair ;
            alpaca:pairName "trial_event_labels" ;
            alpaca:pairValue "CUE-OFF" ],
        [ a alpaca:NameValuePair ;
            alpaca:pairName "belongs_to_trialtype" ;
            alpaca:pairValue "SGLF" ],
        [ a alpaca:NameValuePair ;
            alpaca:pairName "trial_reject_IFC" ;
            alpaca:pairValue "False" ],
        [ a alpaca:NameValuePair ;
            alpaca:pairName "condition" ;
            alpaca:pairValue "1" ],
        [ a alpaca:NameValuePair ;
            alpaca:pairName "id" ;
            alpaca:pairValue "" ],
        [ a alpaca:NameValuePair ;
            alpaca:pairName "performance_in_trial" ;
            alpaca:pairValue "255" ],
        [ a alpaca:NameValuePair ;
            alpaca:pairName "trial_reject_HFC" ;
            alpaca:pairValue "False" ],
        [ a alpaca:NameValuePair ;
            alpaca:pairName "trial_id" ;
            alpaca:pairValue "2" ],
        [ a alpaca:NameValuePair ;
            alpaca:pairName "trial_reject_LFC" ;
            alpaca:pairValue "False" ] ;
    alpaca:hasAttribute [ a alpaca:NameValuePair ;
            alpaca:pairName "rec_datetime" ;
            alpaca:pairValue "2010-12-10 10:50:10" ],
        [ a alpaca:NameValuePair ;
            alpaca:pairName "analogsignals" ;
            alpaca:pairValue "[neo.core.analogsignal.AnalogSignal(t_start=5.1000000000000005 s, t_stop=5.6000000000000005 s, shape=(500, 6), dtype=float32, name=BehaviourTimeSeries, description=AnalogSignal from  nsx2), neo.core.analogsignal.AnalogSignal(t_start=5.0997 s, t_stop=5.5997 s, shape=(15000, 96), dtype=float32, name=NeuralTimeSeriesRaw, description=Continuous raw neuronal recordings sampled at high resolution)]" ],
        [ a alpaca:NameValuePair ;
            alpaca:pairName "name" ;
            alpaca:pairValue "Segment 0" ],
        [ a alpaca:NameValuePair ;
            alpaca:pairName "t_stop" ;
            alpaca:pairValue "5.6000000000000005 s" ],
        [ a alpaca:NameValuePair ;
            alpaca:pairName "irregularlysampledsignals" ;
            alpaca:pairValue "[]" ],
        [ a alpaca:NameValuePair ;
            alpaca:pairName "epochs" ;
            alpaca:pairValue "[]" ],
        [ a alpaca:NameValuePair ;
            alpaca:pairName "imagesequences" ;
            alpaca:pairValue "[]" ],
        [ a alpaca:NameValuePair ;
            alpaca:pairName "spiketrains" ;
            alpaca:pairValue "neo.core.spiketrainlist.SpikeTrainList(t_start=5.0997 s, t_stop=5.5997 s)" ],
        [ a alpaca:NameValuePair ;
            alpaca:pairName "file_origin" ;
            alpaca:pairValue "None" ],
        [ a alpaca:NameValuePair ;
            alpaca:pairName "index" ;
            alpaca:pairValue "None" ],
        [ a alpaca:NameValuePair ;
            alpaca:pairName "description" ;
            alpaca:pairValue "Segment containing data from t_start to t_stop" ],
        [ a alpaca:NameValuePair ;
            alpaca:pairName "file_datetime" ;
            alpaca:pairValue "None" ],
        [ a alpaca:NameValuePair ;
            alpaca:pairName "t_start" ;
            alpaca:pairValue "5.0997 s" ],
        [ a alpaca:NameValuePair ;
            alpaca:pairName "events" ;
            alpaca:pairValue "[neo.core.event.Event(shape=(1,), dtype=float64, name=DigitalTrialEvents, description=Trial events of the digital input port), neo.core.event.Event(shape=(1,), dtype=float64, name=TrialEvents, description=All trial events (digital and analog))]" ],
        [ a alpaca:NameValuePair ;
            alpaca:pairName "block" ;
            alpaca:pairValue "builtins.NoneType()" ] ;
    alpaca:hashSource "joblib_SHA1" .

<urn:fz-juelich.de:alpaca:object:Python:neo.core.segment.Segment:37dd4791b3e5c47db6f0239ac2bb02184fefb11d> a alpaca:DataObjectEntity ;
    prov:hadMember <urn:fz-juelich.de:alpaca:object:Python:builtins.list:3cefacf5af301aa07cff5f55d28e8a9be122adeb> ;
    prov:wasAttributedTo <urn:fz-juelich.de:alpaca:script:Python:psd_by_trial_type.py:bb407473457d8502fb3c2fbbac074a1f9a8c44a5087c93624350dc9b3e674bad#0376a8d4-84e0-4aad-a7ea-109d5eba12f6> ;
    prov:wasDerivedFrom <urn:fz-juelich.de:alpaca:object:Python:neo.core.epoch.Epoch:95ada5cc7690d47837b7fbc1b7a7977592f4d9b8>,
        <urn:fz-juelich.de:alpaca:object:Python:neo.core.segment.Segment:a29262a7479ff4673f2d7fa2e76ecb5c12cc57df> ;
    prov:wasGeneratedBy <urn:fz-juelich.de:alpaca:function_execution:Python:bb407473457d8502fb3c2fbbac074a1f9a8c44a5087c93624350dc9b3e674bad:0376a8d4-84e0-4aad-a7ea-109d5eba12f6:neo.utils.misc.cut_segment_by_epoch#16f21498-6024-4d7d-a9dd-1e069e9fa736> ;
    alpaca:hasAnnotation [ a alpaca:NameValuePair ;
            alpaca:pairName "trial_id" ;
            alpaca:pairValue "99" ],
        [ a alpaca:NameValuePair ;
            alpaca:pairName "performance_in_trial_str" ;
            alpaca:pairValue "correct_trial" ],
        [ a alpaca:NameValuePair ;
            alpaca:pairName "id" ;
            alpaca:pairValue "" ],
        [ a alpaca:NameValuePair ;
            alpaca:pairName "condition" ;
            alpaca:pairValue "1" ],
        [ a alpaca:NameValuePair ;
            alpaca:pairName "trial_reject_HFC" ;
            alpaca:pairValue "False" ],
        [ a alpaca:NameValuePair ;
            alpaca:pairName "trial_reject_IFC" ;
            alpaca:pairValue "False" ],
        [ a alpaca:NameValuePair ;
            alpaca:pairName "belongs_to_trialtype" ;
            alpaca:pairValue "SGHF" ],
        [ a alpaca:NameValuePair ;
            alpaca:pairName "performance_in_trial" ;
            alpaca:pairValue "255" ],
        [ a alpaca:NameValuePair ;
            alpaca:pairName "trial_reject_LFC" ;
            alpaca:pairValue "False" ],
        [ a alpaca:NameValuePair ;
            alpaca:pairName "trial_timestamp_id" ;
            alpaca:pairValue "18440894" ],
        [ a alpaca:NameValuePair ;
            alpaca:pairName "trial_event_labels" ;
            alpaca:pairValue "CUE-OFF" ] ;
    alpaca:hasAttribute [ a alpaca:NameValuePair ;
            alpaca:pairName "file_origin" ;
            alpaca:pairValue "None" ],
        [ a alpaca:NameValuePair ;
            alpaca:pairName "name" ;
            alpaca:pairValue "Segment 0" ],
        [ a alpaca:NameValuePair ;
            alpaca:pairName "events" ;
            alpaca:pairValue "[neo.core.event.Event(shape=(1,), dtype=float64, name=DigitalTrialEvents, description=Trial events of the digital input port), neo.core.event.Event(shape=(1,), dtype=float64, name=TrialEvents, description=All trial events (digital and analog))]" ],
        [ a alpaca:NameValuePair ;
            alpaca:pairName "analogsignals" ;
            alpaca:pairValue "[neo.core.analogsignal.AnalogSignal(t_start=615.8018999999999 s, t_stop=616.3018999999999 s, shape=(500, 96), dtype=float32, name=NeuralTimeSeriesDownsampled, description=Downsampled continuous neuronal recordings, where the downsampling was performed on-line by the recording system), neo.core.analogsignal.AnalogSignal(t_start=615.802 s, t_stop=616.302 s, shape=(500, 6), dtype=float32, name=BehaviourTimeSeries, description=AnalogSignal from  nsx2), neo.core.analogsignal.AnalogSignal(t_start=615.8018000000001 s, t_stop=616.3018000000001 s, shape=(15000, 96), dtype=float32, name=NeuralTimeSeriesRaw, description=Continuous raw neuronal recordings sampled at high resolution)]" ],
        [ a alpaca:NameValuePair ;
            alpaca:pairName "t_start" ;
            alpaca:pairValue "615.8018 s" ],
        [ a alpaca:NameValuePair ;
            alpaca:pairName "file_datetime" ;
            alpaca:pairValue "None" ],
        [ a alpaca:NameValuePair ;
            alpaca:pairName "epochs" ;
            alpaca:pairValue "[]" ],
        [ a alpaca:NameValuePair ;
            alpaca:pairName "block" ;
            alpaca:pairValue "builtins.NoneType()" ],
        [ a alpaca:NameValuePair ;
            alpaca:pairName "t_stop" ;
            alpaca:pairValue "616.302 s" ],
        [ a alpaca:NameValuePair ;
            alpaca:pairName "imagesequences" ;
            alpaca:pairValue "[]" ],
        [ a alpaca:NameValuePair ;
            alpaca:pairName "irregularlysampledsignals" ;
            alpaca:pairValue "[]" ],
        [ a alpaca:NameValuePair ;
            alpaca:pairName "index" ;
            alpaca:pairValue "None" ],
        [ a alpaca:NameValuePair ;
            alpaca:pairName "description" ;
            alpaca:pairValue "Segment containing data from t_start to t_stop" ],
        [ a alpaca:NameValuePair ;
            alpaca:pairName "rec_datetime" ;
            alpaca:pairValue "2014-07-03 10:40:59" ],
        [ a alpaca:NameValuePair ;
            alpaca:pairName "spiketrains" ;
            alpaca:pairValue "neo.core.spiketrainlist.SpikeTrainList(t_start=615.8018 s, t_stop=616.3018 s)" ] ;
    alpaca:hashSource "joblib_SHA1" .

<urn:fz-juelich.de:alpaca:object:Python:neo.core.segment.Segment:3a3d5c2999d80d2b1e3b3a4e274fcdf061cd25d9> a alpaca:DataObjectEntity ;
    prov:hadMember <urn:fz-juelich.de:alpaca:object:Python:builtins.list:a3b6290381bf3be64f45c9cd0e3d3eb8fc435804> ;
    prov:wasAttributedTo <urn:fz-juelich.de:alpaca:script:Python:psd_by_trial_type.py:bb407473457d8502fb3c2fbbac074a1f9a8c44a5087c93624350dc9b3e674bad#0376a8d4-84e0-4aad-a7ea-109d5eba12f6> ;
    prov:wasDerivedFrom <urn:fz-juelich.de:alpaca:object:Python:neo.core.epoch.Epoch:053007ed434c0d81903aed7adb8134eea8da381b>,
        <urn:fz-juelich.de:alpaca:object:Python:neo.core.segment.Segment:a0a51c2dfdec5800a5e45e473ce5d221e5281307> ;
    prov:wasGeneratedBy <urn:fz-juelich.de:alpaca:function_execution:Python:bb407473457d8502fb3c2fbbac074a1f9a8c44a5087c93624350dc9b3e674bad:0376a8d4-84e0-4aad-a7ea-109d5eba12f6:neo.utils.misc.cut_segment_by_epoch#64e10d92-0309-4555-863c-b7a4d2fcc2a9> ;
    alpaca:hasAnnotation [ a alpaca:NameValuePair ;
            alpaca:pairName "trial_reject_HFC" ;
            alpaca:pairValue "False" ],
        [ a alpaca:NameValuePair ;
            alpaca:pairName "condition" ;
            alpaca:pairValue "1" ],
[truncated: 16,332,126 more chars]
