# Supplementary material for: Facilitating the Sharing of Electrophysiology Data Analysis Results Through In-Depth Provenance Capture
Source: eNeuro. 2024 Jun 7;11(6):ENEURO.0476-23.2024. doi: 10.1523/ENEURO.0476-23.2024 (PMC11181106; doi:10.1523/ENEURO.0476-23.2024)
Supplement: Extended Data 2 — Download Extended Data 2, ZIP file. [file eneuro-11-ENEURO.0476-23.2024-s002.zip › outputs/provenance/R2G_PSD_all_subjects_simplified.gexf]

<?xml version='1.0' encoding='utf-8'?>
<gexf xmlns="http://www.gexf.net/1.2draft" xmlns:xsi="http://www.w3.org/2001/XMLSchema-instance" xsi:schemaLocation="http://www.gexf.net/1.2draft http://www.gexf.net/1.2draft/gexf.xsd" version="1.2">
  <meta lastmodifieddate="2023-01-25">
    <creator>NetworkX 3.0</creator>
  </meta>
  <graph defaultedgetype="directed" mode="static" name="">
    <attributes mode="static" class="node">
      <attribute id="0" title="members" type="string" />
      <attribute id="1" title="member_count" type="long" />
      <attribute id="2" title="type" type="string" />
      <attribute id="3" title="data_hash" type="string" />
      <attribute id="4" title="Python_name" type="string" />
      <attribute id="5" title="name" type="string" />
      <attribute id="6" title="file_origin" type="string" />
      <attribute id="7" title="description" type="string" />
      <attribute id="8" title="subject_name" type="string" />
      <attribute id="9" title="Time Interval" type="string" />
      <attribute id="10" title="t_stop" type="string" />
      <attribute id="11" title="t_start" type="string" />
      <attribute id="12" title="performance_in_trial_str" type="string" />
      <attribute id="13" title="trial_event_labels" type="string" />
      <attribute id="14" title="belongs_to_trialtype" type="string" />
      <attribute id="15" title="dtype" type="string" />
      <attribute id="16" title="shape" type="string" />
      <attribute id="17" title="units" type="string" />
      <attribute id="18" title="_sampling_rate" type="string" />
      <attribute id="19" title="channel_names" type="string" />
      <attribute id="20" title="hash_type" type="string" />
      <attribute id="21" title="File_path" type="string" />
      <attribute id="22" title="execution_id" type="string" />
      <attribute id="23" title="execution_order" type="string" />
      <attribute id="24" title="save_plot:kwargs" type="string" />
      <attribute id="25" title="cut_segment_by_epoch:reset_time" type="string" />
      <attribute id="26" title="create_main_plot_objects:n_subjects" type="string" />
      <attribute id="27" title="create_main_plot_objects:title" type="string" />
      <attribute id="28" title="butter:order" type="string" />
      <attribute id="29" title="butter:sampling_frequency" type="string" />
      <attribute id="30" title="butter:highpass_frequency" type="string" />
      <attribute id="31" title="butter:axis" type="string" />
      <attribute id="32" title="butter:filter_function" type="string" />
      <attribute id="33" title="butter:lowpass_frequency" type="string" />
      <attribute id="34" title="select_channels:skip_channels" type="string" />
      <attribute id="35" title="get_events:properties" type="string" />
      <attribute id="36" title="sem:nan_policy" type="string" />
      <attribute id="37" title="sem:ddof" type="string" />
      <attribute id="38" title="sem:axis" type="string" />
      <attribute id="39" title="mean:axis" type="string" />
      <attribute id="40" title="mean:out" type="string" />
      <attribute id="41" title="mean:keepdims" type="string" />
      <attribute id="42" title="mean:where" type="string" />
      <attribute id="43" title="mean:dtype" type="string" />
      <attribute id="44" title="welch_psd:overlap" type="string" />
      <attribute id="45" title="welch_psd:fs" type="string" />
      <attribute id="46" title="welch_psd:detrend" type="string" />
      <attribute id="47" title="welch_psd:axis" type="string" />
      <attribute id="48" title="welch_psd:window" type="string" />
      <attribute id="49" title="welch_psd:return_onesided" type="string" />
      <attribute id="50" title="welch_psd:frequency_resolution" type="string" />
      <attribute id="51" title="welch_psd:scaling" type="string" />
      <attribute id="52" title="welch_psd:nfft" type="string" />
      <attribute id="53" title="welch_psd:n_segments" type="string" />
      <attribute id="54" title="welch_psd:len_segment" type="string" />
      <attribute id="55" title="AnalogSignal.downsample:downsampling_factor" type="string" />
      <attribute id="56" title="plot_lfp_psd:freq_range" type="string" />
      <attribute id="57" title="plot_lfp_psd:label" type="string" />
      <attribute id="58" title="plot_lfp_psd:kwargs" type="string" />
      <attribute id="59" title="plot_lfp_psd:sem_multiplier" type="string" />
      <attribute id="60" title="add_epoch:post" type="string" />
      <attribute id="61" title="add_epoch:pre" type="string" />
      <attribute id="62" title="add_epoch:attach_result" type="string" />
      <attribute id="63" title="add_epoch:event2" type="string" />
    </attributes>
    <nodes>
      <node id="Step 0" label="Block">
        <attvalues>
          <attvalue for="0" value="urn:fz-juelich.de:alpaca:object:Python:neo.core.block.Block:14c0366a2047eb61577e83784e9f6a4471bcdd5c" />
          <attvalue for="1" value="1" />
          <attvalue for="2" value="object" />
          <attvalue for="3" value="14c0366a2047eb61577e83784e9f6a4471bcdd5c" />
          <attvalue for="4" value="neo.core.block.Block" />
          <attvalue for="5" value="Reachgrasp Recording Data Block" />
          <attvalue for="6" value="None" />
          <attvalue for="7" value="Block of reach-to-grasp project data from Blackrock file set." />
          <attvalue for="8" value="monkey_N" />
          <attvalue for="9" value="&lt;[185.0,185.0];[186.0,186.0];[187.0,187.0];[187.0,187.0];[187.0,187.0];[187.0,187.0];[187.0,187.0];[187.0,187.0];[187.0,187.0];[187.0,187.0];[187.0,187.0];[187.0,187.0];[187.0,187.0];[187.0,187.0];[187.0,187.0];[187.0,187.0];[187.0,187.0];[187.0,187.0];[187.0,187.0];[187.0,187.0];[187.0,187.0];[187.0,187.0];[187.0,187.0];[187.0,187.0];[187.0,187.0];[187.0,187.0];[187.0,187.0];[187.0,187.0];[187.0,187.0];[187.0,187.0];[187.0,187.0];[187.0,187.0];[187.0,187.0];[187.0,187.0];[187.0,187.0];[187.0,187.0];[187.0,187.0];[187.0,187.0];[2.0,2.0];[3.0,3.0];[372.0,372.0];[373.0,373.0];[374.0,374.0];[374.0,374.0];[374.0,374.0];[374.0,374.0];[374.0,374.0];[374.0,374.0];[374.0,374.0];[374.0,374.0];[374.0,374.0];[374.0,374.0];[374.0,374.0];[374.0,374.0];[374.0,374.0];[374.0,374.0];[374.0,374.0];[374.0,374.0];[374.0,374.0];[374.0,374.0];[374.0,374.0];[374.0,374.0];[374.0,374.0];[374.0,374.0];[374.0,374.0];[374.0,374.0];[374.0,374.0];[374.0,374.0];[374.0,374.0];[374.0,374.0];[374.0,374.0];[374.0,374.0];[374.0,374.0];[374.0,374.0];[374.0,374.0];[374.0,374.0];[374.0,374.0];[4.0,4.0];[5.0,5.0];[5.0,5.0];[5.0,5.0];[5.0,5.0];[5.0,5.0];[5.0,5.0];[5.0,5.0];[5.0,5.0];[5.0,5.0];[5.0,5.0];[5.0,5.0];[5.0,5.0];[5.0,5.0];[5.0,5.0];[5.0,5.0];[5.0,5.0];[5.0,5.0];[5.0,5.0];[5.0,5.0];[5.0,5.0];[5.0,5.0];[5.0,5.0];[5.0,5.0];[5.0,5.0];[5.0,5.0];[5.0,5.0];[5.0,5.0];[5.0,5.0];[5.0,5.0];[5.0,5.0];[5.0,5.0];[5.0,5.0];[5.0,5.0];[5.0,5.0];[5.0,5.0];[554.0,554.0];[555.0,555.0];[556.0,556.0];[556.0,556.0];[556.0,556.0];[556.0,556.0];[556.0,556.0];[556.0,556.0];[556.0,556.0];[556.0,556.0];[556.0,556.0];[556.0,556.0];[556.0,556.0];[556.0,556.0];[556.0,556.0];[556.0,556.0];[556.0,556.0];[556.0,556.0];[556.0,556.0];[556.0,556.0];[556.0,556.0];[556.0,556.0];[556.0,556.0];[556.0,556.0];[556.0,556.0];[556.0,556.0];[556.0,556.0];[556.0,556.0];[556.0,556.0];[556.0,556.0];[556.0,556.0];[556.0,556.0];[556.0,556.0];[556.0,556.0];[556.0,556.0];[556.0,556.0];[556.0,556.0];[556.0,556.0];[741.0,741.0]&gt;" />
        </attvalues>
      </node>
      <node id="Step 1" label="Segment">
        <attvalues>
          <attvalue for="0" value="urn:fz-juelich.de:alpaca:object:Python:neo.core.segment.Segment:f1838905ecd181b55143ad77a10466a8c54a7292;urn:fz-juelich.de:alpaca:object:Python:neo.core.segment.Segment:37dd4791b3e5c47db6f0239ac2bb02184fefb11d;urn:fz-juelich.de:alpaca:object:Python:neo.core.segment.Segment:c1832796a94219c95e3863576cac3cea1d89e9ee;urn:fz-juelich.de:alpaca:object:Python:neo.core.segment.Segment:e17dba225d6892222fea87f7916e243c36f40b24;urn:fz-juelich.de:alpaca:object:Python:neo.core.segment.Segment:2a21a3b1f805bebb51bd9085d6567b9df3395184;urn:fz-juelich.de:alpaca:object:Python:neo.core.segment.Segment:a7f29ac4691582d1007c29ff10459f2be71c34aa;urn:fz-juelich.de:alpaca:object:Python:neo.core.segment.Segment:a7eec921e0153b2f0b01e09df8ed3244e953eeff;urn:fz-juelich.de:alpaca:object:Python:neo.core.segment.Segment:185002a4b5174226544e5e23bcd6b8e40ea45808;urn:fz-juelich.de:alpaca:object:Python:neo.core.segment.Segment:a0097af05e4d2b0cf50eded0a3d470209cd4d28f;urn:fz-juelich.de:alpaca:object:Python:neo.core.segment.Segment:b6257afe8816475008d68e29e9ec8a3b30439d81;urn:fz-juelich.de:alpaca:object:Python:neo.core.segment.Segment:6396c3828821cd39bfe340866f413b988d8b0479;urn:fz-juelich.de:alpaca:object:Python:neo.core.segment.Segment:e30d5d1bac10d80da0f7ff407f064bf77c9329af;urn:fz-juelich.de:alpaca:object:Python:neo.core.segment.Segment:991cf72e24fcf392032614253230d948782af5b0;urn:fz-juelich.de:alpaca:object:Python:neo.core.segment.Segment:d9af9117bef2de38f0892566c16603e97a1d69a3;urn:fz-juelich.de:alpaca:object:Python:neo.core.segment.Segment:abd9b6d810deedf3a4583c268d010f51185fb1a9;urn:fz-juelich.de:alpaca:object:Python:neo.core.segment.Segment:f3a813bc3d09a0a49841767dbacccc48a1d7c77b;urn:fz-juelich.de:alpaca:object:Python:neo.core.segment.Segment:3089ac500743ee86496c64fa7aeb3eb478b0e907;urn:fz-juelich.de:alpaca:object:Python:neo.core.segment.Segment:ea58109188897b52bd704a2b8be8ccb1457f109e;urn:fz-juelich.de:alpaca:object:Python:neo.core.segment.Segment:07a940e9e6edc8241d7634a89f025f353d7fd6f9;urn:fz-juelich.de:alpaca:object:Python:neo.core.segment.Segment:49376ffd0728a14fae17e682070ef542bf9f878d;urn:fz-juelich.de:alpaca:object:Python:neo.core.segment.Segment:224696b284da8c533bd81aaf1afe2661a61f2d14;urn:fz-juelich.de:alpaca:object:Python:neo.core.segment.Segment:be5366df5ee8c76d8794c0f1348bc2e7feade26e;urn:fz-juelich.de:alpaca:object:Python:neo.core.segment.Segment:52e29c28bf4c5fb5294fa97f2f6e5f11bdaa0876;urn:fz-juelich.de:alpaca:object:Python:neo.core.segment.Segment:3b780a24023acf563ed45c20763940c27b86eae6;urn:fz-juelich.de:alpaca:object:Python:neo.core.segment.Segment:5e34b75faff2d36acdd89b8b2f0e0ca64b7c4e06;urn:fz-juelich.de:alpaca:object:Python:neo.core.segment.Segment:65bc50e8b4d2f9ce8c1c78560d86116980a33151;urn:fz-juelich.de:alpaca:object:Python:neo.core.segment.Segment:cedd0db2a802ad8e0939799e79b27dc3e18e2e50;urn:fz-juelich.de:alpaca:object:Python:neo.core.segment.Segment:4d16608096683e3ff1ac44432debb95f2b32997f;urn:fz-juelich.de:alpaca:object:Python:neo.core.segment.Segment:19641324e4d8cf8e3c10f59db22dd0731e24bf3a;urn:fz-juelich.de:alpaca:object:Python:neo.core.segment.Segment:7e5de7cf2a325b761ed924a3605b73a5c0fd7b82;urn:fz-juelich.de:alpaca:object:Python:neo.core.segment.Segment:e761a0e6475c35f5346975a889c6073760b43240;urn:fz-juelich.de:alpaca:object:Python:neo.core.segment.Segment:3ec61ae12d5875cec19663847b5031f68d539891;urn:fz-juelich.de:alpaca:object:Python:neo.core.segment.Segment:510674b3952ff654508c2e84cc807233a8d7320d;urn:fz-juelich.de:alpaca:object:Python:neo.core.segment.Segment:a939dc32d2d77c6eca843de10c6dae9c41f730de;urn:fz-juelich.de:alpaca:object:Python:neo.core.segment.Segment:522d2857e6466ebbe2108ac01969950079855b31;urn:fz-juelich.de:alpaca:object:Python:neo.core.segment.Segment:baa8b333dd959e0e6a962178e069040cdedcf296;urn:fz-juelich.de:alpaca:object:Python:neo.core.segment.Segment:de0bbb9edee27ef45033b21954b9fc937bd78ca9;urn:fz-juelich.de:alpaca:object:Python:neo.core.segment.Segment:90ba66259f019e9ff43fa71d78a5277a6039840a;urn:fz-juelich.de:alpaca:object:Python:neo.core.segment.Segment:dd58797830f9e0581398ac02e1b570db89b1e304;urn:fz-juelich.de:alpaca:object:Python:neo.core.segment.Segment:475d68ef626c916da7ed3720061abb9c93250140;urn:fz-juelich.de:alpaca:object:Python:neo.core.segment.Segment:baebec41f5246d1577ec9108ffec268e6b0a88da;urn:fz-juelich.de:alpaca:object:Python:neo.core.segment.Segment:9e5270be609bdf53811253876be2577b40f56baf;urn:fz-juelich.de:alpaca:object:Python:neo.core.segment.Segment:336e8891546850d9fc56d5261d9cb090fddd57ae;urn:fz-juelich.de:alpaca:object:Python:neo.core.segment.Segment:1f2d8b0f4e19a7657e82232674bb9bb57b2f3c65;urn:fz-juelich.de:alpaca:object:Python:neo.core.segment.Segment:c314b2f50926b90964aa714935003861eefab7b0;urn:fz-juelich.de:alpaca:object:Python:neo.core.segment.Segment:1c7f9ebf93ff822bec3bc5961d25a89dafef8d64;urn:fz-juelich.de:alpaca:object:Python:neo.core.segment.Segment:be7dcfda93fcfde1a62e83af943921720f04c1f3;urn:fz-juelich.de:alpaca:object:Python:neo.core.segment.Segment:03280dc4b5b7c1ad7c9eea33892b1d1e67e2ffd1;urn:fz-juelich.de:alpaca:object:Python:neo.core.segment.Segment:c120fa3faeac7ec861cda2c43dc038a4795a58e8;urn:fz-juelich.de:alpaca:object:Python:neo.core.segment.Segment:18d5a0434e44e26b18b362e4257f5bb8204b9d97;urn:fz-juelich.de:alpaca:object:Python:neo.core.segment.Segment:4a0c963e364d1d270d05b74bf356cbc890b53642;urn:fz-juelich.de:alpaca:object:Python:neo.core.segment.Segment:ff4bf3cba2255dae14af69c03e7ebbdbdfc33e3e;urn:fz-juelich.de:alpaca:object:Python:neo.core.segment.Segment:eaed071f9ea9f0c7a47bef817dbf64d85abc4d77;urn:fz-juelich.de:alpaca:object:Python:neo.core.segment.Segment:6fa21f3cd6f8a5b70b2c42411542065669abf2fe;urn:fz-juelich.de:alpaca:object:Python:neo.core.segment.Segment:f551839ff5bea1ff7bfb52b0f0f1756a76089d66;urn:fz-juelich.de:alpaca:object:Python:neo.core.segment.Segment:25bdb0f09e2f03eba60d8db997e88f140d260f42;urn:fz-juelich.de:alpaca:object:Python:neo.core.segment.Segment:368ad5029d330ce2879e93216b1047405f9b865b;urn:fz-juelich.de:alpaca:object:Python:neo.core.segment.Segment:6566a6925a6936a74d3babc002aeec8fbf7d11b7;urn:fz-juelich.de:alpaca:object:Python:neo.core.segment.Segment:fd98acff1814c8468dca775f54233d5ce8d8c2e7;urn:fz-juelich.de:alpaca:object:Python:neo.core.segment.Segment:cf3d2a3c1721a2b97c58ae7169a4b1b90ffdc860;urn:fz-juelich.de:alpaca:object:Python:neo.core.segment.Segment:a6bcb65da3701865d4bb724f6292d82da5098544;urn:fz-juelich.de:alpaca:object:Python:neo.core.segment.Segment:a80ef0c4a7defdcb2ca84889305f5f2ba015dfe7;urn:fz-juelich.de:alpaca:object:Python:neo.core.segment.Segment:0df1551505ccd9e775f326b2fed96dd37d0310ba;urn:fz-juelich.de:alpaca:object:Python:neo.core.segment.Segment:3eb0ae9bb9ae47414d8f3b07bdac23ea4ca685db;urn:fz-juelich.de:alpaca:object:Python:neo.core.segment.Segment:65fd3f289e6e45c64c7c27aecc3b4905d1a12d18;urn:fz-juelich.de:alpaca:object:Python:neo.core.segment.Segment:f4521bbab9e581783eb90f5012e08c5e8889f7da;urn:fz-juelich.de:alpaca:object:Python:neo.core.segment.Segment:2186276b10cb432246a9cb31c4cc532af57056d5;urn:fz-juelich.de:alpaca:object:Python:neo.core.segment.Segment:83b46d69725d252a1111d0b3f1ae85c3531c3015;urn:fz-juelich.de:alpaca:object:Python:neo.core.segment.Segment:ccf704eec16055ab724a794406431e4b09ab5f52;urn:fz-juelich.de:alpaca:object:Python:neo.core.segment.Segment:9f7642d79f5dfd0f9fba74d927074c43ffbdbf9b;urn:fz-juelich.de:alpaca:object:Python:neo.core.segment.Segment:ab43d3aa830db4d49d24195cd967e2027c308216;urn:fz-juelich.de:alpaca:object:Python:neo.core.segment.Segment:9e75d43e9d6f7ef90229b3507f0be09eddfaf534;urn:fz-juelich.de:alpaca:object:Python:neo.core.segment.Segment:1ec63d2c647ff6e6877bfcdb91d419ba8dc2c4c4;urn:fz-juelich.de:alpaca:object:Python:neo.core.segment.Segment:541f1724a9b6ee194df8ede7faefd270e8d506d1;urn:fz-juelich.de:alpaca:object:Python:neo.core.segment.Segment:49a6f6c2f39c920b8a27f40296d010a6024347fd;urn:fz-juelich.de:alpaca:object:Python:neo.core.segment.Segment:b2632613cf557fedca2bfd68f125675bbae499e6;urn:fz-juelich.de:alpaca:object:Python:neo.core.segment.Segment:80580bbccbdfab7d77299ff3c4080f106c732705;urn:fz-juelich.de:alpaca:object:Python:neo.core.segment.Segment:b16d932bf42a5f7a9a6da3309e289fd3bb260db4;urn:fz-juelich.de:alpaca:object:Python:neo.core.segment.Segment:6f2e1d797cc8e239482599fd8d80aa4ad0b6694d;urn:fz-juelich.de:alpaca:object:Python:neo.core.segment.Segment:138c90a1c674ffaecff8bd26795a373e2149c563;urn:fz-juelich.de:alpaca:object:Python:neo.core.segment.Segment:fe9b8177e40ac93319dd37fc2581f0ff39a02cd3;urn:fz-juelich.de:alpaca:object:Python:neo.core.segment.Segment:1f6ee6432c45484cc77c3acccbbdc089f57be361;urn:fz-juelich.de:alpaca:object:Python:neo.core.segment.Segment:d407ccd36cf0165db6a5a39dd358776470c01426;urn:fz-juelich.de:alpaca:object:Python:neo.core.segment.Segment:150c288bf01835c8a618d9369413d528573c5b0c;urn:fz-juelich.de:alpaca:object:Python:neo.core.segment.Segment:786f0f718ff321729ccc36ba6ed5ea66a9d9ead8;urn:fz-juelich.de:alpaca:object:Python:neo.core.segment.Segment:19d6f91aba947b4a0f8f29de4f41f018486bde95;urn:fz-juelich.de:alpaca:object:Python:neo.core.segment.Segment:b5118ed74fb7c1ef85f3db3fc4530f858b43b70b;urn:fz-juelich.de:alpaca:object:Python:neo.core.segment.Segment:dadb5615e87a61d953abd7a0e096f1a2b89ead8d;urn:fz-juelich.de:alpaca:object:Python:neo.core.segment.Segment:2936024f0a0dd4f406ec8180bc9e39e15caa1ad6;urn:fz-juelich.de:alpaca:object:Python:neo.core.segment.Segment:c965bfa47550015f2f54ddcc292152cbfdaae4fd;urn:fz-juelich.de:alpaca:object:Python:neo.core.segment.Segment:db84126fee1327e10e9606f07e9bf128f4b6bee1;urn:fz-juelich.de:alpaca:object:Python:neo.core.segment.Segment:086921ad2659e2d980875853f36e7d6794ab5b6a;urn:fz-juelich.de:alpaca:object:Python:neo.core.segment.Segment:7bb3dae17626fc281c2316fed09eefa3b9e4fab3;urn:fz-juelich.de:alpaca:object:Python:neo.core.segment.Segment:31f5091c30a168117ffb33009c46c2ba6fb3606c;urn:fz-juelich.de:alpaca:object:Python:neo.core.segment.Segment:0b1aaa1db833d583e23e2671a8e2bd4e83e9ff29;urn:fz-juelich.de:alpaca:object:Python:neo.core.segment.Segment:0fde49ae2b1cbc6cb36098c320d1e96ca85a7235;urn:fz-juelich.de:alpaca:object:Python:neo.core.segment.Segment:f7a2df058e3832098ce65f164a59a86346380cc3;urn:fz-juelich.de:alpaca:object:Python:neo.core.segment.Segment:54869bc8f161dfe55e20e0433fd2b90f519517ef;urn:fz-juelich.de:alpaca:object:Python:neo.core.segment.Segment:25c9414aea2f66876ec8521468a10c7f6c59071d;urn:fz-juelich.de:alpaca:object:Python:neo.core.segment.Segment:f9d73e794164189219dd5875d3fe85a2e29295aa;urn:fz-juelich.de:alpaca:object:Python:neo.core.segment.Segment:2060ce4f8404b4c3e1dd6ae047314ab487bc2023;urn:fz-juelich.de:alpaca:object:Python:neo.core.segment.Segment:48b66afb81136dcbceff28e667cb4e2a6c953def;urn:fz-juelich.de:alpaca:object:Python:neo.core.segment.Segment:45a9e0ff60c8844a88f141ba03db08e7482988c8;urn:fz-juelich.de:alpaca:object:Python:neo.core.segment.Segment:db6892141ae3af6484ebe269ea08da6733aa6762;urn:fz-juelich.de:alpaca:object:Python:neo.core.segment.Segment:ea4e3f6672cda0b7a15c58c9b9246096b4d48c6c;urn:fz-juelich.de:alpaca:object:Python:neo.core.segment.Segment:5d1b073cefc3b17531b1af89311cf48d1adf2e09;urn:fz-juelich.de:alpaca:object:Python:neo.core.segment.Segment:0649484f9bc708d5c21785077ad4c2977f3c560f;urn:fz-juelich.de:alpaca:object:Python:neo.core.segment.Segment:9a96ce85b87001052a3d446228cc24c1735d2e68;urn:fz-juelich.de:alpaca:object:Python:neo.core.segment.Segment:22dfcdc95a71ce110d0f3415ca218f06b103616f;urn:fz-juelich.de:alpaca:object:Python:neo.core.segment.Segment:9968f15d132752db363cd194bfb44469c7f8c646;urn:fz-juelich.de:alpaca:object:Python:neo.core.segment.Segment:26356e13e3229764d06c730fc9c8e108c9bd56bc;urn:fz-juelich.de:alpaca:object:Python:neo.core.segment.Segment:42f2e65895a249be471c955c8dfa255fb10bdd03;urn:fz-juelich.de:alpaca:object:Python:neo.core.segment.Segment:341480e2f4640779a1eec1a6f47d0c1983a4fc45;urn:fz-juelich.de:alpaca:object:Python:neo.core.segment.Segment:844bbe7913e0313edafaa3d4ff8b9348c1bc4800;urn:fz-juelich.de:alpaca:object:Python:neo.core.segment.Segment:18ebae65f6d1745279d5a980ee47b1190b048736;urn:fz-juelich.de:alpaca:object:Python:neo.core.segment.Segment:5aa66d13ffc6cb37981cfbc76858ef49a9a5953d;urn:fz-juelich.de:alpaca:object:Python:neo.core.segment.Segment:262807c8fbf4c76e24771b15c1d536dcc58e5e84;urn:fz-juelich.de:alpaca:object:Python:neo.core.segment.Segment:e9fa1fb3180f2483e5c354b49daee5d78856cb2d;urn:fz-juelich.de:alpaca:object:Python:neo.core.segment.Segment:325e5f735fa641a6bfe8736c42a6650aca74b259;urn:fz-juelich.de:alpaca:object:Python:neo.core.segment.Segment:7488a733a0cc78aba90cb023a253952164282d2e;urn:fz-juelich.de:alpaca:object:Python:neo.core.segment.Segment:ea712698fc8fba49ace713f14027b60d989e54c6;urn:fz-juelich.de:alpaca:object:Python:neo.core.segment.Segment:9dad5acc289f47aead2af10f480edba288146ac7;urn:fz-juelich.de:alpaca:object:Python:neo.core.segment.Segment:af024f3929cbbac973d33a14a9751a7d46575d33;urn:fz-juelich.de:alpaca:object:Python:neo.core.segment.Segment:f26bd22f240598de6cf48e9a9b3632fade9e3d79;urn:fz-juelich.de:alpaca:object:Python:neo.core.segment.Segment:559e93b38dc60d356419ed315a18ec24fc66ffd2;urn:fz-juelich.de:alpaca:object:Python:neo.core.segment.Segment:5e69724a1e0e65ad9dc71892e7065de55f17a8ee;urn:fz-juelich.de:alpaca:object:Python:neo.core.segment.Segment:4a9837ec85f648ac087c4fbb6bbc69d151a3e866;urn:fz-juelich.de:alpaca:object:Python:neo.core.segment.Segment:669220448edb0541e5dd5e1845e150d18b490e67;urn:fz-juelich.de:alpaca:object:Python:neo.core.segment.Segment:63b22b671e0367fe739ae0382781878aa910f4c1;urn:fz-juelich.de:alpaca:object:Python:neo.core.segment.Segment:ed6e0bd19a42d692141693f09de325d8f6cee580;urn:fz-juelich.de:alpaca:object:Python:neo.core.segment.Segment:1c539c3f4271fbc617dafc31fd759add4e75fa80;urn:fz-juelich.de:alpaca:object:Python:neo.core.segment.Segment:a8ca588eb34d6878dd99df3df8669077c7b53787;urn:fz-juelich.de:alpaca:object:Python:neo.core.segment.Segment:af6f99acd070081ab8bf8abda74202fd03612a06;urn:fz-juelich.de:alpaca:object:Python:neo.core.segment.Segment:ba3dccb6b83a8312e34916d4bd559b8eeef8d009;urn:fz-juelich.de:alpaca:object:Python:neo.core.segment.Segment:c73ed832514d1cd52f869cd46b81e07f35e09119;urn:fz-juelich.de:alpaca:object:Python:neo.core.segment.Segment:0e8a97412b83b5c5666809f40edaf894e85bdf1b;urn:fz-juelich.de:alpaca:object:Python:neo.core.segment.Segment:df1652dbefc8a16eb8193d1934b0a648cb41c869;urn:fz-juelich.de:alpaca:object:Python:neo.core.segment.Segment:d765e83b79ae5c098f21585b70571f6bc2a59947;urn:fz-juelich.de:alpaca:object:Python:neo.core.segment.Segment:4991b2e4dd853a3033a5730b6928f4b9a8ef3912;urn:fz-juelich.de:alpaca:object:Python:neo.core.segment.Segment:64024adc28e8b388c4b393acf00dac8b7de28f3f;urn:fz-juelich.de:alpaca:object:Python:neo.core.segment.Segment:0097b7a2c76173d79ba6727e19e624ac7ab1d232;urn:fz-juelich.de:alpaca:object:Python:neo.core.segment.Segment:d2a490e434e32841ed00d6d1704b7e262c18727a" />
          <attvalue for="1" value="142" />
          <attvalue for="2" value="object" />
          <attvalue for="3" value="0097b7a2c76173d79ba6727e19e624ac7ab1d232;03280dc4b5b7c1ad7c9eea33892b1d1e67e2ffd1;0649484f9bc708d5c21785077ad4c2977f3c560f;07a940e9e6edc8241d7634a89f025f353d7fd6f9;086921ad2659e2d980875853f36e7d6794ab5b6a;0b1aaa1db833d583e23e2671a8e2bd4e83e9ff29;0df1551505ccd9e775f326b2fed96dd37d0310ba;0e8a97412b83b5c5666809f40edaf894e85bdf1b;0fde49ae2b1cbc6cb36098c320d1e96ca85a7235;138c90a1c674ffaecff8bd26795a373e2149c563;150c288bf01835c8a618d9369413d528573c5b0c;185002a4b5174226544e5e23bcd6b8e40ea45808;18d5a0434e44e26b18b362e4257f5bb8204b9d97;18ebae65f6d1745279d5a980ee47b1190b048736;19641324e4d8cf8e3c10f59db22dd0731e24bf3a;19d6f91aba947b4a0f8f29de4f41f018486bde95;1c539c3f4271fbc617dafc31fd759add4e75fa80;1c7f9ebf93ff822bec3bc5961d25a89dafef8d64;1ec63d2c647ff6e6877bfcdb91d419ba8dc2c4c4;1f2d8b0f4e19a7657e82232674bb9bb57b2f3c65;1f6ee6432c45484cc77c3acccbbdc089f57be361;2060ce4f8404b4c3e1dd6ae047314ab487bc2023;2186276b10cb432246a9cb31c4cc532af57056d5;224696b284da8c533bd81aaf1afe2661a61f2d14;22dfcdc95a71ce110d0f3415ca218f06b103616f;25bdb0f09e2f03eba60d8db997e88f140d260f42;25c9414aea2f66876ec8521468a10c7f6c59071d;262807c8fbf4c76e24771b15c1d536dcc58e5e84;26356e13e3229764d06c730fc9c8e108c9bd56bc;2936024f0a0dd4f406ec8180bc9e39e15caa1ad6;2a21a3b1f805bebb51bd9085d6567b9df3395184;3089ac500743ee86496c64fa7aeb3eb478b0e907;31f5091c30a168117ffb33009c46c2ba6fb3606c;325e5f735fa641a6bfe8736c42a6650aca74b259;336e8891546850d9fc56d5261d9cb090fddd57ae;341480e2f4640779a1eec1a6f47d0c1983a4fc45;368ad5029d330ce2879e93216b1047405f9b865b;37dd4791b3e5c47db6f0239ac2bb02184fefb11d;3b780a24023acf563ed45c20763940c27b86eae6;3eb0ae9bb9ae47414d8f3b07bdac23ea4ca685db;3ec61ae12d5875cec19663847b5031f68d539891;42f2e65895a249be471c955c8dfa255fb10bdd03;45a9e0ff60c8844a88f141ba03db08e7482988c8;475d68ef626c916da7ed3720061abb9c93250140;48b66afb81136dcbceff28e667cb4e2a6c953def;49376ffd0728a14fae17e682070ef542bf9f878d;4991b2e4dd853a3033a5730b6928f4b9a8ef3912;49a6f6c2f39c920b8a27f40296d010a6024347fd;4a0c963e364d1d270d05b74bf356cbc890b53642;4a9837ec85f648ac087c4fbb6bbc69d151a3e866;4d16608096683e3ff1ac44432debb95f2b32997f;510674b3952ff654508c2e84cc807233a8d7320d;522d2857e6466ebbe2108ac01969950079855b31;52e29c28bf4c5fb5294fa97f2f6e5f11bdaa0876;541f1724a9b6ee194df8ede7faefd270e8d506d1;54869bc8f161dfe55e20e0433fd2b90f519517ef;559e93b38dc60d356419ed315a18ec24fc66ffd2;5aa66d13ffc6cb37981cfbc76858ef49a9a5953d;5d1b073cefc3b17531b1af89311cf48d1adf2e09;5e34b75faff2d36acdd89b8b2f0e0ca64b7c4e06;5e69724a1e0e65ad9dc71892e7065de55f17a8ee;6396c3828821cd39bfe340866f413b988d8b0479;63b22b671e0367fe739ae0382781878aa910f4c1;64024adc28e8b388c4b393acf00dac8b7de28f3f;6566a6925a6936a74d3babc002aeec8fbf7d11b7;65bc50e8b4d2f9ce8c1c78560d86116980a33151;65fd3f289e6e45c64c7c27aecc3b4905d1a12d18;669220448edb0541e5dd5e1845e150d18b490e67;6f2e1d797cc8e239482599fd8d80aa4ad0b6694d;6fa21f3cd6f8a5b70b2c42411542065669abf2fe;7488a733a0cc78aba90cb023a253952164282d2e;786f0f718ff321729ccc36ba6ed5ea66a9d9ead8;7bb3dae17626fc281c2316fed09eefa3b9e4fab3;7e5de7cf2a325b761ed924a3605b73a5c0fd7b82;80580bbccbdfab7d77299ff3c4080f106c732705;83b46d69725d252a1111d0b3f1ae85c3531c3015;844bbe7913e0313edafaa3d4ff8b9348c1bc4800;90ba66259f019e9ff43fa71d78a5277a6039840a;991cf72e24fcf392032614253230d948782af5b0;9968f15d132752db363cd194bfb44469c7f8c646;9a96ce85b87001052a3d446228cc24c1735d2e68;9dad5acc289f47aead2af10f480edba288146ac7;9e5270be609bdf53811253876be2577b40f56baf;9e75d43e9d6f7ef90229b3507f0be09eddfaf534;9f7642d79f5dfd0f9fba74d927074c43ffbdbf9b;a0097af05e4d2b0cf50eded0a3d470209cd4d28f;a6bcb65da3701865d4bb724f6292d82da5098544;a7eec921e0153b2f0b01e09df8ed3244e953eeff;a7f29ac4691582d1007c29ff10459f2be71c34aa;a80ef0c4a7defdcb2ca84889305f5f2ba015dfe7;a8ca588eb34d6878dd99df3df8669077c7b53787;a939dc32d2d77c6eca843de10c6dae9c41f730de;ab43d3aa830db4d49d24195cd967e2027c308216;abd9b6d810deedf3a4583c268d010f51185fb1a9;af024f3929cbbac973d33a14a9751a7d46575d33;af6f99acd070081ab8bf8abda74202fd03612a06;b16d932bf42a5f7a9a6da3309e289fd3bb260db4;b2632613cf557fedca2bfd68f125675bbae499e6;b5118ed74fb7c1ef85f3db3fc4530f858b43b70b;b6257afe8816475008d68e29e9ec8a3b30439d81;ba3dccb6b83a8312e34916d4bd559b8eeef8d009;baa8b333dd959e0e6a962178e069040cdedcf296;baebec41f5246d1577ec9108ffec268e6b0a88da;be5366df5ee8c76d8794c0f1348bc2e7feade26e;be7dcfda93fcfde1a62e83af943921720f04c1f3;c120fa3faeac7ec861cda2c43dc038a4795a58e8;c1832796a94219c95e3863576cac3cea1d89e9ee;c314b2f50926b90964aa714935003861eefab7b0;c73ed832514d1cd52f869cd46b81e07f35e09119;c965bfa47550015f2f54ddcc292152cbfdaae4fd;ccf704eec16055ab724a794406431e4b09ab5f52;cedd0db2a802ad8e0939799e79b27dc3e18e2e50;cf3d2a3c1721a2b97c58ae7169a4b1b90ffdc860;d2a490e434e32841ed00d6d1704b7e262c18727a;d407ccd36cf0165db6a5a39dd358776470c01426;d765e83b79ae5c098f21585b70571f6bc2a59947;d9af9117bef2de38f0892566c16603e97a1d69a3;dadb5615e87a61d953abd7a0e096f1a2b89ead8d;db6892141ae3af6484ebe269ea08da6733aa6762;db84126fee1327e10e9606f07e9bf128f4b6bee1;dd58797830f9e0581398ac02e1b570db89b1e304;de0bbb9edee27ef45033b21954b9fc937bd78ca9;df1652dbefc8a16eb8193d1934b0a648cb41c869;e17dba225d6892222fea87f7916e243c36f40b24;e30d5d1bac10d80da0f7ff407f064bf77c9329af;e761a0e6475c35f5346975a889c6073760b43240;e9fa1fb3180f2483e5c354b49daee5d78856cb2d;ea4e3f6672cda0b7a15c58c9b9246096b4d48c6c;ea58109188897b52bd704a2b8be8ccb1457f109e;ea712698fc8fba49ace713f14027b60d989e54c6;eaed071f9ea9f0c7a47bef817dbf64d85abc4d77;ed6e0bd19a42d692141693f09de325d8f6cee580;f1838905ecd181b55143ad77a10466a8c54a7292;f26bd22f240598de6cf48e9a9b3632fade9e3d79;f3a813bc3d09a0a49841767dbacccc48a1d7c77b;f4521bbab9e581783eb90f5012e08c5e8889f7da;f551839ff5bea1ff7bfb52b0f0f1756a76089d66;f7a2df058e3832098ce65f164a59a86346380cc3;f9d73e794164189219dd5875d3fe85a2e29295aa;fd98acff1814c8468dca775f54233d5ce8d8c2e7;fe9b8177e40ac93319dd37fc2581f0ff39a02cd3;ff4bf3cba2255dae14af69c03e7ebbdbdfc33e3e" />
          <attvalue for="4" value="neo.core.segment.Segment" />
          <attvalue for="10" value="103.6449 s;110.07213333333334 s;116.0959 s;122.54990000000001 s;128.9 s;135.29389999999998 s;141.66289999999998 s;147.564 s;153.46016666666668 s;160.94830000000002 s;166.802 s;172.73426666666668 s;179.56426666666667 s;199.08689999999999 s;2.9209 s;20.818 s;211.488 s;217.4 s;224.264 s;230.84300000000002 s;237.294 s;243.5169 s;249.47333333333336 s;255.421 s;26.632 s;261.916 s;268.1351666666667 s;274.064 s;279.94100000000003 s;285.8732 s;291.77 s;297.9560333333333 s;304.209 s;310.636 s;317.6451666666667 s;32.37703333333333 s;323.776 s;330.272 s;336.157 s;342.3713666666667 s;348.5719 s;354.6 s;367.72490000000005 s;373.63890000000004 s;379.697 s;385.8531 s;392.17136666666664 s;398.14003333333335 s;403.982 s;410.564 s;417.064 s;424.82126666666665 s;43.668 s;430.7411333333333 s;436.6843666666667 s;449.414 s;456.28000000000003 s;462.1820333333333 s;468.116 s;474.1159 s;486.56936666666667 s;49.375 s;492.49313333333333 s;498.516 s;504.49 s;510.528 s;518.403 s;524.4168999999999 s;530.3831666666667 s;536.566 s;542.5319 s;549.6939 s;55.422000000000004 s;555.6562333333334 s;563.9862 s;571.4309 s;578.9381666666667 s;585.707 s;598.2073333333334 s;604.2072666666668 s;61.1764 s;610.3321666666667 s;616.302 s;622.333 s;628.3280000000001 s;635.172 s;641.6338999999999 s;647.5889 s;653.604 s;659.611 s;66.997 s;671.5392666666668 s;678.722 s;690.6220000000001 s;696.7332333333334 s;702.823 s;708.79 s;72.82000000000001 s;720.446 s;726.398 s;732.4133333333334 s;738.3790666666667 s;744.386 s;750.587 s;756.6063666666668 s;762.6750000000001 s;768.7360666666667 s;776.7271333333334 s;78.65 s;789.2132666666668 s;795.1850000000001 s;8.737 s;801.3000000000001 s;807.4913333333334 s;813.4859 s;819.503 s;825.464 s;831.548 s;837.5499 s;84.59013333333334 s;843.7979 s;850.106 s;856.1752000000001 s;862.476 s;868.4992000000001 s;874.47 s;889.707 s;895.8181333333334 s;90.813 s;902.0582666666668 s;908.0552666666667 s;914.037 s;920.6220000000001 s;926.5803666666667 s;938.4132000000001 s;947.1750000000001 s;97.312 s;973.3502000000001 s;979.522 s;985.5433666666668 s;991.653 s;997.9240333333335 s" />
          <attvalue for="6" value="None" />
          <attvalue for="7" value="Segment containing data from t_start to t_stop" />
          <attvalue for="11" value="103.144 s;109.5719 s;115.595 s;122.049 s;128.3999 s;134.793 s;141.162 s;147.06373333333335 s;152.95989999999998 s;160.4479 s;166.30173333333335 s;172.23389999999998 s;179.0639 s;198.586 s;2.42 s;20.317633333333333 s;210.98763333333332 s;216.8996 s;223.76376666666667 s;230.34276666666668 s;236.79383333333334 s;243.016 s;248.97289999999998 s;254.92053333333334 s;26.1319 s;261.4155333333333 s;267.6349 s;273.5638 s;279.44066666666663 s;285.3729 s;291.26956666666666 s;297.45590000000004 s;303.7088333333333 s;31.876900000000003 s;310.13553333333334 s;317.1449 s;323.27590000000004 s;329.7719 s;335.65659999999997 s;341.8709 s;348.071 s;354.0996666666667 s;367.224 s;373.13800000000003 s;379.1969 s;385.35290000000003 s;391.6709 s;397.6399 s;403.48173333333335 s;410.0636666666667 s;416.56356666666665 s;424.32090000000005 s;43.1679 s;430.2409 s;436.18390000000005 s;448.9137 s;455.7798 s;461.68190000000004 s;467.61556666666667 s;473.615 s;48.874833333333335 s;486.06890000000004 s;491.9929 s;498.0155 s;503.98990000000003 s;510.02790000000005 s;517.9028666666667 s;523.916 s;529.8829 s;536.0657 s;54.92163333333333 s;542.0310000000001 s;549.193 s;555.1559 s;563.4859 s;570.9300000000001 s;578.4379 s;585.2065666666666 s;597.7069 s;60.675900000000006 s;603.7069 s;609.8319 s;615.8018 s;621.8329 s;627.8279 s;634.6716333333334 s;641.133 s;647.088 s;653.1039 s;659.1107333333333 s;66.49663333333334 s;671.0389 s;678.2217666666667 s;690.1219 s;696.2329 s;702.3229 s;708.2897 s;719.9457666666667 s;72.31976666666667 s;725.8978 s;731.9128999999999 s;737.8788999999999 s;743.8858333333334 s;750.0869 s;756.1059 s;762.1746333333333 s;768.2359 s;776.2269 s;78.14976666666666 s;788.7129 s;794.6849 s;8.236766666666666 s;800.7999 s;806.9909 s;812.985 s;819.0028666666667 s;824.9637 s;831.0476 s;837.049 s;84.0899 s;843.297 s;849.6059 s;855.6749 s;861.9758666666667 s;867.9988999999999 s;873.9698333333333 s;889.2069 s;895.3179 s;90.31266666666667 s;901.5579 s;907.5549 s;913.5366333333334 s;920.1215 s;926.0799 s;937.9128999999999 s;946.6748 s;96.8116 s;972.8498999999999 s;979.0219 s;985.0429 s;991.1526333333334 s;997.4239 s" />
          <attvalue for="5" value="Segment 0" />
          <attvalue for="12" value="correct_trial" />
          <attvalue for="13" value="CUE-OFF" />
          <attvalue for="14" value="PGHF;PGLF;SGHF;SGLF" />
          <attvalue for="9" value="&lt;[101.0,101.0];[101.0,101.0];[102.0,102.0];[106.0,106.0];[106.0,106.0];[107.0,107.0];[11.0,11.0];[11.0,11.0];[111.0,111.0];[111.0,111.0];[112.0,112.0];[116.0,116.0];[116.0,116.0];[117.0,117.0];[12.0,12.0];[121.0,121.0];[121.0,121.0];[122.0,122.0];[126.0,126.0];[126.0,126.0];[127.0,127.0];[131.0,131.0];[131.0,131.0];[132.0,132.0];[136.0,136.0];[136.0,136.0];[137.0,137.0];[141.0,141.0];[141.0,141.0];[142.0,142.0];[146.0,146.0];[146.0,146.0];[147.0,147.0];[151.0,151.0];[151.0,151.0];[152.0,152.0];[156.0,156.0];[156.0,156.0];[157.0,157.0];[16.0,16.0];[16.0,16.0];[161.0,161.0];[161.0,161.0];[162.0,162.0];[166.0,166.0];[166.0,166.0];[167.0,167.0];[17.0,17.0];[171.0,171.0];[171.0,171.0];[172.0,172.0];[176.0,176.0];[176.0,176.0];[177.0,177.0];[187.0,187.0];[187.0,187.0];[187.0,187.0];[187.0,187.0];[187.0,187.0];[187.0,187.0];[187.0,187.0];[187.0,187.0];[187.0,187.0];[187.0,187.0];[187.0,187.0];[187.0,187.0];[187.0,187.0];[187.0,187.0];[187.0,187.0];[187.0,187.0];[187.0,187.0];[187.0,187.0];[187.0,187.0];[187.0,187.0];[187.0,187.0];[187.0,187.0];[187.0,187.0];[187.0,187.0];[187.0,187.0];[187.0,187.0];[187.0,187.0];[187.0,187.0];[187.0,187.0];[187.0,187.0];[187.0,187.0];[187.0,187.0];[187.0,187.0];[187.0,187.0];[187.0,187.0];[187.0,187.0];[188.0,188.0];[188.0,188.0];[189.0,189.0];[193.0,193.0];[193.0,193.0];[194.0,194.0];[198.0,198.0];[198.0,198.0];[199.0,199.0];[203.0,203.0];[203.0,203.0];[204.0,204.0];[208.0,208.0];[208.0,208.0];[209.0,209.0];[21.0,21.0];[21.0,21.0];[213.0,213.0];[213.0,213.0];[214.0,214.0];[218.0,218.0];[218.0,218.0];[219.0,219.0];[22.0,22.0];[223.0,223.0];[223.0,223.0];[224.0,224.0];[228.0,228.0];[228.0,228.0];[229.0,229.0];[233.0,233.0];[233.0,233.0];[234.0,234.0];[238.0,238.0];[238.0,238.0];[239.0,239.0];[243.0,243.0];[243.0,243.0];[244.0,244.0];[248.0,248.0];[248.0,248.0];[249.0,249.0];[253.0,253.0];[253.0,253.0];[254.0,254.0];[258.0,258.0];[258.0,258.0];[259.0,259.0];[26.0,26.0];[26.0,26.0];[263.0,263.0];[263.0,263.0];[264.0,264.0];[268.0,268.0];[268.0,268.0];[269.0,269.0];[27.0,27.0];[273.0,273.0];[273.0,273.0];[274.0,274.0];[278.0,278.0];[278.0,278.0];[279.0,279.0];[283.0,283.0];[283.0,283.0];[284.0,284.0];[288.0,288.0];[288.0,288.0];[289.0,289.0];[293.0,293.0];[293.0,293.0];[294.0,294.0];[298.0,298.0];[298.0,298.0];[299.0,299.0];[303.0,303.0];[303.0,303.0];[304.0,304.0];[308.0,308.0];[308.0,308.0];[309.0,309.0];[31.0,31.0];[31.0,31.0];[313.0,313.0];[313.0,313.0];[314.0,314.0];[318.0,318.0];[318.0,318.0];[319.0,319.0];[32.0,32.0];[323.0,323.0];[323.0,323.0];[324.0,324.0];[328.0,328.0];[328.0,328.0];[329.0,329.0];[333.0,333.0];[333.0,333.0];[334.0,334.0];[338.0,338.0];[338.0,338.0];[339.0,339.0];[343.0,343.0];[343.0,343.0];[344.0,344.0];[348.0,348.0];[348.0,348.0];[349.0,349.0];[353.0,353.0];[353.0,353.0];[354.0,354.0];[358.0,358.0];[358.0,358.0];[359.0,359.0];[36.0,36.0];[36.0,36.0];[363.0,363.0];[363.0,363.0];[364.0,364.0];[37.0,37.0];[374.0,374.0];[374.0,374.0];[374.0,374.0];[374.0,374.0];[374.0,374.0];[374.0,374.0];[374.0,374.0];[374.0,374.0];[374.0,374.0];[374.0,374.0];[374.0,374.0];[374.0,374.0];[374.0,374.0];[374.0,374.0];[374.0,374.0];[374.0,374.0];[374.0,374.0];[374.0,374.0];[374.0,374.0];[374.0,374.0];[374.0,374.0];[374.0,374.0];[374.0,374.0];[374.0,374.0];[374.0,374.0];[374.0,374.0];[374.0,374.0];[374.0,374.0];[374.0,374.0];[374.0,374.0];[374.0,374.0];[374.0,374.0];[374.0,374.0];[374.0,374.0];[374.0,374.0];[375.0,375.0];[375.0,375.0];[376.0,376.0];[380.0,380.0];[380.0,380.0];[381.0,381.0];[385.0,385.0];[385.0,385.0];[386.0,386.0];[390.0,390.0];[390.0,390.0];[391.0,391.0];[395.0,395.0];[395.0,395.0];[396.0,396.0];[400.0,400.0];[400.0,400.0];[401.0,401.0];[405.0,405.0];[405.0,405.0];[406.0,406.0];[41.0,41.0];[41.0,41.0];[410.0,410.0];[410.0,410.0];[411.0,411.0];[415.0,415.0];[415.0,415.0];[416.0,416.0];[42.0,42.0];[420.0,420.0];[420.0,420.0];[421.0,421.0];[425.0,425.0];[425.0,425.0];[426.0,426.0];[430.0,430.0];[430.0,430.0];[431.0,431.0];[435.0,435.0];[435.0,435.0];[436.0,436.0];[440.0,440.0];[440.0,440.0];[441.0,441.0];[445.0,445.0];[445.0,445.0];[446.0,446.0];[450.0,450.0];[450.0,450.0];[451.0,451.0];[455.0,455.0];[455.0,455.0];[456.0,456.0];[46.0,46.0];[46.0,46.0];[460.0,460.0];[460.0,460.0];[461.0,461.0];[465.0,465.0];[465.0,465.0];[466.0,466.0];[47.0,47.0];[470.0,470.0];[470.0,470.0];[471.0,471.0];[475.0,475.0];[475.0,475.0];[476.0,476.0];[480.0,480.0];[480.0,480.0];[481.0,481.0];[485.0,485.0];[485.0,485.0];[486.0,486.0];[490.0,490.0];[490.0,490.0];[491.0,491.0];[495.0,495.0];[495.0,495.0];[496.0,496.0];[5.0,5.0];[5.0,5.0];[5.0,5.0];[5.0,5.0];[5.0,5.0];[5.0,5.0];[5.0,5.0];[5.0,5.0];[5.0,5.0];[5.0,5.0];[5.0,5.0];[5.0,5.0];[5.0,5.0];[5.0,5.0];[5.0,5.0];[5.0,5.0];[5.0,5.0];[5.0,5.0];[5.0,5.0];[5.0,5.0];[5.0,5.0];[5.0,5.0];[5.0,5.0];[5.0,5.0];[5.0,5.0];[5.0,5.0];[5.0,5.0];[5.0,5.0];[5.0,5.0];[5.0,5.0];[5.0,5.0];[5.0,5.0];[5.0,5.0];[5.0,5.0];[5.0,5.0];[500.0,500.0];[500.0,500.0];[501.0,501.0];[505.0,505.0];[505.0,505.0];[506.0,506.0];[51.0,51.0];[51.0,51.0];[510.0,510.0];[510.0,510.0];[511.0,511.0];[515.0,515.0];[515.0,515.0];[516.0,516.0];[52.0,52.0];[520.0,520.0];[520.0,520.0];[521.0,521.0];[525.0,525.0];[525.0,525.0];[526.0,526.0];[530.0,530.0];[530.0,530.0];[531.0,531.0];[535.0,535.0];[535.0,535.0];[536.0,536.0];[540.0,540.0];[540.0,540.0];[541.0,541.0];[545.0,545.0];[545.0,545.0];[546.0,546.0];[556.0,556.0];[556.0,556.0];[556.0,556.0];[556.0,556.0];[556.0,556.0];[556.0,556.0];[556.0,556.0];[556.0,556.0];[556.0,556.0];[556.0,556.0];[556.0,556.0];[556.0,556.0];[556.0,556.0];[556.0,556.0];[556.0,556.0];[556.0,556.0];[556.0,556.0];[556.0,556.0];[556.0,556.0];[556.0,556.0];[556.0,556.0];[556.0,556.0];[556.0,556.0];[556.0,556.0];[556.0,556.0];[556.0,556.0];[556.0,556.0];[556.0,556.0];[556.0,556.0];[556.0,556.0];[556.0,556.0];[556.0,556.0];[556.0,556.0];[556.0,556.0];[556.0,556.0];[556.0,556.0];[557.0,557.0];[557.0,557.0];[558.0,558.0];[56.0,56.0];[56.0,56.0];[562.0,562.0];[562.0,562.0];[563.0,563.0];[567.0,567.0];[567.0,567.0];[568.0,568.0];[57.0,57.0];[572.0,572.0];[572.0,572.0];[573.0,573.0];[577.0,577.0];[577.0,577.0];[578.0,578.0];[582.0,582.0];[582.0,582.0];[583.0,583.0];[587.0,587.0];[587.0,587.0];[588.0,588.0];[592.0,592.0];[592.0,592.0];[593.0,593.0];[597.0,597.0];[597.0,597.0];[598.0,598.0];[6.0,6.0];[6.0,6.0];[602.0,602.0];[602.0,602.0];[603.0,603.0];[607.0,607.0];[607.0,607.0];[608.0,608.0];[61.0,61.0];[61.0,61.0];[612.0,612.0];[612.0,612.0];[613.0,613.0];[617.0,617.0];[617.0,617.0];[618.0,618.0];[62.0,62.0];[622.0,622.0];[622.0,622.0];[623.0,623.0];[627.0,627.0];[627.0,627.0];[628.0,628.0];[632.0,632.0];[632.0,632.0];[633.0,633.0];[637.0,637.0];[637.0,637.0];[638.0,638.0];[642.0,642.0];[642.0,642.0];[643.0,643.0];[647.0,647.0];[647.0,647.0];[648.0,648.0];[652.0,652.0];[652.0,652.0];[653.0,653.0];[657.0,657.0];[657.0,657.0];[658.0,658.0];[66.0,66.0];[66.0,66.0];[662.0,662.0];[662.0,662.0];[663.0,663.0];[667.0,667.0];[667.0,667.0];[668.0,668.0];[67.0,67.0];[672.0,672.0];[672.0,672.0];[673.0,673.0];[677.0,677.0];[677.0,677.0];[678.0,678.0];[682.0,682.0];[682.0,682.0];[683.0,683.0];[687.0,687.0];[687.0,687.0];[688.0,688.0];[692.0,692.0];[692.0,692.0];[693.0,693.0];[697.0,697.0];[697.0,697.0];[698.0,698.0];[7.0,7.0];[702.0,702.0];[702.0,702.0];[703.0,703.0];[707.0,707.0];[707.0,707.0];[708.0,708.0];[71.0,71.0];[71.0,71.0];[712.0,712.0];[712.0,712.0];[713.0,713.0];[717.0,717.0];[717.0,717.0];[718.0,718.0];[72.0,72.0];[722.0,722.0];[722.0,722.0];[723.0,723.0];[727.0,727.0];[727.0,727.0];[728.0,728.0];[732.0,732.0];[732.0,732.0];[733.0,733.0];[76.0,76.0];[76.0,76.0];[77.0,77.0];[81.0,81.0];[81.0,81.0];[82.0,82.0];[86.0,86.0];[86.0,86.0];[87.0,87.0];[91.0,91.0];[91.0,91.0];[92.0,92.0];[96.0,96.0];[96.0,96.0];[97.0,97.0]&gt;" />
        </attvalues>
      </node>
      <node id="Step 2" label="ndarray">
        <attvalues>
          <attvalue for="0" value="urn:fz-juelich.de:alpaca:object:Python:numpy.ndarray:92557a21a7e812e8244a6ebbc4c017597706dcc7;urn:fz-juelich.de:alpaca:object:Python:numpy.ndarray:9cdc26a36d0c23ab8c1a888a8c99dcba1b3e9278;urn:fz-juelich.de:alpaca:object:Python:numpy.ndarray:9ff50485bea39193b21ad53b0b16d88e822cb207;urn:fz-juelich.de:alpaca:object:Python:numpy.ndarray:ea2d0f03c5d5dd1745a9c5f27e46eeaeebb35d67;urn:fz-juelich.de:alpaca:object:Python:numpy.ndarray:335ed2e00b3efaead6662bc5875c6e03d728a166;urn:fz-juelich.de:alpaca:object:Python:numpy.ndarray:9b7b7549e38e0492ff2db4d25a02c911798019d4;urn:fz-juelich.de:alpaca:object:Python:numpy.ndarray:ff91a028ae0269d1efa4634500278e6aced2bda6;urn:fz-juelich.de:alpaca:object:Python:numpy.ndarray:6faf8972002350a485c030b3ea1faaf5b0743665" />
          <attvalue for="1" value="8" />
          <attvalue for="2" value="object" />
          <attvalue for="3" value="335ed2e00b3efaead6662bc5875c6e03d728a166;6faf8972002350a485c030b3ea1faaf5b0743665;92557a21a7e812e8244a6ebbc4c017597706dcc7;9b7b7549e38e0492ff2db4d25a02c911798019d4;9cdc26a36d0c23ab8c1a888a8c99dcba1b3e9278;9ff50485bea39193b21ad53b0b16d88e822cb207;ea2d0f03c5d5dd1745a9c5f27e46eeaeebb35d67;ff91a028ae0269d1efa4634500278e6aced2bda6" />
          <attvalue for="4" value="numpy.ndarray" />
          <attvalue for="15" value="float64" />
          <attvalue for="16" value="(126,)" />
          <attvalue for="9" value="&lt;[1075.0,1075.0];[1076.0,1076.0];[1287.0,1287.0];[1288.0,1288.0];[1444.0,1444.0];[1445.0,1445.0];[183.0,183.0];[184.0,184.0];[370.0,370.0];[371.0,371.0];[552.0,552.0];[553.0,553.0];[739.0,739.0];[740.0,740.0];[903.0,903.0];[904.0,904.0]&gt;" />
        </attvalues>
      </node>
      <node id="Step 3" label="AnalogSignal">
        <attvalues>
          <attvalue for="0" value="urn:fz-juelich.de:alpaca:object:Python:neo.core.analogsignal.AnalogSignal:60e2f86ef3f2a5cb0040dcd04b283d4e0e27db0e;urn:fz-juelich.de:alpaca:object:Python:neo.core.analogsignal.AnalogSignal:d390b2a9d4c116d1b118149e231ccaab546405ef;urn:fz-juelich.de:alpaca:object:Python:neo.core.analogsignal.AnalogSignal:5aa9f14b0909d265e2c00580adfe4582674829a4;urn:fz-juelich.de:alpaca:object:Python:neo.core.analogsignal.AnalogSignal:2e711163b22bd1f8d3281bf90a1390df09d7bc98;urn:fz-juelich.de:alpaca:object:Python:neo.core.analogsignal.AnalogSignal:5f652fa28f623a24ef3c7400b4c80bacd097da83;urn:fz-juelich.de:alpaca:object:Python:neo.core.analogsignal.AnalogSignal:4c08df167df76a8bf524d0789bbc167835b4d38f;urn:fz-juelich.de:alpaca:object:Python:neo.core.analogsignal.AnalogSignal:4d4a26a617884ee7e6dfa2fadc860ac130dc8415;urn:fz-juelich.de:alpaca:object:Python:neo.core.analogsignal.AnalogSignal:01bf8cf0a75ad81c86e1a2d040a51fd11b37178b;urn:fz-juelich.de:alpaca:object:Python:neo.core.analogsignal.AnalogSignal:134da7cb4c188b8f14cdad10a4b437a78790138a;urn:fz-juelich.de:alpaca:object:Python:neo.core.analogsignal.AnalogSignal:9779ab806e3095f5f682a6e8a3c15cbf22d31cce;urn:fz-juelich.de:alpaca:object:Python:neo.core.analogsignal.AnalogSignal:589ba8cd428fab77442b49ab983fc40d34893bc6;urn:fz-juelich.de:alpaca:object:Python:neo.core.analogsignal.AnalogSignal:7615339842b24c3e66759afd465820248b99cc18;urn:fz-juelich.de:alpaca:object:Python:neo.core.analogsignal.AnalogSignal:28676271182459f60a7adec3ba9a8202257f6b5f;urn:fz-juelich.de:alpaca:object:Python:neo.core.analogsignal.AnalogSignal:997a955b219e2fe7c511465f2e476da7c6ff9b4c;urn:fz-juelich.de:alpaca:object:Python:neo.core.analogsignal.AnalogSignal:b9620ab805d8c4eac6bd011ae2929413d3bae756;urn:fz-juelich.de:alpaca:object:Python:neo.core.analogsignal.AnalogSignal:c229caae4ae276316dac4b2947439342b676109a;urn:fz-juelich.de:alpaca:object:Python:neo.core.analogsignal.AnalogSignal:6fa104bcfb760e13db5b5162dbe1c562e416293d;urn:fz-juelich.de:alpaca:object:Python:neo.core.analogsignal.AnalogSignal:8ea818ab41203db6fb892e5f63921adbc431c5a2;urn:fz-juelich.de:alpaca:object:Python:neo.core.analogsignal.AnalogSignal:1f42f6710268b33aa6f6b36c8db82976825e658a;urn:fz-juelich.de:alpaca:object:Python:neo.core.analogsignal.AnalogSignal:47292e3f3a631e514f90fd778faf1f8c1967049d;urn:fz-juelich.de:alpaca:object:Python:neo.core.analogsignal.AnalogSignal:d125ab04fa1e7bcf84d2317b122a1d4ecc2b11b7;urn:fz-juelich.de:alpaca:object:Python:neo.core.analogsignal.AnalogSignal:f31556e95ccdda4f04f377fe48ed2cad67ff7026;urn:fz-juelich.de:alpaca:object:Python:neo.core.analogsignal.AnalogSignal:16535b77ea4a752e9fa49095f04e5fec78df0273;urn:fz-juelich.de:alpaca:object:Python:neo.core.analogsignal.AnalogSignal:0696bdb8696803c62efc551dff4afdda31a091f1;urn:fz-juelich.de:alpaca:object:Python:neo.core.analogsignal.AnalogSignal:81e6c341e936c1c2a8bcffe61387ab5576d0830f;urn:fz-juelich.de:alpaca:object:Python:neo.core.analogsignal.AnalogSignal:1c6764d20d99a91f8cccda3eb713f6706db29d7b;urn:fz-juelich.de:alpaca:object:Python:neo.core.analogsignal.AnalogSignal:c792e7551987227fd31e7d72f89c0586de3cd54e;urn:fz-juelich.de:alpaca:object:Python:neo.core.analogsignal.AnalogSignal:8aadcfa8020a8320fdda8fb6efdb5cd8ff62874c;urn:fz-juelich.de:alpaca:object:Python:neo.core.analogsignal.AnalogSignal:50118235ed3c778a77870e6f8e9b205686160e76;urn:fz-juelich.de:alpaca:object:Python:neo.core.analogsignal.AnalogSignal:d335141b41d74525f43d7b8ba792d9413402c839;urn:fz-juelich.de:alpaca:object:Python:neo.core.analogsignal.AnalogSignal:928c4b328919769526ae341a39c3ad9aea0aa3c7;urn:fz-juelich.de:alpaca:object:Python:neo.core.analogsignal.AnalogSignal:f89e80bd68a0f37ef14bbbf0cea333bfa82821ef;urn:fz-juelich.de:alpaca:object:Python:neo.core.analogsignal.AnalogSignal:de12cb523759321acfd0485d26cda489a8affce9;urn:fz-juelich.de:alpaca:object:Python:neo.core.analogsignal.AnalogSignal:621b2cf82aa7b4b63b9718636832e89193e29184;urn:fz-juelich.de:alpaca:object:Python:neo.core.analogsignal.AnalogSignal:8e9964e4ee7c2eeb0ed2059df1f423aed7588391;urn:fz-juelich.de:alpaca:object:Python:neo.core.analogsignal.AnalogSignal:82eae4a4b4cf04e7439028eab4c4d00b00b2e30a;urn:fz-juelich.de:alpaca:object:Python:neo.core.analogsignal.AnalogSignal:7bfc46df0dafd8f18f330c48b5df8d6de1d061be;urn:fz-juelich.de:alpaca:object:Python:neo.core.analogsignal.AnalogSignal:0a26af46f8ef7e9b42c8132e73dffa84ed3baba9;urn:fz-juelich.de:alpaca:object:Python:neo.core.analogsignal.AnalogSignal:946161c9a2d45378c7b6d09b6f18434f692a023e;urn:fz-juelich.de:alpaca:object:Python:neo.core.analogsignal.AnalogSignal:02572e2a1d2833771b6218e6991356a3b2d2e0fe;urn:fz-juelich.de:alpaca:object:Python:neo.core.analogsignal.AnalogSignal:3a61bdd78caf36e33363b069ddcc2be0a4ca1f04;urn:fz-juelich.de:alpaca:object:Python:neo.core.analogsignal.AnalogSignal:a6e5411f28d3b11f733080f1efc07dcbee19e964;urn:fz-juelich.de:alpaca:object:Python:neo.core.analogsignal.AnalogSignal:8374ca72b362f5835f54d64446f053c928ac1b66;urn:fz-juelich.de:alpaca:object:Python:neo.core.analogsignal.AnalogSignal:3951e78f4068a75bdedbddffd68dc73cebfe0949;urn:fz-juelich.de:alpaca:object:Python:neo.core.analogsignal.AnalogSignal:9c403f145b6100c6a114912f5b97b860371bc54e;urn:fz-juelich.de:alpaca:object:Python:neo.core.analogsignal.AnalogSignal:ea3931468583761f0a8f66dfd0f0084a0c34db37;urn:fz-juelich.de:alpaca:object:Python:neo.core.analogsignal.AnalogSignal:edaeb84ae051b3577b946cdc024a5798adf297bd;urn:fz-juelich.de:alpaca:object:Python:neo.core.analogsignal.AnalogSignal:8a739f3557fe45ee469ba8d6d029bf76daaa302b;urn:fz-juelich.de:alpaca:object:Python:neo.core.analogsignal.AnalogSignal:8376c345050b55ff9caa147012d61cc584ecd869;urn:fz-juelich.de:alpaca:object:Python:neo.core.analogsignal.AnalogSignal:2b2e313e7cc2e83f1765b2fd05a44f282eca23c2;urn:fz-juelich.de:alpaca:object:Python:neo.core.analogsignal.AnalogSignal:3f5e7854037e6795f9857e486920386171b13c7c;urn:fz-juelich.de:alpaca:object:Python:neo.core.analogsignal.AnalogSignal:bce7353a0e5022483d65b014f1a595c103d1232f;urn:fz-juelich.de:alpaca:object:Python:neo.core.analogsignal.AnalogSignal:b2ab4d2e3f6600e3c4220c702a1ba5e12a443813;urn:fz-juelich.de:alpaca:object:Python:neo.core.analogsignal.AnalogSignal:ec1222f34c51314c3f1cd302f0561c04f319e6c6;urn:fz-juelich.de:alpaca:object:Python:neo.core.analogsignal.AnalogSignal:ef316830ac38fba1414a488e555cd621e02d0d27;urn:fz-juelich.de:alpaca:object:Python:neo.core.analogsignal.AnalogSignal:c74814a729f4ef94e20c46f9007b1a31e7a10e27;urn:fz-juelich.de:alpaca:object:Python:neo.core.analogsignal.AnalogSignal:46dc535e16a1a15567f66313222ca82106c8a5b9;urn:fz-juelich.de:alpaca:object:Python:neo.core.analogsignal.AnalogSignal:a2d2a6995a4e225949cae9c30c9571896e407da4;urn:fz-juelich.de:alpaca:object:Python:neo.core.analogsignal.AnalogSignal:ba6f43272bab84cd9ab24a40893cc8f211a00f15;urn:fz-juelich.de:alpaca:object:Python:neo.core.analogsignal.AnalogSignal:e3d8070986901d1cd6b019a2279e41faa172d8ff;urn:fz-juelich.de:alpaca:object:Python:neo.core.analogsignal.AnalogSignal:4c98d4dc7f108d2a7199fb3b35c50abc8c1bee48;urn:fz-juelich.de:alpaca:object:Python:neo.core.analogsignal.AnalogSignal:0865168c525af2c20cf0d1cc93e4b50f38311acf;urn:fz-juelich.de:alpaca:object:Python:neo.core.analogsignal.AnalogSignal:84c2096f6ba6198ac1b5f1de00b9bb96626736c4;urn:fz-juelich.de:alpaca:object:Python:neo.core.analogsignal.AnalogSignal:938409266485b5bfffb7e4461a47fecbf8236056;urn:fz-juelich.de:alpaca:object:Python:neo.core.analogsignal.AnalogSignal:a64f90a749723c3882cb411f4385cdc9348c9ab7;urn:fz-juelich.de:alpaca:object:Python:neo.core.analogsignal.AnalogSignal:3d755ecb650809a6e5180fe45e36d6d3f28d62f1;urn:fz-juelich.de:alpaca:object:Python:neo.core.analogsignal.AnalogSignal:b8aecd5ed534a0b065884fbb759f7b88c457401a;urn:fz-juelich.de:alpaca:object:Python:neo.core.analogsignal.AnalogSignal:8aa6593f3a910845aff91e8107e6e2ae10208525;urn:fz-juelich.de:alpaca:object:Python:neo.core.analogsignal.AnalogSignal:ed647f63b2d0dd0c25634ddfe7d9cebcf9b05b11;urn:fz-juelich.de:alpaca:object:Python:neo.core.analogsignal.AnalogSignal:36d55bd770ed205c9d1d1e762b5ed7ec54f190b0;urn:fz-juelich.de:alpaca:object:Python:neo.core.analogsignal.AnalogSignal:2dc421e7d54718b2a1fa3e5d42e2fcaf223de082;urn:fz-juelich.de:alpaca:object:Python:neo.core.analogsignal.AnalogSignal:2bed0a6c541d690cf6de35f21667c4f12544b1c9;urn:fz-juelich.de:alpaca:object:Python:neo.core.analogsignal.AnalogSignal:c8941d553df20d3c3bb6c9fec58caf6010cbcd58;urn:fz-juelich.de:alpaca:object:Python:neo.core.analogsignal.AnalogSignal:26d7b893f8907c60e6a43ccf62a1f05712572f78;urn:fz-juelich.de:alpaca:object:Python:neo.core.analogsignal.AnalogSignal:dbe317c056c6ecdfb64427aab93ac120b800a3c6;urn:fz-juelich.de:alpaca:object:Python:neo.core.analogsignal.AnalogSignal:3a54bd15bc0624b226c27a5941c5694738f2c456;urn:fz-juelich.de:alpaca:object:Python:neo.core.analogsignal.AnalogSignal:41663d1540f57a9699389b13a01c532cb217d920;urn:fz-juelich.de:alpaca:object:Python:neo.core.analogsignal.AnalogSignal:ad58b430685460c1314cb7c5ab0e5782bfcbd831;urn:fz-juelich.de:alpaca:object:Python:neo.core.analogsignal.AnalogSignal:719697c714183ac164f8bccb2d33655017821f52;urn:fz-juelich.de:alpaca:object:Python:neo.core.analogsignal.AnalogSignal:d377ed220cbdd19c156f7acc0656c50df1f1cf3f;urn:fz-juelich.de:alpaca:object:Python:neo.core.analogsignal.AnalogSignal:ee4519a14a2a22c30a5ca36d32d779c10138cf27;urn:fz-juelich.de:alpaca:object:Python:neo.core.analogsignal.AnalogSignal:9d16ad9ba1c44ba1599002d38874bfdc2fea601f;urn:fz-juelich.de:alpaca:object:Python:neo.core.analogsignal.AnalogSignal:d0157ec7acfe76b7e8885f06ad55e3aca12044ee;urn:fz-juelich.de:alpaca:object:Python:neo.core.analogsignal.AnalogSignal:c2968db0433adef78389e6a3ca968c9301935039;urn:fz-juelich.de:alpaca:object:Python:neo.core.analogsignal.AnalogSignal:8e68dbb85ab8d2abaf557889e52104f8c8df6b98;urn:fz-juelich.de:alpaca:object:Python:neo.core.analogsignal.AnalogSignal:fa231baf55c5f84c5cce41abefae65c55c6f920d;urn:fz-juelich.de:alpaca:object:Python:neo.core.analogsignal.AnalogSignal:b129d017eedfd6c7ffcb7adc2a6a45c0aaac1896;urn:fz-juelich.de:alpaca:object:Python:neo.core.analogsignal.AnalogSignal:ff7c7dd6057f2874eee988d857e675156f0dfb83;urn:fz-juelich.de:alpaca:object:Python:neo.core.analogsignal.AnalogSignal:4a05f1b16fbce91d073a54554bea246c01855a8a;urn:fz-juelich.de:alpaca:object:Python:neo.core.analogsignal.AnalogSignal:3fdad96803645ba4cc132be08403dbb14dfde5c8;urn:fz-juelich.de:alpaca:object:Python:neo.core.analogsignal.AnalogSignal:e0c2cff37ce6c988f6e24030bfa9a2583f556524;urn:fz-juelich.de:alpaca:object:Python:neo.core.analogsignal.AnalogSignal:01efdbe1cdfc6ef78652eb0ed42e726657dbffc8;urn:fz-juelich.de:alpaca:object:Python:neo.core.analogsignal.AnalogSignal:0956dfd12dac8553c8a38f95a669ef8fc33649f2;urn:fz-juelich.de:alpaca:object:Python:neo.core.analogsignal.AnalogSignal:2abda64ea83e992cef588471d1a5876cc56fa028;urn:fz-juelich.de:alpaca:object:Python:neo.core.analogsignal.AnalogSignal:7283820b11719ea4aae46f7eeb52bd8f0e9afcc4;urn:fz-juelich.de:alpaca:object:Python:neo.core.analogsignal.AnalogSignal:1b6c16a598e04ee262fdec13c7dc4d344a6f7ff8;urn:fz-juelich.de:alpaca:object:Python:neo.core.analogsignal.AnalogSignal:662597e36bf4dfcedef4b462b3ae263c121aa8ed;urn:fz-juelich.de:alpaca:object:Python:neo.core.analogsignal.AnalogSignal:d52d3493dd7f03498a1a025fcf4c1dc2ec3819de;urn:fz-juelich.de:alpaca:object:Python:neo.core.analogsignal.AnalogSignal:85ca1610dede9c534a6f5af41b64d4aaca8109f9;urn:fz-juelich.de:alpaca:object:Python:neo.core.analogsignal.AnalogSignal:057952486aa64e5d13530387613c9805387f8747;urn:fz-juelich.de:alpaca:object:Python:neo.core.analogsignal.AnalogSignal:bbd865734f68d6718ffb3932a136d54936205230;urn:fz-juelich.de:alpaca:object:Python:neo.core.analogsignal.AnalogSignal:efbc1a4645b7d269559d2599d3ac255d68a9357a;urn:fz-juelich.de:alpaca:object:Python:neo.core.analogsignal.AnalogSignal:1af4346d8a7e0a807173caac2eac09f3b964dd31;urn:fz-juelich.de:alpaca:object:Python:neo.core.analogsignal.AnalogSignal:57869542fe582cf16fe4cbd0a0364b8d98c8950a;urn:fz-juelich.de:alpaca:object:Python:neo.core.analogsignal.AnalogSignal:0081857763b18167aee53a11b33fdc4ba77ab555;urn:fz-juelich.de:alpaca:object:Python:neo.core.analogsignal.AnalogSignal:d045eddb0f1670d1eccd02ab3c129629e5ad78ac;urn:fz-juelich.de:alpaca:object:Python:neo.core.analogsignal.AnalogSignal:2df98a7b790556f64d9a3c09d880f71e304b39c8;urn:fz-juelich.de:alpaca:object:Python:neo.core.analogsignal.AnalogSignal:9499e6d96bbf58b07e4e58cffa08065f089529fe;urn:fz-juelich.de:alpaca:object:Python:neo.core.analogsignal.AnalogSignal:c5818856cc29fd5f5bb69412068ff3a6da3a191b;urn:fz-juelich.de:alpaca:object:Python:neo.core.analogsignal.AnalogSignal:eabeb2ff259b1ef02af299f3dc2cc687d3ffdbd5;urn:fz-juelich.de:alpaca:object:Python:neo.core.analogsignal.AnalogSignal:2422d593d7126c51faa0549dad611243339ce0b3;urn:fz-juelich.de:alpaca:object:Python:neo.core.analogsignal.AnalogSignal:cb71d3c3165bdb95501d69df44c3df8a349cf07e;urn:fz-juelich.de:alpaca:object:Python:neo.core.analogsignal.AnalogSignal:de4679aa984bf8421a7dfb45388779102dd19502;urn:fz-juelich.de:alpaca:object:Python:neo.core.analogsignal.AnalogSignal:790818f8b71ac70ea414ab0cbcdb7a257c716ba9;urn:fz-juelich.de:alpaca:object:Python:neo.core.analogsignal.AnalogSignal:74786f6787559cfe9f26f4cb191f2a69ffd4a3d8;urn:fz-juelich.de:alpaca:object:Python:neo.core.analogsignal.AnalogSignal:8b4b066ac8e159c022dbf5f96dc47700e28dce0f;urn:fz-juelich.de:alpaca:object:Python:neo.core.analogsignal.AnalogSignal:2f4542ca67fabb0ed945b56ddc9c805676cb2c26;urn:fz-juelich.de:alpaca:object:Python:neo.core.analogsignal.AnalogSignal:26fdc91ecac6639c62f0af10f361769213f4a69b;urn:fz-juelich.de:alpaca:object:Python:neo.core.analogsignal.AnalogSignal:6f47d786422a74b4290eb14384f183283e39a92b;urn:fz-juelich.de:alpaca:object:Python:neo.core.analogsignal.AnalogSignal:5b8785bbf7fe3268a864e39d6ec7f2102de50108;urn:fz-juelich.de:alpaca:object:Python:neo.core.analogsignal.AnalogSignal:a6c0959f52c2a4fd877281a1d9a18ec9de769d80;urn:fz-juelich.de:alpaca:object:Python:neo.core.analogsignal.AnalogSignal:7b13a0df2f3398e765d0cc7aec58c32a3c4afb73;urn:fz-juelich.de:alpaca:object:Python:neo.core.analogsignal.AnalogSignal:623b3c804cdb04b0f3cc26126cade3560a1f90c1;urn:fz-juelich.de:alpaca:object:Python:neo.core.analogsignal.AnalogSignal:cc6019c17cc96e9aff1a77efd272f43bb0447c08;urn:fz-juelich.de:alpaca:object:Python:neo.core.analogsignal.AnalogSignal:06cd5db5ea51a3236f75b34649dad4542548481a;urn:fz-juelich.de:alpaca:object:Python:neo.core.analogsignal.AnalogSignal:d30c0ae03aef22a13ba96e9b20f69dc463faaf02;urn:fz-juelich.de:alpaca:object:Python:neo.core.analogsignal.AnalogSignal:a64c026ed8bc22840667aee7c12774450e638ceb;urn:fz-juelich.de:alpaca:object:Python:neo.core.analogsignal.AnalogSignal:430333a39abcf613f9b09f4c45a584e9e8268fdf;urn:fz-juelich.de:alpaca:object:Python:neo.core.analogsignal.AnalogSignal:893e3f6db2e5d7f55ee2302c44ed7a2db5f9107d;urn:fz-juelich.de:alpaca:object:Python:neo.core.analogsignal.AnalogSignal:e96e2d49e90f27f35120e742f9e948665d7580e2;urn:fz-juelich.de:alpaca:object:Python:neo.core.analogsignal.AnalogSignal:0b378b2cc5e3c2225c74d3e140df8d6b2bf9a596;urn:fz-juelich.de:alpaca:object:Python:neo.core.analogsignal.AnalogSignal:3450000feb7f6f21d0204d5c1dd26714c1db3d48;urn:fz-juelich.de:alpaca:object:Python:neo.core.analogsignal.AnalogSignal:c84eda448d1d46bb8bf027869ec2963c1cb162ac;urn:fz-juelich.de:alpaca:object:Python:neo.core.analogsignal.AnalogSignal:d5f3a99ce3232bf2344a17bd6f4dc966e409b6a0;urn:fz-juelich.de:alpaca:object:Python:neo.core.analogsignal.AnalogSignal:e00f8703c01670a1dc2a2eb4b3ead17ac3ba8ef2;urn:fz-juelich.de:alpaca:object:Python:neo.core.analogsignal.AnalogSignal:9ed9190b1f6adf1441b4b030f29dcf296210e2db;urn:fz-juelich.de:alpaca:object:Python:neo.core.analogsignal.AnalogSignal:1d28184e44cf7b125f93a18ca054c73e3cc49a4b;urn:fz-juelich.de:alpaca:object:Python:neo.core.analogsignal.AnalogSignal:730e8bc9975338e9807922de348c7c3c3e18b096;urn:fz-juelich.de:alpaca:object:Python:neo.core.analogsignal.AnalogSignal:1c1b092cc90922a5c386759be5d240848c07a527;urn:fz-juelich.de:alpaca:object:Python:neo.core.analogsignal.AnalogSignal:1f1da87a2541594346def1d6ab49b58ff0d8414a;urn:fz-juelich.de:alpaca:object:Python:neo.core.analogsignal.AnalogSignal:cc45032a86dca4887ff65814fc06a1cbdc2faaba;urn:fz-juelich.de:alpaca:object:Python:neo.core.analogsignal.AnalogSignal:30c0dc5dd9a998a5847217aa756572e84a770b0c;urn:fz-juelich.de:alpaca:object:Python:neo.core.analogsignal.AnalogSignal:fdbece5e94335124433b56a0bb41a761b0b1febc;urn:fz-juelich.de:alpaca:object:Python:neo.core.analogsignal.AnalogSignal:eefc168faf84e7c701fd95a0d7a288df2f405ab4;urn:fz-juelich.de:alpaca:object:Python:neo.core.analogsignal.AnalogSignal:cefa83f738d9b34f81886fdbebdb79b0ea3ead59;urn:fz-juelich.de:alpaca:object:Python:neo.core.analogsignal.AnalogSignal:c4ac20112862e5aac3b9aa01a3b16c630a334af3;urn:fz-juelich.de:alpaca:object:Python:neo.core.analogsignal.AnalogSignal:9c44b37ecb7de38510127b2f2bd84a1091f0aa27;urn:fz-juelich.de:alpaca:object:Python:neo.core.analogsignal.AnalogSignal:b832637a029b753edf7856bbf985cec479faae3a;urn:fz-juelich.de:alpaca:object:Python:neo.core.analogsignal.AnalogSignal:d82488698764847109bf31b2e1939d6201ca0f71;urn:fz-juelich.de:alpaca:object:Python:neo.core.analogsignal.AnalogSignal:368cfc0f88282dbad3d812effce17d5f68b2e031;urn:fz-juelich.de:alpaca:object:Python:neo.core.analogsignal.AnalogSignal:b3468caa749c76d83b25b12cc1096d279deaef89;urn:fz-juelich.de:alpaca:object:Python:neo.core.analogsignal.AnalogSignal:256c320ce79513c6233fd30191e816aff4bad986;urn:fz-juelich.de:alpaca:object:Python:neo.core.analogsignal.AnalogSignal:91b9b6d09e69ba66b0fe2051e3a1b9d8c1ef611b;urn:fz-juelich.de:alpaca:object:Python:neo.core.analogsignal.AnalogSignal:a5fa4c5672df415897a499790446c5d44523731f;urn:fz-juelich.de:alpaca:object:Python:neo.core.analogsignal.AnalogSignal:b6dff173f43c1974da68ec0939fbcb380c3c1e55;urn:fz-juelich.de:alpaca:object:Python:neo.core.analogsignal.AnalogSignal:ed689f181183e1ca392ca114f8d9c4378443561a;urn:fz-juelich.de:alpaca:object:Python:neo.core.analogsignal.AnalogSignal:9aca83f1dc0105cb5a3965d972cdc34013bc4f7f;urn:fz-juelich.de:alpaca:object:Python:neo.core.analogsignal.AnalogSignal:9d04a2c3bfc8e7d15231c5359ff7df018f81e759;urn:fz-juelich.de:alpaca:object:Python:neo.core.analogsignal.AnalogSignal:feb9b7352b02f0cf5276b6d885a3ea7730d2331c;urn:fz-juelich.de:alpaca:object:Python:neo.core.analogsignal.AnalogSignal:7edc7ca88da50cac2abd04fee3c880a0e2fe4ae3;urn:fz-juelich.de:alpaca:object:Python:neo.core.analogsignal.AnalogSignal:e74c786983a7ddc00aaaff73d83064fccf44aa50;urn:fz-juelich.de:alpaca:object:Python:neo.core.analogsignal.AnalogSignal:ef49b653e0d20fd19a74b8c510a042880a561348;urn:fz-juelich.de:alpaca:object:Python:neo.core.analogsignal.AnalogSignal:2e71ec6393476c50cfa75684bac914c17cd14777;urn:fz-juelich.de:alpaca:object:Python:neo.core.analogsignal.AnalogSignal:70820073777738f2b52e438c938332e694ac413f;urn:fz-juelich.de:alpaca:object:Python:neo.core.analogsignal.AnalogSignal:3902f452db639e7e462f965c1851baf0642868dc;urn:fz-juelich.de:alpaca:object:Python:neo.core.analogsignal.AnalogSignal:042b5720de7399e9e6bbda2b16d7e2a887155107;urn:fz-juelich.de:alpaca:object:Python:neo.core.analogsignal.AnalogSignal:eeaf14cd780237e37c9ef4c72ae0a0445d45b267;urn:fz-juelich.de:alpaca:object:Python:neo.core.analogsignal.AnalogSignal:8528c66c420a3df6c7795ccf5c49c0b3d5017aad;urn:fz-juelich.de:alpaca:object:Python:neo.core.analogsignal.AnalogSignal:bb9141b051d5eb42e6ce0387aa90af62cea90b5e;urn:fz-juelich.de:alpaca:object:Python:neo.core.analogsignal.AnalogSignal:327adfa4a665fd9c97f4fac1c51020d13dae4d2f;urn:fz-juelich.de:alpaca:object:Python:neo.core.analogsignal.AnalogSignal:6384c5f35bce29fd2353887cacb48326216cece4;urn:fz-juelich.de:alpaca:object:Python:neo.core.analogsignal.AnalogSignal:46e31158842268f65886d08a8bbdf77016fbcb4b;urn:fz-juelich.de:alpaca:object:Python:neo.core.analogsignal.AnalogSignal:dda34b222281aacbf35b0799868c6a6397d3c443;urn:fz-juelich.de:alpaca:object:Python:neo.core.analogsignal.AnalogSignal:d4e6977f6de1aadd06189cfc91940a87eccecf6a;urn:fz-juelich.de:alpaca:object:Python:neo.core.analogsignal.AnalogSignal:58fe45ff24746621c8a202b5dca57e14b7d357a8;urn:fz-juelich.de:alpaca:object:Python:neo.core.analogsignal.AnalogSignal:88963ff73bcad8a323b69acb12a049bf07b9ab31;urn:fz-juelich.de:alpaca:object:Python:neo.core.analogsignal.AnalogSignal:de7486528abe46b0a334f1a828fc89c845f33c16;urn:fz-juelich.de:alpaca:object:Python:neo.core.analogsignal.AnalogSignal:31cae6a04b23a9aa233bdd2574949226897db4f6;urn:fz-juelich.de:alpaca:object:Python:neo.core.analogsignal.AnalogSignal:560979e033d46b32136298cff7f10c3ad275d838;urn:fz-juelich.de:alpaca:object:Python:neo.core.analogsignal.AnalogSignal:85027d71b0a06111d65fc19371e9593c516e8ce5;urn:fz-juelich.de:alpaca:object:Python:neo.core.analogsignal.AnalogSignal:67970bf32de8bf4f289bde17a060676a04a6953b;urn:fz-juelich.de:alpaca:object:Python:neo.core.analogsignal.AnalogSignal:103c6c3811f76bd430660137517fae0be2ca50a8;urn:fz-juelich.de:alpaca:object:Python:neo.core.analogsignal.AnalogSignal:54ab449a0239861e21ab559f8043014d8c01e232;urn:fz-juelich.de:alpaca:object:Python:neo.core.analogsignal.AnalogSignal:952278a75dc2c12abf4dc73e85caec32bbdbfaf5;urn:fz-juelich.de:alpaca:object:Python:neo.core.analogsignal.AnalogSignal:f991ffa04d3608125bba815f8a0ac46af11cae50;urn:fz-juelich.de:alpaca:object:Python:neo.core.analogsignal.AnalogSignal:7a71722b729f8f4afed12a18afe47fcb7b4a98ee;urn:fz-juelich.de:alpaca:object:Python:neo.core.analogsignal.AnalogSignal:a2ec1ff3a07c58105355c7957d0138ef821aae5f;urn:fz-juelich.de:alpaca:object:Python:neo.core.analogsignal.AnalogSignal:5d2d36dae8426e621c4b9907b9fdd1a4b2ed416b;urn:fz-juelich.de:alpaca:object:Python:neo.core.analogsignal.AnalogSignal:9a722ddb4c007e8de5992f932fbe07386b94dd9c;urn:fz-juelich.de:alpaca:object:Python:neo.core.analogsignal.AnalogSignal:72b399ad9940125456615e6713e682371b20af77;urn:fz-juelich.de:alpaca:object:Python:neo.core.analogsignal.AnalogSignal:ca449cd75d6ed2c95722c4de7977f891b12d9364;urn:fz-juelich.de:alpaca:object:Python:neo.core.analogsignal.AnalogSignal:cd66e01b15831900e07cd826fa2968a5b3ee645a;urn:fz-juelich.de:alpaca:object:Python:neo.core.analogsignal.AnalogSignal:798e0047de878b419346d03f0416d2bf3157edfa;urn:fz-juelich.de:alpaca:object:Python:neo.core.analogsignal.AnalogSignal:a3828083b3d2e08ff6d95783cbaa46a8f25506df;urn:fz-juelich.de:alpaca:object:Python:neo.core.analogsignal.AnalogSignal:2f2fc1bc2096e920393e17b429066460200ad6a7;urn:fz-juelich.de:alpaca:object:Python:neo.core.analogsignal.AnalogSignal:4b115573e37b672962dc3da4e92896c82a22ac55;urn:fz-juelich.de:alpaca:object:Python:neo.core.analogsignal.AnalogSignal:94a6a5972feac0ef1beb5824dc2e8708933f52e2;urn:fz-juelich.de:alpaca:object:Python:neo.core.analogsignal.AnalogSignal:1611624488ea1133d27ddf304ae2e05a2f26a3e3;urn:fz-juelich.de:alpaca:object:Python:neo.core.analogsignal.AnalogSignal:3bd23a543ea42deca072983e7e671e522d0320d5;urn:fz-juelich.de:alpaca:object:Python:neo.core.analogsignal.AnalogSignal:5eadcc2ca5f0a2255bdfc67e8e2cb1305c555c2f;urn:fz-juelich.de:alpaca:object:Python:neo.core.analogsignal.AnalogSignal:2002b2738aa2e84e2b52abb8b588086d29289966;urn:fz-juelich.de:alpaca:object:Python:neo.core.analogsignal.AnalogSignal:9baa97dbfd8587becff7a1c3ebbf6f435582358c;urn:fz-juelich.de:alpaca:object:Python:neo.core.analogsignal.AnalogSignal:7e4c2c6878d3f538722b8a74bd091031faea8e21;urn:fz-juelich.de:alpaca:object:Python:neo.core.analogsignal.AnalogSignal:8ad89c6583a76690ec5500c5f2dd40c170b448fe;urn:fz-juelich.de:alpaca:object:Python:neo.core.analogsignal.AnalogSignal:556858eae2c1b700b9c6f44f14efaa7ded919018;urn:fz-juelich.de:alpaca:object:Python:neo.core.analogsignal.AnalogSignal:f5446b3c5202952d3f044ed95009497684c4cc90;urn:fz-juelich.de:alpaca:object:Python:neo.core.analogsignal.AnalogSignal:f80f2160e2f611da179f0d1f650498984098d9cc;urn:fz-juelich.de:alpaca:object:Python:neo.core.analogsignal.AnalogSignal:9764b51e437126b6b10c3a4cd7c9488f4479ef95;urn:fz-juelich.de:alpaca:object:Python:neo.core.analogsignal.AnalogSignal:ecd504b95b93f7814f008098c6e2890ca53a51db;urn:fz-juelich.de:alpaca:object:Python:neo.core.analogsignal.AnalogSignal:06f656862b853ef9a02bc743638eacdf10909ef2;urn:fz-juelich.de:alpaca:object:Python:neo.core.analogsignal.AnalogSignal:81a99bd6c772f46506694d8a080074339d21e112;urn:fz-juelich.de:alpaca:object:Python:neo.core.analogsignal.AnalogSignal:7951cf13f5cc53dfc3ed97c35228d6daf9c4f548;urn:fz-juelich.de:alpaca:object:Python:neo.core.analogsignal.AnalogSignal:f4697a493a6bfb8c24e6b1235d9d933019ed4aa9;urn:fz-juelich.de:alpaca:object:Python:neo.core.analogsignal.AnalogSignal:f05c415f41f770f32b834388964bc06a70caac36;urn:fz-juelich.de:alpaca:object:Python:neo.core.analogsignal.AnalogSignal:fd57c0206a4977366375200818135c52cf387104;urn:fz-juelich.de:alpaca:object:Python:neo.core.analogsignal.AnalogSignal:8524a93283a08995f4a899f599323281fb8813b8;urn:fz-juelich.de:alpaca:object:Python:neo.core.analogsignal.AnalogSignal:2ee4107e60e57d69070a9c233c719a09c1c4e5ad;urn:fz-juelich.de:alpaca:object:Python:neo.core.analogsignal.AnalogSignal:29c5b500d19a4145341e407831b51388d9be39e0;urn:fz-juelich.de:alpaca:object:Python:neo.core.analogsignal.AnalogSignal:4d14af140ae10af099962771ad2827a95c6394c4;urn:fz-juelich.de:alpaca:object:Python:neo.core.analogsignal.AnalogSignal:05215aeb8f201a7f2bb6930df0e6037559411433;urn:fz-juelich.de:alpaca:object:Python:neo.core.analogsignal.AnalogSignal:cd05ce9ccdbd8bdfaa52e26ccc8c50576a3558c9;urn:fz-juelich.de:alpaca:object:Python:neo.core.analogsignal.AnalogSignal:4cb7e0d5d58ec54951a31fc58d5b40bbb79ecded;urn:fz-juelich.de:alpaca:object:Python:neo.core.analogsignal.AnalogSignal:c77d03ba9a532fc164d47c17814162e9869a64ab;urn:fz-juelich.de:alpaca:object:Python:neo.core.analogsignal.AnalogSignal:7f6bb64719e3ae1b60ce2bdf104e38039f83b9d9;urn:fz-juelich.de:alpaca:object:Python:neo.core.analogsignal.AnalogSignal:52561b7b6be746c0a4d639761ee3915d204e3d70;urn:fz-juelich.de:alpaca:object:Python:neo.core.analogsignal.AnalogSignal:c6d4a3123aec014ea0f6ace4b36c0f6e827ecd9f;urn:fz-juelich.de:alpaca:object:Python:neo.core.analogsignal.AnalogSignal:acf61b979ad208132f89398c0703ba6f4538b003;urn:fz-juelich.de:alpaca:object:Python:neo.core.analogsignal.AnalogSignal:391491c8ba26db99664384d3741845438317b216;urn:fz-juelich.de:alpaca:object:Python:neo.core.analogsignal.AnalogSignal:bf081bcb1205fd01f5fadf8e65cceccc7b7a8b38;urn:fz-juelich.de:alpaca:object:Python:neo.core.analogsignal.AnalogSignal:faa9fcbcf2d9e4cfd924c7787d366697fed866b2;urn:fz-juelich.de:alpaca:object:Python:neo.core.analogsignal.AnalogSignal:ab60aa5c96f495fec8a965b0a77684093546ecef;urn:fz-juelich.de:alpaca:object:Python:neo.core.analogsignal.AnalogSignal:a643e8ffc864c5f00b00b1418d8676c8e80ef9f9;urn:fz-juelich.de:alpaca:object:Python:neo.core.analogsignal.AnalogSignal:71c2ced4fa36a3bacab064c1f80c13d830124f1b;urn:fz-juelich.de:alpaca:object:Python:neo.core.analogsignal.AnalogSignal:2ec9efe3dff5d6b8d754dca834c91309b6c68e33;urn:fz-juelich.de:alpaca:object:Python:neo.core.analogsignal.AnalogSignal:94904a5e60e39135928ddc1424ee3ca29ea6255e;urn:fz-juelich.de:alpaca:object:Python:neo.core.analogsignal.AnalogSignal:834505216d44ebf4cf7b6781a79be8ecc36f957c;urn:fz-juelich.de:alpaca:object:Python:neo.core.analogsignal.AnalogSignal:7d5487f140a2d8d5f9d8055b9a3116c29976006d;urn:fz-juelich.de:alpaca:object:Python:neo.core.analogsignal.AnalogSignal:8cc3cd923e86c13bf3ed045c629606cc01fd5cf9;urn:fz-juelich.de:alpaca:object:Python:neo.core.analogsignal.AnalogSignal:0291565438e264be731ed3e50f4d5484264bae19;urn:fz-juelich.de:alpaca:object:Python:neo.core.analogsignal.AnalogSignal:0f32639a29bfdc6ced7bf92425e3c2a74e2537e6;urn:fz-juelich.de:alpaca:object:Python:neo.core.analogsignal.AnalogSignal:18b6aaee23c386381b3a884fa4758d16b77273c1;urn:fz-juelich.de:alpaca:object:Python:neo.core.analogsignal.AnalogSignal:722254ddd20f4d05bf097f165e2a26ccbb80bf9d;urn:fz-juelich.de:alpaca:object:Python:neo.core.analogsignal.AnalogSignal:e974afcfb9fbcee892c945bb6addd801829c14b5;urn:fz-juelich.de:alpaca:object:Python:neo.core.analogsignal.AnalogSignal:8a080a83816d850d184ea2b6e54f463189df7636;urn:fz-juelich.de:alpaca:object:Python:neo.core.analogsignal.AnalogSignal:acc7da0fbacac972c9ab8d7f2a2983be72b6193f;urn:fz-juelich.de:alpaca:object:Python:neo.core.analogsignal.AnalogSignal:772a029989727b73f2d15ef7b6900474574964d1;urn:fz-juelich.de:alpaca:object:Python:neo.core.analogsignal.AnalogSignal:27dad5e53228eba7d43056f5de6b7ab83527341d;urn:fz-juelich.de:alpaca:object:Python:neo.core.analogsignal.AnalogSignal:8423018a7425502e2230a648ee9a5ee0c6085a9b;urn:fz-juelich.de:alpaca:object:Python:neo.core.analogsignal.AnalogSignal:dd5b4fbf85734fea1aa19c40f1d11e49d9d9b2e2;urn:fz-juelich.de:alpaca:object:Python:neo.core.analogsignal.AnalogSignal:43b88dffa74fb9af19d8be963e4a7e934f7eb087;urn:fz-juelich.de:alpaca:object:Python:neo.core.analogsignal.AnalogSignal:491ca32ad2f8193d9db6f29363d4873a21737767;urn:fz-juelich.de:alpaca:object:Python:neo.core.analogsignal.AnalogSignal:f2e5bad86c0330380c4a6fc354f78fc7d1d30dcd;urn:fz-juelich.de:alpaca:object:Python:neo.core.analogsignal.AnalogSignal:c400c6532ce41c01d2943c018b3f42a4d3f19e51;urn:fz-juelich.de:alpaca:object:Python:neo.core.analogsignal.AnalogSignal:bc10163ea34bea559e8e0e12be28ffbf01880ea9;urn:fz-juelich.de:alpaca:object:Python:neo.core.analogsignal.AnalogSignal:f70086499f8489a43d9154444b9c060e3349d9f5;urn:fz-juelich.de:alpaca:object:Python:neo.core.analogsignal.AnalogSignal:e0987068a65361508d12317b422395fc7666614c;urn:fz-juelich.de:alpaca:object:Python:neo.core.analogsignal.AnalogSignal:9603c9a99b98342af152c4561409395ba5505a9e;urn:fz-juelich.de:alpaca:object:Python:neo.core.analogsignal.AnalogSignal:962687f30453c18b6c198148699f60db45a03440;urn:fz-juelich.de:alpaca:object:Python:neo.core.analogsignal.AnalogSignal:d388d87a01941dbe14c69b027176f32205da9160;urn:fz-juelich.de:alpaca:object:Python:neo.core.analogsignal.AnalogSignal:886a2d259a774790ce035628d5b604df5c3b1499;urn:fz-juelich.de:alpaca:object:Python:neo.core.analogsignal.AnalogSignal:1b5ee0161e0401c3b2bc9a38ba30d3d898393d7a;urn:fz-juelich.de:alpaca:object:Python:neo.core.analogsignal.AnalogSignal:cdaac88ac4481b6197022321636b6e0c884f8f06;urn:fz-juelich.de:alpaca:object:Python:neo.core.analogsignal.AnalogSignal:af78a5fd48f3be0d8575118799195e07aed82f39;urn:fz-juelich.de:alpaca:object:Python:neo.core.analogsignal.AnalogSignal:77a772198fc07f816857861b533da3396242f11d;urn:fz-juelich.de:alpaca:object:Python:neo.core.analogsignal.AnalogSignal:8b8f58551992bc918cf962b76c6f422bc0bb21ff;urn:fz-juelich.de:alpaca:object:Python:neo.core.analogsignal.AnalogSignal:0873873776b8b9a79447d3ed19ca3d4211de08ab;urn:fz-juelich.de:alpaca:object:Python:neo.core.analogsignal.AnalogSignal:c40fbcb621df8565f76edb96b66bdb50a8653eb3;urn:fz-juelich.de:alpaca:object:Python:neo.core.analogsignal.AnalogSignal:48b70ed217d78ba67106166e31a94013599b9563;urn:fz-juelich.de:alpaca:object:Python:neo.core.analogsignal.AnalogSignal:8bf0a61cd792b56ed6c9086f30860e160ef1361f;urn:fz-juelich.de:alpaca:object:Python:neo.core.analogsignal.AnalogSignal:c035701f3db18a2c2095593cb9ae8ffa0c1e2e67;urn:fz-juelich.de:alpaca:object:Python:neo.core.analogsignal.AnalogSignal:577949a84995735fdeb424dd3dcc7a43d3ee8195;urn:fz-juelich.de:alpaca:object:Python:neo.core.analogsignal.AnalogSignal:6f3fd047c977f1f19cacee84b5aa75436dce14f1;urn:fz-juelich.de:alpaca:object:Python:neo.core.analogsignal.AnalogSignal:f74bb7b803179e8c446913d9bd51c05393243a5f;urn:fz-juelich.de:alpaca:object:Python:neo.core.analogsignal.AnalogSignal:fba826ae65229a753fa8274e0a6d5b9090a2b335;urn:fz-juelich.de:alpaca:object:Python:neo.core.analogsignal.AnalogSignal:17a08f6f036bafc315925540334f675470096935;urn:fz-juelich.de:alpaca:object:Python:neo.core.analogsignal.AnalogSignal:e4c5201c0414063e2a6259116730fe36cd81f3a5;urn:fz-juelich.de:alpaca:object:Python:neo.core.analogsignal.AnalogSignal:2cf31905931c95c2f0ffb95d4aeda0552d03aed9" />
          <attvalue for="1" value="277" />
          <attvalue for="2" value="object" />
          <attvalue for="3" value="0081857763b18167aee53a11b33fdc4ba77ab555;01bf8cf0a75ad81c86e1a2d040a51fd11b37178b;01efdbe1cdfc6ef78652eb0ed42e726657dbffc8;02572e2a1d2833771b6218e6991356a3b2d2e0fe;0291565438e264be731ed3e50f4d5484264bae19;042b5720de7399e9e6bbda2b16d7e2a887155107;05215aeb8f201a7f2bb6930df0e6037559411433;057952486aa64e5d13530387613c9805387f8747;0696bdb8696803c62efc551dff4afdda31a091f1;06cd5db5ea51a3236f75b34649dad4542548481a;06f656862b853ef9a02bc743638eacdf10909ef2;0865168c525af2c20cf0d1cc93e4b50f38311acf;0873873776b8b9a79447d3ed19ca3d4211de08ab;0956dfd12dac8553c8a38f95a669ef8fc33649f2;0a26af46f8ef7e9b42c8132e73dffa84ed3baba9;0b378b2cc5e3c2225c74d3e140df8d6b2bf9a596;0f32639a29bfdc6ced7bf92425e3c2a74e2537e6;103c6c3811f76bd430660137517fae0be2ca50a8;134da7cb4c188b8f14cdad10a4b437a78790138a;1611624488ea1133d27ddf304ae2e05a2f26a3e3;16535b77ea4a752e9fa49095f04e5fec78df0273;17a08f6f036bafc315925540334f675470096935;18b6aaee23c386381b3a884fa4758d16b77273c1;1af4346d8a7e0a807173caac2eac09f3b964dd31;1b5ee0161e0401c3b2bc9a38ba30d3d898393d7a;1b6c16a598e04ee262fdec13c7dc4d344a6f7ff8;1c1b092cc90922a5c386759be5d240848c07a527;1c6764d20d99a91f8cccda3eb713f6706db29d7b;1d28184e44cf7b125f93a18ca054c73e3cc49a4b;1f1da87a2541594346def1d6ab49b58ff0d8414a;1f42f6710268b33aa6f6b36c8db82976825e658a;2002b2738aa2e84e2b52abb8b588086d29289966;2422d593d7126c51faa0549dad611243339ce0b3;256c320ce79513c6233fd30191e816aff4bad986;26d7b893f8907c60e6a43ccf62a1f05712572f78;26fdc91ecac6639c62f0af10f361769213f4a69b;27dad5e53228eba7d43056f5de6b7ab83527341d;28676271182459f60a7adec3ba9a8202257f6b5f;29c5b500d19a4145341e407831b51388d9be39e0;2abda64ea83e992cef588471d1a5876cc56fa028;2b2e313e7cc2e83f1765b2fd05a44f282eca23c2;2bed0a6c541d690cf6de35f21667c4f12544b1c9;2cf31905931c95c2f0ffb95d4aeda0552d03aed9;2dc421e7d54718b2a1fa3e5d42e2fcaf223de082;2df98a7b790556f64d9a3c09d880f71e304b39c8;2e711163b22bd1f8d3281bf90a1390df09d7bc98;2e71ec6393476c50cfa75684bac914c17cd14777;2ec9efe3dff5d6b8d754dca834c91309b6c68e33;2ee4107e60e57d69070a9c233c719a09c1c4e5ad;2f2fc1bc2096e920393e17b429066460200ad6a7;2f4542ca67fabb0ed945b56ddc9c805676cb2c26;30c0dc5dd9a998a5847217aa756572e84a770b0c;31cae6a04b23a9aa233bdd2574949226897db4f6;327adfa4a665fd9c97f4fac1c51020d13dae4d2f;3450000feb7f6f21d0204d5c1dd26714c1db3d48;368cfc0f88282dbad3d812effce17d5f68b2e031;36d55bd770ed205c9d1d1e762b5ed7ec54f190b0;3902f452db639e7e462f965c1851baf0642868dc;391491c8ba26db99664384d3741845438317b216;3951e78f4068a75bdedbddffd68dc73cebfe0949;3a54bd15bc0624b226c27a5941c5694738f2c456;3a61bdd78caf36e33363b069ddcc2be0a4ca1f04;3bd23a543ea42deca072983e7e671e522d0320d5;3d755ecb650809a6e5180fe45e36d6d3f28d62f1;3f5e7854037e6795f9857e486920386171b13c7c;3fdad96803645ba4cc132be08403dbb14dfde5c8;41663d1540f57a9699389b13a01c532cb217d920;430333a39abcf613f9b09f4c45a584e9e8268fdf;43b88dffa74fb9af19d8be963e4a7e934f7eb087;46dc535e16a1a15567f66313222ca82106c8a5b9;46e31158842268f65886d08a8bbdf77016fbcb4b;47292e3f3a631e514f90fd778faf1f8c1967049d;48b70ed217d78ba67106166e31a94013599b9563;491ca32ad2f8193d9db6f29363d4873a21737767;4a05f1b16fbce91d073a54554bea246c01855a8a;4b115573e37b672962dc3da4e92896c82a22ac55;4c08df167df76a8bf524d0789bbc167835b4d38f;4c98d4dc7f108d2a7199fb3b35c50abc8c1bee48;4cb7e0d5d58ec54951a31fc58d5b40bbb79ecded;4d14af140ae10af099962771ad2827a95c6394c4;4d4a26a617884ee7e6dfa2fadc860ac130dc8415;50118235ed3c778a77870e6f8e9b205686160e76;52561b7b6be746c0a4d639761ee3915d204e3d70;54ab449a0239861e21ab559f8043014d8c01e232;556858eae2c1b700b9c6f44f14efaa7ded919018;560979e033d46b32136298cff7f10c3ad275d838;577949a84995735fdeb424dd3dcc7a43d3ee8195;57869542fe582cf16fe4cbd0a0364b8d98c8950a;589ba8cd428fab77442b49ab983fc40d34893bc6;58fe45ff24746621c8a202b5dca57e14b7d357a8;5aa9f14b0909d265e2c00580adfe4582674829a4;5b8785bbf7fe3268a864e39d6ec7f2102de50108;5d2d36dae8426e621c4b9907b9fdd1a4b2ed416b;5eadcc2ca5f0a2255bdfc67e8e2cb1305c555c2f;5f652fa28f623a24ef3c7400b4c80bacd097da83;60e2f86ef3f2a5cb0040dcd04b283d4e0e27db0e;621b2cf82aa7b4b63b9718636832e89193e29184;623b3c804cdb04b0f3cc26126cade3560a1f90c1;6384c5f35bce29fd2353887cacb48326216cece4;662597e36bf4dfcedef4b462b3ae263c121aa8ed;67970bf32de8bf4f289bde17a060676a04a6953b;6f3fd047c977f1f19cacee84b5aa75436dce14f1;6f47d786422a74b4290eb14384f183283e39a92b;6fa104bcfb760e13db5b5162dbe1c562e416293d;70820073777738f2b52e438c938332e694ac413f;719697c714183ac164f8bccb2d33655017821f52;71c2ced4fa36a3bacab064c1f80c13d830124f1b;722254ddd20f4d05bf097f165e2a26ccbb80bf9d;7283820b11719ea4aae46f7eeb52bd8f0e9afcc4;72b399ad9940125456615e6713e682371b20af77;730e8bc9975338e9807922de348c7c3c3e18b096;74786f6787559cfe9f26f4cb191f2a69ffd4a3d8;7615339842b24c3e66759afd465820248b99cc18;772a029989727b73f2d15ef7b6900474574964d1;77a772198fc07f816857861b533da3396242f11d;790818f8b71ac70ea414ab0cbcdb7a257c716ba9;7951cf13f5cc53dfc3ed97c35228d6daf9c4f548;798e0047de878b419346d03f0416d2bf3157edfa;7a71722b729f8f4afed12a18afe47fcb7b4a98ee;7b13a0df2f3398e765d0cc7aec58c32a3c4afb73;7bfc46df0dafd8f18f330c48b5df8d6de1d061be;7d5487f140a2d8d5f9d8055b9a3116c29976006d;7e4c2c6878d3f538722b8a74bd091031faea8e21;7edc7ca88da50cac2abd04fee3c880a0e2fe4ae3;7f6bb64719e3ae1b60ce2bdf104e38039f83b9d9;81a99bd6c772f46506694d8a080074339d21e112;81e6c341e936c1c2a8bcffe61387ab5576d0830f;82eae4a4b4cf04e7439028eab4c4d00b00b2e30a;834505216d44ebf4cf7b6781a79be8ecc36f957c;8374ca72b362f5835f54d64446f053c928ac1b66;8376c345050b55ff9caa147012d61cc584ecd869;8423018a7425502e2230a648ee9a5ee0c6085a9b;84c2096f6ba6198ac1b5f1de00b9bb96626736c4;85027d71b0a06111d65fc19371e9593c516e8ce5;8524a93283a08995f4a899f599323281fb8813b8;8528c66c420a3df6c7795ccf5c49c0b3d5017aad;85ca1610dede9c534a6f5af41b64d4aaca8109f9;886a2d259a774790ce035628d5b604df5c3b1499;88963ff73bcad8a323b69acb12a049bf07b9ab31;893e3f6db2e5d7f55ee2302c44ed7a2db5f9107d;8a080a83816d850d184ea2b6e54f463189df7636;8a739f3557fe45ee469ba8d6d029bf76daaa302b;8aa6593f3a910845aff91e8107e6e2ae10208525;8aadcfa8020a8320fdda8fb6efdb5cd8ff62874c;8ad89c6583a76690ec5500c5f2dd40c170b448fe;8b4b066ac8e159c022dbf5f96dc47700e28dce0f;8b8f58551992bc918cf962b76c6f422bc0bb21ff;8bf0a61cd792b56ed6c9086f30860e160ef1361f;8cc3cd923e86c13bf3ed045c629606cc01fd5cf9;8e68dbb85ab8d2abaf557889e52104f8c8df6b98;8e9964e4ee7c2eeb0ed2059df1f423aed7588391;8ea818ab41203db6fb892e5f63921adbc431c5a2;91b9b6d09e69ba66b0fe2051e3a1b9d8c1ef611b;928c4b328919769526ae341a39c3ad9aea0aa3c7;938409266485b5bfffb7e4461a47fecbf8236056;946161c9a2d45378c7b6d09b6f18434f692a023e;94904a5e60e39135928ddc1424ee3ca29ea6255e;9499e6d96bbf58b07e4e58cffa08065f089529fe;94a6a5972feac0ef1beb5824dc2e8708933f52e2;952278a75dc2c12abf4dc73e85caec32bbdbfaf5;9603c9a99b98342af152c4561409395ba5505a9e;962687f30453c18b6c198148699f60db45a03440;9764b51e437126b6b10c3a4cd7c9488f4479ef95;9779ab806e3095f5f682a6e8a3c15cbf22d31cce;997a955b219e2fe7c511465f2e476da7c6ff9b4c;9a722ddb4c007e8de5992f932fbe07386b94dd9c;9aca83f1dc0105cb5a3965d972cdc34013bc4f7f;9baa97dbfd8587becff7a1c3ebbf6f435582358c;9c403f145b6100c6a114912f5b97b860371bc54e;9c44b37ecb7de38510127b2f2bd84a1091f0aa27;9d04a2c3bfc8e7d15231c5359ff7df018f81e759;9d16ad9ba1c44ba1599002d38874bfdc2fea601f;9ed9190b1f6adf1441b4b030f29dcf296210e2db;a2d2a6995a4e225949cae9c30c9571896e407da4;a2ec1ff3a07c58105355c7957d0138ef821aae5f;a3828083b3d2e08ff6d95783cbaa46a8f25506df;a5fa4c5672df415897a499790446c5d44523731f;a643e8ffc864c5f00b00b1418d8676c8e80ef9f9;a64c026ed8bc22840667aee7c12774450e638ceb;a64f90a749723c3882cb411f4385cdc9348c9ab7;a6c0959f52c2a4fd877281a1d9a18ec9de769d80;a6e5411f28d3b11f733080f1efc07dcbee19e964;ab60aa5c96f495fec8a965b0a77684093546ecef;acc7da0fbacac972c9ab8d7f2a2983be72b6193f;acf61b979ad208132f89398c0703ba6f4538b003;ad58b430685460c1314cb7c5ab0e5782bfcbd831;af78a5fd48f3be0d8575118799195e07aed82f39;b129d017eedfd6c7ffcb7adc2a6a45c0aaac1896;b2ab4d2e3f6600e3c4220c702a1ba5e12a443813;b3468caa749c76d83b25b12cc1096d279deaef89;b6dff173f43c1974da68ec0939fbcb380c3c1e55;b832637a029b753edf7856bbf985cec479faae3a;b8aecd5ed534a0b065884fbb759f7b88c457401a;b9620ab805d8c4eac6bd011ae2929413d3bae756;ba6f43272bab84cd9ab24a40893cc8f211a00f15;bb9141b051d5eb42e6ce0387aa90af62cea90b5e;bbd865734f68d6718ffb3932a136d54936205230;bc10163ea34bea559e8e0e12be28ffbf01880ea9;bce7353a0e5022483d65b014f1a595c103d1232f;bf081bcb1205fd01f5fadf8e65cceccc7b7a8b38;c035701f3db18a2c2095593cb9ae8ffa0c1e2e67;c229caae4ae276316dac4b2947439342b676109a;c2968db0433adef78389e6a3ca968c9301935039;c400c6532ce41c01d2943c018b3f42a4d3f19e51;c40fbcb621df8565f76edb96b66bdb50a8653eb3;c4ac20112862e5aac3b9aa01a3b16c630a334af3;c5818856cc29fd5f5bb69412068ff3a6da3a191b;c6d4a3123aec014ea0f6ace4b36c0f6e827ecd9f;c74814a729f4ef94e20c46f9007b1a31e7a10e27;c77d03ba9a532fc164d47c17814162e9869a64ab;c792e7551987227fd31e7d72f89c0586de3cd54e;c84eda448d1d46bb8bf027869ec2963c1cb162ac;c8941d553df20d3c3bb6c9fec58caf6010cbcd58;ca449cd75d6ed2c95722c4de7977f891b12d9364;cb71d3c3165bdb95501d69df44c3df8a349cf07e;cc45032a86dca4887ff65814fc06a1cbdc2faaba;cc6019c17cc96e9aff1a77efd272f43bb0447c08;cd05ce9ccdbd8bdfaa52e26ccc8c50576a3558c9;cd66e01b15831900e07cd826fa2968a5b3ee645a;cdaac88ac4481b6197022321636b6e0c884f8f06;cefa83f738d9b34f81886fdbebdb79b0ea3ead59;d0157ec7acfe76b7e8885f06ad55e3aca12044ee;d045eddb0f1670d1eccd02ab3c129629e5ad78ac;d125ab04fa1e7bcf84d2317b122a1d4ecc2b11b7;d30c0ae03aef22a13ba96e9b20f69dc463faaf02;d335141b41d74525f43d7b8ba792d9413402c839;d377ed220cbdd19c156f7acc0656c50df1f1cf3f;d388d87a01941dbe14c69b027176f32205da9160;d390b2a9d4c116d1b118149e231ccaab546405ef;d4e6977f6de1aadd06189cfc91940a87eccecf6a;d52d3493dd7f03498a1a025fcf4c1dc2ec3819de;d5f3a99ce3232bf2344a17bd6f4dc966e409b6a0;d82488698764847109bf31b2e1939d6201ca0f71;dbe317c056c6ecdfb64427aab93ac120b800a3c6;dd5b4fbf85734fea1aa19c40f1d11e49d9d9b2e2;dda34b222281aacbf35b0799868c6a6397d3c443;de12cb523759321acfd0485d26cda489a8affce9;de4679aa984bf8421a7dfb45388779102dd19502;de7486528abe46b0a334f1a828fc89c845f33c16;e00f8703c01670a1dc2a2eb4b3ead17ac3ba8ef2;e0987068a65361508d12317b422395fc7666614c;e0c2cff37ce6c988f6e24030bfa9a2583f556524;e3d8070986901d1cd6b019a2279e41faa172d8ff;e4c5201c0414063e2a6259116730fe36cd81f3a5;e74c786983a7ddc00aaaff73d83064fccf44aa50;e96e2d49e90f27f35120e742f9e948665d7580e2;e974afcfb9fbcee892c945bb6addd801829c14b5;ea3931468583761f0a8f66dfd0f0084a0c34db37;eabeb2ff259b1ef02af299f3dc2cc687d3ffdbd5;ec1222f34c51314c3f1cd302f0561c04f319e6c6;ecd504b95b93f7814f008098c6e2890ca53a51db;ed647f63b2d0dd0c25634ddfe7d9cebcf9b05b11;ed689f181183e1ca392ca114f8d9c4378443561a;edaeb84ae051b3577b946cdc024a5798adf297bd;ee4519a14a2a22c30a5ca36d32d779c10138cf27;eeaf14cd780237e37c9ef4c72ae0a0445d45b267;eefc168faf84e7c701fd95a0d7a288df2f405ab4;ef316830ac38fba1414a488e555cd621e02d0d27;ef49b653e0d20fd19a74b8c510a042880a561348;efbc1a4645b7d269559d2599d3ac255d68a9357a;f05c415f41f770f32b834388964bc06a70caac36;f2e5bad86c0330380c4a6fc354f78fc7d1d30dcd;f31556e95ccdda4f04f377fe48ed2cad67ff7026;f4697a493a6bfb8c24e6b1235d9d933019ed4aa9;f5446b3c5202952d3f044ed95009497684c4cc90;f70086499f8489a43d9154444b9c060e3349d9f5;f74bb7b803179e8c446913d9bd51c05393243a5f;f80f2160e2f611da179f0d1f650498984098d9cc;f89e80bd68a0f37ef14bbbf0cea333bfa82821ef;f991ffa04d3608125bba815f8a0ac46af11cae50;fa231baf55c5f84c5cce41abefae65c55c6f920d;faa9fcbcf2d9e4cfd924c7787d366697fed866b2;fba826ae65229a753fa8274e0a6d5b9090a2b335;fd57c0206a4977366375200818135c52cf387104;fdbece5e94335124433b56a0bb41a761b0b1febc;feb9b7352b02f0cf5276b6d885a3ea7730d2331c;ff7c7dd6057f2874eee988d857e675156f0dfb83" />
          <attvalue for="4" value="neo.core.analogsignal.AnalogSignal" />
          <attvalue for="5" value="NeuralTimeSeriesRaw" />
          <attvalue for="16" value="(15000, 94);(15000, 96)" />
          <attvalue for="7" value="Continuous raw neuronal recordings sampled at high resolution" />
          <attvalue for="17" value="1.0 uV" />
          <attvalue for="18" value="30000.0 Hz" />
          <attvalue for="15" value="float64" />
          <attvalue for="11" value="102.24466666666667 s;103.14450000000001 s;109.00413333333334 s;109.57213333333334 s;115.59546666666668 s;12.863233333333334 s;122.04946666666667 s;123.77456666666667 s;128.39996666666667 s;130.66596666666666 s;134.54006666666666 s;134.79343333333335 s;138.41310000000001 s;141.1624666666667 s;141.84663333333333 s;145.72943333333333 s;147.06373333333335 s;152.96016666666668 s;156.80200000000002 s;16.699333333333335 s;160.44830000000002 s;160.63920000000002 s;164.13823333333335 s;166.30173333333335 s;168.05696666666668 s;171.91836666666669 s;172.23426666666668 s;179.06426666666667 s;182.23216666666667 s;186.0902 s;192.32580000000002 s;196.0750666666667 s;198.58643333333336 s;199.94823333333335 s;2.420466666666667 s;20.317633333333333 s;203.75356666666667 s;209.816 s;210.98763333333335 s;213.6569 s;216.89960000000002 s;217.63423333333336 s;221.16463333333334 s;223.76376666666667 s;230.34276666666668 s;230.56866666666667 s;236.79383333333334 s;238.27876666666668 s;242.21093333333334 s;243.0164 s;248.97333333333336 s;254.92053333333334 s;255.68630000000002 s;259.1943 s;26.12656666666667 s;26.131999999999998 s;261.4155333333333 s;267.58500000000004 s;267.63516666666663 s;273.5638 s;273.6020666666667 s;277.06493333333333 s;279.44066666666663 s;280.7921666666667 s;284.6089 s;285.3732 s;288.47293333333334 s;291.26956666666666 s;297.4560333333333 s;298.963 s;302.8195 s;303.7088333333333 s;306.76563333333337 s;31.877033333333333 s;310.13553333333334 s;314.10650000000004 s;317.1451666666667 s;317.8980666666667 s;32.3589 s;321.7959666666667 s;323.27593333333334 s;325.6881666666667 s;329.7719333333333 s;334.7243 s;335.65659999999997 s;338.2202666666667 s;341.8713666666667 s;348.07146666666665 s;350.94666666666666 s;354.0996666666667 s;357.1827666666667 s;36.11416666666667 s;363.25730000000004 s;367.11643333333336 s;367.2245 s;370.9775 s;373.13846666666666 s;379.19696666666664 s;381.6265 s;385.3531 s;385.4216333333334 s;389.1988666666667 s;39.98773333333334 s;391.67136666666664 s;397.64003333333335 s;398.33930000000004 s;402.1245666666667 s;403.48173333333335 s;405.9956 s;410.0636666666667 s;415.5828333333333 s;416.56356666666665 s;419.53316666666666 s;424.32126666666665 s;425.7607666666667 s;429.6084333333334 s;43.1679 s;43.82556666666667 s;430.2411333333333 s;433.3945 s;436.1843666666667 s;437.2059666666667 s;443.3210666666667 s;448.9137 s;449.5944666666667 s;453.36993333333334 s;455.7798 s;459.61573333333337 s;461.6820333333333 s;463.3657 s;467.61556666666667 s;472.51116666666667 s;473.6154666666667 s;476.2599666666667 s;48.874833333333335 s;486.06936666666667 s;490.8514666666667 s;491.99313333333333 s;494.62893333333335 s;498.0155 s;498.53263333333337 s;5.0997 s;502.31143333333335 s;503.99 s;506.06253333333336 s;510.028 s;514.4886666666667 s;517.9028666666667 s;517.9791 s;52.23566666666667 s;521.1783333333334 s;523.9164666666667 s;524.3833333333333 s;528.4360666666666 s;529.8831666666667 s;532.4369333333334 s;536.0657000000001 s;54.92163333333333 s;542.0314333333334 s;545.6573333333333 s;549.1934333333334 s;552.5933 s;555.1562333333334 s;556.4033000000001 s;56.0638 s;560.4141000000001 s;563.4862 s;564.2578333333333 s;570.9304333333334 s;572.1026666666667 s;575.9801666666667 s;578.4381666666667 s;583.4166333333334 s;585.2065666666667 s;587.3204333333333 s;59.86933333333334 s;591.1157000000001 s;594.9680000000001 s;597.7073333333334 s;60.6764 s;601.3274333333334 s;603.7072666666668 s;605.1028666666667 s;608.9388666666667 s;609.8321666666667 s;612.7549 s;615.8018000000001 s;616.6427 s;620.4988666666667 s;621.8329666666667 s;624.4072666666667 s;627.8280000000001 s;63.25016666666667 s;634.4784000000001 s;634.6716333333334 s;638.2536 s;641.1334666666668 s;642.3393333333333 s;646.1723000000001 s;647.0884666666667 s;649.9653333333333 s;653.104 s;653.8001666666667 s;657.5825666666667 s;659.1107333333334 s;66.49663333333334 s;664.1701666666667 s;667.9698333333333 s;67.27246666666667 s;671.0392666666668 s;671.8313666666667 s;675.5928666666667 s;678.2217666666668 s;679.5116 s;685.8671666666667 s;689.7133333333334 s;690.1219666666667 s;693.4676333333333 s;696.2332333333334 s;697.3288666666667 s;701.0358 s;702.3229666666667 s;704.8534333333333 s;708.2897 s;719.9457666666667 s;72.31976666666668 s;725.8978000000001 s;731.9133333333334 s;737.8790666666667 s;74.80453333333334 s;743.8858333333334 s;750.0869333333334 s;756.1063666666668 s;762.1746333333334 s;768.2360666666667 s;776.2271333333334 s;78.14976666666668 s;78.66306666666667 s;788.7132666666668 s;794.6849000000001 s;8.236766666666668 s;800.8000000000001 s;806.9913333333334 s;812.9854333333334 s;819.0028666666667 s;82.6971 s;824.9637 s;831.0476000000001 s;837.0494666666667 s;84.09013333333334 s;843.2974333333334 s;849.6059333333334 s;855.6752000000001 s;86.53213333333333 s;861.9758666666668 s;867.9992000000001 s;873.9698333333334 s;889.2069000000001 s;895.3181333333334 s;9.0129 s;90.31266666666667 s;90.4388 s;901.5582666666668 s;907.5552666666667 s;913.5366333333334 s;920.1215000000001 s;926.0803666666667 s;937.9132000000001 s;94.4452 s;946.6748000000001 s;96.81160000000001 s;972.8502000000001 s;979.0219666666668 s;98.32956666666666 s;985.0433666666668 s;991.1526333333334 s;997.4240333333335 s" />
          <attvalue for="10" value="102.74466666666667 s;103.64450000000001 s;109.50413333333334 s;110.07213333333334 s;116.09546666666668 s;122.54946666666667 s;124.27456666666667 s;128.89996666666667 s;13.363233333333334 s;131.16596666666666 s;135.04006666666666 s;135.29343333333335 s;138.91310000000001 s;141.6624666666667 s;142.34663333333333 s;146.22943333333333 s;147.56373333333335 s;153.46016666666668 s;157.30200000000002 s;160.94830000000002 s;161.13920000000002 s;164.63823333333335 s;166.80173333333335 s;168.55696666666668 s;17.199333333333335 s;172.41836666666669 s;172.73426666666668 s;179.56426666666667 s;182.73216666666667 s;186.5902 s;192.82580000000002 s;196.5750666666667 s;199.08643333333336 s;2.920466666666667 s;20.817633333333333 s;200.44823333333335 s;204.25356666666667 s;210.316 s;211.48763333333335 s;214.1569 s;217.39960000000002 s;218.13423333333336 s;221.66463333333334 s;224.26376666666667 s;230.84276666666668 s;231.06866666666667 s;237.29383333333334 s;238.77876666666668 s;242.71093333333334 s;243.5164 s;249.47333333333336 s;255.42053333333334 s;256.1863 s;259.6943 s;26.62656666666667 s;26.631999999999998 s;261.9155333333333 s;268.08500000000004 s;268.13516666666663 s;274.0638 s;274.1020666666667 s;277.56493333333333 s;279.94066666666663 s;281.2921666666667 s;285.1089 s;285.8732 s;288.97293333333334 s;291.76956666666666 s;297.9560333333333 s;299.463 s;303.3195 s;304.2088333333333 s;307.26563333333337 s;310.63553333333334 s;314.60650000000004 s;317.6451666666667 s;318.3980666666667 s;32.37703333333333 s;32.8589 s;322.2959666666667 s;323.77593333333334 s;326.1881666666667 s;330.2719333333333 s;335.2243 s;336.15659999999997 s;338.7202666666667 s;342.3713666666667 s;348.57146666666665 s;351.44666666666666 s;354.5996666666667 s;357.6827666666667 s;36.61416666666667 s;363.75730000000004 s;367.61643333333336 s;367.7245 s;371.4775 s;373.63846666666666 s;379.69696666666664 s;382.1265 s;385.8531 s;385.9216333333334 s;389.6988666666667 s;392.17136666666664 s;398.14003333333335 s;398.83930000000004 s;40.48773333333334 s;402.6245666666667 s;403.98173333333335 s;406.4956 s;410.5636666666667 s;416.0828333333333 s;417.06356666666665 s;420.03316666666666 s;424.82126666666665 s;426.2607666666667 s;43.6679 s;430.1084333333334 s;430.7411333333333 s;433.8945 s;436.6843666666667 s;437.7059666666667 s;44.32556666666667 s;443.8210666666667 s;449.4137 s;450.0944666666667 s;453.86993333333334 s;456.2798 s;460.11573333333337 s;462.1820333333333 s;463.8657 s;468.11556666666667 s;473.01116666666667 s;474.1154666666667 s;476.7599666666667 s;486.56936666666667 s;49.374833333333335 s;491.3514666666667 s;492.49313333333333 s;495.12893333333335 s;498.5155 s;499.03263333333337 s;5.5997 s;502.81143333333335 s;504.49 s;506.56253333333336 s;510.528 s;514.9886666666667 s;518.4028666666667 s;518.4791 s;52.73566666666667 s;521.6783333333334 s;524.4164666666667 s;524.8833333333333 s;528.9360666666666 s;530.3831666666667 s;532.9369333333334 s;536.5657000000001 s;542.5314333333334 s;546.1573333333333 s;549.6934333333334 s;55.42163333333333 s;553.0933 s;555.6562333333334 s;556.9033000000001 s;56.5638 s;560.9141000000001 s;563.9862 s;564.7578333333333 s;571.4304333333334 s;572.6026666666667 s;576.4801666666667 s;578.9381666666667 s;583.9166333333334 s;585.7065666666667 s;587.8204333333333 s;591.6157000000001 s;595.4680000000001 s;598.2073333333334 s;60.36933333333334 s;601.8274333333334 s;604.2072666666668 s;605.6028666666667 s;609.4388666666667 s;61.1764 s;610.3321666666667 s;613.2549 s;616.3018000000001 s;617.1427 s;620.9988666666667 s;622.3329666666667 s;624.9072666666667 s;628.3280000000001 s;63.75016666666667 s;634.9784000000001 s;635.1716333333334 s;638.7536 s;641.6334666666668 s;642.8393333333333 s;646.6723000000001 s;647.5884666666667 s;650.4653333333333 s;653.604 s;654.3001666666667 s;658.0825666666667 s;659.6107333333334 s;66.99663333333334 s;664.6701666666667 s;668.4698333333333 s;67.77246666666667 s;671.5392666666668 s;672.3313666666667 s;676.0928666666667 s;678.7217666666668 s;680.0116 s;686.3671666666667 s;690.2133333333334 s;690.6219666666667 s;693.9676333333333 s;696.7332333333334 s;697.8288666666667 s;701.5358 s;702.8229666666667 s;705.3534333333333 s;708.7897 s;72.81976666666668 s;720.4457666666667 s;726.3978000000001 s;732.4133333333334 s;738.3790666666667 s;744.3858333333334 s;75.30453333333334 s;750.5869333333334 s;756.6063666666668 s;762.6746333333334 s;768.7360666666667 s;776.7271333333334 s;78.64976666666668 s;789.2132666666668 s;79.16306666666667 s;795.1849000000001 s;8.736766666666668 s;801.3000000000001 s;807.4913333333334 s;813.4854333333334 s;819.5028666666667 s;825.4637 s;83.1971 s;831.5476000000001 s;837.5494666666667 s;84.59013333333334 s;843.7974333333334 s;850.1059333333334 s;856.1752000000001 s;862.4758666666668 s;868.4992000000001 s;87.03213333333333 s;874.4698333333334 s;889.7069000000001 s;895.8181333333334 s;9.5129 s;90.81266666666667 s;90.9388 s;902.0582666666668 s;908.0552666666667 s;914.0366333333334 s;920.6215000000001 s;926.5803666666667 s;938.4132000000001 s;94.9452 s;947.1748000000001 s;97.31160000000001 s;973.3502000000001 s;979.5219666666668 s;98.82956666666666 s;985.5433666666668 s;991.6526333333334 s;997.9240333333335 s" />
          <attvalue for="6" value="None" />
          <attvalue for="19" value="['chan1' 'chan2' 'chan3' 'chan4' 'chan5' 'chan6' 'chan7' 'chan8' 'chan9'&#10; 'chan10' 'chan11' 'chan12' 'chan13' 'chan14' 'chan15' 'chan16' 'chan17'&#10; 'chan18' 'chan19' 'chan20' 'chan21' 'chan22' 'chan23' 'chan24' 'chan25'&#10; 'chan26' 'chan27' 'chan28' 'chan29' 'chan30' 'chan31' 'chan32' 'chan33'&#10; 'chan34' 'chan35' 'chan36' 'chan37' 'chan38' 'chan39' 'chan40' 'chan41'&#10; 'chan42' 'chan43' 'chan44' 'chan45' 'chan46' 'chan47' 'chan48' 'chan49'&#10; 'chan50' 'chan51' 'chan52' 'chan53' 'chan54' 'chan55' 'chan56' 'chan57'&#10; 'chan58' 'chan59' 'chan60' 'chan61' 'chan62' 'chan63' 'chan64' 'chan65'&#10; 'chan66' 'chan67' 'chan68' 'chan69' 'chan70' 'chan71' 'chan72' 'chan73'&#10; 'chan74' 'chan75' 'chan76' 'chan77' 'chan78' 'chan79' 'chan80' 'chan81'&#10; 'chan82' 'chan83' 'chan84' 'chan85' 'chan86' 'chan87' 'chan88' 'chan89'&#10; 'chan90' 'chan91' 'chan92' 'chan93' 'chan94' 'chan95' 'chan96'];['chan1' 'chan3' 'chan5' 'chan6' 'chan7' 'chan8' 'chan9' 'chan10' 'chan11'&#10; 'chan12' 'chan13' 'chan14' 'chan15' 'chan16' 'chan17' 'chan18' 'chan19'&#10; 'chan20' 'chan21' 'chan22' 'chan23' 'chan24' 'chan25' 'chan26' 'chan27'&#10; 'chan28' 'chan29' 'chan30' 'chan31' 'chan32' 'chan33' 'chan34' 'chan35'&#10; 'chan36' 'chan37' 'chan38' 'chan39' 'chan40' 'chan41' 'chan42' 'chan43'&#10; 'chan44' 'chan45' 'chan46' 'chan47' 'chan48' 'chan49' 'chan50' 'chan51'&#10; 'chan52' 'chan53' 'chan54' 'chan55' 'chan56' 'chan57' 'chan58' 'chan59'&#10; 'chan60' 'chan61' 'chan62' 'chan63' 'chan64' 'chan65' 'chan66' 'chan67'&#10; 'chan68' 'chan69' 'chan70' 'chan71' 'chan72' 'chan73' 'chan74' 'chan75'&#10; 'chan76' 'chan77' 'chan78' 'chan79' 'chan80' 'chan81' 'chan82' 'chan83'&#10; 'chan84' 'chan85' 'chan86' 'chan87' 'chan88' 'chan89' 'chan90' 'chan91'&#10; 'chan92' 'chan93' 'chan94' 'chan95' 'chan96']" />
          <attvalue for="9" value="&lt;[1000.0,1000.0];[1004.0,1004.0];[1005.0,1005.0];[1009.0,1009.0];[1010.0,1010.0];[1014.0,1014.0];[1015.0,1015.0];[1019.0,1019.0];[102.0,102.0];[1020.0,1020.0];[1024.0,1024.0];[1025.0,1025.0];[1029.0,1029.0];[103.0,103.0];[1030.0,1030.0];[1034.0,1034.0];[1035.0,1035.0];[1039.0,1039.0];[1040.0,1040.0];[1044.0,1044.0];[1045.0,1045.0];[1049.0,1049.0];[1050.0,1050.0];[1054.0,1054.0];[1055.0,1055.0];[1059.0,1059.0];[1060.0,1060.0];[1064.0,1064.0];[1065.0,1065.0];[1069.0,1069.0];[107.0,107.0];[1070.0,1070.0];[108.0,108.0];[1081.0,1081.0];[1082.0,1082.0];[1086.0,1086.0];[1087.0,1087.0];[1091.0,1091.0];[1092.0,1092.0];[1096.0,1096.0];[1097.0,1097.0];[1101.0,1101.0];[1102.0,1102.0];[1106.0,1106.0];[1107.0,1107.0];[1111.0,1111.0];[1112.0,1112.0];[1116.0,1116.0];[1117.0,1117.0];[112.0,112.0];[1121.0,1121.0];[1122.0,1122.0];[1126.0,1126.0];[1127.0,1127.0];[113.0,113.0];[1131.0,1131.0];[1132.0,1132.0];[1136.0,1136.0];[1137.0,1137.0];[1141.0,1141.0];[1142.0,1142.0];[1146.0,1146.0];[1147.0,1147.0];[1151.0,1151.0];[1152.0,1152.0];[1156.0,1156.0];[1157.0,1157.0];[1161.0,1161.0];[1162.0,1162.0];[1166.0,1166.0];[1167.0,1167.0];[117.0,117.0];[1171.0,1171.0];[1172.0,1172.0];[1176.0,1176.0];[1177.0,1177.0];[118.0,118.0];[1181.0,1181.0];[1182.0,1182.0];[1186.0,1186.0];[1187.0,1187.0];[1191.0,1191.0];[1192.0,1192.0];[1196.0,1196.0];[1197.0,1197.0];[12.0,12.0];[1201.0,1201.0];[1202.0,1202.0];[1206.0,1206.0];[1207.0,1207.0];[1211.0,1211.0];[1212.0,1212.0];[1216.0,1216.0];[1217.0,1217.0];[122.0,122.0];[1221.0,1221.0];[1222.0,1222.0];[1226.0,1226.0];[1227.0,1227.0];[123.0,123.0];[1231.0,1231.0];[1232.0,1232.0];[1236.0,1236.0];[1237.0,1237.0];[1241.0,1241.0];[1242.0,1242.0];[1246.0,1246.0];[1247.0,1247.0];[1251.0,1251.0];[1252.0,1252.0];[1256.0,1256.0];[1257.0,1257.0];[1261.0,1261.0];[1262.0,1262.0];[1266.0,1266.0];[1267.0,1267.0];[127.0,127.0];[1271.0,1271.0];[1272.0,1272.0];[1276.0,1276.0];[1277.0,1277.0];[128.0,128.0];[1281.0,1281.0];[1282.0,1282.0];[1293.0,1293.0];[1294.0,1294.0];[1298.0,1298.0];[1299.0,1299.0];[13.0,13.0];[1303.0,1303.0];[1304.0,1304.0];[1308.0,1308.0];[1309.0,1309.0];[1313.0,1313.0];[1314.0,1314.0];[1318.0,1318.0];[1319.0,1319.0];[132.0,132.0];[1323.0,1323.0];[1324.0,1324.0];[1328.0,1328.0];[1329.0,1329.0];[133.0,133.0];[1333.0,1333.0];[1334.0,1334.0];[1338.0,1338.0];[1339.0,1339.0];[1343.0,1343.0];[1344.0,1344.0];[1348.0,1348.0];[1349.0,1349.0];[1353.0,1353.0];[1354.0,1354.0];[1358.0,1358.0];[1359.0,1359.0];[1363.0,1363.0];[1364.0,1364.0];[1368.0,1368.0];[1369.0,1369.0];[137.0,137.0];[1373.0,1373.0];[1374.0,1374.0];[1378.0,1378.0];[1379.0,1379.0];[138.0,138.0];[1383.0,1383.0];[1384.0,1384.0];[1388.0,1388.0];[1389.0,1389.0];[1393.0,1393.0];[1394.0,1394.0];[1398.0,1398.0];[1399.0,1399.0];[1403.0,1403.0];[1404.0,1404.0];[1408.0,1408.0];[1409.0,1409.0];[1413.0,1413.0];[1414.0,1414.0];[1418.0,1418.0];[1419.0,1419.0];[142.0,142.0];[1423.0,1423.0];[1424.0,1424.0];[1428.0,1428.0];[1429.0,1429.0];[143.0,143.0];[1433.0,1433.0];[1434.0,1434.0];[1438.0,1438.0];[1439.0,1439.0];[147.0,147.0];[148.0,148.0];[152.0,152.0];[153.0,153.0];[157.0,157.0];[158.0,158.0];[162.0,162.0];[163.0,163.0];[167.0,167.0];[168.0,168.0];[17.0,17.0];[172.0,172.0];[173.0,173.0];[177.0,177.0];[178.0,178.0];[18.0,18.0];[189.0,189.0];[190.0,190.0];[194.0,194.0];[195.0,195.0];[199.0,199.0];[200.0,200.0];[204.0,204.0];[205.0,205.0];[209.0,209.0];[210.0,210.0];[214.0,214.0];[215.0,215.0];[219.0,219.0];[22.0,22.0];[220.0,220.0];[224.0,224.0];[225.0,225.0];[229.0,229.0];[23.0,23.0];[230.0,230.0];[234.0,234.0];[235.0,235.0];[239.0,239.0];[240.0,240.0];[244.0,244.0];[245.0,245.0];[249.0,249.0];[250.0,250.0];[254.0,254.0];[255.0,255.0];[259.0,259.0];[260.0,260.0];[264.0,264.0];[265.0,265.0];[269.0,269.0];[27.0,27.0];[270.0,270.0];[274.0,274.0];[275.0,275.0];[279.0,279.0];[28.0,28.0];[280.0,280.0];[284.0,284.0];[285.0,285.0];[289.0,289.0];[290.0,290.0];[294.0,294.0];[295.0,295.0];[299.0,299.0];[300.0,300.0];[304.0,304.0];[305.0,305.0];[309.0,309.0];[310.0,310.0];[314.0,314.0];[315.0,315.0];[319.0,319.0];[32.0,32.0];[320.0,320.0];[324.0,324.0];[325.0,325.0];[329.0,329.0];[33.0,33.0];[330.0,330.0];[334.0,334.0];[335.0,335.0];[339.0,339.0];[340.0,340.0];[344.0,344.0];[345.0,345.0];[349.0,349.0];[350.0,350.0];[354.0,354.0];[355.0,355.0];[359.0,359.0];[360.0,360.0];[364.0,364.0];[365.0,365.0];[37.0,37.0];[376.0,376.0];[377.0,377.0];[38.0,38.0];[381.0,381.0];[382.0,382.0];[386.0,386.0];[387.0,387.0];[391.0,391.0];[392.0,392.0];[396.0,396.0];[397.0,397.0];[401.0,401.0];[402.0,402.0];[406.0,406.0];[407.0,407.0];[411.0,411.0];[412.0,412.0];[416.0,416.0];[417.0,417.0];[42.0,42.0];[421.0,421.0];[422.0,422.0];[426.0,426.0];[427.0,427.0];[43.0,43.0];[431.0,431.0];[432.0,432.0];[436.0,436.0];[437.0,437.0];[441.0,441.0];[442.0,442.0];[446.0,446.0];[447.0,447.0];[451.0,451.0];[452.0,452.0];[456.0,456.0];[457.0,457.0];[461.0,461.0];[462.0,462.0];[466.0,466.0];[467.0,467.0];[47.0,47.0];[471.0,471.0];[472.0,472.0];[476.0,476.0];[477.0,477.0];[48.0,48.0];[481.0,481.0];[482.0,482.0];[486.0,486.0];[487.0,487.0];[491.0,491.0];[492.0,492.0];[496.0,496.0];[497.0,497.0];[501.0,501.0];[502.0,502.0];[506.0,506.0];[507.0,507.0];[511.0,511.0];[512.0,512.0];[516.0,516.0];[517.0,517.0];[52.0,52.0];[521.0,521.0];[522.0,522.0];[526.0,526.0];[527.0,527.0];[53.0,53.0];[531.0,531.0];[532.0,532.0];[536.0,536.0];[537.0,537.0];[541.0,541.0];[542.0,542.0];[546.0,546.0];[547.0,547.0];[558.0,558.0];[559.0,559.0];[563.0,563.0];[564.0,564.0];[568.0,568.0];[569.0,569.0];[57.0,57.0];[573.0,573.0];[574.0,574.0];[578.0,578.0];[579.0,579.0];[58.0,58.0];[583.0,583.0];[584.0,584.0];[588.0,588.0];[589.0,589.0];[593.0,593.0];[594.0,594.0];[598.0,598.0];[599.0,599.0];[603.0,603.0];[604.0,604.0];[608.0,608.0];[609.0,609.0];[613.0,613.0];[614.0,614.0];[618.0,618.0];[619.0,619.0];[62.0,62.0];[623.0,623.0];[624.0,624.0];[628.0,628.0];[629.0,629.0];[63.0,63.0];[633.0,633.0];[634.0,634.0];[638.0,638.0];[639.0,639.0];[643.0,643.0];[644.0,644.0];[648.0,648.0];[649.0,649.0];[653.0,653.0];[654.0,654.0];[658.0,658.0];[659.0,659.0];[663.0,663.0];[664.0,664.0];[668.0,668.0];[669.0,669.0];[67.0,67.0];[673.0,673.0];[674.0,674.0];[678.0,678.0];[679.0,679.0];[68.0,68.0];[683.0,683.0];[684.0,684.0];[688.0,688.0];[689.0,689.0];[693.0,693.0];[694.0,694.0];[698.0,698.0];[699.0,699.0];[7.0,7.0];[703.0,703.0];[704.0,704.0];[708.0,708.0];[709.0,709.0];[713.0,713.0];[714.0,714.0];[718.0,718.0];[719.0,719.0];[72.0,72.0];[723.0,723.0];[724.0,724.0];[728.0,728.0];[729.0,729.0];[73.0,73.0];[733.0,733.0];[734.0,734.0];[747.0,747.0];[748.0,748.0];[752.0,752.0];[753.0,753.0];[757.0,757.0];[758.0,758.0];[762.0,762.0];[763.0,763.0];[767.0,767.0];[768.0,768.0];[77.0,77.0];[772.0,772.0];[773.0,773.0];[777.0,777.0];[778.0,778.0];[78.0,78.0];[782.0,782.0];[783.0,783.0];[787.0,787.0];[788.0,788.0];[792.0,792.0];[793.0,793.0];[797.0,797.0];[798.0,798.0];[8.0,8.0];[802.0,802.0];[803.0,803.0];[807.0,807.0];[808.0,808.0];[812.0,812.0];[813.0,813.0];[817.0,817.0];[818.0,818.0];[82.0,82.0];[822.0,822.0];[823.0,823.0];[827.0,827.0];[828.0,828.0];[83.0,83.0];[832.0,832.0];[833.0,833.0];[837.0,837.0];[838.0,838.0];[842.0,842.0];[843.0,843.0];[847.0,847.0];[848.0,848.0];[852.0,852.0];[853.0,853.0];[857.0,857.0];[858.0,858.0];[862.0,862.0];[863.0,863.0];[867.0,867.0];[868.0,868.0];[87.0,87.0];[872.0,872.0];[873.0,873.0];[877.0,877.0];[878.0,878.0];[88.0,88.0];[882.0,882.0];[883.0,883.0];[887.0,887.0];[888.0,888.0];[892.0,892.0];[893.0,893.0];[897.0,897.0];[898.0,898.0];[909.0,909.0];[910.0,910.0];[914.0,914.0];[915.0,915.0];[919.0,919.0];[92.0,92.0];[920.0,920.0];[924.0,924.0];[925.0,925.0];[929.0,929.0];[93.0,93.0];[930.0,930.0];[934.0,934.0];[935.0,935.0];[939.0,939.0];[940.0,940.0];[944.0,944.0];[945.0,945.0];[949.0,949.0];[950.0,950.0];[954.0,954.0];[955.0,955.0];[959.0,959.0];[960.0,960.0];[964.0,964.0];[965.0,965.0];[969.0,969.0];[97.0,97.0];[970.0,970.0];[974.0,974.0];[975.0,975.0];[979.0,979.0];[98.0,98.0];[980.0,980.0];[984.0,984.0];[985.0,985.0];[989.0,989.0];[990.0,990.0];[994.0,994.0];[995.0,995.0];[999.0,999.0]&gt;" />
        </attvalues>
      </node>
      <node id="Step 4" label="Event">
        <attvalues>
          <attvalue for="0" value="urn:fz-juelich.de:alpaca:object:Python:neo.core.event.Event:d63b4da627613fe8698533363ed6d36abe7923c1;urn:fz-juelich.de:alpaca:object:Python:neo.core.event.Event:abfc3f00c541ab70be313b8007fe37b05779d72d;urn:fz-juelich.de:alpaca:object:Python:neo.core.event.Event:263f2db30e68e5d8433910657b3a669a1cd9678f;urn:fz-juelich.de:alpaca:object:Python:neo.core.event.Event:b15d7a56b37b75a1023075df26405cb380ed2392" />
          <attvalue for="1" value="4" />
          <attvalue for="2" value="object" />
          <attvalue for="3" value="263f2db30e68e5d8433910657b3a669a1cd9678f;abfc3f00c541ab70be313b8007fe37b05779d72d;b15d7a56b37b75a1023075df26405cb380ed2392;d63b4da627613fe8698533363ed6d36abe7923c1" />
          <attvalue for="4" value="neo.core.event.Event" />
          <attvalue for="16" value="(30,);(31,);(33,);(41,)" />
          <attvalue for="15" value="float64" />
          <attvalue for="17" value="1.0 s" />
          <attvalue for="6" value="None" />
          <attvalue for="5" value="DigitalTrialEvents" />
          <attvalue for="7" value="Trial events of the digital input port" />
          <attvalue for="12" value="['correct_trial' 'correct_trial' 'correct_trial' 'correct_trial'&#10; 'correct_trial' 'correct_trial' 'correct_trial' 'correct_trial'&#10; 'correct_trial' 'correct_trial' 'correct_trial' 'correct_trial'&#10; 'correct_trial' 'correct_trial' 'correct_trial' 'correct_trial'&#10; 'correct_trial' 'correct_trial' 'correct_trial' 'correct_trial'&#10; 'correct_trial' 'correct_trial' 'correct_trial' 'correct_trial'&#10; 'correct_trial' 'correct_trial' 'correct_trial' 'correct_trial'&#10; 'correct_trial' 'correct_trial' 'correct_trial' 'correct_trial'&#10; 'correct_trial' 'correct_trial' 'correct_trial' 'correct_trial'&#10; 'correct_trial' 'correct_trial' 'correct_trial' 'correct_trial'&#10; 'correct_trial'];['correct_trial' 'correct_trial' 'correct_trial' 'correct_trial'&#10; 'correct_trial' 'correct_trial' 'correct_trial' 'correct_trial'&#10; 'correct_trial' 'correct_trial' 'correct_trial' 'correct_trial'&#10; 'correct_trial' 'correct_trial' 'correct_trial' 'correct_trial'&#10; 'correct_trial' 'correct_trial' 'correct_trial' 'correct_trial'&#10; 'correct_trial' 'correct_trial' 'correct_trial' 'correct_trial'&#10; 'correct_trial' 'correct_trial' 'correct_trial' 'correct_trial'&#10; 'correct_trial' 'correct_trial' 'correct_trial' 'correct_trial'&#10; 'correct_trial'];['correct_trial' 'correct_trial' 'correct_trial' 'correct_trial'&#10; 'correct_trial' 'correct_trial' 'correct_trial' 'correct_trial'&#10; 'correct_trial' 'correct_trial' 'correct_trial' 'correct_trial'&#10; 'correct_trial' 'correct_trial' 'correct_trial' 'correct_trial'&#10; 'correct_trial' 'correct_trial' 'correct_trial' 'correct_trial'&#10; 'correct_trial' 'correct_trial' 'correct_trial' 'correct_trial'&#10; 'correct_trial' 'correct_trial' 'correct_trial' 'correct_trial'&#10; 'correct_trial' 'correct_trial' 'correct_trial'];['correct_trial' 'correct_trial' 'correct_trial' 'correct_trial'&#10; 'correct_trial' 'correct_trial' 'correct_trial' 'correct_trial'&#10; 'correct_trial' 'correct_trial' 'correct_trial' 'correct_trial'&#10; 'correct_trial' 'correct_trial' 'correct_trial' 'correct_trial'&#10; 'correct_trial' 'correct_trial' 'correct_trial' 'correct_trial'&#10; 'correct_trial' 'correct_trial' 'correct_trial' 'correct_trial'&#10; 'correct_trial' 'correct_trial' 'correct_trial' 'correct_trial'&#10; 'correct_trial' 'correct_trial']" />
          <attvalue for="13" value="['CUE-OFF' 'CUE-OFF' 'CUE-OFF' 'CUE-OFF' 'CUE-OFF' 'CUE-OFF' 'CUE-OFF'&#10; 'CUE-OFF' 'CUE-OFF' 'CUE-OFF' 'CUE-OFF' 'CUE-OFF' 'CUE-OFF' 'CUE-OFF'&#10; 'CUE-OFF' 'CUE-OFF' 'CUE-OFF' 'CUE-OFF' 'CUE-OFF' 'CUE-OFF' 'CUE-OFF'&#10; 'CUE-OFF' 'CUE-OFF' 'CUE-OFF' 'CUE-OFF' 'CUE-OFF' 'CUE-OFF' 'CUE-OFF'&#10; 'CUE-OFF' 'CUE-OFF' 'CUE-OFF' 'CUE-OFF' 'CUE-OFF' 'CUE-OFF' 'CUE-OFF'&#10; 'CUE-OFF' 'CUE-OFF' 'CUE-OFF' 'CUE-OFF' 'CUE-OFF' 'CUE-OFF'];['CUE-OFF' 'CUE-OFF' 'CUE-OFF' 'CUE-OFF' 'CUE-OFF' 'CUE-OFF' 'CUE-OFF'&#10; 'CUE-OFF' 'CUE-OFF' 'CUE-OFF' 'CUE-OFF' 'CUE-OFF' 'CUE-OFF' 'CUE-OFF'&#10; 'CUE-OFF' 'CUE-OFF' 'CUE-OFF' 'CUE-OFF' 'CUE-OFF' 'CUE-OFF' 'CUE-OFF'&#10; 'CUE-OFF' 'CUE-OFF' 'CUE-OFF' 'CUE-OFF' 'CUE-OFF' 'CUE-OFF' 'CUE-OFF'&#10; 'CUE-OFF' 'CUE-OFF' 'CUE-OFF' 'CUE-OFF' 'CUE-OFF'];['CUE-OFF' 'CUE-OFF' 'CUE-OFF' 'CUE-OFF' 'CUE-OFF' 'CUE-OFF' 'CUE-OFF'&#10; 'CUE-OFF' 'CUE-OFF' 'CUE-OFF' 'CUE-OFF' 'CUE-OFF' 'CUE-OFF' 'CUE-OFF'&#10; 'CUE-OFF' 'CUE-OFF' 'CUE-OFF' 'CUE-OFF' 'CUE-OFF' 'CUE-OFF' 'CUE-OFF'&#10; 'CUE-OFF' 'CUE-OFF' 'CUE-OFF' 'CUE-OFF' 'CUE-OFF' 'CUE-OFF' 'CUE-OFF'&#10; 'CUE-OFF' 'CUE-OFF' 'CUE-OFF'];['CUE-OFF' 'CUE-OFF' 'CUE-OFF' 'CUE-OFF' 'CUE-OFF' 'CUE-OFF' 'CUE-OFF'&#10; 'CUE-OFF' 'CUE-OFF' 'CUE-OFF' 'CUE-OFF' 'CUE-OFF' 'CUE-OFF' 'CUE-OFF'&#10; 'CUE-OFF' 'CUE-OFF' 'CUE-OFF' 'CUE-OFF' 'CUE-OFF' 'CUE-OFF' 'CUE-OFF'&#10; 'CUE-OFF' 'CUE-OFF' 'CUE-OFF' 'CUE-OFF' 'CUE-OFF' 'CUE-OFF' 'CUE-OFF'&#10; 'CUE-OFF' 'CUE-OFF']" />
          <attvalue for="14" value="['PGHF' 'PGHF' 'PGHF' 'PGHF' 'PGHF' 'PGHF' 'PGHF' 'PGHF' 'PGHF' 'PGHF'&#10; 'PGHF' 'PGHF' 'PGHF' 'PGHF' 'PGHF' 'PGHF' 'PGHF' 'PGHF' 'PGHF' 'PGHF'&#10; 'PGHF' 'PGHF' 'PGHF' 'PGHF' 'PGHF' 'PGHF' 'PGHF' 'PGHF' 'PGHF' 'PGHF'&#10; 'PGHF' 'PGHF' 'PGHF'];['PGLF' 'PGLF' 'PGLF' 'PGLF' 'PGLF' 'PGLF' 'PGLF' 'PGLF' 'PGLF' 'PGLF'&#10; 'PGLF' 'PGLF' 'PGLF' 'PGLF' 'PGLF' 'PGLF' 'PGLF' 'PGLF' 'PGLF' 'PGLF'&#10; 'PGLF' 'PGLF' 'PGLF' 'PGLF' 'PGLF' 'PGLF' 'PGLF' 'PGLF' 'PGLF' 'PGLF'&#10; 'PGLF'];['SGHF' 'SGHF' 'SGHF' 'SGHF' 'SGHF' 'SGHF' 'SGHF' 'SGHF' 'SGHF' 'SGHF'&#10; 'SGHF' 'SGHF' 'SGHF' 'SGHF' 'SGHF' 'SGHF' 'SGHF' 'SGHF' 'SGHF' 'SGHF'&#10; 'SGHF' 'SGHF' 'SGHF' 'SGHF' 'SGHF' 'SGHF' 'SGHF' 'SGHF' 'SGHF' 'SGHF'];['SGLF' 'SGLF' 'SGLF' 'SGLF' 'SGLF' 'SGLF' 'SGLF' 'SGLF' 'SGLF' 'SGLF'&#10; 'SGLF' 'SGLF' 'SGLF' 'SGLF' 'SGLF' 'SGLF' 'SGLF' 'SGLF' 'SGLF' 'SGLF'&#10; 'SGLF' 'SGLF' 'SGLF' 'SGLF' 'SGLF' 'SGLF' 'SGLF' 'SGLF' 'SGLF' 'SGLF'&#10; 'SGLF' 'SGLF' 'SGLF' 'SGLF' 'SGLF' 'SGLF' 'SGLF' 'SGLF' 'SGLF' 'SGLF'&#10; 'SGLF']" />
          <attvalue for="9" value="&lt;[1077.0,1077.0];[1078.0,1078.0];[1289.0,1289.0];[1290.0,1290.0];[743.0,743.0];[744.0,744.0];[905.0,905.0];[906.0,906.0]&gt;" />
        </attvalues>
      </node>
      <node id="Step 5" label="Quantity">
        <attvalues>
          <attvalue for="0" value="urn:fz-juelich.de:alpaca:object:Python:quantities.quantity.Quantity:a579ef21c28520563aa2f640ac7abef7ddc6123a;urn:fz-juelich.de:alpaca:object:Python:quantities.quantity.Quantity:e501449662d889b1f0b2fff27117bdb8ae60e320;urn:fz-juelich.de:alpaca:object:Python:quantities.quantity.Quantity:abab4c8120f9736d64a4e9783f38ce3806164135;urn:fz-juelich.de:alpaca:object:Python:quantities.quantity.Quantity:f10ae8b0b6c52c32784ea61bd93a4831e122e3c0;urn:fz-juelich.de:alpaca:object:Python:quantities.quantity.Quantity:fd62719f0389bbfe924a59a0958404a6bd5874cf;urn:fz-juelich.de:alpaca:object:Python:quantities.quantity.Quantity:f4155d9f08fb6f556593a65c1d7063d75c805c7e;urn:fz-juelich.de:alpaca:object:Python:quantities.quantity.Quantity:5f7912fed55a6d12621e1030a9fa076b9530596b;urn:fz-juelich.de:alpaca:object:Python:quantities.quantity.Quantity:d17bef3bb4c0bd49b7fa553c6deeaa9db3e9853c;urn:fz-juelich.de:alpaca:object:Python:quantities.quantity.Quantity:112680d81291bbe81f874370394b3310b0e22f6e;urn:fz-juelich.de:alpaca:object:Python:quantities.quantity.Quantity:464cba805ec2582eacb9f7a0f7eff25e5501e94a;urn:fz-juelich.de:alpaca:object:Python:quantities.quantity.Quantity:77d10d5ca17c1cf934ccb1328e1333e34427d339;urn:fz-juelich.de:alpaca:object:Python:quantities.quantity.Quantity:894a20eb41d2bb8399697f2d645897e28bc55706;urn:fz-juelich.de:alpaca:object:Python:quantities.quantity.Quantity:5840091bce5047b5787e375951bca77126dd0b69;urn:fz-juelich.de:alpaca:object:Python:quantities.quantity.Quantity:e29cda520545d892eb384cab5cea6bc46a95b412;urn:fz-juelich.de:alpaca:object:Python:quantities.quantity.Quantity:78c8ba6487a74ec5e3c530c4aa6d96e5ae90947c;urn:fz-juelich.de:alpaca:object:Python:quantities.quantity.Quantity:5431d8bc651fa924ce09a94efe8d937bd10b299e;urn:fz-juelich.de:alpaca:object:Python:quantities.quantity.Quantity:7d5e09572bf8c4c06a717df2bd28bb5a416d05dc;urn:fz-juelich.de:alpaca:object:Python:quantities.quantity.Quantity:523745d0963ff9c12c4ab8d0c94a119a162bcea7;urn:fz-juelich.de:alpaca:object:Python:quantities.quantity.Quantity:0ce93fb70823e8f28dd59d9c8633ffb9f1a3bac1;urn:fz-juelich.de:alpaca:object:Python:quantities.quantity.Quantity:17921e0022534f6b322f23636a7667e88dc99bce;urn:fz-juelich.de:alpaca:object:Python:quantities.quantity.Quantity:133957c77ba2c5e8089c85840e9f82d165906a5f;urn:fz-juelich.de:alpaca:object:Python:quantities.quantity.Quantity:9a5dc0158d1bf83ff85204edcd8bf2c7fa3afa21;urn:fz-juelich.de:alpaca:object:Python:quantities.quantity.Quantity:1857c6ded9b8aa3eb218146bcffedb6048a0389a;urn:fz-juelich.de:alpaca:object:Python:quantities.quantity.Quantity:36cf3e839f13aa9534bd43a44516709cfc9d75b4;urn:fz-juelich.de:alpaca:object:Python:quantities.quantity.Quantity:2d3eebb165b5b3a6afe4bcc32fb6e65aac58b606;urn:fz-juelich.de:alpaca:object:Python:quantities.quantity.Quantity:5f3931deb13529fafd295c5ed2d186e8bdb890fd;urn:fz-juelich.de:alpaca:object:Python:quantities.quantity.Quantity:f096b5a7f10086d9ee20e28b9edcf8a9352044e6;urn:fz-juelich.de:alpaca:object:Python:quantities.quantity.Quantity:cacefd7c04390f09810ca1c90793b9884b4d4cd3;urn:fz-juelich.de:alpaca:object:Python:quantities.quantity.Quantity:8541efd0be4f422fe5dbabf07e1698aef546265e;urn:fz-juelich.de:alpaca:object:Python:quantities.quantity.Quantity:e9c44fe84c779d38b2f15cc4fadedcaf1a736a55;urn:fz-juelich.de:alpaca:object:Python:quantities.quantity.Quantity:fba22c32411892dda5b8d564d380f4853fcb7ad6;urn:fz-juelich.de:alpaca:object:Python:quantities.quantity.Quantity:6d945f9a9837a2c8dacee39d90093529b894f761;urn:fz-juelich.de:alpaca:object:Python:quantities.quantity.Quantity:56f86c641158193b7de54db066123f99c7d7328e;urn:fz-juelich.de:alpaca:object:Python:quantities.quantity.Quantity:81184429924f9962aa1d395837c2387fda45136d;urn:fz-juelich.de:alpaca:object:Python:quantities.quantity.Quantity:af34099ab149214a4b625b27529f8b07afebf714;urn:fz-juelich.de:alpaca:object:Python:quantities.quantity.Quantity:f8e9f1b665e2325fbb5eb4d1167ffff0adc9c3ef;urn:fz-juelich.de:alpaca:object:Python:quantities.quantity.Quantity:6d994dcedd60e51d8160f2af199706d2959c51e9;urn:fz-juelich.de:alpaca:object:Python:quantities.quantity.Quantity:a111d72b7334845b419925685931f2b8a4983461;urn:fz-juelich.de:alpaca:object:Python:quantities.quantity.Quantity:df8562c4a4c6092b106aa173a1977361a11f80f6;urn:fz-juelich.de:alpaca:object:Python:quantities.quantity.Quantity:c1ef83b00ebc8657d00173c9f3cb38f2eb220daa;urn:fz-juelich.de:alpaca:object:Python:quantities.quantity.Quantity:a704b1a2dc77b6257bdff85090bc68e49a1b57bd;urn:fz-juelich.de:alpaca:object:Python:quantities.quantity.Quantity:713f805d8b0255468176d7ac609f819fb645ae55;urn:fz-juelich.de:alpaca:object:Python:quantities.quantity.Quantity:d88aaba1384dadff86087f53903d09e924ac74db;urn:fz-juelich.de:alpaca:object:Python:quantities.quantity.Quantity:ea30a85bb506822745cded826d6e477e41a56f83;urn:fz-juelich.de:alpaca:object:Python:quantities.quantity.Quantity:05fdef499b748ce6509e4e4bddab7649b864ecef;urn:fz-juelich.de:alpaca:object:Python:quantities.quantity.Quantity:007a0f5e07fbb77b13218783c60ccab9dff336a7;urn:fz-juelich.de:alpaca:object:Python:quantities.quantity.Quantity:2c982ebea9c3acc8538d72fd590b4aeffda26609;urn:fz-juelich.de:alpaca:object:Python:quantities.quantity.Quantity:918ad21bb37790b938050c473ad770082dfe6eb8;urn:fz-juelich.de:alpaca:object:Python:quantities.quantity.Quantity:3d63302a4a02b951ca485381976df77c31fad0cb;urn:fz-juelich.de:alpaca:object:Python:quantities.quantity.Quantity:ca391608bb4acdb0bd40c11bf789891dbd6b37a1;urn:fz-juelich.de:alpaca:object:Python:quantities.quantity.Quantity:2c0e7f020bee29606af4127fdc046e9182b0ad36;urn:fz-juelich.de:alpaca:object:Python:quantities.quantity.Quantity:4c373e5c6357d4c13a0e4cec2d9d87085d8d44cb;urn:fz-juelich.de:alpaca:object:Python:quantities.quantity.Quantity:30788daa25315b71886bcbf0acc9c93b31022a05;urn:fz-juelich.de:alpaca:object:Python:quantities.quantity.Quantity:7a38b7cd31df4b783c91942eb4157b559477bedd;urn:fz-juelich.de:alpaca:object:Python:quantities.quantity.Quantity:bcf1b90baebbc59f92dacb3e61aa6d9d4dad0e76;urn:fz-juelich.de:alpaca:object:Python:quantities.quantity.Quantity:c9ded5e6f13a94e0d651ac47a3cd22ab2014a07b;urn:fz-juelich.de:alpaca:object:Python:quantities.quantity.Quantity:0eb6f5d5cb1a17e4267de5d20584320e29a8c16c;urn:fz-juelich.de:alpaca:object:Python:quantities.quantity.Quantity:4520b52f8e18ea0f0e0b846f5079757e48570465;urn:fz-juelich.de:alpaca:object:Python:quantities.quantity.Quantity:f645083b09432b732d27df0570057475016bff10;urn:fz-juelich.de:alpaca:object:Python:quantities.quantity.Quantity:7b21562d25626f437eeb6a02d9fb25354f47bc94;urn:fz-juelich.de:alpaca:object:Python:quantities.quantity.Quantity:9f5fb80db134a156cb1048dfeb76f58bface3ce9;urn:fz-juelich.de:alpaca:object:Python:quantities.quantity.Quantity:0f3a0fced76847e06302b85c5920cec847a9ec08;urn:fz-juelich.de:alpaca:object:Python:quantities.quantity.Quantity:eb6bb516e052d3f211808901242638e738df940c;urn:fz-juelich.de:alpaca:object:Python:quantities.quantity.Quantity:162955d48b01b15eb077a5e8eaa2814e3faa677f;urn:fz-juelich.de:alpaca:object:Python:quantities.quantity.Quantity:4e029441f84620bd2568e1de899cc601ccbfeba6;urn:fz-juelich.de:alpaca:object:Python:quantities.quantity.Quantity:801bef307f9382a9e43f132fdac8fcccbe14ff30;urn:fz-juelich.de:alpaca:object:Python:quantities.quantity.Quantity:9d4dc5a0f405d7a24b4dfd6d911c0200db07ca8f;urn:fz-juelich.de:alpaca:object:Python:quantities.quantity.Quantity:3e570d93c74bfbaaa4bd30c193b8d3cbdcbeb5d4;urn:fz-juelich.de:alpaca:object:Python:quantities.quantity.Quantity:4bb9b994f637837496b01c3d8fc91651cf6ebc90;urn:fz-juelich.de:alpaca:object:Python:quantities.quantity.Quantity:1f14e44e1f27a55fe52ae9f6ea28def4554f6d34;urn:fz-juelich.de:alpaca:object:Python:quantities.quantity.Quantity:16931a93f7c88b44d9de1eda62e12d2cf0a48a77;urn:fz-juelich.de:alpaca:object:Python:quantities.quantity.Quantity:affbf3d43f3dd049c1114102a138a7dafd380b29;urn:fz-juelich.de:alpaca:object:Python:quantities.quantity.Quantity:5079a117a0ce1c13b3fec48b5f854422b77d6d24;urn:fz-juelich.de:alpaca:object:Python:quantities.quantity.Quantity:5302d339547b8f385fc0f290efa020405aadc0bf;urn:fz-juelich.de:alpaca:object:Python:quantities.quantity.Quantity:c83e4eadaea4875ee717a847e0da75ed76008133;urn:fz-juelich.de:alpaca:object:Python:quantities.quantity.Quantity:f325736d46c024061ea11010dd5fcd7a800543ea;urn:fz-juelich.de:alpaca:object:Python:quantities.quantity.Quantity:e1467a3a8baed4b58f61048822054a29b912ccb0;urn:fz-juelich.de:alpaca:object:Python:quantities.quantity.Quantity:50358e8147b055d99d7bf6141ce16d675b269100;urn:fz-juelich.de:alpaca:object:Python:quantities.quantity.Quantity:7b55f8f1042abd4a40e6597cdbc0f245b4238899;urn:fz-juelich.de:alpaca:object:Python:quantities.quantity.Quantity:47f0e9ecbca1502d10f3b9fe5758d2ddcdc6abd9;urn:fz-juelich.de:alpaca:object:Python:quantities.quantity.Quantity:4f44ddd4749219baebb1384b60cd6221a046dffb;urn:fz-juelich.de:alpaca:object:Python:quantities.quantity.Quantity:a4c4ded9a1ab72825c72562d1e05ef00a2b15ff0;urn:fz-juelich.de:alpaca:object:Python:quantities.quantity.Quantity:020cadfdde09a0321e7e65d6b915ab9f84c185e1;urn:fz-juelich.de:alpaca:object:Python:quantities.quantity.Quantity:d5f7246ba490b94b464d717bb36ba1d63905ae8c;urn:fz-juelich.de:alpaca:object:Python:quantities.quantity.Quantity:bc1ec0aaeff2ba0b8ef0d8afcda61aea944d3149;urn:fz-juelich.de:alpaca:object:Python:quantities.quantity.Quantity:2b41f8aec2740dd2b13475acaf76118ca2b8f214;urn:fz-juelich.de:alpaca:object:Python:quantities.quantity.Quantity:26082b34aca6671fe7dd14981a8a0da745e5dda0;urn:fz-juelich.de:alpaca:object:Python:quantities.quantity.Quantity:dd0ebb959cde0bcc519971593a2be131b5aec06d;urn:fz-juelich.de:alpaca:object:Python:quantities.quantity.Quantity:2d9f2d622749224b5472e45793b4e45be0eb3d6e;urn:fz-juelich.de:alpaca:object:Python:quantities.quantity.Quantity:1d566eecc1f381d5f3261f6803574336b1c0b6c5;urn:fz-juelich.de:alpaca:object:Python:quantities.quantity.Quantity:3223cebc2e5788ede46c0836d81c65fbb8b19334;urn:fz-juelich.de:alpaca:object:Python:quantities.quantity.Quantity:e92a43b53c6403997b3503f25899aa7d8ab7690f;urn:fz-juelich.de:alpaca:object:Python:quantities.quantity.Quantity:d00810959463ae04987b2b41307925936b8c7d8b;urn:fz-juelich.de:alpaca:object:Python:quantities.quantity.Quantity:608ab68fa40ca40f38badff808337dffcd3f768d;urn:fz-juelich.de:alpaca:object:Python:quantities.quantity.Quantity:e8548278b1e7412b94e8370ddd3a60ab929079a3;urn:fz-juelich.de:alpaca:object:Python:quantities.quantity.Quantity:f9f330dcc1cc7eee9dc7b33e242fa014cdd90daf;urn:fz-juelich.de:alpaca:object:Python:quantities.quantity.Quantity:0e48c4dcbd5381672c0778fe09e05a0a5b9c9ea6;urn:fz-juelich.de:alpaca:object:Python:quantities.quantity.Quantity:4bca2bf5a9b6423ed2cd3239834d5c627004e425;urn:fz-juelich.de:alpaca:object:Python:quantities.quantity.Quantity:50261924d8cad996a25acd9c7b5b33139a19d83b;urn:fz-juelich.de:alpaca:object:Python:quantities.quantity.Quantity:edf8a09340b05a6cff59c9faba28efaf9bb5c74c;urn:fz-juelich.de:alpaca:object:Python:quantities.quantity.Quantity:50782ffdccb9291e7b6c6c3bc6708a4934b197ff;urn:fz-juelich.de:alpaca:object:Python:quantities.quantity.Quantity:1461dc5758e33e89e6cb34bf4b5861154336bf17;urn:fz-juelich.de:alpaca:object:Python:quantities.quantity.Quantity:65b239b003bdf65eedffc8ab3d9d26ff392bcda0;urn:fz-juelich.de:alpaca:object:Python:quantities.quantity.Quantity:d8036d3d22c62c31ab9028d15dd250c309683b50;urn:fz-juelich.de:alpaca:object:Python:quantities.quantity.Quantity:2152500667e071fc2268367cf0bd13caff5c8e60;urn:fz-juelich.de:alpaca:object:Python:quantities.quantity.Quantity:ff076b2b446962757d5748254f48121a8b8fcc34;urn:fz-juelich.de:alpaca:object:Python:quantities.quantity.Quantity:ccc7336900bf82505403c506f9fbef9cb3ed5b41;urn:fz-juelich.de:alpaca:object:Python:quantities.quantity.Quantity:aed049d51495f831d6af798030e442b5dcd38035;urn:fz-juelich.de:alpaca:object:Python:quantities.quantity.Quantity:1d59a857972470f79d3529c7e58f4f2cdc8ea6a4;urn:fz-juelich.de:alpaca:object:Python:quantities.quantity.Quantity:cf8f7de3f9e74d33b5fe13fcf61fb0e0c8d74b76;urn:fz-juelich.de:alpaca:object:Python:quantities.quantity.Quantity:476cba2d4abb9edef0cb6e6f961bbcd7f9ea3bd7;urn:fz-juelich.de:alpaca:object:Python:quantities.quantity.Quantity:640830bdc02e4b2530d338abd88d8d4d0be8e085;urn:fz-juelich.de:alpaca:object:Python:quantities.quantity.Quantity:36decf4453b30f04cea054c927881d45ce1d241b;urn:fz-juelich.de:alpaca:object:Python:quantities.quantity.Quantity:f08961ca996dd137acc143ba549409d461d18cbe;urn:fz-juelich.de:alpaca:object:Python:quantities.quantity.Quantity:ac407c04ba974afecf150b39545088f5d483ee45;urn:fz-juelich.de:alpaca:object:Python:quantities.quantity.Quantity:f1697a3df0085f40f427ee46b3060ab2c7f0307e;urn:fz-juelich.de:alpaca:object:Python:quantities.quantity.Quantity:842a3d6c9581bcfa9cdcf22d9177cd79bcee6210;urn:fz-juelich.de:alpaca:object:Python:quantities.quantity.Quantity:285b61cc0a1d87bb9f48df7420b82130e432f6d8;urn:fz-juelich.de:alpaca:object:Python:quantities.quantity.Quantity:8da3446db8c5bb348bd047a5e25aa19f8fcf9232;urn:fz-juelich.de:alpaca:object:Python:quantities.quantity.Quantity:1e9960e9340e721059c12ce793640a6087136749;urn:fz-juelich.de:alpaca:object:Python:quantities.quantity.Quantity:25d3d225f602ba310b2223064d2a7d9271658354;urn:fz-juelich.de:alpaca:object:Python:quantities.quantity.Quantity:21b9bb15d52ddca768052fb157bf1e42699d52da;urn:fz-juelich.de:alpaca:object:Python:quantities.quantity.Quantity:21035aa7fc214cc9fdf4df94ae564239b119d635;urn:fz-juelich.de:alpaca:object:Python:quantities.quantity.Quantity:73431eeee00ff5cf8326cf99d3e49d33fa43bc31;urn:fz-juelich.de:alpaca:object:Python:quantities.quantity.Quantity:8421003275d5999cae0c41b9764bcfde2b161beb;urn:fz-juelich.de:alpaca:object:Python:quantities.quantity.Quantity:daa6015c6cdffd2ace3f76729dfcb6c7c2da44e0;urn:fz-juelich.de:alpaca:object:Python:quantities.quantity.Quantity:df634fb4323b664220b0b842b769070b378f2791;urn:fz-juelich.de:alpaca:object:Python:quantities.quantity.Quantity:59461a86f7ccfe385db3e3420ee99222fe0062ad;urn:fz-juelich.de:alpaca:object:Python:quantities.quantity.Quantity:a6437a8ad1437a1002fb9dca8ac25d8d2bbbe591;urn:fz-juelich.de:alpaca:object:Python:quantities.quantity.Quantity:33d5ab2a85c47478037129e80df477bc085eacdd;urn:fz-juelich.de:alpaca:object:Python:quantities.quantity.Quantity:f49c55aa27b5ffe469294e83f18e50466127778a;urn:fz-juelich.de:alpaca:object:Python:quantities.quantity.Quantity:81999c3807c07b2986fd1725ab2fc12c6e703cda;urn:fz-juelich.de:alpaca:object:Python:quantities.quantity.Quantity:277f07c7d81170c63cbb598154be18ef405caf58;urn:fz-juelich.de:alpaca:object:Python:quantities.quantity.Quantity:d1d61efcfbd51fb29270ec46c98daa9bd1d528ad;urn:fz-juelich.de:alpaca:object:Python:quantities.quantity.Quantity:eeaae5defeb266be5adde6ffa723e992ca8a9254;urn:fz-juelich.de:alpaca:object:Python:quantities.quantity.Quantity:0ce1d3ea8db884133dff892abb224104be83ed16;urn:fz-juelich.de:alpaca:object:Python:quantities.quantity.Quantity:368269b4bb34fafc3d11b0e46a1d209077ac3eba;urn:fz-juelich.de:alpaca:object:Python:quantities.quantity.Quantity:47764831be5688c4746590ea01302533aa73a8fd;urn:fz-juelich.de:alpaca:object:Python:quantities.quantity.Quantity:3246f83a8592d2bb12cf9d8fbbb6686e398cab0f;urn:fz-juelich.de:alpaca:object:Python:quantities.quantity.Quantity:db54636e5294eb95265705a4d982b315b26f600d;urn:fz-juelich.de:alpaca:object:Python:quantities.quantity.Quantity:c403b0818b2fd2c051d1bff5bb91ba4a12e28792;urn:fz-juelich.de:alpaca:object:Python:quantities.quantity.Quantity:1ef79f9ad944af84b1836530d4cf0f67e8ed63e2;urn:fz-juelich.de:alpaca:object:Python:quantities.quantity.Quantity:a1338e908470040117c7f7210559092daf0709ff;urn:fz-juelich.de:alpaca:object:Python:quantities.quantity.Quantity:579190ef958f3f3745a104d99fd899afe8524418;urn:fz-juelich.de:alpaca:object:Python:quantities.quantity.Quantity:cd27dc8c225293af94c711a6a6e50b80bac163f8;urn:fz-juelich.de:alpaca:object:Python:quantities.quantity.Quantity:c8f1cb2754828829cd0b967fdec5c2d2cec813d9;urn:fz-juelich.de:alpaca:object:Python:quantities.quantity.Quantity:bb1974358b0b3653dc0f0e45f9dc0b007984094e;urn:fz-juelich.de:alpaca:object:Python:quantities.quantity.Quantity:26ca08b5d2ff75ce74fb56ddbda828bbeb4e85fa;urn:fz-juelich.de:alpaca:object:Python:quantities.quantity.Quantity:088c26fe8792eb918f3d197fca7294c09c58c79f;urn:fz-juelich.de:alpaca:object:Python:quantities.quantity.Quantity:c43fffcb8504f254df2e8cab518245c36fceb293;urn:fz-juelich.de:alpaca:object:Python:quantities.quantity.Quantity:fd02a683f4bbe2bfa903d022717e7de06153b4ad;urn:fz-juelich.de:alpaca:object:Python:quantities.quantity.Quantity:75611c44d2c3f2e2aaead14a1dcd56cc349201c1;urn:fz-juelich.de:alpaca:object:Python:quantities.quantity.Quantity:3579e92d14a30a9174bb4888c82e6fbdccc5cf18;urn:fz-juelich.de:alpaca:object:Python:quantities.quantity.Quantity:74319df83435cbd06f55eef6dfb08e1ef66a1a5c;urn:fz-juelich.de:alpaca:object:Python:quantities.quantity.Quantity:b4512b0e0d69ff6a2c0929252ba7094bbe0b02f4;urn:fz-juelich.de:alpaca:object:Python:quantities.quantity.Quantity:01400f6655b7f4a62a27d2fef991d5aa1d64ec71;urn:fz-juelich.de:alpaca:object:Python:quantities.quantity.Quantity:2d7ba20f61db49dcb42a2b86204f69e437fd76d9;urn:fz-juelich.de:alpaca:object:Python:quantities.quantity.Quantity:82896402b7c3aa45f9837b1aa89816cf18ee1d5a;urn:fz-juelich.de:alpaca:object:Python:quantities.quantity.Quantity:e77d3a66109e532f8a40e12d96e7fe66a4d340b2;urn:fz-juelich.de:alpaca:object:Python:quantities.quantity.Quantity:a7eebb43c3b0587e107d85eebf79d9ad7051c465;urn:fz-juelich.de:alpaca:object:Python:quantities.quantity.Quantity:4679648483dd08631dae2ef1c30bcfdef01fe17d;urn:fz-juelich.de:alpaca:object:Python:quantities.quantity.Quantity:a39955b86c75e95fd9805826c0defc4d1c50e716;urn:fz-juelich.de:alpaca:object:Python:quantities.quantity.Quantity:f39fdf70ad52d1fb383a6e23150fa51ed0ca4167;urn:fz-juelich.de:alpaca:object:Python:quantities.quantity.Quantity:d76910afac4f2cabdd6e46b68f82e2520c4ffcaf;urn:fz-juelich.de:alpaca:object:Python:quantities.quantity.Quantity:938f150ac7a36c4656bd9d18de8b6a7d2eb646b6;urn:fz-juelich.de:alpaca:object:Python:quantities.quantity.Quantity:bea73f82a98a47fb46e0c17977e34410f27b22fe;urn:fz-juelich.de:alpaca:object:Python:quantities.quantity.Quantity:70d219c02915611cf9519c7b8445de300a2d3bf2;urn:fz-juelich.de:alpaca:object:Python:quantities.quantity.Quantity:214d6fa7cda50477a07591f1484974b98132d1a8;urn:fz-juelich.de:alpaca:object:Python:quantities.quantity.Quantity:116f0cf35ec711be4db08e682fcc48d458068de7;urn:fz-juelich.de:alpaca:object:Python:quantities.quantity.Quantity:8526c6d7e9bbb9851f1af22078c7c47a6151a35b;urn:fz-juelich.de:alpaca:object:Python:quantities.quantity.Quantity:83be0d3c27aa5c0062bd50687d838b33f4ebdc4c;urn:fz-juelich.de:alpaca:object:Python:quantities.quantity.Quantity:961233a0290abe3d6494f2202973e182839a5e3b;urn:fz-juelich.de:alpaca:object:Python:quantities.quantity.Quantity:abd548ba89f5bf487446394a73f3e19e6fd87e51;urn:fz-juelich.de:alpaca:object:Python:quantities.quantity.Quantity:ada3c9585748664f2594dddcd1c1fb658d6d4d66;urn:fz-juelich.de:alpaca:object:Python:quantities.quantity.Quantity:382e1c1cb9a7a439a046dfe428ab9f7d0c9fb1bb;urn:fz-juelich.de:alpaca:object:Python:quantities.quantity.Quantity:fe5f213efc51b5c1e472bca655855d66244fedc4;urn:fz-juelich.de:alpaca:object:Python:quantities.quantity.Quantity:312414e24ff39a732c3865b9d2336246c9ade383;urn:fz-juelich.de:alpaca:object:Python:quantities.quantity.Quantity:d2ef0c7029ef3ab92efcb9c96105737c26f1fbf5;urn:fz-juelich.de:alpaca:object:Python:quantities.quantity.Quantity:e77040e60675715fa0e673717df02b64b8b1ffeb;urn:fz-juelich.de:alpaca:object:Python:quantities.quantity.Quantity:8e72a780cd014c77fc24af630596fafb55a6aac2;urn:fz-juelich.de:alpaca:object:Python:quantities.quantity.Quantity:b7a50b174ff2fe8199c855d9c1337c1fad7a6bb2;urn:fz-juelich.de:alpaca:object:Python:quantities.quantity.Quantity:491bc53ef25754083d88d2950711c7eec454ee3b;urn:fz-juelich.de:alpaca:object:Python:quantities.quantity.Quantity:d86885339a1aba6fdb2302b0db31875ee6530eb3;urn:fz-juelich.de:alpaca:object:Python:quantities.quantity.Quantity:0781122f36c33c3502357e98ae4883ae7e00e0c3;urn:fz-juelich.de:alpaca:object:Python:quantities.quantity.Quantity:199d8d86f7e4f7441f0677678d795924c6abef0b;urn:fz-juelich.de:alpaca:object:Python:quantities.quantity.Quantity:4ce69186909ee7e0c471d1c92ab3eeda946e01c6;urn:fz-juelich.de:alpaca:object:Python:quantities.quantity.Quantity:51fd511a991e51ef68757535faeadff0cf584468;urn:fz-juelich.de:alpaca:object:Python:quantities.quantity.Quantity:0b212838622c7e5b0863b63c16c0ea8cf6158815;urn:fz-juelich.de:alpaca:object:Python:quantities.quantity.Quantity:c107298330b3213cefd56c551f2b55de7d61321b;urn:fz-juelich.de:alpaca:object:Python:quantities.quantity.Quantity:03298fe93a3aa36acaad54ad87aa6e697a1816dc;urn:fz-juelich.de:alpaca:object:Python:quantities.quantity.Quantity:c5b084ddb2fef1151b7234f5c87a1956c6c4d4a9;urn:fz-juelich.de:alpaca:object:Python:quantities.quantity.Quantity:75415a7ab5f7bffc09f4ac20a3eb3ff733c92242;urn:fz-juelich.de:alpaca:object:Python:quantities.quantity.Quantity:fb4966b6b41b29500c7123cd12dbd1a7613624ca;urn:fz-juelich.de:alpaca:object:Python:quantities.quantity.Quantity:9b7eb299c8f48a9747e5b7a3cb13a5cd3d05fdc0;urn:fz-juelich.de:alpaca:object:Python:quantities.quantity.Quantity:61cc587bd42f743fc2cb06b80a20e751fce49c00;urn:fz-juelich.de:alpaca:object:Python:quantities.quantity.Quantity:c1f6c198f7a5e8e96ac4054c9839ceb10c6c1770;urn:fz-juelich.de:alpaca:object:Python:quantities.quantity.Quantity:ea1b2a9e24b3a1f3ad19ceb23459b95427861643;urn:fz-juelich.de:alpaca:object:Python:quantities.quantity.Quantity:95c0ba3e1dfe90a429189fb16d67460b7089a59b;urn:fz-juelich.de:alpaca:object:Python:quantities.quantity.Quantity:a9d89426f9cceebe5e0205b61f444cbf6eef9fea;urn:fz-juelich.de:alpaca:object:Python:quantities.quantity.Quantity:bcd23dad85a334fa10d4435d5922c638a7f91bf8;urn:fz-juelich.de:alpaca:object:Python:quantities.quantity.Quantity:63b31f987562a9076eb631fdca79f84ae874c1d7;urn:fz-juelich.de:alpaca:object:Python:quantities.quantity.Quantity:cd7a75c6383a84012944327b9c52f1c098291bed;urn:fz-juelich.de:alpaca:object:Python:quantities.quantity.Quantity:7562124b649f91fd68c8ae06fbc9838716e502b7;urn:fz-juelich.de:alpaca:object:Python:quantities.quantity.Quantity:58d2625843168c9c4823a11af7fd6b1794568853;urn:fz-juelich.de:alpaca:object:Python:quantities.quantity.Quantity:1569deeca7dd3ef7f9555af13272609d0de60bd8;urn:fz-juelich.de:alpaca:object:Python:quantities.quantity.Quantity:9575a972c10094853343a0185759f2e15e03f18c;urn:fz-juelich.de:alpaca:object:Python:quantities.quantity.Quantity:8c3dc4cd8af5a0ff17894fde9f3fc2a5f2543e0f;urn:fz-juelich.de:alpaca:object:Python:quantities.quantity.Quantity:b566ff8cc6b3c28dfdabb464d54cc1076669d8de;urn:fz-juelich.de:alpaca:object:Python:quantities.quantity.Quantity:b6d5f6b95691c5d8864f65250affebcdc541219e;urn:fz-juelich.de:alpaca:object:Python:quantities.quantity.Quantity:fe93d011b9d961c537bfb622ebf06e258b088a22;urn:fz-juelich.de:alpaca:object:Python:quantities.quantity.Quantity:29cb8bda0bdb81661f0123fcda03aece141524b8;urn:fz-juelich.de:alpaca:object:Python:quantities.quantity.Quantity:1f4e1669604373252db6d63e2b197f073fcd6258;urn:fz-juelich.de:alpaca:object:Python:quantities.quantity.Quantity:e5ee4d902fbebebf58d841d19794a128e9c7c068;urn:fz-juelich.de:alpaca:object:Python:quantities.quantity.Quantity:9c35260375575efe53aef052a37dccb7ec810c82;urn:fz-juelich.de:alpaca:object:Python:quantities.quantity.Quantity:b1148d3589d43bf9696ba5343a772f7e019cbdc1;urn:fz-juelich.de:alpaca:object:Python:quantities.quantity.Quantity:ff8ef75d9c51642844b056d1bef651bbc168791c;urn:fz-juelich.de:alpaca:object:Python:quantities.quantity.Quantity:edca04a6d17d94928c42442b72c8d0d23f03636c;urn:fz-juelich.de:alpaca:object:Python:quantities.quantity.Quantity:7abf10913055ce2162a5711db4bed350f0bf736c;urn:fz-juelich.de:alpaca:object:Python:quantities.quantity.Quantity:de5c526d4a604857fcb72d9b4fba3d2c57dcc768;urn:fz-juelich.de:alpaca:object:Python:quantities.quantity.Quantity:d3bd2018ee0246a7f671bc4c777d698d6e3b7c66;urn:fz-juelich.de:alpaca:object:Python:quantities.quantity.Quantity:52e32a9d741048dedcbb96b4b427c4d5dfad2c0f;urn:fz-juelich.de:alpaca:object:Python:quantities.quantity.Quantity:9b4c75acb0260d958b4f048535bdc35f0be1e77a;urn:fz-juelich.de:alpaca:object:Python:quantities.quantity.Quantity:46f2dd838f89c363fff2b1c076c4622e023677bd;urn:fz-juelich.de:alpaca:object:Python:quantities.quantity.Quantity:cc184f0a1f90fb903a209cddb0fda81914559d08;urn:fz-juelich.de:alpaca:object:Python:quantities.quantity.Quantity:077ad62c5a56fd27b47a57a959fac47180ce355e;urn:fz-juelich.de:alpaca:object:Python:quantities.quantity.Quantity:56efd0e9c7c753b1cf4b465d9a5f2a554b2b8749;urn:fz-juelich.de:alpaca:object:Python:quantities.quantity.Quantity:837187eda755b98d04d1f743e245aa06ee82b63c;urn:fz-juelich.de:alpaca:object:Python:quantities.quantity.Quantity:3ce92e28ba12cf41d1fd05beb8947a09190f8163;urn:fz-juelich.de:alpaca:object:Python:quantities.quantity.Quantity:230f87a4bc6671ff4f1ebb203877fa8a279ee8f5;urn:fz-juelich.de:alpaca:object:Python:quantities.quantity.Quantity:ab2b6e7485bd72540294fa5e5c53ce8a007bd0ea;urn:fz-juelich.de:alpaca:object:Python:quantities.quantity.Quantity:b6c45363011c8cbbfae93be85e00f502b0506110;urn:fz-juelich.de:alpaca:object:Python:quantities.quantity.Quantity:b239a7490f400db0cb33bdacf8f1dbb5923fbb18;urn:fz-juelich.de:alpaca:object:Python:quantities.quantity.Quantity:5678e741e058875f6d53450ea5dc6e55e66cdafd;urn:fz-juelich.de:alpaca:object:Python:quantities.quantity.Quantity:7150b1ae7f204376f6416ea9864ddf4a64b26cf1;urn:fz-juelich.de:alpaca:object:Python:quantities.quantity.Quantity:7d6da65e72f1e89c84fa6c50affef90b3f39bc9a;urn:fz-juelich.de:alpaca:object:Python:quantities.quantity.Quantity:65c066aed16716055071d31e784d84842ba0b33b;urn:fz-juelich.de:alpaca:object:Python:quantities.quantity.Quantity:01ecb6e18c4fbd95c05f289ae3c68c5a6efea060;urn:fz-juelich.de:alpaca:object:Python:quantities.quantity.Quantity:744d2bf316f1080b9d03f1a80ef2462d46cd5a26;urn:fz-juelich.de:alpaca:object:Python:quantities.quantity.Quantity:387d3b8fb76f27c01d65aab99b59282670163c87;urn:fz-juelich.de:alpaca:object:Python:quantities.quantity.Quantity:725bf8814054a6a40fbec62beea645e2be95e7e7;urn:fz-juelich.de:alpaca:object:Python:quantities.quantity.Quantity:c5b5c814e5eb4ffbd9f595fff9b7f6c7d1037175;urn:fz-juelich.de:alpaca:object:Python:quantities.quantity.Quantity:4ca28845cbbe2745c5baedf75de967f67c553950;urn:fz-juelich.de:alpaca:object:Python:quantities.quantity.Quantity:64337d06bd9aed4454e56022d04834a4c807d079;urn:fz-juelich.de:alpaca:object:Python:quantities.quantity.Quantity:5de852fabab3584000bb9a76a364a9d555e40884;urn:fz-juelich.de:alpaca:object:Python:quantities.quantity.Quantity:bdf16b19785343561d9cf4942db94928032cf653;urn:fz-juelich.de:alpaca:object:Python:quantities.quantity.Quantity:48fd1120c5093b6cc905d2da06d7e0102ad07847;urn:fz-juelich.de:alpaca:object:Python:quantities.quantity.Quantity:ddbbda0008cce773dbf86ee48b70f1f5b66c7661;urn:fz-juelich.de:alpaca:object:Python:quantities.quantity.Quantity:4c75a6486814d65d1646bc501b66b71728a9730b;urn:fz-juelich.de:alpaca:object:Python:quantities.quantity.Quantity:7225780340567c8e0f6ffa37371abcbc7ffd6210;urn:fz-juelich.de:alpaca:object:Python:quantities.quantity.Quantity:9ccd51471f8b8048ca07d632006bfd650c657e0e;urn:fz-juelich.de:alpaca:object:Python:quantities.quantity.Quantity:51b6662c444b36542cafddd3b57f03be07e8e275;urn:fz-juelich.de:alpaca:object:Python:quantities.quantity.Quantity:7fff0e05e8c752d6e7315cfe4da7b6dbe6472cac;urn:fz-juelich.de:alpaca:object:Python:quantities.quantity.Quantity:728e9abb3c03aaf6bc86355756d7f843ae015943;urn:fz-juelich.de:alpaca:object:Python:quantities.quantity.Quantity:a6bc2e82c50ea745a801bc9a20f0c22a80758e17;urn:fz-juelich.de:alpaca:object:Python:quantities.quantity.Quantity:574f8ae43032bdf4873743fb88fef661da520ee8;urn:fz-juelich.de:alpaca:object:Python:quantities.quantity.Quantity:ab6a96564ab312728d05e9043f01559c26dc2476;urn:fz-juelich.de:alpaca:object:Python:quantities.quantity.Quantity:f401b383ca5872376b5eb7af0386765d4e051257;urn:fz-juelich.de:alpaca:object:Python:quantities.quantity.Quantity:43d01b761adf257ebc17cb3729cc1b7b77c4d563;urn:fz-juelich.de:alpaca:object:Python:quantities.quantity.Quantity:05eefbd4bf8a1af13cd6d0b499a1584f4dd7b491;urn:fz-juelich.de:alpaca:object:Python:quantities.quantity.Quantity:1d3de702e00e60e2a410b8078f31873501dcc6c5;urn:fz-juelich.de:alpaca:object:Python:quantities.quantity.Quantity:5b4ae04ea08c99bcabe6ee2309a24441acf8c9e9;urn:fz-juelich.de:alpaca:object:Python:quantities.quantity.Quantity:00a7fc0be92bd19424dffeee3d862309ce59d47f;urn:fz-juelich.de:alpaca:object:Python:quantities.quantity.Quantity:e031ee43e6c2113a4f5fd642831f26224b8d7e01;urn:fz-juelich.de:alpaca:object:Python:quantities.quantity.Quantity:9a739882603fba648558eff41015f7f6f7aa1ec5;urn:fz-juelich.de:alpaca:object:Python:quantities.quantity.Quantity:7ad54d718fc4e6c7087592a0c97d0cc995e45b31;urn:fz-juelich.de:alpaca:object:Python:quantities.quantity.Quantity:be982e68abae9713cc44eb747a1ce268bb21dbc3;urn:fz-juelich.de:alpaca:object:Python:quantities.quantity.Quantity:454dda99aa90502d2b258e246aa0efe26cea75af;urn:fz-juelich.de:alpaca:object:Python:quantities.quantity.Quantity:065e655323e489d3710dc3eac163622ea59695ed;urn:fz-juelich.de:alpaca:object:Python:quantities.quantity.Quantity:1c4c684a62390ed77c32fc42370641b284877025;urn:fz-juelich.de:alpaca:object:Python:quantities.quantity.Quantity:51f7cf691a8fa52afeeb4124956c048f481a5b3f;urn:fz-juelich.de:alpaca:object:Python:quantities.quantity.Quantity:6f00be2efffb43dea05e38e0624f24db9ffd5a0d;urn:fz-juelich.de:alpaca:object:Python:quantities.quantity.Quantity:a109c2aa2b133433714392a8c2fa87c7ae49d06c;urn:fz-juelich.de:alpaca:object:Python:quantities.quantity.Quantity:c09cfc6a54f1ea6af050eebce1324ef5c91eb037;urn:fz-juelich.de:alpaca:object:Python:quantities.quantity.Quantity:4520ddefc366b5ba4725b01ac949a30b9f81dd0e;urn:fz-juelich.de:alpaca:object:Python:quantities.quantity.Quantity:1a23cb53c27495338abb0533afb3246e1f5a57b4;urn:fz-juelich.de:alpaca:object:Python:quantities.quantity.Quantity:faf2b471b1c01e653f4a8d43a9fec4ddeb630547;urn:fz-juelich.de:alpaca:object:Python:quantities.quantity.Quantity:87268bdcab6d8c10717bd39b06943579741750fa" />
          <attvalue for="1" value="277" />
          <attvalue for="2" value="object" />
          <attvalue for="3" value="007a0f5e07fbb77b13218783c60ccab9dff336a7;00a7fc0be92bd19424dffeee3d862309ce59d47f;01400f6655b7f4a62a27d2fef991d5aa1d64ec71;01ecb6e18c4fbd95c05f289ae3c68c5a6efea060;020cadfdde09a0321e7e65d6b915ab9f84c185e1;03298fe93a3aa36acaad54ad87aa6e697a1816dc;05eefbd4bf8a1af13cd6d0b499a1584f4dd7b491;05fdef499b748ce6509e4e4bddab7649b864ecef;065e655323e489d3710dc3eac163622ea59695ed;077ad62c5a56fd27b47a57a959fac47180ce355e;0781122f36c33c3502357e98ae4883ae7e00e0c3;088c26fe8792eb918f3d197fca7294c09c58c79f;0b212838622c7e5b0863b63c16c0ea8cf6158815;0ce1d3ea8db884133dff892abb224104be83ed16;0ce93fb70823e8f28dd59d9c8633ffb9f1a3bac1;0e48c4dcbd5381672c0778fe09e05a0a5b9c9ea6;0eb6f5d5cb1a17e4267de5d20584320e29a8c16c;0f3a0fced76847e06302b85c5920cec847a9ec08;112680d81291bbe81f874370394b3310b0e22f6e;116f0cf35ec711be4db08e682fcc48d458068de7;133957c77ba2c5e8089c85840e9f82d165906a5f;1461dc5758e33e89e6cb34bf4b5861154336bf17;1569deeca7dd3ef7f9555af13272609d0de60bd8;162955d48b01b15eb077a5e8eaa2814e3faa677f;16931a93f7c88b44d9de1eda62e12d2cf0a48a77;17921e0022534f6b322f23636a7667e88dc99bce;1857c6ded9b8aa3eb218146bcffedb6048a0389a;199d8d86f7e4f7441f0677678d795924c6abef0b;1a23cb53c27495338abb0533afb3246e1f5a57b4;1c4c684a62390ed77c32fc42370641b284877025;1d3de702e00e60e2a410b8078f31873501dcc6c5;1d566eecc1f381d5f3261f6803574336b1c0b6c5;1d59a857972470f79d3529c7e58f4f2cdc8ea6a4;1e9960e9340e721059c12ce793640a6087136749;1ef79f9ad944af84b1836530d4cf0f67e8ed63e2;1f14e44e1f27a55fe52ae9f6ea28def4554f6d34;1f4e1669604373252db6d63e2b197f073fcd6258;21035aa7fc214cc9fdf4df94ae564239b119d635;214d6fa7cda50477a07591f1484974b98132d1a8;2152500667e071fc2268367cf0bd13caff5c8e60;21b9bb15d52ddca768052fb157bf1e42699d52da;230f87a4bc6671ff4f1ebb203877fa8a279ee8f5;25d3d225f602ba310b2223064d2a7d9271658354;26082b34aca6671fe7dd14981a8a0da745e5dda0;26ca08b5d2ff75ce74fb56ddbda828bbeb4e85fa;277f07c7d81170c63cbb598154be18ef405caf58;285b61cc0a1d87bb9f48df7420b82130e432f6d8;29cb8bda0bdb81661f0123fcda03aece141524b8;2b41f8aec2740dd2b13475acaf76118ca2b8f214;2c0e7f020bee29606af4127fdc046e9182b0ad36;2c982ebea9c3acc8538d72fd590b4aeffda26609;2d3eebb165b5b3a6afe4bcc32fb6e65aac58b606;2d7ba20f61db49dcb42a2b86204f69e437fd76d9;2d9f2d622749224b5472e45793b4e45be0eb3d6e;30788daa25315b71886bcbf0acc9c93b31022a05;312414e24ff39a732c3865b9d2336246c9ade383;3223cebc2e5788ede46c0836d81c65fbb8b19334;3246f83a8592d2bb12cf9d8fbbb6686e398cab0f;33d5ab2a85c47478037129e80df477bc085eacdd;3579e92d14a30a9174bb4888c82e6fbdccc5cf18;368269b4bb34fafc3d11b0e46a1d209077ac3eba;36cf3e839f13aa9534bd43a44516709cfc9d75b4;36decf4453b30f04cea054c927881d45ce1d241b;382e1c1cb9a7a439a046dfe428ab9f7d0c9fb1bb;387d3b8fb76f27c01d65aab99b59282670163c87;3ce92e28ba12cf41d1fd05beb8947a09190f8163;3d63302a4a02b951ca485381976df77c31fad0cb;3e570d93c74bfbaaa4bd30c193b8d3cbdcbeb5d4;43d01b761adf257ebc17cb3729cc1b7b77c4d563;4520b52f8e18ea0f0e0b846f5079757e48570465;4520ddefc366b5ba4725b01ac949a30b9f81dd0e;454dda99aa90502d2b258e246aa0efe26cea75af;464cba805ec2582eacb9f7a0f7eff25e5501e94a;4679648483dd08631dae2ef1c30bcfdef01fe17d;46f2dd838f89c363fff2b1c076c4622e023677bd;476cba2d4abb9edef0cb6e6f961bbcd7f9ea3bd7;47764831be5688c4746590ea01302533aa73a8fd;47f0e9ecbca1502d10f3b9fe5758d2ddcdc6abd9;48fd1120c5093b6cc905d2da06d7e0102ad07847;491bc53ef25754083d88d2950711c7eec454ee3b;4bb9b994f637837496b01c3d8fc91651cf6ebc90;4bca2bf5a9b6423ed2cd3239834d5c627004e425;4c373e5c6357d4c13a0e4cec2d9d87085d8d44cb;4c75a6486814d65d1646bc501b66b71728a9730b;4ca28845cbbe2745c5baedf75de967f67c553950;4ce69186909ee7e0c471d1c92ab3eeda946e01c6;4e029441f84620bd2568e1de899cc601ccbfeba6;4f44ddd4749219baebb1384b60cd6221a046dffb;50261924d8cad996a25acd9c7b5b33139a19d83b;50358e8147b055d99d7bf6141ce16d675b269100;50782ffdccb9291e7b6c6c3bc6708a4934b197ff;5079a117a0ce1c13b3fec48b5f854422b77d6d24;51b6662c444b36542cafddd3b57f03be07e8e275;51f7cf691a8fa52afeeb4124956c048f481a5b3f;51fd511a991e51ef68757535faeadff0cf584468;523745d0963ff9c12c4ab8d0c94a119a162bcea7;52e32a9d741048dedcbb96b4b427c4d5dfad2c0f;5302d339547b8f385fc0f290efa020405aadc0bf;5431d8bc651fa924ce09a94efe8d937bd10b299e;5678e741e058875f6d53450ea5dc6e55e66cdafd;56efd0e9c7c753b1cf4b465d9a5f2a554b2b8749;56f86c641158193b7de54db066123f99c7d7328e;574f8ae43032bdf4873743fb88fef661da520ee8;579190ef958f3f3745a104d99fd899afe8524418;5840091bce5047b5787e375951bca77126dd0b69;58d2625843168c9c4823a11af7fd6b1794568853;59461a86f7ccfe385db3e3420ee99222fe0062ad;5b4ae04ea08c99bcabe6ee2309a24441acf8c9e9;5de852fabab3584000bb9a76a364a9d555e40884;5f3931deb13529fafd295c5ed2d186e8bdb890fd;5f7912fed55a6d12621e1030a9fa076b9530596b;608ab68fa40ca40f38badff808337dffcd3f768d;61cc587bd42f743fc2cb06b80a20e751fce49c00;63b31f987562a9076eb631fdca79f84ae874c1d7;640830bdc02e4b2530d338abd88d8d4d0be8e085;64337d06bd9aed4454e56022d04834a4c807d079;65b239b003bdf65eedffc8ab3d9d26ff392bcda0;65c066aed16716055071d31e784d84842ba0b33b;6d945f9a9837a2c8dacee39d90093529b894f761;6d994dcedd60e51d8160f2af199706d2959c51e9;6f00be2efffb43dea05e38e0624f24db9ffd5a0d;70d219c02915611cf9519c7b8445de300a2d3bf2;713f805d8b0255468176d7ac609f819fb645ae55;7150b1ae7f204376f6416ea9864ddf4a64b26cf1;7225780340567c8e0f6ffa37371abcbc7ffd6210;725bf8814054a6a40fbec62beea645e2be95e7e7;728e9abb3c03aaf6bc86355756d7f843ae015943;73431eeee00ff5cf8326cf99d3e49d33fa43bc31;74319df83435cbd06f55eef6dfb08e1ef66a1a5c;744d2bf316f1080b9d03f1a80ef2462d46cd5a26;75415a7ab5f7bffc09f4ac20a3eb3ff733c92242;75611c44d2c3f2e2aaead14a1dcd56cc349201c1;7562124b649f91fd68c8ae06fbc9838716e502b7;77d10d5ca17c1cf934ccb1328e1333e34427d339;78c8ba6487a74ec5e3c530c4aa6d96e5ae90947c;7a38b7cd31df4b783c91942eb4157b559477bedd;7abf10913055ce2162a5711db4bed350f0bf736c;7ad54d718fc4e6c7087592a0c97d0cc995e45b31;7b21562d25626f437eeb6a02d9fb25354f47bc94;7b55f8f1042abd4a40e6597cdbc0f245b4238899;7d5e09572bf8c4c06a717df2bd28bb5a416d05dc;7d6da65e72f1e89c84fa6c50affef90b3f39bc9a;7fff0e05e8c752d6e7315cfe4da7b6dbe6472cac;801bef307f9382a9e43f132fdac8fcccbe14ff30;81184429924f9962aa1d395837c2387fda45136d;81999c3807c07b2986fd1725ab2fc12c6e703cda;82896402b7c3aa45f9837b1aa89816cf18ee1d5a;837187eda755b98d04d1f743e245aa06ee82b63c;83be0d3c27aa5c0062bd50687d838b33f4ebdc4c;8421003275d5999cae0c41b9764bcfde2b161beb;842a3d6c9581bcfa9cdcf22d9177cd79bcee6210;8526c6d7e9bbb9851f1af22078c7c47a6151a35b;8541efd0be4f422fe5dbabf07e1698aef546265e;87268bdcab6d8c10717bd39b06943579741750fa;894a20eb41d2bb8399697f2d645897e28bc55706;8c3dc4cd8af5a0ff17894fde9f3fc2a5f2543e0f;8da3446db8c5bb348bd047a5e25aa19f8fcf9232;8e72a780cd014c77fc24af630596fafb55a6aac2;918ad21bb37790b938050c473ad770082dfe6eb8;938f150ac7a36c4656bd9d18de8b6a7d2eb646b6;9575a972c10094853343a0185759f2e15e03f18c;95c0ba3e1dfe90a429189fb16d67460b7089a59b;961233a0290abe3d6494f2202973e182839a5e3b;9a5dc0158d1bf83ff85204edcd8bf2c7fa3afa21;9a739882603fba648558eff41015f7f6f7aa1ec5;9b4c75acb0260d958b4f048535bdc35f0be1e77a;9b7eb299c8f48a9747e5b7a3cb13a5cd3d05fdc0;9c35260375575efe53aef052a37dccb7ec810c82;9ccd51471f8b8048ca07d632006bfd650c657e0e;9d4dc5a0f405d7a24b4dfd6d911c0200db07ca8f;9f5fb80db134a156cb1048dfeb76f58bface3ce9;a109c2aa2b133433714392a8c2fa87c7ae49d06c;a111d72b7334845b419925685931f2b8a4983461;a1338e908470040117c7f7210559092daf0709ff;a39955b86c75e95fd9805826c0defc4d1c50e716;a4c4ded9a1ab72825c72562d1e05ef00a2b15ff0;a579ef21c28520563aa2f640ac7abef7ddc6123a;a6437a8ad1437a1002fb9dca8ac25d8d2bbbe591;a6bc2e82c50ea745a801bc9a20f0c22a80758e17;a704b1a2dc77b6257bdff85090bc68e49a1b57bd;a7eebb43c3b0587e107d85eebf79d9ad7051c465;a9d89426f9cceebe5e0205b61f444cbf6eef9fea;ab2b6e7485bd72540294fa5e5c53ce8a007bd0ea;ab6a96564ab312728d05e9043f01559c26dc2476;abab4c8120f9736d64a4e9783f38ce3806164135;abd548ba89f5bf487446394a73f3e19e6fd87e51;ac407c04ba974afecf150b39545088f5d483ee45;ada3c9585748664f2594dddcd1c1fb658d6d4d66;aed049d51495f831d6af798030e442b5dcd38035;af34099ab149214a4b625b27529f8b07afebf714;affbf3d43f3dd049c1114102a138a7dafd380b29;b1148d3589d43bf9696ba5343a772f7e019cbdc1;b239a7490f400db0cb33bdacf8f1dbb5923fbb18;b4512b0e0d69ff6a2c0929252ba7094bbe0b02f4;b566ff8cc6b3c28dfdabb464d54cc1076669d8de;b6c45363011c8cbbfae93be85e00f502b0506110;b6d5f6b95691c5d8864f65250affebcdc541219e;b7a50b174ff2fe8199c855d9c1337c1fad7a6bb2;bb1974358b0b3653dc0f0e45f9dc0b007984094e;bc1ec0aaeff2ba0b8ef0d8afcda61aea944d3149;bcd23dad85a334fa10d4435d5922c638a7f91bf8;bcf1b90baebbc59f92dacb3e61aa6d9d4dad0e76;bdf16b19785343561d9cf4942db94928032cf653;be982e68abae9713cc44eb747a1ce268bb21dbc3;bea73f82a98a47fb46e0c17977e34410f27b22fe;c09cfc6a54f1ea6af050eebce1324ef5c91eb037;c107298330b3213cefd56c551f2b55de7d61321b;c1ef83b00ebc8657d00173c9f3cb38f2eb220daa;c1f6c198f7a5e8e96ac4054c9839ceb10c6c1770;c403b0818b2fd2c051d1bff5bb91ba4a12e28792;c43fffcb8504f254df2e8cab518245c36fceb293;c5b084ddb2fef1151b7234f5c87a1956c6c4d4a9;c5b5c814e5eb4ffbd9f595fff9b7f6c7d1037175;c83e4eadaea4875ee717a847e0da75ed76008133;c8f1cb2754828829cd0b967fdec5c2d2cec813d9;c9ded5e6f13a94e0d651ac47a3cd22ab2014a07b;ca391608bb4acdb0bd40c11bf789891dbd6b37a1;cacefd7c04390f09810ca1c90793b9884b4d4cd3;cc184f0a1f90fb903a209cddb0fda81914559d08;ccc7336900bf82505403c506f9fbef9cb3ed5b41;cd27dc8c225293af94c711a6a6e50b80bac163f8;cd7a75c6383a84012944327b9c52f1c098291bed;cf8f7de3f9e74d33b5fe13fcf61fb0e0c8d74b76;d00810959463ae04987b2b41307925936b8c7d8b;d17bef3bb4c0bd49b7fa553c6deeaa9db3e9853c;d1d61efcfbd51fb29270ec46c98daa9bd1d528ad;d2ef0c7029ef3ab92efcb9c96105737c26f1fbf5;d3bd2018ee0246a7f671bc4c777d698d6e3b7c66;d5f7246ba490b94b464d717bb36ba1d63905ae8c;d76910afac4f2cabdd6e46b68f82e2520c4ffcaf;d8036d3d22c62c31ab9028d15dd250c309683b50;d86885339a1aba6fdb2302b0db31875ee6530eb3;d88aaba1384dadff86087f53903d09e924ac74db;daa6015c6cdffd2ace3f76729dfcb6c7c2da44e0;db54636e5294eb95265705a4d982b315b26f600d;dd0ebb959cde0bcc519971593a2be131b5aec06d;ddbbda0008cce773dbf86ee48b70f1f5b66c7661;de5c526d4a604857fcb72d9b4fba3d2c57dcc768;df634fb4323b664220b0b842b769070b378f2791;df8562c4a4c6092b106aa173a1977361a11f80f6;e031ee43e6c2113a4f5fd642831f26224b8d7e01;e1467a3a8baed4b58f61048822054a29b912ccb0;e29cda520545d892eb384cab5cea6bc46a95b412;e501449662d889b1f0b2fff27117bdb8ae60e320;e5ee4d902fbebebf58d841d19794a128e9c7c068;e77040e60675715fa0e673717df02b64b8b1ffeb;e77d3a66109e532f8a40e12d96e7fe66a4d340b2;e8548278b1e7412b94e8370ddd3a60ab929079a3;e92a43b53c6403997b3503f25899aa7d8ab7690f;e9c44fe84c779d38b2f15cc4fadedcaf1a736a55;ea1b2a9e24b3a1f3ad19ceb23459b95427861643;ea30a85bb506822745cded826d6e477e41a56f83;eb6bb516e052d3f211808901242638e738df940c;edca04a6d17d94928c42442b72c8d0d23f03636c;edf8a09340b05a6cff59c9faba28efaf9bb5c74c;eeaae5defeb266be5adde6ffa723e992ca8a9254;f08961ca996dd137acc143ba549409d461d18cbe;f096b5a7f10086d9ee20e28b9edcf8a9352044e6;f10ae8b0b6c52c32784ea61bd93a4831e122e3c0;f1697a3df0085f40f427ee46b3060ab2c7f0307e;f325736d46c024061ea11010dd5fcd7a800543ea;f39fdf70ad52d1fb383a6e23150fa51ed0ca4167;f401b383ca5872376b5eb7af0386765d4e051257;f4155d9f08fb6f556593a65c1d7063d75c805c7e;f49c55aa27b5ffe469294e83f18e50466127778a;f645083b09432b732d27df0570057475016bff10;f8e9f1b665e2325fbb5eb4d1167ffff0adc9c3ef;f9f330dcc1cc7eee9dc7b33e242fa014cdd90daf;faf2b471b1c01e653f4a8d43a9fec4ddeb630547;fb4966b6b41b29500c7123cd12dbd1a7613624ca;fba22c32411892dda5b8d564d380f4853fcb7ad6;fd02a683f4bbe2bfa903d022717e7de06153b4ad;fd62719f0389bbfe924a59a0958404a6bd5874cf;fe5f213efc51b5c1e472bca655855d66244fedc4;fe93d011b9d961c537bfb622ebf06e258b088a22;ff076b2b446962757d5748254f48121a8b8fcc34;ff8ef75d9c51642844b056d1bef651bbc168791c" />
          <attvalue for="4" value="quantities.quantity.Quantity" />
          <attvalue for="16" value="(126,)" />
          <attvalue for="15" value="float64" />
          <attvalue for="17" value="1.0 uV**2/Hz" />
          <attvalue for="9" value="&lt;[10.0,10.0];[100.0,100.0];[1002.0,1002.0];[1007.0,1007.0];[1012.0,1012.0];[1017.0,1017.0];[1022.0,1022.0];[1027.0,1027.0];[1032.0,1032.0];[1037.0,1037.0];[1042.0,1042.0];[1047.0,1047.0];[105.0,105.0];[1052.0,1052.0];[1057.0,1057.0];[1062.0,1062.0];[1067.0,1067.0];[1072.0,1072.0];[1073.0,1073.0];[1073.0,1073.0];[1073.0,1073.0];[1073.0,1073.0];[1073.0,1073.0];[1073.0,1073.0];[1073.0,1073.0];[1073.0,1073.0];[1073.0,1073.0];[1073.0,1073.0];[1073.0,1073.0];[1073.0,1073.0];[1073.0,1073.0];[1073.0,1073.0];[1073.0,1073.0];[1073.0,1073.0];[1073.0,1073.0];[1073.0,1073.0];[1073.0,1073.0];[1073.0,1073.0];[1073.0,1073.0];[1073.0,1073.0];[1073.0,1073.0];[1073.0,1073.0];[1073.0,1073.0];[1073.0,1073.0];[1073.0,1073.0];[1073.0,1073.0];[1073.0,1073.0];[1073.0,1073.0];[1073.0,1073.0];[1073.0,1073.0];[1073.0,1073.0];[1084.0,1084.0];[1089.0,1089.0];[1094.0,1094.0];[1099.0,1099.0];[110.0,110.0];[1104.0,1104.0];[1109.0,1109.0];[1114.0,1114.0];[1119.0,1119.0];[1124.0,1124.0];[1129.0,1129.0];[1134.0,1134.0];[1139.0,1139.0];[1144.0,1144.0];[1149.0,1149.0];[115.0,115.0];[1154.0,1154.0];[1159.0,1159.0];[1164.0,1164.0];[1169.0,1169.0];[1174.0,1174.0];[1179.0,1179.0];[1184.0,1184.0];[1189.0,1189.0];[1194.0,1194.0];[1199.0,1199.0];[120.0,120.0];[1204.0,1204.0];[1209.0,1209.0];[1214.0,1214.0];[1219.0,1219.0];[1224.0,1224.0];[1229.0,1229.0];[1234.0,1234.0];[1239.0,1239.0];[1244.0,1244.0];[1249.0,1249.0];[125.0,125.0];[1254.0,1254.0];[1259.0,1259.0];[1264.0,1264.0];[1269.0,1269.0];[1274.0,1274.0];[1279.0,1279.0];[1284.0,1284.0];[1285.0,1285.0];[1285.0,1285.0];[1285.0,1285.0];[1285.0,1285.0];[1285.0,1285.0];[1285.0,1285.0];[1285.0,1285.0];[1285.0,1285.0];[1285.0,1285.0];[1285.0,1285.0];[1285.0,1285.0];[1285.0,1285.0];[1285.0,1285.0];[1285.0,1285.0];[1285.0,1285.0];[1285.0,1285.0];[1285.0,1285.0];[1285.0,1285.0];[1285.0,1285.0];[1285.0,1285.0];[1285.0,1285.0];[1285.0,1285.0];[1285.0,1285.0];[1285.0,1285.0];[1285.0,1285.0];[1285.0,1285.0];[1285.0,1285.0];[1285.0,1285.0];[1285.0,1285.0];[1285.0,1285.0];[1285.0,1285.0];[1285.0,1285.0];[1285.0,1285.0];[1285.0,1285.0];[1285.0,1285.0];[1285.0,1285.0];[1285.0,1285.0];[1285.0,1285.0];[1285.0,1285.0];[1285.0,1285.0];[1285.0,1285.0];[1296.0,1296.0];[130.0,130.0];[1301.0,1301.0];[1306.0,1306.0];[1311.0,1311.0];[1316.0,1316.0];[1321.0,1321.0];[1326.0,1326.0];[1331.0,1331.0];[1336.0,1336.0];[1341.0,1341.0];[1346.0,1346.0];[135.0,135.0];[1351.0,1351.0];[1356.0,1356.0];[1361.0,1361.0];[1366.0,1366.0];[1371.0,1371.0];[1376.0,1376.0];[1381.0,1381.0];[1386.0,1386.0];[1391.0,1391.0];[1396.0,1396.0];[140.0,140.0];[1401.0,1401.0];[1406.0,1406.0];[1411.0,1411.0];[1416.0,1416.0];[1421.0,1421.0];[1426.0,1426.0];[1431.0,1431.0];[1436.0,1436.0];[1441.0,1441.0];[1442.0,1442.0];[1442.0,1442.0];[1442.0,1442.0];[1442.0,1442.0];[1442.0,1442.0];[1442.0,1442.0];[1442.0,1442.0];[1442.0,1442.0];[1442.0,1442.0];[1442.0,1442.0];[1442.0,1442.0];[1442.0,1442.0];[1442.0,1442.0];[1442.0,1442.0];[1442.0,1442.0];[1442.0,1442.0];[1442.0,1442.0];[1442.0,1442.0];[1442.0,1442.0];[1442.0,1442.0];[1442.0,1442.0];[1442.0,1442.0];[1442.0,1442.0];[1442.0,1442.0];[1442.0,1442.0];[1442.0,1442.0];[1442.0,1442.0];[1442.0,1442.0];[1442.0,1442.0];[1442.0,1442.0];[145.0,145.0];[15.0,15.0];[150.0,150.0];[155.0,155.0];[160.0,160.0];[165.0,165.0];[170.0,170.0];[175.0,175.0];[180.0,180.0];[181.0,181.0];[181.0,181.0];[181.0,181.0];[181.0,181.0];[181.0,181.0];[181.0,181.0];[181.0,181.0];[181.0,181.0];[181.0,181.0];[181.0,181.0];[181.0,181.0];[181.0,181.0];[181.0,181.0];[181.0,181.0];[181.0,181.0];[181.0,181.0];[181.0,181.0];[181.0,181.0];[181.0,181.0];[181.0,181.0];[181.0,181.0];[181.0,181.0];[181.0,181.0];[181.0,181.0];[181.0,181.0];[181.0,181.0];[181.0,181.0];[181.0,181.0];[181.0,181.0];[181.0,181.0];[181.0,181.0];[181.0,181.0];[181.0,181.0];[181.0,181.0];[181.0,181.0];[192.0,192.0];[197.0,197.0];[20.0,20.0];[202.0,202.0];[207.0,207.0];[212.0,212.0];[217.0,217.0];[222.0,222.0];[227.0,227.0];[232.0,232.0];[237.0,237.0];[242.0,242.0];[247.0,247.0];[25.0,25.0];[252.0,252.0];[257.0,257.0];[262.0,262.0];[267.0,267.0];[272.0,272.0];[277.0,277.0];[282.0,282.0];[287.0,287.0];[292.0,292.0];[297.0,297.0];[30.0,30.0];[302.0,302.0];[307.0,307.0];[312.0,312.0];[317.0,317.0];[322.0,322.0];[327.0,327.0];[332.0,332.0];[337.0,337.0];[342.0,342.0];[347.0,347.0];[35.0,35.0];[352.0,352.0];[357.0,357.0];[362.0,362.0];[367.0,367.0];[368.0,368.0];[368.0,368.0];[368.0,368.0];[368.0,368.0];[368.0,368.0];[368.0,368.0];[368.0,368.0];[368.0,368.0];[368.0,368.0];[368.0,368.0];[368.0,368.0];[368.0,368.0];[368.0,368.0];[368.0,368.0];[368.0,368.0];[368.0,368.0];[368.0,368.0];[368.0,368.0];[368.0,368.0];[368.0,368.0];[368.0,368.0];[368.0,368.0];[368.0,368.0];[368.0,368.0];[368.0,368.0];[368.0,368.0];[368.0,368.0];[368.0,368.0];[368.0,368.0];[368.0,368.0];[368.0,368.0];[368.0,368.0];[368.0,368.0];[368.0,368.0];[368.0,368.0];[368.0,368.0];[379.0,379.0];[384.0,384.0];[389.0,389.0];[394.0,394.0];[399.0,399.0];[40.0,40.0];[404.0,404.0];[409.0,409.0];[414.0,414.0];[419.0,419.0];[424.0,424.0];[429.0,429.0];[434.0,434.0];[439.0,439.0];[444.0,444.0];[449.0,449.0];[45.0,45.0];[454.0,454.0];[459.0,459.0];[464.0,464.0];[469.0,469.0];[474.0,474.0];[479.0,479.0];[484.0,484.0];[489.0,489.0];[494.0,494.0];[499.0,499.0];[50.0,50.0];[504.0,504.0];[509.0,509.0];[514.0,514.0];[519.0,519.0];[524.0,524.0];[529.0,529.0];[534.0,534.0];[539.0,539.0];[544.0,544.0];[549.0,549.0];[55.0,55.0];[550.0,550.0];[550.0,550.0];[550.0,550.0];[550.0,550.0];[550.0,550.0];[550.0,550.0];[550.0,550.0];[550.0,550.0];[550.0,550.0];[550.0,550.0];[550.0,550.0];[550.0,550.0];[550.0,550.0];[550.0,550.0];[550.0,550.0];[550.0,550.0];[550.0,550.0];[550.0,550.0];[550.0,550.0];[550.0,550.0];[550.0,550.0];[550.0,550.0];[550.0,550.0];[550.0,550.0];[550.0,550.0];[550.0,550.0];[550.0,550.0];[550.0,550.0];[550.0,550.0];[550.0,550.0];[550.0,550.0];[550.0,550.0];[550.0,550.0];[550.0,550.0];[550.0,550.0];[561.0,561.0];[566.0,566.0];[571.0,571.0];[576.0,576.0];[581.0,581.0];[586.0,586.0];[591.0,591.0];[596.0,596.0];[60.0,60.0];[601.0,601.0];[606.0,606.0];[611.0,611.0];[616.0,616.0];[621.0,621.0];[626.0,626.0];[631.0,631.0];[636.0,636.0];[641.0,641.0];[646.0,646.0];[65.0,65.0];[651.0,651.0];[656.0,656.0];[661.0,661.0];[666.0,666.0];[671.0,671.0];[676.0,676.0];[681.0,681.0];[686.0,686.0];[691.0,691.0];[696.0,696.0];[70.0,70.0];[701.0,701.0];[706.0,706.0];[711.0,711.0];[716.0,716.0];[721.0,721.0];[726.0,726.0];[731.0,731.0];[736.0,736.0];[737.0,737.0];[737.0,737.0];[737.0,737.0];[737.0,737.0];[737.0,737.0];[737.0,737.0];[737.0,737.0];[737.0,737.0];[737.0,737.0];[737.0,737.0];[737.0,737.0];[737.0,737.0];[737.0,737.0];[737.0,737.0];[737.0,737.0];[737.0,737.0];[737.0,737.0];[737.0,737.0];[737.0,737.0];[737.0,737.0];[737.0,737.0];[737.0,737.0];[737.0,737.0];[737.0,737.0];[737.0,737.0];[737.0,737.0];[737.0,737.0];[737.0,737.0];[737.0,737.0];[737.0,737.0];[737.0,737.0];[737.0,737.0];[737.0,737.0];[737.0,737.0];[737.0,737.0];[737.0,737.0];[75.0,75.0];[750.0,750.0];[755.0,755.0];[760.0,760.0];[765.0,765.0];[770.0,770.0];[775.0,775.0];[780.0,780.0];[785.0,785.0];[790.0,790.0];[795.0,795.0];[80.0,80.0];[800.0,800.0];[805.0,805.0];[810.0,810.0];[815.0,815.0];[820.0,820.0];[825.0,825.0];[830.0,830.0];[835.0,835.0];[840.0,840.0];[845.0,845.0];[85.0,85.0];[850.0,850.0];[855.0,855.0];[860.0,860.0];[865.0,865.0];[870.0,870.0];[875.0,875.0];[880.0,880.0];[885.0,885.0];[890.0,890.0];[895.0,895.0];[90.0,90.0];[900.0,900.0];[901.0,901.0];[901.0,901.0];[901.0,901.0];[901.0,901.0];[901.0,901.0];[901.0,901.0];[901.0,901.0];[901.0,901.0];[901.0,901.0];[901.0,901.0];[901.0,901.0];[901.0,901.0];[901.0,901.0];[901.0,901.0];[901.0,901.0];[901.0,901.0];[901.0,901.0];[901.0,901.0];[901.0,901.0];[901.0,901.0];[901.0,901.0];[901.0,901.0];[901.0,901.0];[901.0,901.0];[901.0,901.0];[901.0,901.0];[901.0,901.0];[901.0,901.0];[901.0,901.0];[901.0,901.0];[901.0,901.0];[912.0,912.0];[917.0,917.0];[922.0,922.0];[927.0,927.0];[932.0,932.0];[937.0,937.0];[942.0,942.0];[947.0,947.0];[95.0,95.0];[952.0,952.0];[957.0,957.0];[962.0,962.0];[967.0,967.0];[972.0,972.0];[977.0,977.0];[982.0,982.0];[987.0,987.0];[992.0,992.0];[997.0,997.0]&gt;" />
        </attvalues>
      </node>
      <node id="Step 6" label="str">
        <attvalues>
          <attvalue for="0" value="urn:fz-juelich.de:alpaca:object:Python:builtins.str:a3b1508fbf736a949d49d0062dc7debdc87436bc;urn:fz-juelich.de:alpaca:object:Python:builtins.str:20907cd4e1ad02232b9322af9bf5020eea7fd6d1" />
          <attvalue for="1" value="2" />
          <attvalue for="2" value="object" />
          <attvalue for="3" value="20907cd4e1ad02232b9322af9bf5020eea7fd6d1;a3b1508fbf736a949d49d0062dc7debdc87436bc" />
          <attvalue for="4" value="builtins.str" />
          <attvalue for="9" value="&lt;[1446.0,1446.0];[741.0,741.0]&gt;" />
        </attvalues>
      </node>
      <node id="Step 7" label="Figure">
        <attvalues>
          <attvalue for="0" value="urn:fz-juelich.de:alpaca:object:Python:matplotlib.figure.Figure:8737001119522" />
          <attvalue for="1" value="1" />
          <attvalue for="2" value="object" />
          <attvalue for="3" value="8737001119522" />
          <attvalue for="4" value="matplotlib.figure.Figure" />
          <attvalue for="9" value="&lt;[1.0,1.0];[1447.0,1447.0];[1447.0,1447.0]&gt;" />
        </attvalues>
      </node>
      <node id="Step 8" label="AxesSubplot">
        <attvalues>
          <attvalue for="0" value="urn:fz-juelich.de:alpaca:object:Python:matplotlib.axes._subplots.AxesSubplot:8737001085419;urn:fz-juelich.de:alpaca:object:Python:matplotlib.axes._subplots.AxesSubplot:8737001085428" />
          <attvalue for="1" value="2" />
          <attvalue for="2" value="object" />
          <attvalue for="3" value="8737001085419;8737001085428" />
          <attvalue for="4" value="matplotlib.axes._subplots.AxesSubplot" />
          <attvalue for="9" value="&lt;[1076.0,1076.0];[1076.0,1076.0];[1288.0,1288.0];[1288.0,1288.0];[1445.0,1445.0];[1445.0,1445.0];[1446.0,1446.0];[184.0,184.0];[184.0,184.0];[371.0,371.0];[371.0,371.0];[553.0,553.0];[553.0,553.0];[740.0,740.0];[740.0,740.0];[741.0,741.0];[904.0,904.0];[904.0,904.0]&gt;" />
        </attvalues>
      </node>
      <node id="Step 9" label="Epoch">
        <attvalues>
          <attvalue for="0" value="urn:fz-juelich.de:alpaca:object:Python:neo.core.epoch.Epoch:aa51df2499ecba25fb894ac8dc998f7a043103e1;urn:fz-juelich.de:alpaca:object:Python:neo.core.epoch.Epoch:ac8784869abc536e72d40cd7d605d1dec34824c5;urn:fz-juelich.de:alpaca:object:Python:neo.core.epoch.Epoch:63667c266462ba34ef5d0655953ea53c78e2c722;urn:fz-juelich.de:alpaca:object:Python:neo.core.epoch.Epoch:95ada5cc7690d47837b7fbc1b7a7977592f4d9b8" />
          <attvalue for="1" value="4" />
          <attvalue for="2" value="object" />
          <attvalue for="3" value="63667c266462ba34ef5d0655953ea53c78e2c722;95ada5cc7690d47837b7fbc1b7a7977592f4d9b8;aa51df2499ecba25fb894ac8dc998f7a043103e1;ac8784869abc536e72d40cd7d605d1dec34824c5" />
          <attvalue for="4" value="neo.core.epoch.Epoch" />
          <attvalue for="16" value="(35,);(36,)" />
          <attvalue for="17" value="1.0 s" />
          <attvalue for="7" value="None" />
          <attvalue for="15" value="float64" />
          <attvalue for="6" value="None" />
          <attvalue for="5" value="epoch" />
          <attvalue for="14" value="['PGHF' 'PGHF' 'PGHF' 'PGHF' 'PGHF' 'PGHF' 'PGHF' 'PGHF' 'PGHF' 'PGHF'&#10; 'PGHF' 'PGHF' 'PGHF' 'PGHF' 'PGHF' 'PGHF' 'PGHF' 'PGHF' 'PGHF' 'PGHF'&#10; 'PGHF' 'PGHF' 'PGHF' 'PGHF' 'PGHF' 'PGHF' 'PGHF' 'PGHF' 'PGHF' 'PGHF'&#10; 'PGHF' 'PGHF' 'PGHF' 'PGHF' 'PGHF' 'PGHF'];['PGLF' 'PGLF' 'PGLF' 'PGLF' 'PGLF' 'PGLF' 'PGLF' 'PGLF' 'PGLF' 'PGLF'&#10; 'PGLF' 'PGLF' 'PGLF' 'PGLF' 'PGLF' 'PGLF' 'PGLF' 'PGLF' 'PGLF' 'PGLF'&#10; 'PGLF' 'PGLF' 'PGLF' 'PGLF' 'PGLF' 'PGLF' 'PGLF' 'PGLF' 'PGLF' 'PGLF'&#10; 'PGLF' 'PGLF' 'PGLF' 'PGLF' 'PGLF'];['SGHF' 'SGHF' 'SGHF' 'SGHF' 'SGHF' 'SGHF' 'SGHF' 'SGHF' 'SGHF' 'SGHF'&#10; 'SGHF' 'SGHF' 'SGHF' 'SGHF' 'SGHF' 'SGHF' 'SGHF' 'SGHF' 'SGHF' 'SGHF'&#10; 'SGHF' 'SGHF' 'SGHF' 'SGHF' 'SGHF' 'SGHF' 'SGHF' 'SGHF' 'SGHF' 'SGHF'&#10; 'SGHF' 'SGHF' 'SGHF' 'SGHF' 'SGHF' 'SGHF'];['SGLF' 'SGLF' 'SGLF' 'SGLF' 'SGLF' 'SGLF' 'SGLF' 'SGLF' 'SGLF' 'SGLF'&#10; 'SGLF' 'SGLF' 'SGLF' 'SGLF' 'SGLF' 'SGLF' 'SGLF' 'SGLF' 'SGLF' 'SGLF'&#10; 'SGLF' 'SGLF' 'SGLF' 'SGLF' 'SGLF' 'SGLF' 'SGLF' 'SGLF' 'SGLF' 'SGLF'&#10; 'SGLF' 'SGLF' 'SGLF' 'SGLF' 'SGLF']" />
          <attvalue for="13" value="['CUE-OFF' 'CUE-OFF' 'CUE-OFF' 'CUE-OFF' 'CUE-OFF' 'CUE-OFF' 'CUE-OFF'&#10; 'CUE-OFF' 'CUE-OFF' 'CUE-OFF' 'CUE-OFF' 'CUE-OFF' 'CUE-OFF' 'CUE-OFF'&#10; 'CUE-OFF' 'CUE-OFF' 'CUE-OFF' 'CUE-OFF' 'CUE-OFF' 'CUE-OFF' 'CUE-OFF'&#10; 'CUE-OFF' 'CUE-OFF' 'CUE-OFF' 'CUE-OFF' 'CUE-OFF' 'CUE-OFF' 'CUE-OFF'&#10; 'CUE-OFF' 'CUE-OFF' 'CUE-OFF' 'CUE-OFF' 'CUE-OFF' 'CUE-OFF' 'CUE-OFF'&#10; 'CUE-OFF'];['CUE-OFF' 'CUE-OFF' 'CUE-OFF' 'CUE-OFF' 'CUE-OFF' 'CUE-OFF' 'CUE-OFF'&#10; 'CUE-OFF' 'CUE-OFF' 'CUE-OFF' 'CUE-OFF' 'CUE-OFF' 'CUE-OFF' 'CUE-OFF'&#10; 'CUE-OFF' 'CUE-OFF' 'CUE-OFF' 'CUE-OFF' 'CUE-OFF' 'CUE-OFF' 'CUE-OFF'&#10; 'CUE-OFF' 'CUE-OFF' 'CUE-OFF' 'CUE-OFF' 'CUE-OFF' 'CUE-OFF' 'CUE-OFF'&#10; 'CUE-OFF' 'CUE-OFF' 'CUE-OFF' 'CUE-OFF' 'CUE-OFF' 'CUE-OFF' 'CUE-OFF']" />
          <attvalue for="12" value="['correct_trial' 'correct_trial' 'correct_trial' 'correct_trial'&#10; 'correct_trial' 'correct_trial' 'correct_trial' 'correct_trial'&#10; 'correct_trial' 'correct_trial' 'correct_trial' 'correct_trial'&#10; 'correct_trial' 'correct_trial' 'correct_trial' 'correct_trial'&#10; 'correct_trial' 'correct_trial' 'correct_trial' 'correct_trial'&#10; 'correct_trial' 'correct_trial' 'correct_trial' 'correct_trial'&#10; 'correct_trial' 'correct_trial' 'correct_trial' 'correct_trial'&#10; 'correct_trial' 'correct_trial' 'correct_trial' 'correct_trial'&#10; 'correct_trial' 'correct_trial' 'correct_trial' 'correct_trial'];['correct_trial' 'correct_trial' 'correct_trial' 'correct_trial'&#10; 'correct_trial' 'correct_trial' 'correct_trial' 'correct_trial'&#10; 'correct_trial' 'correct_trial' 'correct_trial' 'correct_trial'&#10; 'correct_trial' 'correct_trial' 'correct_trial' 'correct_trial'&#10; 'correct_trial' 'correct_trial' 'correct_trial' 'correct_trial'&#10; 'correct_trial' 'correct_trial' 'correct_trial' 'correct_trial'&#10; 'correct_trial' 'correct_trial' 'correct_trial' 'correct_trial'&#10; 'correct_trial' 'correct_trial' 'correct_trial' 'correct_trial'&#10; 'correct_trial' 'correct_trial' 'correct_trial']" />
          <attvalue for="9" value="&lt;[186.0,186.0];[187.0,187.0];[187.0,187.0];[187.0,187.0];[187.0,187.0];[187.0,187.0];[187.0,187.0];[187.0,187.0];[187.0,187.0];[187.0,187.0];[187.0,187.0];[187.0,187.0];[187.0,187.0];[187.0,187.0];[187.0,187.0];[187.0,187.0];[187.0,187.0];[187.0,187.0];[187.0,187.0];[187.0,187.0];[187.0,187.0];[187.0,187.0];[187.0,187.0];[187.0,187.0];[187.0,187.0];[187.0,187.0];[187.0,187.0];[187.0,187.0];[187.0,187.0];[187.0,187.0];[187.0,187.0];[187.0,187.0];[187.0,187.0];[187.0,187.0];[187.0,187.0];[187.0,187.0];[187.0,187.0];[373.0,373.0];[374.0,374.0];[374.0,374.0];[374.0,374.0];[374.0,374.0];[374.0,374.0];[374.0,374.0];[374.0,374.0];[374.0,374.0];[374.0,374.0];[374.0,374.0];[374.0,374.0];[374.0,374.0];[374.0,374.0];[374.0,374.0];[374.0,374.0];[374.0,374.0];[374.0,374.0];[374.0,374.0];[374.0,374.0];[374.0,374.0];[374.0,374.0];[374.0,374.0];[374.0,374.0];[374.0,374.0];[374.0,374.0];[374.0,374.0];[374.0,374.0];[374.0,374.0];[374.0,374.0];[374.0,374.0];[374.0,374.0];[374.0,374.0];[374.0,374.0];[374.0,374.0];[374.0,374.0];[4.0,4.0];[5.0,5.0];[5.0,5.0];[5.0,5.0];[5.0,5.0];[5.0,5.0];[5.0,5.0];[5.0,5.0];[5.0,5.0];[5.0,5.0];[5.0,5.0];[5.0,5.0];[5.0,5.0];[5.0,5.0];[5.0,5.0];[5.0,5.0];[5.0,5.0];[5.0,5.0];[5.0,5.0];[5.0,5.0];[5.0,5.0];[5.0,5.0];[5.0,5.0];[5.0,5.0];[5.0,5.0];[5.0,5.0];[5.0,5.0];[5.0,5.0];[5.0,5.0];[5.0,5.0];[5.0,5.0];[5.0,5.0];[5.0,5.0];[5.0,5.0];[5.0,5.0];[5.0,5.0];[555.0,555.0];[556.0,556.0];[556.0,556.0];[556.0,556.0];[556.0,556.0];[556.0,556.0];[556.0,556.0];[556.0,556.0];[556.0,556.0];[556.0,556.0];[556.0,556.0];[556.0,556.0];[556.0,556.0];[556.0,556.0];[556.0,556.0];[556.0,556.0];[556.0,556.0];[556.0,556.0];[556.0,556.0];[556.0,556.0];[556.0,556.0];[556.0,556.0];[556.0,556.0];[556.0,556.0];[556.0,556.0];[556.0,556.0];[556.0,556.0];[556.0,556.0];[556.0,556.0];[556.0,556.0];[556.0,556.0];[556.0,556.0];[556.0,556.0];[556.0,556.0];[556.0,556.0];[556.0,556.0];[556.0,556.0]&gt;" />
        </attvalues>
      </node>
      <node id="Step 10" label="File">
        <attvalues>
          <attvalue for="0" value="urn:fz-juelich.de:alpaca:file:sha256:27cc780f4e71fc4d7d2b5925d9c8071282910ade15a294bcaddd2f18f5ec04a0" />
          <attvalue for="1" value="1" />
          <attvalue for="2" value="file" />
          <attvalue for="3" value="27cc780f4e71fc4d7d2b5925d9c8071282910ade15a294bcaddd2f18f5ec04a0" />
          <attvalue for="20" value="sha256" />
          <attvalue for="21" value="/home/koehler/PycharmProjects/alpaca_use_case/data/i140703-001.nix" />
          <attvalue for="9" value="&lt;[2.0,2.0]&gt;" />
        </attvalues>
      </node>
      <node id="Step 11" label="save_plot">
        <attvalues>
          <attvalue for="0" value="urn:fz-juelich.de:alpaca:function_execution:Python:bb407473457d8502fb3c2fbbac074a1f9a8c44a5087c93624350dc9b3e674bad:0376a8d4-84e0-4aad-a7ea-109d5eba12f6:__main__.save_plot#0846a161-365e-4276-b516-4f9dc4bc0b51" />
          <attvalue for="1" value="1" />
          <attvalue for="4" value="__main__.save_plot" />
          <attvalue for="2" value="function" />
          <attvalue for="22" value="0846a161-365e-4276-b516-4f9dc4bc0b51" />
          <attvalue for="23" value="1447" />
          <attvalue for="24" value="{'format': 'png', 'dpi': 300}" />
          <attvalue for="9" value="&lt;[1447.0,1447.0]&gt;" />
        </attvalues>
      </node>
      <node id="Step 12" label="set_title">
        <attvalues>
          <attvalue for="0" value="urn:fz-juelich.de:alpaca:function_execution:Python:bb407473457d8502fb3c2fbbac074a1f9a8c44a5087c93624350dc9b3e674bad:0376a8d4-84e0-4aad-a7ea-109d5eba12f6:__main__.set_title#0ec5acc7-5c93-4867-ad91-932ae2fb83b7;urn:fz-juelich.de:alpaca:function_execution:Python:bb407473457d8502fb3c2fbbac074a1f9a8c44a5087c93624350dc9b3e674bad:0376a8d4-84e0-4aad-a7ea-109d5eba12f6:__main__.set_title#864a07c8-bf67-4794-891c-187996e4d5ea" />
          <attvalue for="1" value="2" />
          <attvalue for="4" value="__main__.set_title" />
          <attvalue for="2" value="function" />
          <attvalue for="22" value="0ec5acc7-5c93-4867-ad91-932ae2fb83b7;864a07c8-bf67-4794-891c-187996e4d5ea" />
          <attvalue for="23" value="741;1446" />
          <attvalue for="9" value="&lt;[1446.0,1446.0];[741.0,741.0]&gt;" />
        </attvalues>
      </node>
      <node id="Step 13" label="load_data">
        <attvalues>
          <attvalue for="0" value="urn:fz-juelich.de:alpaca:function_execution:Python:bb407473457d8502fb3c2fbbac074a1f9a8c44a5087c93624350dc9b3e674bad:0376a8d4-84e0-4aad-a7ea-109d5eba12f6:__main__.load_data#b9c4c536-a6bb-4ca9-893b-062190d43014" />
          <attvalue for="1" value="1" />
          <attvalue for="4" value="__main__.load_data" />
          <attvalue for="2" value="function" />
          <attvalue for="22" value="b9c4c536-a6bb-4ca9-893b-062190d43014" />
          <attvalue for="23" value="742" />
          <attvalue for="9" value="&lt;[742.0,742.0]&gt;" />
        </attvalues>
      </node>
      <node id="Step 14" label="cut_segment_by_epoch">
        <attvalues>
          <attvalue for="0" value="urn:fz-juelich.de:alpaca:function_execution:Python:bb407473457d8502fb3c2fbbac074a1f9a8c44a5087c93624350dc9b3e674bad:0376a8d4-84e0-4aad-a7ea-109d5eba12f6:neo.utils.misc.cut_segment_by_epoch#16f21498-6024-4d7d-a9dd-1e069e9fa736;urn:fz-juelich.de:alpaca:function_execution:Python:bb407473457d8502fb3c2fbbac074a1f9a8c44a5087c93624350dc9b3e674bad:0376a8d4-84e0-4aad-a7ea-109d5eba12f6:neo.utils.misc.cut_segment_by_epoch#5c405f94-2953-4c11-a63b-6b9f7653d13b;urn:fz-juelich.de:alpaca:function_execution:Python:bb407473457d8502fb3c2fbbac074a1f9a8c44a5087c93624350dc9b3e674bad:0376a8d4-84e0-4aad-a7ea-109d5eba12f6:neo.utils.misc.cut_segment_by_epoch#7f8a4fa5-6083-4b1e-b27f-71018af8216b;urn:fz-juelich.de:alpaca:function_execution:Python:bb407473457d8502fb3c2fbbac074a1f9a8c44a5087c93624350dc9b3e674bad:0376a8d4-84e0-4aad-a7ea-109d5eba12f6:neo.utils.misc.cut_segment_by_epoch#00b715ca-e1a2-48fa-8b39-a9d911dbe4e2" />
          <attvalue for="1" value="4" />
          <attvalue for="4" value="neo.utils.misc.cut_segment_by_epoch" />
          <attvalue for="2" value="function" />
          <attvalue for="22" value="00b715ca-e1a2-48fa-8b39-a9d911dbe4e2;16f21498-6024-4d7d-a9dd-1e069e9fa736;5c405f94-2953-4c11-a63b-6b9f7653d13b;7f8a4fa5-6083-4b1e-b27f-71018af8216b" />
          <attvalue for="23" value="5;187;374;556" />
          <attvalue for="25" value="false" />
          <attvalue for="9" value="&lt;[187.0,187.0];[374.0,374.0];[5.0,5.0];[556.0,556.0]&gt;" />
        </attvalues>
      </node>
      <node id="Step 15" label="create_main_plot_objects">
        <attvalues>
          <attvalue for="0" value="urn:fz-juelich.de:alpaca:function_execution:Python:bb407473457d8502fb3c2fbbac074a1f9a8c44a5087c93624350dc9b3e674bad:0376a8d4-84e0-4aad-a7ea-109d5eba12f6:__main__.create_main_plot_objects#efafdb49-17f8-43a1-bbc0-c47de428ef5a" />
          <attvalue for="1" value="1" />
          <attvalue for="4" value="__main__.create_main_plot_objects" />
          <attvalue for="2" value="function" />
          <attvalue for="22" value="efafdb49-17f8-43a1-bbc0-c47de428ef5a" />
          <attvalue for="23" value="1" />
          <attvalue for="26" value="2" />
          <attvalue for="27" value="PSD for each trial type" />
          <attvalue for="9" value="&lt;[1.0,1.0]&gt;" />
        </attvalues>
      </node>
      <node id="Step 16" label="butter">
        <attvalues>
          <attvalue for="0" value="urn:fz-juelich.de:alpaca:function_execution:Python:bb407473457d8502fb3c2fbbac074a1f9a8c44a5087c93624350dc9b3e674bad:0376a8d4-84e0-4aad-a7ea-109d5eba12f6:elephant.signal_processing.butter#9b870f15-ab24-4c75-94f8-702578f60f8e;urn:fz-juelich.de:alpaca:function_execution:Python:bb407473457d8502fb3c2fbbac074a1f9a8c44a5087c93624350dc9b3e674bad:0376a8d4-84e0-4aad-a7ea-109d5eba12f6:elephant.signal_processing.butter#c10fd206-b6f4-42bb-89ef-5334612066a8;urn:fz-juelich.de:alpaca:function_execution:Python:bb407473457d8502fb3c2fbbac074a1f9a8c44a5087c93624350dc9b3e674bad:0376a8d4-84e0-4aad-a7ea-109d5eba12f6:elephant.signal_processing.butter#d7a7ad81-ecf8-4eca-b9ab-eb18142a646b;urn:fz-juelich.de:alpaca:function_execution:Python:bb407473457d8502fb3c2fbbac074a1f9a8c44a5087c93624350dc9b3e674bad:0376a8d4-84e0-4aad-a7ea-109d5eba12f6:elephant.signal_processing.butter#fbe7336d-142f-4a5f-8cdb-340a520afb89;urn:fz-juelich.de:alpaca:function_execution:Python:bb407473457d8502fb3c2fbbac074a1f9a8c44a5087c93624350dc9b3e674bad:0376a8d4-84e0-4aad-a7ea-109d5eba12f6:elephant.signal_processing.butter#3daea881-d28b-45cc-8714-8e06dfeecca4;urn:fz-juelich.de:alpaca:function_execution:Python:bb407473457d8502fb3c2fbbac074a1f9a8c44a5087c93624350dc9b3e674bad:0376a8d4-84e0-4aad-a7ea-109d5eba12f6:elephant.signal_processing.butter#88aec81c-ac33-40d4-b998-cf416cc14388;urn:fz-juelich.de:alpaca:function_execution:Python:bb407473457d8502fb3c2fbbac074a1f9a8c44a5087c93624350dc9b3e674bad:0376a8d4-84e0-4aad-a7ea-109d5eba12f6:elephant.signal_processing.butter#c85dff04-7587-4a8a-a2e5-435537e739bc;urn:fz-juelich.de:alpaca:function_execution:Python:bb407473457d8502fb3c2fbbac074a1f9a8c44a5087c93624350dc9b3e674bad:0376a8d4-84e0-4aad-a7ea-109d5eba12f6:elephant.signal_processing.butter#7d297a36-384d-4630-889b-6f45fec55560;urn:fz-juelich.de:alpaca:function_execution:Python:bb407473457d8502fb3c2fbbac074a1f9a8c44a5087c93624350dc9b3e674bad:0376a8d4-84e0-4aad-a7ea-109d5eba12f6:elephant.signal_processing.butter#390d809b-c796-42be-9784-a5d0743bfba5;urn:fz-juelich.de:alpaca:function_execution:Python:bb407473457d8502fb3c2fbbac074a1f9a8c44a5087c93624350dc9b3e674bad:0376a8d4-84e0-4aad-a7ea-109d5eba12f6:elephant.signal_processing.butter#bf3b13e4-59ef-4716-bb06-3f0fbd76f819;urn:fz-juelich.de:alpaca:function_execution:Python:bb407473457d8502fb3c2fbbac074a1f9a8c44a5087c93624350dc9b3e674bad:0376a8d4-84e0-4aad-a7ea-109d5eba12f6:elephant.signal_processing.butter#934ac947-0fe7-48b1-8aab-5a430bb02e5c;urn:fz-juelich.de:alpaca:function_execution:Python:bb407473457d8502fb3c2fbbac074a1f9a8c44a5087c93624350dc9b3e674bad:0376a8d4-84e0-4aad-a7ea-109d5eba12f6:elephant.signal_processing.butter#7b8f7262-d553-4e29-9a2b-05bfaa62fffc;urn:fz-juelich.de:alpaca:function_execution:Python:bb407473457d8502fb3c2fbbac074a1f9a8c44a5087c93624350dc9b3e674bad:0376a8d4-84e0-4aad-a7ea-109d5eba12f6:elephant.signal_processing.butter#468daa74-0e60-4489-b238-b67489501c45;urn:fz-juelich.de:alpaca:function_execution:Python:bb407473457d8502fb3c2fbbac074a1f9a8c44a5087c93624350dc9b3e674bad:0376a8d4-84e0-4aad-a7ea-109d5eba12f6:elephant.signal_processing.butter#8cdaa72e-d533-4dd7-be0a-9f2c9523af07;urn:fz-juelich.de:alpaca:function_execution:Python:bb407473457d8502fb3c2fbbac074a1f9a8c44a5087c93624350dc9b3e674bad:0376a8d4-84e0-4aad-a7ea-109d5eba12f6:elephant.signal_processing.butter#c2651751-431b-4d84-ab4d-6cc8f2215b18;urn:fz-juelich.de:alpaca:function_execution:Python:bb407473457d8502fb3c2fbbac074a1f9a8c44a5087c93624350dc9b3e674bad:0376a8d4-84e0-4aad-a7ea-109d5eba12f6:elephant.signal_processing.butter#fd21704d-1b47-469e-a1b3-dbd70480e544;urn:fz-juelich.de:alpaca:function_execution:Python:bb407473457d8502fb3c2fbbac074a1f9a8c44a5087c93624350dc9b3e674bad:0376a8d4-84e0-4aad-a7ea-109d5eba12f6:elephant.signal_processing.butter#8fc30700-7e57-4570-9604-b0bb06ddec4d;urn:fz-juelich.de:alpaca:function_execution:Python:bb407473457d8502fb3c2fbbac074a1f9a8c44a5087c93624350dc9b3e674bad:0376a8d4-84e0-4aad-a7ea-109d5eba12f6:elephant.signal_processing.butter#e09a0c30-c0a6-4f6d-9a8a-f1f48ca75149;urn:fz-juelich.de:alpaca:function_execution:Python:bb407473457d8502fb3c2fbbac074a1f9a8c44a5087c93624350dc9b3e674bad:0376a8d4-84e0-4aad-a7ea-109d5eba12f6:elephant.signal_processing.butter#fffe230d-35e9-4bbb-a8d2-4457ac60fb12;urn:fz-juelich.de:alpaca:function_execution:Python:bb407473457d8502fb3c2fbbac074a1f9a8c44a5087c93624350dc9b3e674bad:0376a8d4-84e0-4aad-a7ea-109d5eba12f6:elephant.signal_processing.butter#5888902a-fe56-4e56-b98d-71452c499172;urn:fz-juelich.de:alpaca:function_execution:Python:bb407473457d8502fb3c2fbbac074a1f9a8c44a5087c93624350dc9b3e674bad:0376a8d4-84e0-4aad-a7ea-109d5eba12f6:elephant.signal_processing.butter#a7002c2e-1623-459b-8c86-af3c55b19ecc;urn:fz-juelich.de:alpaca:function_execution:Python:bb407473457d8502fb3c2fbbac074a1f9a8c44a5087c93624350dc9b3e674bad:0376a8d4-84e0-4aad-a7ea-109d5eba12f6:elephant.signal_processing.butter#c7ee15ce-b6a4-4a59-87d2-8c5ec7ad62e7;urn:fz-juelich.de:alpaca:function_execution:Python:bb407473457d8502fb3c2fbbac074a1f9a8c44a5087c93624350dc9b3e674bad:0376a8d4-84e0-4aad-a7ea-109d5eba12f6:elephant.signal_processing.butter#f83bdea3-7774-4569-ab0c-5b9f48159e7d;urn:fz-juelich.de:alpaca:function_execution:Python:bb407473457d8502fb3c2fbbac074a1f9a8c44a5087c93624350dc9b3e674bad:0376a8d4-84e0-4aad-a7ea-109d5eba12f6:elephant.signal_processing.butter#537542af-e01c-4857-86e3-ceadf723454a;urn:fz-juelich.de:alpaca:function_execution:Python:bb407473457d8502fb3c2fbbac074a1f9a8c44a5087c93624350dc9b3e674bad:0376a8d4-84e0-4aad-a7ea-109d5eba12f6:elephant.signal_processing.butter#7127a5ec-cb2c-4dbb-a325-280d86d423b9;urn:fz-juelich.de:alpaca:function_execution:Python:bb407473457d8502fb3c2fbbac074a1f9a8c44a5087c93624350dc9b3e674bad:0376a8d4-84e0-4aad-a7ea-109d5eba12f6:elephant.signal_processing.butter#5f1fdd20-1139-477e-a3ab-6517b7ed36f5;urn:fz-juelich.de:alpaca:function_execution:Python:bb407473457d8502fb3c2fbbac074a1f9a8c44a5087c93624350dc9b3e674bad:0376a8d4-84e0-4aad-a7ea-109d5eba12f6:elephant.signal_processing.butter#01d273ee-581e-4748-b48e-0300314cf929;urn:fz-juelich.de:alpaca:function_execution:Python:bb407473457d8502fb3c2fbbac074a1f9a8c44a5087c93624350dc9b3e674bad:0376a8d4-84e0-4aad-a7ea-109d5eba12f6:elephant.signal_processing.butter#f4eb5eb9-0c04-42d1-969d-3efeeb123328;urn:fz-juelich.de:alpaca:function_execution:Python:bb407473457d8502fb3c2fbbac074a1f9a8c44a5087c93624350dc9b3e674bad:0376a8d4-84e0-4aad-a7ea-109d5eba12f6:elephant.signal_processing.butter#a49b5c65-c69e-47ed-807d-c8d67f6378e0;urn:fz-juelich.de:alpaca:function_execution:Python:bb407473457d8502fb3c2fbbac074a1f9a8c44a5087c93624350dc9b3e674bad:0376a8d4-84e0-4aad-a7ea-109d5eba12f6:elephant.signal_processing.butter#79e73a89-85a2-4a9a-9d7d-3359f1e2955b;urn:fz-juelich.de:alpaca:function_execution:Python:bb407473457d8502fb3c2fbbac074a1f9a8c44a5087c93624350dc9b3e674bad:0376a8d4-84e0-4aad-a7ea-109d5eba12f6:elephant.signal_processing.butter#7bf12945-0590-4965-9659-f75158d5d9f0;urn:fz-juelich.de:alpaca:function_execution:Python:bb407473457d8502fb3c2fbbac074a1f9a8c44a5087c93624350dc9b3e674bad:0376a8d4-84e0-4aad-a7ea-109d5eba12f6:elephant.signal_processing.butter#6d225ac7-fd03-4b19-b6bd-e2346f94999a;urn:fz-juelich.de:alpaca:function_execution:Python:bb407473457d8502fb3c2fbbac074a1f9a8c44a5087c93624350dc9b3e674bad:0376a8d4-84e0-4aad-a7ea-109d5eba12f6:elephant.signal_processing.butter#0677f4ff-3cf9-426f-82c4-81db400d5224;urn:fz-juelich.de:alpaca:function_execution:Python:bb407473457d8502fb3c2fbbac074a1f9a8c44a5087c93624350dc9b3e674bad:0376a8d4-84e0-4aad-a7ea-109d5eba12f6:elephant.signal_processing.butter#bcd02810-2403-44d0-b35e-58dc755e64b9;urn:fz-juelich.de:alpaca:function_execution:Python:bb407473457d8502fb3c2fbbac074a1f9a8c44a5087c93624350dc9b3e674bad:0376a8d4-84e0-4aad-a7ea-109d5eba12f6:elephant.signal_processing.butter#918be446-08d1-45b6-9d14-8e80df25104e;urn:fz-juelich.de:alpaca:function_execution:Python:bb407473457d8502fb3c2fbbac074a1f9a8c44a5087c93624350dc9b3e674bad:0376a8d4-84e0-4aad-a7ea-109d5eba12f6:elephant.signal_processing.butter#8fb83c21-6293-430e-89cc-34b1b11dcba0;urn:fz-juelich.de:alpaca:function_execution:Python:bb407473457d8502fb3c2fbbac074a1f9a8c44a5087c93624350dc9b3e674bad:0376a8d4-84e0-4aad-a7ea-109d5eba12f6:elephant.signal_processing.butter#7f6387c3-6e08-4d93-b5cc-96b1285d7104;urn:fz-juelich.de:alpaca:function_execution:Python:bb407473457d8502fb3c2fbbac074a1f9a8c44a5087c93624350dc9b3e674bad:0376a8d4-84e0-4aad-a7ea-109d5eba12f6:elephant.signal_processing.butter#814690c1-6133-4f13-86dd-1f64852b178d;urn:fz-juelich.de:alpaca:function_execution:Python:bb407473457d8502fb3c2fbbac074a1f9a8c44a5087c93624350dc9b3e674bad:0376a8d4-84e0-4aad-a7ea-109d5eba12f6:elephant.signal_processing.butter#478f5505-8820-4ced-9f7b-22ed80429112;urn:fz-juelich.de:alpaca:function_execution:Python:bb407473457d8502fb3c2fbbac074a1f9a8c44a5087c93624350dc9b3e674bad:0376a8d4-84e0-4aad-a7ea-109d5eba12f6:elephant.signal_processing.butter#3785d821-ba54-46e1-a592-12035e527992;urn:fz-juelich.de:alpaca:function_execution:Python:bb407473457d8502fb3c2fbbac074a1f9a8c44a5087c93624350dc9b3e674bad:0376a8d4-84e0-4aad-a7ea-109d5eba12f6:elephant.signal_processing.butter#83187431-9da5-4b75-8f8a-1b08dd6cd3b5;urn:fz-juelich.de:alpaca:function_execution:Python:bb407473457d8502fb3c2fbbac074a1f9a8c44a5087c93624350dc9b3e674bad:0376a8d4-84e0-4aad-a7ea-109d5eba12f6:elephant.signal_processing.butter#39fc33d9-04ca-4241-8cc9-e757fb5455d1;urn:fz-juelich.de:alpaca:function_execution:Python:bb407473457d8502fb3c2fbbac074a1f9a8c44a5087c93624350dc9b3e674bad:0376a8d4-84e0-4aad-a7ea-109d5eba12f6:elephant.signal_processing.butter#f424c9af-6aaf-4d87-a422-075407c4d11a;urn:fz-juelich.de:alpaca:function_execution:Python:bb407473457d8502fb3c2fbbac074a1f9a8c44a5087c93624350dc9b3e674bad:0376a8d4-84e0-4aad-a7ea-109d5eba12f6:elephant.signal_processing.butter#d9a29c9e-3600-4f90-88eb-693adc34b43e;urn:fz-juelich.de:alpaca:function_execution:Python:bb407473457d8502fb3c2fbbac074a1f9a8c44a5087c93624350dc9b3e674bad:0376a8d4-84e0-4aad-a7ea-109d5eba12f6:elephant.signal_processing.butter#304ca332-db9e-41c8-a233-986d51564049;urn:fz-juelich.de:alpaca:function_execution:Python:bb407473457d8502fb3c2fbbac074a1f9a8c44a5087c93624350dc9b3e674bad:0376a8d4-84e0-4aad-a7ea-109d5eba12f6:elephant.signal_processing.butter#1bb89c8e-4989-432c-8132-30826c08b90d;urn:fz-juelich.de:alpaca:function_execution:Python:bb407473457d8502fb3c2fbbac074a1f9a8c44a5087c93624350dc9b3e674bad:0376a8d4-84e0-4aad-a7ea-109d5eba12f6:elephant.signal_processing.butter#f19dc951-5f84-4a7c-852c-6d9ab9c4eba3;urn:fz-juelich.de:alpaca:function_execution:Python:bb407473457d8502fb3c2fbbac074a1f9a8c44a5087c93624350dc9b3e674bad:0376a8d4-84e0-4aad-a7ea-109d5eba12f6:elephant.signal_processing.butter#4be87e4c-23a8-4d50-a861-e387cd6114f0;urn:fz-juelich.de:alpaca:function_execution:Python:bb407473457d8502fb3c2fbbac074a1f9a8c44a5087c93624350dc9b3e674bad:0376a8d4-84e0-4aad-a7ea-109d5eba12f6:elephant.signal_processing.butter#7e320b0f-94ea-4116-a04b-9321753ff2a5;urn:fz-juelich.de:alpaca:function_execution:Python:bb407473457d8502fb3c2fbbac074a1f9a8c44a5087c93624350dc9b3e674bad:0376a8d4-84e0-4aad-a7ea-109d5eba12f6:elephant.signal_processing.butter#eed0a06c-2d65-46e3-89d3-b233e3f77cc9;urn:fz-juelich.de:alpaca:function_execution:Python:bb407473457d8502fb3c2fbbac074a1f9a8c44a5087c93624350dc9b3e674bad:0376a8d4-84e0-4aad-a7ea-109d5eba12f6:elephant.signal_processing.butter#7536c900-3770-4490-a84a-9837849f4538;urn:fz-juelich.de:alpaca:function_execution:Python:bb407473457d8502fb3c2fbbac074a1f9a8c44a5087c93624350dc9b3e674bad:0376a8d4-84e0-4aad-a7ea-109d5eba12f6:elephant.signal_processing.butter#9d46d7be-43e7-4f9a-a3fc-54e51e597264;urn:fz-juelich.de:alpaca:function_execution:Python:bb407473457d8502fb3c2fbbac074a1f9a8c44a5087c93624350dc9b3e674bad:0376a8d4-84e0-4aad-a7ea-109d5eba12f6:elephant.signal_processing.butter#69d78e99-94bd-43f2-b0fb-ef9e4b1bdd5c;urn:fz-juelich.de:alpaca:function_execution:Python:bb407473457d8502fb3c2fbbac074a1f9a8c44a5087c93624350dc9b3e674bad:0376a8d4-84e0-4aad-a7ea-109d5eba12f6:elephant.signal_processing.butter#089a33e3-f46e-4d4a-bf06-bc0f782bf023;urn:fz-juelich.de:alpaca:function_execution:Python:bb407473457d8502fb3c2fbbac074a1f9a8c44a5087c93624350dc9b3e674bad:0376a8d4-84e0-4aad-a7ea-109d5eba12f6:elephant.signal_processing.butter#cc7858bb-9ed4-436a-b1d6-5381e3b97800;urn:fz-juelich.de:alpaca:function_execution:Python:bb407473457d8502fb3c2fbbac074a1f9a8c44a5087c93624350dc9b3e674bad:0376a8d4-84e0-4aad-a7ea-109d5eba12f6:elephant.signal_processing.butter#aa37a70b-d855-4433-b329-f99dcde03758;urn:fz-juelich.de:alpaca:function_execution:Python:bb407473457d8502fb3c2fbbac074a1f9a8c44a5087c93624350dc9b3e674bad:0376a8d4-84e0-4aad-a7ea-109d5eba12f6:elephant.signal_processing.butter#f7f87f3d-83f0-4613-a481-f870e99ee7ff;urn:fz-juelich.de:alpaca:function_execution:Python:bb407473457d8502fb3c2fbbac074a1f9a8c44a5087c93624350dc9b3e674bad:0376a8d4-84e0-4aad-a7ea-109d5eba12f6:elephant.signal_processing.butter#8615fafb-06e2-4836-84cd-60e51b20a34e;urn:fz-juelich.de:alpaca:function_execution:Python:bb407473457d8502fb3c2fbbac074a1f9a8c44a5087c93624350dc9b3e674bad:0376a8d4-84e0-4aad-a7ea-109d5eba12f6:elephant.signal_processing.butter#4b1e8139-969d-4e21-962e-b8051ec11f5d;urn:fz-juelich.de:alpaca:function_execution:Python:bb407473457d8502fb3c2fbbac074a1f9a8c44a5087c93624350dc9b3e674bad:0376a8d4-84e0-4aad-a7ea-109d5eba12f6:elephant.signal_processing.butter#9ab3bfb5-c9ce-441f-8e9e-5e6cb8e11bab;urn:fz-juelich.de:alpaca:function_execution:Python:bb407473457d8502fb3c2fbbac074a1f9a8c44a5087c93624350dc9b3e674bad:0376a8d4-84e0-4aad-a7ea-109d5eba12f6:elephant.signal_processing.butter#a9731c9a-31ca-48f5-8aaf-d7be5e2a08fa;urn:fz-juelich.de:alpaca:function_execution:Python:bb407473457d8502fb3c2fbbac074a1f9a8c44a5087c93624350dc9b3e674bad:0376a8d4-84e0-4aad-a7ea-109d5eba12f6:elephant.signal_processing.butter#d81e8158-2deb-4c22-9bef-6cab0828aa60;urn:fz-juelich.de:alpaca:function_execution:Python:bb407473457d8502fb3c2fbbac074a1f9a8c44a5087c93624350dc9b3e674bad:0376a8d4-84e0-4aad-a7ea-109d5eba12f6:elephant.signal_processing.butter#a9ee4a27-fe95-4799-8f95-b16d23752f1b;urn:fz-juelich.de:alpaca:function_execution:Python:bb407473457d8502fb3c2fbbac074a1f9a8c44a5087c93624350dc9b3e674bad:0376a8d4-84e0-4aad-a7ea-109d5eba12f6:elephant.signal_processing.butter#d43cec83-2ae5-434f-bd50-7c348a9ddbef;urn:fz-juelich.de:alpaca:function_execution:Python:bb407473457d8502fb3c2fbbac074a1f9a8c44a5087c93624350dc9b3e674bad:0376a8d4-84e0-4aad-a7ea-109d5eba12f6:elephant.signal_processing.butter#3893efb1-59df-4bbe-bea1-6afebfd45bc1;urn:fz-juelich.de:alpaca:function_execution:Python:bb407473457d8502fb3c2fbbac074a1f9a8c44a5087c93624350dc9b3e674bad:0376a8d4-84e0-4aad-a7ea-109d5eba12f6:elephant.signal_processing.butter#9c338f8c-584c-4dd5-a651-94a067c6cc14;urn:fz-juelich.de:alpaca:function_execution:Python:bb407473457d8502fb3c2fbbac074a1f9a8c44a5087c93624350dc9b3e674bad:0376a8d4-84e0-4aad-a7ea-109d5eba12f6:elephant.signal_processing.butter#b12382c9-8b37-4aaa-af54-3ce9d1d691ef;urn:fz-juelich.de:alpaca:function_execution:Python:bb407473457d8502fb3c2fbbac074a1f9a8c44a5087c93624350dc9b3e674bad:0376a8d4-84e0-4aad-a7ea-109d5eba12f6:elephant.signal_processing.butter#d3ffca1d-7886-4118-a041-306dfda6522f;urn:fz-juelich.de:alpaca:function_execution:Python:bb407473457d8502fb3c2fbbac074a1f9a8c44a5087c93624350dc9b3e674bad:0376a8d4-84e0-4aad-a7ea-109d5eba12f6:elephant.signal_processing.butter#df4f15b1-4813-4f4a-ae42-cb9594e70ef4;urn:fz-juelich.de:alpaca:function_execution:Python:bb407473457d8502fb3c2fbbac074a1f9a8c44a5087c93624350dc9b3e674bad:0376a8d4-84e0-4aad-a7ea-109d5eba12f6:elephant.signal_processing.butter#6eb4b70d-7a70-4c9f-ad4c-168df6163c65;urn:fz-juelich.de:alpaca:function_execution:Python:bb407473457d8502fb3c2fbbac074a1f9a8c44a5087c93624350dc9b3e674bad:0376a8d4-84e0-4aad-a7ea-109d5eba12f6:elephant.signal_processing.butter#9c007c9e-7207-40b7-9ce9-08c72e982401;urn:fz-juelich.de:alpaca:function_execution:Python:bb407473457d8502fb3c2fbbac074a1f9a8c44a5087c93624350dc9b3e674bad:0376a8d4-84e0-4aad-a7ea-109d5eba12f6:elephant.signal_processing.butter#6293b9c5-0031-4eba-a8e2-3c3572268dd7;urn:fz-juelich.de:alpaca:function_execution:Python:bb407473457d8502fb3c2fbbac074a1f9a8c44a5087c93624350dc9b3e674bad:0376a8d4-84e0-4aad-a7ea-109d5eba12f6:elephant.signal_processing.butter#0e7907b0-1eff-49bb-9b36-3ffc8e9037b3;urn:fz-juelich.de:alpaca:function_execution:Python:bb407473457d8502fb3c2fbbac074a1f9a8c44a5087c93624350dc9b3e674bad:0376a8d4-84e0-4aad-a7ea-109d5eba12f6:elephant.signal_processing.butter#311df8b0-d75b-47ac-bace-abc96956cace;urn:fz-juelich.de:alpaca:function_execution:Python:bb407473457d8502fb3c2fbbac074a1f9a8c44a5087c93624350dc9b3e674bad:0376a8d4-84e0-4aad-a7ea-109d5eba12f6:elephant.signal_processing.butter#c359e853-7cb9-4c65-a1d5-a1eec2ccc062;urn:fz-juelich.de:alpaca:function_execution:Python:bb407473457d8502fb3c2fbbac074a1f9a8c44a5087c93624350dc9b3e674bad:0376a8d4-84e0-4aad-a7ea-109d5eba12f6:elephant.signal_processing.butter#495c313f-6719-4cfe-bc2a-9e90d91aee41;urn:fz-juelich.de:alpaca:function_execution:Python:bb407473457d8502fb3c2fbbac074a1f9a8c44a5087c93624350dc9b3e674bad:0376a8d4-84e0-4aad-a7ea-109d5eba12f6:elephant.signal_processing.butter#e5a11483-9330-48c8-9c11-38bbfbaf2d9b;urn:fz-juelich.de:alpaca:function_execution:Python:bb407473457d8502fb3c2fbbac074a1f9a8c44a5087c93624350dc9b3e674bad:0376a8d4-84e0-4aad-a7ea-109d5eba12f6:elephant.signal_processing.butter#22c8f936-ab43-4ddd-8bb5-c10894b4bf11;urn:fz-juelich.de:alpaca:function_execution:Python:bb407473457d8502fb3c2fbbac074a1f9a8c44a5087c93624350dc9b3e674bad:0376a8d4-84e0-4aad-a7ea-109d5eba12f6:elephant.signal_processing.butter#e2fe2881-a5d6-4e2a-8740-dced4cdb5679;urn:fz-juelich.de:alpaca:function_execution:Python:bb407473457d8502fb3c2fbbac074a1f9a8c44a5087c93624350dc9b3e674bad:0376a8d4-84e0-4aad-a7ea-109d5eba12f6:elephant.signal_processing.butter#004c80c1-a4f5-4036-bd83-4a321f68a293;urn:fz-juelich.de:alpaca:function_execution:Python:bb407473457d8502fb3c2fbbac074a1f9a8c44a5087c93624350dc9b3e674bad:0376a8d4-84e0-4aad-a7ea-109d5eba12f6:elephant.signal_processing.butter#e67792e1-a4f3-4a51-8c2f-10c8d7f986b7;urn:fz-juelich.de:alpaca:function_execution:Python:bb407473457d8502fb3c2fbbac074a1f9a8c44a5087c93624350dc9b3e674bad:0376a8d4-84e0-4aad-a7ea-109d5eba12f6:elephant.signal_processing.butter#bfe9f561-8908-49dc-bb7c-52445d60edfb;urn:fz-juelich.de:alpaca:function_execution:Python:bb407473457d8502fb3c2fbbac074a1f9a8c44a5087c93624350dc9b3e674bad:0376a8d4-84e0-4aad-a7ea-109d5eba12f6:elephant.signal_processing.butter#c6b86bbf-f5f2-43b7-ae94-73aa264eb9fc;urn:fz-juelich.de:alpaca:function_execution:Python:bb407473457d8502fb3c2fbbac074a1f9a8c44a5087c93624350dc9b3e674bad:0376a8d4-84e0-4aad-a7ea-109d5eba12f6:elephant.signal_processing.butter#bce86f7f-a0b3-4b39-af95-069aea171bf0;urn:fz-juelich.de:alpaca:function_execution:Python:bb407473457d8502fb3c2fbbac074a1f9a8c44a5087c93624350dc9b3e674bad:0376a8d4-84e0-4aad-a7ea-109d5eba12f6:elephant.signal_processing.butter#adc1c5c4-9ffe-4f86-ae2c-40b8cd097eed;urn:fz-juelich.de:alpaca:function_execution:Python:bb407473457d8502fb3c2fbbac074a1f9a8c44a5087c93624350dc9b3e674bad:0376a8d4-84e0-4aad-a7ea-109d5eba12f6:elephant.signal_processing.butter#a7b3d43c-1b58-4b72-9b80-72b72c6c7887;urn:fz-juelich.de:alpaca:function_execution:Python:bb407473457d8502fb3c2fbbac074a1f9a8c44a5087c93624350dc9b3e674bad:0376a8d4-84e0-4aad-a7ea-109d5eba12f6:elephant.signal_processing.butter#291253e0-47c1-4778-b60a-84890db7f125;urn:fz-juelich.de:alpaca:function_execution:Python:bb407473457d8502fb3c2fbbac074a1f9a8c44a5087c93624350dc9b3e674bad:0376a8d4-84e0-4aad-a7ea-109d5eba12f6:elephant.signal_processing.butter#7a37cf12-eea8-44f3-a4d5-8e5710ee98f1;urn:fz-juelich.de:alpaca:function_execution:Python:bb407473457d8502fb3c2fbbac074a1f9a8c44a5087c93624350dc9b3e674bad:0376a8d4-84e0-4aad-a7ea-109d5eba12f6:elephant.signal_processing.butter#84c9f1a7-6003-493d-a23a-a53d3dd7b09d;urn:fz-juelich.de:alpaca:function_execution:Python:bb407473457d8502fb3c2fbbac074a1f9a8c44a5087c93624350dc9b3e674bad:0376a8d4-84e0-4aad-a7ea-109d5eba12f6:elephant.signal_processing.butter#a921bfea-b4f5-46b2-9179-6fd3be1942da;urn:fz-juelich.de:alpaca:function_execution:Python:bb407473457d8502fb3c2fbbac074a1f9a8c44a5087c93624350dc9b3e674bad:0376a8d4-84e0-4aad-a7ea-109d5eba12f6:elephant.signal_processing.butter#9977adb4-3a8e-4410-9515-0a441a53be68;urn:fz-juelich.de:alpaca:function_execution:Python:bb407473457d8502fb3c2fbbac074a1f9a8c44a5087c93624350dc9b3e674bad:0376a8d4-84e0-4aad-a7ea-109d5eba12f6:elephant.signal_processing.butter#8cfee47e-9acc-44aa-af60-1b6bccd3b5b5;urn:fz-juelich.de:alpaca:function_execution:Python:bb407473457d8502fb3c2fbbac074a1f9a8c44a5087c93624350dc9b3e674bad:0376a8d4-84e0-4aad-a7ea-109d5eba12f6:elephant.signal_processing.butter#360d6ff8-dae2-466e-a5d9-92f7b12c4200;urn:fz-juelich.de:alpaca:function_execution:Python:bb407473457d8502fb3c2fbbac074a1f9a8c44a5087c93624350dc9b3e674bad:0376a8d4-84e0-4aad-a7ea-109d5eba12f6:elephant.signal_processing.butter#27da6367-1529-4211-b654-fc1717954d29;urn:fz-juelich.de:alpaca:function_execution:Python:bb407473457d8502fb3c2fbbac074a1f9a8c44a5087c93624350dc9b3e674bad:0376a8d4-84e0-4aad-a7ea-109d5eba12f6:elephant.signal_processing.butter#9df34bdf-82d2-46fa-b661-8e7a61f35de7;urn:fz-juelich.de:alpaca:function_execution:Python:bb407473457d8502fb3c2fbbac074a1f9a8c44a5087c93624350dc9b3e674bad:0376a8d4-84e0-4aad-a7ea-109d5eba12f6:elephant.signal_processing.butter#5a13518b-de68-4abc-bb24-1aa9be060e6a;urn:fz-juelich.de:alpaca:function_execution:Python:bb407473457d8502fb3c2fbbac074a1f9a8c44a5087c93624350dc9b3e674bad:0376a8d4-84e0-4aad-a7ea-109d5eba12f6:elephant.signal_processing.butter#a24f0b17-2faa-492f-a878-30b7c9a0c6df;urn:fz-juelich.de:alpaca:function_execution:Python:bb407473457d8502fb3c2fbbac074a1f9a8c44a5087c93624350dc9b3e674bad:0376a8d4-84e0-4aad-a7ea-109d5eba12f6:elephant.signal_processing.butter#d1f4d43e-f72c-47b9-b861-995bffd4116d;urn:fz-juelich.de:alpaca:function_execution:Python:bb407473457d8502fb3c2fbbac074a1f9a8c44a5087c93624350dc9b3e674bad:0376a8d4-84e0-4aad-a7ea-109d5eba12f6:elephant.signal_processing.butter#311cdeb5-fd2e-46e7-b2f3-95dcb0614d2a;urn:fz-juelich.de:alpaca:function_execution:Python:bb407473457d8502fb3c2fbbac074a1f9a8c44a5087c93624350dc9b3e674bad:0376a8d4-84e0-4aad-a7ea-109d5eba12f6:elephant.signal_processing.butter#d4f2f4ee-de1f-4c32-997a-b27ff5ab545f;urn:fz-juelich.de:alpaca:function_execution:Python:bb407473457d8502fb3c2fbbac074a1f9a8c44a5087c93624350dc9b3e674bad:0376a8d4-84e0-4aad-a7ea-109d5eba12f6:elephant.signal_processing.butter#04663e83-2114-4a59-a522-c7a6fd7ab89e;urn:fz-juelich.de:alpaca:function_execution:Python:bb407473457d8502fb3c2fbbac074a1f9a8c44a5087c93624350dc9b3e674bad:0376a8d4-84e0-4aad-a7ea-109d5eba12f6:elephant.signal_processing.butter#ea2e3f5c-c478-439b-ad4c-6de2288f7b3d;urn:fz-juelich.de:alpaca:function_execution:Python:bb407473457d8502fb3c2fbbac074a1f9a8c44a5087c93624350dc9b3e674bad:0376a8d4-84e0-4aad-a7ea-109d5eba12f6:elephant.signal_processing.butter#c7807b4b-0453-4dd6-99af-7f0ac274e505;urn:fz-juelich.de:alpaca:function_execution:Python:bb407473457d8502fb3c2fbbac074a1f9a8c44a5087c93624350dc9b3e674bad:0376a8d4-84e0-4aad-a7ea-109d5eba12f6:elephant.signal_processing.butter#988ff97c-14a3-4744-ba8a-4d20732f4cab;urn:fz-juelich.de:alpaca:function_execution:Python:bb407473457d8502fb3c2fbbac074a1f9a8c44a5087c93624350dc9b3e674bad:0376a8d4-84e0-4aad-a7ea-109d5eba12f6:elephant.signal_processing.butter#d220fbe7-f0dc-4ce8-9bb6-48abc27b7bb9;urn:fz-juelich.de:alpaca:function_execution:Python:bb407473457d8502fb3c2fbbac074a1f9a8c44a5087c93624350dc9b3e674bad:0376a8d4-84e0-4aad-a7ea-109d5eba12f6:elephant.signal_processing.butter#4ecac636-e3da-4e1e-b082-f6425352b0c4;urn:fz-juelich.de:alpaca:function_execution:Python:bb407473457d8502fb3c2fbbac074a1f9a8c44a5087c93624350dc9b3e674bad:0376a8d4-84e0-4aad-a7ea-109d5eba12f6:elephant.signal_processing.butter#eb9212ac-cec6-401a-89f6-b194731f6969;urn:fz-juelich.de:alpaca:function_execution:Python:bb407473457d8502fb3c2fbbac074a1f9a8c44a5087c93624350dc9b3e674bad:0376a8d4-84e0-4aad-a7ea-109d5eba12f6:elephant.signal_processing.butter#b1b07fdc-bfaa-4543-8a76-50f8fa9cd6e8;urn:fz-juelich.de:alpaca:function_execution:Python:bb407473457d8502fb3c2fbbac074a1f9a8c44a5087c93624350dc9b3e674bad:0376a8d4-84e0-4aad-a7ea-109d5eba12f6:elephant.signal_processing.butter#81fe7b68-c6b1-408a-b4c5-4f3afa9ee43d;urn:fz-juelich.de:alpaca:function_execution:Python:bb407473457d8502fb3c2fbbac074a1f9a8c44a5087c93624350dc9b3e674bad:0376a8d4-84e0-4aad-a7ea-109d5eba12f6:elephant.signal_processing.butter#0b236078-2e4e-4b4d-a758-f28f5a94d6a5;urn:fz-juelich.de:alpaca:function_execution:Python:bb407473457d8502fb3c2fbbac074a1f9a8c44a5087c93624350dc9b3e674bad:0376a8d4-84e0-4aad-a7ea-109d5eba12f6:elephant.signal_processing.butter#9d10ea43-815d-4e28-b066-055110aa2d9c;urn:fz-juelich.de:alpaca:function_execution:Python:bb407473457d8502fb3c2fbbac074a1f9a8c44a5087c93624350dc9b3e674bad:0376a8d4-84e0-4aad-a7ea-109d5eba12f6:elephant.signal_processing.butter#5cc5a7be-fd0a-44cd-a1f7-0b2563d089ec;urn:fz-juelich.de:alpaca:function_execution:Python:bb407473457d8502fb3c2fbbac074a1f9a8c44a5087c93624350dc9b3e674bad:0376a8d4-84e0-4aad-a7ea-109d5eba12f6:elephant.signal_processing.butter#db9a96c3-b1aa-49aa-b5a0-896c0d441d68;urn:fz-juelich.de:alpaca:function_execution:Python:bb407473457d8502fb3c2fbbac074a1f9a8c44a5087c93624350dc9b3e674bad:0376a8d4-84e0-4aad-a7ea-109d5eba12f6:elephant.signal_processing.butter#94e82a48-a187-4c9e-ba52-66451123bd3a;urn:fz-juelich.de:alpaca:function_execution:Python:bb407473457d8502fb3c2fbbac074a1f9a8c44a5087c93624350dc9b3e674bad:0376a8d4-84e0-4aad-a7ea-109d5eba12f6:elephant.signal_processing.butter#b4381361-e417-46ce-9704-ed8871152ef6;urn:fz-juelich.de:alpaca:function_execution:Python:bb407473457d8502fb3c2fbbac074a1f9a8c44a5087c93624350dc9b3e674bad:0376a8d4-84e0-4aad-a7ea-109d5eba12f6:elephant.signal_processing.butter#d2285408-a454-4a19-ac26-c55c45e2ee63;urn:fz-juelich.de:alpaca:function_execution:Python:bb407473457d8502fb3c2fbbac074a1f9a8c44a5087c93624350dc9b3e674bad:0376a8d4-84e0-4aad-a7ea-109d5eba12f6:elephant.signal_processing.butter#028564aa-8e90-4abc-867b-60f953f1d2ef;urn:fz-juelich.de:alpaca:function_execution:Python:bb407473457d8502fb3c2fbbac074a1f9a8c44a5087c93624350dc9b3e674bad:0376a8d4-84e0-4aad-a7ea-109d5eba12f6:elephant.signal_processing.butter#b0e0fb30-404c-47ea-bab3-acab492c23ae;urn:fz-juelich.de:alpaca:function_execution:Python:bb407473457d8502fb3c2fbbac074a1f9a8c44a5087c93624350dc9b3e674bad:0376a8d4-84e0-4aad-a7ea-109d5eba12f6:elephant.signal_processing.butter#7eb6fd1a-a363-4ae5-b51e-4103324726c0;urn:fz-juelich.de:alpaca:function_execution:Python:bb407473457d8502fb3c2fbbac074a1f9a8c44a5087c93624350dc9b3e674bad:0376a8d4-84e0-4aad-a7ea-109d5eba12f6:elephant.signal_processing.butter#6c698f31-4fe6-44af-bfd2-9e704a882206;urn:fz-juelich.de:alpaca:function_execution:Python:bb407473457d8502fb3c2fbbac074a1f9a8c44a5087c93624350dc9b3e674bad:0376a8d4-84e0-4aad-a7ea-109d5eba12f6:elephant.signal_processing.butter#9854e80f-d2d2-4290-9900-5ba873c2319a;urn:fz-juelich.de:alpaca:function_execution:Python:bb407473457d8502fb3c2fbbac074a1f9a8c44a5087c93624350dc9b3e674bad:0376a8d4-84e0-4aad-a7ea-109d5eba12f6:elephant.signal_processing.butter#705431dd-70a9-4d3f-84d0-37d2579612c9;urn:fz-juelich.de:alpaca:function_execution:Python:bb407473457d8502fb3c2fbbac074a1f9a8c44a5087c93624350dc9b3e674bad:0376a8d4-84e0-4aad-a7ea-109d5eba12f6:elephant.signal_processing.butter#7ad4d014-7620-4d52-8c91-4c4f88151164;urn:fz-juelich.de:alpaca:function_execution:Python:bb407473457d8502fb3c2fbbac074a1f9a8c44a5087c93624350dc9b3e674bad:0376a8d4-84e0-4aad-a7ea-109d5eba12f6:elephant.signal_processing.butter#3475e733-107b-46be-a47a-4ac4c0dd6265;urn:fz-juelich.de:alpaca:function_execution:Python:bb407473457d8502fb3c2fbbac074a1f9a8c44a5087c93624350dc9b3e674bad:0376a8d4-84e0-4aad-a7ea-109d5eba12f6:elephant.signal_processing.butter#92f013e2-f421-492a-a8d0-afba45b18a08;urn:fz-juelich.de:alpaca:function_execution:Python:bb407473457d8502fb3c2fbbac074a1f9a8c44a5087c93624350dc9b3e674bad:0376a8d4-84e0-4aad-a7ea-109d5eba12f6:elephant.signal_processing.butter#e9f6a5a3-1c6c-4987-86a8-fa1bcdb56c09;urn:fz-juelich.de:alpaca:function_execution:Python:bb407473457d8502fb3c2fbbac074a1f9a8c44a5087c93624350dc9b3e674bad:0376a8d4-84e0-4aad-a7ea-109d5eba12f6:elephant.signal_processing.butter#4435b12f-229c-4a01-ab6c-b4a833f6b5c4;urn:fz-juelich.de:alpaca:function_execution:Python:bb407473457d8502fb3c2fbbac074a1f9a8c44a5087c93624350dc9b3e674bad:0376a8d4-84e0-4aad-a7ea-109d5eba12f6:elephant.signal_processing.butter#d90a53c6-26e3-4146-b027-f620c9e70ac4;urn:fz-juelich.de:alpaca:function_execution:Python:bb407473457d8502fb3c2fbbac074a1f9a8c44a5087c93624350dc9b3e674bad:0376a8d4-84e0-4aad-a7ea-109d5eba12f6:elephant.signal_processing.butter#2008fa19-550a-4ec5-bbb6-f4d751f940e3;urn:fz-juelich.de:alpaca:function_execution:Python:bb407473457d8502fb3c2fbbac074a1f9a8c44a5087c93624350dc9b3e674bad:0376a8d4-84e0-4aad-a7ea-109d5eba12f6:elephant.signal_processing.butter#50c69c55-3020-4f2a-9a36-26a395adb36c;urn:fz-juelich.de:alpaca:function_execution:Python:bb407473457d8502fb3c2fbbac074a1f9a8c44a5087c93624350dc9b3e674bad:0376a8d4-84e0-4aad-a7ea-109d5eba12f6:elephant.signal_processing.butter#a3c27e10-d4a6-4c3e-b9ce-b91b8640882a;urn:fz-juelich.de:alpaca:function_execution:Python:bb407473457d8502fb3c2fbbac074a1f9a8c44a5087c93624350dc9b3e674bad:0376a8d4-84e0-4aad-a7ea-109d5eba12f6:elephant.signal_processing.butter#415b4f0b-762b-4a90-abff-1bd4c0d91d68;urn:fz-juelich.de:alpaca:function_execution:Python:bb407473457d8502fb3c2fbbac074a1f9a8c44a5087c93624350dc9b3e674bad:0376a8d4-84e0-4aad-a7ea-109d5eba12f6:elephant.signal_processing.butter#f3d5373e-78ec-4726-a1d6-eaa1b207472a;urn:fz-juelich.de:alpaca:function_execution:Python:bb407473457d8502fb3c2fbbac074a1f9a8c44a5087c93624350dc9b3e674bad:0376a8d4-84e0-4aad-a7ea-109d5eba12f6:elephant.signal_processing.butter#18bf17b4-cf4e-44fa-9fec-804d0d4ab1bf;urn:fz-juelich.de:alpaca:function_execution:Python:bb407473457d8502fb3c2fbbac074a1f9a8c44a5087c93624350dc9b3e674bad:0376a8d4-84e0-4aad-a7ea-109d5eba12f6:elephant.signal_processing.butter#dc4332b6-fc30-4189-88a5-1dd1c9c1c057;urn:fz-juelich.de:alpaca:function_execution:Python:bb407473457d8502fb3c2fbbac074a1f9a8c44a5087c93624350dc9b3e674bad:0376a8d4-84e0-4aad-a7ea-109d5eba12f6:elephant.signal_processing.butter#9f17f9a7-5288-45a8-8c56-784de6df7d5b;urn:fz-juelich.de:alpaca:function_execution:Python:bb407473457d8502fb3c2fbbac074a1f9a8c44a5087c93624350dc9b3e674bad:0376a8d4-84e0-4aad-a7ea-109d5eba12f6:elephant.signal_processing.butter#6aad3117-bbda-4fd7-8aac-120dbf7589f8;urn:fz-juelich.de:alpaca:function_execution:Python:bb407473457d8502fb3c2fbbac074a1f9a8c44a5087c93624350dc9b3e674bad:0376a8d4-84e0-4aad-a7ea-109d5eba12f6:elephant.signal_processing.butter#0cb8537c-a40e-42a9-8834-476fe78bc3b7;urn:fz-juelich.de:alpaca:function_execution:Python:bb407473457d8502fb3c2fbbac074a1f9a8c44a5087c93624350dc9b3e674bad:0376a8d4-84e0-4aad-a7ea-109d5eba12f6:elephant.signal_processing.butter#2d49edb5-4197-447f-b652-97c9af5fd0b5;urn:fz-juelich.de:alpaca:function_execution:Python:bb407473457d8502fb3c2fbbac074a1f9a8c44a5087c93624350dc9b3e674bad:0376a8d4-84e0-4aad-a7ea-109d5eba12f6:elephant.signal_processing.butter#c3cc4cc6-a267-438e-8663-d12931ae37fe;urn:fz-juelich.de:alpaca:function_execution:Python:bb407473457d8502fb3c2fbbac074a1f9a8c44a5087c93624350dc9b3e674bad:0376a8d4-84e0-4aad-a7ea-109d5eba12f6:elephant.signal_processing.butter#b650d735-260d-4c48-8146-45e5ac5aef26;urn:fz-juelich.de:alpaca:function_execution:Python:bb407473457d8502fb3c2fbbac074a1f9a8c44a5087c93624350dc9b3e674bad:0376a8d4-84e0-4aad-a7ea-109d5eba12f6:elephant.signal_processing.butter#55c9ee77-9076-4023-987b-3e4592ab649a;urn:fz-juelich.de:alpaca:function_execution:Python:bb407473457d8502fb3c2fbbac074a1f9a8c44a5087c93624350dc9b3e674bad:0376a8d4-84e0-4aad-a7ea-109d5eba12f6:elephant.signal_processing.butter#ef3c7136-649c-411c-82d5-7180b3428672;urn:fz-juelich.de:alpaca:function_execution:Python:bb407473457d8502fb3c2fbbac074a1f9a8c44a5087c93624350dc9b3e674bad:0376a8d4-84e0-4aad-a7ea-109d5eba12f6:elephant.signal_processing.butter#ed34f220-512b-4ff6-b8de-a50bd23ad8f3;urn:fz-juelich.de:alpaca:function_execution:Python:bb407473457d8502fb3c2fbbac074a1f9a8c44a5087c93624350dc9b3e674bad:0376a8d4-84e0-4aad-a7ea-109d5eba12f6:elephant.signal_processing.butter#c8453125-9c97-4977-b60f-c932fed4320a;urn:fz-juelich.de:alpaca:function_execution:Python:bb407473457d8502fb3c2fbbac074a1f9a8c44a5087c93624350dc9b3e674bad:0376a8d4-84e0-4aad-a7ea-109d5eba12f6:elephant.signal_processing.butter#4f43aa57-bb08-4470-8285-75b652cbbc1f;urn:fz-juelich.de:alpaca:function_execution:Python:bb407473457d8502fb3c2fbbac074a1f9a8c44a5087c93624350dc9b3e674bad:0376a8d4-84e0-4aad-a7ea-109d5eba12f6:elephant.signal_processing.butter#c69d7bdc-228b-44ad-9c88-15ca490da53f;urn:fz-juelich.de:alpaca:function_execution:Python:bb407473457d8502fb3c2fbbac074a1f9a8c44a5087c93624350dc9b3e674bad:0376a8d4-84e0-4aad-a7ea-109d5eba12f6:elephant.signal_processing.butter#93bbb519-d6de-45dd-9cac-dad85252d649;urn:fz-juelich.de:alpaca:function_execution:Python:bb407473457d8502fb3c2fbbac074a1f9a8c44a5087c93624350dc9b3e674bad:0376a8d4-84e0-4aad-a7ea-109d5eba12f6:elephant.signal_processing.butter#d6a6aca9-92b9-4706-83e5-0bace485bacb;urn:fz-juelich.de:alpaca:function_execution:Python:bb407473457d8502fb3c2fbbac074a1f9a8c44a5087c93624350dc9b3e674bad:0376a8d4-84e0-4aad-a7ea-109d5eba12f6:elephant.signal_processing.butter#90f6120f-fe4a-47da-b762-659add39e5a1;urn:fz-juelich.de:alpaca:function_execution:Python:bb407473457d8502fb3c2fbbac074a1f9a8c44a5087c93624350dc9b3e674bad:0376a8d4-84e0-4aad-a7ea-109d5eba12f6:elephant.signal_processing.butter#2c73a458-d736-423e-86fd-645753c9378f;urn:fz-juelich.de:alpaca:function_execution:Python:bb407473457d8502fb3c2fbbac074a1f9a8c44a5087c93624350dc9b3e674bad:0376a8d4-84e0-4aad-a7ea-109d5eba12f6:elephant.signal_processing.butter#ea46a687-7e6c-4514-8a34-c40526304182;urn:fz-juelich.de:alpaca:function_execution:Python:bb407473457d8502fb3c2fbbac074a1f9a8c44a5087c93624350dc9b3e674bad:0376a8d4-84e0-4aad-a7ea-109d5eba12f6:elephant.signal_processing.butter#1caa4daf-becc-4abf-b3c0-f1766d7b1f30;urn:fz-juelich.de:alpaca:function_execution:Python:bb407473457d8502fb3c2fbbac074a1f9a8c44a5087c93624350dc9b3e674bad:0376a8d4-84e0-4aad-a7ea-109d5eba12f6:elephant.signal_processing.butter#6beecb68-130f-47f7-8d31-1d811bc0cc2e;urn:fz-juelich.de:alpaca:function_execution:Python:bb407473457d8502fb3c2fbbac074a1f9a8c44a5087c93624350dc9b3e674bad:0376a8d4-84e0-4aad-a7ea-109d5eba12f6:elephant.signal_processing.butter#a86db838-bff0-4733-b781-307cb4ebe6d3;urn:fz-juelich.de:alpaca:function_execution:Python:bb407473457d8502fb3c2fbbac074a1f9a8c44a5087c93624350dc9b3e674bad:0376a8d4-84e0-4aad-a7ea-109d5eba12f6:elephant.signal_processing.butter#748cab54-7d97-43a8-8afc-7d0260a5e45c;urn:fz-juelich.de:alpaca:function_execution:Python:bb407473457d8502fb3c2fbbac074a1f9a8c44a5087c93624350dc9b3e674bad:0376a8d4-84e0-4aad-a7ea-109d5eba12f6:elephant.signal_processing.butter#52c28142-330c-4ae2-8cda-f9918db1da51;urn:fz-juelich.de:alpaca:function_execution:Python:bb407473457d8502fb3c2fbbac074a1f9a8c44a5087c93624350dc9b3e674bad:0376a8d4-84e0-4aad-a7ea-109d5eba12f6:elephant.signal_processing.butter#c03fad59-f900-4c66-a2f7-e5a10843e030;urn:fz-juelich.de:alpaca:function_execution:Python:bb407473457d8502fb3c2fbbac074a1f9a8c44a5087c93624350dc9b3e674bad:0376a8d4-84e0-4aad-a7ea-109d5eba12f6:elephant.signal_processing.butter#dae8bd69-c796-4920-af61-b19aaea01a2c;urn:fz-juelich.de:alpaca:function_execution:Python:bb407473457d8502fb3c2fbbac074a1f9a8c44a5087c93624350dc9b3e674bad:0376a8d4-84e0-4aad-a7ea-109d5eba12f6:elephant.signal_processing.butter#1f8996ac-032f-405d-a143-f9a100dfc095;urn:fz-juelich.de:alpaca:function_execution:Python:bb407473457d8502fb3c2fbbac074a1f9a8c44a5087c93624350dc9b3e674bad:0376a8d4-84e0-4aad-a7ea-109d5eba12f6:elephant.signal_processing.butter#560611b4-f3d9-4999-a448-459689bcf0ab;urn:fz-juelich.de:alpaca:function_execution:Python:bb407473457d8502fb3c2fbbac074a1f9a8c44a5087c93624350dc9b3e674bad:0376a8d4-84e0-4aad-a7ea-109d5eba12f6:elephant.signal_processing.butter#dc39fc28-22f6-420a-ab2c-00c8b6601bd4;urn:fz-juelich.de:alpaca:function_execution:Python:bb407473457d8502fb3c2fbbac074a1f9a8c44a5087c93624350dc9b3e674bad:0376a8d4-84e0-4aad-a7ea-109d5eba12f6:elephant.signal_processing.butter#d77a0662-286a-43f1-90b4-c115e3dcc306;urn:fz-juelich.de:alpaca:function_execution:Python:bb407473457d8502fb3c2fbbac074a1f9a8c44a5087c93624350dc9b3e674bad:0376a8d4-84e0-4aad-a7ea-109d5eba12f6:elephant.signal_processing.butter#4eb00160-b097-407e-8bfa-02ac76cd4079;urn:fz-juelich.de:alpaca:function_execution:Python:bb407473457d8502fb3c2fbbac074a1f9a8c44a5087c93624350dc9b3e674bad:0376a8d4-84e0-4aad-a7ea-109d5eba12f6:elephant.signal_processing.butter#2e300fcf-4f31-4e2b-8723-b5f83452f7d7;urn:fz-juelich.de:alpaca:function_execution:Python:bb407473457d8502fb3c2fbbac074a1f9a8c44a5087c93624350dc9b3e674bad:0376a8d4-84e0-4aad-a7ea-109d5eba12f6:elephant.signal_processing.butter#af00ac4c-206b-419e-b27a-789499740577;urn:fz-juelich.de:alpaca:function_execution:Python:bb407473457d8502fb3c2fbbac074a1f9a8c44a5087c93624350dc9b3e674bad:0376a8d4-84e0-4aad-a7ea-109d5eba12f6:elephant.signal_processing.butter#b03f6da2-aaf7-4877-b1a9-d46bc94c1dd2;urn:fz-juelich.de:alpaca:function_execution:Python:bb407473457d8502fb3c2fbbac074a1f9a8c44a5087c93624350dc9b3e674bad:0376a8d4-84e0-4aad-a7ea-109d5eba12f6:elephant.signal_processing.butter#9e3ec553-d0e9-40aa-8099-8cee24c2a6ac;urn:fz-juelich.de:alpaca:function_execution:Python:bb407473457d8502fb3c2fbbac074a1f9a8c44a5087c93624350dc9b3e674bad:0376a8d4-84e0-4aad-a7ea-109d5eba12f6:elephant.signal_processing.butter#d3a74c11-13b4-4300-afb2-3aa8afb3c1fd;urn:fz-juelich.de:alpaca:function_execution:Python:bb407473457d8502fb3c2fbbac074a1f9a8c44a5087c93624350dc9b3e674bad:0376a8d4-84e0-4aad-a7ea-109d5eba12f6:elephant.signal_processing.butter#8875e355-5caf-4824-b0d7-0aa29addcf4f;urn:fz-juelich.de:alpaca:function_execution:Python:bb407473457d8502fb3c2fbbac074a1f9a8c44a5087c93624350dc9b3e674bad:0376a8d4-84e0-4aad-a7ea-109d5eba12f6:elephant.signal_processing.butter#3182cad1-a809-4f95-834d-f0e6f3837507;urn:fz-juelich.de:alpaca:function_execution:Python:bb407473457d8502fb3c2fbbac074a1f9a8c44a5087c93624350dc9b3e674bad:0376a8d4-84e0-4aad-a7ea-109d5eba12f6:elephant.signal_processing.butter#9a8185d9-3f11-47f7-a375-7bebe8d24981;urn:fz-juelich.de:alpaca:function_execution:Python:bb407473457d8502fb3c2fbbac074a1f9a8c44a5087c93624350dc9b3e674bad:0376a8d4-84e0-4aad-a7ea-109d5eba12f6:elephant.signal_processing.butter#4218c9de-6961-409e-b4f9-5ea40d0e74f6;urn:fz-juelich.de:alpaca:function_execution:Python:bb407473457d8502fb3c2fbbac074a1f9a8c44a5087c93624350dc9b3e674bad:0376a8d4-84e0-4aad-a7ea-109d5eba12f6:elephant.signal_processing.butter#11e2d8f7-e38f-410b-b642-240e57fe5b94;urn:fz-juelich.de:alpaca:function_execution:Python:bb407473457d8502fb3c2fbbac074a1f9a8c44a5087c93624350dc9b3e674bad:0376a8d4-84e0-4aad-a7ea-109d5eba12f6:elephant.signal_processing.butter#13095a36-3bd5-4b96-939c-0cc596bc5931;urn:fz-juelich.de:alpaca:function_execution:Python:bb407473457d8502fb3c2fbbac074a1f9a8c44a5087c93624350dc9b3e674bad:0376a8d4-84e0-4aad-a7ea-109d5eba12f6:elephant.signal_processing.butter#0a0f10d3-2eb2-4983-bbed-ed65147974cf;urn:fz-juelich.de:alpaca:function_execution:Python:bb407473457d8502fb3c2fbbac074a1f9a8c44a5087c93624350dc9b3e674bad:0376a8d4-84e0-4aad-a7ea-109d5eba12f6:elephant.signal_processing.butter#9f96785b-48ce-4788-8837-717b29eced74;urn:fz-juelich.de:alpaca:function_execution:Python:bb407473457d8502fb3c2fbbac074a1f9a8c44a5087c93624350dc9b3e674bad:0376a8d4-84e0-4aad-a7ea-109d5eba12f6:elephant.signal_processing.butter#ec79311a-e30c-4579-83f7-8fb7af5284ca;urn:fz-juelich.de:alpaca:function_execution:Python:bb407473457d8502fb3c2fbbac074a1f9a8c44a5087c93624350dc9b3e674bad:0376a8d4-84e0-4aad-a7ea-109d5eba12f6:elephant.signal_processing.butter#74a1a161-f498-4aaf-b2c4-e63a8a98baa4;urn:fz-juelich.de:alpaca:function_execution:Python:bb407473457d8502fb3c2fbbac074a1f9a8c44a5087c93624350dc9b3e674bad:0376a8d4-84e0-4aad-a7ea-109d5eba12f6:elephant.signal_processing.butter#b6c66764-b378-4c3d-9107-724683af0ea6;urn:fz-juelich.de:alpaca:function_execution:Python:bb407473457d8502fb3c2fbbac074a1f9a8c44a5087c93624350dc9b3e674bad:0376a8d4-84e0-4aad-a7ea-109d5eba12f6:elephant.signal_processing.butter#f76d31d0-175a-4cc8-a275-8a94ef8dca35;urn:fz-juelich.de:alpaca:function_execution:Python:bb407473457d8502fb3c2fbbac074a1f9a8c44a5087c93624350dc9b3e674bad:0376a8d4-84e0-4aad-a7ea-109d5eba12f6:elephant.signal_processing.butter#f266c356-279e-4827-bed6-8e509c915d83;urn:fz-juelich.de:alpaca:function_execution:Python:bb407473457d8502fb3c2fbbac074a1f9a8c44a5087c93624350dc9b3e674bad:0376a8d4-84e0-4aad-a7ea-109d5eba12f6:elephant.signal_processing.butter#2cc700e2-f298-4b1e-85da-5bed8b63dd96;urn:fz-juelich.de:alpaca:function_execution:Python:bb407473457d8502fb3c2fbbac074a1f9a8c44a5087c93624350dc9b3e674bad:0376a8d4-84e0-4aad-a7ea-109d5eba12f6:elephant.signal_processing.butter#d0743179-bb47-4d5a-be56-a711985533c1;urn:fz-juelich.de:alpaca:function_execution:Python:bb407473457d8502fb3c2fbbac074a1f9a8c44a5087c93624350dc9b3e674bad:0376a8d4-84e0-4aad-a7ea-109d5eba12f6:elephant.signal_processing.butter#43a1aada-cd40-4900-a583-3e33193ae732;urn:fz-juelich.de:alpaca:function_execution:Python:bb407473457d8502fb3c2fbbac074a1f9a8c44a5087c93624350dc9b3e674bad:0376a8d4-84e0-4aad-a7ea-109d5eba12f6:elephant.signal_processing.butter#df904f5a-ae23-4462-8ae7-75e9f5aeef18;urn:fz-juelich.de:alpaca:function_execution:Python:bb407473457d8502fb3c2fbbac074a1f9a8c44a5087c93624350dc9b3e674bad:0376a8d4-84e0-4aad-a7ea-109d5eba12f6:elephant.signal_processing.butter#80a13bc8-2fae-427a-9b43-7f002ece0b3c;urn:fz-juelich.de:alpaca:function_execution:Python:bb407473457d8502fb3c2fbbac074a1f9a8c44a5087c93624350dc9b3e674bad:0376a8d4-84e0-4aad-a7ea-109d5eba12f6:elephant.signal_processing.butter#42389ddb-def5-45de-94bc-1ce5e0a8f6f0;urn:fz-juelich.de:alpaca:function_execution:Python:bb407473457d8502fb3c2fbbac074a1f9a8c44a5087c93624350dc9b3e674bad:0376a8d4-84e0-4aad-a7ea-109d5eba12f6:elephant.signal_processing.butter#a2154025-d88c-4596-b929-b1ebde1cd97e;urn:fz-juelich.de:alpaca:function_execution:Python:bb407473457d8502fb3c2fbbac074a1f9a8c44a5087c93624350dc9b3e674bad:0376a8d4-84e0-4aad-a7ea-109d5eba12f6:elephant.signal_processing.butter#e4da4681-4c1b-4604-8eff-c504f39daaa6;urn:fz-juelich.de:alpaca:function_execution:Python:bb407473457d8502fb3c2fbbac074a1f9a8c44a5087c93624350dc9b3e674bad:0376a8d4-84e0-4aad-a7ea-109d5eba12f6:elephant.signal_processing.butter#00b84b32-bed8-4d4c-baae-cc65be9deba7;urn:fz-juelich.de:alpaca:function_execution:Python:bb407473457d8502fb3c2fbbac074a1f9a8c44a5087c93624350dc9b3e674bad:0376a8d4-84e0-4aad-a7ea-109d5eba12f6:elephant.signal_processing.butter#4b53f8d8-ab89-47f3-9385-4389bd64f1de;urn:fz-juelich.de:alpaca:function_execution:Python:bb407473457d8502fb3c2fbbac074a1f9a8c44a5087c93624350dc9b3e674bad:0376a8d4-84e0-4aad-a7ea-109d5eba12f6:elephant.signal_processing.butter#ad620335-87ec-4bcd-a072-b7991485b5ae;urn:fz-juelich.de:alpaca:function_execution:Python:bb407473457d8502fb3c2fbbac074a1f9a8c44a5087c93624350dc9b3e674bad:0376a8d4-84e0-4aad-a7ea-109d5eba12f6:elephant.signal_processing.butter#2a5a6c5a-a1e3-471d-aa20-96669f6d370e;urn:fz-juelich.de:alpaca:function_execution:Python:bb407473457d8502fb3c2fbbac074a1f9a8c44a5087c93624350dc9b3e674bad:0376a8d4-84e0-4aad-a7ea-109d5eba12f6:elephant.signal_processing.butter#8623a581-0a19-40c0-997e-324419066c98;urn:fz-juelich.de:alpaca:function_execution:Python:bb407473457d8502fb3c2fbbac074a1f9a8c44a5087c93624350dc9b3e674bad:0376a8d4-84e0-4aad-a7ea-109d5eba12f6:elephant.signal_processing.butter#1d07770e-fe02-4964-9140-319cc5c2e2a8;urn:fz-juelich.de:alpaca:function_execution:Python:bb407473457d8502fb3c2fbbac074a1f9a8c44a5087c93624350dc9b3e674bad:0376a8d4-84e0-4aad-a7ea-109d5eba12f6:elephant.signal_processing.butter#2a3c9601-bda0-4763-b723-0507df03cc65;urn:fz-juelich.de:alpaca:function_execution:Python:bb407473457d8502fb3c2fbbac074a1f9a8c44a5087c93624350dc9b3e674bad:0376a8d4-84e0-4aad-a7ea-109d5eba12f6:elephant.signal_processing.butter#5ab55652-e416-4111-b028-819bf343c171;urn:fz-juelich.de:alpaca:function_execution:Python:bb407473457d8502fb3c2fbbac074a1f9a8c44a5087c93624350dc9b3e674bad:0376a8d4-84e0-4aad-a7ea-109d5eba12f6:elephant.signal_processing.butter#0131412b-7b41-4fc6-94db-901dc493c482;urn:fz-juelich.de:alpaca:function_execution:Python:bb407473457d8502fb3c2fbbac074a1f9a8c44a5087c93624350dc9b3e674bad:0376a8d4-84e0-4aad-a7ea-109d5eba12f6:elephant.signal_processing.butter#0f1af558-db2c-41af-ac90-c70a586b9b61;urn:fz-juelich.de:alpaca:function_execution:Python:bb407473457d8502fb3c2fbbac074a1f9a8c44a5087c93624350dc9b3e674bad:0376a8d4-84e0-4aad-a7ea-109d5eba12f6:elephant.signal_processing.butter#513a7602-9e46-49c0-ba23-057b27164a2b;urn:fz-juelich.de:alpaca:function_execution:Python:bb407473457d8502fb3c2fbbac074a1f9a8c44a5087c93624350dc9b3e674bad:0376a8d4-84e0-4aad-a7ea-109d5eba12f6:elephant.signal_processing.butter#897d1223-0a84-430d-8f20-70ce4c3800a6;urn:fz-juelich.de:alpaca:function_execution:Python:bb407473457d8502fb3c2fbbac074a1f9a8c44a5087c93624350dc9b3e674bad:0376a8d4-84e0-4aad-a7ea-109d5eba12f6:elephant.signal_processing.butter#e0c514b7-ce0f-4097-b3c2-1879d212baef;urn:fz-juelich.de:alpaca:function_execution:Python:bb407473457d8502fb3c2fbbac074a1f9a8c44a5087c93624350dc9b3e674bad:0376a8d4-84e0-4aad-a7ea-109d5eba12f6:elephant.signal_processing.butter#331dc660-aa31-46de-9536-27e4df46b84a;urn:fz-juelich.de:alpaca:function_execution:Python:bb407473457d8502fb3c2fbbac074a1f9a8c44a5087c93624350dc9b3e674bad:0376a8d4-84e0-4aad-a7ea-109d5eba12f6:elephant.signal_processing.butter#382abb55-0a5c-445b-bdad-e14c1f656b84;urn:fz-juelich.de:alpaca:function_execution:Python:bb407473457d8502fb3c2fbbac074a1f9a8c44a5087c93624350dc9b3e674bad:0376a8d4-84e0-4aad-a7ea-109d5eba12f6:elephant.signal_processing.butter#0b268713-b840-45b4-a67d-8a286210e349;urn:fz-juelich.de:alpaca:function_execution:Python:bb407473457d8502fb3c2fbbac074a1f9a8c44a5087c93624350dc9b3e674bad:0376a8d4-84e0-4aad-a7ea-109d5eba12f6:elephant.signal_processing.butter#c1c707f7-5cef-4898-a252-3f68ee892e11;urn:fz-juelich.de:alpaca:function_execution:Python:bb407473457d8502fb3c2fbbac074a1f9a8c44a5087c93624350dc9b3e674bad:0376a8d4-84e0-4aad-a7ea-109d5eba12f6:elephant.signal_processing.butter#ffd5503c-fef3-4840-aefe-b62a40b9e7b7;urn:fz-juelich.de:alpaca:function_execution:Python:bb407473457d8502fb3c2fbbac074a1f9a8c44a5087c93624350dc9b3e674bad:0376a8d4-84e0-4aad-a7ea-109d5eba12f6:elephant.signal_processing.butter#354167c6-7f56-44d2-8b19-4f2cfdfa09ac;urn:fz-juelich.de:alpaca:function_execution:Python:bb407473457d8502fb3c2fbbac074a1f9a8c44a5087c93624350dc9b3e674bad:0376a8d4-84e0-4aad-a7ea-109d5eba12f6:elephant.signal_processing.butter#c4577bc9-46ca-4060-8136-0f43191bc4ae;urn:fz-juelich.de:alpaca:function_execution:Python:bb407473457d8502fb3c2fbbac074a1f9a8c44a5087c93624350dc9b3e674bad:0376a8d4-84e0-4aad-a7ea-109d5eba12f6:elephant.signal_processing.butter#3e518dcb-c3e4-4a5d-94f8-82ae52e0a3e9;urn:fz-juelich.de:alpaca:function_execution:Python:bb407473457d8502fb3c2fbbac074a1f9a8c44a5087c93624350dc9b3e674bad:0376a8d4-84e0-4aad-a7ea-109d5eba12f6:elephant.signal_processing.butter#afbb7ce3-d7bc-4df3-8ff9-368c4359cce1;urn:fz-juelich.de:alpaca:function_execution:Python:bb407473457d8502fb3c2fbbac074a1f9a8c44a5087c93624350dc9b3e674bad:0376a8d4-84e0-4aad-a7ea-109d5eba12f6:elephant.signal_processing.butter#1680a1bb-b533-49ac-99e1-2efa93ab070e;urn:fz-juelich.de:alpaca:function_execution:Python:bb407473457d8502fb3c2fbbac074a1f9a8c44a5087c93624350dc9b3e674bad:0376a8d4-84e0-4aad-a7ea-109d5eba12f6:elephant.signal_processing.butter#0cbc289b-200c-4dab-9222-de62f4f9f075;urn:fz-juelich.de:alpaca:function_execution:Python:bb407473457d8502fb3c2fbbac074a1f9a8c44a5087c93624350dc9b3e674bad:0376a8d4-84e0-4aad-a7ea-109d5eba12f6:elephant.signal_processing.butter#52b1c1f9-c219-41f6-a50e-51cce6bda0dd;urn:fz-juelich.de:alpaca:function_execution:Python:bb407473457d8502fb3c2fbbac074a1f9a8c44a5087c93624350dc9b3e674bad:0376a8d4-84e0-4aad-a7ea-109d5eba12f6:elephant.signal_processing.butter#d85051ca-ff37-4be2-ba22-ff0350d86ab1;urn:fz-juelich.de:alpaca:function_execution:Python:bb407473457d8502fb3c2fbbac074a1f9a8c44a5087c93624350dc9b3e674bad:0376a8d4-84e0-4aad-a7ea-109d5eba12f6:elephant.signal_processing.butter#f4a64c6a-176b-4c97-8552-bdeb8d771807;urn:fz-juelich.de:alpaca:function_execution:Python:bb407473457d8502fb3c2fbbac074a1f9a8c44a5087c93624350dc9b3e674bad:0376a8d4-84e0-4aad-a7ea-109d5eba12f6:elephant.signal_processing.butter#32716f45-1506-438a-89cc-3e8735d2277a;urn:fz-juelich.de:alpaca:function_execution:Python:bb407473457d8502fb3c2fbbac074a1f9a8c44a5087c93624350dc9b3e674bad:0376a8d4-84e0-4aad-a7ea-109d5eba12f6:elephant.signal_processing.butter#1c1b167b-cda0-44cf-ae85-b0d0cdc17324;urn:fz-juelich.de:alpaca:function_execution:Python:bb407473457d8502fb3c2fbbac074a1f9a8c44a5087c93624350dc9b3e674bad:0376a8d4-84e0-4aad-a7ea-109d5eba12f6:elephant.signal_processing.butter#f2a74221-a1ba-466a-a6e6-05ea5fda2277;urn:fz-juelich.de:alpaca:function_execution:Python:bb407473457d8502fb3c2fbbac074a1f9a8c44a5087c93624350dc9b3e674bad:0376a8d4-84e0-4aad-a7ea-109d5eba12f6:elephant.signal_processing.butter#e85e8379-5162-4b7b-bd41-604bf8ad486e;urn:fz-juelich.de:alpaca:function_execution:Python:bb407473457d8502fb3c2fbbac074a1f9a8c44a5087c93624350dc9b3e674bad:0376a8d4-84e0-4aad-a7ea-109d5eba12f6:elephant.signal_processing.butter#b2c27363-416b-4e25-90c8-b8bd0042002a;urn:fz-juelich.de:alpaca:function_execution:Python:bb407473457d8502fb3c2fbbac074a1f9a8c44a5087c93624350dc9b3e674bad:0376a8d4-84e0-4aad-a7ea-109d5eba12f6:elephant.signal_processing.butter#32f3bc4e-4c3b-451f-a55b-71d1ff898d79;urn:fz-juelich.de:alpaca:function_execution:Python:bb407473457d8502fb3c2fbbac074a1f9a8c44a5087c93624350dc9b3e674bad:0376a8d4-84e0-4aad-a7ea-109d5eba12f6:elephant.signal_processing.butter#a0aec394-8f18-486f-b7bb-26313a514c1a;urn:fz-juelich.de:alpaca:function_execution:Python:bb407473457d8502fb3c2fbbac074a1f9a8c44a5087c93624350dc9b3e674bad:0376a8d4-84e0-4aad-a7ea-109d5eba12f6:elephant.signal_processing.butter#2170bbc5-1530-4173-ad86-03fac4900152;urn:fz-juelich.de:alpaca:function_execution:Python:bb407473457d8502fb3c2fbbac074a1f9a8c44a5087c93624350dc9b3e674bad:0376a8d4-84e0-4aad-a7ea-109d5eba12f6:elephant.signal_processing.butter#e1206618-5c38-4ab4-9d87-1d87f87400ab;urn:fz-juelich.de:alpaca:function_execution:Python:bb407473457d8502fb3c2fbbac074a1f9a8c44a5087c93624350dc9b3e674bad:0376a8d4-84e0-4aad-a7ea-109d5eba12f6:elephant.signal_processing.butter#28f73210-f986-40c9-b330-228523460520;urn:fz-juelich.de:alpaca:function_execution:Python:bb407473457d8502fb3c2fbbac074a1f9a8c44a5087c93624350dc9b3e674bad:0376a8d4-84e0-4aad-a7ea-109d5eba12f6:elephant.signal_processing.butter#5d62e48c-7c62-4102-99cb-fe986e32a966;urn:fz-juelich.de:alpaca:function_execution:Python:bb407473457d8502fb3c2fbbac074a1f9a8c44a5087c93624350dc9b3e674bad:0376a8d4-84e0-4aad-a7ea-109d5eba12f6:elephant.signal_processing.butter#563002a1-6ea4-48b5-b8e7-f4bcd753bd9e;urn:fz-juelich.de:alpaca:function_execution:Python:bb407473457d8502fb3c2fbbac074a1f9a8c44a5087c93624350dc9b3e674bad:0376a8d4-84e0-4aad-a7ea-109d5eba12f6:elephant.signal_processing.butter#beb18e87-f1b7-4c7e-a781-b634644bd1aa;urn:fz-juelich.de:alpaca:function_execution:Python:bb407473457d8502fb3c2fbbac074a1f9a8c44a5087c93624350dc9b3e674bad:0376a8d4-84e0-4aad-a7ea-109d5eba12f6:elephant.signal_processing.butter#2cddcd79-c60a-4b64-8a50-4d38b36b95f7;urn:fz-juelich.de:alpaca:function_execution:Python:bb407473457d8502fb3c2fbbac074a1f9a8c44a5087c93624350dc9b3e674bad:0376a8d4-84e0-4aad-a7ea-109d5eba12f6:elephant.signal_processing.butter#9f148318-965c-4d7b-b2d5-e798359f1796;urn:fz-juelich.de:alpaca:function_execution:Python:bb407473457d8502fb3c2fbbac074a1f9a8c44a5087c93624350dc9b3e674bad:0376a8d4-84e0-4aad-a7ea-109d5eba12f6:elephant.signal_processing.butter#3025dfae-c613-4ae4-89b2-cac097b72062;urn:fz-juelich.de:alpaca:function_execution:Python:bb407473457d8502fb3c2fbbac074a1f9a8c44a5087c93624350dc9b3e674bad:0376a8d4-84e0-4aad-a7ea-109d5eba12f6:elephant.signal_processing.butter#a8d30686-6648-449b-a9d3-94b797010a34;urn:fz-juelich.de:alpaca:function_execution:Python:bb407473457d8502fb3c2fbbac074a1f9a8c44a5087c93624350dc9b3e674bad:0376a8d4-84e0-4aad-a7ea-109d5eba12f6:elephant.signal_processing.butter#fabdcefc-8fb8-49b3-89f3-c148eb4d5000;urn:fz-juelich.de:alpaca:function_execution:Python:bb407473457d8502fb3c2fbbac074a1f9a8c44a5087c93624350dc9b3e674bad:0376a8d4-84e0-4aad-a7ea-109d5eba12f6:elephant.signal_processing.butter#2ae8d2e1-96fe-4037-b9e0-0ca7dd080767;urn:fz-juelich.de:alpaca:function_execution:Python:bb407473457d8502fb3c2fbbac074a1f9a8c44a5087c93624350dc9b3e674bad:0376a8d4-84e0-4aad-a7ea-109d5eba12f6:elephant.signal_processing.butter#07501cbf-309a-4b30-806e-8a4727ab12ab;urn:fz-juelich.de:alpaca:function_execution:Python:bb407473457d8502fb3c2fbbac074a1f9a8c44a5087c93624350dc9b3e674bad:0376a8d4-84e0-4aad-a7ea-109d5eba12f6:elephant.signal_processing.butter#3fe18164-09c5-4f86-a073-999d247665b5;urn:fz-juelich.de:alpaca:function_execution:Python:bb407473457d8502fb3c2fbbac074a1f9a8c44a5087c93624350dc9b3e674bad:0376a8d4-84e0-4aad-a7ea-109d5eba12f6:elephant.signal_processing.butter#63223e9a-5fa7-4d5e-b21f-b4bf61069831;urn:fz-juelich.de:alpaca:function_execution:Python:bb407473457d8502fb3c2fbbac074a1f9a8c44a5087c93624350dc9b3e674bad:0376a8d4-84e0-4aad-a7ea-109d5eba12f6:elephant.signal_processing.butter#5e0e9a64-562e-473b-aacd-7f7f4505dffb;urn:fz-juelich.de:alpaca:function_execution:Python:bb407473457d8502fb3c2fbbac074a1f9a8c44a5087c93624350dc9b3e674bad:0376a8d4-84e0-4aad-a7ea-109d5eba12f6:elephant.signal_processing.butter#774542ad-94ac-492e-8754-e97c65b2edf8;urn:fz-juelich.de:alpaca:function_execution:Python:bb407473457d8502fb3c2fbbac074a1f9a8c44a5087c93624350dc9b3e674bad:0376a8d4-84e0-4aad-a7ea-109d5eba12f6:elephant.signal_processing.butter#5661dc4a-796a-40b2-b681-5f87efe1aeb7;urn:fz-juelich.de:alpaca:function_execution:Python:bb407473457d8502fb3c2fbbac074a1f9a8c44a5087c93624350dc9b3e674bad:0376a8d4-84e0-4aad-a7ea-109d5eba12f6:elephant.signal_processing.butter#d8b40e05-dce1-4f91-9e46-d98d54ae34d8;urn:fz-juelich.de:alpaca:function_execution:Python:bb407473457d8502fb3c2fbbac074a1f9a8c44a5087c93624350dc9b3e674bad:0376a8d4-84e0-4aad-a7ea-109d5eba12f6:elephant.signal_processing.butter#436da097-3b3c-459c-8308-50fd118b2f27;urn:fz-juelich.de:alpaca:function_execution:Python:bb407473457d8502fb3c2fbbac074a1f9a8c44a5087c93624350dc9b3e674bad:0376a8d4-84e0-4aad-a7ea-109d5eba12f6:elephant.signal_processing.butter#1a3c1f3e-fc87-40c2-b3a1-564d0697343d;urn:fz-juelich.de:alpaca:function_execution:Python:bb407473457d8502fb3c2fbbac074a1f9a8c44a5087c93624350dc9b3e674bad:0376a8d4-84e0-4aad-a7ea-109d5eba12f6:elephant.signal_processing.butter#3e63609a-4bc4-4204-aa2f-f2450309a4c7;urn:fz-juelich.de:alpaca:function_execution:Python:bb407473457d8502fb3c2fbbac074a1f9a8c44a5087c93624350dc9b3e674bad:0376a8d4-84e0-4aad-a7ea-109d5eba12f6:elephant.signal_processing.butter#daa24934-d477-4ed6-9dd8-ba35288c6fd5;urn:fz-juelich.de:alpaca:function_execution:Python:bb407473457d8502fb3c2fbbac074a1f9a8c44a5087c93624350dc9b3e674bad:0376a8d4-84e0-4aad-a7ea-109d5eba12f6:elephant.signal_processing.butter#989fee77-1e03-4342-bbae-8b3c809a7a53;urn:fz-juelich.de:alpaca:function_execution:Python:bb407473457d8502fb3c2fbbac074a1f9a8c44a5087c93624350dc9b3e674bad:0376a8d4-84e0-4aad-a7ea-109d5eba12f6:elephant.signal_processing.butter#af41ad8f-c374-48e5-9c64-2704db2ecfc9;urn:fz-juelich.de:alpaca:function_execution:Python:bb407473457d8502fb3c2fbbac074a1f9a8c44a5087c93624350dc9b3e674bad:0376a8d4-84e0-4aad-a7ea-109d5eba12f6:elephant.signal_processing.butter#0da99ef2-ca33-48a8-a1ba-70edd322be3c;urn:fz-juelich.de:alpaca:function_execution:Python:bb407473457d8502fb3c2fbbac074a1f9a8c44a5087c93624350dc9b3e674bad:0376a8d4-84e0-4aad-a7ea-109d5eba12f6:elephant.signal_processing.butter#e22e5422-9260-41b8-9d06-8169e1f7f4d2;urn:fz-juelich.de:alpaca:function_execution:Python:bb407473457d8502fb3c2fbbac074a1f9a8c44a5087c93624350dc9b3e674bad:0376a8d4-84e0-4aad-a7ea-109d5eba12f6:elephant.signal_processing.butter#28e03c86-5d82-405e-90d0-d0834771aa98;urn:fz-juelich.de:alpaca:function_execution:Python:bb407473457d8502fb3c2fbbac074a1f9a8c44a5087c93624350dc9b3e674bad:0376a8d4-84e0-4aad-a7ea-109d5eba12f6:elephant.signal_processing.butter#232b60f8-ed12-4dfd-b85a-78686f3f1cee;urn:fz-juelich.de:alpaca:function_execution:Python:bb407473457d8502fb3c2fbbac074a1f9a8c44a5087c93624350dc9b3e674bad:0376a8d4-84e0-4aad-a7ea-109d5eba12f6:elephant.signal_processing.butter#6505f188-db2d-4f7b-a85e-d2261c38e02a;urn:fz-juelich.de:alpaca:function_execution:Python:bb407473457d8502fb3c2fbbac074a1f9a8c44a5087c93624350dc9b3e674bad:0376a8d4-84e0-4aad-a7ea-109d5eba12f6:elephant.signal_processing.butter#4855be6d-2a93-4985-92a4-b80e77642123;urn:fz-juelich.de:alpaca:function_execution:Python:bb407473457d8502fb3c2fbbac074a1f9a8c44a5087c93624350dc9b3e674bad:0376a8d4-84e0-4aad-a7ea-109d5eba12f6:elephant.signal_processing.butter#1164efcb-16ac-412d-ba33-1317fc6a58b2;urn:fz-juelich.de:alpaca:function_execution:Python:bb407473457d8502fb3c2fbbac074a1f9a8c44a5087c93624350dc9b3e674bad:0376a8d4-84e0-4aad-a7ea-109d5eba12f6:elephant.signal_processing.butter#e4cfc49c-44ef-4aac-9476-6734a8d968f9;urn:fz-juelich.de:alpaca:function_execution:Python:bb407473457d8502fb3c2fbbac074a1f9a8c44a5087c93624350dc9b3e674bad:0376a8d4-84e0-4aad-a7ea-109d5eba12f6:elephant.signal_processing.butter#1be2e4b1-f228-46f2-a201-c853f7a0a553;urn:fz-juelich.de:alpaca:function_execution:Python:bb407473457d8502fb3c2fbbac074a1f9a8c44a5087c93624350dc9b3e674bad:0376a8d4-84e0-4aad-a7ea-109d5eba12f6:elephant.signal_processing.butter#97986b09-f030-45b1-97c9-dd2269a2fc1e;urn:fz-juelich.de:alpaca:function_execution:Python:bb407473457d8502fb3c2fbbac074a1f9a8c44a5087c93624350dc9b3e674bad:0376a8d4-84e0-4aad-a7ea-109d5eba12f6:elephant.signal_processing.butter#ee6237f1-8ece-4613-9c07-5ab21013b2c3;urn:fz-juelich.de:alpaca:function_execution:Python:bb407473457d8502fb3c2fbbac074a1f9a8c44a5087c93624350dc9b3e674bad:0376a8d4-84e0-4aad-a7ea-109d5eba12f6:elephant.signal_processing.butter#f3885203-54e4-4757-b29d-82c9fc5cbeeb;urn:fz-juelich.de:alpaca:function_execution:Python:bb407473457d8502fb3c2fbbac074a1f9a8c44a5087c93624350dc9b3e674bad:0376a8d4-84e0-4aad-a7ea-109d5eba12f6:elephant.signal_processing.butter#410fa6b1-344e-4c77-abf2-118a2521cae4;urn:fz-juelich.de:alpaca:function_execution:Python:bb407473457d8502fb3c2fbbac074a1f9a8c44a5087c93624350dc9b3e674bad:0376a8d4-84e0-4aad-a7ea-109d5eba12f6:elephant.signal_processing.butter#598cc33e-3585-4bd0-bc58-87ac9f8a87f5;urn:fz-juelich.de:alpaca:function_execution:Python:bb407473457d8502fb3c2fbbac074a1f9a8c44a5087c93624350dc9b3e674bad:0376a8d4-84e0-4aad-a7ea-109d5eba12f6:elephant.signal_processing.butter#d57255f8-7864-4662-a409-4660aaab8630;urn:fz-juelich.de:alpaca:function_execution:Python:bb407473457d8502fb3c2fbbac074a1f9a8c44a5087c93624350dc9b3e674bad:0376a8d4-84e0-4aad-a7ea-109d5eba12f6:elephant.signal_processing.butter#cbdeccfd-f67c-4736-909d-30eafbae4fd1;urn:fz-juelich.de:alpaca:function_execution:Python:bb407473457d8502fb3c2fbbac074a1f9a8c44a5087c93624350dc9b3e674bad:0376a8d4-84e0-4aad-a7ea-109d5eba12f6:elephant.signal_processing.butter#61916a4a-7862-4643-92a6-3eb9569c2e83;urn:fz-juelich.de:alpaca:function_execution:Python:bb407473457d8502fb3c2fbbac074a1f9a8c44a5087c93624350dc9b3e674bad:0376a8d4-84e0-4aad-a7ea-109d5eba12f6:elephant.signal_processing.butter#7af12e42-5b68-4943-a180-acdb960ad1db;urn:fz-juelich.de:alpaca:function_execution:Python:bb407473457d8502fb3c2fbbac074a1f9a8c44a5087c93624350dc9b3e674bad:0376a8d4-84e0-4aad-a7ea-109d5eba12f6:elephant.signal_processing.butter#9376b37b-38a2-4d7b-a63d-7967d4f31720;urn:fz-juelich.de:alpaca:function_execution:Python:bb407473457d8502fb3c2fbbac074a1f9a8c44a5087c93624350dc9b3e674bad:0376a8d4-84e0-4aad-a7ea-109d5eba12f6:elephant.signal_processing.butter#6d85e6b4-943f-4589-9f13-50d36c1b8e9f;urn:fz-juelich.de:alpaca:function_execution:Python:bb407473457d8502fb3c2fbbac074a1f9a8c44a5087c93624350dc9b3e674bad:0376a8d4-84e0-4aad-a7ea-109d5eba12f6:elephant.signal_processing.butter#4c6bf49b-2377-4f38-ad05-da4f4c987934;urn:fz-juelich.de:alpaca:function_execution:Python:bb407473457d8502fb3c2fbbac074a1f9a8c44a5087c93624350dc9b3e674bad:0376a8d4-84e0-4aad-a7ea-109d5eba12f6:elephant.signal_processing.butter#d318c017-a701-4740-b9d3-619c2a770215;urn:fz-juelich.de:alpaca:function_execution:Python:bb407473457d8502fb3c2fbbac074a1f9a8c44a5087c93624350dc9b3e674bad:0376a8d4-84e0-4aad-a7ea-109d5eba12f6:elephant.signal_processing.butter#2fd2ce3e-3a4e-484e-af55-93b39fc42ce7;urn:fz-juelich.de:alpaca:function_execution:Python:bb407473457d8502fb3c2fbbac074a1f9a8c44a5087c93624350dc9b3e674bad:0376a8d4-84e0-4aad-a7ea-109d5eba12f6:elephant.signal_processing.butter#6bc793c7-e465-4205-8317-77372d3fa259;urn:fz-juelich.de:alpaca:function_execution:Python:bb407473457d8502fb3c2fbbac074a1f9a8c44a5087c93624350dc9b3e674bad:0376a8d4-84e0-4aad-a7ea-109d5eba12f6:elephant.signal_processing.butter#103726ec-b352-4bfc-be62-eb7f3d507bec;urn:fz-juelich.de:alpaca:function_execution:Python:bb407473457d8502fb3c2fbbac074a1f9a8c44a5087c93624350dc9b3e674bad:0376a8d4-84e0-4aad-a7ea-109d5eba12f6:elephant.signal_processing.butter#1f7eef17-8506-4583-b1cc-b25aef468104;urn:fz-juelich.de:alpaca:function_execution:Python:bb407473457d8502fb3c2fbbac074a1f9a8c44a5087c93624350dc9b3e674bad:0376a8d4-84e0-4aad-a7ea-109d5eba12f6:elephant.signal_processing.butter#59e5e3aa-446e-4b07-ad03-8f6725d821ec;urn:fz-juelich.de:alpaca:function_execution:Python:bb407473457d8502fb3c2fbbac074a1f9a8c44a5087c93624350dc9b3e674bad:0376a8d4-84e0-4aad-a7ea-109d5eba12f6:elephant.signal_processing.butter#c827c6ac-4bd8-47eb-8429-a25f0076ed40" />
          <attvalue for="1" value="277" />
          <attvalue for="4" value="elephant.signal_processing.butter" />
          <attvalue for="2" value="function" />
          <attvalue for="22" value="004c80c1-a4f5-4036-bd83-4a321f68a293;00b84b32-bed8-4d4c-baae-cc65be9deba7;0131412b-7b41-4fc6-94db-901dc493c482;01d273ee-581e-4748-b48e-0300314cf929;028564aa-8e90-4abc-867b-60f953f1d2ef;04663e83-2114-4a59-a522-c7a6fd7ab89e;0677f4ff-3cf9-426f-82c4-81db400d5224;07501cbf-309a-4b30-806e-8a4727ab12ab;089a33e3-f46e-4d4a-bf06-bc0f782bf023;0a0f10d3-2eb2-4983-bbed-ed65147974cf;0b236078-2e4e-4b4d-a758-f28f5a94d6a5;0b268713-b840-45b4-a67d-8a286210e349;0cb8537c-a40e-42a9-8834-476fe78bc3b7;0cbc289b-200c-4dab-9222-de62f4f9f075;0da99ef2-ca33-48a8-a1ba-70edd322be3c;0e7907b0-1eff-49bb-9b36-3ffc8e9037b3;0f1af558-db2c-41af-ac90-c70a586b9b61;103726ec-b352-4bfc-be62-eb7f3d507bec;1164efcb-16ac-412d-ba33-1317fc6a58b2;11e2d8f7-e38f-410b-b642-240e57fe5b94;13095a36-3bd5-4b96-939c-0cc596bc5931;1680a1bb-b533-49ac-99e1-2efa93ab070e;18bf17b4-cf4e-44fa-9fec-804d0d4ab1bf;1a3c1f3e-fc87-40c2-b3a1-564d0697343d;1bb89c8e-4989-432c-8132-30826c08b90d;1be2e4b1-f228-46f2-a201-c853f7a0a553;1c1b167b-cda0-44cf-ae85-b0d0cdc17324;1caa4daf-becc-4abf-b3c0-f1766d7b1f30;1d07770e-fe02-4964-9140-319cc5c2e2a8;1f7eef17-8506-4583-b1cc-b25aef468104;1f8996ac-032f-405d-a143-f9a100dfc095;2008fa19-550a-4ec5-bbb6-f4d751f940e3;2170bbc5-1530-4173-ad86-03fac4900152;22c8f936-ab43-4ddd-8bb5-c10894b4bf11;232b60f8-ed12-4dfd-b85a-78686f3f1cee;27da6367-1529-4211-b654-fc1717954d29;28e03c86-5d82-405e-90d0-d0834771aa98;28f73210-f986-40c9-b330-228523460520;291253e0-47c1-4778-b60a-84890db7f125;2a3c9601-bda0-4763-b723-0507df03cc65;2a5a6c5a-a1e3-471d-aa20-96669f6d370e;2ae8d2e1-96fe-4037-b9e0-0ca7dd080767;2c73a458-d736-423e-86fd-645753c9378f;2cc700e2-f298-4b1e-85da-5bed8b63dd96;2cddcd79-c60a-4b64-8a50-4d38b36b95f7;2d49edb5-4197-447f-b652-97c9af5fd0b5;2e300fcf-4f31-4e2b-8723-b5f83452f7d7;2fd2ce3e-3a4e-484e-af55-93b39fc42ce7;3025dfae-c613-4ae4-89b2-cac097b72062;304ca332-db9e-41c8-a233-986d51564049;311cdeb5-fd2e-46e7-b2f3-95dcb0614d2a;311df8b0-d75b-47ac-bace-abc96956cace;3182cad1-a809-4f95-834d-f0e6f3837507;32716f45-1506-438a-89cc-3e8735d2277a;32f3bc4e-4c3b-451f-a55b-71d1ff898d79;331dc660-aa31-46de-9536-27e4df46b84a;3475e733-107b-46be-a47a-4ac4c0dd6265;354167c6-7f56-44d2-8b19-4f2cfdfa09ac;360d6ff8-dae2-466e-a5d9-92f7b12c4200;3785d821-ba54-46e1-a592-12035e527992;382abb55-0a5c-445b-bdad-e14c1f656b84;3893efb1-59df-4bbe-bea1-6afebfd45bc1;390d809b-c796-42be-9784-a5d0743bfba5;39fc33d9-04ca-4241-8cc9-e757fb5455d1;3daea881-d28b-45cc-8714-8e06dfeecca4;3e518dcb-c3e4-4a5d-94f8-82ae52e0a3e9;3e63609a-4bc4-4204-aa2f-f2450309a4c7;3fe18164-09c5-4f86-a073-999d247665b5;410fa6b1-344e-4c77-abf2-118a2521cae4;415b4f0b-762b-4a90-abff-1bd4c0d91d68;4218c9de-6961-409e-b4f9-5ea40d0e74f6;42389ddb-def5-45de-94bc-1ce5e0a8f6f0;436da097-3b3c-459c-8308-50fd118b2f27;43a1aada-cd40-4900-a583-3e33193ae732;4435b12f-229c-4a01-ab6c-b4a833f6b5c4;468daa74-0e60-4489-b238-b67489501c45;478f5505-8820-4ced-9f7b-22ed80429112;4855be6d-2a93-4985-92a4-b80e77642123;495c313f-6719-4cfe-bc2a-9e90d91aee41;4b1e8139-969d-4e21-962e-b8051ec11f5d;4b53f8d8-ab89-47f3-9385-4389bd64f1de;4be87e4c-23a8-4d50-a861-e387cd6114f0;4c6bf49b-2377-4f38-ad05-da4f4c987934;4eb00160-b097-407e-8bfa-02ac76cd4079;4ecac636-e3da-4e1e-b082-f6425352b0c4;4f43aa57-bb08-4470-8285-75b652cbbc1f;50c69c55-3020-4f2a-9a36-26a395adb36c;513a7602-9e46-49c0-ba23-057b27164a2b;52b1c1f9-c219-41f6-a50e-51cce6bda0dd;52c28142-330c-4ae2-8cda-f9918db1da51;537542af-e01c-4857-86e3-ceadf723454a;55c9ee77-9076-4023-987b-3e4592ab649a;560611b4-f3d9-4999-a448-459689bcf0ab;563002a1-6ea4-48b5-b8e7-f4bcd753bd9e;5661dc4a-796a-40b2-b681-5f87efe1aeb7;5888902a-fe56-4e56-b98d-71452c499172;598cc33e-3585-4bd0-bc58-87ac9f8a87f5;59e5e3aa-446e-4b07-ad03-8f6725d821ec;5a13518b-de68-4abc-bb24-1aa9be060e6a;5ab55652-e416-4111-b028-819bf343c171;5cc5a7be-fd0a-44cd-a1f7-0b2563d089ec;5d62e48c-7c62-4102-99cb-fe986e32a966;5e0e9a64-562e-473b-aacd-7f7f4505dffb;5f1fdd20-1139-477e-a3ab-6517b7ed36f5;61916a4a-7862-4643-92a6-3eb9569c2e83;6293b9c5-0031-4eba-a8e2-3c3572268dd7;63223e9a-5fa7-4d5e-b21f-b4bf61069831;6505f188-db2d-4f7b-a85e-d2261c38e02a;69d78e99-94bd-43f2-b0fb-ef9e4b1bdd5c;6aad3117-bbda-4fd7-8aac-120dbf7589f8;6bc793c7-e465-4205-8317-77372d3fa259;6beecb68-130f-47f7-8d31-1d811bc0cc2e;6c698f31-4fe6-44af-bfd2-9e704a882206;6d225ac7-fd03-4b19-b6bd-e2346f94999a;6d85e6b4-943f-4589-9f13-50d36c1b8e9f;6eb4b70d-7a70-4c9f-ad4c-168df6163c65;705431dd-70a9-4d3f-84d0-37d2579612c9;7127a5ec-cb2c-4dbb-a325-280d86d423b9;748cab54-7d97-43a8-8afc-7d0260a5e45c;74a1a161-f498-4aaf-b2c4-e63a8a98baa4;7536c900-3770-4490-a84a-9837849f4538;774542ad-94ac-492e-8754-e97c65b2edf8;79e73a89-85a2-4a9a-9d7d-3359f1e2955b;7a37cf12-eea8-44f3-a4d5-8e5710ee98f1;7ad4d014-7620-4d52-8c91-4c4f88151164;7af12e42-5b68-4943-a180-acdb960ad1db;7b8f7262-d553-4e29-9a2b-05bfaa62fffc;7bf12945-0590-4965-9659-f75158d5d9f0;7d297a36-384d-4630-889b-6f45fec55560;7e320b0f-94ea-4116-a04b-9321753ff2a5;7eb6fd1a-a363-4ae5-b51e-4103324726c0;7f6387c3-6e08-4d93-b5cc-96b1285d7104;80a13bc8-2fae-427a-9b43-7f002ece0b3c;814690c1-6133-4f13-86dd-1f64852b178d;81fe7b68-c6b1-408a-b4c5-4f3afa9ee43d;83187431-9da5-4b75-8f8a-1b08dd6cd3b5;84c9f1a7-6003-493d-a23a-a53d3dd7b09d;8615fafb-06e2-4836-84cd-60e51b20a34e;8623a581-0a19-40c0-997e-324419066c98;8875e355-5caf-4824-b0d7-0aa29addcf4f;88aec81c-ac33-40d4-b998-cf416cc14388;897d1223-0a84-430d-8f20-70ce4c3800a6;8cdaa72e-d533-4dd7-be0a-9f2c9523af07;8cfee47e-9acc-44aa-af60-1b6bccd3b5b5;8fb83c21-6293-430e-89cc-34b1b11dcba0;8fc30700-7e57-4570-9604-b0bb06ddec4d;90f6120f-fe4a-47da-b762-659add39e5a1;918be446-08d1-45b6-9d14-8e80df25104e;92f013e2-f421-492a-a8d0-afba45b18a08;934ac947-0fe7-48b1-8aab-5a430bb02e5c;9376b37b-38a2-4d7b-a63d-7967d4f31720;93bbb519-d6de-45dd-9cac-dad85252d649;94e82a48-a187-4c9e-ba52-66451123bd3a;97986b09-f030-45b1-97c9-dd2269a2fc1e;9854e80f-d2d2-4290-9900-5ba873c2319a;988ff97c-14a3-4744-ba8a-4d20732f4cab;989fee77-1e03-4342-bbae-8b3c809a7a53;9977adb4-3a8e-4410-9515-0a441a53be68;9a8185d9-3f11-47f7-a375-7bebe8d24981;9ab3bfb5-c9ce-441f-8e9e-5e6cb8e11bab;9b870f15-ab24-4c75-94f8-702578f60f8e;9c007c9e-7207-40b7-9ce9-08c72e982401;9c338f8c-584c-4dd5-a651-94a067c6cc14;9d10ea43-815d-4e28-b066-055110aa2d9c;9d46d7be-43e7-4f9a-a3fc-54e51e597264;9df34bdf-82d2-46fa-b661-8e7a61f35de7;9e3ec553-d0e9-40aa-8099-8cee24c2a6ac;9f148318-965c-4d7b-b2d5-e798359f1796;9f17f9a7-5288-45a8-8c56-784de6df7d5b;9f96785b-48ce-4788-8837-717b29eced74;a0aec394-8f18-486f-b7bb-26313a514c1a;a2154025-d88c-4596-b929-b1ebde1cd97e;a24f0b17-2faa-492f-a878-30b7c9a0c6df;a3c27e10-d4a6-4c3e-b9ce-b91b8640882a;a49b5c65-c69e-47ed-807d-c8d67f6378e0;a7002c2e-1623-459b-8c86-af3c55b19ecc;a7b3d43c-1b58-4b72-9b80-72b72c6c7887;a86db838-bff0-4733-b781-307cb4ebe6d3;a8d30686-6648-449b-a9d3-94b797010a34;a921bfea-b4f5-46b2-9179-6fd3be1942da;a9731c9a-31ca-48f5-8aaf-d7be5e2a08fa;a9ee4a27-fe95-4799-8f95-b16d23752f1b;aa37a70b-d855-4433-b329-f99dcde03758;ad620335-87ec-4bcd-a072-b7991485b5ae;adc1c5c4-9ffe-4f86-ae2c-40b8cd097eed;af00ac4c-206b-419e-b27a-789499740577;af41ad8f-c374-48e5-9c64-2704db2ecfc9;afbb7ce3-d7bc-4df3-8ff9-368c4359cce1;b03f6da2-aaf7-4877-b1a9-d46bc94c1dd2;b0e0fb30-404c-47ea-bab3-acab492c23ae;b12382c9-8b37-4aaa-af54-3ce9d1d691ef;b1b07fdc-bfaa-4543-8a76-50f8fa9cd6e8;b2c27363-416b-4e25-90c8-b8bd0042002a;b4381361-e417-46ce-9704-ed8871152ef6;b650d735-260d-4c48-8146-45e5ac5aef26;b6c66764-b378-4c3d-9107-724683af0ea6;bcd02810-2403-44d0-b35e-58dc755e64b9;bce86f7f-a0b3-4b39-af95-069aea171bf0;beb18e87-f1b7-4c7e-a781-b634644bd1aa;bf3b13e4-59ef-4716-bb06-3f0fbd76f819;bfe9f561-8908-49dc-bb7c-52445d60edfb;c03fad59-f900-4c66-a2f7-e5a10843e030;c10fd206-b6f4-42bb-89ef-5334612066a8;c1c707f7-5cef-4898-a252-3f68ee892e11;c2651751-431b-4d84-ab4d-6cc8f2215b18;c359e853-7cb9-4c65-a1d5-a1eec2ccc062;c3cc4cc6-a267-438e-8663-d12931ae37fe;c4577bc9-46ca-4060-8136-0f43191bc4ae;c69d7bdc-228b-44ad-9c88-15ca490da53f;c6b86bbf-f5f2-43b7-ae94-73aa264eb9fc;c7807b4b-0453-4dd6-99af-7f0ac274e505;c7ee15ce-b6a4-4a59-87d2-8c5ec7ad62e7;c827c6ac-4bd8-47eb-8429-a25f0076ed40;c8453125-9c97-4977-b60f-c932fed4320a;c85dff04-7587-4a8a-a2e5-435537e739bc;cbdeccfd-f67c-4736-909d-30eafbae4fd1;cc7858bb-9ed4-436a-b1d6-5381e3b97800;d0743179-bb47-4d5a-be56-a711985533c1;d1f4d43e-f72c-47b9-b861-995bffd4116d;d220fbe7-f0dc-4ce8-9bb6-48abc27b7bb9;d2285408-a454-4a19-ac26-c55c45e2ee63;d318c017-a701-4740-b9d3-619c2a770215;d3a74c11-13b4-4300-afb2-3aa8afb3c1fd;d3ffca1d-7886-4118-a041-306dfda6522f;d43cec83-2ae5-434f-bd50-7c348a9ddbef;d4f2f4ee-de1f-4c32-997a-b27ff5ab545f;d57255f8-7864-4662-a409-4660aaab8630;d6a6aca9-92b9-4706-83e5-0bace485bacb;d77a0662-286a-43f1-90b4-c115e3dcc306;d7a7ad81-ecf8-4eca-b9ab-eb18142a646b;d81e8158-2deb-4c22-9bef-6cab0828aa60;d85051ca-ff37-4be2-ba22-ff0350d86ab1;d8b40e05-dce1-4f91-9e46-d98d54ae34d8;d90a53c6-26e3-4146-b027-f620c9e70ac4;d9a29c9e-3600-4f90-88eb-693adc34b43e;daa24934-d477-4ed6-9dd8-ba35288c6fd5;dae8bd69-c796-4920-af61-b19aaea01a2c;db9a96c3-b1aa-49aa-b5a0-896c0d441d68;dc39fc28-22f6-420a-ab2c-00c8b6601bd4;dc4332b6-fc30-4189-88a5-1dd1c9c1c057;df4f15b1-4813-4f4a-ae42-cb9594e70ef4;df904f5a-ae23-4462-8ae7-75e9f5aeef18;e09a0c30-c0a6-4f6d-9a8a-f1f48ca75149;e0c514b7-ce0f-4097-b3c2-1879d212baef;e1206618-5c38-4ab4-9d87-1d87f87400ab;e22e5422-9260-41b8-9d06-8169e1f7f4d2;e2fe2881-a5d6-4e2a-8740-dced4cdb5679;e4cfc49c-44ef-4aac-9476-6734a8d968f9;e4da4681-4c1b-4604-8eff-c504f39daaa6;e5a11483-9330-48c8-9c11-38bbfbaf2d9b;e67792e1-a4f3-4a51-8c2f-10c8d7f986b7;e85e8379-5162-4b7b-bd41-604bf8ad486e;e9f6a5a3-1c6c-4987-86a8-fa1bcdb56c09;ea2e3f5c-c478-439b-ad4c-6de2288f7b3d;ea46a687-7e6c-4514-8a34-c40526304182;eb9212ac-cec6-401a-89f6-b194731f6969;ec79311a-e30c-4579-83f7-8fb7af5284ca;ed34f220-512b-4ff6-b8de-a50bd23ad8f3;ee6237f1-8ece-4613-9c07-5ab21013b2c3;eed0a06c-2d65-46e3-89d3-b233e3f77cc9;ef3c7136-649c-411c-82d5-7180b3428672;f19dc951-5f84-4a7c-852c-6d9ab9c4eba3;f266c356-279e-4827-bed6-8e509c915d83;f2a74221-a1ba-466a-a6e6-05ea5fda2277;f3885203-54e4-4757-b29d-82c9fc5cbeeb;f3d5373e-78ec-4726-a1d6-eaa1b207472a;f424c9af-6aaf-4d87-a422-075407c4d11a;f4a64c6a-176b-4c97-8552-bdeb8d771807;f4eb5eb9-0c04-42d1-969d-3efeeb123328;f76d31d0-175a-4cc8-a275-8a94ef8dca35;f7f87f3d-83f0-4613-a481-f870e99ee7ff;f83bdea3-7774-4569-ab0c-5b9f48159e7d;fabdcefc-8fb8-49b3-89f3-c148eb4d5000;fbe7336d-142f-4a5f-8cdb-340a520afb89;fd21704d-1b47-469e-a1b3-dbd70480e544;ffd5503c-fef3-4840-aefe-b62a40b9e7b7;fffe230d-35e9-4bbb-a8d2-4457ac60fb12" />
          <attvalue for="23" value="7;12;17;22;27;32;37;42;47;52;57;62;67;72;77;82;87;92;97;102;107;112;117;122;127;132;137;142;147;152;157;162;167;172;177;189;194;199;204;209;214;219;224;229;234;239;244;249;254;259;264;269;274;279;284;289;294;299;304;309;314;319;324;329;334;339;344;349;354;359;364;376;381;386;391;396;401;406;411;416;421;426;431;436;441;446;451;456;461;466;471;476;481;486;491;496;501;506;511;516;521;526;531;536;541;546;558;563;568;573;578;583;588;593;598;603;608;613;618;623;628;633;638;643;648;653;658;663;668;673;678;683;688;693;698;703;708;713;718;723;728;733;747;752;757;762;767;772;777;782;787;792;797;802;807;812;817;822;827;832;837;842;847;852;857;862;867;872;877;882;887;892;897;909;914;919;924;929;934;939;944;949;954;959;964;969;974;979;984;989;994;999;1004;1009;1014;1019;1024;1029;1034;1039;1044;1049;1054;1059;1064;1069;1081;1086;1091;1096;1101;1106;1111;1116;1121;1126;1131;1136;1141;1146;1151;1156;1161;1166;1171;1176;1181;1186;1191;1196;1201;1206;1211;1216;1221;1226;1231;1236;1241;1246;1251;1256;1261;1266;1271;1276;1281;1293;1298;1303;1308;1313;1318;1323;1328;1333;1338;1343;1348;1353;1358;1363;1368;1373;1378;1383;1388;1393;1398;1403;1408;1413;1418;1423;1428;1433;1438" />
          <attvalue for="28" value="4" />
          <attvalue for="29" value="1.0" />
          <attvalue for="30" value="None" />
          <attvalue for="31" value="-1" />
          <attvalue for="32" value="filtfilt" />
          <attvalue for="33" value="250.0 Hz" />
          <attvalue for="9" value="&lt;[1004.0,1004.0];[1009.0,1009.0];[1014.0,1014.0];[1019.0,1019.0];[102.0,102.0];[1024.0,1024.0];[1029.0,1029.0];[1034.0,1034.0];[1039.0,1039.0];[1044.0,1044.0];[1049.0,1049.0];[1054.0,1054.0];[1059.0,1059.0];[1064.0,1064.0];[1069.0,1069.0];[107.0,107.0];[1081.0,1081.0];[1086.0,1086.0];[1091.0,1091.0];[1096.0,1096.0];[1101.0,1101.0];[1106.0,1106.0];[1111.0,1111.0];[1116.0,1116.0];[112.0,112.0];[1121.0,1121.0];[1126.0,1126.0];[1131.0,1131.0];[1136.0,1136.0];[1141.0,1141.0];[1146.0,1146.0];[1151.0,1151.0];[1156.0,1156.0];[1161.0,1161.0];[1166.0,1166.0];[117.0,117.0];[1171.0,1171.0];[1176.0,1176.0];[1181.0,1181.0];[1186.0,1186.0];[1191.0,1191.0];[1196.0,1196.0];[12.0,12.0];[1201.0,1201.0];[1206.0,1206.0];[1211.0,1211.0];[1216.0,1216.0];[122.0,122.0];[1221.0,1221.0];[1226.0,1226.0];[1231.0,1231.0];[1236.0,1236.0];[1241.0,1241.0];[1246.0,1246.0];[1251.0,1251.0];[1256.0,1256.0];[1261.0,1261.0];[1266.0,1266.0];[127.0,127.0];[1271.0,1271.0];[1276.0,1276.0];[1281.0,1281.0];[1293.0,1293.0];[1298.0,1298.0];[1303.0,1303.0];[1308.0,1308.0];[1313.0,1313.0];[1318.0,1318.0];[132.0,132.0];[1323.0,1323.0];[1328.0,1328.0];[1333.0,1333.0];[1338.0,1338.0];[1343.0,1343.0];[1348.0,1348.0];[1353.0,1353.0];[1358.0,1358.0];[1363.0,1363.0];[1368.0,1368.0];[137.0,137.0];[1373.0,1373.0];[1378.0,1378.0];[1383.0,1383.0];[1388.0,1388.0];[1393.0,1393.0];[1398.0,1398.0];[1403.0,1403.0];[1408.0,1408.0];[1413.0,1413.0];[1418.0,1418.0];[142.0,142.0];[1423.0,1423.0];[1428.0,1428.0];[1433.0,1433.0];[1438.0,1438.0];[147.0,147.0];[152.0,152.0];[157.0,157.0];[162.0,162.0];[167.0,167.0];[17.0,17.0];[172.0,172.0];[177.0,177.0];[189.0,189.0];[194.0,194.0];[199.0,199.0];[204.0,204.0];[209.0,209.0];[214.0,214.0];[219.0,219.0];[22.0,22.0];[224.0,224.0];[229.0,229.0];[234.0,234.0];[239.0,239.0];[244.0,244.0];[249.0,249.0];[254.0,254.0];[259.0,259.0];[264.0,264.0];[269.0,269.0];[27.0,27.0];[274.0,274.0];[279.0,279.0];[284.0,284.0];[289.0,289.0];[294.0,294.0];[299.0,299.0];[304.0,304.0];[309.0,309.0];[314.0,314.0];[319.0,319.0];[32.0,32.0];[324.0,324.0];[329.0,329.0];[334.0,334.0];[339.0,339.0];[344.0,344.0];[349.0,349.0];[354.0,354.0];[359.0,359.0];[364.0,364.0];[37.0,37.0];[376.0,376.0];[381.0,381.0];[386.0,386.0];[391.0,391.0];[396.0,396.0];[401.0,401.0];[406.0,406.0];[411.0,411.0];[416.0,416.0];[42.0,42.0];[421.0,421.0];[426.0,426.0];[431.0,431.0];[436.0,436.0];[441.0,441.0];[446.0,446.0];[451.0,451.0];[456.0,456.0];[461.0,461.0];[466.0,466.0];[47.0,47.0];[471.0,471.0];[476.0,476.0];[481.0,481.0];[486.0,486.0];[491.0,491.0];[496.0,496.0];[501.0,501.0];[506.0,506.0];[511.0,511.0];[516.0,516.0];[52.0,52.0];[521.0,521.0];[526.0,526.0];[531.0,531.0];[536.0,536.0];[541.0,541.0];[546.0,546.0];[558.0,558.0];[563.0,563.0];[568.0,568.0];[57.0,57.0];[573.0,573.0];[578.0,578.0];[583.0,583.0];[588.0,588.0];[593.0,593.0];[598.0,598.0];[603.0,603.0];[608.0,608.0];[613.0,613.0];[618.0,618.0];[62.0,62.0];[623.0,623.0];[628.0,628.0];[633.0,633.0];[638.0,638.0];[643.0,643.0];[648.0,648.0];[653.0,653.0];[658.0,658.0];[663.0,663.0];[668.0,668.0];[67.0,67.0];[673.0,673.0];[678.0,678.0];[683.0,683.0];[688.0,688.0];[693.0,693.0];[698.0,698.0];[7.0,7.0];[703.0,703.0];[708.0,708.0];[713.0,713.0];[718.0,718.0];[72.0,72.0];[723.0,723.0];[728.0,728.0];[733.0,733.0];[747.0,747.0];[752.0,752.0];[757.0,757.0];[762.0,762.0];[767.0,767.0];[77.0,77.0];[772.0,772.0];[777.0,777.0];[782.0,782.0];[787.0,787.0];[792.0,792.0];[797.0,797.0];[802.0,802.0];[807.0,807.0];[812.0,812.0];[817.0,817.0];[82.0,82.0];[822.0,822.0];[827.0,827.0];[832.0,832.0];[837.0,837.0];[842.0,842.0];[847.0,847.0];[852.0,852.0];[857.0,857.0];[862.0,862.0];[867.0,867.0];[87.0,87.0];[872.0,872.0];[877.0,877.0];[882.0,882.0];[887.0,887.0];[892.0,892.0];[897.0,897.0];[909.0,909.0];[914.0,914.0];[919.0,919.0];[92.0,92.0];[924.0,924.0];[929.0,929.0];[934.0,934.0];[939.0,939.0];[944.0,944.0];[949.0,949.0];[954.0,954.0];[959.0,959.0];[964.0,964.0];[969.0,969.0];[97.0,97.0];[974.0,974.0];[979.0,979.0];[984.0,984.0];[989.0,989.0];[994.0,994.0];[999.0,999.0]&gt;" />
        </attvalues>
      </node>
      <node id="Step 17" label="select_channels">
        <attvalues>
          <attvalue for="0" value="urn:fz-juelich.de:alpaca:function_execution:Python:bb407473457d8502fb3c2fbbac074a1f9a8c44a5087c93624350dc9b3e674bad:0376a8d4-84e0-4aad-a7ea-109d5eba12f6:__main__.select_channels#d8c19504-0ada-4bd8-82a8-8a606779135d;urn:fz-juelich.de:alpaca:function_execution:Python:bb407473457d8502fb3c2fbbac074a1f9a8c44a5087c93624350dc9b3e674bad:0376a8d4-84e0-4aad-a7ea-109d5eba12f6:__main__.select_channels#6e86ed8c-b106-4886-b909-2a1633f6ae8e;urn:fz-juelich.de:alpaca:function_execution:Python:bb407473457d8502fb3c2fbbac074a1f9a8c44a5087c93624350dc9b3e674bad:0376a8d4-84e0-4aad-a7ea-109d5eba12f6:__main__.select_channels#9c19975f-dab3-4145-80a5-d8e890f886ce;urn:fz-juelich.de:alpaca:function_execution:Python:bb407473457d8502fb3c2fbbac074a1f9a8c44a5087c93624350dc9b3e674bad:0376a8d4-84e0-4aad-a7ea-109d5eba12f6:__main__.select_channels#93ac59db-8d21-495f-8657-7530030a396c;urn:fz-juelich.de:alpaca:function_execution:Python:bb407473457d8502fb3c2fbbac074a1f9a8c44a5087c93624350dc9b3e674bad:0376a8d4-84e0-4aad-a7ea-109d5eba12f6:__main__.select_channels#b330fa04-9349-4985-acc0-0aaa0aced82d;urn:fz-juelich.de:alpaca:function_execution:Python:bb407473457d8502fb3c2fbbac074a1f9a8c44a5087c93624350dc9b3e674bad:0376a8d4-84e0-4aad-a7ea-109d5eba12f6:__main__.select_channels#b3b481c8-b1a9-4a1c-ac32-f45c8ccb8d0f;urn:fz-juelich.de:alpaca:function_execution:Python:bb407473457d8502fb3c2fbbac074a1f9a8c44a5087c93624350dc9b3e674bad:0376a8d4-84e0-4aad-a7ea-109d5eba12f6:__main__.select_channels#c5f1e076-c0fa-46ba-8c95-2674d2204935;urn:fz-juelich.de:alpaca:function_execution:Python:bb407473457d8502fb3c2fbbac074a1f9a8c44a5087c93624350dc9b3e674bad:0376a8d4-84e0-4aad-a7ea-109d5eba12f6:__main__.select_channels#e686805b-4f1e-454c-9409-1fb355ab58ea;urn:fz-juelich.de:alpaca:function_execution:Python:bb407473457d8502fb3c2fbbac074a1f9a8c44a5087c93624350dc9b3e674bad:0376a8d4-84e0-4aad-a7ea-109d5eba12f6:__main__.select_channels#71867164-5504-44c6-9c50-7de86b78e1f3;urn:fz-juelich.de:alpaca:function_execution:Python:bb407473457d8502fb3c2fbbac074a1f9a8c44a5087c93624350dc9b3e674bad:0376a8d4-84e0-4aad-a7ea-109d5eba12f6:__main__.select_channels#bbf12aec-cb0d-4aa5-95d4-13be3ce5208b;urn:fz-juelich.de:alpaca:function_execution:Python:bb407473457d8502fb3c2fbbac074a1f9a8c44a5087c93624350dc9b3e674bad:0376a8d4-84e0-4aad-a7ea-109d5eba12f6:__main__.select_channels#bef36c2a-9f30-4e8d-b027-2c38ec3aa88c;urn:fz-juelich.de:alpaca:function_execution:Python:bb407473457d8502fb3c2fbbac074a1f9a8c44a5087c93624350dc9b3e674bad:0376a8d4-84e0-4aad-a7ea-109d5eba12f6:__main__.select_channels#d6474bc4-b4b5-4d05-a856-bd20a76445b1;urn:fz-juelich.de:alpaca:function_execution:Python:bb407473457d8502fb3c2fbbac074a1f9a8c44a5087c93624350dc9b3e674bad:0376a8d4-84e0-4aad-a7ea-109d5eba12f6:__main__.select_channels#d88d8ee9-e619-4fd1-86e8-bd88c35fec9a;urn:fz-juelich.de:alpaca:function_execution:Python:bb407473457d8502fb3c2fbbac074a1f9a8c44a5087c93624350dc9b3e674bad:0376a8d4-84e0-4aad-a7ea-109d5eba12f6:__main__.select_channels#8f8c985f-ed01-4316-9fc3-06a5451d9d69;urn:fz-juelich.de:alpaca:function_execution:Python:bb407473457d8502fb3c2fbbac074a1f9a8c44a5087c93624350dc9b3e674bad:0376a8d4-84e0-4aad-a7ea-109d5eba12f6:__main__.select_channels#627660a8-ba82-4169-bf34-6e30c302050f;urn:fz-juelich.de:alpaca:function_execution:Python:bb407473457d8502fb3c2fbbac074a1f9a8c44a5087c93624350dc9b3e674bad:0376a8d4-84e0-4aad-a7ea-109d5eba12f6:__main__.select_channels#acdbd148-c9a8-4bab-b1cb-15068487c391;urn:fz-juelich.de:alpaca:function_execution:Python:bb407473457d8502fb3c2fbbac074a1f9a8c44a5087c93624350dc9b3e674bad:0376a8d4-84e0-4aad-a7ea-109d5eba12f6:__main__.select_channels#cffc48cf-842e-48f0-921d-faaf3f7741aa;urn:fz-juelich.de:alpaca:function_execution:Python:bb407473457d8502fb3c2fbbac074a1f9a8c44a5087c93624350dc9b3e674bad:0376a8d4-84e0-4aad-a7ea-109d5eba12f6:__main__.select_channels#b34733f0-fadb-42af-a0ba-145ed81f889e;urn:fz-juelich.de:alpaca:function_execution:Python:bb407473457d8502fb3c2fbbac074a1f9a8c44a5087c93624350dc9b3e674bad:0376a8d4-84e0-4aad-a7ea-109d5eba12f6:__main__.select_channels#2c85e236-c568-4cfa-9202-069da1ba6635;urn:fz-juelich.de:alpaca:function_execution:Python:bb407473457d8502fb3c2fbbac074a1f9a8c44a5087c93624350dc9b3e674bad:0376a8d4-84e0-4aad-a7ea-109d5eba12f6:__main__.select_channels#38c39ef2-ca92-4388-92cd-3714e64395ad;urn:fz-juelich.de:alpaca:function_execution:Python:bb407473457d8502fb3c2fbbac074a1f9a8c44a5087c93624350dc9b3e674bad:0376a8d4-84e0-4aad-a7ea-109d5eba12f6:__main__.select_channels#4402e95d-6910-4826-8f57-e8e6d4903f52;urn:fz-juelich.de:alpaca:function_execution:Python:bb407473457d8502fb3c2fbbac074a1f9a8c44a5087c93624350dc9b3e674bad:0376a8d4-84e0-4aad-a7ea-109d5eba12f6:__main__.select_channels#561fb5d2-3745-4894-ad50-514964c9798e;urn:fz-juelich.de:alpaca:function_execution:Python:bb407473457d8502fb3c2fbbac074a1f9a8c44a5087c93624350dc9b3e674bad:0376a8d4-84e0-4aad-a7ea-109d5eba12f6:__main__.select_channels#e4330e02-b537-497a-8842-6a0848768d73;urn:fz-juelich.de:alpaca:function_execution:Python:bb407473457d8502fb3c2fbbac074a1f9a8c44a5087c93624350dc9b3e674bad:0376a8d4-84e0-4aad-a7ea-109d5eba12f6:__main__.select_channels#a08ca01e-f94c-43b5-975c-bb64e2bafabd;urn:fz-juelich.de:alpaca:function_execution:Python:bb407473457d8502fb3c2fbbac074a1f9a8c44a5087c93624350dc9b3e674bad:0376a8d4-84e0-4aad-a7ea-109d5eba12f6:__main__.select_channels#b952723d-ef39-47cf-b4ee-8cb60199dc68;urn:fz-juelich.de:alpaca:function_execution:Python:bb407473457d8502fb3c2fbbac074a1f9a8c44a5087c93624350dc9b3e674bad:0376a8d4-84e0-4aad-a7ea-109d5eba12f6:__main__.select_channels#65085e23-a4d7-45e8-b0c3-48dce7e23ef6;urn:fz-juelich.de:alpaca:function_execution:Python:bb407473457d8502fb3c2fbbac074a1f9a8c44a5087c93624350dc9b3e674bad:0376a8d4-84e0-4aad-a7ea-109d5eba12f6:__main__.select_channels#0f800042-7044-4479-a5b2-b55029702a3d;urn:fz-juelich.de:alpaca:function_execution:Python:bb407473457d8502fb3c2fbbac074a1f9a8c44a5087c93624350dc9b3e674bad:0376a8d4-84e0-4aad-a7ea-109d5eba12f6:__main__.select_channels#67f0c39c-c77c-46f0-8f5b-f23a38b19a85;urn:fz-juelich.de:alpaca:function_execution:Python:bb407473457d8502fb3c2fbbac074a1f9a8c44a5087c93624350dc9b3e674bad:0376a8d4-84e0-4aad-a7ea-109d5eba12f6:__main__.select_channels#fe4a671a-5c88-4041-bd99-3a87cf881b08;urn:fz-juelich.de:alpaca:function_execution:Python:bb407473457d8502fb3c2fbbac074a1f9a8c44a5087c93624350dc9b3e674bad:0376a8d4-84e0-4aad-a7ea-109d5eba12f6:__main__.select_channels#0c99348f-beb2-4b38-89f3-e12b5c4353da;urn:fz-juelich.de:alpaca:function_execution:Python:bb407473457d8502fb3c2fbbac074a1f9a8c44a5087c93624350dc9b3e674bad:0376a8d4-84e0-4aad-a7ea-109d5eba12f6:__main__.select_channels#7be55fe9-5b7b-48a3-882d-54ab56f346f3;urn:fz-juelich.de:alpaca:function_execution:Python:bb407473457d8502fb3c2fbbac074a1f9a8c44a5087c93624350dc9b3e674bad:0376a8d4-84e0-4aad-a7ea-109d5eba12f6:__main__.select_channels#6bbd0f24-688c-4261-bf9d-ff2341e96ea1;urn:fz-juelich.de:alpaca:function_execution:Python:bb407473457d8502fb3c2fbbac074a1f9a8c44a5087c93624350dc9b3e674bad:0376a8d4-84e0-4aad-a7ea-109d5eba12f6:__main__.select_channels#5ffb6cd9-6e06-43de-a1ae-592c58d2b5e0;urn:fz-juelich.de:alpaca:function_execution:Python:bb407473457d8502fb3c2fbbac074a1f9a8c44a5087c93624350dc9b3e674bad:0376a8d4-84e0-4aad-a7ea-109d5eba12f6:__main__.select_channels#e3d9d7fb-96ed-4155-802f-2dd6655840b1;urn:fz-juelich.de:alpaca:function_execution:Python:bb407473457d8502fb3c2fbbac074a1f9a8c44a5087c93624350dc9b3e674bad:0376a8d4-84e0-4aad-a7ea-109d5eba12f6:__main__.select_channels#1f17929c-3c49-4fb3-be89-9c16dcdbde6c;urn:fz-juelich.de:alpaca:function_execution:Python:bb407473457d8502fb3c2fbbac074a1f9a8c44a5087c93624350dc9b3e674bad:0376a8d4-84e0-4aad-a7ea-109d5eba12f6:__main__.select_channels#0c312a80-f57f-421c-8194-5ae068c7d271;urn:fz-juelich.de:alpaca:function_execution:Python:bb407473457d8502fb3c2fbbac074a1f9a8c44a5087c93624350dc9b3e674bad:0376a8d4-84e0-4aad-a7ea-109d5eba12f6:__main__.select_channels#f35b149e-3951-4498-a609-4bae00f31e79;urn:fz-juelich.de:alpaca:function_execution:Python:bb407473457d8502fb3c2fbbac074a1f9a8c44a5087c93624350dc9b3e674bad:0376a8d4-84e0-4aad-a7ea-109d5eba12f6:__main__.select_channels#ded5eb85-787d-47f3-b5aa-6e856f04f7d9;urn:fz-juelich.de:alpaca:function_execution:Python:bb407473457d8502fb3c2fbbac074a1f9a8c44a5087c93624350dc9b3e674bad:0376a8d4-84e0-4aad-a7ea-109d5eba12f6:__main__.select_channels#f85ea4fe-1f08-4762-9c56-e168977fa029;urn:fz-juelich.de:alpaca:function_execution:Python:bb407473457d8502fb3c2fbbac074a1f9a8c44a5087c93624350dc9b3e674bad:0376a8d4-84e0-4aad-a7ea-109d5eba12f6:__main__.select_channels#1db2fd8e-6e8b-4733-8564-bbfff3ac5726;urn:fz-juelich.de:alpaca:function_execution:Python:bb407473457d8502fb3c2fbbac074a1f9a8c44a5087c93624350dc9b3e674bad:0376a8d4-84e0-4aad-a7ea-109d5eba12f6:__main__.select_channels#d2d43fdb-bcaf-4ab5-a30b-21b24fc0413d;urn:fz-juelich.de:alpaca:function_execution:Python:bb407473457d8502fb3c2fbbac074a1f9a8c44a5087c93624350dc9b3e674bad:0376a8d4-84e0-4aad-a7ea-109d5eba12f6:__main__.select_channels#1e8da65e-a799-48fe-b79e-f864a1303c73;urn:fz-juelich.de:alpaca:function_execution:Python:bb407473457d8502fb3c2fbbac074a1f9a8c44a5087c93624350dc9b3e674bad:0376a8d4-84e0-4aad-a7ea-109d5eba12f6:__main__.select_channels#8378c5a9-4cfd-45a9-8db2-9bb3b7882db8;urn:fz-juelich.de:alpaca:function_execution:Python:bb407473457d8502fb3c2fbbac074a1f9a8c44a5087c93624350dc9b3e674bad:0376a8d4-84e0-4aad-a7ea-109d5eba12f6:__main__.select_channels#6c9dc544-bf5f-4155-9b2a-068d9d06c507;urn:fz-juelich.de:alpaca:function_execution:Python:bb407473457d8502fb3c2fbbac074a1f9a8c44a5087c93624350dc9b3e674bad:0376a8d4-84e0-4aad-a7ea-109d5eba12f6:__main__.select_channels#4dd3e060-7e2e-4793-81a8-52b21c355731;urn:fz-juelich.de:alpaca:function_execution:Python:bb407473457d8502fb3c2fbbac074a1f9a8c44a5087c93624350dc9b3e674bad:0376a8d4-84e0-4aad-a7ea-109d5eba12f6:__main__.select_channels#d070bc7b-cbe6-4857-b479-5d3622eaad36;urn:fz-juelich.de:alpaca:function_execution:Python:bb407473457d8502fb3c2fbbac074a1f9a8c44a5087c93624350dc9b3e674bad:0376a8d4-84e0-4aad-a7ea-109d5eba12f6:__main__.select_channels#c7f38982-335b-4fe1-bdff-37ecfa2cf64a;urn:fz-juelich.de:alpaca:function_execution:Python:bb407473457d8502fb3c2fbbac074a1f9a8c44a5087c93624350dc9b3e674bad:0376a8d4-84e0-4aad-a7ea-109d5eba12f6:__main__.select_channels#a08b0bd0-b9ca-4684-905e-5bac9abf5544;urn:fz-juelich.de:alpaca:function_execution:Python:bb407473457d8502fb3c2fbbac074a1f9a8c44a5087c93624350dc9b3e674bad:0376a8d4-84e0-4aad-a7ea-109d5eba12f6:__main__.select_channels#65d44d7e-877b-4c0a-9988-4461a468fcdb;urn:fz-juelich.de:alpaca:function_execution:Python:bb407473457d8502fb3c2fbbac074a1f9a8c44a5087c93624350dc9b3e674bad:0376a8d4-84e0-4aad-a7ea-109d5eba12f6:__main__.select_channels#e657e799-6556-4e03-99d4-d0c861e81210;urn:fz-juelich.de:alpaca:function_execution:Python:bb407473457d8502fb3c2fbbac074a1f9a8c44a5087c93624350dc9b3e674bad:0376a8d4-84e0-4aad-a7ea-109d5eba12f6:__main__.select_channels#3b9b4e75-ea3f-4d68-8eb6-bfe8b1e21001;urn:fz-juelich.de:alpaca:function_execution:Python:bb407473457d8502fb3c2fbbac074a1f9a8c44a5087c93624350dc9b3e674bad:0376a8d4-84e0-4aad-a7ea-109d5eba12f6:__main__.select_channels#64375967-3b6a-4753-996a-ea1cdca5b191;urn:fz-juelich.de:alpaca:function_execution:Python:bb407473457d8502fb3c2fbbac074a1f9a8c44a5087c93624350dc9b3e674bad:0376a8d4-84e0-4aad-a7ea-109d5eba12f6:__main__.select_channels#f0c19c8a-2412-420c-8a9a-72c9f6fe5549;urn:fz-juelich.de:alpaca:function_execution:Python:bb407473457d8502fb3c2fbbac074a1f9a8c44a5087c93624350dc9b3e674bad:0376a8d4-84e0-4aad-a7ea-109d5eba12f6:__main__.select_channels#8ad8fd32-ebea-4ab7-89d4-3c01f131270b;urn:fz-juelich.de:alpaca:function_execution:Python:bb407473457d8502fb3c2fbbac074a1f9a8c44a5087c93624350dc9b3e674bad:0376a8d4-84e0-4aad-a7ea-109d5eba12f6:__main__.select_channels#0de88508-2912-4e84-8e8d-4c941365602f;urn:fz-juelich.de:alpaca:function_execution:Python:bb407473457d8502fb3c2fbbac074a1f9a8c44a5087c93624350dc9b3e674bad:0376a8d4-84e0-4aad-a7ea-109d5eba12f6:__main__.select_channels#b3def92d-41fb-4729-8587-72459694b962;urn:fz-juelich.de:alpaca:function_execution:Python:bb407473457d8502fb3c2fbbac074a1f9a8c44a5087c93624350dc9b3e674bad:0376a8d4-84e0-4aad-a7ea-109d5eba12f6:__main__.select_channels#e7c1c611-968e-4de7-900b-f58992050ce7;urn:fz-juelich.de:alpaca:function_execution:Python:bb407473457d8502fb3c2fbbac074a1f9a8c44a5087c93624350dc9b3e674bad:0376a8d4-84e0-4aad-a7ea-109d5eba12f6:__main__.select_channels#8f0c08c6-2ac7-45d4-b062-7232f412342f;urn:fz-juelich.de:alpaca:function_execution:Python:bb407473457d8502fb3c2fbbac074a1f9a8c44a5087c93624350dc9b3e674bad:0376a8d4-84e0-4aad-a7ea-109d5eba12f6:__main__.select_channels#0d953eee-9fe7-45de-ab2c-214372f1335d;urn:fz-juelich.de:alpaca:function_execution:Python:bb407473457d8502fb3c2fbbac074a1f9a8c44a5087c93624350dc9b3e674bad:0376a8d4-84e0-4aad-a7ea-109d5eba12f6:__main__.select_channels#ea463b2b-f680-4d68-a396-0622562caefa;urn:fz-juelich.de:alpaca:function_execution:Python:bb407473457d8502fb3c2fbbac074a1f9a8c44a5087c93624350dc9b3e674bad:0376a8d4-84e0-4aad-a7ea-109d5eba12f6:__main__.select_channels#8a38d9c3-47d8-47be-9428-71f39875574f;urn:fz-juelich.de:alpaca:function_execution:Python:bb407473457d8502fb3c2fbbac074a1f9a8c44a5087c93624350dc9b3e674bad:0376a8d4-84e0-4aad-a7ea-109d5eba12f6:__main__.select_channels#41acdc0e-83ef-4710-898f-5910e552f194;urn:fz-juelich.de:alpaca:function_execution:Python:bb407473457d8502fb3c2fbbac074a1f9a8c44a5087c93624350dc9b3e674bad:0376a8d4-84e0-4aad-a7ea-109d5eba12f6:__main__.select_channels#2f32efae-ba5d-46a7-8913-72ff40f6640e;urn:fz-juelich.de:alpaca:function_execution:Python:bb407473457d8502fb3c2fbbac074a1f9a8c44a5087c93624350dc9b3e674bad:0376a8d4-84e0-4aad-a7ea-109d5eba12f6:__main__.select_channels#a50bab73-610f-417f-8b74-29aaed5fefde;urn:fz-juelich.de:alpaca:function_execution:Python:bb407473457d8502fb3c2fbbac074a1f9a8c44a5087c93624350dc9b3e674bad:0376a8d4-84e0-4aad-a7ea-109d5eba12f6:__main__.select_channels#360b01cd-efbf-4599-8afe-c016f78822f6;urn:fz-juelich.de:alpaca:function_execution:Python:bb407473457d8502fb3c2fbbac074a1f9a8c44a5087c93624350dc9b3e674bad:0376a8d4-84e0-4aad-a7ea-109d5eba12f6:__main__.select_channels#2fae0374-9c22-4cca-8086-57bc02c62ce4;urn:fz-juelich.de:alpaca:function_execution:Python:bb407473457d8502fb3c2fbbac074a1f9a8c44a5087c93624350dc9b3e674bad:0376a8d4-84e0-4aad-a7ea-109d5eba12f6:__main__.select_channels#a46fca97-0741-4a27-9c9f-6e0b4ae12ae1;urn:fz-juelich.de:alpaca:function_execution:Python:bb407473457d8502fb3c2fbbac074a1f9a8c44a5087c93624350dc9b3e674bad:0376a8d4-84e0-4aad-a7ea-109d5eba12f6:__main__.select_channels#8c5d824c-cf1c-4d09-a051-e4fe35fe69a3;urn:fz-juelich.de:alpaca:function_execution:Python:bb407473457d8502fb3c2fbbac074a1f9a8c44a5087c93624350dc9b3e674bad:0376a8d4-84e0-4aad-a7ea-109d5eba12f6:__main__.select_channels#98e0ef24-afe4-4ec6-95f1-a87b332bcd41;urn:fz-juelich.de:alpaca:function_execution:Python:bb407473457d8502fb3c2fbbac074a1f9a8c44a5087c93624350dc9b3e674bad:0376a8d4-84e0-4aad-a7ea-109d5eba12f6:__main__.select_channels#087144af-8d4e-4208-b349-6660e2de061b;urn:fz-juelich.de:alpaca:function_execution:Python:bb407473457d8502fb3c2fbbac074a1f9a8c44a5087c93624350dc9b3e674bad:0376a8d4-84e0-4aad-a7ea-109d5eba12f6:__main__.select_channels#9357cd03-8635-4b2a-a802-f0be8169e351;urn:fz-juelich.de:alpaca:function_execution:Python:bb407473457d8502fb3c2fbbac074a1f9a8c44a5087c93624350dc9b3e674bad:0376a8d4-84e0-4aad-a7ea-109d5eba12f6:__main__.select_channels#55f05df4-5d04-4776-b835-96375f14e4f2;urn:fz-juelich.de:alpaca:function_execution:Python:bb407473457d8502fb3c2fbbac074a1f9a8c44a5087c93624350dc9b3e674bad:0376a8d4-84e0-4aad-a7ea-109d5eba12f6:__main__.select_channels#afe4dfa0-eb77-40c4-b72b-79f83b066c27;urn:fz-juelich.de:alpaca:function_execution:Python:bb407473457d8502fb3c2fbbac074a1f9a8c44a5087c93624350dc9b3e674bad:0376a8d4-84e0-4aad-a7ea-109d5eba12f6:__main__.select_channels#3b5cfa5f-1f67-48b6-9bd7-c073471b9c58;urn:fz-juelich.de:alpaca:function_execution:Python:bb407473457d8502fb3c2fbbac074a1f9a8c44a5087c93624350dc9b3e674bad:0376a8d4-84e0-4aad-a7ea-109d5eba12f6:__main__.select_channels#d65b0465-fe77-4aac-825b-243116d1dff0;urn:fz-juelich.de:alpaca:function_execution:Python:bb407473457d8502fb3c2fbbac074a1f9a8c44a5087c93624350dc9b3e674bad:0376a8d4-84e0-4aad-a7ea-109d5eba12f6:__main__.select_channels#90a9cc60-29a7-4aab-a812-f304fc3dfc7a;urn:fz-juelich.de:alpaca:function_execution:Python:bb407473457d8502fb3c2fbbac074a1f9a8c44a5087c93624350dc9b3e674bad:0376a8d4-84e0-4aad-a7ea-109d5eba12f6:__main__.select_channels#b1f444d3-c220-4d7e-874e-aea2555a8a35;urn:fz-juelich.de:alpaca:function_execution:Python:bb407473457d8502fb3c2fbbac074a1f9a8c44a5087c93624350dc9b3e674bad:0376a8d4-84e0-4aad-a7ea-109d5eba12f6:__main__.select_channels#f923d84c-dbf2-408c-818b-4e09ea332a00;urn:fz-juelich.de:alpaca:function_execution:Python:bb407473457d8502fb3c2fbbac074a1f9a8c44a5087c93624350dc9b3e674bad:0376a8d4-84e0-4aad-a7ea-109d5eba12f6:__main__.select_channels#a4aaf0de-a0e1-4dff-a262-a6e0411aa6d5;urn:fz-juelich.de:alpaca:function_execution:Python:bb407473457d8502fb3c2fbbac074a1f9a8c44a5087c93624350dc9b3e674bad:0376a8d4-84e0-4aad-a7ea-109d5eba12f6:__main__.select_channels#835162af-ff4a-404a-a3a1-e3fbd176b9ad;urn:fz-juelich.de:alpaca:function_execution:Python:bb407473457d8502fb3c2fbbac074a1f9a8c44a5087c93624350dc9b3e674bad:0376a8d4-84e0-4aad-a7ea-109d5eba12f6:__main__.select_channels#cc76f9a9-83de-4e5c-833d-5f01d4091380;urn:fz-juelich.de:alpaca:function_execution:Python:bb407473457d8502fb3c2fbbac074a1f9a8c44a5087c93624350dc9b3e674bad:0376a8d4-84e0-4aad-a7ea-109d5eba12f6:__main__.select_channels#d70b52e6-b984-4134-9d5c-fdca6d432b06;urn:fz-juelich.de:alpaca:function_execution:Python:bb407473457d8502fb3c2fbbac074a1f9a8c44a5087c93624350dc9b3e674bad:0376a8d4-84e0-4aad-a7ea-109d5eba12f6:__main__.select_channels#1aad53bd-1f2a-413a-a9aa-0e69f9e3ecd7;urn:fz-juelich.de:alpaca:function_execution:Python:bb407473457d8502fb3c2fbbac074a1f9a8c44a5087c93624350dc9b3e674bad:0376a8d4-84e0-4aad-a7ea-109d5eba12f6:__main__.select_channels#d4949617-3279-41c1-b63c-203b28f4ba37;urn:fz-juelich.de:alpaca:function_execution:Python:bb407473457d8502fb3c2fbbac074a1f9a8c44a5087c93624350dc9b3e674bad:0376a8d4-84e0-4aad-a7ea-109d5eba12f6:__main__.select_channels#46b69856-7871-4a64-b21f-19ca37aa5707;urn:fz-juelich.de:alpaca:function_execution:Python:bb407473457d8502fb3c2fbbac074a1f9a8c44a5087c93624350dc9b3e674bad:0376a8d4-84e0-4aad-a7ea-109d5eba12f6:__main__.select_channels#66bb3d34-03ea-424b-9ed9-59ced61a05b8;urn:fz-juelich.de:alpaca:function_execution:Python:bb407473457d8502fb3c2fbbac074a1f9a8c44a5087c93624350dc9b3e674bad:0376a8d4-84e0-4aad-a7ea-109d5eba12f6:__main__.select_channels#e1274f44-41dc-4fd1-8264-81b0a1fc49ac;urn:fz-juelich.de:alpaca:function_execution:Python:bb407473457d8502fb3c2fbbac074a1f9a8c44a5087c93624350dc9b3e674bad:0376a8d4-84e0-4aad-a7ea-109d5eba12f6:__main__.select_channels#65060323-992c-4d0b-990e-2fda61e3a2b7;urn:fz-juelich.de:alpaca:function_execution:Python:bb407473457d8502fb3c2fbbac074a1f9a8c44a5087c93624350dc9b3e674bad:0376a8d4-84e0-4aad-a7ea-109d5eba12f6:__main__.select_channels#e3b59086-50e8-4e57-9928-0edea9019396;urn:fz-juelich.de:alpaca:function_execution:Python:bb407473457d8502fb3c2fbbac074a1f9a8c44a5087c93624350dc9b3e674bad:0376a8d4-84e0-4aad-a7ea-109d5eba12f6:__main__.select_channels#f89b754b-7505-4793-a49f-413de1a3ce0d;urn:fz-juelich.de:alpaca:function_execution:Python:bb407473457d8502fb3c2fbbac074a1f9a8c44a5087c93624350dc9b3e674bad:0376a8d4-84e0-4aad-a7ea-109d5eba12f6:__main__.select_channels#e9d7f5e0-7369-4f36-a63b-cd648f12d0c8;urn:fz-juelich.de:alpaca:function_execution:Python:bb407473457d8502fb3c2fbbac074a1f9a8c44a5087c93624350dc9b3e674bad:0376a8d4-84e0-4aad-a7ea-109d5eba12f6:__main__.select_channels#94a7b0fe-3fe1-4373-9197-c29e37b80b74;urn:fz-juelich.de:alpaca:function_execution:Python:bb407473457d8502fb3c2fbbac074a1f9a8c44a5087c93624350dc9b3e674bad:0376a8d4-84e0-4aad-a7ea-109d5eba12f6:__main__.select_channels#ac6c0953-2d65-4425-9e06-4601308816ca;urn:fz-juelich.de:alpaca:function_execution:Python:bb407473457d8502fb3c2fbbac074a1f9a8c44a5087c93624350dc9b3e674bad:0376a8d4-84e0-4aad-a7ea-109d5eba12f6:__main__.select_channels#552df297-e27b-46e4-9a72-ff4793cca2dd;urn:fz-juelich.de:alpaca:function_execution:Python:bb407473457d8502fb3c2fbbac074a1f9a8c44a5087c93624350dc9b3e674bad:0376a8d4-84e0-4aad-a7ea-109d5eba12f6:__main__.select_channels#e1927282-87df-47a2-99ae-63035b4e0ab1;urn:fz-juelich.de:alpaca:function_execution:Python:bb407473457d8502fb3c2fbbac074a1f9a8c44a5087c93624350dc9b3e674bad:0376a8d4-84e0-4aad-a7ea-109d5eba12f6:__main__.select_channels#495e7574-20fc-4d60-91eb-9f619c84bea0;urn:fz-juelich.de:alpaca:function_execution:Python:bb407473457d8502fb3c2fbbac074a1f9a8c44a5087c93624350dc9b3e674bad:0376a8d4-84e0-4aad-a7ea-109d5eba12f6:__main__.select_channels#b95920a7-dd87-476d-8edd-4d1d9f172a49;urn:fz-juelich.de:alpaca:function_execution:Python:bb407473457d8502fb3c2fbbac074a1f9a8c44a5087c93624350dc9b3e674bad:0376a8d4-84e0-4aad-a7ea-109d5eba12f6:__main__.select_channels#6aa7c7ad-250b-4fa3-a0f9-9dd3eb7e2f96;urn:fz-juelich.de:alpaca:function_execution:Python:bb407473457d8502fb3c2fbbac074a1f9a8c44a5087c93624350dc9b3e674bad:0376a8d4-84e0-4aad-a7ea-109d5eba12f6:__main__.select_channels#1f693e2d-b01d-419c-996d-86798127436d;urn:fz-juelich.de:alpaca:function_execution:Python:bb407473457d8502fb3c2fbbac074a1f9a8c44a5087c93624350dc9b3e674bad:0376a8d4-84e0-4aad-a7ea-109d5eba12f6:__main__.select_channels#4d43c011-ddef-4126-a557-ad9fa080a1c1;urn:fz-juelich.de:alpaca:function_execution:Python:bb407473457d8502fb3c2fbbac074a1f9a8c44a5087c93624350dc9b3e674bad:0376a8d4-84e0-4aad-a7ea-109d5eba12f6:__main__.select_channels#f3e1ce3b-3f38-4908-89af-8b9d53e8fe3f;urn:fz-juelich.de:alpaca:function_execution:Python:bb407473457d8502fb3c2fbbac074a1f9a8c44a5087c93624350dc9b3e674bad:0376a8d4-84e0-4aad-a7ea-109d5eba12f6:__main__.select_channels#a43126bc-41c3-4b67-a734-8d7f958be223;urn:fz-juelich.de:alpaca:function_execution:Python:bb407473457d8502fb3c2fbbac074a1f9a8c44a5087c93624350dc9b3e674bad:0376a8d4-84e0-4aad-a7ea-109d5eba12f6:__main__.select_channels#8dd02bc3-3c67-4109-970b-24cbaca4ac06;urn:fz-juelich.de:alpaca:function_execution:Python:bb407473457d8502fb3c2fbbac074a1f9a8c44a5087c93624350dc9b3e674bad:0376a8d4-84e0-4aad-a7ea-109d5eba12f6:__main__.select_channels#5f466e10-d20d-42b8-b2d7-93f387b800b1;urn:fz-juelich.de:alpaca:function_execution:Python:bb407473457d8502fb3c2fbbac074a1f9a8c44a5087c93624350dc9b3e674bad:0376a8d4-84e0-4aad-a7ea-109d5eba12f6:__main__.select_channels#ef357698-ccf4-4624-b96a-f740484d1ace;urn:fz-juelich.de:alpaca:function_execution:Python:bb407473457d8502fb3c2fbbac074a1f9a8c44a5087c93624350dc9b3e674bad:0376a8d4-84e0-4aad-a7ea-109d5eba12f6:__main__.select_channels#161a6325-2c33-45fa-a66e-c2094a366b6f;urn:fz-juelich.de:alpaca:function_execution:Python:bb407473457d8502fb3c2fbbac074a1f9a8c44a5087c93624350dc9b3e674bad:0376a8d4-84e0-4aad-a7ea-109d5eba12f6:__main__.select_channels#55c3791f-503c-47a3-b19d-17b32e3a9f67;urn:fz-juelich.de:alpaca:function_execution:Python:bb407473457d8502fb3c2fbbac074a1f9a8c44a5087c93624350dc9b3e674bad:0376a8d4-84e0-4aad-a7ea-109d5eba12f6:__main__.select_channels#afa8a9e9-b737-4c80-b9f3-c21d80a551ce;urn:fz-juelich.de:alpaca:function_execution:Python:bb407473457d8502fb3c2fbbac074a1f9a8c44a5087c93624350dc9b3e674bad:0376a8d4-84e0-4aad-a7ea-109d5eba12f6:__main__.select_channels#3c5d4281-1012-4b29-bf83-33458e8c0c92;urn:fz-juelich.de:alpaca:function_execution:Python:bb407473457d8502fb3c2fbbac074a1f9a8c44a5087c93624350dc9b3e674bad:0376a8d4-84e0-4aad-a7ea-109d5eba12f6:__main__.select_channels#9e991dae-7174-47f8-8488-dd654ba90bb3;urn:fz-juelich.de:alpaca:function_execution:Python:bb407473457d8502fb3c2fbbac074a1f9a8c44a5087c93624350dc9b3e674bad:0376a8d4-84e0-4aad-a7ea-109d5eba12f6:__main__.select_channels#2ebfec6e-1b3c-49bb-b6d3-0c11c9c7f014;urn:fz-juelich.de:alpaca:function_execution:Python:bb407473457d8502fb3c2fbbac074a1f9a8c44a5087c93624350dc9b3e674bad:0376a8d4-84e0-4aad-a7ea-109d5eba12f6:__main__.select_channels#7c826d22-aa97-4793-a517-9de381c1f675;urn:fz-juelich.de:alpaca:function_execution:Python:bb407473457d8502fb3c2fbbac074a1f9a8c44a5087c93624350dc9b3e674bad:0376a8d4-84e0-4aad-a7ea-109d5eba12f6:__main__.select_channels#c87a0174-9bbd-4632-9b21-eb23007a3538;urn:fz-juelich.de:alpaca:function_execution:Python:bb407473457d8502fb3c2fbbac074a1f9a8c44a5087c93624350dc9b3e674bad:0376a8d4-84e0-4aad-a7ea-109d5eba12f6:__main__.select_channels#7165d97a-8f67-4780-bba7-b6ed338820d1;urn:fz-juelich.de:alpaca:function_execution:Python:bb407473457d8502fb3c2fbbac074a1f9a8c44a5087c93624350dc9b3e674bad:0376a8d4-84e0-4aad-a7ea-109d5eba12f6:__main__.select_channels#13a9fa27-0c8a-42b8-bfd8-a2d0e44b23ef;urn:fz-juelich.de:alpaca:function_execution:Python:bb407473457d8502fb3c2fbbac074a1f9a8c44a5087c93624350dc9b3e674bad:0376a8d4-84e0-4aad-a7ea-109d5eba12f6:__main__.select_channels#6363a1d2-b940-4f0c-9926-efe478fadf39;urn:fz-juelich.de:alpaca:function_execution:Python:bb407473457d8502fb3c2fbbac074a1f9a8c44a5087c93624350dc9b3e674bad:0376a8d4-84e0-4aad-a7ea-109d5eba12f6:__main__.select_channels#82bd9a52-bb2d-4039-87a5-aab30489ebd9;urn:fz-juelich.de:alpaca:function_execution:Python:bb407473457d8502fb3c2fbbac074a1f9a8c44a5087c93624350dc9b3e674bad:0376a8d4-84e0-4aad-a7ea-109d5eba12f6:__main__.select_channels#32c6543c-41ba-4aa8-89fc-ad2308b518a5;urn:fz-juelich.de:alpaca:function_execution:Python:bb407473457d8502fb3c2fbbac074a1f9a8c44a5087c93624350dc9b3e674bad:0376a8d4-84e0-4aad-a7ea-109d5eba12f6:__main__.select_channels#a1fcf1e3-6998-4b5a-aa1e-17fc00260ad9;urn:fz-juelich.de:alpaca:function_execution:Python:bb407473457d8502fb3c2fbbac074a1f9a8c44a5087c93624350dc9b3e674bad:0376a8d4-84e0-4aad-a7ea-109d5eba12f6:__main__.select_channels#ac21f030-481e-4d71-8d4c-e8506da9c605;urn:fz-juelich.de:alpaca:function_execution:Python:bb407473457d8502fb3c2fbbac074a1f9a8c44a5087c93624350dc9b3e674bad:0376a8d4-84e0-4aad-a7ea-109d5eba12f6:__main__.select_channels#cdee9173-2232-4f7f-9bdb-224db224dbe6;urn:fz-juelich.de:alpaca:function_execution:Python:bb407473457d8502fb3c2fbbac074a1f9a8c44a5087c93624350dc9b3e674bad:0376a8d4-84e0-4aad-a7ea-109d5eba12f6:__main__.select_channels#e0190e86-2bbd-4cae-b0a4-3f53cc7c06cb;urn:fz-juelich.de:alpaca:function_execution:Python:bb407473457d8502fb3c2fbbac074a1f9a8c44a5087c93624350dc9b3e674bad:0376a8d4-84e0-4aad-a7ea-109d5eba12f6:__main__.select_channels#770533c4-82f3-4f4f-9d75-3e38b04c230f;urn:fz-juelich.de:alpaca:function_execution:Python:bb407473457d8502fb3c2fbbac074a1f9a8c44a5087c93624350dc9b3e674bad:0376a8d4-84e0-4aad-a7ea-109d5eba12f6:__main__.select_channels#c5cfbebb-e105-4684-8aa2-f66b012f85ee;urn:fz-juelich.de:alpaca:function_execution:Python:bb407473457d8502fb3c2fbbac074a1f9a8c44a5087c93624350dc9b3e674bad:0376a8d4-84e0-4aad-a7ea-109d5eba12f6:__main__.select_channels#19004ee6-215c-46ed-a014-89eb07658aa6;urn:fz-juelich.de:alpaca:function_execution:Python:bb407473457d8502fb3c2fbbac074a1f9a8c44a5087c93624350dc9b3e674bad:0376a8d4-84e0-4aad-a7ea-109d5eba12f6:__main__.select_channels#8fc74bbb-2fb0-49e2-ad1a-3cc00afd4b2d;urn:fz-juelich.de:alpaca:function_execution:Python:bb407473457d8502fb3c2fbbac074a1f9a8c44a5087c93624350dc9b3e674bad:0376a8d4-84e0-4aad-a7ea-109d5eba12f6:__main__.select_channels#280a7c7c-e1c8-4f38-ba8f-a1cea23f9e49;urn:fz-juelich.de:alpaca:function_execution:Python:bb407473457d8502fb3c2fbbac074a1f9a8c44a5087c93624350dc9b3e674bad:0376a8d4-84e0-4aad-a7ea-109d5eba12f6:__main__.select_channels#9b9b6901-e806-47d2-ac55-f62cfcc7c5df;urn:fz-juelich.de:alpaca:function_execution:Python:bb407473457d8502fb3c2fbbac074a1f9a8c44a5087c93624350dc9b3e674bad:0376a8d4-84e0-4aad-a7ea-109d5eba12f6:__main__.select_channels#1d7163f2-911e-4cf5-996b-d08c63a5463c;urn:fz-juelich.de:alpaca:function_execution:Python:bb407473457d8502fb3c2fbbac074a1f9a8c44a5087c93624350dc9b3e674bad:0376a8d4-84e0-4aad-a7ea-109d5eba12f6:__main__.select_channels#bc4599df-7999-491d-a45c-07c94f69a6bd;urn:fz-juelich.de:alpaca:function_execution:Python:bb407473457d8502fb3c2fbbac074a1f9a8c44a5087c93624350dc9b3e674bad:0376a8d4-84e0-4aad-a7ea-109d5eba12f6:__main__.select_channels#b5633573-9c10-40b5-9690-f166d70150eb;urn:fz-juelich.de:alpaca:function_execution:Python:bb407473457d8502fb3c2fbbac074a1f9a8c44a5087c93624350dc9b3e674bad:0376a8d4-84e0-4aad-a7ea-109d5eba12f6:__main__.select_channels#8605dc7f-1796-4015-ac57-dd8817e0dc7b;urn:fz-juelich.de:alpaca:function_execution:Python:bb407473457d8502fb3c2fbbac074a1f9a8c44a5087c93624350dc9b3e674bad:0376a8d4-84e0-4aad-a7ea-109d5eba12f6:__main__.select_channels#080876d0-fc76-4f2e-bb25-4996fbc2a50e;urn:fz-juelich.de:alpaca:function_execution:Python:bb407473457d8502fb3c2fbbac074a1f9a8c44a5087c93624350dc9b3e674bad:0376a8d4-84e0-4aad-a7ea-109d5eba12f6:__main__.select_channels#62c95ee2-c1fe-43d0-a0d6-03d0fab13861;urn:fz-juelich.de:alpaca:function_execution:Python:bb407473457d8502fb3c2fbbac074a1f9a8c44a5087c93624350dc9b3e674bad:0376a8d4-84e0-4aad-a7ea-109d5eba12f6:__main__.select_channels#2ff8a87c-7a50-48e9-b86f-e80f8ad9976d;urn:fz-juelich.de:alpaca:function_execution:Python:bb407473457d8502fb3c2fbbac074a1f9a8c44a5087c93624350dc9b3e674bad:0376a8d4-84e0-4aad-a7ea-109d5eba12f6:__main__.select_channels#d8b4ef05-542d-417e-97b6-7767d342258f;urn:fz-juelich.de:alpaca:function_execution:Python:bb407473457d8502fb3c2fbbac074a1f9a8c44a5087c93624350dc9b3e674bad:0376a8d4-84e0-4aad-a7ea-109d5eba12f6:__main__.select_channels#0ac0bf9b-7e71-4171-9087-72ef94c7ef96;urn:fz-juelich.de:alpaca:function_execution:Python:bb407473457d8502fb3c2fbbac074a1f9a8c44a5087c93624350dc9b3e674bad:0376a8d4-84e0-4aad-a7ea-109d5eba12f6:__main__.select_channels#0c76fdc7-3818-4bf5-8772-9694a3c9c364;urn:fz-juelich.de:alpaca:function_execution:Python:bb407473457d8502fb3c2fbbac074a1f9a8c44a5087c93624350dc9b3e674bad:0376a8d4-84e0-4aad-a7ea-109d5eba12f6:__main__.select_channels#1ef4d8d9-6bea-45f7-9afa-20f1c003e8b8;urn:fz-juelich.de:alpaca:function_execution:Python:bb407473457d8502fb3c2fbbac074a1f9a8c44a5087c93624350dc9b3e674bad:0376a8d4-84e0-4aad-a7ea-109d5eba12f6:__main__.select_channels#dcdd2b71-db91-4bbd-a10e-f2cc4fd0ce1e;urn:fz-juelich.de:alpaca:function_execution:Python:bb407473457d8502fb3c2fbbac074a1f9a8c44a5087c93624350dc9b3e674bad:0376a8d4-84e0-4aad-a7ea-109d5eba12f6:__main__.select_channels#937375cc-e40a-441a-a993-f81965904597;urn:fz-juelich.de:alpaca:function_execution:Python:bb407473457d8502fb3c2fbbac074a1f9a8c44a5087c93624350dc9b3e674bad:0376a8d4-84e0-4aad-a7ea-109d5eba12f6:__main__.select_channels#ae818d33-826c-4123-bc42-add0072d5dfb" />
          <attvalue for="1" value="142" />
          <attvalue for="4" value="__main__.select_channels" />
          <attvalue for="2" value="function" />
          <attvalue for="22" value="080876d0-fc76-4f2e-bb25-4996fbc2a50e;087144af-8d4e-4208-b349-6660e2de061b;0ac0bf9b-7e71-4171-9087-72ef94c7ef96;0c312a80-f57f-421c-8194-5ae068c7d271;0c76fdc7-3818-4bf5-8772-9694a3c9c364;0c99348f-beb2-4b38-89f3-e12b5c4353da;0d953eee-9fe7-45de-ab2c-214372f1335d;0de88508-2912-4e84-8e8d-4c941365602f;0f800042-7044-4479-a5b2-b55029702a3d;13a9fa27-0c8a-42b8-bfd8-a2d0e44b23ef;161a6325-2c33-45fa-a66e-c2094a366b6f;19004ee6-215c-46ed-a014-89eb07658aa6;1aad53bd-1f2a-413a-a9aa-0e69f9e3ecd7;1d7163f2-911e-4cf5-996b-d08c63a5463c;1db2fd8e-6e8b-4733-8564-bbfff3ac5726;1e8da65e-a799-48fe-b79e-f864a1303c73;1ef4d8d9-6bea-45f7-9afa-20f1c003e8b8;1f17929c-3c49-4fb3-be89-9c16dcdbde6c;1f693e2d-b01d-419c-996d-86798127436d;280a7c7c-e1c8-4f38-ba8f-a1cea23f9e49;2c85e236-c568-4cfa-9202-069da1ba6635;2ebfec6e-1b3c-49bb-b6d3-0c11c9c7f014;2f32efae-ba5d-46a7-8913-72ff40f6640e;2fae0374-9c22-4cca-8086-57bc02c62ce4;2ff8a87c-7a50-48e9-b86f-e80f8ad9976d;32c6543c-41ba-4aa8-89fc-ad2308b518a5;360b01cd-efbf-4599-8afe-c016f78822f6;38c39ef2-ca92-4388-92cd-3714e64395ad;3b5cfa5f-1f67-48b6-9bd7-c073471b9c58;3b9b4e75-ea3f-4d68-8eb6-bfe8b1e21001;3c5d4281-1012-4b29-bf83-33458e8c0c92;41acdc0e-83ef-4710-898f-5910e552f194;4402e95d-6910-4826-8f57-e8e6d4903f52;46b69856-7871-4a64-b21f-19ca37aa5707;495e7574-20fc-4d60-91eb-9f619c84bea0;4d43c011-ddef-4126-a557-ad9fa080a1c1;4dd3e060-7e2e-4793-81a8-52b21c355731;552df297-e27b-46e4-9a72-ff4793cca2dd;55c3791f-503c-47a3-b19d-17b32e3a9f67;55f05df4-5d04-4776-b835-96375f14e4f2;561fb5d2-3745-4894-ad50-514964c9798e;5f466e10-d20d-42b8-b2d7-93f387b800b1;5ffb6cd9-6e06-43de-a1ae-592c58d2b5e0;627660a8-ba82-4169-bf34-6e30c302050f;62c95ee2-c1fe-43d0-a0d6-03d0fab13861;6363a1d2-b940-4f0c-9926-efe478fadf39;64375967-3b6a-4753-996a-ea1cdca5b191;65060323-992c-4d0b-990e-2fda61e3a2b7;65085e23-a4d7-45e8-b0c3-48dce7e23ef6;65d44d7e-877b-4c0a-9988-4461a468fcdb;66bb3d34-03ea-424b-9ed9-59ced61a05b8;67f0c39c-c77c-46f0-8f5b-f23a38b19a85;6aa7c7ad-250b-4fa3-a0f9-9dd3eb7e2f96;6bbd0f24-688c-4261-bf9d-ff2341e96ea1;6c9dc544-bf5f-4155-9b2a-068d9d06c507;6e86ed8c-b106-4886-b909-2a1633f6ae8e;7165d97a-8f67-4780-bba7-b6ed338820d1;71867164-5504-44c6-9c50-7de86b78e1f3;770533c4-82f3-4f4f-9d75-3e38b04c230f;7be55fe9-5b7b-48a3-882d-54ab56f346f3;7c826d22-aa97-4793-a517-9de381c1f675;82bd9a52-bb2d-4039-87a5-aab30489ebd9;835162af-ff4a-404a-a3a1-e3fbd176b9ad;8378c5a9-4cfd-45a9-8db2-9bb3b7882db8;8605dc7f-1796-4015-ac57-dd8817e0dc7b;8a38d9c3-47d8-47be-9428-71f39875574f;8ad8fd32-ebea-4ab7-89d4-3c01f131270b;8c5d824c-cf1c-4d09-a051-e4fe35fe69a3;8dd02bc3-3c67-4109-970b-24cbaca4ac06;8f0c08c6-2ac7-45d4-b062-7232f412342f;8f8c985f-ed01-4316-9fc3-06a5451d9d69;8fc74bbb-2fb0-49e2-ad1a-3cc00afd4b2d;90a9cc60-29a7-4aab-a812-f304fc3dfc7a;9357cd03-8635-4b2a-a802-f0be8169e351;937375cc-e40a-441a-a993-f81965904597;93ac59db-8d21-495f-8657-7530030a396c;94a7b0fe-3fe1-4373-9197-c29e37b80b74;98e0ef24-afe4-4ec6-95f1-a87b332bcd41;9b9b6901-e806-47d2-ac55-f62cfcc7c5df;9c19975f-dab3-4145-80a5-d8e890f886ce;9e991dae-7174-47f8-8488-dd654ba90bb3;a08b0bd0-b9ca-4684-905e-5bac9abf5544;a08ca01e-f94c-43b5-975c-bb64e2bafabd;a1fcf1e3-6998-4b5a-aa1e-17fc00260ad9;a43126bc-41c3-4b67-a734-8d7f958be223;a46fca97-0741-4a27-9c9f-6e0b4ae12ae1;a4aaf0de-a0e1-4dff-a262-a6e0411aa6d5;a50bab73-610f-417f-8b74-29aaed5fefde;ac21f030-481e-4d71-8d4c-e8506da9c605;ac6c0953-2d65-4425-9e06-4601308816ca;acdbd148-c9a8-4bab-b1cb-15068487c391;ae818d33-826c-4123-bc42-add0072d5dfb;afa8a9e9-b737-4c80-b9f3-c21d80a551ce;afe4dfa0-eb77-40c4-b72b-79f83b066c27;b1f444d3-c220-4d7e-874e-aea2555a8a35;b330fa04-9349-4985-acc0-0aaa0aced82d;b34733f0-fadb-42af-a0ba-145ed81f889e;b3b481c8-b1a9-4a1c-ac32-f45c8ccb8d0f;b3def92d-41fb-4729-8587-72459694b962;b5633573-9c10-40b5-9690-f166d70150eb;b952723d-ef39-47cf-b4ee-8cb60199dc68;b95920a7-dd87-476d-8edd-4d1d9f172a49;bbf12aec-cb0d-4aa5-95d4-13be3ce5208b;bc4599df-7999-491d-a45c-07c94f69a6bd;bef36c2a-9f30-4e8d-b027-2c38ec3aa88c;c5cfbebb-e105-4684-8aa2-f66b012f85ee;c5f1e076-c0fa-46ba-8c95-2674d2204935;c7f38982-335b-4fe1-bdff-37ecfa2cf64a;c87a0174-9bbd-4632-9b21-eb23007a3538;cc76f9a9-83de-4e5c-833d-5f01d4091380;cdee9173-2232-4f7f-9bdb-224db224dbe6;cffc48cf-842e-48f0-921d-faaf3f7741aa;d070bc7b-cbe6-4857-b479-5d3622eaad36;d2d43fdb-bcaf-4ab5-a30b-21b24fc0413d;d4949617-3279-41c1-b63c-203b28f4ba37;d6474bc4-b4b5-4d05-a856-bd20a76445b1;d65b0465-fe77-4aac-825b-243116d1dff0;d70b52e6-b984-4134-9d5c-fdca6d432b06;d88d8ee9-e619-4fd1-86e8-bd88c35fec9a;d8b4ef05-542d-417e-97b6-7767d342258f;d8c19504-0ada-4bd8-82a8-8a606779135d;dcdd2b71-db91-4bbd-a10e-f2cc4fd0ce1e;ded5eb85-787d-47f3-b5aa-6e856f04f7d9;e0190e86-2bbd-4cae-b0a4-3f53cc7c06cb;e1274f44-41dc-4fd1-8264-81b0a1fc49ac;e1927282-87df-47a2-99ae-63035b4e0ab1;e3b59086-50e8-4e57-9928-0edea9019396;e3d9d7fb-96ed-4155-802f-2dd6655840b1;e4330e02-b537-497a-8842-6a0848768d73;e657e799-6556-4e03-99d4-d0c861e81210;e686805b-4f1e-454c-9409-1fb355ab58ea;e7c1c611-968e-4de7-900b-f58992050ce7;e9d7f5e0-7369-4f36-a63b-cd648f12d0c8;ea463b2b-f680-4d68-a396-0622562caefa;ef357698-ccf4-4624-b96a-f740484d1ace;f0c19c8a-2412-420c-8a9a-72c9f6fe5549;f35b149e-3951-4498-a609-4bae00f31e79;f3e1ce3b-3f38-4908-89af-8b9d53e8fe3f;f85ea4fe-1f08-4762-9c56-e168977fa029;f89b754b-7505-4793-a49f-413de1a3ce0d;f923d84c-dbf2-408c-818b-4e09ea332a00;fe4a671a-5c88-4041-bd99-3a87cf881b08" />
          <attvalue for="23" value="6;11;16;21;26;31;36;41;46;51;56;61;66;71;76;81;86;91;96;101;106;111;116;121;126;131;136;141;146;151;156;161;166;171;176;188;193;198;203;208;213;218;223;228;233;238;243;248;253;258;263;268;273;278;283;288;293;298;303;308;313;318;323;328;333;338;343;348;353;358;363;375;380;385;390;395;400;405;410;415;420;425;430;435;440;445;450;455;460;465;470;475;480;485;490;495;500;505;510;515;520;525;530;535;540;545;557;562;567;572;577;582;587;592;597;602;607;612;617;622;627;632;637;642;647;652;657;662;667;672;677;682;687;692;697;702;707;712;717;722;727;732" />
          <attvalue for="34" value="None" />
          <attvalue for="9" value="&lt;[101.0,101.0];[106.0,106.0];[11.0,11.0];[111.0,111.0];[116.0,116.0];[121.0,121.0];[126.0,126.0];[131.0,131.0];[136.0,136.0];[141.0,141.0];[146.0,146.0];[151.0,151.0];[156.0,156.0];[16.0,16.0];[161.0,161.0];[166.0,166.0];[171.0,171.0];[176.0,176.0];[188.0,188.0];[193.0,193.0];[198.0,198.0];[203.0,203.0];[208.0,208.0];[21.0,21.0];[213.0,213.0];[218.0,218.0];[223.0,223.0];[228.0,228.0];[233.0,233.0];[238.0,238.0];[243.0,243.0];[248.0,248.0];[253.0,253.0];[258.0,258.0];[26.0,26.0];[263.0,263.0];[268.0,268.0];[273.0,273.0];[278.0,278.0];[283.0,283.0];[288.0,288.0];[293.0,293.0];[298.0,298.0];[303.0,303.0];[308.0,308.0];[31.0,31.0];[313.0,313.0];[318.0,318.0];[323.0,323.0];[328.0,328.0];[333.0,333.0];[338.0,338.0];[343.0,343.0];[348.0,348.0];[353.0,353.0];[358.0,358.0];[36.0,36.0];[363.0,363.0];[375.0,375.0];[380.0,380.0];[385.0,385.0];[390.0,390.0];[395.0,395.0];[400.0,400.0];[405.0,405.0];[41.0,41.0];[410.0,410.0];[415.0,415.0];[420.0,420.0];[425.0,425.0];[430.0,430.0];[435.0,435.0];[440.0,440.0];[445.0,445.0];[450.0,450.0];[455.0,455.0];[46.0,46.0];[460.0,460.0];[465.0,465.0];[470.0,470.0];[475.0,475.0];[480.0,480.0];[485.0,485.0];[490.0,490.0];[495.0,495.0];[500.0,500.0];[505.0,505.0];[51.0,51.0];[510.0,510.0];[515.0,515.0];[520.0,520.0];[525.0,525.0];[530.0,530.0];[535.0,535.0];[540.0,540.0];[545.0,545.0];[557.0,557.0];[56.0,56.0];[562.0,562.0];[567.0,567.0];[572.0,572.0];[577.0,577.0];[582.0,582.0];[587.0,587.0];[592.0,592.0];[597.0,597.0];[6.0,6.0];[602.0,602.0];[607.0,607.0];[61.0,61.0];[612.0,612.0];[617.0,617.0];[622.0,622.0];[627.0,627.0];[632.0,632.0];[637.0,637.0];[642.0,642.0];[647.0,647.0];[652.0,652.0];[657.0,657.0];[66.0,66.0];[662.0,662.0];[667.0,667.0];[672.0,672.0];[677.0,677.0];[682.0,682.0];[687.0,687.0];[692.0,692.0];[697.0,697.0];[702.0,702.0];[707.0,707.0];[71.0,71.0];[712.0,712.0];[717.0,717.0];[722.0,722.0];[727.0,727.0];[732.0,732.0];[76.0,76.0];[81.0,81.0];[86.0,86.0];[91.0,91.0];[96.0,96.0]&gt;" />
        </attvalues>
      </node>
      <node id="Step 18" label="get_events">
        <attvalues>
          <attvalue for="0" value="urn:fz-juelich.de:alpaca:function_execution:Python:bb407473457d8502fb3c2fbbac074a1f9a8c44a5087c93624350dc9b3e674bad:0376a8d4-84e0-4aad-a7ea-109d5eba12f6:neo.utils.misc.get_events#bdfd8185-2d32-4e0c-bd82-fc215ff43689;urn:fz-juelich.de:alpaca:function_execution:Python:bb407473457d8502fb3c2fbbac074a1f9a8c44a5087c93624350dc9b3e674bad:0376a8d4-84e0-4aad-a7ea-109d5eba12f6:neo.utils.misc.get_events#fc76c59f-6f1f-435d-a193-6a7f36d237a9;urn:fz-juelich.de:alpaca:function_execution:Python:bb407473457d8502fb3c2fbbac074a1f9a8c44a5087c93624350dc9b3e674bad:0376a8d4-84e0-4aad-a7ea-109d5eba12f6:neo.utils.misc.get_events#bcb3823e-dd6f-48a9-8edf-7d2da1bd9058;urn:fz-juelich.de:alpaca:function_execution:Python:bb407473457d8502fb3c2fbbac074a1f9a8c44a5087c93624350dc9b3e674bad:0376a8d4-84e0-4aad-a7ea-109d5eba12f6:neo.utils.misc.get_events#4d02c7f7-cbd9-4532-bc17-9af7f38059c2" />
          <attvalue for="1" value="4" />
          <attvalue for="4" value="neo.utils.misc.get_events" />
          <attvalue for="2" value="function" />
          <attvalue for="22" value="4d02c7f7-cbd9-4532-bc17-9af7f38059c2;bcb3823e-dd6f-48a9-8edf-7d2da1bd9058;bdfd8185-2d32-4e0c-bd82-fc215ff43689;fc76c59f-6f1f-435d-a193-6a7f36d237a9" />
          <attvalue for="23" value="3;185;372;554" />
          <attvalue for="35" value="{'trial_event_labels': 'CUE-OFF', 'performance_in_trial_str': 'correct_trial', 'belongs_to_trialtype': 'PGHF'};{'trial_event_labels': 'CUE-OFF', 'performance_in_trial_str': 'correct_trial', 'belongs_to_trialtype': 'PGLF'};{'trial_event_labels': 'CUE-OFF', 'performance_in_trial_str': 'correct_trial', 'belongs_to_trialtype': 'SGHF'};{'trial_event_labels': 'CUE-OFF', 'performance_in_trial_str': 'correct_trial', 'belongs_to_trialtype': 'SGLF'}" />
          <attvalue for="9" value="&lt;[185.0,185.0];[3.0,3.0];[372.0,372.0];[554.0,554.0]&gt;" />
        </attvalues>
      </node>
      <node id="Step 19" label="sem">
        <attvalues>
          <attvalue for="0" value="urn:fz-juelich.de:alpaca:function_execution:Python:bb407473457d8502fb3c2fbbac074a1f9a8c44a5087c93624350dc9b3e674bad:0376a8d4-84e0-4aad-a7ea-109d5eba12f6:scipy.stats.stats.sem#aab81b58-8a7b-41d8-85bf-507af86ae2ee;urn:fz-juelich.de:alpaca:function_execution:Python:bb407473457d8502fb3c2fbbac074a1f9a8c44a5087c93624350dc9b3e674bad:0376a8d4-84e0-4aad-a7ea-109d5eba12f6:scipy.stats.stats.sem#48e62d6d-66ab-4aa7-b284-0387bdd69081;urn:fz-juelich.de:alpaca:function_execution:Python:bb407473457d8502fb3c2fbbac074a1f9a8c44a5087c93624350dc9b3e674bad:0376a8d4-84e0-4aad-a7ea-109d5eba12f6:scipy.stats.stats.sem#63545513-ce0f-4ba9-b524-3b8fbca4d1e1;urn:fz-juelich.de:alpaca:function_execution:Python:bb407473457d8502fb3c2fbbac074a1f9a8c44a5087c93624350dc9b3e674bad:0376a8d4-84e0-4aad-a7ea-109d5eba12f6:scipy.stats.stats.sem#b09396a8-f6c7-41bb-8025-cf3602d435b0;urn:fz-juelich.de:alpaca:function_execution:Python:bb407473457d8502fb3c2fbbac074a1f9a8c44a5087c93624350dc9b3e674bad:0376a8d4-84e0-4aad-a7ea-109d5eba12f6:scipy.stats.stats.sem#e59934bd-0402-41d2-b8cf-4357a7c2bce2;urn:fz-juelich.de:alpaca:function_execution:Python:bb407473457d8502fb3c2fbbac074a1f9a8c44a5087c93624350dc9b3e674bad:0376a8d4-84e0-4aad-a7ea-109d5eba12f6:scipy.stats.stats.sem#a98c2e2c-b0b1-4c66-9e69-4361f1599835;urn:fz-juelich.de:alpaca:function_execution:Python:bb407473457d8502fb3c2fbbac074a1f9a8c44a5087c93624350dc9b3e674bad:0376a8d4-84e0-4aad-a7ea-109d5eba12f6:scipy.stats.stats.sem#610aa8c5-612e-414c-8725-28d580bd7e4d;urn:fz-juelich.de:alpaca:function_execution:Python:bb407473457d8502fb3c2fbbac074a1f9a8c44a5087c93624350dc9b3e674bad:0376a8d4-84e0-4aad-a7ea-109d5eba12f6:scipy.stats.stats.sem#de2f2a4b-ec9e-4841-82f1-02335c50fabe" />
          <attvalue for="1" value="8" />
          <attvalue for="4" value="scipy.stats.stats.sem" />
          <attvalue for="2" value="function" />
          <attvalue for="22" value="48e62d6d-66ab-4aa7-b284-0387bdd69081;610aa8c5-612e-414c-8725-28d580bd7e4d;63545513-ce0f-4ba9-b524-3b8fbca4d1e1;a98c2e2c-b0b1-4c66-9e69-4361f1599835;aab81b58-8a7b-41d8-85bf-507af86ae2ee;b09396a8-f6c7-41bb-8025-cf3602d435b0;de2f2a4b-ec9e-4841-82f1-02335c50fabe;e59934bd-0402-41d2-b8cf-4357a7c2bce2" />
          <attvalue for="23" value="183;370;552;739;903;1075;1287;1444" />
          <attvalue for="36" value="propagate" />
          <attvalue for="37" value="1" />
          <attvalue for="38" value="0" />
          <attvalue for="9" value="&lt;[1075.0,1075.0];[1287.0,1287.0];[1444.0,1444.0];[183.0,183.0];[370.0,370.0];[552.0,552.0];[739.0,739.0];[903.0,903.0]&gt;" />
        </attvalues>
      </node>
      <node id="Step 20" label="mean">
        <attvalues>
          <attvalue for="0" value="urn:fz-juelich.de:alpaca:function_execution:Python:bb407473457d8502fb3c2fbbac074a1f9a8c44a5087c93624350dc9b3e674bad:0376a8d4-84e0-4aad-a7ea-109d5eba12f6:numpy.mean#86586e87-d315-4228-9ee5-0bdda4a61f1b;urn:fz-juelich.de:alpaca:function_execution:Python:bb407473457d8502fb3c2fbbac074a1f9a8c44a5087c93624350dc9b3e674bad:0376a8d4-84e0-4aad-a7ea-109d5eba12f6:numpy.mean#a05440e0-170e-4d46-b33f-07ee53aa540f;urn:fz-juelich.de:alpaca:function_execution:Python:bb407473457d8502fb3c2fbbac074a1f9a8c44a5087c93624350dc9b3e674bad:0376a8d4-84e0-4aad-a7ea-109d5eba12f6:numpy.mean#192a5e7f-8cac-45a4-80f6-f119bb714e4b;urn:fz-juelich.de:alpaca:function_execution:Python:bb407473457d8502fb3c2fbbac074a1f9a8c44a5087c93624350dc9b3e674bad:0376a8d4-84e0-4aad-a7ea-109d5eba12f6:numpy.mean#29e5e63b-6281-42c1-9bfb-7056cecea2c7;urn:fz-juelich.de:alpaca:function_execution:Python:bb407473457d8502fb3c2fbbac074a1f9a8c44a5087c93624350dc9b3e674bad:0376a8d4-84e0-4aad-a7ea-109d5eba12f6:numpy.mean#6c457971-68d8-4442-beb6-c6a461633800;urn:fz-juelich.de:alpaca:function_execution:Python:bb407473457d8502fb3c2fbbac074a1f9a8c44a5087c93624350dc9b3e674bad:0376a8d4-84e0-4aad-a7ea-109d5eba12f6:numpy.mean#ed93947b-5d1b-46ef-ae74-f47f68a49d67;urn:fz-juelich.de:alpaca:function_execution:Python:bb407473457d8502fb3c2fbbac074a1f9a8c44a5087c93624350dc9b3e674bad:0376a8d4-84e0-4aad-a7ea-109d5eba12f6:numpy.mean#8fabc42b-f7b9-4549-a5fb-765b4d669296;urn:fz-juelich.de:alpaca:function_execution:Python:bb407473457d8502fb3c2fbbac074a1f9a8c44a5087c93624350dc9b3e674bad:0376a8d4-84e0-4aad-a7ea-109d5eba12f6:numpy.mean#2a520ee9-5a64-4d81-8d97-d939278abff0;urn:fz-juelich.de:alpaca:function_execution:Python:bb407473457d8502fb3c2fbbac074a1f9a8c44a5087c93624350dc9b3e674bad:0376a8d4-84e0-4aad-a7ea-109d5eba12f6:numpy.mean#eba90bd3-222a-423c-9855-79bd2e69fbbc;urn:fz-juelich.de:alpaca:function_execution:Python:bb407473457d8502fb3c2fbbac074a1f9a8c44a5087c93624350dc9b3e674bad:0376a8d4-84e0-4aad-a7ea-109d5eba12f6:numpy.mean#0d30b6fa-f5d8-4db4-ada5-cb6be74f12d2;urn:fz-juelich.de:alpaca:function_execution:Python:bb407473457d8502fb3c2fbbac074a1f9a8c44a5087c93624350dc9b3e674bad:0376a8d4-84e0-4aad-a7ea-109d5eba12f6:numpy.mean#a3d49e88-f895-409b-9b35-23258e432c8c;urn:fz-juelich.de:alpaca:function_execution:Python:bb407473457d8502fb3c2fbbac074a1f9a8c44a5087c93624350dc9b3e674bad:0376a8d4-84e0-4aad-a7ea-109d5eba12f6:numpy.mean#91b0a13d-0d66-44f3-ac2c-b2164a3fcfc2;urn:fz-juelich.de:alpaca:function_execution:Python:bb407473457d8502fb3c2fbbac074a1f9a8c44a5087c93624350dc9b3e674bad:0376a8d4-84e0-4aad-a7ea-109d5eba12f6:numpy.mean#f286bc67-a719-435a-aa16-e7321866e133;urn:fz-juelich.de:alpaca:function_execution:Python:bb407473457d8502fb3c2fbbac074a1f9a8c44a5087c93624350dc9b3e674bad:0376a8d4-84e0-4aad-a7ea-109d5eba12f6:numpy.mean#ff33040a-7c6c-49c1-b750-959e5ff47acc;urn:fz-juelich.de:alpaca:function_execution:Python:bb407473457d8502fb3c2fbbac074a1f9a8c44a5087c93624350dc9b3e674bad:0376a8d4-84e0-4aad-a7ea-109d5eba12f6:numpy.mean#8eb2d33a-9787-448a-ae66-fa2c042ee8a5;urn:fz-juelich.de:alpaca:function_execution:Python:bb407473457d8502fb3c2fbbac074a1f9a8c44a5087c93624350dc9b3e674bad:0376a8d4-84e0-4aad-a7ea-109d5eba12f6:numpy.mean#7dc7151d-05c5-4472-9441-7bedc42262c0;urn:fz-juelich.de:alpaca:function_execution:Python:bb407473457d8502fb3c2fbbac074a1f9a8c44a5087c93624350dc9b3e674bad:0376a8d4-84e0-4aad-a7ea-109d5eba12f6:numpy.mean#932da5d9-373d-4b6d-8918-d16d91033436;urn:fz-juelich.de:alpaca:function_execution:Python:bb407473457d8502fb3c2fbbac074a1f9a8c44a5087c93624350dc9b3e674bad:0376a8d4-84e0-4aad-a7ea-109d5eba12f6:numpy.mean#c381cb3c-d872-4f09-8538-87c4e1c08ea2;urn:fz-juelich.de:alpaca:function_execution:Python:bb407473457d8502fb3c2fbbac074a1f9a8c44a5087c93624350dc9b3e674bad:0376a8d4-84e0-4aad-a7ea-109d5eba12f6:numpy.mean#e7fbdf0b-48c9-4d53-b6a4-8dbdb1e52c24;urn:fz-juelich.de:alpaca:function_execution:Python:bb407473457d8502fb3c2fbbac074a1f9a8c44a5087c93624350dc9b3e674bad:0376a8d4-84e0-4aad-a7ea-109d5eba12f6:numpy.mean#394d7c0a-e24c-463a-b697-b16453488ca1;urn:fz-juelich.de:alpaca:function_execution:Python:bb407473457d8502fb3c2fbbac074a1f9a8c44a5087c93624350dc9b3e674bad:0376a8d4-84e0-4aad-a7ea-109d5eba12f6:numpy.mean#b739d01d-dcc7-4f32-b714-443cdea10f7d;urn:fz-juelich.de:alpaca:function_execution:Python:bb407473457d8502fb3c2fbbac074a1f9a8c44a5087c93624350dc9b3e674bad:0376a8d4-84e0-4aad-a7ea-109d5eba12f6:numpy.mean#793428cd-3f68-4965-9703-ea539ba49987;urn:fz-juelich.de:alpaca:function_execution:Python:bb407473457d8502fb3c2fbbac074a1f9a8c44a5087c93624350dc9b3e674bad:0376a8d4-84e0-4aad-a7ea-109d5eba12f6:numpy.mean#2d05ccc3-49ae-45c0-a25c-fdeb64682286;urn:fz-juelich.de:alpaca:function_execution:Python:bb407473457d8502fb3c2fbbac074a1f9a8c44a5087c93624350dc9b3e674bad:0376a8d4-84e0-4aad-a7ea-109d5eba12f6:numpy.mean#95ab6033-8ec1-4d24-a1f6-cd149d6b9d58;urn:fz-juelich.de:alpaca:function_execution:Python:bb407473457d8502fb3c2fbbac074a1f9a8c44a5087c93624350dc9b3e674bad:0376a8d4-84e0-4aad-a7ea-109d5eba12f6:numpy.mean#4b0aa6ef-c15e-4471-a031-1e59ad638c00;urn:fz-juelich.de:alpaca:function_execution:Python:bb407473457d8502fb3c2fbbac074a1f9a8c44a5087c93624350dc9b3e674bad:0376a8d4-84e0-4aad-a7ea-109d5eba12f6:numpy.mean#ca438dcb-27bf-4190-aaac-ae4a6ad37767;urn:fz-juelich.de:alpaca:function_execution:Python:bb407473457d8502fb3c2fbbac074a1f9a8c44a5087c93624350dc9b3e674bad:0376a8d4-84e0-4aad-a7ea-109d5eba12f6:numpy.mean#7792c208-02a3-4468-ae54-3598944ed019;urn:fz-juelich.de:alpaca:function_execution:Python:bb407473457d8502fb3c2fbbac074a1f9a8c44a5087c93624350dc9b3e674bad:0376a8d4-84e0-4aad-a7ea-109d5eba12f6:numpy.mean#8f09df31-d29f-4570-8c86-1e9d5b76da63;urn:fz-juelich.de:alpaca:function_execution:Python:bb407473457d8502fb3c2fbbac074a1f9a8c44a5087c93624350dc9b3e674bad:0376a8d4-84e0-4aad-a7ea-109d5eba12f6:numpy.mean#decde7ee-fb8a-4ba5-aedf-e40c052c77a7;urn:fz-juelich.de:alpaca:function_execution:Python:bb407473457d8502fb3c2fbbac074a1f9a8c44a5087c93624350dc9b3e674bad:0376a8d4-84e0-4aad-a7ea-109d5eba12f6:numpy.mean#e9410ccb-5464-4e17-bc77-fe0356f9b4eb;urn:fz-juelich.de:alpaca:function_execution:Python:bb407473457d8502fb3c2fbbac074a1f9a8c44a5087c93624350dc9b3e674bad:0376a8d4-84e0-4aad-a7ea-109d5eba12f6:numpy.mean#57f59892-beef-4dbe-bbcf-4c3ce56389e2;urn:fz-juelich.de:alpaca:function_execution:Python:bb407473457d8502fb3c2fbbac074a1f9a8c44a5087c93624350dc9b3e674bad:0376a8d4-84e0-4aad-a7ea-109d5eba12f6:numpy.mean#33beb2da-2fd7-445a-973c-f53810c3f894;urn:fz-juelich.de:alpaca:function_execution:Python:bb407473457d8502fb3c2fbbac074a1f9a8c44a5087c93624350dc9b3e674bad:0376a8d4-84e0-4aad-a7ea-109d5eba12f6:numpy.mean#7571bd4d-b9e4-40d0-9960-61af6765f771;urn:fz-juelich.de:alpaca:function_execution:Python:bb407473457d8502fb3c2fbbac074a1f9a8c44a5087c93624350dc9b3e674bad:0376a8d4-84e0-4aad-a7ea-109d5eba12f6:numpy.mean#1961092d-61cf-4b05-a3b3-7eb3346adf21;urn:fz-juelich.de:alpaca:function_execution:Python:bb407473457d8502fb3c2fbbac074a1f9a8c44a5087c93624350dc9b3e674bad:0376a8d4-84e0-4aad-a7ea-109d5eba12f6:numpy.mean#28e7af38-9ca7-407d-9f9b-c2472fd674e0;urn:fz-juelich.de:alpaca:function_execution:Python:bb407473457d8502fb3c2fbbac074a1f9a8c44a5087c93624350dc9b3e674bad:0376a8d4-84e0-4aad-a7ea-109d5eba12f6:numpy.mean#a6872cd7-c279-4321-bd50-d1ba174704ba;urn:fz-juelich.de:alpaca:function_execution:Python:bb407473457d8502fb3c2fbbac074a1f9a8c44a5087c93624350dc9b3e674bad:0376a8d4-84e0-4aad-a7ea-109d5eba12f6:numpy.mean#4e193e41-ac94-4953-9f4e-0160b6c976ef;urn:fz-juelich.de:alpaca:function_execution:Python:bb407473457d8502fb3c2fbbac074a1f9a8c44a5087c93624350dc9b3e674bad:0376a8d4-84e0-4aad-a7ea-109d5eba12f6:numpy.mean#647e333f-b2a9-4b5f-9c1f-7a7fb04ab3d0;urn:fz-juelich.de:alpaca:function_execution:Python:bb407473457d8502fb3c2fbbac074a1f9a8c44a5087c93624350dc9b3e674bad:0376a8d4-84e0-4aad-a7ea-109d5eba12f6:numpy.mean#9338eec7-0376-405c-8a87-bbd429b124c7;urn:fz-juelich.de:alpaca:function_execution:Python:bb407473457d8502fb3c2fbbac074a1f9a8c44a5087c93624350dc9b3e674bad:0376a8d4-84e0-4aad-a7ea-109d5eba12f6:numpy.mean#0433524c-9d71-4216-b602-15357835ea16;urn:fz-juelich.de:alpaca:function_execution:Python:bb407473457d8502fb3c2fbbac074a1f9a8c44a5087c93624350dc9b3e674bad:0376a8d4-84e0-4aad-a7ea-109d5eba12f6:numpy.mean#ed3d8464-f551-4634-8b8b-c9fe98fef1cf;urn:fz-juelich.de:alpaca:function_execution:Python:bb407473457d8502fb3c2fbbac074a1f9a8c44a5087c93624350dc9b3e674bad:0376a8d4-84e0-4aad-a7ea-109d5eba12f6:numpy.mean#db2a4440-4f6f-407c-bc91-eb313806d475;urn:fz-juelich.de:alpaca:function_execution:Python:bb407473457d8502fb3c2fbbac074a1f9a8c44a5087c93624350dc9b3e674bad:0376a8d4-84e0-4aad-a7ea-109d5eba12f6:numpy.mean#02ba22d1-cd8f-46e1-a1e0-ace48b9a900f;urn:fz-juelich.de:alpaca:function_execution:Python:bb407473457d8502fb3c2fbbac074a1f9a8c44a5087c93624350dc9b3e674bad:0376a8d4-84e0-4aad-a7ea-109d5eba12f6:numpy.mean#04d54c91-e358-404b-b3a6-4d9c79f39196;urn:fz-juelich.de:alpaca:function_execution:Python:bb407473457d8502fb3c2fbbac074a1f9a8c44a5087c93624350dc9b3e674bad:0376a8d4-84e0-4aad-a7ea-109d5eba12f6:numpy.mean#1af8866d-5b7f-4610-b36f-dbdd57cd014c;urn:fz-juelich.de:alpaca:function_execution:Python:bb407473457d8502fb3c2fbbac074a1f9a8c44a5087c93624350dc9b3e674bad:0376a8d4-84e0-4aad-a7ea-109d5eba12f6:numpy.mean#b2777394-df01-4f71-ac38-51417c1aa949;urn:fz-juelich.de:alpaca:function_execution:Python:bb407473457d8502fb3c2fbbac074a1f9a8c44a5087c93624350dc9b3e674bad:0376a8d4-84e0-4aad-a7ea-109d5eba12f6:numpy.mean#8db88cf6-4b5d-49d2-b36e-74243bb79a6e;urn:fz-juelich.de:alpaca:function_execution:Python:bb407473457d8502fb3c2fbbac074a1f9a8c44a5087c93624350dc9b3e674bad:0376a8d4-84e0-4aad-a7ea-109d5eba12f6:numpy.mean#90ede6b3-38f7-45e5-8660-d405759f9672;urn:fz-juelich.de:alpaca:function_execution:Python:bb407473457d8502fb3c2fbbac074a1f9a8c44a5087c93624350dc9b3e674bad:0376a8d4-84e0-4aad-a7ea-109d5eba12f6:numpy.mean#137da15b-efe9-4c65-a3b9-0ee4379e6d54;urn:fz-juelich.de:alpaca:function_execution:Python:bb407473457d8502fb3c2fbbac074a1f9a8c44a5087c93624350dc9b3e674bad:0376a8d4-84e0-4aad-a7ea-109d5eba12f6:numpy.mean#577ee19e-b6c3-4ad2-95e8-dfb39d5b60f0;urn:fz-juelich.de:alpaca:function_execution:Python:bb407473457d8502fb3c2fbbac074a1f9a8c44a5087c93624350dc9b3e674bad:0376a8d4-84e0-4aad-a7ea-109d5eba12f6:numpy.mean#1499c255-7ba4-426d-83ca-8c204cd9fd87;urn:fz-juelich.de:alpaca:function_execution:Python:bb407473457d8502fb3c2fbbac074a1f9a8c44a5087c93624350dc9b3e674bad:0376a8d4-84e0-4aad-a7ea-109d5eba12f6:numpy.mean#e3159a4a-6982-4303-abe8-cc02df040d74;urn:fz-juelich.de:alpaca:function_execution:Python:bb407473457d8502fb3c2fbbac074a1f9a8c44a5087c93624350dc9b3e674bad:0376a8d4-84e0-4aad-a7ea-109d5eba12f6:numpy.mean#51f5e688-b429-4ab6-91d0-cfb8ed594c35;urn:fz-juelich.de:alpaca:function_execution:Python:bb407473457d8502fb3c2fbbac074a1f9a8c44a5087c93624350dc9b3e674bad:0376a8d4-84e0-4aad-a7ea-109d5eba12f6:numpy.mean#9a06b522-8f2f-4e04-8c01-735220174e44;urn:fz-juelich.de:alpaca:function_execution:Python:bb407473457d8502fb3c2fbbac074a1f9a8c44a5087c93624350dc9b3e674bad:0376a8d4-84e0-4aad-a7ea-109d5eba12f6:numpy.mean#02c95252-5134-4131-8251-dbb1fa580779;urn:fz-juelich.de:alpaca:function_execution:Python:bb407473457d8502fb3c2fbbac074a1f9a8c44a5087c93624350dc9b3e674bad:0376a8d4-84e0-4aad-a7ea-109d5eba12f6:numpy.mean#be8710fa-f952-47ed-882b-a29b0f4fd4fe;urn:fz-juelich.de:alpaca:function_execution:Python:bb407473457d8502fb3c2fbbac074a1f9a8c44a5087c93624350dc9b3e674bad:0376a8d4-84e0-4aad-a7ea-109d5eba12f6:numpy.mean#aaa651b2-7998-4ee9-967f-72153f6af8df;urn:fz-juelich.de:alpaca:function_execution:Python:bb407473457d8502fb3c2fbbac074a1f9a8c44a5087c93624350dc9b3e674bad:0376a8d4-84e0-4aad-a7ea-109d5eba12f6:numpy.mean#2f4dc0eb-5e5f-463c-bdab-9b1bb9504bf0;urn:fz-juelich.de:alpaca:function_execution:Python:bb407473457d8502fb3c2fbbac074a1f9a8c44a5087c93624350dc9b3e674bad:0376a8d4-84e0-4aad-a7ea-109d5eba12f6:numpy.mean#f76ec5f8-2926-41cf-817d-3d122dc78fee;urn:fz-juelich.de:alpaca:function_execution:Python:bb407473457d8502fb3c2fbbac074a1f9a8c44a5087c93624350dc9b3e674bad:0376a8d4-84e0-4aad-a7ea-109d5eba12f6:numpy.mean#3a7183d8-99b0-44ca-98e1-81853f80ade0;urn:fz-juelich.de:alpaca:function_execution:Python:bb407473457d8502fb3c2fbbac074a1f9a8c44a5087c93624350dc9b3e674bad:0376a8d4-84e0-4aad-a7ea-109d5eba12f6:numpy.mean#e52e3541-0b86-47f7-abfe-597214d3f990;urn:fz-juelich.de:alpaca:function_execution:Python:bb407473457d8502fb3c2fbbac074a1f9a8c44a5087c93624350dc9b3e674bad:0376a8d4-84e0-4aad-a7ea-109d5eba12f6:numpy.mean#73091eeb-3504-4584-aab6-e41fea50e0ef;urn:fz-juelich.de:alpaca:function_execution:Python:bb407473457d8502fb3c2fbbac074a1f9a8c44a5087c93624350dc9b3e674bad:0376a8d4-84e0-4aad-a7ea-109d5eba12f6:numpy.mean#e12de236-2b69-4042-b426-75f70e097d0c;urn:fz-juelich.de:alpaca:function_execution:Python:bb407473457d8502fb3c2fbbac074a1f9a8c44a5087c93624350dc9b3e674bad:0376a8d4-84e0-4aad-a7ea-109d5eba12f6:numpy.mean#68d7aecb-0141-451f-a6f0-dfd30b8aa1a5;urn:fz-juelich.de:alpaca:function_execution:Python:bb407473457d8502fb3c2fbbac074a1f9a8c44a5087c93624350dc9b3e674bad:0376a8d4-84e0-4aad-a7ea-109d5eba12f6:numpy.mean#4683d713-9765-40da-af8c-ca39de2849b5;urn:fz-juelich.de:alpaca:function_execution:Python:bb407473457d8502fb3c2fbbac074a1f9a8c44a5087c93624350dc9b3e674bad:0376a8d4-84e0-4aad-a7ea-109d5eba12f6:numpy.mean#2d094ed9-43ea-4b76-bafe-d98e4c6d7d9c;urn:fz-juelich.de:alpaca:function_execution:Python:bb407473457d8502fb3c2fbbac074a1f9a8c44a5087c93624350dc9b3e674bad:0376a8d4-84e0-4aad-a7ea-109d5eba12f6:numpy.mean#55a63ef8-5310-4342-bf72-cdcc7365b8f2;urn:fz-juelich.de:alpaca:function_execution:Python:bb407473457d8502fb3c2fbbac074a1f9a8c44a5087c93624350dc9b3e674bad:0376a8d4-84e0-4aad-a7ea-109d5eba12f6:numpy.mean#efd438e8-9f81-4152-a486-ab59ebfd2d1f;urn:fz-juelich.de:alpaca:function_execution:Python:bb407473457d8502fb3c2fbbac074a1f9a8c44a5087c93624350dc9b3e674bad:0376a8d4-84e0-4aad-a7ea-109d5eba12f6:numpy.mean#097fcfb3-ae3c-4481-907f-ae41b0822f20;urn:fz-juelich.de:alpaca:function_execution:Python:bb407473457d8502fb3c2fbbac074a1f9a8c44a5087c93624350dc9b3e674bad:0376a8d4-84e0-4aad-a7ea-109d5eba12f6:numpy.mean#7e316e23-ba2c-4350-8893-23c58879581f;urn:fz-juelich.de:alpaca:function_execution:Python:bb407473457d8502fb3c2fbbac074a1f9a8c44a5087c93624350dc9b3e674bad:0376a8d4-84e0-4aad-a7ea-109d5eba12f6:numpy.mean#811b1c8c-a6ae-439b-9013-7adc03820c48;urn:fz-juelich.de:alpaca:function_execution:Python:bb407473457d8502fb3c2fbbac074a1f9a8c44a5087c93624350dc9b3e674bad:0376a8d4-84e0-4aad-a7ea-109d5eba12f6:numpy.mean#2e3bb3f1-c5ad-4ce5-af62-88edce7b0df1;urn:fz-juelich.de:alpaca:function_execution:Python:bb407473457d8502fb3c2fbbac074a1f9a8c44a5087c93624350dc9b3e674bad:0376a8d4-84e0-4aad-a7ea-109d5eba12f6:numpy.mean#cfb05673-fcf4-444e-8611-998601344306;urn:fz-juelich.de:alpaca:function_execution:Python:bb407473457d8502fb3c2fbbac074a1f9a8c44a5087c93624350dc9b3e674bad:0376a8d4-84e0-4aad-a7ea-109d5eba12f6:numpy.mean#af170447-f589-4e83-9559-b2b649d1941b;urn:fz-juelich.de:alpaca:function_execution:Python:bb407473457d8502fb3c2fbbac074a1f9a8c44a5087c93624350dc9b3e674bad:0376a8d4-84e0-4aad-a7ea-109d5eba12f6:numpy.mean#8cbb1e9e-ad69-4eae-93eb-98e197a01e4e;urn:fz-juelich.de:alpaca:function_execution:Python:bb407473457d8502fb3c2fbbac074a1f9a8c44a5087c93624350dc9b3e674bad:0376a8d4-84e0-4aad-a7ea-109d5eba12f6:numpy.mean#f860b80a-4446-4b9d-96d4-7d71c145ce76;urn:fz-juelich.de:alpaca:function_execution:Python:bb407473457d8502fb3c2fbbac074a1f9a8c44a5087c93624350dc9b3e674bad:0376a8d4-84e0-4aad-a7ea-109d5eba12f6:numpy.mean#19f154c8-12e5-4d42-98d1-fb78ddec3ced;urn:fz-juelich.de:alpaca:function_execution:Python:bb407473457d8502fb3c2fbbac074a1f9a8c44a5087c93624350dc9b3e674bad:0376a8d4-84e0-4aad-a7ea-109d5eba12f6:numpy.mean#3f781df2-94fc-4ece-bd22-371b4f810402;urn:fz-juelich.de:alpaca:function_execution:Python:bb407473457d8502fb3c2fbbac074a1f9a8c44a5087c93624350dc9b3e674bad:0376a8d4-84e0-4aad-a7ea-109d5eba12f6:numpy.mean#832c1c92-9b23-4d9f-b4c3-f87aa51416bb;urn:fz-juelich.de:alpaca:function_execution:Python:bb407473457d8502fb3c2fbbac074a1f9a8c44a5087c93624350dc9b3e674bad:0376a8d4-84e0-4aad-a7ea-109d5eba12f6:numpy.mean#61a259f2-ceee-4e00-bee4-a00f22b190ba;urn:fz-juelich.de:alpaca:function_execution:Python:bb407473457d8502fb3c2fbbac074a1f9a8c44a5087c93624350dc9b3e674bad:0376a8d4-84e0-4aad-a7ea-109d5eba12f6:numpy.mean#bc0b718a-157d-4e2c-9905-a72d57e36e9f;urn:fz-juelich.de:alpaca:function_execution:Python:bb407473457d8502fb3c2fbbac074a1f9a8c44a5087c93624350dc9b3e674bad:0376a8d4-84e0-4aad-a7ea-109d5eba12f6:numpy.mean#e87bcc61-fd0a-47a4-a2bd-e7fb58b2a9e4;urn:fz-juelich.de:alpaca:function_execution:Python:bb407473457d8502fb3c2fbbac074a1f9a8c44a5087c93624350dc9b3e674bad:0376a8d4-84e0-4aad-a7ea-109d5eba12f6:numpy.mean#e52fbe95-fc7b-423f-9485-3ec3b3ea4707;urn:fz-juelich.de:alpaca:function_execution:Python:bb407473457d8502fb3c2fbbac074a1f9a8c44a5087c93624350dc9b3e674bad:0376a8d4-84e0-4aad-a7ea-109d5eba12f6:numpy.mean#526eeaf5-9eb5-45b0-a410-778e3348365b;urn:fz-juelich.de:alpaca:function_execution:Python:bb407473457d8502fb3c2fbbac074a1f9a8c44a5087c93624350dc9b3e674bad:0376a8d4-84e0-4aad-a7ea-109d5eba12f6:numpy.mean#d0716c7f-4c15-4cfb-b8c7-50481e1ff9bf;urn:fz-juelich.de:alpaca:function_execution:Python:bb407473457d8502fb3c2fbbac074a1f9a8c44a5087c93624350dc9b3e674bad:0376a8d4-84e0-4aad-a7ea-109d5eba12f6:numpy.mean#f85cb0df-c477-4802-bbc4-ce2371a982db;urn:fz-juelich.de:alpaca:function_execution:Python:bb407473457d8502fb3c2fbbac074a1f9a8c44a5087c93624350dc9b3e674bad:0376a8d4-84e0-4aad-a7ea-109d5eba12f6:numpy.mean#144599ee-6597-4c27-b8a1-9d2da4f26911;urn:fz-juelich.de:alpaca:function_execution:Python:bb407473457d8502fb3c2fbbac074a1f9a8c44a5087c93624350dc9b3e674bad:0376a8d4-84e0-4aad-a7ea-109d5eba12f6:numpy.mean#21acbed1-a594-44af-bf4c-3cc370c28d4d;urn:fz-juelich.de:alpaca:function_execution:Python:bb407473457d8502fb3c2fbbac074a1f9a8c44a5087c93624350dc9b3e674bad:0376a8d4-84e0-4aad-a7ea-109d5eba12f6:numpy.mean#90eaa7ea-e243-4252-949e-7fd99df9de77;urn:fz-juelich.de:alpaca:function_execution:Python:bb407473457d8502fb3c2fbbac074a1f9a8c44a5087c93624350dc9b3e674bad:0376a8d4-84e0-4aad-a7ea-109d5eba12f6:numpy.mean#6d84d79e-7be1-432d-a5cf-357a2657849e;urn:fz-juelich.de:alpaca:function_execution:Python:bb407473457d8502fb3c2fbbac074a1f9a8c44a5087c93624350dc9b3e674bad:0376a8d4-84e0-4aad-a7ea-109d5eba12f6:numpy.mean#e0670193-7c8c-46f7-9dd7-119e22c073fb;urn:fz-juelich.de:alpaca:function_execution:Python:bb407473457d8502fb3c2fbbac074a1f9a8c44a5087c93624350dc9b3e674bad:0376a8d4-84e0-4aad-a7ea-109d5eba12f6:numpy.mean#15104d8c-22ab-4dde-b2fe-4b0c80ff1061;urn:fz-juelich.de:alpaca:function_execution:Python:bb407473457d8502fb3c2fbbac074a1f9a8c44a5087c93624350dc9b3e674bad:0376a8d4-84e0-4aad-a7ea-109d5eba12f6:numpy.mean#3c0a3f3a-a30c-4efc-a61b-61d0c85c4d9c;urn:fz-juelich.de:alpaca:function_execution:Python:bb407473457d8502fb3c2fbbac074a1f9a8c44a5087c93624350dc9b3e674bad:0376a8d4-84e0-4aad-a7ea-109d5eba12f6:numpy.mean#08f1a9cd-f70a-4878-a2bb-2b38aaa0beff;urn:fz-juelich.de:alpaca:function_execution:Python:bb407473457d8502fb3c2fbbac074a1f9a8c44a5087c93624350dc9b3e674bad:0376a8d4-84e0-4aad-a7ea-109d5eba12f6:numpy.mean#015f6c56-2e00-49da-9ba9-a1a8f4538d08;urn:fz-juelich.de:alpaca:function_execution:Python:bb407473457d8502fb3c2fbbac074a1f9a8c44a5087c93624350dc9b3e674bad:0376a8d4-84e0-4aad-a7ea-109d5eba12f6:numpy.mean#9d7da812-d2dd-42e8-8c83-3ac3882b4928;urn:fz-juelich.de:alpaca:function_execution:Python:bb407473457d8502fb3c2fbbac074a1f9a8c44a5087c93624350dc9b3e674bad:0376a8d4-84e0-4aad-a7ea-109d5eba12f6:numpy.mean#c5fb4039-6e4c-4e04-83bd-b47ee2e8b239;urn:fz-juelich.de:alpaca:function_execution:Python:bb407473457d8502fb3c2fbbac074a1f9a8c44a5087c93624350dc9b3e674bad:0376a8d4-84e0-4aad-a7ea-109d5eba12f6:numpy.mean#47f2d0dd-f841-4ecf-a373-81cdda557d21;urn:fz-juelich.de:alpaca:function_execution:Python:bb407473457d8502fb3c2fbbac074a1f9a8c44a5087c93624350dc9b3e674bad:0376a8d4-84e0-4aad-a7ea-109d5eba12f6:numpy.mean#e7fd3fac-ff42-43ab-b257-03952a5c86d6;urn:fz-juelich.de:alpaca:function_execution:Python:bb407473457d8502fb3c2fbbac074a1f9a8c44a5087c93624350dc9b3e674bad:0376a8d4-84e0-4aad-a7ea-109d5eba12f6:numpy.mean#58d97b59-36ef-4ce4-9530-70b419ed76a4;urn:fz-juelich.de:alpaca:function_execution:Python:bb407473457d8502fb3c2fbbac074a1f9a8c44a5087c93624350dc9b3e674bad:0376a8d4-84e0-4aad-a7ea-109d5eba12f6:numpy.mean#3c62903e-3319-46a8-9dab-8edd4732f63d;urn:fz-juelich.de:alpaca:function_execution:Python:bb407473457d8502fb3c2fbbac074a1f9a8c44a5087c93624350dc9b3e674bad:0376a8d4-84e0-4aad-a7ea-109d5eba12f6:numpy.mean#0d3db68a-c2da-462f-8ddc-1e14b99da1cd;urn:fz-juelich.de:alpaca:function_execution:Python:bb407473457d8502fb3c2fbbac074a1f9a8c44a5087c93624350dc9b3e674bad:0376a8d4-84e0-4aad-a7ea-109d5eba12f6:numpy.mean#fe03d0da-65fb-46fa-a090-fbc612bd580d;urn:fz-juelich.de:alpaca:function_execution:Python:bb407473457d8502fb3c2fbbac074a1f9a8c44a5087c93624350dc9b3e674bad:0376a8d4-84e0-4aad-a7ea-109d5eba12f6:numpy.mean#2d9cabc0-91f9-44a6-b1b2-eadabbcf6d11;urn:fz-juelich.de:alpaca:function_execution:Python:bb407473457d8502fb3c2fbbac074a1f9a8c44a5087c93624350dc9b3e674bad:0376a8d4-84e0-4aad-a7ea-109d5eba12f6:numpy.mean#da3a2293-1b74-490a-9071-0fb02355b425;urn:fz-juelich.de:alpaca:function_execution:Python:bb407473457d8502fb3c2fbbac074a1f9a8c44a5087c93624350dc9b3e674bad:0376a8d4-84e0-4aad-a7ea-109d5eba12f6:numpy.mean#904ab77a-3edb-4946-a01f-26d0520aea0d;urn:fz-juelich.de:alpaca:function_execution:Python:bb407473457d8502fb3c2fbbac074a1f9a8c44a5087c93624350dc9b3e674bad:0376a8d4-84e0-4aad-a7ea-109d5eba12f6:numpy.mean#c1124b25-aaeb-48c8-af66-6ca2e811b6f5;urn:fz-juelich.de:alpaca:function_execution:Python:bb407473457d8502fb3c2fbbac074a1f9a8c44a5087c93624350dc9b3e674bad:0376a8d4-84e0-4aad-a7ea-109d5eba12f6:numpy.mean#dad7fcbb-e9ef-48ae-9004-e45ca1a44803;urn:fz-juelich.de:alpaca:function_execution:Python:bb407473457d8502fb3c2fbbac074a1f9a8c44a5087c93624350dc9b3e674bad:0376a8d4-84e0-4aad-a7ea-109d5eba12f6:numpy.mean#c6db2931-543a-43f3-8885-a8f71b273e8a;urn:fz-juelich.de:alpaca:function_execution:Python:bb407473457d8502fb3c2fbbac074a1f9a8c44a5087c93624350dc9b3e674bad:0376a8d4-84e0-4aad-a7ea-109d5eba12f6:numpy.mean#70755ced-f1fa-4e1b-bb64-7b98f5c270a1;urn:fz-juelich.de:alpaca:function_execution:Python:bb407473457d8502fb3c2fbbac074a1f9a8c44a5087c93624350dc9b3e674bad:0376a8d4-84e0-4aad-a7ea-109d5eba12f6:numpy.mean#44abeec2-ae36-4b44-bb92-5f94a1101deb;urn:fz-juelich.de:alpaca:function_execution:Python:bb407473457d8502fb3c2fbbac074a1f9a8c44a5087c93624350dc9b3e674bad:0376a8d4-84e0-4aad-a7ea-109d5eba12f6:numpy.mean#f76f35bd-1321-4f86-ad0a-a2074ec1210b;urn:fz-juelich.de:alpaca:function_execution:Python:bb407473457d8502fb3c2fbbac074a1f9a8c44a5087c93624350dc9b3e674bad:0376a8d4-84e0-4aad-a7ea-109d5eba12f6:numpy.mean#80e158b2-02a6-4757-a638-1656acd9a43f;urn:fz-juelich.de:alpaca:function_execution:Python:bb407473457d8502fb3c2fbbac074a1f9a8c44a5087c93624350dc9b3e674bad:0376a8d4-84e0-4aad-a7ea-109d5eba12f6:numpy.mean#83b986ac-7b0f-439c-80c6-5dd19c1e7de1;urn:fz-juelich.de:alpaca:function_execution:Python:bb407473457d8502fb3c2fbbac074a1f9a8c44a5087c93624350dc9b3e674bad:0376a8d4-84e0-4aad-a7ea-109d5eba12f6:numpy.mean#1ead8fca-43b7-494d-8f04-5b68575824d7;urn:fz-juelich.de:alpaca:function_execution:Python:bb407473457d8502fb3c2fbbac074a1f9a8c44a5087c93624350dc9b3e674bad:0376a8d4-84e0-4aad-a7ea-109d5eba12f6:numpy.mean#de7628ed-1c34-4065-b721-76ce20aff99f;urn:fz-juelich.de:alpaca:function_execution:Python:bb407473457d8502fb3c2fbbac074a1f9a8c44a5087c93624350dc9b3e674bad:0376a8d4-84e0-4aad-a7ea-109d5eba12f6:numpy.mean#0c0b2ec1-91f9-4678-9bac-d63168b6d522;urn:fz-juelich.de:alpaca:function_execution:Python:bb407473457d8502fb3c2fbbac074a1f9a8c44a5087c93624350dc9b3e674bad:0376a8d4-84e0-4aad-a7ea-109d5eba12f6:numpy.mean#339a7d80-fd77-4d14-a3e7-79f61ff1b3c0;urn:fz-juelich.de:alpaca:function_execution:Python:bb407473457d8502fb3c2fbbac074a1f9a8c44a5087c93624350dc9b3e674bad:0376a8d4-84e0-4aad-a7ea-109d5eba12f6:numpy.mean#c5076895-20a7-44b7-a348-0c708b1f6a24;urn:fz-juelich.de:alpaca:function_execution:Python:bb407473457d8502fb3c2fbbac074a1f9a8c44a5087c93624350dc9b3e674bad:0376a8d4-84e0-4aad-a7ea-109d5eba12f6:numpy.mean#720ceb8c-53cf-4632-b932-540eb1affd2a;urn:fz-juelich.de:alpaca:function_execution:Python:bb407473457d8502fb3c2fbbac074a1f9a8c44a5087c93624350dc9b3e674bad:0376a8d4-84e0-4aad-a7ea-109d5eba12f6:numpy.mean#d4ab4a6b-c1c6-42f1-98cc-f52681e037c8;urn:fz-juelich.de:alpaca:function_execution:Python:bb407473457d8502fb3c2fbbac074a1f9a8c44a5087c93624350dc9b3e674bad:0376a8d4-84e0-4aad-a7ea-109d5eba12f6:numpy.mean#202a5542-3a7d-41b5-8212-4c9aa7e7c4ad;urn:fz-juelich.de:alpaca:function_execution:Python:bb407473457d8502fb3c2fbbac074a1f9a8c44a5087c93624350dc9b3e674bad:0376a8d4-84e0-4aad-a7ea-109d5eba12f6:numpy.mean#00b1d3c8-af3d-4c6a-b967-e74fe3abad4c;urn:fz-juelich.de:alpaca:function_execution:Python:bb407473457d8502fb3c2fbbac074a1f9a8c44a5087c93624350dc9b3e674bad:0376a8d4-84e0-4aad-a7ea-109d5eba12f6:numpy.mean#42a3b312-7e41-424e-99b3-0b707bf9dd81;urn:fz-juelich.de:alpaca:function_execution:Python:bb407473457d8502fb3c2fbbac074a1f9a8c44a5087c93624350dc9b3e674bad:0376a8d4-84e0-4aad-a7ea-109d5eba12f6:numpy.mean#c03c324a-e4a5-4714-8ee7-ce75245e2153;urn:fz-juelich.de:alpaca:function_execution:Python:bb407473457d8502fb3c2fbbac074a1f9a8c44a5087c93624350dc9b3e674bad:0376a8d4-84e0-4aad-a7ea-109d5eba12f6:numpy.mean#e0f9b01f-c6bb-4abd-b2a5-df666f1dec87;urn:fz-juelich.de:alpaca:function_execution:Python:bb407473457d8502fb3c2fbbac074a1f9a8c44a5087c93624350dc9b3e674bad:0376a8d4-84e0-4aad-a7ea-109d5eba12f6:numpy.mean#38444f36-7523-44dd-9e0e-f74f12ea6b49;urn:fz-juelich.de:alpaca:function_execution:Python:bb407473457d8502fb3c2fbbac074a1f9a8c44a5087c93624350dc9b3e674bad:0376a8d4-84e0-4aad-a7ea-109d5eba12f6:numpy.mean#37105500-692f-4b8b-ba3d-6aeda2471295;urn:fz-juelich.de:alpaca:function_execution:Python:bb407473457d8502fb3c2fbbac074a1f9a8c44a5087c93624350dc9b3e674bad:0376a8d4-84e0-4aad-a7ea-109d5eba12f6:numpy.mean#062350ba-3938-48eb-9797-3ab93490f92e;urn:fz-juelich.de:alpaca:function_execution:Python:bb407473457d8502fb3c2fbbac074a1f9a8c44a5087c93624350dc9b3e674bad:0376a8d4-84e0-4aad-a7ea-109d5eba12f6:numpy.mean#41e1b9e8-f79c-4092-a4e1-80795d4f5205;urn:fz-juelich.de:alpaca:function_execution:Python:bb407473457d8502fb3c2fbbac074a1f9a8c44a5087c93624350dc9b3e674bad:0376a8d4-84e0-4aad-a7ea-109d5eba12f6:numpy.mean#a3849561-8e92-403e-a818-31a59a5076d7;urn:fz-juelich.de:alpaca:function_execution:Python:bb407473457d8502fb3c2fbbac074a1f9a8c44a5087c93624350dc9b3e674bad:0376a8d4-84e0-4aad-a7ea-109d5eba12f6:numpy.mean#4e9f07d6-7b3f-40ae-b3f9-4f289cf161f8;urn:fz-juelich.de:alpaca:function_execution:Python:bb407473457d8502fb3c2fbbac074a1f9a8c44a5087c93624350dc9b3e674bad:0376a8d4-84e0-4aad-a7ea-109d5eba12f6:numpy.mean#d5646f37-6a90-4f3e-8430-9cf7f75442ad;urn:fz-juelich.de:alpaca:function_execution:Python:bb407473457d8502fb3c2fbbac074a1f9a8c44a5087c93624350dc9b3e674bad:0376a8d4-84e0-4aad-a7ea-109d5eba12f6:numpy.mean#6e8a3194-2394-4314-a2a1-82d9d758a5ba;urn:fz-juelich.de:alpaca:function_execution:Python:bb407473457d8502fb3c2fbbac074a1f9a8c44a5087c93624350dc9b3e674bad:0376a8d4-84e0-4aad-a7ea-109d5eba12f6:numpy.mean#e50fee63-2868-4eb9-85c5-0a01cfb6e10d;urn:fz-juelich.de:alpaca:function_execution:Python:bb407473457d8502fb3c2fbbac074a1f9a8c44a5087c93624350dc9b3e674bad:0376a8d4-84e0-4aad-a7ea-109d5eba12f6:numpy.mean#30573073-0bbc-427e-bf70-eb61654e03c4;urn:fz-juelich.de:alpaca:function_execution:Python:bb407473457d8502fb3c2fbbac074a1f9a8c44a5087c93624350dc9b3e674bad:0376a8d4-84e0-4aad-a7ea-109d5eba12f6:numpy.mean#5fbe89eb-479a-4894-aaa4-e1e2ad9dd2b9;urn:fz-juelich.de:alpaca:function_execution:Python:bb407473457d8502fb3c2fbbac074a1f9a8c44a5087c93624350dc9b3e674bad:0376a8d4-84e0-4aad-a7ea-109d5eba12f6:numpy.mean#e75fae39-ddf2-428e-91ce-b2356904ebe7;urn:fz-juelich.de:alpaca:function_execution:Python:bb407473457d8502fb3c2fbbac074a1f9a8c44a5087c93624350dc9b3e674bad:0376a8d4-84e0-4aad-a7ea-109d5eba12f6:numpy.mean#de00b7a7-be84-4946-9a8a-12a4d0cd0d6b;urn:fz-juelich.de:alpaca:function_execution:Python:bb407473457d8502fb3c2fbbac074a1f9a8c44a5087c93624350dc9b3e674bad:0376a8d4-84e0-4aad-a7ea-109d5eba12f6:numpy.mean#7650ae9e-4419-48d0-8412-c9c77db2c568;urn:fz-juelich.de:alpaca:function_execution:Python:bb407473457d8502fb3c2fbbac074a1f9a8c44a5087c93624350dc9b3e674bad:0376a8d4-84e0-4aad-a7ea-109d5eba12f6:numpy.mean#f3fe6fd2-4176-475c-8d24-486ff973a7f5;urn:fz-juelich.de:alpaca:function_execution:Python:bb407473457d8502fb3c2fbbac074a1f9a8c44a5087c93624350dc9b3e674bad:0376a8d4-84e0-4aad-a7ea-109d5eba12f6:numpy.mean#87143b31-0e01-45f8-9b76-942329f25ced;urn:fz-juelich.de:alpaca:function_execution:Python:bb407473457d8502fb3c2fbbac074a1f9a8c44a5087c93624350dc9b3e674bad:0376a8d4-84e0-4aad-a7ea-109d5eba12f6:numpy.mean#cfc158dd-6b24-4f44-90ba-27477bb60cdb;urn:fz-juelich.de:alpaca:function_execution:Python:bb407473457d8502fb3c2fbbac074a1f9a8c44a5087c93624350dc9b3e674bad:0376a8d4-84e0-4aad-a7ea-109d5eba12f6:numpy.mean#505072b2-14cd-4769-b636-4b17c90a66b0;urn:fz-juelich.de:alpaca:function_execution:Python:bb407473457d8502fb3c2fbbac074a1f9a8c44a5087c93624350dc9b3e674bad:0376a8d4-84e0-4aad-a7ea-109d5eba12f6:numpy.mean#3057c3f5-4d26-4e96-8aff-0e87a812399d;urn:fz-juelich.de:alpaca:function_execution:Python:bb407473457d8502fb3c2fbbac074a1f9a8c44a5087c93624350dc9b3e674bad:0376a8d4-84e0-4aad-a7ea-109d5eba12f6:numpy.mean#2eb3b8e2-6af3-400d-8e6f-ccb7c45323ca;urn:fz-juelich.de:alpaca:function_execution:Python:bb407473457d8502fb3c2fbbac074a1f9a8c44a5087c93624350dc9b3e674bad:0376a8d4-84e0-4aad-a7ea-109d5eba12f6:numpy.mean#c56b0768-1a2a-414c-b56c-e69351f22524;urn:fz-juelich.de:alpaca:function_execution:Python:bb407473457d8502fb3c2fbbac074a1f9a8c44a5087c93624350dc9b3e674bad:0376a8d4-84e0-4aad-a7ea-109d5eba12f6:numpy.mean#bdec3c68-ae1e-4dc6-851e-2f271b1a661a;urn:fz-juelich.de:alpaca:function_execution:Python:bb407473457d8502fb3c2fbbac074a1f9a8c44a5087c93624350dc9b3e674bad:0376a8d4-84e0-4aad-a7ea-109d5eba12f6:numpy.mean#a123d5a6-7d5e-4a48-8577-e7d23cefc4c3;urn:fz-juelich.de:alpaca:function_execution:Python:bb407473457d8502fb3c2fbbac074a1f9a8c44a5087c93624350dc9b3e674bad:0376a8d4-84e0-4aad-a7ea-109d5eba12f6:numpy.mean#c0f735a4-4696-438a-a068-6edd12883ecb;urn:fz-juelich.de:alpaca:function_execution:Python:bb407473457d8502fb3c2fbbac074a1f9a8c44a5087c93624350dc9b3e674bad:0376a8d4-84e0-4aad-a7ea-109d5eba12f6:numpy.mean#d510e20b-f074-4e0c-897a-01ac1f4b8971;urn:fz-juelich.de:alpaca:function_execution:Python:bb407473457d8502fb3c2fbbac074a1f9a8c44a5087c93624350dc9b3e674bad:0376a8d4-84e0-4aad-a7ea-109d5eba12f6:numpy.mean#5193bb64-1e27-4b80-90b4-bfa441ead62f;urn:fz-juelich.de:alpaca:function_execution:Python:bb407473457d8502fb3c2fbbac074a1f9a8c44a5087c93624350dc9b3e674bad:0376a8d4-84e0-4aad-a7ea-109d5eba12f6:numpy.mean#7f82c512-274b-48c5-9916-a591e08bf120;urn:fz-juelich.de:alpaca:function_execution:Python:bb407473457d8502fb3c2fbbac074a1f9a8c44a5087c93624350dc9b3e674bad:0376a8d4-84e0-4aad-a7ea-109d5eba12f6:numpy.mean#ea3cd06c-add9-4652-b021-40c2762f5c0d;urn:fz-juelich.de:alpaca:function_execution:Python:bb407473457d8502fb3c2fbbac074a1f9a8c44a5087c93624350dc9b3e674bad:0376a8d4-84e0-4aad-a7ea-109d5eba12f6:numpy.mean#fe779e31-6311-433d-9eac-d7ae3c0844ce;urn:fz-juelich.de:alpaca:function_execution:Python:bb407473457d8502fb3c2fbbac074a1f9a8c44a5087c93624350dc9b3e674bad:0376a8d4-84e0-4aad-a7ea-109d5eba12f6:numpy.mean#c3b5ed3c-5724-415f-b84d-576a4fccfe77;urn:fz-juelich.de:alpaca:function_execution:Python:bb407473457d8502fb3c2fbbac074a1f9a8c44a5087c93624350dc9b3e674bad:0376a8d4-84e0-4aad-a7ea-109d5eba12f6:numpy.mean#9da3fc57-d0eb-4563-9e09-ebb499df56a9;urn:fz-juelich.de:alpaca:function_execution:Python:bb407473457d8502fb3c2fbbac074a1f9a8c44a5087c93624350dc9b3e674bad:0376a8d4-84e0-4aad-a7ea-109d5eba12f6:numpy.mean#40ede978-0ad0-46a7-8d41-2ce2a2388493;urn:fz-juelich.de:alpaca:function_execution:Python:bb407473457d8502fb3c2fbbac074a1f9a8c44a5087c93624350dc9b3e674bad:0376a8d4-84e0-4aad-a7ea-109d5eba12f6:numpy.mean#caa61463-3293-421f-b802-27fd315cd69a;urn:fz-juelich.de:alpaca:function_execution:Python:bb407473457d8502fb3c2fbbac074a1f9a8c44a5087c93624350dc9b3e674bad:0376a8d4-84e0-4aad-a7ea-109d5eba12f6:numpy.mean#7939a380-8b27-4062-a41b-459332140229;urn:fz-juelich.de:alpaca:function_execution:Python:bb407473457d8502fb3c2fbbac074a1f9a8c44a5087c93624350dc9b3e674bad:0376a8d4-84e0-4aad-a7ea-109d5eba12f6:numpy.mean#88e812d5-0144-4e36-bfe8-cf1c11b9452d;urn:fz-juelich.de:alpaca:function_execution:Python:bb407473457d8502fb3c2fbbac074a1f9a8c44a5087c93624350dc9b3e674bad:0376a8d4-84e0-4aad-a7ea-109d5eba12f6:numpy.mean#e175816f-49c0-4cec-87e5-eb273730ecf2;urn:fz-juelich.de:alpaca:function_execution:Python:bb407473457d8502fb3c2fbbac074a1f9a8c44a5087c93624350dc9b3e674bad:0376a8d4-84e0-4aad-a7ea-109d5eba12f6:numpy.mean#c03fc724-7bee-4f21-a9a5-da249bc7b356;urn:fz-juelich.de:alpaca:function_execution:Python:bb407473457d8502fb3c2fbbac074a1f9a8c44a5087c93624350dc9b3e674bad:0376a8d4-84e0-4aad-a7ea-109d5eba12f6:numpy.mean#2544d65c-00ba-437c-b0a1-43f761a4fcda;urn:fz-juelich.de:alpaca:function_execution:Python:bb407473457d8502fb3c2fbbac074a1f9a8c44a5087c93624350dc9b3e674bad:0376a8d4-84e0-4aad-a7ea-109d5eba12f6:numpy.mean#8f747537-263d-4c03-9502-05c1f434c5ee;urn:fz-juelich.de:alpaca:function_execution:Python:bb407473457d8502fb3c2fbbac074a1f9a8c44a5087c93624350dc9b3e674bad:0376a8d4-84e0-4aad-a7ea-109d5eba12f6:numpy.mean#841ab1d5-b522-462b-8b1c-b9af3dee94a6;urn:fz-juelich.de:alpaca:function_execution:Python:bb407473457d8502fb3c2fbbac074a1f9a8c44a5087c93624350dc9b3e674bad:0376a8d4-84e0-4aad-a7ea-109d5eba12f6:numpy.mean#226447d1-c9e6-46b7-8e87-eb18166ee156;urn:fz-juelich.de:alpaca:function_execution:Python:bb407473457d8502fb3c2fbbac074a1f9a8c44a5087c93624350dc9b3e674bad:0376a8d4-84e0-4aad-a7ea-109d5eba12f6:numpy.mean#3b11fad9-a7b2-47cc-9111-35588550b963;urn:fz-juelich.de:alpaca:function_execution:Python:bb407473457d8502fb3c2fbbac074a1f9a8c44a5087c93624350dc9b3e674bad:0376a8d4-84e0-4aad-a7ea-109d5eba12f6:numpy.mean#225a973b-c42d-4edf-acc7-e14cb5af870e;urn:fz-juelich.de:alpaca:function_execution:Python:bb407473457d8502fb3c2fbbac074a1f9a8c44a5087c93624350dc9b3e674bad:0376a8d4-84e0-4aad-a7ea-109d5eba12f6:numpy.mean#8d56297c-528b-4988-ad33-3045773d8a97;urn:fz-juelich.de:alpaca:function_execution:Python:bb407473457d8502fb3c2fbbac074a1f9a8c44a5087c93624350dc9b3e674bad:0376a8d4-84e0-4aad-a7ea-109d5eba12f6:numpy.mean#d7b4c724-c780-4522-97ca-740ff5d2bf06;urn:fz-juelich.de:alpaca:function_execution:Python:bb407473457d8502fb3c2fbbac074a1f9a8c44a5087c93624350dc9b3e674bad:0376a8d4-84e0-4aad-a7ea-109d5eba12f6:numpy.mean#185456f4-44c6-4aa3-875a-7c929ebb514d;urn:fz-juelich.de:alpaca:function_execution:Python:bb407473457d8502fb3c2fbbac074a1f9a8c44a5087c93624350dc9b3e674bad:0376a8d4-84e0-4aad-a7ea-109d5eba12f6:numpy.mean#d2b3f2f7-96a6-4d2b-906f-9f4b43babe2a;urn:fz-juelich.de:alpaca:function_execution:Python:bb407473457d8502fb3c2fbbac074a1f9a8c44a5087c93624350dc9b3e674bad:0376a8d4-84e0-4aad-a7ea-109d5eba12f6:numpy.mean#5c67e8ff-6b12-48ac-affc-83fd7d5dfa4d;urn:fz-juelich.de:alpaca:function_execution:Python:bb407473457d8502fb3c2fbbac074a1f9a8c44a5087c93624350dc9b3e674bad:0376a8d4-84e0-4aad-a7ea-109d5eba12f6:numpy.mean#6e6e8b1b-9ac4-4d24-9fab-54b843961f0d;urn:fz-juelich.de:alpaca:function_execution:Python:bb407473457d8502fb3c2fbbac074a1f9a8c44a5087c93624350dc9b3e674bad:0376a8d4-84e0-4aad-a7ea-109d5eba12f6:numpy.mean#cd30bd47-efb0-43d1-bad1-74a47305f57f;urn:fz-juelich.de:alpaca:function_execution:Python:bb407473457d8502fb3c2fbbac074a1f9a8c44a5087c93624350dc9b3e674bad:0376a8d4-84e0-4aad-a7ea-109d5eba12f6:numpy.mean#ff091d45-c69f-4941-9660-9166a7a25740;urn:fz-juelich.de:alpaca:function_execution:Python:bb407473457d8502fb3c2fbbac074a1f9a8c44a5087c93624350dc9b3e674bad:0376a8d4-84e0-4aad-a7ea-109d5eba12f6:numpy.mean#b5b3511c-b4a3-4ea3-95f2-5b4751da4c6d;urn:fz-juelich.de:alpaca:function_execution:Python:bb407473457d8502fb3c2fbbac074a1f9a8c44a5087c93624350dc9b3e674bad:0376a8d4-84e0-4aad-a7ea-109d5eba12f6:numpy.mean#48918eba-6528-448e-8c12-769446018569;urn:fz-juelich.de:alpaca:function_execution:Python:bb407473457d8502fb3c2fbbac074a1f9a8c44a5087c93624350dc9b3e674bad:0376a8d4-84e0-4aad-a7ea-109d5eba12f6:numpy.mean#ce7039db-d68d-44d6-89b1-3c16a9615881;urn:fz-juelich.de:alpaca:function_execution:Python:bb407473457d8502fb3c2fbbac074a1f9a8c44a5087c93624350dc9b3e674bad:0376a8d4-84e0-4aad-a7ea-109d5eba12f6:numpy.mean#34980845-2282-4d1a-b3a6-b7e89e8dfa51;urn:fz-juelich.de:alpaca:function_execution:Python:bb407473457d8502fb3c2fbbac074a1f9a8c44a5087c93624350dc9b3e674bad:0376a8d4-84e0-4aad-a7ea-109d5eba12f6:numpy.mean#4c0ebb85-74c0-4b5b-804c-7f0adfdd2ec1;urn:fz-juelich.de:alpaca:function_execution:Python:bb407473457d8502fb3c2fbbac074a1f9a8c44a5087c93624350dc9b3e674bad:0376a8d4-84e0-4aad-a7ea-109d5eba12f6:numpy.mean#59f21f27-0a97-4c33-88d0-4f33bd4066ce;urn:fz-juelich.de:alpaca:function_execution:Python:bb407473457d8502fb3c2fbbac074a1f9a8c44a5087c93624350dc9b3e674bad:0376a8d4-84e0-4aad-a7ea-109d5eba12f6:numpy.mean#87246de2-9e07-4de2-9d7f-0529d84dcd61;urn:fz-juelich.de:alpaca:function_execution:Python:bb407473457d8502fb3c2fbbac074a1f9a8c44a5087c93624350dc9b3e674bad:0376a8d4-84e0-4aad-a7ea-109d5eba12f6:numpy.mean#82ce6ab0-39ee-480b-a0ab-e4d7edf630f2;urn:fz-juelich.de:alpaca:function_execution:Python:bb407473457d8502fb3c2fbbac074a1f9a8c44a5087c93624350dc9b3e674bad:0376a8d4-84e0-4aad-a7ea-109d5eba12f6:numpy.mean#d44c9cc3-7fbd-4134-9dd1-9593eac53349;urn:fz-juelich.de:alpaca:function_execution:Python:bb407473457d8502fb3c2fbbac074a1f9a8c44a5087c93624350dc9b3e674bad:0376a8d4-84e0-4aad-a7ea-109d5eba12f6:numpy.mean#58e8c4c4-53c5-4ddf-9cf4-d2ef239fffd8;urn:fz-juelich.de:alpaca:function_execution:Python:bb407473457d8502fb3c2fbbac074a1f9a8c44a5087c93624350dc9b3e674bad:0376a8d4-84e0-4aad-a7ea-109d5eba12f6:numpy.mean#82fc81a4-31e1-4c8a-af34-c54a6ba303a4;urn:fz-juelich.de:alpaca:function_execution:Python:bb407473457d8502fb3c2fbbac074a1f9a8c44a5087c93624350dc9b3e674bad:0376a8d4-84e0-4aad-a7ea-109d5eba12f6:numpy.mean#d1735336-d44e-4517-a933-5a4717513f9f;urn:fz-juelich.de:alpaca:function_execution:Python:bb407473457d8502fb3c2fbbac074a1f9a8c44a5087c93624350dc9b3e674bad:0376a8d4-84e0-4aad-a7ea-109d5eba12f6:numpy.mean#0a7dc4b1-2f2d-4c32-89a1-41d65b85c5b5;urn:fz-juelich.de:alpaca:function_execution:Python:bb407473457d8502fb3c2fbbac074a1f9a8c44a5087c93624350dc9b3e674bad:0376a8d4-84e0-4aad-a7ea-109d5eba12f6:numpy.mean#89e2949a-6a86-469f-adbc-e98402953040;urn:fz-juelich.de:alpaca:function_execution:Python:bb407473457d8502fb3c2fbbac074a1f9a8c44a5087c93624350dc9b3e674bad:0376a8d4-84e0-4aad-a7ea-109d5eba12f6:numpy.mean#9259ab46-0d7b-44d1-9b21-1cd01066b188;urn:fz-juelich.de:alpaca:function_execution:Python:bb407473457d8502fb3c2fbbac074a1f9a8c44a5087c93624350dc9b3e674bad:0376a8d4-84e0-4aad-a7ea-109d5eba12f6:numpy.mean#1fc60d15-393f-41dd-8643-7876a2f8a734;urn:fz-juelich.de:alpaca:function_execution:Python:bb407473457d8502fb3c2fbbac074a1f9a8c44a5087c93624350dc9b3e674bad:0376a8d4-84e0-4aad-a7ea-109d5eba12f6:numpy.mean#aae83820-ef1b-41f8-bf9c-b2988a502c8c;urn:fz-juelich.de:alpaca:function_execution:Python:bb407473457d8502fb3c2fbbac074a1f9a8c44a5087c93624350dc9b3e674bad:0376a8d4-84e0-4aad-a7ea-109d5eba12f6:numpy.mean#f4e5d514-714c-4c47-a26c-28766a6a19f6;urn:fz-juelich.de:alpaca:function_execution:Python:bb407473457d8502fb3c2fbbac074a1f9a8c44a5087c93624350dc9b3e674bad:0376a8d4-84e0-4aad-a7ea-109d5eba12f6:numpy.mean#621564f1-121e-4cec-83cc-abb731a8e908;urn:fz-juelich.de:alpaca:function_execution:Python:bb407473457d8502fb3c2fbbac074a1f9a8c44a5087c93624350dc9b3e674bad:0376a8d4-84e0-4aad-a7ea-109d5eba12f6:numpy.mean#272ad416-6a64-4abd-9d53-3f9332462898;urn:fz-juelich.de:alpaca:function_execution:Python:bb407473457d8502fb3c2fbbac074a1f9a8c44a5087c93624350dc9b3e674bad:0376a8d4-84e0-4aad-a7ea-109d5eba12f6:numpy.mean#9b55df8e-c0ce-4f08-929a-3588031c17b7;urn:fz-juelich.de:alpaca:function_execution:Python:bb407473457d8502fb3c2fbbac074a1f9a8c44a5087c93624350dc9b3e674bad:0376a8d4-84e0-4aad-a7ea-109d5eba12f6:numpy.mean#454511c3-3946-4c30-8e74-b416d47416e7;urn:fz-juelich.de:alpaca:function_execution:Python:bb407473457d8502fb3c2fbbac074a1f9a8c44a5087c93624350dc9b3e674bad:0376a8d4-84e0-4aad-a7ea-109d5eba12f6:numpy.mean#c91354d6-663b-4450-b06a-dab17b21634c;urn:fz-juelich.de:alpaca:function_execution:Python:bb407473457d8502fb3c2fbbac074a1f9a8c44a5087c93624350dc9b3e674bad:0376a8d4-84e0-4aad-a7ea-109d5eba12f6:numpy.mean#6f8e8f23-728a-4d9c-b93b-e78c9eaf784e;urn:fz-juelich.de:alpaca:function_execution:Python:bb407473457d8502fb3c2fbbac074a1f9a8c44a5087c93624350dc9b3e674bad:0376a8d4-84e0-4aad-a7ea-109d5eba12f6:numpy.mean#6c6cbe36-9c39-4ff0-bdee-15eba8e936a9;urn:fz-juelich.de:alpaca:function_execution:Python:bb407473457d8502fb3c2fbbac074a1f9a8c44a5087c93624350dc9b3e674bad:0376a8d4-84e0-4aad-a7ea-109d5eba12f6:numpy.mean#58458e69-df35-4462-9dca-b9a9dd0502b3;urn:fz-juelich.de:alpaca:function_execution:Python:bb407473457d8502fb3c2fbbac074a1f9a8c44a5087c93624350dc9b3e674bad:0376a8d4-84e0-4aad-a7ea-109d5eba12f6:numpy.mean#eb142fe6-35ba-4c2f-870c-0bc43b201c78;urn:fz-juelich.de:alpaca:function_execution:Python:bb407473457d8502fb3c2fbbac074a1f9a8c44a5087c93624350dc9b3e674bad:0376a8d4-84e0-4aad-a7ea-109d5eba12f6:numpy.mean#b732807a-ac89-46f1-a8c6-2030e1af11d4;urn:fz-juelich.de:alpaca:function_execution:Python:bb407473457d8502fb3c2fbbac074a1f9a8c44a5087c93624350dc9b3e674bad:0376a8d4-84e0-4aad-a7ea-109d5eba12f6:numpy.mean#d2b63455-0e33-4252-a120-b6e96dfe58cc;urn:fz-juelich.de:alpaca:function_execution:Python:bb407473457d8502fb3c2fbbac074a1f9a8c44a5087c93624350dc9b3e674bad:0376a8d4-84e0-4aad-a7ea-109d5eba12f6:numpy.mean#6fa13e07-528c-4bd9-9171-42980c6ae2c6;urn:fz-juelich.de:alpaca:function_execution:Python:bb407473457d8502fb3c2fbbac074a1f9a8c44a5087c93624350dc9b3e674bad:0376a8d4-84e0-4aad-a7ea-109d5eba12f6:numpy.mean#ecaa6526-6f75-46f0-82cf-5d98f10d60c2;urn:fz-juelich.de:alpaca:function_execution:Python:bb407473457d8502fb3c2fbbac074a1f9a8c44a5087c93624350dc9b3e674bad:0376a8d4-84e0-4aad-a7ea-109d5eba12f6:numpy.mean#48ecfb66-fb35-4200-812a-752348960dbc;urn:fz-juelich.de:alpaca:function_execution:Python:bb407473457d8502fb3c2fbbac074a1f9a8c44a5087c93624350dc9b3e674bad:0376a8d4-84e0-4aad-a7ea-109d5eba12f6:numpy.mean#754c2936-a626-4210-bcf8-a9729fdb772e;urn:fz-juelich.de:alpaca:function_execution:Python:bb407473457d8502fb3c2fbbac074a1f9a8c44a5087c93624350dc9b3e674bad:0376a8d4-84e0-4aad-a7ea-109d5eba12f6:numpy.mean#199b41f7-1c07-4c45-95ee-9348baa3eeb3;urn:fz-juelich.de:alpaca:function_execution:Python:bb407473457d8502fb3c2fbbac074a1f9a8c44a5087c93624350dc9b3e674bad:0376a8d4-84e0-4aad-a7ea-109d5eba12f6:numpy.mean#192ba62b-c54b-40e7-aa5f-268812405ff9;urn:fz-juelich.de:alpaca:function_execution:Python:bb407473457d8502fb3c2fbbac074a1f9a8c44a5087c93624350dc9b3e674bad:0376a8d4-84e0-4aad-a7ea-109d5eba12f6:numpy.mean#9df03a65-722a-4b03-88ef-93755a178be0;urn:fz-juelich.de:alpaca:function_execution:Python:bb407473457d8502fb3c2fbbac074a1f9a8c44a5087c93624350dc9b3e674bad:0376a8d4-84e0-4aad-a7ea-109d5eba12f6:numpy.mean#8c315c6e-2745-41b6-a97a-a0465787aea3;urn:fz-juelich.de:alpaca:function_execution:Python:bb407473457d8502fb3c2fbbac074a1f9a8c44a5087c93624350dc9b3e674bad:0376a8d4-84e0-4aad-a7ea-109d5eba12f6:numpy.mean#e394f94f-1912-4ba7-8920-c6dee076e786;urn:fz-juelich.de:alpaca:function_execution:Python:bb407473457d8502fb3c2fbbac074a1f9a8c44a5087c93624350dc9b3e674bad:0376a8d4-84e0-4aad-a7ea-109d5eba12f6:numpy.mean#b9fc0f27-9bc9-40c8-8d86-a3eaf4e9c30b;urn:fz-juelich.de:alpaca:function_execution:Python:bb407473457d8502fb3c2fbbac074a1f9a8c44a5087c93624350dc9b3e674bad:0376a8d4-84e0-4aad-a7ea-109d5eba12f6:numpy.mean#f8601d4d-0547-40fb-9e05-33f9b54df7e8;urn:fz-juelich.de:alpaca:function_execution:Python:bb407473457d8502fb3c2fbbac074a1f9a8c44a5087c93624350dc9b3e674bad:0376a8d4-84e0-4aad-a7ea-109d5eba12f6:numpy.mean#e42c324f-0b8c-4ac8-9294-cd4314fb2009;urn:fz-juelich.de:alpaca:function_execution:Python:bb407473457d8502fb3c2fbbac074a1f9a8c44a5087c93624350dc9b3e674bad:0376a8d4-84e0-4aad-a7ea-109d5eba12f6:numpy.mean#29caff56-6d2c-44de-b560-9cb2ec971ba1;urn:fz-juelich.de:alpaca:function_execution:Python:bb407473457d8502fb3c2fbbac074a1f9a8c44a5087c93624350dc9b3e674bad:0376a8d4-84e0-4aad-a7ea-109d5eba12f6:numpy.mean#4f100d58-80f0-4470-9dca-ae11cd7e333c;urn:fz-juelich.de:alpaca:function_execution:Python:bb407473457d8502fb3c2fbbac074a1f9a8c44a5087c93624350dc9b3e674bad:0376a8d4-84e0-4aad-a7ea-109d5eba12f6:numpy.mean#a041bf77-33c6-4475-8f74-9e54d4e39a01;urn:fz-juelich.de:alpaca:function_execution:Python:bb407473457d8502fb3c2fbbac074a1f9a8c44a5087c93624350dc9b3e674bad:0376a8d4-84e0-4aad-a7ea-109d5eba12f6:numpy.mean#671ec2eb-7ffe-4f0e-b227-453e4acd8573;urn:fz-juelich.de:alpaca:function_execution:Python:bb407473457d8502fb3c2fbbac074a1f9a8c44a5087c93624350dc9b3e674bad:0376a8d4-84e0-4aad-a7ea-109d5eba12f6:numpy.mean#912fbbd1-18cb-4c92-9b6e-9b79934dd4e7;urn:fz-juelich.de:alpaca:function_execution:Python:bb407473457d8502fb3c2fbbac074a1f9a8c44a5087c93624350dc9b3e674bad:0376a8d4-84e0-4aad-a7ea-109d5eba12f6:numpy.mean#35e355c5-d265-4a34-859a-58a64dad6a46;urn:fz-juelich.de:alpaca:function_execution:Python:bb407473457d8502fb3c2fbbac074a1f9a8c44a5087c93624350dc9b3e674bad:0376a8d4-84e0-4aad-a7ea-109d5eba12f6:numpy.mean#9e2ac21e-74a2-4bba-ba2f-d1b497e54fdf;urn:fz-juelich.de:alpaca:function_execution:Python:bb407473457d8502fb3c2fbbac074a1f9a8c44a5087c93624350dc9b3e674bad:0376a8d4-84e0-4aad-a7ea-109d5eba12f6:numpy.mean#4633d652-4c29-48eb-bb27-ca88e76ef42b;urn:fz-juelich.de:alpaca:function_execution:Python:bb407473457d8502fb3c2fbbac074a1f9a8c44a5087c93624350dc9b3e674bad:0376a8d4-84e0-4aad-a7ea-109d5eba12f6:numpy.mean#5488bfa1-1857-4171-adae-f086e014f3d4;urn:fz-juelich.de:alpaca:function_execution:Python:bb407473457d8502fb3c2fbbac074a1f9a8c44a5087c93624350dc9b3e674bad:0376a8d4-84e0-4aad-a7ea-109d5eba12f6:numpy.mean#fdb2f5a7-410c-4d09-8108-6613b5c02ba9;urn:fz-juelich.de:alpaca:function_execution:Python:bb407473457d8502fb3c2fbbac074a1f9a8c44a5087c93624350dc9b3e674bad:0376a8d4-84e0-4aad-a7ea-109d5eba12f6:numpy.mean#a5b51efc-1b62-4dd0-b431-cfed60e836d0;urn:fz-juelich.de:alpaca:function_execution:Python:bb407473457d8502fb3c2fbbac074a1f9a8c44a5087c93624350dc9b3e674bad:0376a8d4-84e0-4aad-a7ea-109d5eba12f6:numpy.mean#ce1ce5d6-1b64-4169-9d41-12ec9c50ebd9;urn:fz-juelich.de:alpaca:function_execution:Python:bb407473457d8502fb3c2fbbac074a1f9a8c44a5087c93624350dc9b3e674bad:0376a8d4-84e0-4aad-a7ea-109d5eba12f6:numpy.mean#8c524909-c186-458b-975b-6a3e15228d1f;urn:fz-juelich.de:alpaca:function_execution:Python:bb407473457d8502fb3c2fbbac074a1f9a8c44a5087c93624350dc9b3e674bad:0376a8d4-84e0-4aad-a7ea-109d5eba12f6:numpy.mean#faa044b9-2c6c-42ad-aa6b-d86ac97c72c7;urn:fz-juelich.de:alpaca:function_execution:Python:bb407473457d8502fb3c2fbbac074a1f9a8c44a5087c93624350dc9b3e674bad:0376a8d4-84e0-4aad-a7ea-109d5eba12f6:numpy.mean#a08b38ce-4abe-434e-8243-5ba156b348db;urn:fz-juelich.de:alpaca:function_execution:Python:bb407473457d8502fb3c2fbbac074a1f9a8c44a5087c93624350dc9b3e674bad:0376a8d4-84e0-4aad-a7ea-109d5eba12f6:numpy.mean#d39e2dfb-d267-428a-a8d1-7e3d1a00df53;urn:fz-juelich.de:alpaca:function_execution:Python:bb407473457d8502fb3c2fbbac074a1f9a8c44a5087c93624350dc9b3e674bad:0376a8d4-84e0-4aad-a7ea-109d5eba12f6:numpy.mean#1ff63fa0-d094-444f-a6cb-5f5abc8f2f23;urn:fz-juelich.de:alpaca:function_execution:Python:bb407473457d8502fb3c2fbbac074a1f9a8c44a5087c93624350dc9b3e674bad:0376a8d4-84e0-4aad-a7ea-109d5eba12f6:numpy.mean#8e3e49d7-40dd-474f-93a7-9fd95d3e083d;urn:fz-juelich.de:alpaca:function_execution:Python:bb407473457d8502fb3c2fbbac074a1f9a8c44a5087c93624350dc9b3e674bad:0376a8d4-84e0-4aad-a7ea-109d5eba12f6:numpy.mean#f86a0002-f6c5-4558-81af-e57d8cdd07d7;urn:fz-juelich.de:alpaca:function_execution:Python:bb407473457d8502fb3c2fbbac074a1f9a8c44a5087c93624350dc9b3e674bad:0376a8d4-84e0-4aad-a7ea-109d5eba12f6:numpy.mean#177bb859-df09-4466-b6d2-bde2a44ca309;urn:fz-juelich.de:alpaca:function_execution:Python:bb407473457d8502fb3c2fbbac074a1f9a8c44a5087c93624350dc9b3e674bad:0376a8d4-84e0-4aad-a7ea-109d5eba12f6:numpy.mean#19094185-bf98-4857-8dd3-ebedc0257fe7;urn:fz-juelich.de:alpaca:function_execution:Python:bb407473457d8502fb3c2fbbac074a1f9a8c44a5087c93624350dc9b3e674bad:0376a8d4-84e0-4aad-a7ea-109d5eba12f6:numpy.mean#d07a8499-14d9-439c-9602-e266b8638efe;urn:fz-juelich.de:alpaca:function_execution:Python:bb407473457d8502fb3c2fbbac074a1f9a8c44a5087c93624350dc9b3e674bad:0376a8d4-84e0-4aad-a7ea-109d5eba12f6:numpy.mean#294d903e-a2eb-4976-a6d3-0566e3545fd7;urn:fz-juelich.de:alpaca:function_execution:Python:bb407473457d8502fb3c2fbbac074a1f9a8c44a5087c93624350dc9b3e674bad:0376a8d4-84e0-4aad-a7ea-109d5eba12f6:numpy.mean#994edd38-3a4b-465d-91de-cb77bcdc4b55;urn:fz-juelich.de:alpaca:function_execution:Python:bb407473457d8502fb3c2fbbac074a1f9a8c44a5087c93624350dc9b3e674bad:0376a8d4-84e0-4aad-a7ea-109d5eba12f6:numpy.mean#ce8c2b6e-8b8c-48dc-8162-5814cef965b3;urn:fz-juelich.de:alpaca:function_execution:Python:bb407473457d8502fb3c2fbbac074a1f9a8c44a5087c93624350dc9b3e674bad:0376a8d4-84e0-4aad-a7ea-109d5eba12f6:numpy.mean#167c77a8-3613-41ec-9fcc-bef1f8852c5b;urn:fz-juelich.de:alpaca:function_execution:Python:bb407473457d8502fb3c2fbbac074a1f9a8c44a5087c93624350dc9b3e674bad:0376a8d4-84e0-4aad-a7ea-109d5eba12f6:numpy.mean#a8f2a0d9-5c6a-418d-ac2b-f53214079103;urn:fz-juelich.de:alpaca:function_execution:Python:bb407473457d8502fb3c2fbbac074a1f9a8c44a5087c93624350dc9b3e674bad:0376a8d4-84e0-4aad-a7ea-109d5eba12f6:numpy.mean#df1eb43d-38f5-4ce1-9614-8c009e2850ff;urn:fz-juelich.de:alpaca:function_execution:Python:bb407473457d8502fb3c2fbbac074a1f9a8c44a5087c93624350dc9b3e674bad:0376a8d4-84e0-4aad-a7ea-109d5eba12f6:numpy.mean#12c07282-e051-4f1a-82f0-1627f52dfb36;urn:fz-juelich.de:alpaca:function_execution:Python:bb407473457d8502fb3c2fbbac074a1f9a8c44a5087c93624350dc9b3e674bad:0376a8d4-84e0-4aad-a7ea-109d5eba12f6:numpy.mean#f7ed60a0-5ceb-4363-b001-dc5ac86162a2;urn:fz-juelich.de:alpaca:function_execution:Python:bb407473457d8502fb3c2fbbac074a1f9a8c44a5087c93624350dc9b3e674bad:0376a8d4-84e0-4aad-a7ea-109d5eba12f6:numpy.mean#9b1c64ef-9fea-4c43-8bdf-5a823d7eb70e;urn:fz-juelich.de:alpaca:function_execution:Python:bb407473457d8502fb3c2fbbac074a1f9a8c44a5087c93624350dc9b3e674bad:0376a8d4-84e0-4aad-a7ea-109d5eba12f6:numpy.mean#54ccb675-62bd-466e-b3f4-dad25eccb7e5;urn:fz-juelich.de:alpaca:function_execution:Python:bb407473457d8502fb3c2fbbac074a1f9a8c44a5087c93624350dc9b3e674bad:0376a8d4-84e0-4aad-a7ea-109d5eba12f6:numpy.mean#35006045-146d-475f-af78-59f99d72fee7;urn:fz-juelich.de:alpaca:function_execution:Python:bb407473457d8502fb3c2fbbac074a1f9a8c44a5087c93624350dc9b3e674bad:0376a8d4-84e0-4aad-a7ea-109d5eba12f6:numpy.mean#5d3371c3-be56-4715-bf6e-ae5faaa0e88b;urn:fz-juelich.de:alpaca:function_execution:Python:bb407473457d8502fb3c2fbbac074a1f9a8c44a5087c93624350dc9b3e674bad:0376a8d4-84e0-4aad-a7ea-109d5eba12f6:numpy.mean#3a07d682-7a62-4460-94ae-b2877ff226de;urn:fz-juelich.de:alpaca:function_execution:Python:bb407473457d8502fb3c2fbbac074a1f9a8c44a5087c93624350dc9b3e674bad:0376a8d4-84e0-4aad-a7ea-109d5eba12f6:numpy.mean#b53202a9-4550-4643-9166-bc12ca424e45;urn:fz-juelich.de:alpaca:function_execution:Python:bb407473457d8502fb3c2fbbac074a1f9a8c44a5087c93624350dc9b3e674bad:0376a8d4-84e0-4aad-a7ea-109d5eba12f6:numpy.mean#a2110578-e174-44fa-9660-93ad57b0181c;urn:fz-juelich.de:alpaca:function_execution:Python:bb407473457d8502fb3c2fbbac074a1f9a8c44a5087c93624350dc9b3e674bad:0376a8d4-84e0-4aad-a7ea-109d5eba12f6:numpy.mean#a1a6c1b8-86e0-4d28-9aad-845444d61125;urn:fz-juelich.de:alpaca:function_execution:Python:bb407473457d8502fb3c2fbbac074a1f9a8c44a5087c93624350dc9b3e674bad:0376a8d4-84e0-4aad-a7ea-109d5eba12f6:numpy.mean#bc88d2c2-22ca-4006-81c6-5898e65ce0ac;urn:fz-juelich.de:alpaca:function_execution:Python:bb407473457d8502fb3c2fbbac074a1f9a8c44a5087c93624350dc9b3e674bad:0376a8d4-84e0-4aad-a7ea-109d5eba12f6:numpy.mean#b34e7ce6-6a09-41d0-a3a6-ceb2ed7f76bb;urn:fz-juelich.de:alpaca:function_execution:Python:bb407473457d8502fb3c2fbbac074a1f9a8c44a5087c93624350dc9b3e674bad:0376a8d4-84e0-4aad-a7ea-109d5eba12f6:numpy.mean#8ad4e9a1-008e-402c-8596-ea473cd08083;urn:fz-juelich.de:alpaca:function_execution:Python:bb407473457d8502fb3c2fbbac074a1f9a8c44a5087c93624350dc9b3e674bad:0376a8d4-84e0-4aad-a7ea-109d5eba12f6:numpy.mean#eda69760-c5ff-4660-805a-e54ea9fef296;urn:fz-juelich.de:alpaca:function_execution:Python:bb407473457d8502fb3c2fbbac074a1f9a8c44a5087c93624350dc9b3e674bad:0376a8d4-84e0-4aad-a7ea-109d5eba12f6:numpy.mean#ad57f83d-f497-426b-b3b2-d82bb01ca87f;urn:fz-juelich.de:alpaca:function_execution:Python:bb407473457d8502fb3c2fbbac074a1f9a8c44a5087c93624350dc9b3e674bad:0376a8d4-84e0-4aad-a7ea-109d5eba12f6:numpy.mean#d2a9185e-fd7e-44af-968a-4dfc5c88a9d7;urn:fz-juelich.de:alpaca:function_execution:Python:bb407473457d8502fb3c2fbbac074a1f9a8c44a5087c93624350dc9b3e674bad:0376a8d4-84e0-4aad-a7ea-109d5eba12f6:numpy.mean#ed936c70-c262-467e-af22-0c0f68c6fbb5;urn:fz-juelich.de:alpaca:function_execution:Python:bb407473457d8502fb3c2fbbac074a1f9a8c44a5087c93624350dc9b3e674bad:0376a8d4-84e0-4aad-a7ea-109d5eba12f6:numpy.mean#5337d239-73ef-45ff-9c57-d74c17b277bf;urn:fz-juelich.de:alpaca:function_execution:Python:bb407473457d8502fb3c2fbbac074a1f9a8c44a5087c93624350dc9b3e674bad:0376a8d4-84e0-4aad-a7ea-109d5eba12f6:numpy.mean#d76aa57f-1df3-448a-a990-ed936d078e1d;urn:fz-juelich.de:alpaca:function_execution:Python:bb407473457d8502fb3c2fbbac074a1f9a8c44a5087c93624350dc9b3e674bad:0376a8d4-84e0-4aad-a7ea-109d5eba12f6:numpy.mean#b8cda136-f1ad-44bb-bdb4-9304948bd1aa;urn:fz-juelich.de:alpaca:function_execution:Python:bb407473457d8502fb3c2fbbac074a1f9a8c44a5087c93624350dc9b3e674bad:0376a8d4-84e0-4aad-a7ea-109d5eba12f6:numpy.mean#1351fb0b-1fa8-4e2b-b64c-3e4a4dae4660;urn:fz-juelich.de:alpaca:function_execution:Python:bb407473457d8502fb3c2fbbac074a1f9a8c44a5087c93624350dc9b3e674bad:0376a8d4-84e0-4aad-a7ea-109d5eba12f6:numpy.mean#ab4a15a3-a15b-43be-b9b5-07df98ecebdd;urn:fz-juelich.de:alpaca:function_execution:Python:bb407473457d8502fb3c2fbbac074a1f9a8c44a5087c93624350dc9b3e674bad:0376a8d4-84e0-4aad-a7ea-109d5eba12f6:numpy.mean#7022abbf-756d-43c6-8b70-21d277d6aaf5;urn:fz-juelich.de:alpaca:function_execution:Python:bb407473457d8502fb3c2fbbac074a1f9a8c44a5087c93624350dc9b3e674bad:0376a8d4-84e0-4aad-a7ea-109d5eba12f6:numpy.mean#11c0a8df-cf2d-4a26-bd03-25ad7407fd44;urn:fz-juelich.de:alpaca:function_execution:Python:bb407473457d8502fb3c2fbbac074a1f9a8c44a5087c93624350dc9b3e674bad:0376a8d4-84e0-4aad-a7ea-109d5eba12f6:numpy.mean#61d9692f-0397-45eb-8547-27a9d2c8a10c;urn:fz-juelich.de:alpaca:function_execution:Python:bb407473457d8502fb3c2fbbac074a1f9a8c44a5087c93624350dc9b3e674bad:0376a8d4-84e0-4aad-a7ea-109d5eba12f6:numpy.mean#b4908340-2391-4312-8f54-49f612a28935;urn:fz-juelich.de:alpaca:function_execution:Python:bb407473457d8502fb3c2fbbac074a1f9a8c44a5087c93624350dc9b3e674bad:0376a8d4-84e0-4aad-a7ea-109d5eba12f6:numpy.mean#e3577db9-fa3c-4300-8f8d-b8debf62a3f8;urn:fz-juelich.de:alpaca:function_execution:Python:bb407473457d8502fb3c2fbbac074a1f9a8c44a5087c93624350dc9b3e674bad:0376a8d4-84e0-4aad-a7ea-109d5eba12f6:numpy.mean#94907282-e0ac-4fc4-a1cc-bd8e5bac9c4a;urn:fz-juelich.de:alpaca:function_execution:Python:bb407473457d8502fb3c2fbbac074a1f9a8c44a5087c93624350dc9b3e674bad:0376a8d4-84e0-4aad-a7ea-109d5eba12f6:numpy.mean#297355f2-7ec3-4833-a9a8-9347fd9f0c17;urn:fz-juelich.de:alpaca:function_execution:Python:bb407473457d8502fb3c2fbbac074a1f9a8c44a5087c93624350dc9b3e674bad:0376a8d4-84e0-4aad-a7ea-109d5eba12f6:numpy.mean#3dbd8a82-29f6-40ff-a2e9-fca0ac4d0d56;urn:fz-juelich.de:alpaca:function_execution:Python:bb407473457d8502fb3c2fbbac074a1f9a8c44a5087c93624350dc9b3e674bad:0376a8d4-84e0-4aad-a7ea-109d5eba12f6:numpy.mean#78bb423f-f831-408d-af30-39ec587762aa" />
          <attvalue for="1" value="277" />
          <attvalue for="4" value="numpy.mean" />
          <attvalue for="2" value="function" />
          <attvalue for="22" value="00b1d3c8-af3d-4c6a-b967-e74fe3abad4c;015f6c56-2e00-49da-9ba9-a1a8f4538d08;02ba22d1-cd8f-46e1-a1e0-ace48b9a900f;02c95252-5134-4131-8251-dbb1fa580779;0433524c-9d71-4216-b602-15357835ea16;04d54c91-e358-404b-b3a6-4d9c79f39196;062350ba-3938-48eb-9797-3ab93490f92e;08f1a9cd-f70a-4878-a2bb-2b38aaa0beff;097fcfb3-ae3c-4481-907f-ae41b0822f20;0a7dc4b1-2f2d-4c32-89a1-41d65b85c5b5;0c0b2ec1-91f9-4678-9bac-d63168b6d522;0d30b6fa-f5d8-4db4-ada5-cb6be74f12d2;0d3db68a-c2da-462f-8ddc-1e14b99da1cd;11c0a8df-cf2d-4a26-bd03-25ad7407fd44;12c07282-e051-4f1a-82f0-1627f52dfb36;1351fb0b-1fa8-4e2b-b64c-3e4a4dae4660;137da15b-efe9-4c65-a3b9-0ee4379e6d54;144599ee-6597-4c27-b8a1-9d2da4f26911;1499c255-7ba4-426d-83ca-8c204cd9fd87;15104d8c-22ab-4dde-b2fe-4b0c80ff1061;167c77a8-3613-41ec-9fcc-bef1f8852c5b;177bb859-df09-4466-b6d2-bde2a44ca309;185456f4-44c6-4aa3-875a-7c929ebb514d;19094185-bf98-4857-8dd3-ebedc0257fe7;192a5e7f-8cac-45a4-80f6-f119bb714e4b;192ba62b-c54b-40e7-aa5f-268812405ff9;1961092d-61cf-4b05-a3b3-7eb3346adf21;199b41f7-1c07-4c45-95ee-9348baa3eeb3;19f154c8-12e5-4d42-98d1-fb78ddec3ced;1af8866d-5b7f-4610-b36f-dbdd57cd014c;1ead8fca-43b7-494d-8f04-5b68575824d7;1fc60d15-393f-41dd-8643-7876a2f8a734;1ff63fa0-d094-444f-a6cb-5f5abc8f2f23;202a5542-3a7d-41b5-8212-4c9aa7e7c4ad;21acbed1-a594-44af-bf4c-3cc370c28d4d;225a973b-c42d-4edf-acc7-e14cb5af870e;226447d1-c9e6-46b7-8e87-eb18166ee156;2544d65c-00ba-437c-b0a1-43f761a4fcda;272ad416-6a64-4abd-9d53-3f9332462898;28e7af38-9ca7-407d-9f9b-c2472fd674e0;294d903e-a2eb-4976-a6d3-0566e3545fd7;297355f2-7ec3-4833-a9a8-9347fd9f0c17;29caff56-6d2c-44de-b560-9cb2ec971ba1;29e5e63b-6281-42c1-9bfb-7056cecea2c7;2a520ee9-5a64-4d81-8d97-d939278abff0;2d05ccc3-49ae-45c0-a25c-fdeb64682286;2d094ed9-43ea-4b76-bafe-d98e4c6d7d9c;2d9cabc0-91f9-44a6-b1b2-eadabbcf6d11;2e3bb3f1-c5ad-4ce5-af62-88edce7b0df1;2eb3b8e2-6af3-400d-8e6f-ccb7c45323ca;2f4dc0eb-5e5f-463c-bdab-9b1bb9504bf0;30573073-0bbc-427e-bf70-eb61654e03c4;3057c3f5-4d26-4e96-8aff-0e87a812399d;339a7d80-fd77-4d14-a3e7-79f61ff1b3c0;33beb2da-2fd7-445a-973c-f53810c3f894;34980845-2282-4d1a-b3a6-b7e89e8dfa51;35006045-146d-475f-af78-59f99d72fee7;35e355c5-d265-4a34-859a-58a64dad6a46;37105500-692f-4b8b-ba3d-6aeda2471295;38444f36-7523-44dd-9e0e-f74f12ea6b49;394d7c0a-e24c-463a-b697-b16453488ca1;3a07d682-7a62-4460-94ae-b2877ff226de;3a7183d8-99b0-44ca-98e1-81853f80ade0;3b11fad9-a7b2-47cc-9111-35588550b963;3c0a3f3a-a30c-4efc-a61b-61d0c85c4d9c;3c62903e-3319-46a8-9dab-8edd4732f63d;3dbd8a82-29f6-40ff-a2e9-fca0ac4d0d56;3f781df2-94fc-4ece-bd22-371b4f810402;40ede978-0ad0-46a7-8d41-2ce2a2388493;41e1b9e8-f79c-4092-a4e1-80795d4f5205;42a3b312-7e41-424e-99b3-0b707bf9dd81;44abeec2-ae36-4b44-bb92-5f94a1101deb;454511c3-3946-4c30-8e74-b416d47416e7;4633d652-4c29-48eb-bb27-ca88e76ef42b;4683d713-9765-40da-af8c-ca39de2849b5;47f2d0dd-f841-4ecf-a373-81cdda557d21;48918eba-6528-448e-8c12-769446018569;48ecfb66-fb35-4200-812a-752348960dbc;4b0aa6ef-c15e-4471-a031-1e59ad638c00;4c0ebb85-74c0-4b5b-804c-7f0adfdd2ec1;4e193e41-ac94-4953-9f4e-0160b6c976ef;4e9f07d6-7b3f-40ae-b3f9-4f289cf161f8;4f100d58-80f0-4470-9dca-ae11cd7e333c;505072b2-14cd-4769-b636-4b17c90a66b0;5193bb64-1e27-4b80-90b4-bfa441ead62f;51f5e688-b429-4ab6-91d0-cfb8ed594c35;526eeaf5-9eb5-45b0-a410-778e3348365b;5337d239-73ef-45ff-9c57-d74c17b277bf;5488bfa1-1857-4171-adae-f086e014f3d4;54ccb675-62bd-466e-b3f4-dad25eccb7e5;55a63ef8-5310-4342-bf72-cdcc7365b8f2;577ee19e-b6c3-4ad2-95e8-dfb39d5b60f0;57f59892-beef-4dbe-bbcf-4c3ce56389e2;58458e69-df35-4462-9dca-b9a9dd0502b3;58d97b59-36ef-4ce4-9530-70b419ed76a4;58e8c4c4-53c5-4ddf-9cf4-d2ef239fffd8;59f21f27-0a97-4c33-88d0-4f33bd4066ce;5c67e8ff-6b12-48ac-affc-83fd7d5dfa4d;5d3371c3-be56-4715-bf6e-ae5faaa0e88b;5fbe89eb-479a-4894-aaa4-e1e2ad9dd2b9;61a259f2-ceee-4e00-bee4-a00f22b190ba;61d9692f-0397-45eb-8547-27a9d2c8a10c;621564f1-121e-4cec-83cc-abb731a8e908;647e333f-b2a9-4b5f-9c1f-7a7fb04ab3d0;671ec2eb-7ffe-4f0e-b227-453e4acd8573;68d7aecb-0141-451f-a6f0-dfd30b8aa1a5;6c457971-68d8-4442-beb6-c6a461633800;6c6cbe36-9c39-4ff0-bdee-15eba8e936a9;6d84d79e-7be1-432d-a5cf-357a2657849e;6e6e8b1b-9ac4-4d24-9fab-54b843961f0d;6e8a3194-2394-4314-a2a1-82d9d758a5ba;6f8e8f23-728a-4d9c-b93b-e78c9eaf784e;6fa13e07-528c-4bd9-9171-42980c6ae2c6;7022abbf-756d-43c6-8b70-21d277d6aaf5;70755ced-f1fa-4e1b-bb64-7b98f5c270a1;720ceb8c-53cf-4632-b932-540eb1affd2a;73091eeb-3504-4584-aab6-e41fea50e0ef;754c2936-a626-4210-bcf8-a9729fdb772e;7571bd4d-b9e4-40d0-9960-61af6765f771;7650ae9e-4419-48d0-8412-c9c77db2c568;7792c208-02a3-4468-ae54-3598944ed019;78bb423f-f831-408d-af30-39ec587762aa;793428cd-3f68-4965-9703-ea539ba49987;7939a380-8b27-4062-a41b-459332140229;7dc7151d-05c5-4472-9441-7bedc42262c0;7e316e23-ba2c-4350-8893-23c58879581f;7f82c512-274b-48c5-9916-a591e08bf120;80e158b2-02a6-4757-a638-1656acd9a43f;811b1c8c-a6ae-439b-9013-7adc03820c48;82ce6ab0-39ee-480b-a0ab-e4d7edf630f2;82fc81a4-31e1-4c8a-af34-c54a6ba303a4;832c1c92-9b23-4d9f-b4c3-f87aa51416bb;83b986ac-7b0f-439c-80c6-5dd19c1e7de1;841ab1d5-b522-462b-8b1c-b9af3dee94a6;86586e87-d315-4228-9ee5-0bdda4a61f1b;87143b31-0e01-45f8-9b76-942329f25ced;87246de2-9e07-4de2-9d7f-0529d84dcd61;88e812d5-0144-4e36-bfe8-cf1c11b9452d;89e2949a-6a86-469f-adbc-e98402953040;8ad4e9a1-008e-402c-8596-ea473cd08083;8c315c6e-2745-41b6-a97a-a0465787aea3;8c524909-c186-458b-975b-6a3e15228d1f;8cbb1e9e-ad69-4eae-93eb-98e197a01e4e;8d56297c-528b-4988-ad33-3045773d8a97;8db88cf6-4b5d-49d2-b36e-74243bb79a6e;8e3e49d7-40dd-474f-93a7-9fd95d3e083d;8eb2d33a-9787-448a-ae66-fa2c042ee8a5;8f09df31-d29f-4570-8c86-1e9d5b76da63;8f747537-263d-4c03-9502-05c1f434c5ee;8fabc42b-f7b9-4549-a5fb-765b4d669296;904ab77a-3edb-4946-a01f-26d0520aea0d;90eaa7ea-e243-4252-949e-7fd99df9de77;90ede6b3-38f7-45e5-8660-d405759f9672;912fbbd1-18cb-4c92-9b6e-9b79934dd4e7;91b0a13d-0d66-44f3-ac2c-b2164a3fcfc2;9259ab46-0d7b-44d1-9b21-1cd01066b188;932da5d9-373d-4b6d-8918-d16d91033436;9338eec7-0376-405c-8a87-bbd429b124c7;94907282-e0ac-4fc4-a1cc-bd8e5bac9c4a;95ab6033-8ec1-4d24-a1f6-cd149d6b9d58;994edd38-3a4b-465d-91de-cb77bcdc4b55;9a06b522-8f2f-4e04-8c01-735220174e44;9b1c64ef-9fea-4c43-8bdf-5a823d7eb70e;9b55df8e-c0ce-4f08-929a-3588031c17b7;9d7da812-d2dd-42e8-8c83-3ac3882b4928;9da3fc57-d0eb-4563-9e09-ebb499df56a9;9df03a65-722a-4b03-88ef-93755a178be0;9e2ac21e-74a2-4bba-ba2f-d1b497e54fdf;a041bf77-33c6-4475-8f74-9e54d4e39a01;a05440e0-170e-4d46-b33f-07ee53aa540f;a08b38ce-4abe-434e-8243-5ba156b348db;a123d5a6-7d5e-4a48-8577-e7d23cefc4c3;a1a6c1b8-86e0-4d28-9aad-845444d61125;a2110578-e174-44fa-9660-93ad57b0181c;a3849561-8e92-403e-a818-31a59a5076d7;a3d49e88-f895-409b-9b35-23258e432c8c;a5b51efc-1b62-4dd0-b431-cfed60e836d0;a6872cd7-c279-4321-bd50-d1ba174704ba;a8f2a0d9-5c6a-418d-ac2b-f53214079103;aaa651b2-7998-4ee9-967f-72153f6af8df;aae83820-ef1b-41f8-bf9c-b2988a502c8c;ab4a15a3-a15b-43be-b9b5-07df98ecebdd;ad57f83d-f497-426b-b3b2-d82bb01ca87f;af170447-f589-4e83-9559-b2b649d1941b;b2777394-df01-4f71-ac38-51417c1aa949;b34e7ce6-6a09-41d0-a3a6-ceb2ed7f76bb;b4908340-2391-4312-8f54-49f612a28935;b53202a9-4550-4643-9166-bc12ca424e45;b5b3511c-b4a3-4ea3-95f2-5b4751da4c6d;b732807a-ac89-46f1-a8c6-2030e1af11d4;b739d01d-dcc7-4f32-b714-443cdea10f7d;b8cda136-f1ad-44bb-bdb4-9304948bd1aa;b9fc0f27-9bc9-40c8-8d86-a3eaf4e9c30b;bc0b718a-157d-4e2c-9905-a72d57e36e9f;bc88d2c2-22ca-4006-81c6-5898e65ce0ac;bdec3c68-ae1e-4dc6-851e-2f271b1a661a;be8710fa-f952-47ed-882b-a29b0f4fd4fe;c03c324a-e4a5-4714-8ee7-ce75245e2153;c03fc724-7bee-4f21-a9a5-da249bc7b356;c0f735a4-4696-438a-a068-6edd12883ecb;c1124b25-aaeb-48c8-af66-6ca2e811b6f5;c381cb3c-d872-4f09-8538-87c4e1c08ea2;c3b5ed3c-5724-415f-b84d-576a4fccfe77;c5076895-20a7-44b7-a348-0c708b1f6a24;c56b0768-1a2a-414c-b56c-e69351f22524;c5fb4039-6e4c-4e04-83bd-b47ee2e8b239;c6db2931-543a-43f3-8885-a8f71b273e8a;c91354d6-663b-4450-b06a-dab17b21634c;ca438dcb-27bf-4190-aaac-ae4a6ad37767;caa61463-3293-421f-b802-27fd315cd69a;cd30bd47-efb0-43d1-bad1-74a47305f57f;ce1ce5d6-1b64-4169-9d41-12ec9c50ebd9;ce7039db-d68d-44d6-89b1-3c16a9615881;ce8c2b6e-8b8c-48dc-8162-5814cef965b3;cfb05673-fcf4-444e-8611-998601344306;cfc158dd-6b24-4f44-90ba-27477bb60cdb;d0716c7f-4c15-4cfb-b8c7-50481e1ff9bf;d07a8499-14d9-439c-9602-e266b8638efe;d1735336-d44e-4517-a933-5a4717513f9f;d2a9185e-fd7e-44af-968a-4dfc5c88a9d7;d2b3f2f7-96a6-4d2b-906f-9f4b43babe2a;d2b63455-0e33-4252-a120-b6e96dfe58cc;d39e2dfb-d267-428a-a8d1-7e3d1a00df53;d44c9cc3-7fbd-4134-9dd1-9593eac53349;d4ab4a6b-c1c6-42f1-98cc-f52681e037c8;d510e20b-f074-4e0c-897a-01ac1f4b8971;d5646f37-6a90-4f3e-8430-9cf7f75442ad;d76aa57f-1df3-448a-a990-ed936d078e1d;d7b4c724-c780-4522-97ca-740ff5d2bf06;da3a2293-1b74-490a-9071-0fb02355b425;dad7fcbb-e9ef-48ae-9004-e45ca1a44803;db2a4440-4f6f-407c-bc91-eb313806d475;de00b7a7-be84-4946-9a8a-12a4d0cd0d6b;de7628ed-1c34-4065-b721-76ce20aff99f;decde7ee-fb8a-4ba5-aedf-e40c052c77a7;df1eb43d-38f5-4ce1-9614-8c009e2850ff;e0670193-7c8c-46f7-9dd7-119e22c073fb;e0f9b01f-c6bb-4abd-b2a5-df666f1dec87;e12de236-2b69-4042-b426-75f70e097d0c;e175816f-49c0-4cec-87e5-eb273730ecf2;e3159a4a-6982-4303-abe8-cc02df040d74;e3577db9-fa3c-4300-8f8d-b8debf62a3f8;e394f94f-1912-4ba7-8920-c6dee076e786;e42c324f-0b8c-4ac8-9294-cd4314fb2009;e50fee63-2868-4eb9-85c5-0a01cfb6e10d;e52e3541-0b86-47f7-abfe-597214d3f990;e52fbe95-fc7b-423f-9485-3ec3b3ea4707;e75fae39-ddf2-428e-91ce-b2356904ebe7;e7fbdf0b-48c9-4d53-b6a4-8dbdb1e52c24;e7fd3fac-ff42-43ab-b257-03952a5c86d6;e87bcc61-fd0a-47a4-a2bd-e7fb58b2a9e4;e9410ccb-5464-4e17-bc77-fe0356f9b4eb;ea3cd06c-add9-4652-b021-40c2762f5c0d;eb142fe6-35ba-4c2f-870c-0bc43b201c78;eba90bd3-222a-423c-9855-79bd2e69fbbc;ecaa6526-6f75-46f0-82cf-5d98f10d60c2;ed3d8464-f551-4634-8b8b-c9fe98fef1cf;ed936c70-c262-467e-af22-0c0f68c6fbb5;ed93947b-5d1b-46ef-ae74-f47f68a49d67;eda69760-c5ff-4660-805a-e54ea9fef296;efd438e8-9f81-4152-a486-ab59ebfd2d1f;f286bc67-a719-435a-aa16-e7321866e133;f3fe6fd2-4176-475c-8d24-486ff973a7f5;f4e5d514-714c-4c47-a26c-28766a6a19f6;f76ec5f8-2926-41cf-817d-3d122dc78fee;f76f35bd-1321-4f86-ad0a-a2074ec1210b;f7ed60a0-5ceb-4363-b001-dc5ac86162a2;f85cb0df-c477-4802-bbc4-ce2371a982db;f8601d4d-0547-40fb-9e05-33f9b54df7e8;f860b80a-4446-4b9d-96d4-7d71c145ce76;f86a0002-f6c5-4558-81af-e57d8cdd07d7;faa044b9-2c6c-42ad-aa6b-d86ac97c72c7;fdb2f5a7-410c-4d09-8108-6613b5c02ba9;fe03d0da-65fb-46fa-a090-fbc612bd580d;fe779e31-6311-433d-9eac-d7ae3c0844ce;ff091d45-c69f-4941-9660-9166a7a25740;ff33040a-7c6c-49c1-b750-959e5ff47acc" />
          <attvalue for="23" value="10;15;20;25;30;35;40;45;50;55;60;65;70;75;80;85;90;95;100;105;110;115;120;125;130;135;140;145;150;155;160;165;170;175;180;192;197;202;207;212;217;222;227;232;237;242;247;252;257;262;267;272;277;282;287;292;297;302;307;312;317;322;327;332;337;342;347;352;357;362;367;379;384;389;394;399;404;409;414;419;424;429;434;439;444;449;454;459;464;469;474;479;484;489;494;499;504;509;514;519;524;529;534;539;544;549;561;566;571;576;581;586;591;596;601;606;611;616;621;626;631;636;641;646;651;656;661;666;671;676;681;686;691;696;701;706;711;716;721;726;731;736;750;755;760;765;770;775;780;785;790;795;800;805;810;815;820;825;830;835;840;845;850;855;860;865;870;875;880;885;890;895;900;912;917;922;927;932;937;942;947;952;957;962;967;972;977;982;987;992;997;1002;1007;1012;1017;1022;1027;1032;1037;1042;1047;1052;1057;1062;1067;1072;1084;1089;1094;1099;1104;1109;1114;1119;1124;1129;1134;1139;1144;1149;1154;1159;1164;1169;1174;1179;1184;1189;1194;1199;1204;1209;1214;1219;1224;1229;1234;1239;1244;1249;1254;1259;1264;1269;1274;1279;1284;1296;1301;1306;1311;1316;1321;1326;1331;1336;1341;1346;1351;1356;1361;1366;1371;1376;1381;1386;1391;1396;1401;1406;1411;1416;1421;1426;1431;1436;1441" />
          <attvalue for="39" value="0" />
          <attvalue for="40" value="None" />
          <attvalue for="41" value="&lt;no value&gt;" />
          <attvalue for="42" value="&lt;no value&gt;" />
          <attvalue for="43" value="None" />
          <attvalue for="9" value="&lt;[10.0,10.0];[100.0,100.0];[1002.0,1002.0];[1007.0,1007.0];[1012.0,1012.0];[1017.0,1017.0];[1022.0,1022.0];[1027.0,1027.0];[1032.0,1032.0];[1037.0,1037.0];[1042.0,1042.0];[1047.0,1047.0];[105.0,105.0];[1052.0,1052.0];[1057.0,1057.0];[1062.0,1062.0];[1067.0,1067.0];[1072.0,1072.0];[1084.0,1084.0];[1089.0,1089.0];[1094.0,1094.0];[1099.0,1099.0];[110.0,110.0];[1104.0,1104.0];[1109.0,1109.0];[1114.0,1114.0];[1119.0,1119.0];[1124.0,1124.0];[1129.0,1129.0];[1134.0,1134.0];[1139.0,1139.0];[1144.0,1144.0];[1149.0,1149.0];[115.0,115.0];[1154.0,1154.0];[1159.0,1159.0];[1164.0,1164.0];[1169.0,1169.0];[1174.0,1174.0];[1179.0,1179.0];[1184.0,1184.0];[1189.0,1189.0];[1194.0,1194.0];[1199.0,1199.0];[120.0,120.0];[1204.0,1204.0];[1209.0,1209.0];[1214.0,1214.0];[1219.0,1219.0];[1224.0,1224.0];[1229.0,1229.0];[1234.0,1234.0];[1239.0,1239.0];[1244.0,1244.0];[1249.0,1249.0];[125.0,125.0];[1254.0,1254.0];[1259.0,1259.0];[1264.0,1264.0];[1269.0,1269.0];[1274.0,1274.0];[1279.0,1279.0];[1284.0,1284.0];[1296.0,1296.0];[130.0,130.0];[1301.0,1301.0];[1306.0,1306.0];[1311.0,1311.0];[1316.0,1316.0];[1321.0,1321.0];[1326.0,1326.0];[1331.0,1331.0];[1336.0,1336.0];[1341.0,1341.0];[1346.0,1346.0];[135.0,135.0];[1351.0,1351.0];[1356.0,1356.0];[1361.0,1361.0];[1366.0,1366.0];[1371.0,1371.0];[1376.0,1376.0];[1381.0,1381.0];[1386.0,1386.0];[1391.0,1391.0];[1396.0,1396.0];[140.0,140.0];[1401.0,1401.0];[1406.0,1406.0];[1411.0,1411.0];[1416.0,1416.0];[1421.0,1421.0];[1426.0,1426.0];[1431.0,1431.0];[1436.0,1436.0];[1441.0,1441.0];[145.0,145.0];[15.0,15.0];[150.0,150.0];[155.0,155.0];[160.0,160.0];[165.0,165.0];[170.0,170.0];[175.0,175.0];[180.0,180.0];[192.0,192.0];[197.0,197.0];[20.0,20.0];[202.0,202.0];[207.0,207.0];[212.0,212.0];[217.0,217.0];[222.0,222.0];[227.0,227.0];[232.0,232.0];[237.0,237.0];[242.0,242.0];[247.0,247.0];[25.0,25.0];[252.0,252.0];[257.0,257.0];[262.0,262.0];[267.0,267.0];[272.0,272.0];[277.0,277.0];[282.0,282.0];[287.0,287.0];[292.0,292.0];[297.0,297.0];[30.0,30.0];[302.0,302.0];[307.0,307.0];[312.0,312.0];[317.0,317.0];[322.0,322.0];[327.0,327.0];[332.0,332.0];[337.0,337.0];[342.0,342.0];[347.0,347.0];[35.0,35.0];[352.0,352.0];[357.0,357.0];[362.0,362.0];[367.0,367.0];[379.0,379.0];[384.0,384.0];[389.0,389.0];[394.0,394.0];[399.0,399.0];[40.0,40.0];[404.0,404.0];[409.0,409.0];[414.0,414.0];[419.0,419.0];[424.0,424.0];[429.0,429.0];[434.0,434.0];[439.0,439.0];[444.0,444.0];[449.0,449.0];[45.0,45.0];[454.0,454.0];[459.0,459.0];[464.0,464.0];[469.0,469.0];[474.0,474.0];[479.0,479.0];[484.0,484.0];[489.0,489.0];[494.0,494.0];[499.0,499.0];[50.0,50.0];[504.0,504.0];[509.0,509.0];[514.0,514.0];[519.0,519.0];[524.0,524.0];[529.0,529.0];[534.0,534.0];[539.0,539.0];[544.0,544.0];[549.0,549.0];[55.0,55.0];[561.0,561.0];[566.0,566.0];[571.0,571.0];[576.0,576.0];[581.0,581.0];[586.0,586.0];[591.0,591.0];[596.0,596.0];[60.0,60.0];[601.0,601.0];[606.0,606.0];[611.0,611.0];[616.0,616.0];[621.0,621.0];[626.0,626.0];[631.0,631.0];[636.0,636.0];[641.0,641.0];[646.0,646.0];[65.0,65.0];[651.0,651.0];[656.0,656.0];[661.0,661.0];[666.0,666.0];[671.0,671.0];[676.0,676.0];[681.0,681.0];[686.0,686.0];[691.0,691.0];[696.0,696.0];[70.0,70.0];[701.0,701.0];[706.0,706.0];[711.0,711.0];[716.0,716.0];[721.0,721.0];[726.0,726.0];[731.0,731.0];[736.0,736.0];[75.0,75.0];[750.0,750.0];[755.0,755.0];[760.0,760.0];[765.0,765.0];[770.0,770.0];[775.0,775.0];[780.0,780.0];[785.0,785.0];[790.0,790.0];[795.0,795.0];[80.0,80.0];[800.0,800.0];[805.0,805.0];[810.0,810.0];[815.0,815.0];[820.0,820.0];[825.0,825.0];[830.0,830.0];[835.0,835.0];[840.0,840.0];[845.0,845.0];[85.0,85.0];[850.0,850.0];[855.0,855.0];[860.0,860.0];[865.0,865.0];[870.0,870.0];[875.0,875.0];[880.0,880.0];[885.0,885.0];[890.0,890.0];[895.0,895.0];[90.0,90.0];[900.0,900.0];[912.0,912.0];[917.0,917.0];[922.0,922.0];[927.0,927.0];[932.0,932.0];[937.0,937.0];[942.0,942.0];[947.0,947.0];[95.0,95.0];[952.0,952.0];[957.0,957.0];[962.0,962.0];[967.0,967.0];[972.0,972.0];[977.0,977.0];[982.0,982.0];[987.0,987.0];[992.0,992.0];[997.0,997.0]&gt;" />
        </attvalues>
      </node>
      <node id="Step 21" label="welch_psd">
        <attvalues>
[truncated: 490,470 more chars]
