# Supplementary material for: Facilitating the Sharing of Electrophysiology Data Analysis Results Through In-Depth Provenance Capture
Source: eNeuro. 2024 Jun 7;11(6):ENEURO.0476-23.2024. doi: 10.1523/ENEURO.0476-23.2024 (PMC11181106; doi:10.1523/ENEURO.0476-23.2024)
Supplement: Extended Data 2 — Download Extended Data 2, ZIP file. [file eneuro-11-ENEURO.0476-23.2024-s002.zip › outputs/provenance/R2G_PSD_all_subjects_simplified_Q_shape_units_function.gexf]

<?xml version='1.0' encoding='utf-8'?>
<gexf xmlns="http://www.gexf.net/1.2draft" xmlns:xsi="http://www.w3.org/2001/XMLSchema-instance" xsi:schemaLocation="http://www.gexf.net/1.2draft http://www.gexf.net/1.2draft/gexf.xsd" version="1.2">
  <meta lastmodifieddate="2023-01-25">
    <creator>NetworkX 3.0</creator>
  </meta>
  <graph defaultedgetype="directed" mode="static" name="">
    <attributes mode="static" class="node">
      <attribute id="0" title="members" type="string" />
      <attribute id="1" title="member_count" type="long" />
      <attribute id="2" title="type" type="string" />
      <attribute id="3" title="data_hash" type="string" />
      <attribute id="4" title="Python_name" type="string" />
      <attribute id="5" title="name" type="string" />
      <attribute id="6" title="file_origin" type="string" />
      <attribute id="7" title="description" type="string" />
      <attribute id="8" title="subject_name" type="string" />
      <attribute id="9" title="Time Interval" type="string" />
      <attribute id="10" title="t_start" type="string" />
      <attribute id="11" title="t_stop" type="string" />
      <attribute id="12" title="performance_in_trial_str" type="string" />
      <attribute id="13" title="belongs_to_trialtype" type="string" />
      <attribute id="14" title="trial_event_labels" type="string" />
      <attribute id="15" title="dtype" type="string" />
      <attribute id="16" title="shape" type="string" />
      <attribute id="17" title="_sampling_rate" type="string" />
      <attribute id="18" title="units" type="string" />
      <attribute id="19" title="channel_names" type="string" />
      <attribute id="20" title="hash_type" type="string" />
      <attribute id="21" title="File_path" type="string" />
      <attribute id="22" title="execution_id" type="string" />
      <attribute id="23" title="execution_order" type="string" />
      <attribute id="24" title="save_plot:kwargs" type="string" />
      <attribute id="25" title="cut_segment_by_epoch:reset_time" type="string" />
      <attribute id="26" title="create_main_plot_objects:n_subjects" type="string" />
      <attribute id="27" title="create_main_plot_objects:title" type="string" />
      <attribute id="28" title="butter:axis" type="string" />
      <attribute id="29" title="butter:filter_function" type="string" />
      <attribute id="30" title="butter:sampling_frequency" type="string" />
      <attribute id="31" title="butter:highpass_frequency" type="string" />
      <attribute id="32" title="butter:order" type="string" />
      <attribute id="33" title="butter:lowpass_frequency" type="string" />
      <attribute id="34" title="select_channels:skip_channels" type="string" />
      <attribute id="35" title="get_events:properties" type="string" />
      <attribute id="36" title="sem:axis" type="string" />
      <attribute id="37" title="sem:nan_policy" type="string" />
      <attribute id="38" title="sem:ddof" type="string" />
      <attribute id="39" title="mean:out" type="string" />
      <attribute id="40" title="mean:dtype" type="string" />
      <attribute id="41" title="mean:where" type="string" />
      <attribute id="42" title="mean:axis" type="string" />
      <attribute id="43" title="mean:keepdims" type="string" />
      <attribute id="44" title="welch_psd:len_segment" type="string" />
      <attribute id="45" title="welch_psd:window" type="string" />
      <attribute id="46" title="welch_psd:axis" type="string" />
      <attribute id="47" title="welch_psd:nfft" type="string" />
      <attribute id="48" title="welch_psd:detrend" type="string" />
      <attribute id="49" title="welch_psd:frequency_resolution" type="string" />
      <attribute id="50" title="welch_psd:return_onesided" type="string" />
      <attribute id="51" title="welch_psd:n_segments" type="string" />
      <attribute id="52" title="welch_psd:overlap" type="string" />
      <attribute id="53" title="welch_psd:fs" type="string" />
      <attribute id="54" title="welch_psd:scaling" type="string" />
      <attribute id="55" title="AnalogSignal.downsample:downsampling_factor" type="string" />
      <attribute id="56" title="plot_lfp_psd:kwargs" type="string" />
      <attribute id="57" title="plot_lfp_psd:freq_range" type="string" />
      <attribute id="58" title="plot_lfp_psd:sem_multiplier" type="string" />
      <attribute id="59" title="plot_lfp_psd:label" type="string" />
      <attribute id="60" title="add_epoch:event2" type="string" />
      <attribute id="61" title="add_epoch:attach_result" type="string" />
      <attribute id="62" title="add_epoch:pre" type="string" />
      <attribute id="63" title="add_epoch:post" type="string" />
    </attributes>
    <nodes>
      <node id="Step 0" label="Block">
        <attvalues>
          <attvalue for="0" value="urn:fz-juelich.de:alpaca:object:Python:neo.core.block.Block:14c0366a2047eb61577e83784e9f6a4471bcdd5c" />
          <attvalue for="1" value="1" />
          <attvalue for="2" value="object" />
          <attvalue for="3" value="14c0366a2047eb61577e83784e9f6a4471bcdd5c" />
          <attvalue for="4" value="neo.core.block.Block" />
          <attvalue for="5" value="Reachgrasp Recording Data Block" />
          <attvalue for="6" value="None" />
          <attvalue for="7" value="Block of reach-to-grasp project data from Blackrock file set." />
          <attvalue for="8" value="monkey_N" />
          <attvalue for="9" value="&lt;[185.0,185.0];[186.0,186.0];[187.0,187.0];[187.0,187.0];[187.0,187.0];[187.0,187.0];[187.0,187.0];[187.0,187.0];[187.0,187.0];[187.0,187.0];[187.0,187.0];[187.0,187.0];[187.0,187.0];[187.0,187.0];[187.0,187.0];[187.0,187.0];[187.0,187.0];[187.0,187.0];[187.0,187.0];[187.0,187.0];[187.0,187.0];[187.0,187.0];[187.0,187.0];[187.0,187.0];[187.0,187.0];[187.0,187.0];[187.0,187.0];[187.0,187.0];[187.0,187.0];[187.0,187.0];[187.0,187.0];[187.0,187.0];[187.0,187.0];[187.0,187.0];[187.0,187.0];[187.0,187.0];[187.0,187.0];[187.0,187.0];[2.0,2.0];[3.0,3.0];[372.0,372.0];[373.0,373.0];[374.0,374.0];[374.0,374.0];[374.0,374.0];[374.0,374.0];[374.0,374.0];[374.0,374.0];[374.0,374.0];[374.0,374.0];[374.0,374.0];[374.0,374.0];[374.0,374.0];[374.0,374.0];[374.0,374.0];[374.0,374.0];[374.0,374.0];[374.0,374.0];[374.0,374.0];[374.0,374.0];[374.0,374.0];[374.0,374.0];[374.0,374.0];[374.0,374.0];[374.0,374.0];[374.0,374.0];[374.0,374.0];[374.0,374.0];[374.0,374.0];[374.0,374.0];[374.0,374.0];[374.0,374.0];[374.0,374.0];[374.0,374.0];[374.0,374.0];[374.0,374.0];[374.0,374.0];[4.0,4.0];[5.0,5.0];[5.0,5.0];[5.0,5.0];[5.0,5.0];[5.0,5.0];[5.0,5.0];[5.0,5.0];[5.0,5.0];[5.0,5.0];[5.0,5.0];[5.0,5.0];[5.0,5.0];[5.0,5.0];[5.0,5.0];[5.0,5.0];[5.0,5.0];[5.0,5.0];[5.0,5.0];[5.0,5.0];[5.0,5.0];[5.0,5.0];[5.0,5.0];[5.0,5.0];[5.0,5.0];[5.0,5.0];[5.0,5.0];[5.0,5.0];[5.0,5.0];[5.0,5.0];[5.0,5.0];[5.0,5.0];[5.0,5.0];[5.0,5.0];[5.0,5.0];[5.0,5.0];[554.0,554.0];[555.0,555.0];[556.0,556.0];[556.0,556.0];[556.0,556.0];[556.0,556.0];[556.0,556.0];[556.0,556.0];[556.0,556.0];[556.0,556.0];[556.0,556.0];[556.0,556.0];[556.0,556.0];[556.0,556.0];[556.0,556.0];[556.0,556.0];[556.0,556.0];[556.0,556.0];[556.0,556.0];[556.0,556.0];[556.0,556.0];[556.0,556.0];[556.0,556.0];[556.0,556.0];[556.0,556.0];[556.0,556.0];[556.0,556.0];[556.0,556.0];[556.0,556.0];[556.0,556.0];[556.0,556.0];[556.0,556.0];[556.0,556.0];[556.0,556.0];[556.0,556.0];[556.0,556.0];[556.0,556.0];[556.0,556.0];[741.0,741.0]&gt;" />
        </attvalues>
      </node>
      <node id="Step 1" label="Segment">
        <attvalues>
          <attvalue for="0" value="urn:fz-juelich.de:alpaca:object:Python:neo.core.segment.Segment:37dd4791b3e5c47db6f0239ac2bb02184fefb11d;urn:fz-juelich.de:alpaca:object:Python:neo.core.segment.Segment:b6257afe8816475008d68e29e9ec8a3b30439d81;urn:fz-juelich.de:alpaca:object:Python:neo.core.segment.Segment:e30d5d1bac10d80da0f7ff407f064bf77c9329af;urn:fz-juelich.de:alpaca:object:Python:neo.core.segment.Segment:65bc50e8b4d2f9ce8c1c78560d86116980a33151;urn:fz-juelich.de:alpaca:object:Python:neo.core.segment.Segment:3ec61ae12d5875cec19663847b5031f68d539891;urn:fz-juelich.de:alpaca:object:Python:neo.core.segment.Segment:a939dc32d2d77c6eca843de10c6dae9c41f730de;urn:fz-juelich.de:alpaca:object:Python:neo.core.segment.Segment:baebec41f5246d1577ec9108ffec268e6b0a88da;urn:fz-juelich.de:alpaca:object:Python:neo.core.segment.Segment:1f2d8b0f4e19a7657e82232674bb9bb57b2f3c65;urn:fz-juelich.de:alpaca:object:Python:neo.core.segment.Segment:c314b2f50926b90964aa714935003861eefab7b0;urn:fz-juelich.de:alpaca:object:Python:neo.core.segment.Segment:1c7f9ebf93ff822bec3bc5961d25a89dafef8d64;urn:fz-juelich.de:alpaca:object:Python:neo.core.segment.Segment:be7dcfda93fcfde1a62e83af943921720f04c1f3;urn:fz-juelich.de:alpaca:object:Python:neo.core.segment.Segment:6fa21f3cd6f8a5b70b2c42411542065669abf2fe;urn:fz-juelich.de:alpaca:object:Python:neo.core.segment.Segment:fd98acff1814c8468dca775f54233d5ce8d8c2e7;urn:fz-juelich.de:alpaca:object:Python:neo.core.segment.Segment:a80ef0c4a7defdcb2ca84889305f5f2ba015dfe7;urn:fz-juelich.de:alpaca:object:Python:neo.core.segment.Segment:ccf704eec16055ab724a794406431e4b09ab5f52;urn:fz-juelich.de:alpaca:object:Python:neo.core.segment.Segment:1ec63d2c647ff6e6877bfcdb91d419ba8dc2c4c4;urn:fz-juelich.de:alpaca:object:Python:neo.core.segment.Segment:b2632613cf557fedca2bfd68f125675bbae499e6;urn:fz-juelich.de:alpaca:object:Python:neo.core.segment.Segment:6f2e1d797cc8e239482599fd8d80aa4ad0b6694d;urn:fz-juelich.de:alpaca:object:Python:neo.core.segment.Segment:138c90a1c674ffaecff8bd26795a373e2149c563;urn:fz-juelich.de:alpaca:object:Python:neo.core.segment.Segment:d407ccd36cf0165db6a5a39dd358776470c01426;urn:fz-juelich.de:alpaca:object:Python:neo.core.segment.Segment:086921ad2659e2d980875853f36e7d6794ab5b6a;urn:fz-juelich.de:alpaca:object:Python:neo.core.segment.Segment:25c9414aea2f66876ec8521468a10c7f6c59071d;urn:fz-juelich.de:alpaca:object:Python:neo.core.segment.Segment:2060ce4f8404b4c3e1dd6ae047314ab487bc2023;urn:fz-juelich.de:alpaca:object:Python:neo.core.segment.Segment:45a9e0ff60c8844a88f141ba03db08e7482988c8;urn:fz-juelich.de:alpaca:object:Python:neo.core.segment.Segment:db6892141ae3af6484ebe269ea08da6733aa6762;urn:fz-juelich.de:alpaca:object:Python:neo.core.segment.Segment:22dfcdc95a71ce110d0f3415ca218f06b103616f;urn:fz-juelich.de:alpaca:object:Python:neo.core.segment.Segment:42f2e65895a249be471c955c8dfa255fb10bdd03;urn:fz-juelich.de:alpaca:object:Python:neo.core.segment.Segment:341480e2f4640779a1eec1a6f47d0c1983a4fc45;urn:fz-juelich.de:alpaca:object:Python:neo.core.segment.Segment:844bbe7913e0313edafaa3d4ff8b9348c1bc4800;urn:fz-juelich.de:alpaca:object:Python:neo.core.segment.Segment:18ebae65f6d1745279d5a980ee47b1190b048736;urn:fz-juelich.de:alpaca:object:Python:neo.core.segment.Segment:7488a733a0cc78aba90cb023a253952164282d2e;urn:fz-juelich.de:alpaca:object:Python:neo.core.segment.Segment:f26bd22f240598de6cf48e9a9b3632fade9e3d79;urn:fz-juelich.de:alpaca:object:Python:neo.core.segment.Segment:63b22b671e0367fe739ae0382781878aa910f4c1;urn:fz-juelich.de:alpaca:object:Python:neo.core.segment.Segment:ba3dccb6b83a8312e34916d4bd559b8eeef8d009;urn:fz-juelich.de:alpaca:object:Python:neo.core.segment.Segment:df1652dbefc8a16eb8193d1934b0a648cb41c869;urn:fz-juelich.de:alpaca:object:Python:neo.core.segment.Segment:d2a490e434e32841ed00d6d1704b7e262c18727a" />
          <attvalue for="1" value="36" />
          <attvalue for="2" value="object" />
          <attvalue for="3" value="086921ad2659e2d980875853f36e7d6794ab5b6a;138c90a1c674ffaecff8bd26795a373e2149c563;18ebae65f6d1745279d5a980ee47b1190b048736;1c7f9ebf93ff822bec3bc5961d25a89dafef8d64;1ec63d2c647ff6e6877bfcdb91d419ba8dc2c4c4;1f2d8b0f4e19a7657e82232674bb9bb57b2f3c65;2060ce4f8404b4c3e1dd6ae047314ab487bc2023;22dfcdc95a71ce110d0f3415ca218f06b103616f;25c9414aea2f66876ec8521468a10c7f6c59071d;341480e2f4640779a1eec1a6f47d0c1983a4fc45;37dd4791b3e5c47db6f0239ac2bb02184fefb11d;3ec61ae12d5875cec19663847b5031f68d539891;42f2e65895a249be471c955c8dfa255fb10bdd03;45a9e0ff60c8844a88f141ba03db08e7482988c8;63b22b671e0367fe739ae0382781878aa910f4c1;65bc50e8b4d2f9ce8c1c78560d86116980a33151;6f2e1d797cc8e239482599fd8d80aa4ad0b6694d;6fa21f3cd6f8a5b70b2c42411542065669abf2fe;7488a733a0cc78aba90cb023a253952164282d2e;844bbe7913e0313edafaa3d4ff8b9348c1bc4800;a80ef0c4a7defdcb2ca84889305f5f2ba015dfe7;a939dc32d2d77c6eca843de10c6dae9c41f730de;b2632613cf557fedca2bfd68f125675bbae499e6;b6257afe8816475008d68e29e9ec8a3b30439d81;ba3dccb6b83a8312e34916d4bd559b8eeef8d009;baebec41f5246d1577ec9108ffec268e6b0a88da;be7dcfda93fcfde1a62e83af943921720f04c1f3;c314b2f50926b90964aa714935003861eefab7b0;ccf704eec16055ab724a794406431e4b09ab5f52;d2a490e434e32841ed00d6d1704b7e262c18727a;d407ccd36cf0165db6a5a39dd358776470c01426;db6892141ae3af6484ebe269ea08da6733aa6762;df1652dbefc8a16eb8193d1934b0a648cb41c869;e30d5d1bac10d80da0f7ff407f064bf77c9329af;f26bd22f240598de6cf48e9a9b3632fade9e3d79;fd98acff1814c8468dca775f54233d5ce8d8c2e7" />
          <attvalue for="4" value="neo.core.segment.Segment" />
          <attvalue for="6" value="None" />
          <attvalue for="5" value="Segment 0" />
          <attvalue for="10" value="2.42 s;236.79383333333334 s;248.97289999999998 s;254.92053333333334 s;273.5638 s;279.44066666666663 s;297.45590000000004 s;303.7088333333333 s;329.7719 s;385.35290000000003 s;397.6399 s;403.48173333333335 s;424.32090000000005 s;43.1679 s;430.2409 s;448.9137 s;486.06890000000004 s;517.9028666666667 s;570.9300000000001 s;615.8018 s;641.133 s;671.0389 s;690.1219 s;708.2897 s;719.9457666666667 s;72.31976666666667 s;725.8978 s;731.9128999999999 s;743.8858333333334 s;8.236766666666666 s;84.0899 s;849.6059 s;867.9988999999999 s;873.9698333333333 s;901.5579 s;920.1215 s" />
          <attvalue for="11" value="2.9209 s;237.294 s;249.47333333333336 s;255.421 s;274.064 s;279.94100000000003 s;297.9560333333333 s;304.209 s;330.272 s;385.8531 s;398.14003333333335 s;403.982 s;424.82126666666665 s;43.668 s;430.7411333333333 s;449.414 s;486.56936666666667 s;518.403 s;571.4309 s;616.302 s;641.6338999999999 s;671.5392666666668 s;690.6220000000001 s;708.79 s;72.82000000000001 s;720.446 s;726.398 s;732.4133333333334 s;744.386 s;8.737 s;84.59013333333334 s;850.106 s;868.4992000000001 s;874.47 s;902.0582666666668 s;920.6220000000001 s" />
          <attvalue for="7" value="Segment containing data from t_start to t_stop" />
          <attvalue for="12" value="correct_trial" />
          <attvalue for="13" value="SGHF" />
          <attvalue for="14" value="CUE-OFF" />
          <attvalue for="9" value="&lt;[556.0,556.0];[556.0,556.0];[556.0,556.0];[556.0,556.0];[556.0,556.0];[556.0,556.0];[556.0,556.0];[556.0,556.0];[556.0,556.0];[556.0,556.0];[556.0,556.0];[556.0,556.0];[556.0,556.0];[556.0,556.0];[556.0,556.0];[556.0,556.0];[556.0,556.0];[556.0,556.0];[556.0,556.0];[556.0,556.0];[556.0,556.0];[556.0,556.0];[556.0,556.0];[556.0,556.0];[556.0,556.0];[556.0,556.0];[556.0,556.0];[556.0,556.0];[556.0,556.0];[556.0,556.0];[556.0,556.0];[556.0,556.0];[556.0,556.0];[556.0,556.0];[556.0,556.0];[556.0,556.0];[557.0,557.0];[557.0,557.0];[558.0,558.0];[562.0,562.0];[562.0,562.0];[563.0,563.0];[567.0,567.0];[567.0,567.0];[568.0,568.0];[572.0,572.0];[572.0,572.0];[573.0,573.0];[577.0,577.0];[577.0,577.0];[578.0,578.0];[582.0,582.0];[582.0,582.0];[583.0,583.0];[587.0,587.0];[587.0,587.0];[588.0,588.0];[592.0,592.0];[592.0,592.0];[593.0,593.0];[597.0,597.0];[597.0,597.0];[598.0,598.0];[602.0,602.0];[602.0,602.0];[603.0,603.0];[607.0,607.0];[607.0,607.0];[608.0,608.0];[612.0,612.0];[612.0,612.0];[613.0,613.0];[617.0,617.0];[617.0,617.0];[618.0,618.0];[622.0,622.0];[622.0,622.0];[623.0,623.0];[627.0,627.0];[627.0,627.0];[628.0,628.0];[632.0,632.0];[632.0,632.0];[633.0,633.0];[637.0,637.0];[637.0,637.0];[638.0,638.0];[642.0,642.0];[642.0,642.0];[643.0,643.0];[647.0,647.0];[647.0,647.0];[648.0,648.0];[652.0,652.0];[652.0,652.0];[653.0,653.0];[657.0,657.0];[657.0,657.0];[658.0,658.0];[662.0,662.0];[662.0,662.0];[663.0,663.0];[667.0,667.0];[667.0,667.0];[668.0,668.0];[672.0,672.0];[672.0,672.0];[673.0,673.0];[677.0,677.0];[677.0,677.0];[678.0,678.0];[682.0,682.0];[682.0,682.0];[683.0,683.0];[687.0,687.0];[687.0,687.0];[688.0,688.0];[692.0,692.0];[692.0,692.0];[693.0,693.0];[697.0,697.0];[697.0,697.0];[698.0,698.0];[702.0,702.0];[702.0,702.0];[703.0,703.0];[707.0,707.0];[707.0,707.0];[708.0,708.0];[712.0,712.0];[712.0,712.0];[713.0,713.0];[717.0,717.0];[717.0,717.0];[718.0,718.0];[722.0,722.0];[722.0,722.0];[723.0,723.0];[727.0,727.0];[727.0,727.0];[728.0,728.0];[732.0,732.0];[732.0,732.0];[733.0,733.0]&gt;" />
        </attvalues>
      </node>
      <node id="Step 2" label="ndarray">
        <attvalues>
          <attvalue for="0" value="urn:fz-juelich.de:alpaca:object:Python:numpy.ndarray:ea2d0f03c5d5dd1745a9c5f27e46eeaeebb35d67;urn:fz-juelich.de:alpaca:object:Python:numpy.ndarray:9b7b7549e38e0492ff2db4d25a02c911798019d4" />
          <attvalue for="1" value="2" />
          <attvalue for="2" value="object" />
          <attvalue for="3" value="9b7b7549e38e0492ff2db4d25a02c911798019d4;ea2d0f03c5d5dd1745a9c5f27e46eeaeebb35d67" />
          <attvalue for="4" value="numpy.ndarray" />
          <attvalue for="15" value="float64" />
          <attvalue for="16" value="(126,)" />
          <attvalue for="9" value="&lt;[1075.0,1075.0];[1076.0,1076.0];[370.0,370.0];[371.0,371.0]&gt;" />
        </attvalues>
      </node>
      <node id="Step 3" label="AnalogSignal">
        <attvalues>
          <attvalue for="0" value="urn:fz-juelich.de:alpaca:object:Python:neo.core.analogsignal.AnalogSignal:2e711163b22bd1f8d3281bf90a1390df09d7bc98;urn:fz-juelich.de:alpaca:object:Python:neo.core.analogsignal.AnalogSignal:c229caae4ae276316dac4b2947439342b676109a;urn:fz-juelich.de:alpaca:object:Python:neo.core.analogsignal.AnalogSignal:1f42f6710268b33aa6f6b36c8db82976825e658a;urn:fz-juelich.de:alpaca:object:Python:neo.core.analogsignal.AnalogSignal:d335141b41d74525f43d7b8ba792d9413402c839;urn:fz-juelich.de:alpaca:object:Python:neo.core.analogsignal.AnalogSignal:928c4b328919769526ae341a39c3ad9aea0aa3c7;urn:fz-juelich.de:alpaca:object:Python:neo.core.analogsignal.AnalogSignal:8e9964e4ee7c2eeb0ed2059df1f423aed7588391;urn:fz-juelich.de:alpaca:object:Python:neo.core.analogsignal.AnalogSignal:82eae4a4b4cf04e7439028eab4c4d00b00b2e30a;urn:fz-juelich.de:alpaca:object:Python:neo.core.analogsignal.AnalogSignal:3951e78f4068a75bdedbddffd68dc73cebfe0949;urn:fz-juelich.de:alpaca:object:Python:neo.core.analogsignal.AnalogSignal:8376c345050b55ff9caa147012d61cc584ecd869;urn:fz-juelich.de:alpaca:object:Python:neo.core.analogsignal.AnalogSignal:46dc535e16a1a15567f66313222ca82106c8a5b9;urn:fz-juelich.de:alpaca:object:Python:neo.core.analogsignal.AnalogSignal:a2d2a6995a4e225949cae9c30c9571896e407da4;urn:fz-juelich.de:alpaca:object:Python:neo.core.analogsignal.AnalogSignal:84c2096f6ba6198ac1b5f1de00b9bb96626736c4;urn:fz-juelich.de:alpaca:object:Python:neo.core.analogsignal.AnalogSignal:fa231baf55c5f84c5cce41abefae65c55c6f920d;urn:fz-juelich.de:alpaca:object:Python:neo.core.analogsignal.AnalogSignal:b129d017eedfd6c7ffcb7adc2a6a45c0aaac1896;urn:fz-juelich.de:alpaca:object:Python:neo.core.analogsignal.AnalogSignal:0081857763b18167aee53a11b33fdc4ba77ab555;urn:fz-juelich.de:alpaca:object:Python:neo.core.analogsignal.AnalogSignal:9499e6d96bbf58b07e4e58cffa08065f089529fe;urn:fz-juelich.de:alpaca:object:Python:neo.core.analogsignal.AnalogSignal:c5818856cc29fd5f5bb69412068ff3a6da3a191b;urn:fz-juelich.de:alpaca:object:Python:neo.core.analogsignal.AnalogSignal:eabeb2ff259b1ef02af299f3dc2cc687d3ffdbd5;urn:fz-juelich.de:alpaca:object:Python:neo.core.analogsignal.AnalogSignal:cb71d3c3165bdb95501d69df44c3df8a349cf07e;urn:fz-juelich.de:alpaca:object:Python:neo.core.analogsignal.AnalogSignal:de4679aa984bf8421a7dfb45388779102dd19502;urn:fz-juelich.de:alpaca:object:Python:neo.core.analogsignal.AnalogSignal:790818f8b71ac70ea414ab0cbcdb7a257c716ba9;urn:fz-juelich.de:alpaca:object:Python:neo.core.analogsignal.AnalogSignal:623b3c804cdb04b0f3cc26126cade3560a1f90c1;urn:fz-juelich.de:alpaca:object:Python:neo.core.analogsignal.AnalogSignal:893e3f6db2e5d7f55ee2302c44ed7a2db5f9107d;urn:fz-juelich.de:alpaca:object:Python:neo.core.analogsignal.AnalogSignal:1d28184e44cf7b125f93a18ca054c73e3cc49a4b;urn:fz-juelich.de:alpaca:object:Python:neo.core.analogsignal.AnalogSignal:eefc168faf84e7c701fd95a0d7a288df2f405ab4;urn:fz-juelich.de:alpaca:object:Python:neo.core.analogsignal.AnalogSignal:70820073777738f2b52e438c938332e694ac413f;urn:fz-juelich.de:alpaca:object:Python:neo.core.analogsignal.AnalogSignal:46e31158842268f65886d08a8bbdf77016fbcb4b;urn:fz-juelich.de:alpaca:object:Python:neo.core.analogsignal.AnalogSignal:58fe45ff24746621c8a202b5dca57e14b7d357a8;urn:fz-juelich.de:alpaca:object:Python:neo.core.analogsignal.AnalogSignal:88963ff73bcad8a323b69acb12a049bf07b9ab31;urn:fz-juelich.de:alpaca:object:Python:neo.core.analogsignal.AnalogSignal:2ee4107e60e57d69070a9c233c719a09c1c4e5ad;urn:fz-juelich.de:alpaca:object:Python:neo.core.analogsignal.AnalogSignal:ab60aa5c96f495fec8a965b0a77684093546ecef;urn:fz-juelich.de:alpaca:object:Python:neo.core.analogsignal.AnalogSignal:a643e8ffc864c5f00b00b1418d8676c8e80ef9f9;urn:fz-juelich.de:alpaca:object:Python:neo.core.analogsignal.AnalogSignal:8cc3cd923e86c13bf3ed045c629606cc01fd5cf9;urn:fz-juelich.de:alpaca:object:Python:neo.core.analogsignal.AnalogSignal:0f32639a29bfdc6ced7bf92425e3c2a74e2537e6;urn:fz-juelich.de:alpaca:object:Python:neo.core.analogsignal.AnalogSignal:8a080a83816d850d184ea2b6e54f463189df7636;urn:fz-juelich.de:alpaca:object:Python:neo.core.analogsignal.AnalogSignal:f2e5bad86c0330380c4a6fc354f78fc7d1d30dcd;urn:fz-juelich.de:alpaca:object:Python:neo.core.analogsignal.AnalogSignal:d388d87a01941dbe14c69b027176f32205da9160;urn:fz-juelich.de:alpaca:object:Python:neo.core.analogsignal.AnalogSignal:cdaac88ac4481b6197022321636b6e0c884f8f06;urn:fz-juelich.de:alpaca:object:Python:neo.core.analogsignal.AnalogSignal:af78a5fd48f3be0d8575118799195e07aed82f39;urn:fz-juelich.de:alpaca:object:Python:neo.core.analogsignal.AnalogSignal:c40fbcb621df8565f76edb96b66bdb50a8653eb3;urn:fz-juelich.de:alpaca:object:Python:neo.core.analogsignal.AnalogSignal:8bf0a61cd792b56ed6c9086f30860e160ef1361f" />
          <attvalue for="1" value="41" />
          <attvalue for="2" value="object" />
          <attvalue for="3" value="0081857763b18167aee53a11b33fdc4ba77ab555;0f32639a29bfdc6ced7bf92425e3c2a74e2537e6;1d28184e44cf7b125f93a18ca054c73e3cc49a4b;1f42f6710268b33aa6f6b36c8db82976825e658a;2e711163b22bd1f8d3281bf90a1390df09d7bc98;2ee4107e60e57d69070a9c233c719a09c1c4e5ad;3951e78f4068a75bdedbddffd68dc73cebfe0949;46dc535e16a1a15567f66313222ca82106c8a5b9;46e31158842268f65886d08a8bbdf77016fbcb4b;58fe45ff24746621c8a202b5dca57e14b7d357a8;623b3c804cdb04b0f3cc26126cade3560a1f90c1;70820073777738f2b52e438c938332e694ac413f;790818f8b71ac70ea414ab0cbcdb7a257c716ba9;82eae4a4b4cf04e7439028eab4c4d00b00b2e30a;8376c345050b55ff9caa147012d61cc584ecd869;84c2096f6ba6198ac1b5f1de00b9bb96626736c4;88963ff73bcad8a323b69acb12a049bf07b9ab31;893e3f6db2e5d7f55ee2302c44ed7a2db5f9107d;8a080a83816d850d184ea2b6e54f463189df7636;8bf0a61cd792b56ed6c9086f30860e160ef1361f;8cc3cd923e86c13bf3ed045c629606cc01fd5cf9;8e9964e4ee7c2eeb0ed2059df1f423aed7588391;928c4b328919769526ae341a39c3ad9aea0aa3c7;9499e6d96bbf58b07e4e58cffa08065f089529fe;a2d2a6995a4e225949cae9c30c9571896e407da4;a643e8ffc864c5f00b00b1418d8676c8e80ef9f9;ab60aa5c96f495fec8a965b0a77684093546ecef;af78a5fd48f3be0d8575118799195e07aed82f39;b129d017eedfd6c7ffcb7adc2a6a45c0aaac1896;c229caae4ae276316dac4b2947439342b676109a;c40fbcb621df8565f76edb96b66bdb50a8653eb3;c5818856cc29fd5f5bb69412068ff3a6da3a191b;cb71d3c3165bdb95501d69df44c3df8a349cf07e;cdaac88ac4481b6197022321636b6e0c884f8f06;d335141b41d74525f43d7b8ba792d9413402c839;d388d87a01941dbe14c69b027176f32205da9160;de4679aa984bf8421a7dfb45388779102dd19502;eabeb2ff259b1ef02af299f3dc2cc687d3ffdbd5;eefc168faf84e7c701fd95a0d7a288df2f405ab4;f2e5bad86c0330380c4a6fc354f78fc7d1d30dcd;fa231baf55c5f84c5cce41abefae65c55c6f920d" />
          <attvalue for="4" value="neo.core.analogsignal.AnalogSignal" />
          <attvalue for="15" value="float64" />
          <attvalue for="7" value="Continuous raw neuronal recordings sampled at high resolution" />
          <attvalue for="5" value="NeuralTimeSeriesRaw" />
          <attvalue for="6" value="None" />
          <attvalue for="16" value="(15000, 94)" />
          <attvalue for="17" value="30000.0 Hz" />
          <attvalue for="11" value="109.50413333333334 s;13.363233333333334 s;135.04006666666666 s;146.22943333333333 s;157.30200000000002 s;17.199333333333335 s;172.41836666666669 s;186.5902 s;210.316 s;26.62656666666667 s;285.1089 s;288.97293333333334 s;318.3980666666667 s;357.6827666666667 s;363.75730000000004 s;367.61643333333336 s;371.4775 s;402.6245666666667 s;420.03316666666666 s;437.7059666666667 s;443.8210666666667 s;450.0944666666667 s;5.5997 s;506.56253333333336 s;528.9360666666666 s;556.9033000000001 s;583.9166333333334 s;595.4680000000001 s;601.8274333333334 s;617.1427 s;638.7536 s;658.0825666666667 s;664.6701666666667 s;668.4698333333333 s;67.77246666666667 s;672.3313666666667 s;690.2133333333334 s;693.9676333333333 s;705.3534333333333 s;83.1971 s;94.9452 s" />
          <attvalue for="10" value="109.00413333333334 s;12.863233333333334 s;134.54006666666666 s;145.72943333333333 s;156.80200000000002 s;16.699333333333335 s;171.91836666666669 s;186.0902 s;209.816 s;26.12656666666667 s;284.6089 s;288.47293333333334 s;317.8980666666667 s;357.1827666666667 s;363.25730000000004 s;367.11643333333336 s;370.9775 s;402.1245666666667 s;419.53316666666666 s;437.2059666666667 s;443.3210666666667 s;449.5944666666667 s;5.0997 s;506.06253333333336 s;528.4360666666666 s;556.4033000000001 s;583.4166333333334 s;594.9680000000001 s;601.3274333333334 s;616.6427 s;638.2536 s;657.5825666666667 s;664.1701666666667 s;667.9698333333333 s;67.27246666666667 s;671.8313666666667 s;689.7133333333334 s;693.4676333333333 s;704.8534333333333 s;82.6971 s;94.4452 s" />
          <attvalue for="18" value="1.0 uV" />
          <attvalue for="19" value="['chan1' 'chan3' 'chan5' 'chan6' 'chan7' 'chan8' 'chan9' 'chan10' 'chan11'&#10; 'chan12' 'chan13' 'chan14' 'chan15' 'chan16' 'chan17' 'chan18' 'chan19'&#10; 'chan20' 'chan21' 'chan22' 'chan23' 'chan24' 'chan25' 'chan26' 'chan27'&#10; 'chan28' 'chan29' 'chan30' 'chan31' 'chan32' 'chan33' 'chan34' 'chan35'&#10; 'chan36' 'chan37' 'chan38' 'chan39' 'chan40' 'chan41' 'chan42' 'chan43'&#10; 'chan44' 'chan45' 'chan46' 'chan47' 'chan48' 'chan49' 'chan50' 'chan51'&#10; 'chan52' 'chan53' 'chan54' 'chan55' 'chan56' 'chan57' 'chan58' 'chan59'&#10; 'chan60' 'chan61' 'chan62' 'chan63' 'chan64' 'chan65' 'chan66' 'chan67'&#10; 'chan68' 'chan69' 'chan70' 'chan71' 'chan72' 'chan73' 'chan74' 'chan75'&#10; 'chan76' 'chan77' 'chan78' 'chan79' 'chan80' 'chan81' 'chan82' 'chan83'&#10; 'chan84' 'chan85' 'chan86' 'chan87' 'chan88' 'chan89' 'chan90' 'chan91'&#10; 'chan92' 'chan93' 'chan94' 'chan95' 'chan96']" />
          <attvalue for="9" value="&lt;[1081.0,1081.0];[1082.0,1082.0];[1086.0,1086.0];[1087.0,1087.0];[1091.0,1091.0];[1092.0,1092.0];[1096.0,1096.0];[1097.0,1097.0];[1101.0,1101.0];[1102.0,1102.0];[1106.0,1106.0];[1107.0,1107.0];[1111.0,1111.0];[1112.0,1112.0];[1116.0,1116.0];[1117.0,1117.0];[1121.0,1121.0];[1122.0,1122.0];[1126.0,1126.0];[1127.0,1127.0];[1131.0,1131.0];[1132.0,1132.0];[1136.0,1136.0];[1137.0,1137.0];[1141.0,1141.0];[1142.0,1142.0];[1146.0,1146.0];[1147.0,1147.0];[1151.0,1151.0];[1152.0,1152.0];[1156.0,1156.0];[1157.0,1157.0];[1161.0,1161.0];[1162.0,1162.0];[1166.0,1166.0];[1167.0,1167.0];[1171.0,1171.0];[1172.0,1172.0];[1176.0,1176.0];[1177.0,1177.0];[1181.0,1181.0];[1182.0,1182.0];[1186.0,1186.0];[1187.0,1187.0];[1191.0,1191.0];[1192.0,1192.0];[1196.0,1196.0];[1197.0,1197.0];[1201.0,1201.0];[1202.0,1202.0];[1206.0,1206.0];[1207.0,1207.0];[1211.0,1211.0];[1212.0,1212.0];[1216.0,1216.0];[1217.0,1217.0];[1221.0,1221.0];[1222.0,1222.0];[1226.0,1226.0];[1227.0,1227.0];[1231.0,1231.0];[1232.0,1232.0];[1236.0,1236.0];[1237.0,1237.0];[1241.0,1241.0];[1242.0,1242.0];[1246.0,1246.0];[1247.0,1247.0];[1251.0,1251.0];[1252.0,1252.0];[1256.0,1256.0];[1257.0,1257.0];[1261.0,1261.0];[1262.0,1262.0];[1266.0,1266.0];[1267.0,1267.0];[1271.0,1271.0];[1272.0,1272.0];[1276.0,1276.0];[1277.0,1277.0];[1281.0,1281.0];[1282.0,1282.0]&gt;" />
        </attvalues>
      </node>
      <node id="Step 4" label="Event">
        <attvalues>
          <attvalue for="0" value="urn:fz-juelich.de:alpaca:object:Python:neo.core.event.Event:b15d7a56b37b75a1023075df26405cb380ed2392" />
          <attvalue for="1" value="1" />
          <attvalue for="2" value="object" />
          <attvalue for="3" value="b15d7a56b37b75a1023075df26405cb380ed2392" />
          <attvalue for="4" value="neo.core.event.Event" />
          <attvalue for="18" value="1.0 s" />
          <attvalue for="6" value="None" />
          <attvalue for="7" value="Trial events of the digital input port" />
          <attvalue for="15" value="float64" />
          <attvalue for="5" value="DigitalTrialEvents" />
          <attvalue for="16" value="(30,)" />
          <attvalue for="14" value="['CUE-OFF' 'CUE-OFF' 'CUE-OFF' 'CUE-OFF' 'CUE-OFF' 'CUE-OFF' 'CUE-OFF'&#10; 'CUE-OFF' 'CUE-OFF' 'CUE-OFF' 'CUE-OFF' 'CUE-OFF' 'CUE-OFF' 'CUE-OFF'&#10; 'CUE-OFF' 'CUE-OFF' 'CUE-OFF' 'CUE-OFF' 'CUE-OFF' 'CUE-OFF' 'CUE-OFF'&#10; 'CUE-OFF' 'CUE-OFF' 'CUE-OFF' 'CUE-OFF' 'CUE-OFF' 'CUE-OFF' 'CUE-OFF'&#10; 'CUE-OFF' 'CUE-OFF']" />
          <attvalue for="13" value="['SGHF' 'SGHF' 'SGHF' 'SGHF' 'SGHF' 'SGHF' 'SGHF' 'SGHF' 'SGHF' 'SGHF'&#10; 'SGHF' 'SGHF' 'SGHF' 'SGHF' 'SGHF' 'SGHF' 'SGHF' 'SGHF' 'SGHF' 'SGHF'&#10; 'SGHF' 'SGHF' 'SGHF' 'SGHF' 'SGHF' 'SGHF' 'SGHF' 'SGHF' 'SGHF' 'SGHF']" />
          <attvalue for="12" value="['correct_trial' 'correct_trial' 'correct_trial' 'correct_trial'&#10; 'correct_trial' 'correct_trial' 'correct_trial' 'correct_trial'&#10; 'correct_trial' 'correct_trial' 'correct_trial' 'correct_trial'&#10; 'correct_trial' 'correct_trial' 'correct_trial' 'correct_trial'&#10; 'correct_trial' 'correct_trial' 'correct_trial' 'correct_trial'&#10; 'correct_trial' 'correct_trial' 'correct_trial' 'correct_trial'&#10; 'correct_trial' 'correct_trial' 'correct_trial' 'correct_trial'&#10; 'correct_trial' 'correct_trial']" />
          <attvalue for="9" value="&lt;[1289.0,1289.0];[1290.0,1290.0]&gt;" />
        </attvalues>
      </node>
      <node id="Step 5" label="Quantity">
        <attvalues>
          <attvalue for="0" value="urn:fz-juelich.de:alpaca:object:Python:quantities.quantity.Quantity:a579ef21c28520563aa2f640ac7abef7ddc6123a;urn:fz-juelich.de:alpaca:object:Python:quantities.quantity.Quantity:088c26fe8792eb918f3d197fca7294c09c58c79f;urn:fz-juelich.de:alpaca:object:Python:quantities.quantity.Quantity:f4155d9f08fb6f556593a65c1d7063d75c805c7e;urn:fz-juelich.de:alpaca:object:Python:quantities.quantity.Quantity:fd02a683f4bbe2bfa903d022717e7de06153b4ad;urn:fz-juelich.de:alpaca:object:Python:quantities.quantity.Quantity:0ce93fb70823e8f28dd59d9c8633ffb9f1a3bac1;urn:fz-juelich.de:alpaca:object:Python:quantities.quantity.Quantity:17921e0022534f6b322f23636a7667e88dc99bce;urn:fz-juelich.de:alpaca:object:Python:quantities.quantity.Quantity:d76910afac4f2cabdd6e46b68f82e2520c4ffcaf;urn:fz-juelich.de:alpaca:object:Python:quantities.quantity.Quantity:bea73f82a98a47fb46e0c17977e34410f27b22fe;urn:fz-juelich.de:alpaca:object:Python:quantities.quantity.Quantity:70d219c02915611cf9519c7b8445de300a2d3bf2;urn:fz-juelich.de:alpaca:object:Python:quantities.quantity.Quantity:e77040e60675715fa0e673717df02b64b8b1ffeb;urn:fz-juelich.de:alpaca:object:Python:quantities.quantity.Quantity:f8e9f1b665e2325fbb5eb4d1167ffff0adc9c3ef;urn:fz-juelich.de:alpaca:object:Python:quantities.quantity.Quantity:0781122f36c33c3502357e98ae4883ae7e00e0c3;urn:fz-juelich.de:alpaca:object:Python:quantities.quantity.Quantity:c1ef83b00ebc8657d00173c9f3cb38f2eb220daa;urn:fz-juelich.de:alpaca:object:Python:quantities.quantity.Quantity:007a0f5e07fbb77b13218783c60ccab9dff336a7;urn:fz-juelich.de:alpaca:object:Python:quantities.quantity.Quantity:30788daa25315b71886bcbf0acc9c93b31022a05;urn:fz-juelich.de:alpaca:object:Python:quantities.quantity.Quantity:7a38b7cd31df4b783c91942eb4157b559477bedd;urn:fz-juelich.de:alpaca:object:Python:quantities.quantity.Quantity:ea1b2a9e24b3a1f3ad19ceb23459b95427861643;urn:fz-juelich.de:alpaca:object:Python:quantities.quantity.Quantity:bcf1b90baebbc59f92dacb3e61aa6d9d4dad0e76;urn:fz-juelich.de:alpaca:object:Python:quantities.quantity.Quantity:0eb6f5d5cb1a17e4267de5d20584320e29a8c16c;urn:fz-juelich.de:alpaca:object:Python:quantities.quantity.Quantity:f645083b09432b732d27df0570057475016bff10;urn:fz-juelich.de:alpaca:object:Python:quantities.quantity.Quantity:29cb8bda0bdb81661f0123fcda03aece141524b8;urn:fz-juelich.de:alpaca:object:Python:quantities.quantity.Quantity:077ad62c5a56fd27b47a57a959fac47180ce355e;urn:fz-juelich.de:alpaca:object:Python:quantities.quantity.Quantity:837187eda755b98d04d1f743e245aa06ee82b63c;urn:fz-juelich.de:alpaca:object:Python:quantities.quantity.Quantity:47f0e9ecbca1502d10f3b9fe5758d2ddcdc6abd9;urn:fz-juelich.de:alpaca:object:Python:quantities.quantity.Quantity:b239a7490f400db0cb33bdacf8f1dbb5923fbb18;urn:fz-juelich.de:alpaca:object:Python:quantities.quantity.Quantity:2b41f8aec2740dd2b13475acaf76118ca2b8f214;urn:fz-juelich.de:alpaca:object:Python:quantities.quantity.Quantity:26082b34aca6671fe7dd14981a8a0da745e5dda0;urn:fz-juelich.de:alpaca:object:Python:quantities.quantity.Quantity:64337d06bd9aed4454e56022d04834a4c807d079;urn:fz-juelich.de:alpaca:object:Python:quantities.quantity.Quantity:ddbbda0008cce773dbf86ee48b70f1f5b66c7661;urn:fz-juelich.de:alpaca:object:Python:quantities.quantity.Quantity:640830bdc02e4b2530d338abd88d8d4d0be8e085;urn:fz-juelich.de:alpaca:object:Python:quantities.quantity.Quantity:f08961ca996dd137acc143ba549409d461d18cbe;urn:fz-juelich.de:alpaca:object:Python:quantities.quantity.Quantity:728e9abb3c03aaf6bc86355756d7f843ae015943;urn:fz-juelich.de:alpaca:object:Python:quantities.quantity.Quantity:43d01b761adf257ebc17cb3729cc1b7b77c4d563;urn:fz-juelich.de:alpaca:object:Python:quantities.quantity.Quantity:05eefbd4bf8a1af13cd6d0b499a1584f4dd7b491;urn:fz-juelich.de:alpaca:object:Python:quantities.quantity.Quantity:5b4ae04ea08c99bcabe6ee2309a24441acf8c9e9;urn:fz-juelich.de:alpaca:object:Python:quantities.quantity.Quantity:0ce1d3ea8db884133dff892abb224104be83ed16;urn:fz-juelich.de:alpaca:object:Python:quantities.quantity.Quantity:47764831be5688c4746590ea01302533aa73a8fd;urn:fz-juelich.de:alpaca:object:Python:quantities.quantity.Quantity:454dda99aa90502d2b258e246aa0efe26cea75af;urn:fz-juelich.de:alpaca:object:Python:quantities.quantity.Quantity:51f7cf691a8fa52afeeb4124956c048f481a5b3f;urn:fz-juelich.de:alpaca:object:Python:quantities.quantity.Quantity:4520ddefc366b5ba4725b01ac949a30b9f81dd0e;urn:fz-juelich.de:alpaca:object:Python:quantities.quantity.Quantity:87268bdcab6d8c10717bd39b06943579741750fa" />
          <attvalue for="1" value="41" />
          <attvalue for="2" value="object" />
          <attvalue for="3" value="007a0f5e07fbb77b13218783c60ccab9dff336a7;05eefbd4bf8a1af13cd6d0b499a1584f4dd7b491;077ad62c5a56fd27b47a57a959fac47180ce355e;0781122f36c33c3502357e98ae4883ae7e00e0c3;088c26fe8792eb918f3d197fca7294c09c58c79f;0ce1d3ea8db884133dff892abb224104be83ed16;0ce93fb70823e8f28dd59d9c8633ffb9f1a3bac1;0eb6f5d5cb1a17e4267de5d20584320e29a8c16c;17921e0022534f6b322f23636a7667e88dc99bce;26082b34aca6671fe7dd14981a8a0da745e5dda0;29cb8bda0bdb81661f0123fcda03aece141524b8;2b41f8aec2740dd2b13475acaf76118ca2b8f214;30788daa25315b71886bcbf0acc9c93b31022a05;43d01b761adf257ebc17cb3729cc1b7b77c4d563;4520ddefc366b5ba4725b01ac949a30b9f81dd0e;454dda99aa90502d2b258e246aa0efe26cea75af;47764831be5688c4746590ea01302533aa73a8fd;47f0e9ecbca1502d10f3b9fe5758d2ddcdc6abd9;51f7cf691a8fa52afeeb4124956c048f481a5b3f;5b4ae04ea08c99bcabe6ee2309a24441acf8c9e9;640830bdc02e4b2530d338abd88d8d4d0be8e085;64337d06bd9aed4454e56022d04834a4c807d079;70d219c02915611cf9519c7b8445de300a2d3bf2;728e9abb3c03aaf6bc86355756d7f843ae015943;7a38b7cd31df4b783c91942eb4157b559477bedd;837187eda755b98d04d1f743e245aa06ee82b63c;87268bdcab6d8c10717bd39b06943579741750fa;a579ef21c28520563aa2f640ac7abef7ddc6123a;b239a7490f400db0cb33bdacf8f1dbb5923fbb18;bcf1b90baebbc59f92dacb3e61aa6d9d4dad0e76;bea73f82a98a47fb46e0c17977e34410f27b22fe;c1ef83b00ebc8657d00173c9f3cb38f2eb220daa;d76910afac4f2cabdd6e46b68f82e2520c4ffcaf;ddbbda0008cce773dbf86ee48b70f1f5b66c7661;e77040e60675715fa0e673717df02b64b8b1ffeb;ea1b2a9e24b3a1f3ad19ceb23459b95427861643;f08961ca996dd137acc143ba549409d461d18cbe;f4155d9f08fb6f556593a65c1d7063d75c805c7e;f645083b09432b732d27df0570057475016bff10;f8e9f1b665e2325fbb5eb4d1167ffff0adc9c3ef;fd02a683f4bbe2bfa903d022717e7de06153b4ad" />
          <attvalue for="4" value="quantities.quantity.Quantity" />
          <attvalue for="16" value="(126,)" />
          <attvalue for="15" value="float64" />
          <attvalue for="18" value="1.0 uV**2/Hz" />
          <attvalue for="9" value="&lt;[1084.0,1084.0];[1089.0,1089.0];[1094.0,1094.0];[1099.0,1099.0];[1104.0,1104.0];[1109.0,1109.0];[1114.0,1114.0];[1119.0,1119.0];[1124.0,1124.0];[1129.0,1129.0];[1134.0,1134.0];[1139.0,1139.0];[1144.0,1144.0];[1149.0,1149.0];[1154.0,1154.0];[1159.0,1159.0];[1164.0,1164.0];[1169.0,1169.0];[1174.0,1174.0];[1179.0,1179.0];[1184.0,1184.0];[1189.0,1189.0];[1194.0,1194.0];[1199.0,1199.0];[1204.0,1204.0];[1209.0,1209.0];[1214.0,1214.0];[1219.0,1219.0];[1224.0,1224.0];[1229.0,1229.0];[1234.0,1234.0];[1239.0,1239.0];[1244.0,1244.0];[1249.0,1249.0];[1254.0,1254.0];[1259.0,1259.0];[1264.0,1264.0];[1269.0,1269.0];[1274.0,1274.0];[1279.0,1279.0];[1284.0,1284.0];[1285.0,1285.0];[1285.0,1285.0];[1285.0,1285.0];[1285.0,1285.0];[1285.0,1285.0];[1285.0,1285.0];[1285.0,1285.0];[1285.0,1285.0];[1285.0,1285.0];[1285.0,1285.0];[1285.0,1285.0];[1285.0,1285.0];[1285.0,1285.0];[1285.0,1285.0];[1285.0,1285.0];[1285.0,1285.0];[1285.0,1285.0];[1285.0,1285.0];[1285.0,1285.0];[1285.0,1285.0];[1285.0,1285.0];[1285.0,1285.0];[1285.0,1285.0];[1285.0,1285.0];[1285.0,1285.0];[1285.0,1285.0];[1285.0,1285.0];[1285.0,1285.0];[1285.0,1285.0];[1285.0,1285.0];[1285.0,1285.0];[1285.0,1285.0];[1285.0,1285.0];[1285.0,1285.0];[1285.0,1285.0];[1285.0,1285.0];[1285.0,1285.0];[1285.0,1285.0];[1285.0,1285.0];[1285.0,1285.0];[1285.0,1285.0]&gt;" />
        </attvalues>
      </node>
      <node id="Step 6" label="Quantity">
        <attvalues>
          <attvalue for="0" value="urn:fz-juelich.de:alpaca:object:Python:quantities.quantity.Quantity:8808ca47117d722e28d2920d7066209d020845e0;urn:fz-juelich.de:alpaca:object:Python:quantities.quantity.Quantity:648e39cff7efaec16205abfae5fc55caff0f1ed5;urn:fz-juelich.de:alpaca:object:Python:quantities.quantity.Quantity:dde63e0de1d349d283037d03037e24b8a8af66a9;urn:fz-juelich.de:alpaca:object:Python:quantities.quantity.Quantity:3631324de5cd5dfae2a33fdc1c4d79c8d8cc765b;urn:fz-juelich.de:alpaca:object:Python:quantities.quantity.Quantity:65ba64745195bdfdd25df4d03861934c9c514521;urn:fz-juelich.de:alpaca:object:Python:quantities.quantity.Quantity:3f8d5f37cd47c97fc40ac8b151e807a0dda2068c;urn:fz-juelich.de:alpaca:object:Python:quantities.quantity.Quantity:5f88c783baa78a6d04ee761811cbc1e3f7afe79e;urn:fz-juelich.de:alpaca:object:Python:quantities.quantity.Quantity:2e47c8087d7005f2f731212592db37363c802215;urn:fz-juelich.de:alpaca:object:Python:quantities.quantity.Quantity:1055096b74f724044a88c7fc8026021d8ec4d22a;urn:fz-juelich.de:alpaca:object:Python:quantities.quantity.Quantity:1d56dd886e6f1de4e52c3fd289b92b649f497fe4;urn:fz-juelich.de:alpaca:object:Python:quantities.quantity.Quantity:7a3586ffa00ab87c3c2fc8678b8ecaf70cc3d408;urn:fz-juelich.de:alpaca:object:Python:quantities.quantity.Quantity:32f982dc6b7fb84536309e5562fa0ab8eade6e8a;urn:fz-juelich.de:alpaca:object:Python:quantities.quantity.Quantity:e205246c531ef3382a678c6717004ae122bb31c6;urn:fz-juelich.de:alpaca:object:Python:quantities.quantity.Quantity:780eb218f1e5904d5d561ec36ffd335becc65d8e;urn:fz-juelich.de:alpaca:object:Python:quantities.quantity.Quantity:f13a2d617c69fddf2d2de80f25fd2c1b724662d3;urn:fz-juelich.de:alpaca:object:Python:quantities.quantity.Quantity:439141588070fc505f4f14f4ade1443454c85b1f;urn:fz-juelich.de:alpaca:object:Python:quantities.quantity.Quantity:e7fe9e48239965b13ee01950068e8f3a8b5426f9;urn:fz-juelich.de:alpaca:object:Python:quantities.quantity.Quantity:0c2e8f7f95dde0b2b29c3be58061e6646d4500d2;urn:fz-juelich.de:alpaca:object:Python:quantities.quantity.Quantity:5fda1196c3ade1e90dfe5efc6e78d9951ae8482e;urn:fz-juelich.de:alpaca:object:Python:quantities.quantity.Quantity:b2823f46554201588128abab3b7a87ebd47c2cc8;urn:fz-juelich.de:alpaca:object:Python:quantities.quantity.Quantity:aefc328baa795c012ea36ae9ae804973c83c9335;urn:fz-juelich.de:alpaca:object:Python:quantities.quantity.Quantity:7008c2ce09d570344ca882820d1554d940c29683;urn:fz-juelich.de:alpaca:object:Python:quantities.quantity.Quantity:e3e1e5cf74e0b2f9e97888f952b9f06738cd8aff;urn:fz-juelich.de:alpaca:object:Python:quantities.quantity.Quantity:cd5fb72027a1dfc2edbfee6df8ddbeba22936bbb;urn:fz-juelich.de:alpaca:object:Python:quantities.quantity.Quantity:b3af6504062a52fb2c56f849d104d37764465e18;urn:fz-juelich.de:alpaca:object:Python:quantities.quantity.Quantity:1afaf42670689b18b702bf9b74c752f7d714fbc2;urn:fz-juelich.de:alpaca:object:Python:quantities.quantity.Quantity:a615b77b750e5451a43e6f2e75701f480b5fe8a2;urn:fz-juelich.de:alpaca:object:Python:quantities.quantity.Quantity:6bc43face09fb56b37749755f90e416b5558de41;urn:fz-juelich.de:alpaca:object:Python:quantities.quantity.Quantity:dc9e0dd7fe7714b2eb323dc378d0e9732a3519d3;urn:fz-juelich.de:alpaca:object:Python:quantities.quantity.Quantity:3c62a4c28289c3fc0f7045db610010c1439d728e;urn:fz-juelich.de:alpaca:object:Python:quantities.quantity.Quantity:716d421becc83bf63024b01ef7dfcf842ad540b3;urn:fz-juelich.de:alpaca:object:Python:quantities.quantity.Quantity:dbeb01b12b626e313d2b5ba69ed29bab39ebfd1b;urn:fz-juelich.de:alpaca:object:Python:quantities.quantity.Quantity:abc6263bbbd3a5665687ef5e9d9b1833fa3bfdbf;urn:fz-juelich.de:alpaca:object:Python:quantities.quantity.Quantity:861a7458bcfdf1f8769f9cf45e581cc78b4ed559;urn:fz-juelich.de:alpaca:object:Python:quantities.quantity.Quantity:6a1591271ffd149e73d5f62220d2f37033b4b511;urn:fz-juelich.de:alpaca:object:Python:quantities.quantity.Quantity:ab08aa4370a29a233f02840519fa5e3b3413460b" />
          <attvalue for="1" value="36" />
          <attvalue for="2" value="object" />
          <attvalue for="3" value="0c2e8f7f95dde0b2b29c3be58061e6646d4500d2;1055096b74f724044a88c7fc8026021d8ec4d22a;1afaf42670689b18b702bf9b74c752f7d714fbc2;1d56dd886e6f1de4e52c3fd289b92b649f497fe4;2e47c8087d7005f2f731212592db37363c802215;32f982dc6b7fb84536309e5562fa0ab8eade6e8a;3631324de5cd5dfae2a33fdc1c4d79c8d8cc765b;3c62a4c28289c3fc0f7045db610010c1439d728e;3f8d5f37cd47c97fc40ac8b151e807a0dda2068c;439141588070fc505f4f14f4ade1443454c85b1f;5f88c783baa78a6d04ee761811cbc1e3f7afe79e;5fda1196c3ade1e90dfe5efc6e78d9951ae8482e;648e39cff7efaec16205abfae5fc55caff0f1ed5;65ba64745195bdfdd25df4d03861934c9c514521;6a1591271ffd149e73d5f62220d2f37033b4b511;6bc43face09fb56b37749755f90e416b5558de41;7008c2ce09d570344ca882820d1554d940c29683;716d421becc83bf63024b01ef7dfcf842ad540b3;780eb218f1e5904d5d561ec36ffd335becc65d8e;7a3586ffa00ab87c3c2fc8678b8ecaf70cc3d408;861a7458bcfdf1f8769f9cf45e581cc78b4ed559;8808ca47117d722e28d2920d7066209d020845e0;a615b77b750e5451a43e6f2e75701f480b5fe8a2;ab08aa4370a29a233f02840519fa5e3b3413460b;abc6263bbbd3a5665687ef5e9d9b1833fa3bfdbf;aefc328baa795c012ea36ae9ae804973c83c9335;b2823f46554201588128abab3b7a87ebd47c2cc8;b3af6504062a52fb2c56f849d104d37764465e18;cd5fb72027a1dfc2edbfee6df8ddbeba22936bbb;dbeb01b12b626e313d2b5ba69ed29bab39ebfd1b;dc9e0dd7fe7714b2eb323dc378d0e9732a3519d3;dde63e0de1d349d283037d03037e24b8a8af66a9;e205246c531ef3382a678c6717004ae122bb31c6;e3e1e5cf74e0b2f9e97888f952b9f06738cd8aff;e7fe9e48239965b13ee01950068e8f3a8b5426f9;f13a2d617c69fddf2d2de80f25fd2c1b724662d3" />
          <attvalue for="4" value="quantities.quantity.Quantity" />
          <attvalue for="16" value="(96, 126)" />
          <attvalue for="15" value="float64" />
          <attvalue for="18" value="1.0 uV**2/Hz" />
          <attvalue for="9" value="&lt;[560.0,560.0];[561.0,561.0];[565.0,565.0];[566.0,566.0];[570.0,570.0];[571.0,571.0];[575.0,575.0];[576.0,576.0];[580.0,580.0];[581.0,581.0];[585.0,585.0];[586.0,586.0];[590.0,590.0];[591.0,591.0];[595.0,595.0];[596.0,596.0];[600.0,600.0];[601.0,601.0];[605.0,605.0];[606.0,606.0];[610.0,610.0];[611.0,611.0];[615.0,615.0];[616.0,616.0];[620.0,620.0];[621.0,621.0];[625.0,625.0];[626.0,626.0];[630.0,630.0];[631.0,631.0];[635.0,635.0];[636.0,636.0];[640.0,640.0];[641.0,641.0];[645.0,645.0];[646.0,646.0];[650.0,650.0];[651.0,651.0];[655.0,655.0];[656.0,656.0];[660.0,660.0];[661.0,661.0];[665.0,665.0];[666.0,666.0];[670.0,670.0];[671.0,671.0];[675.0,675.0];[676.0,676.0];[680.0,680.0];[681.0,681.0];[685.0,685.0];[686.0,686.0];[690.0,690.0];[691.0,691.0];[695.0,695.0];[696.0,696.0];[700.0,700.0];[701.0,701.0];[705.0,705.0];[706.0,706.0];[710.0,710.0];[711.0,711.0];[715.0,715.0];[716.0,716.0];[720.0,720.0];[721.0,721.0];[725.0,725.0];[726.0,726.0];[730.0,730.0];[731.0,731.0];[735.0,735.0];[736.0,736.0]&gt;" />
        </attvalues>
      </node>
      <node id="Step 7" label="Quantity">
        <attvalues>
          <attvalue for="0" value="urn:fz-juelich.de:alpaca:object:Python:quantities.quantity.Quantity:77d4afe8983b1d7e5079cb7ed33c724c385dcc51;urn:fz-juelich.de:alpaca:object:Python:quantities.quantity.Quantity:352881a9fbeddafde3f440cabea230618b9942b3;urn:fz-juelich.de:alpaca:object:Python:quantities.quantity.Quantity:6eb5355781e12454b5f9ca75d4e3aff857274fba;urn:fz-juelich.de:alpaca:object:Python:quantities.quantity.Quantity:cfd36be5ee0da35ab17b1beea43ad8c3f5c36808;urn:fz-juelich.de:alpaca:object:Python:quantities.quantity.Quantity:454188baae0fac5658335d1c5d519eb5b6d3664d;urn:fz-juelich.de:alpaca:object:Python:quantities.quantity.Quantity:df4c87c3b789405c1679aebc00f419a663d7179e;urn:fz-juelich.de:alpaca:object:Python:quantities.quantity.Quantity:86887a8f2161883ea31ea8415fa03b1d5efe134e;urn:fz-juelich.de:alpaca:object:Python:quantities.quantity.Quantity:29be194eb46dd233b9c623c8fc8de4d13592d633;urn:fz-juelich.de:alpaca:object:Python:quantities.quantity.Quantity:2b4e3163230016aff0178a66daab781773d84706;urn:fz-juelich.de:alpaca:object:Python:quantities.quantity.Quantity:d60ee6a5df9ef3779ca2392c9574792ced471c91;urn:fz-juelich.de:alpaca:object:Python:quantities.quantity.Quantity:463373fba3dde4fba96e5852a945081c40139995;urn:fz-juelich.de:alpaca:object:Python:quantities.quantity.Quantity:ab4fc06490bc039b0c2a7e4319ad43a8b24f44e4;urn:fz-juelich.de:alpaca:object:Python:quantities.quantity.Quantity:5b7b7ce8aecc140db673b5aa0fe4ce02a0ac39df;urn:fz-juelich.de:alpaca:object:Python:quantities.quantity.Quantity:83bbc58c61c561b2ccad4e0f71f0b4e16722cc08;urn:fz-juelich.de:alpaca:object:Python:quantities.quantity.Quantity:0954624c363d31ee079e8cc5d250b73d26416d5c;urn:fz-juelich.de:alpaca:object:Python:quantities.quantity.Quantity:df7655ce64a5e274b1bc2a18b687efd6331ed9af;urn:fz-juelich.de:alpaca:object:Python:quantities.quantity.Quantity:3f1f37cf88084bf7c1b9997e28728562ddbe025d;urn:fz-juelich.de:alpaca:object:Python:quantities.quantity.Quantity:1d9ec673dea33256a55fa57d2a68bedd989c1574;urn:fz-juelich.de:alpaca:object:Python:quantities.quantity.Quantity:6e132e284cba9b539399ab0331e2b9ff8b6604f5;urn:fz-juelich.de:alpaca:object:Python:quantities.quantity.Quantity:e1b2816b0f6b3ae4808bf2521010f1949574b2dc;urn:fz-juelich.de:alpaca:object:Python:quantities.quantity.Quantity:54240b580ff6c0b13d1f65a50a0a9fb01a4a3076;urn:fz-juelich.de:alpaca:object:Python:quantities.quantity.Quantity:1112bfbfe396e2972bfef3f108303006bbcb617c;urn:fz-juelich.de:alpaca:object:Python:quantities.quantity.Quantity:7dea06306a8e7fa8b553015479f421e67d00e7ae;urn:fz-juelich.de:alpaca:object:Python:quantities.quantity.Quantity:a572b88e0da759bedd15c9cc11ffe24b6a204e32;urn:fz-juelich.de:alpaca:object:Python:quantities.quantity.Quantity:461c9960300c2ababf374bf09ae1aee11e64ef1e;urn:fz-juelich.de:alpaca:object:Python:quantities.quantity.Quantity:9323fc34a3e31b13d837661c61591a3668cabd75;urn:fz-juelich.de:alpaca:object:Python:quantities.quantity.Quantity:d65cb094280d4699242bbcd68a1bf09ffd9c5433;urn:fz-juelich.de:alpaca:object:Python:quantities.quantity.Quantity:fb22fee56c2660e03503ac3fd67c7550651386a4;urn:fz-juelich.de:alpaca:object:Python:quantities.quantity.Quantity:4419cc32e6ec562e14e8de76e281d81af632b2a6;urn:fz-juelich.de:alpaca:object:Python:quantities.quantity.Quantity:666cf8e796eff0e15959d23e38d94e7be53a7ead;urn:fz-juelich.de:alpaca:object:Python:quantities.quantity.Quantity:fed82d3015bc1700d8e8a688511604138b1d96a7;urn:fz-juelich.de:alpaca:object:Python:quantities.quantity.Quantity:52521f24807b1635f88a4051c0d2c5ef9805dbd1;urn:fz-juelich.de:alpaca:object:Python:quantities.quantity.Quantity:e98fdef509d780afd689b1c4382453cc2426f5eb;urn:fz-juelich.de:alpaca:object:Python:quantities.quantity.Quantity:f1085c1d8397ba74fc546472e350899587ef445c;urn:fz-juelich.de:alpaca:object:Python:quantities.quantity.Quantity:890df121d364b9b53c11505d7064d4ed53ba7153;urn:fz-juelich.de:alpaca:object:Python:quantities.quantity.Quantity:dc3017f46e4f3a8b20d0705f9019a71ed5f259f4;urn:fz-juelich.de:alpaca:object:Python:quantities.quantity.Quantity:932a349683f870a170720e94a025a7e4f83d3609;urn:fz-juelich.de:alpaca:object:Python:quantities.quantity.Quantity:cd060d357ef125a7fac26b1d92765e3c5bfdf077;urn:fz-juelich.de:alpaca:object:Python:quantities.quantity.Quantity:09a0c7c49738789a58639d5341af1362f8287329;urn:fz-juelich.de:alpaca:object:Python:quantities.quantity.Quantity:3ceeb785c23f75a9b2406dafcd092017a7828ef1;urn:fz-juelich.de:alpaca:object:Python:quantities.quantity.Quantity:13dd5a2c5eff438caa62a98b89e5a622ad1719b9" />
          <attvalue for="1" value="41" />
          <attvalue for="2" value="object" />
          <attvalue for="3" value="0954624c363d31ee079e8cc5d250b73d26416d5c;09a0c7c49738789a58639d5341af1362f8287329;1112bfbfe396e2972bfef3f108303006bbcb617c;13dd5a2c5eff438caa62a98b89e5a622ad1719b9;1d9ec673dea33256a55fa57d2a68bedd989c1574;29be194eb46dd233b9c623c8fc8de4d13592d633;2b4e3163230016aff0178a66daab781773d84706;352881a9fbeddafde3f440cabea230618b9942b3;3ceeb785c23f75a9b2406dafcd092017a7828ef1;3f1f37cf88084bf7c1b9997e28728562ddbe025d;4419cc32e6ec562e14e8de76e281d81af632b2a6;454188baae0fac5658335d1c5d519eb5b6d3664d;461c9960300c2ababf374bf09ae1aee11e64ef1e;463373fba3dde4fba96e5852a945081c40139995;52521f24807b1635f88a4051c0d2c5ef9805dbd1;54240b580ff6c0b13d1f65a50a0a9fb01a4a3076;5b7b7ce8aecc140db673b5aa0fe4ce02a0ac39df;666cf8e796eff0e15959d23e38d94e7be53a7ead;6e132e284cba9b539399ab0331e2b9ff8b6604f5;6eb5355781e12454b5f9ca75d4e3aff857274fba;77d4afe8983b1d7e5079cb7ed33c724c385dcc51;7dea06306a8e7fa8b553015479f421e67d00e7ae;83bbc58c61c561b2ccad4e0f71f0b4e16722cc08;86887a8f2161883ea31ea8415fa03b1d5efe134e;890df121d364b9b53c11505d7064d4ed53ba7153;9323fc34a3e31b13d837661c61591a3668cabd75;932a349683f870a170720e94a025a7e4f83d3609;a572b88e0da759bedd15c9cc11ffe24b6a204e32;ab4fc06490bc039b0c2a7e4319ad43a8b24f44e4;cd060d357ef125a7fac26b1d92765e3c5bfdf077;cfd36be5ee0da35ab17b1beea43ad8c3f5c36808;d60ee6a5df9ef3779ca2392c9574792ced471c91;d65cb094280d4699242bbcd68a1bf09ffd9c5433;dc3017f46e4f3a8b20d0705f9019a71ed5f259f4;df4c87c3b789405c1679aebc00f419a663d7179e;df7655ce64a5e274b1bc2a18b687efd6331ed9af;e1b2816b0f6b3ae4808bf2521010f1949574b2dc;e98fdef509d780afd689b1c4382453cc2426f5eb;f1085c1d8397ba74fc546472e350899587ef445c;fb22fee56c2660e03503ac3fd67c7550651386a4;fed82d3015bc1700d8e8a688511604138b1d96a7" />
          <attvalue for="4" value="quantities.quantity.Quantity" />
          <attvalue for="15" value="float64" />
          <attvalue for="16" value="(94, 126)" />
          <attvalue for="18" value="1.0 uV**2/Hz" />
          <attvalue for="9" value="&lt;[1083.0,1083.0];[1084.0,1084.0];[1088.0,1088.0];[1089.0,1089.0];[1093.0,1093.0];[1094.0,1094.0];[1098.0,1098.0];[1099.0,1099.0];[1103.0,1103.0];[1104.0,1104.0];[1108.0,1108.0];[1109.0,1109.0];[1113.0,1113.0];[1114.0,1114.0];[1118.0,1118.0];[1119.0,1119.0];[1123.0,1123.0];[1124.0,1124.0];[1128.0,1128.0];[1129.0,1129.0];[1133.0,1133.0];[1134.0,1134.0];[1138.0,1138.0];[1139.0,1139.0];[1143.0,1143.0];[1144.0,1144.0];[1148.0,1148.0];[1149.0,1149.0];[1153.0,1153.0];[1154.0,1154.0];[1158.0,1158.0];[1159.0,1159.0];[1163.0,1163.0];[1164.0,1164.0];[1168.0,1168.0];[1169.0,1169.0];[1173.0,1173.0];[1174.0,1174.0];[1178.0,1178.0];[1179.0,1179.0];[1183.0,1183.0];[1184.0,1184.0];[1188.0,1188.0];[1189.0,1189.0];[1193.0,1193.0];[1194.0,1194.0];[1198.0,1198.0];[1199.0,1199.0];[1203.0,1203.0];[1204.0,1204.0];[1208.0,1208.0];[1209.0,1209.0];[1213.0,1213.0];[1214.0,1214.0];[1218.0,1218.0];[1219.0,1219.0];[1223.0,1223.0];[1224.0,1224.0];[1228.0,1228.0];[1229.0,1229.0];[1233.0,1233.0];[1234.0,1234.0];[1238.0,1238.0];[1239.0,1239.0];[1243.0,1243.0];[1244.0,1244.0];[1248.0,1248.0];[1249.0,1249.0];[1253.0,1253.0];[1254.0,1254.0];[1258.0,1258.0];[1259.0,1259.0];[1263.0,1263.0];[1264.0,1264.0];[1268.0,1268.0];[1269.0,1269.0];[1273.0,1273.0];[1274.0,1274.0];[1278.0,1278.0];[1279.0,1279.0];[1283.0,1283.0];[1284.0,1284.0]&gt;" />
        </attvalues>
      </node>
      <node id="Step 8" label="str">
        <attvalues>
          <attvalue for="0" value="urn:fz-juelich.de:alpaca:object:Python:builtins.str:a3b1508fbf736a949d49d0062dc7debdc87436bc;urn:fz-juelich.de:alpaca:object:Python:builtins.str:20907cd4e1ad02232b9322af9bf5020eea7fd6d1" />
          <attvalue for="1" value="2" />
          <attvalue for="2" value="object" />
          <attvalue for="3" value="20907cd4e1ad02232b9322af9bf5020eea7fd6d1;a3b1508fbf736a949d49d0062dc7debdc87436bc" />
          <attvalue for="4" value="builtins.str" />
          <attvalue for="9" value="&lt;[1446.0,1446.0];[741.0,741.0]&gt;" />
        </attvalues>
      </node>
      <node id="Step 9" label="Figure">
        <attvalues>
          <attvalue for="0" value="urn:fz-juelich.de:alpaca:object:Python:matplotlib.figure.Figure:8737001119522" />
          <attvalue for="1" value="1" />
          <attvalue for="2" value="object" />
          <attvalue for="3" value="8737001119522" />
          <attvalue for="4" value="matplotlib.figure.Figure" />
          <attvalue for="9" value="&lt;[1.0,1.0];[1447.0,1447.0];[1447.0,1447.0]&gt;" />
        </attvalues>
      </node>
      <node id="Step 10" label="Quantity">
        <attvalues>
          <attvalue for="0" value="urn:fz-juelich.de:alpaca:object:Python:quantities.quantity.Quantity:21aa513cc96d6c5eba9e8c9b5a7bc80a539afa72" />
          <attvalue for="1" value="1" />
          <attvalue for="2" value="object" />
          <attvalue for="3" value="21aa513cc96d6c5eba9e8c9b5a7bc80a539afa72" />
          <attvalue for="4" value="quantities.quantity.Quantity" />
          <attvalue for="15" value="float64" />
          <attvalue for="16" value="(35, 126)" />
          <attvalue for="18" value="1.0 uV**2/Hz" />
          <attvalue for="9" value="&lt;[181.0,181.0];[182.0,182.0];[183.0,183.0]&gt;" />
        </attvalues>
      </node>
      <node id="Step 11" label="Quantity">
        <attvalues>
          <attvalue for="0" value="urn:fz-juelich.de:alpaca:object:Python:quantities.quantity.Quantity:d12e9833bd1ef48474f074afaa22572a94db550d" />
          <attvalue for="1" value="1" />
          <attvalue for="2" value="object" />
          <attvalue for="3" value="d12e9833bd1ef48474f074afaa22572a94db550d" />
          <attvalue for="4" value="quantities.quantity.Quantity" />
          <attvalue for="15" value="float64" />
          <attvalue for="18" value="1.0 uV**2/Hz" />
          <attvalue for="16" value="(36, 126)" />
          <attvalue for="9" value="&lt;[368.0,368.0];[369.0,369.0];[370.0,370.0]&gt;" />
        </attvalues>
      </node>
      <node id="Step 12" label="Quantity">
        <attvalues>
          <attvalue for="0" value="urn:fz-juelich.de:alpaca:object:Python:quantities.quantity.Quantity:3e46a12ed74d219e0c607464c22cac8c54241d74" />
          <attvalue for="1" value="1" />
          <attvalue for="2" value="object" />
          <attvalue for="3" value="3e46a12ed74d219e0c607464c22cac8c54241d74" />
          <attvalue for="4" value="quantities.quantity.Quantity" />
          <attvalue for="16" value="(33, 126)" />
          <attvalue for="18" value="1.0 uV**2/Hz" />
          <attvalue for="15" value="float64" />
          <attvalue for="9" value="&lt;[1073.0,1073.0];[1074.0,1074.0];[1075.0,1075.0]&gt;" />
        </attvalues>
      </node>
      <node id="Step 13" label="Quantity">
        <attvalues>
          <attvalue for="0" value="urn:fz-juelich.de:alpaca:object:Python:quantities.quantity.Quantity:69dc65a5bf527f29e82d58559e380534f566d88d" />
          <attvalue for="1" value="1" />
          <attvalue for="2" value="object" />
          <attvalue for="3" value="69dc65a5bf527f29e82d58559e380534f566d88d" />
          <attvalue for="4" value="quantities.quantity.Quantity" />
          <attvalue for="16" value="(31, 126)" />
          <attvalue for="18" value="1.0 uV**2/Hz" />
          <attvalue for="15" value="float64" />
          <attvalue for="9" value="&lt;[901.0,901.0];[902.0,902.0];[903.0,903.0]&gt;" />
        </attvalues>
      </node>
      <node id="Step 14" label="Quantity">
        <attvalues>
          <attvalue for="0" value="urn:fz-juelich.de:alpaca:object:Python:quantities.quantity.Quantity:988c2f26aaa49478b8a66b7417973788cfb0dac7" />
          <attvalue for="1" value="1" />
          <attvalue for="2" value="object" />
          <attvalue for="3" value="988c2f26aaa49478b8a66b7417973788cfb0dac7" />
          <attvalue for="4" value="quantities.quantity.Quantity" />
          <attvalue for="16" value="(30, 126)" />
          <attvalue for="18" value="1.0 uV**2/Hz" />
          <attvalue for="15" value="float64" />
          <attvalue for="9" value="&lt;[1442.0,1442.0];[1443.0,1443.0];[1444.0,1444.0]&gt;" />
        </attvalues>
      </node>
      <node id="Step 15" label="Quantity">
        <attvalues>
          <attvalue for="0" value="urn:fz-juelich.de:alpaca:object:Python:quantities.quantity.Quantity:bdb075cdec44d70a2e88bb0838934f915f2766f5" />
          <attvalue for="1" value="1" />
          <attvalue for="2" value="object" />
          <attvalue for="3" value="bdb075cdec44d70a2e88bb0838934f915f2766f5" />
          <attvalue for="4" value="quantities.quantity.Quantity" />
          <attvalue for="15" value="float64" />
          <attvalue for="16" value="(41, 126)" />
          <attvalue for="18" value="1.0 uV**2/Hz" />
          <attvalue for="9" value="&lt;[1285.0,1285.0];[1286.0,1286.0];[1287.0,1287.0]&gt;" />
        </attvalues>
      </node>
      <node id="Step 16" label="AxesSubplot">
        <attvalues>
          <attvalue for="0" value="urn:fz-juelich.de:alpaca:object:Python:matplotlib.axes._subplots.AxesSubplot:8737001085419;urn:fz-juelich.de:alpaca:object:Python:matplotlib.axes._subplots.AxesSubplot:8737001085428" />
          <attvalue for="1" value="2" />
          <attvalue for="2" value="object" />
          <attvalue for="3" value="8737001085419;8737001085428" />
          <attvalue for="4" value="matplotlib.axes._subplots.AxesSubplot" />
          <attvalue for="9" value="&lt;[1076.0,1076.0];[1076.0,1076.0];[1288.0,1288.0];[1288.0,1288.0];[1445.0,1445.0];[1445.0,1445.0];[1446.0,1446.0];[184.0,184.0];[184.0,184.0];[371.0,371.0];[371.0,371.0];[553.0,553.0];[553.0,553.0];[740.0,740.0];[740.0,740.0];[741.0,741.0];[904.0,904.0];[904.0,904.0]&gt;" />
        </attvalues>
      </node>
      <node id="Step 17" label="Quantity">
        <attvalues>
          <attvalue for="0" value="urn:fz-juelich.de:alpaca:object:Python:quantities.quantity.Quantity:f7d70398fa59a19b4d183ec481223542ff85d38d" />
          <attvalue for="1" value="1" />
          <attvalue for="2" value="object" />
          <attvalue for="3" value="f7d70398fa59a19b4d183ec481223542ff85d38d" />
          <attvalue for="4" value="quantities.quantity.Quantity" />
          <attvalue for="15" value="float64" />
          <attvalue for="16" value="(126,)" />
          <attvalue for="18" value="1.0 Hz" />
          <attvalue for="9" value="&lt;[1001.0,1001.0];[1006.0,1006.0];[1011.0,1011.0];[1016.0,1016.0];[1021.0,1021.0];[1026.0,1026.0];[1031.0,1031.0];[1036.0,1036.0];[104.0,104.0];[1041.0,1041.0];[1046.0,1046.0];[1051.0,1051.0];[1056.0,1056.0];[1061.0,1061.0];[1066.0,1066.0];[1071.0,1071.0];[1076.0,1076.0];[1083.0,1083.0];[1088.0,1088.0];[109.0,109.0];[1093.0,1093.0];[1098.0,1098.0];[1103.0,1103.0];[1108.0,1108.0];[1113.0,1113.0];[1118.0,1118.0];[1123.0,1123.0];[1128.0,1128.0];[1133.0,1133.0];[1138.0,1138.0];[114.0,114.0];[1143.0,1143.0];[1148.0,1148.0];[1153.0,1153.0];[1158.0,1158.0];[1163.0,1163.0];[1168.0,1168.0];[1173.0,1173.0];[1178.0,1178.0];[1183.0,1183.0];[1188.0,1188.0];[119.0,119.0];[1193.0,1193.0];[1198.0,1198.0];[1203.0,1203.0];[1208.0,1208.0];[1213.0,1213.0];[1218.0,1218.0];[1223.0,1223.0];[1228.0,1228.0];[1233.0,1233.0];[1238.0,1238.0];[124.0,124.0];[1243.0,1243.0];[1248.0,1248.0];[1253.0,1253.0];[1258.0,1258.0];[1263.0,1263.0];[1268.0,1268.0];[1273.0,1273.0];[1278.0,1278.0];[1283.0,1283.0];[1288.0,1288.0];[129.0,129.0];[1295.0,1295.0];[1300.0,1300.0];[1305.0,1305.0];[1310.0,1310.0];[1315.0,1315.0];[1320.0,1320.0];[1325.0,1325.0];[1330.0,1330.0];[1335.0,1335.0];[134.0,134.0];[1340.0,1340.0];[1345.0,1345.0];[1350.0,1350.0];[1355.0,1355.0];[1360.0,1360.0];[1365.0,1365.0];[1370.0,1370.0];[1375.0,1375.0];[1380.0,1380.0];[1385.0,1385.0];[139.0,139.0];[1390.0,1390.0];[1395.0,1395.0];[14.0,14.0];[1400.0,1400.0];[1405.0,1405.0];[1410.0,1410.0];[1415.0,1415.0];[1420.0,1420.0];[1425.0,1425.0];[1430.0,1430.0];[1435.0,1435.0];[144.0,144.0];[1440.0,1440.0];[1445.0,1445.0];[149.0,149.0];[154.0,154.0];[159.0,159.0];[164.0,164.0];[169.0,169.0];[174.0,174.0];[179.0,179.0];[184.0,184.0];[19.0,19.0];[191.0,191.0];[196.0,196.0];[201.0,201.0];[206.0,206.0];[211.0,211.0];[216.0,216.0];[221.0,221.0];[226.0,226.0];[231.0,231.0];[236.0,236.0];[24.0,24.0];[241.0,241.0];[246.0,246.0];[251.0,251.0];[256.0,256.0];[261.0,261.0];[266.0,266.0];[271.0,271.0];[276.0,276.0];[281.0,281.0];[286.0,286.0];[29.0,29.0];[291.0,291.0];[296.0,296.0];[301.0,301.0];[306.0,306.0];[311.0,311.0];[316.0,316.0];[321.0,321.0];[326.0,326.0];[331.0,331.0];[336.0,336.0];[34.0,34.0];[341.0,341.0];[346.0,346.0];[351.0,351.0];[356.0,356.0];[361.0,361.0];[366.0,366.0];[371.0,371.0];[378.0,378.0];[383.0,383.0];[388.0,388.0];[39.0,39.0];[393.0,393.0];[398.0,398.0];[403.0,403.0];[408.0,408.0];[413.0,413.0];[418.0,418.0];[423.0,423.0];[428.0,428.0];[433.0,433.0];[438.0,438.0];[44.0,44.0];[443.0,443.0];[448.0,448.0];[453.0,453.0];[458.0,458.0];[463.0,463.0];[468.0,468.0];[473.0,473.0];[478.0,478.0];[483.0,483.0];[488.0,488.0];[49.0,49.0];[493.0,493.0];[498.0,498.0];[503.0,503.0];[508.0,508.0];[513.0,513.0];[518.0,518.0];[523.0,523.0];[528.0,528.0];[533.0,533.0];[538.0,538.0];[54.0,54.0];[543.0,543.0];[548.0,548.0];[553.0,553.0];[560.0,560.0];[565.0,565.0];[570.0,570.0];[575.0,575.0];[580.0,580.0];[585.0,585.0];[59.0,59.0];[590.0,590.0];[595.0,595.0];[600.0,600.0];[605.0,605.0];[610.0,610.0];[615.0,615.0];[620.0,620.0];[625.0,625.0];[630.0,630.0];[635.0,635.0];[64.0,64.0];[640.0,640.0];[645.0,645.0];[650.0,650.0];[655.0,655.0];[660.0,660.0];[665.0,665.0];[670.0,670.0];[675.0,675.0];[680.0,680.0];[685.0,685.0];[69.0,69.0];[690.0,690.0];[695.0,695.0];[700.0,700.0];[705.0,705.0];[710.0,710.0];[715.0,715.0];[720.0,720.0];[725.0,725.0];[730.0,730.0];[735.0,735.0];[74.0,74.0];[740.0,740.0];[749.0,749.0];[754.0,754.0];[759.0,759.0];[764.0,764.0];[769.0,769.0];[774.0,774.0];[779.0,779.0];[784.0,784.0];[789.0,789.0];[79.0,79.0];[794.0,794.0];[799.0,799.0];[804.0,804.0];[809.0,809.0];[814.0,814.0];[819.0,819.0];[824.0,824.0];[829.0,829.0];[834.0,834.0];[839.0,839.0];[84.0,84.0];[844.0,844.0];[849.0,849.0];[854.0,854.0];[859.0,859.0];[864.0,864.0];[869.0,869.0];[874.0,874.0];[879.0,879.0];[884.0,884.0];[889.0,889.0];[89.0,89.0];[894.0,894.0];[899.0,899.0];[9.0,9.0];[904.0,904.0];[911.0,911.0];[916.0,916.0];[921.0,921.0];[926.0,926.0];[931.0,931.0];[936.0,936.0];[94.0,94.0];[941.0,941.0];[946.0,946.0];[951.0,951.0];[956.0,956.0];[961.0,961.0];[966.0,966.0];[971.0,971.0];[976.0,976.0];[981.0,981.0];[986.0,986.0];[99.0,99.0];[991.0,991.0];[996.0,996.0]&gt;" />
        </attvalues>
      </node>
      <node id="Step 18" label="Epoch">
        <attvalues>
          <attvalue for="0" value="urn:fz-juelich.de:alpaca:object:Python:neo.core.epoch.Epoch:95ada5cc7690d47837b7fbc1b7a7977592f4d9b8" />
          <attvalue for="1" value="1" />
          <attvalue for="2" value="object" />
          <attvalue for="3" value="95ada5cc7690d47837b7fbc1b7a7977592f4d9b8" />
          <attvalue for="4" value="neo.core.epoch.Epoch" />
          <attvalue for="7" value="None" />
          <attvalue for="18" value="1.0 s" />
          <attvalue for="6" value="None" />
          <attvalue for="5" value="epoch" />
          <attvalue for="16" value="(36,)" />
          <attvalue for="15" value="float64" />
          <attvalue for="13" value="['SGHF' 'SGHF' 'SGHF' 'SGHF' 'SGHF' 'SGHF' 'SGHF' 'SGHF' 'SGHF' 'SGHF'&#10; 'SGHF' 'SGHF' 'SGHF' 'SGHF' 'SGHF' 'SGHF' 'SGHF' 'SGHF' 'SGHF' 'SGHF'&#10; 'SGHF' 'SGHF' 'SGHF' 'SGHF' 'SGHF' 'SGHF' 'SGHF' 'SGHF' 'SGHF' 'SGHF'&#10; 'SGHF' 'SGHF' 'SGHF' 'SGHF' 'SGHF' 'SGHF']" />
          <attvalue for="12" value="['correct_trial' 'correct_trial' 'correct_trial' 'correct_trial'&#10; 'correct_trial' 'correct_trial' 'correct_trial' 'correct_trial'&#10; 'correct_trial' 'correct_trial' 'correct_trial' 'correct_trial'&#10; 'correct_trial' 'correct_trial' 'correct_trial' 'correct_trial'&#10; 'correct_trial' 'correct_trial' 'correct_trial' 'correct_trial'&#10; 'correct_trial' 'correct_trial' 'correct_trial' 'correct_trial'&#10; 'correct_trial' 'correct_trial' 'correct_trial' 'correct_trial'&#10; 'correct_trial' 'correct_trial' 'correct_trial' 'correct_trial'&#10; 'correct_trial' 'correct_trial' 'correct_trial' 'correct_trial']" />
          <attvalue for="14" value="['CUE-OFF' 'CUE-OFF' 'CUE-OFF' 'CUE-OFF' 'CUE-OFF' 'CUE-OFF' 'CUE-OFF'&#10; 'CUE-OFF' 'CUE-OFF' 'CUE-OFF' 'CUE-OFF' 'CUE-OFF' 'CUE-OFF' 'CUE-OFF'&#10; 'CUE-OFF' 'CUE-OFF' 'CUE-OFF' 'CUE-OFF' 'CUE-OFF' 'CUE-OFF' 'CUE-OFF'&#10; 'CUE-OFF' 'CUE-OFF' 'CUE-OFF' 'CUE-OFF' 'CUE-OFF' 'CUE-OFF' 'CUE-OFF'&#10; 'CUE-OFF' 'CUE-OFF' 'CUE-OFF' 'CUE-OFF' 'CUE-OFF' 'CUE-OFF' 'CUE-OFF'&#10; 'CUE-OFF']" />
          <attvalue for="9" value="&lt;[555.0,555.0];[556.0,556.0];[556.0,556.0];[556.0,556.0];[556.0,556.0];[556.0,556.0];[556.0,556.0];[556.0,556.0];[556.0,556.0];[556.0,556.0];[556.0,556.0];[556.0,556.0];[556.0,556.0];[556.0,556.0];[556.0,556.0];[556.0,556.0];[556.0,556.0];[556.0,556.0];[556.0,556.0];[556.0,556.0];[556.0,556.0];[556.0,556.0];[556.0,556.0];[556.0,556.0];[556.0,556.0];[556.0,556.0];[556.0,556.0];[556.0,556.0];[556.0,556.0];[556.0,556.0];[556.0,556.0];[556.0,556.0];[556.0,556.0];[556.0,556.0];[556.0,556.0];[556.0,556.0];[556.0,556.0]&gt;" />
        </attvalues>
      </node>
      <node id="Step 19" label="File">
        <attvalues>
          <attvalue for="0" value="urn:fz-juelich.de:alpaca:file:sha256:27cc780f4e71fc4d7d2b5925d9c8071282910ade15a294bcaddd2f18f5ec04a0" />
          <attvalue for="1" value="1" />
          <attvalue for="2" value="file" />
          <attvalue for="3" value="27cc780f4e71fc4d7d2b5925d9c8071282910ade15a294bcaddd2f18f5ec04a0" />
          <attvalue for="20" value="sha256" />
          <attvalue for="21" value="/home/koehler/PycharmProjects/alpaca_use_case/data/i140703-001.nix" />
          <attvalue for="9" value="&lt;[2.0,2.0]&gt;" />
        </attvalues>
      </node>
      <node id="Step 20" label="save_plot">
        <attvalues>
          <attvalue for="0" value="urn:fz-juelich.de:alpaca:function_execution:Python:bb407473457d8502fb3c2fbbac074a1f9a8c44a5087c93624350dc9b3e674bad:0376a8d4-84e0-4aad-a7ea-109d5eba12f6:__main__.save_plot#0846a161-365e-4276-b516-4f9dc4bc0b51" />
          <attvalue for="1" value="1" />
          <attvalue for="4" value="__main__.save_plot" />
          <attvalue for="2" value="function" />
          <attvalue for="22" value="0846a161-365e-4276-b516-4f9dc4bc0b51" />
          <attvalue for="23" value="1447" />
          <attvalue for="24" value="{'format': 'png', 'dpi': 300}" />
          <attvalue for="9" value="&lt;[1447.0,1447.0]&gt;" />
        </attvalues>
      </node>
      <node id="Step 21" label="set_title">
        <attvalues>
          <attvalue for="0" value="urn:fz-juelich.de:alpaca:function_execution:Python:bb407473457d8502fb3c2fbbac074a1f9a8c44a5087c93624350dc9b3e674bad:0376a8d4-84e0-4aad-a7ea-109d5eba12f6:__main__.set_title#0ec5acc7-5c93-4867-ad91-932ae2fb83b7;urn:fz-juelich.de:alpaca:function_execution:Python:bb407473457d8502fb3c2fbbac074a1f9a8c44a5087c93624350dc9b3e674bad:0376a8d4-84e0-4aad-a7ea-109d5eba12f6:__main__.set_title#864a07c8-bf67-4794-891c-187996e4d5ea" />
          <attvalue for="1" value="2" />
          <attvalue for="4" value="__main__.set_title" />
          <attvalue for="2" value="function" />
          <attvalue for="22" value="0ec5acc7-5c93-4867-ad91-932ae2fb83b7;864a07c8-bf67-4794-891c-187996e4d5ea" />
          <attvalue for="23" value="741;1446" />
          <attvalue for="9" value="&lt;[1446.0,1446.0];[741.0,741.0]&gt;" />
        </attvalues>
      </node>
      <node id="Step 22" label="load_data">
        <attvalues>
          <attvalue for="0" value="urn:fz-juelich.de:alpaca:function_execution:Python:bb407473457d8502fb3c2fbbac074a1f9a8c44a5087c93624350dc9b3e674bad:0376a8d4-84e0-4aad-a7ea-109d5eba12f6:__main__.load_data#b9c4c536-a6bb-4ca9-893b-062190d43014" />
          <attvalue for="1" value="1" />
          <attvalue for="4" value="__main__.load_data" />
          <attvalue for="2" value="function" />
          <attvalue for="22" value="b9c4c536-a6bb-4ca9-893b-062190d43014" />
          <attvalue for="23" value="742" />
          <attvalue for="9" value="&lt;[742.0,742.0]&gt;" />
        </attvalues>
      </node>
      <node id="Step 23" label="cut_segment_by_epoch">
        <attvalues>
          <attvalue for="0" value="urn:fz-juelich.de:alpaca:function_execution:Python:bb407473457d8502fb3c2fbbac074a1f9a8c44a5087c93624350dc9b3e674bad:0376a8d4-84e0-4aad-a7ea-109d5eba12f6:neo.utils.misc.cut_segment_by_epoch#00b715ca-e1a2-48fa-8b39-a9d911dbe4e2" />
          <attvalue for="1" value="1" />
          <attvalue for="4" value="neo.utils.misc.cut_segment_by_epoch" />
          <attvalue for="2" value="function" />
          <attvalue for="22" value="00b715ca-e1a2-48fa-8b39-a9d911dbe4e2" />
          <attvalue for="23" value="187" />
          <attvalue for="25" value="false" />
          <attvalue for="9" value="&lt;[187.0,187.0]&gt;" />
        </attvalues>
      </node>
      <node id="Step 24" label="create_main_plot_objects">
        <attvalues>
          <attvalue for="0" value="urn:fz-juelich.de:alpaca:function_execution:Python:bb407473457d8502fb3c2fbbac074a1f9a8c44a5087c93624350dc9b3e674bad:0376a8d4-84e0-4aad-a7ea-109d5eba12f6:__main__.create_main_plot_objects#efafdb49-17f8-43a1-bbc0-c47de428ef5a" />
          <attvalue for="1" value="1" />
          <attvalue for="4" value="__main__.create_main_plot_objects" />
          <attvalue for="2" value="function" />
          <attvalue for="22" value="efafdb49-17f8-43a1-bbc0-c47de428ef5a" />
          <attvalue for="23" value="1" />
          <attvalue for="26" value="2" />
          <attvalue for="27" value="PSD for each trial type" />
          <attvalue for="9" value="&lt;[1.0,1.0]&gt;" />
        </attvalues>
      </node>
      <node id="Step 25" label="butter">
        <attvalues>
          <attvalue for="0" value="urn:fz-juelich.de:alpaca:function_execution:Python:bb407473457d8502fb3c2fbbac074a1f9a8c44a5087c93624350dc9b3e674bad:0376a8d4-84e0-4aad-a7ea-109d5eba12f6:elephant.signal_processing.butter#fbe7336d-142f-4a5f-8cdb-340a520afb89;urn:fz-juelich.de:alpaca:function_execution:Python:bb407473457d8502fb3c2fbbac074a1f9a8c44a5087c93624350dc9b3e674bad:0376a8d4-84e0-4aad-a7ea-109d5eba12f6:elephant.signal_processing.butter#7b8f7262-d553-4e29-9a2b-05bfaa62fffc;urn:fz-juelich.de:alpaca:function_execution:Python:bb407473457d8502fb3c2fbbac074a1f9a8c44a5087c93624350dc9b3e674bad:0376a8d4-84e0-4aad-a7ea-109d5eba12f6:elephant.signal_processing.butter#537542af-e01c-4857-86e3-ceadf723454a;urn:fz-juelich.de:alpaca:function_execution:Python:bb407473457d8502fb3c2fbbac074a1f9a8c44a5087c93624350dc9b3e674bad:0376a8d4-84e0-4aad-a7ea-109d5eba12f6:elephant.signal_processing.butter#478f5505-8820-4ced-9f7b-22ed80429112;urn:fz-juelich.de:alpaca:function_execution:Python:bb407473457d8502fb3c2fbbac074a1f9a8c44a5087c93624350dc9b3e674bad:0376a8d4-84e0-4aad-a7ea-109d5eba12f6:elephant.signal_processing.butter#4be87e4c-23a8-4d50-a861-e387cd6114f0;urn:fz-juelich.de:alpaca:function_execution:Python:bb407473457d8502fb3c2fbbac074a1f9a8c44a5087c93624350dc9b3e674bad:0376a8d4-84e0-4aad-a7ea-109d5eba12f6:elephant.signal_processing.butter#8cfee47e-9acc-44aa-af60-1b6bccd3b5b5;urn:fz-juelich.de:alpaca:function_execution:Python:bb407473457d8502fb3c2fbbac074a1f9a8c44a5087c93624350dc9b3e674bad:0376a8d4-84e0-4aad-a7ea-109d5eba12f6:elephant.signal_processing.butter#a3c27e10-d4a6-4c3e-b9ce-b91b8640882a;urn:fz-juelich.de:alpaca:function_execution:Python:bb407473457d8502fb3c2fbbac074a1f9a8c44a5087c93624350dc9b3e674bad:0376a8d4-84e0-4aad-a7ea-109d5eba12f6:elephant.signal_processing.butter#b650d735-260d-4c48-8146-45e5ac5aef26;urn:fz-juelich.de:alpaca:function_execution:Python:bb407473457d8502fb3c2fbbac074a1f9a8c44a5087c93624350dc9b3e674bad:0376a8d4-84e0-4aad-a7ea-109d5eba12f6:elephant.signal_processing.butter#513a7602-9e46-49c0-ba23-057b27164a2b;urn:fz-juelich.de:alpaca:function_execution:Python:bb407473457d8502fb3c2fbbac074a1f9a8c44a5087c93624350dc9b3e674bad:0376a8d4-84e0-4aad-a7ea-109d5eba12f6:elephant.signal_processing.butter#e0c514b7-ce0f-4097-b3c2-1879d212baef;urn:fz-juelich.de:alpaca:function_execution:Python:bb407473457d8502fb3c2fbbac074a1f9a8c44a5087c93624350dc9b3e674bad:0376a8d4-84e0-4aad-a7ea-109d5eba12f6:elephant.signal_processing.butter#c1c707f7-5cef-4898-a252-3f68ee892e11;urn:fz-juelich.de:alpaca:function_execution:Python:bb407473457d8502fb3c2fbbac074a1f9a8c44a5087c93624350dc9b3e674bad:0376a8d4-84e0-4aad-a7ea-109d5eba12f6:elephant.signal_processing.butter#afbb7ce3-d7bc-4df3-8ff9-368c4359cce1;urn:fz-juelich.de:alpaca:function_execution:Python:bb407473457d8502fb3c2fbbac074a1f9a8c44a5087c93624350dc9b3e674bad:0376a8d4-84e0-4aad-a7ea-109d5eba12f6:elephant.signal_processing.butter#af41ad8f-c374-48e5-9c64-2704db2ecfc9;urn:fz-juelich.de:alpaca:function_execution:Python:bb407473457d8502fb3c2fbbac074a1f9a8c44a5087c93624350dc9b3e674bad:0376a8d4-84e0-4aad-a7ea-109d5eba12f6:elephant.signal_processing.butter#e22e5422-9260-41b8-9d06-8169e1f7f4d2;urn:fz-juelich.de:alpaca:function_execution:Python:bb407473457d8502fb3c2fbbac074a1f9a8c44a5087c93624350dc9b3e674bad:0376a8d4-84e0-4aad-a7ea-109d5eba12f6:elephant.signal_processing.butter#232b60f8-ed12-4dfd-b85a-78686f3f1cee;urn:fz-juelich.de:alpaca:function_execution:Python:bb407473457d8502fb3c2fbbac074a1f9a8c44a5087c93624350dc9b3e674bad:0376a8d4-84e0-4aad-a7ea-109d5eba12f6:elephant.signal_processing.butter#410fa6b1-344e-4c77-abf2-118a2521cae4;urn:fz-juelich.de:alpaca:function_execution:Python:bb407473457d8502fb3c2fbbac074a1f9a8c44a5087c93624350dc9b3e674bad:0376a8d4-84e0-4aad-a7ea-109d5eba12f6:elephant.signal_processing.butter#4c6bf49b-2377-4f38-ad05-da4f4c987934;urn:fz-juelich.de:alpaca:function_execution:Python:bb407473457d8502fb3c2fbbac074a1f9a8c44a5087c93624350dc9b3e674bad:0376a8d4-84e0-4aad-a7ea-109d5eba12f6:elephant.signal_processing.butter#59e5e3aa-446e-4b07-ad03-8f6725d821ec;urn:fz-juelich.de:alpaca:function_execution:Python:bb407473457d8502fb3c2fbbac074a1f9a8c44a5087c93624350dc9b3e674bad:0376a8d4-84e0-4aad-a7ea-109d5eba12f6:elephant.signal_processing.butter#c2651751-431b-4d84-ab4d-6cc8f2215b18;urn:fz-juelich.de:alpaca:function_execution:Python:bb407473457d8502fb3c2fbbac074a1f9a8c44a5087c93624350dc9b3e674bad:0376a8d4-84e0-4aad-a7ea-109d5eba12f6:elephant.signal_processing.butter#5f1fdd20-1139-477e-a3ab-6517b7ed36f5;urn:fz-juelich.de:alpaca:function_execution:Python:bb407473457d8502fb3c2fbbac074a1f9a8c44a5087c93624350dc9b3e674bad:0376a8d4-84e0-4aad-a7ea-109d5eba12f6:elephant.signal_processing.butter#1bb89c8e-4989-432c-8132-30826c08b90d;urn:fz-juelich.de:alpaca:function_execution:Python:bb407473457d8502fb3c2fbbac074a1f9a8c44a5087c93624350dc9b3e674bad:0376a8d4-84e0-4aad-a7ea-109d5eba12f6:elephant.signal_processing.butter#3893efb1-59df-4bbe-bea1-6afebfd45bc1;urn:fz-juelich.de:alpaca:function_execution:Python:bb407473457d8502fb3c2fbbac074a1f9a8c44a5087c93624350dc9b3e674bad:0376a8d4-84e0-4aad-a7ea-109d5eba12f6:elephant.signal_processing.butter#d3ffca1d-7886-4118-a041-306dfda6522f;urn:fz-juelich.de:alpaca:function_execution:Python:bb407473457d8502fb3c2fbbac074a1f9a8c44a5087c93624350dc9b3e674bad:0376a8d4-84e0-4aad-a7ea-109d5eba12f6:elephant.signal_processing.butter#a7b3d43c-1b58-4b72-9b80-72b72c6c7887;urn:fz-juelich.de:alpaca:function_execution:Python:bb407473457d8502fb3c2fbbac074a1f9a8c44a5087c93624350dc9b3e674bad:0376a8d4-84e0-4aad-a7ea-109d5eba12f6:elephant.signal_processing.butter#c7807b4b-0453-4dd6-99af-7f0ac274e505;urn:fz-juelich.de:alpaca:function_execution:Python:bb407473457d8502fb3c2fbbac074a1f9a8c44a5087c93624350dc9b3e674bad:0376a8d4-84e0-4aad-a7ea-109d5eba12f6:elephant.signal_processing.butter#eb9212ac-cec6-401a-89f6-b194731f6969;urn:fz-juelich.de:alpaca:function_execution:Python:bb407473457d8502fb3c2fbbac074a1f9a8c44a5087c93624350dc9b3e674bad:0376a8d4-84e0-4aad-a7ea-109d5eba12f6:elephant.signal_processing.butter#d2285408-a454-4a19-ac26-c55c45e2ee63;urn:fz-juelich.de:alpaca:function_execution:Python:bb407473457d8502fb3c2fbbac074a1f9a8c44a5087c93624350dc9b3e674bad:0376a8d4-84e0-4aad-a7ea-109d5eba12f6:elephant.signal_processing.butter#b0e0fb30-404c-47ea-bab3-acab492c23ae;urn:fz-juelich.de:alpaca:function_execution:Python:bb407473457d8502fb3c2fbbac074a1f9a8c44a5087c93624350dc9b3e674bad:0376a8d4-84e0-4aad-a7ea-109d5eba12f6:elephant.signal_processing.butter#705431dd-70a9-4d3f-84d0-37d2579612c9;urn:fz-juelich.de:alpaca:function_execution:Python:bb407473457d8502fb3c2fbbac074a1f9a8c44a5087c93624350dc9b3e674bad:0376a8d4-84e0-4aad-a7ea-109d5eba12f6:elephant.signal_processing.butter#0cb8537c-a40e-42a9-8834-476fe78bc3b7;urn:fz-juelich.de:alpaca:function_execution:Python:bb407473457d8502fb3c2fbbac074a1f9a8c44a5087c93624350dc9b3e674bad:0376a8d4-84e0-4aad-a7ea-109d5eba12f6:elephant.signal_processing.butter#c69d7bdc-228b-44ad-9c88-15ca490da53f;urn:fz-juelich.de:alpaca:function_execution:Python:bb407473457d8502fb3c2fbbac074a1f9a8c44a5087c93624350dc9b3e674bad:0376a8d4-84e0-4aad-a7ea-109d5eba12f6:elephant.signal_processing.butter#74a1a161-f498-4aaf-b2c4-e63a8a98baa4;urn:fz-juelich.de:alpaca:function_execution:Python:bb407473457d8502fb3c2fbbac074a1f9a8c44a5087c93624350dc9b3e674bad:0376a8d4-84e0-4aad-a7ea-109d5eba12f6:elephant.signal_processing.butter#a2154025-d88c-4596-b929-b1ebde1cd97e;urn:fz-juelich.de:alpaca:function_execution:Python:bb407473457d8502fb3c2fbbac074a1f9a8c44a5087c93624350dc9b3e674bad:0376a8d4-84e0-4aad-a7ea-109d5eba12f6:elephant.signal_processing.butter#0131412b-7b41-4fc6-94db-901dc493c482;urn:fz-juelich.de:alpaca:function_execution:Python:bb407473457d8502fb3c2fbbac074a1f9a8c44a5087c93624350dc9b3e674bad:0376a8d4-84e0-4aad-a7ea-109d5eba12f6:elephant.signal_processing.butter#0f1af558-db2c-41af-ac90-c70a586b9b61;urn:fz-juelich.de:alpaca:function_execution:Python:bb407473457d8502fb3c2fbbac074a1f9a8c44a5087c93624350dc9b3e674bad:0376a8d4-84e0-4aad-a7ea-109d5eba12f6:elephant.signal_processing.butter#897d1223-0a84-430d-8f20-70ce4c3800a6;urn:fz-juelich.de:alpaca:function_execution:Python:bb407473457d8502fb3c2fbbac074a1f9a8c44a5087c93624350dc9b3e674bad:0376a8d4-84e0-4aad-a7ea-109d5eba12f6:elephant.signal_processing.butter#ffd5503c-fef3-4840-aefe-b62a40b9e7b7;urn:fz-juelich.de:alpaca:function_execution:Python:bb407473457d8502fb3c2fbbac074a1f9a8c44a5087c93624350dc9b3e674bad:0376a8d4-84e0-4aad-a7ea-109d5eba12f6:elephant.signal_processing.butter#a8d30686-6648-449b-a9d3-94b797010a34;urn:fz-juelich.de:alpaca:function_execution:Python:bb407473457d8502fb3c2fbbac074a1f9a8c44a5087c93624350dc9b3e674bad:0376a8d4-84e0-4aad-a7ea-109d5eba12f6:elephant.signal_processing.butter#6505f188-db2d-4f7b-a85e-d2261c38e02a;urn:fz-juelich.de:alpaca:function_execution:Python:bb407473457d8502fb3c2fbbac074a1f9a8c44a5087c93624350dc9b3e674bad:0376a8d4-84e0-4aad-a7ea-109d5eba12f6:elephant.signal_processing.butter#61916a4a-7862-4643-92a6-3eb9569c2e83;urn:fz-juelich.de:alpaca:function_execution:Python:bb407473457d8502fb3c2fbbac074a1f9a8c44a5087c93624350dc9b3e674bad:0376a8d4-84e0-4aad-a7ea-109d5eba12f6:elephant.signal_processing.butter#1f7eef17-8506-4583-b1cc-b25aef468104" />
          <attvalue for="1" value="41" />
          <attvalue for="4" value="elephant.signal_processing.butter" />
          <attvalue for="2" value="function" />
          <attvalue for="22" value="0131412b-7b41-4fc6-94db-901dc493c482;0cb8537c-a40e-42a9-8834-476fe78bc3b7;0f1af558-db2c-41af-ac90-c70a586b9b61;1bb89c8e-4989-432c-8132-30826c08b90d;1f7eef17-8506-4583-b1cc-b25aef468104;232b60f8-ed12-4dfd-b85a-78686f3f1cee;3893efb1-59df-4bbe-bea1-6afebfd45bc1;410fa6b1-344e-4c77-abf2-118a2521cae4;478f5505-8820-4ced-9f7b-22ed80429112;4be87e4c-23a8-4d50-a861-e387cd6114f0;4c6bf49b-2377-4f38-ad05-da4f4c987934;513a7602-9e46-49c0-ba23-057b27164a2b;537542af-e01c-4857-86e3-ceadf723454a;59e5e3aa-446e-4b07-ad03-8f6725d821ec;5f1fdd20-1139-477e-a3ab-6517b7ed36f5;61916a4a-7862-4643-92a6-3eb9569c2e83;6505f188-db2d-4f7b-a85e-d2261c38e02a;705431dd-70a9-4d3f-84d0-37d2579612c9;74a1a161-f498-4aaf-b2c4-e63a8a98baa4;7b8f7262-d553-4e29-9a2b-05bfaa62fffc;897d1223-0a84-430d-8f20-70ce4c3800a6;8cfee47e-9acc-44aa-af60-1b6bccd3b5b5;a2154025-d88c-4596-b929-b1ebde1cd97e;a3c27e10-d4a6-4c3e-b9ce-b91b8640882a;a7b3d43c-1b58-4b72-9b80-72b72c6c7887;a8d30686-6648-449b-a9d3-94b797010a34;af41ad8f-c374-48e5-9c64-2704db2ecfc9;afbb7ce3-d7bc-4df3-8ff9-368c4359cce1;b0e0fb30-404c-47ea-bab3-acab492c23ae;b650d735-260d-4c48-8146-45e5ac5aef26;c1c707f7-5cef-4898-a252-3f68ee892e11;c2651751-431b-4d84-ab4d-6cc8f2215b18;c69d7bdc-228b-44ad-9c88-15ca490da53f;c7807b4b-0453-4dd6-99af-7f0ac274e505;d2285408-a454-4a19-ac26-c55c45e2ee63;d3ffca1d-7886-4118-a041-306dfda6522f;e0c514b7-ce0f-4097-b3c2-1879d212baef;e22e5422-9260-41b8-9d06-8169e1f7f4d2;eb9212ac-cec6-401a-89f6-b194731f6969;fbe7336d-142f-4a5f-8cdb-340a520afb89;ffd5503c-fef3-4840-aefe-b62a40b9e7b7" />
          <attvalue for="23" value="1081;1086;1091;1096;1101;1106;1111;1116;1121;1126;1131;1136;1141;1146;1151;1156;1161;1166;1171;1176;1181;1186;1191;1196;1201;1206;1211;1216;1221;1226;1231;1236;1241;1246;1251;1256;1261;1266;1271;1276;1281" />
          <attvalue for="28" value="-1" />
          <attvalue for="29" value="filtfilt" />
          <attvalue for="30" value="1.0" />
          <attvalue for="31" value="None" />
          <attvalue for="32" value="4" />
          <attvalue for="33" value="250.0 Hz" />
          <attvalue for="9" value="&lt;[1081.0,1081.0];[1086.0,1086.0];[1091.0,1091.0];[1096.0,1096.0];[1101.0,1101.0];[1106.0,1106.0];[1111.0,1111.0];[1116.0,1116.0];[1121.0,1121.0];[1126.0,1126.0];[1131.0,1131.0];[1136.0,1136.0];[1141.0,1141.0];[1146.0,1146.0];[1151.0,1151.0];[1156.0,1156.0];[1161.0,1161.0];[1166.0,1166.0];[1171.0,1171.0];[1176.0,1176.0];[1181.0,1181.0];[1186.0,1186.0];[1191.0,1191.0];[1196.0,1196.0];[1201.0,1201.0];[1206.0,1206.0];[1211.0,1211.0];[1216.0,1216.0];[1221.0,1221.0];[1226.0,1226.0];[1231.0,1231.0];[1236.0,1236.0];[1241.0,1241.0];[1246.0,1246.0];[1251.0,1251.0];[1256.0,1256.0];[1261.0,1261.0];[1266.0,1266.0];[1271.0,1271.0];[1276.0,1276.0];[1281.0,1281.0]&gt;" />
        </attvalues>
      </node>
      <node id="Step 26" label="select_channels">
        <attvalues>
          <attvalue for="0" value="urn:fz-juelich.de:alpaca:function_execution:Python:bb407473457d8502fb3c2fbbac074a1f9a8c44a5087c93624350dc9b3e674bad:0376a8d4-84e0-4aad-a7ea-109d5eba12f6:__main__.select_channels#c1e60d5b-939a-4bd9-902a-801a07e99a96;urn:fz-juelich.de:alpaca:function_execution:Python:bb407473457d8502fb3c2fbbac074a1f9a8c44a5087c93624350dc9b3e674bad:0376a8d4-84e0-4aad-a7ea-109d5eba12f6:__main__.select_channels#aadbddae-81c5-44a7-b03e-77fd458aee5c;urn:fz-juelich.de:alpaca:function_execution:Python:bb407473457d8502fb3c2fbbac074a1f9a8c44a5087c93624350dc9b3e674bad:0376a8d4-84e0-4aad-a7ea-109d5eba12f6:__main__.select_channels#41abd99b-b27e-460e-8408-65d3559b0bab;urn:fz-juelich.de:alpaca:function_execution:Python:bb407473457d8502fb3c2fbbac074a1f9a8c44a5087c93624350dc9b3e674bad:0376a8d4-84e0-4aad-a7ea-109d5eba12f6:__main__.select_channels#e7c72a45-084c-419f-8909-895b0717967c;urn:fz-juelich.de:alpaca:function_execution:Python:bb407473457d8502fb3c2fbbac074a1f9a8c44a5087c93624350dc9b3e674bad:0376a8d4-84e0-4aad-a7ea-109d5eba12f6:__main__.select_channels#8ed790b0-273f-4446-bef1-eaf0b436915d;urn:fz-juelich.de:alpaca:function_execution:Python:bb407473457d8502fb3c2fbbac074a1f9a8c44a5087c93624350dc9b3e674bad:0376a8d4-84e0-4aad-a7ea-109d5eba12f6:__main__.select_channels#e047c35d-f591-479c-a40a-db0f1881cbd6;urn:fz-juelich.de:alpaca:function_execution:Python:bb407473457d8502fb3c2fbbac074a1f9a8c44a5087c93624350dc9b3e674bad:0376a8d4-84e0-4aad-a7ea-109d5eba12f6:__main__.select_channels#4199c08f-a45e-4d66-9927-37cc9d1224a9;urn:fz-juelich.de:alpaca:function_execution:Python:bb407473457d8502fb3c2fbbac074a1f9a8c44a5087c93624350dc9b3e674bad:0376a8d4-84e0-4aad-a7ea-109d5eba12f6:__main__.select_channels#f9fdcfd1-62ca-4779-9ef7-bbcb77cc4ad8;urn:fz-juelich.de:alpaca:function_execution:Python:bb407473457d8502fb3c2fbbac074a1f9a8c44a5087c93624350dc9b3e674bad:0376a8d4-84e0-4aad-a7ea-109d5eba12f6:__main__.select_channels#ca8f2787-54b9-44d3-b0ab-1e336e545f00;urn:fz-juelich.de:alpaca:function_execution:Python:bb407473457d8502fb3c2fbbac074a1f9a8c44a5087c93624350dc9b3e674bad:0376a8d4-84e0-4aad-a7ea-109d5eba12f6:__main__.select_channels#ff17dc98-ea5d-4aec-b958-f285e1fe9273;urn:fz-juelich.de:alpaca:function_execution:Python:bb407473457d8502fb3c2fbbac074a1f9a8c44a5087c93624350dc9b3e674bad:0376a8d4-84e0-4aad-a7ea-109d5eba12f6:__main__.select_channels#61d35f74-b544-4a06-95be-70f51302c70f;urn:fz-juelich.de:alpaca:function_execution:Python:bb407473457d8502fb3c2fbbac074a1f9a8c44a5087c93624350dc9b3e674bad:0376a8d4-84e0-4aad-a7ea-109d5eba12f6:__main__.select_channels#443ec266-996c-4c66-9295-9237a8e843a6;urn:fz-juelich.de:alpaca:function_execution:Python:bb407473457d8502fb3c2fbbac074a1f9a8c44a5087c93624350dc9b3e674bad:0376a8d4-84e0-4aad-a7ea-109d5eba12f6:__main__.select_channels#308fd5e9-6ef7-4461-a6f7-c94361251151;urn:fz-juelich.de:alpaca:function_execution:Python:bb407473457d8502fb3c2fbbac074a1f9a8c44a5087c93624350dc9b3e674bad:0376a8d4-84e0-4aad-a7ea-109d5eba12f6:__main__.select_channels#ba4de875-a148-4831-82f5-26955df40659;urn:fz-juelich.de:alpaca:function_execution:Python:bb407473457d8502fb3c2fbbac074a1f9a8c44a5087c93624350dc9b3e674bad:0376a8d4-84e0-4aad-a7ea-109d5eba12f6:__main__.select_channels#871470b2-8f2f-4921-b90c-d24ded9ecb7d;urn:fz-juelich.de:alpaca:function_execution:Python:bb407473457d8502fb3c2fbbac074a1f9a8c44a5087c93624350dc9b3e674bad:0376a8d4-84e0-4aad-a7ea-109d5eba12f6:__main__.select_channels#b319b73d-d43c-4785-a8fe-cc22cf8254e4;urn:fz-juelich.de:alpaca:function_execution:Python:bb407473457d8502fb3c2fbbac074a1f9a8c44a5087c93624350dc9b3e674bad:0376a8d4-84e0-4aad-a7ea-109d5eba12f6:__main__.select_channels#628f8ede-fece-4c2a-9bef-9b3ed702310e;urn:fz-juelich.de:alpaca:function_execution:Python:bb407473457d8502fb3c2fbbac074a1f9a8c44a5087c93624350dc9b3e674bad:0376a8d4-84e0-4aad-a7ea-109d5eba12f6:__main__.select_channels#f0c94ec2-72f7-4fa6-83d6-8dd12552ea19;urn:fz-juelich.de:alpaca:function_execution:Python:bb407473457d8502fb3c2fbbac074a1f9a8c44a5087c93624350dc9b3e674bad:0376a8d4-84e0-4aad-a7ea-109d5eba12f6:__main__.select_channels#984e2dad-4a68-494d-8fe8-d0fabe7d4b2f;urn:fz-juelich.de:alpaca:function_execution:Python:bb407473457d8502fb3c2fbbac074a1f9a8c44a5087c93624350dc9b3e674bad:0376a8d4-84e0-4aad-a7ea-109d5eba12f6:__main__.select_channels#f6dacc40-a666-4853-8fbc-0dd48b6d1241;urn:fz-juelich.de:alpaca:function_execution:Python:bb407473457d8502fb3c2fbbac074a1f9a8c44a5087c93624350dc9b3e674bad:0376a8d4-84e0-4aad-a7ea-109d5eba12f6:__main__.select_channels#c3fb8f1a-8f02-413f-9d0b-cc59fc6e1c63;urn:fz-juelich.de:alpaca:function_execution:Python:bb407473457d8502fb3c2fbbac074a1f9a8c44a5087c93624350dc9b3e674bad:0376a8d4-84e0-4aad-a7ea-109d5eba12f6:__main__.select_channels#83846711-8fab-465e-9f03-7f8f9f5f8415;urn:fz-juelich.de:alpaca:function_execution:Python:bb407473457d8502fb3c2fbbac074a1f9a8c44a5087c93624350dc9b3e674bad:0376a8d4-84e0-4aad-a7ea-109d5eba12f6:__main__.select_channels#7510938d-ce34-43c3-bd9e-098a5eb06ad8;urn:fz-juelich.de:alpaca:function_execution:Python:bb407473457d8502fb3c2fbbac074a1f9a8c44a5087c93624350dc9b3e674bad:0376a8d4-84e0-4aad-a7ea-109d5eba12f6:__main__.select_channels#a498fad6-2dbc-4597-8ce0-469b4392294c;urn:fz-juelich.de:alpaca:function_execution:Python:bb407473457d8502fb3c2fbbac074a1f9a8c44a5087c93624350dc9b3e674bad:0376a8d4-84e0-4aad-a7ea-109d5eba12f6:__main__.select_channels#58976d19-cadf-40ef-b141-2d58ef7da864;urn:fz-juelich.de:alpaca:function_execution:Python:bb407473457d8502fb3c2fbbac074a1f9a8c44a5087c93624350dc9b3e674bad:0376a8d4-84e0-4aad-a7ea-109d5eba12f6:__main__.select_channels#5d8a5e59-753a-4243-a47e-05f0f9d22723;urn:fz-juelich.de:alpaca:function_execution:Python:bb407473457d8502fb3c2fbbac074a1f9a8c44a5087c93624350dc9b3e674bad:0376a8d4-84e0-4aad-a7ea-109d5eba12f6:__main__.select_channels#d0ac6832-b063-4a2d-a3c5-78e51e983afd;urn:fz-juelich.de:alpaca:function_execution:Python:bb407473457d8502fb3c2fbbac074a1f9a8c44a5087c93624350dc9b3e674bad:0376a8d4-84e0-4aad-a7ea-109d5eba12f6:__main__.select_channels#4763dd3e-3628-411a-b6b7-494fbe785040;urn:fz-juelich.de:alpaca:function_execution:Python:bb407473457d8502fb3c2fbbac074a1f9a8c44a5087c93624350dc9b3e674bad:0376a8d4-84e0-4aad-a7ea-109d5eba12f6:__main__.select_channels#33165a89-9b31-4ece-862f-7edbe6dc0aa1;urn:fz-juelich.de:alpaca:function_execution:Python:bb407473457d8502fb3c2fbbac074a1f9a8c44a5087c93624350dc9b3e674bad:0376a8d4-84e0-4aad-a7ea-109d5eba12f6:__main__.select_channels#12214328-d32a-472d-8b60-30ff558633b9;urn:fz-juelich.de:alpaca:function_execution:Python:bb407473457d8502fb3c2fbbac074a1f9a8c44a5087c93624350dc9b3e674bad:0376a8d4-84e0-4aad-a7ea-109d5eba12f6:__main__.select_channels#474863e4-91d8-46d3-a493-82cbe99808a4;urn:fz-juelich.de:alpaca:function_execution:Python:bb407473457d8502fb3c2fbbac074a1f9a8c44a5087c93624350dc9b3e674bad:0376a8d4-84e0-4aad-a7ea-109d5eba12f6:__main__.select_channels#82af08e4-3b52-4bf5-81d0-ff91280ba454;urn:fz-juelich.de:alpaca:function_execution:Python:bb407473457d8502fb3c2fbbac074a1f9a8c44a5087c93624350dc9b3e674bad:0376a8d4-84e0-4aad-a7ea-109d5eba12f6:__main__.select_channels#c90631c0-db0c-4c90-97eb-2a0f3ebc1c8e;urn:fz-juelich.de:alpaca:function_execution:Python:bb407473457d8502fb3c2fbbac074a1f9a8c44a5087c93624350dc9b3e674bad:0376a8d4-84e0-4aad-a7ea-109d5eba12f6:__main__.select_channels#64072c07-ff5f-4de2-92a4-df490bb78af6;urn:fz-juelich.de:alpaca:function_execution:Python:bb407473457d8502fb3c2fbbac074a1f9a8c44a5087c93624350dc9b3e674bad:0376a8d4-84e0-4aad-a7ea-109d5eba12f6:__main__.select_channels#f1b2f0ef-e774-4024-99b3-2f93983bf238;urn:fz-juelich.de:alpaca:function_execution:Python:bb407473457d8502fb3c2fbbac074a1f9a8c44a5087c93624350dc9b3e674bad:0376a8d4-84e0-4aad-a7ea-109d5eba12f6:__main__.select_channels#b063a286-4911-4e97-ae84-2269f68a0d95;urn:fz-juelich.de:alpaca:function_execution:Python:bb407473457d8502fb3c2fbbac074a1f9a8c44a5087c93624350dc9b3e674bad:0376a8d4-84e0-4aad-a7ea-109d5eba12f6:__main__.select_channels#ef24c624-7454-402d-b1b3-36b7db4dbd1f;urn:fz-juelich.de:alpaca:function_execution:Python:bb407473457d8502fb3c2fbbac074a1f9a8c44a5087c93624350dc9b3e674bad:0376a8d4-84e0-4aad-a7ea-109d5eba12f6:__main__.select_channels#3fc062a5-5353-4207-ac82-82c38afbe287;urn:fz-juelich.de:alpaca:function_execution:Python:bb407473457d8502fb3c2fbbac074a1f9a8c44a5087c93624350dc9b3e674bad:0376a8d4-84e0-4aad-a7ea-109d5eba12f6:__main__.select_channels#6b40e261-e001-4c9c-bd79-5338589bf781;urn:fz-juelich.de:alpaca:function_execution:Python:bb407473457d8502fb3c2fbbac074a1f9a8c44a5087c93624350dc9b3e674bad:0376a8d4-84e0-4aad-a7ea-109d5eba12f6:__main__.select_channels#5eee91bb-0ab3-4886-9fb0-01e1dd7bc44b;urn:fz-juelich.de:alpaca:function_execution:Python:bb407473457d8502fb3c2fbbac074a1f9a8c44a5087c93624350dc9b3e674bad:0376a8d4-84e0-4aad-a7ea-109d5eba12f6:__main__.select_channels#69afdd2b-3be1-4749-bfe2-2846f4a89dd2" />
          <attvalue for="1" value="41" />
          <attvalue for="4" value="__main__.select_channels" />
          <attvalue for="2" value="function" />
          <attvalue for="22" value="12214328-d32a-472d-8b60-30ff558633b9;308fd5e9-6ef7-4461-a6f7-c94361251151;33165a89-9b31-4ece-862f-7edbe6dc0aa1;3fc062a5-5353-4207-ac82-82c38afbe287;4199c08f-a45e-4d66-9927-37cc9d1224a9;41abd99b-b27e-460e-8408-65d3559b0bab;443ec266-996c-4c66-9295-9237a8e843a6;474863e4-91d8-46d3-a493-82cbe99808a4;4763dd3e-3628-411a-b6b7-494fbe785040;58976d19-cadf-40ef-b141-2d58ef7da864;5d8a5e59-753a-4243-a47e-05f0f9d22723;5eee91bb-0ab3-4886-9fb0-01e1dd7bc44b;61d35f74-b544-4a06-95be-70f51302c70f;628f8ede-fece-4c2a-9bef-9b3ed702310e;64072c07-ff5f-4de2-92a4-df490bb78af6;69afdd2b-3be1-4749-bfe2-2846f4a89dd2;6b40e261-e001-4c9c-bd79-5338589bf781;7510938d-ce34-43c3-bd9e-098a5eb06ad8;82af08e4-3b52-4bf5-81d0-ff91280ba454;83846711-8fab-465e-9f03-7f8f9f5f8415;871470b2-8f2f-4921-b90c-d24ded9ecb7d;8ed790b0-273f-4446-bef1-eaf0b436915d;984e2dad-4a68-494d-8fe8-d0fabe7d4b2f;a498fad6-2dbc-4597-8ce0-469b4392294c;aadbddae-81c5-44a7-b03e-77fd458aee5c;b063a286-4911-4e97-ae84-2269f68a0d95;b319b73d-d43c-4785-a8fe-cc22cf8254e4;ba4de875-a148-4831-82f5-26955df40659;c1e60d5b-939a-4bd9-902a-801a07e99a96;c3fb8f1a-8f02-413f-9d0b-cc59fc6e1c63;c90631c0-db0c-4c90-97eb-2a0f3ebc1c8e;ca8f2787-54b9-44d3-b0ab-1e336e545f00;d0ac6832-b063-4a2d-a3c5-78e51e983afd;e047c35d-f591-479c-a40a-db0f1881cbd6;e7c72a45-084c-419f-8909-895b0717967c;ef24c624-7454-402d-b1b3-36b7db4dbd1f;f0c94ec2-72f7-4fa6-83d6-8dd12552ea19;f1b2f0ef-e774-4024-99b3-2f93983bf238;f6dacc40-a666-4853-8fbc-0dd48b6d1241;f9fdcfd1-62ca-4779-9ef7-bbcb77cc4ad8;ff17dc98-ea5d-4aec-b958-f285e1fe9273" />
          <attvalue for="23" value="1080;1085;1090;1095;1100;1105;1110;1115;1120;1125;1130;1135;1140;1145;1150;1155;1160;1165;1170;1175;1180;1185;1190;1195;1200;1205;1210;1215;1220;1225;1230;1235;1240;1245;1250;1255;1260;1265;1270;1275;1280" />
          <attvalue for="34" value="[2, 4]" />
          <attvalue for="9" value="&lt;[1080.0,1080.0];[1085.0,1085.0];[1090.0,1090.0];[1095.0,1095.0];[1100.0,1100.0];[1105.0,1105.0];[1110.0,1110.0];[1115.0,1115.0];[1120.0,1120.0];[1125.0,1125.0];[1130.0,1130.0];[1135.0,1135.0];[1140.0,1140.0];[1145.0,1145.0];[1150.0,1150.0];[1155.0,1155.0];[1160.0,1160.0];[1165.0,1165.0];[1170.0,1170.0];[1175.0,1175.0];[1180.0,1180.0];[1185.0,1185.0];[1190.0,1190.0];[1195.0,1195.0];[1200.0,1200.0];[1205.0,1205.0];[1210.0,1210.0];[1215.0,1215.0];[1220.0,1220.0];[1225.0,1225.0];[1230.0,1230.0];[1235.0,1235.0];[1240.0,1240.0];[1245.0,1245.0];[1250.0,1250.0];[1255.0,1255.0];[1260.0,1260.0];[1265.0,1265.0];[1270.0,1270.0];[1275.0,1275.0];[1280.0,1280.0]&gt;" />
        </attvalues>
      </node>
      <node id="Step 27" label="get_events">
        <attvalues>
          <attvalue for="0" value="urn:fz-juelich.de:alpaca:function_execution:Python:bb407473457d8502fb3c2fbbac074a1f9a8c44a5087c93624350dc9b3e674bad:0376a8d4-84e0-4aad-a7ea-109d5eba12f6:neo.utils.misc.get_events#cf4edaed-2394-40f1-bf87-d89a8a9baddc" />
          <attvalue for="1" value="1" />
          <attvalue for="4" value="neo.utils.misc.get_events" />
          <attvalue for="2" value="function" />
          <attvalue for="22" value="cf4edaed-2394-40f1-bf87-d89a8a9baddc" />
          <attvalue for="23" value="743" />
          <attvalue for="35" value="{'trial_event_labels': 'CUE-OFF', 'performance_in_trial_str': 'correct_trial', 'belongs_to_trialtype': 'PGLF'}" />
          <attvalue for="9" value="&lt;[743.0,743.0]&gt;" />
        </attvalues>
      </node>
      <node id="Step 28" label="get_events">
        <attvalues>
          <attvalue for="0" value="urn:fz-juelich.de:alpaca:function_execution:Python:bb407473457d8502fb3c2fbbac074a1f9a8c44a5087c93624350dc9b3e674bad:0376a8d4-84e0-4aad-a7ea-109d5eba12f6:neo.utils.misc.get_events#4d02c7f7-cbd9-4532-bc17-9af7f38059c2" />
          <attvalue for="1" value="1" />
          <attvalue for="4" value="neo.utils.misc.get_events" />
          <attvalue for="2" value="function" />
          <attvalue for="22" value="4d02c7f7-cbd9-4532-bc17-9af7f38059c2" />
          <attvalue for="23" value="554" />
          <attvalue for="35" value="{'trial_event_labels': 'CUE-OFF', 'performance_in_trial_str': 'correct_trial', 'belongs_to_trialtype': 'SGHF'}" />
          <attvalue for="9" value="&lt;[554.0,554.0]&gt;" />
        </attvalues>
      </node>
      <node id="Step 29" label="get_events">
        <attvalues>
          <attvalue for="0" value="urn:fz-juelich.de:alpaca:function_execution:Python:bb407473457d8502fb3c2fbbac074a1f9a8c44a5087c93624350dc9b3e674bad:0376a8d4-84e0-4aad-a7ea-109d5eba12f6:neo.utils.misc.get_events#d380a7fc-084e-4083-923b-66828d1631db" />
          <attvalue for="1" value="1" />
          <attvalue for="4" value="neo.utils.misc.get_events" />
          <attvalue for="2" value="function" />
          <attvalue for="22" value="d380a7fc-084e-4083-923b-66828d1631db" />
          <attvalue for="23" value="905" />
          <attvalue for="35" value="{'trial_event_labels': 'CUE-OFF', 'performance_in_trial_str': 'correct_trial', 'belongs_to_trialtype': 'PGHF'}" />
          <attvalue for="9" value="&lt;[905.0,905.0]&gt;" />
        </attvalues>
      </node>
      <node id="Step 30" label="get_events">
        <attvalues>
          <attvalue for="0" value="urn:fz-juelich.de:alpaca:function_execution:Python:bb407473457d8502fb3c2fbbac074a1f9a8c44a5087c93624350dc9b3e674bad:0376a8d4-84e0-4aad-a7ea-109d5eba12f6:neo.utils.misc.get_events#63bb3da9-7372-4bec-915f-b61a09dbe679" />
          <attvalue for="1" value="1" />
          <attvalue for="4" value="neo.utils.misc.get_events" />
          <attvalue for="2" value="function" />
          <attvalue for="22" value="63bb3da9-7372-4bec-915f-b61a09dbe679" />
          <attvalue for="23" value="1077" />
          <attvalue for="35" value="{'trial_event_labels': 'CUE-OFF', 'performance_in_trial_str': 'correct_trial', 'belongs_to_trialtype': 'SGLF'}" />
          <attvalue for="9" value="&lt;[1077.0,1077.0]&gt;" />
        </attvalues>
      </node>
      <node id="Step 31" label="sem">
        <attvalues>
          <attvalue for="0" value="urn:fz-juelich.de:alpaca:function_execution:Python:bb407473457d8502fb3c2fbbac074a1f9a8c44a5087c93624350dc9b3e674bad:0376a8d4-84e0-4aad-a7ea-109d5eba12f6:scipy.stats.stats.sem#e59934bd-0402-41d2-b8cf-4357a7c2bce2;urn:fz-juelich.de:alpaca:function_execution:Python:bb407473457d8502fb3c2fbbac074a1f9a8c44a5087c93624350dc9b3e674bad:0376a8d4-84e0-4aad-a7ea-109d5eba12f6:scipy.stats.stats.sem#610aa8c5-612e-414c-8725-28d580bd7e4d" />
          <attvalue for="1" value="2" />
          <attvalue for="4" value="scipy.stats.stats.sem" />
          <attvalue for="2" value="function" />
          <attvalue for="22" value="610aa8c5-612e-414c-8725-28d580bd7e4d;e59934bd-0402-41d2-b8cf-4357a7c2bce2" />
          <attvalue for="23" value="739;1444" />
          <attvalue for="36" value="0" />
          <attvalue for="37" value="propagate" />
          <attvalue for="38" value="1" />
          <attvalue for="9" value="&lt;[1444.0,1444.0];[739.0,739.0]&gt;" />
        </attvalues>
      </node>
      <node id="Step 32" label="mean">
        <attvalues>
          <attvalue for="0" value="urn:fz-juelich.de:alpaca:function_execution:Python:bb407473457d8502fb3c2fbbac074a1f9a8c44a5087c93624350dc9b3e674bad:0376a8d4-84e0-4aad-a7ea-109d5eba12f6:numpy.mean#a05440e0-170e-4d46-b33f-07ee53aa540f;urn:fz-juelich.de:alpaca:function_execution:Python:bb407473457d8502fb3c2fbbac074a1f9a8c44a5087c93624350dc9b3e674bad:0376a8d4-84e0-4aad-a7ea-109d5eba12f6:numpy.mean#1961092d-61cf-4b05-a3b3-7eb3346adf21;urn:fz-juelich.de:alpaca:function_execution:Python:bb407473457d8502fb3c2fbbac074a1f9a8c44a5087c93624350dc9b3e674bad:0376a8d4-84e0-4aad-a7ea-109d5eba12f6:numpy.mean#9338eec7-0376-405c-8a87-bbd429b124c7;urn:fz-juelich.de:alpaca:function_execution:Python:bb407473457d8502fb3c2fbbac074a1f9a8c44a5087c93624350dc9b3e674bad:0376a8d4-84e0-4aad-a7ea-109d5eba12f6:numpy.mean#0433524c-9d71-4216-b602-15357835ea16;urn:fz-juelich.de:alpaca:function_execution:Python:bb407473457d8502fb3c2fbbac074a1f9a8c44a5087c93624350dc9b3e674bad:0376a8d4-84e0-4aad-a7ea-109d5eba12f6:numpy.mean#b2777394-df01-4f71-ac38-51417c1aa949;urn:fz-juelich.de:alpaca:function_execution:Python:bb407473457d8502fb3c2fbbac074a1f9a8c44a5087c93624350dc9b3e674bad:0376a8d4-84e0-4aad-a7ea-109d5eba12f6:numpy.mean#577ee19e-b6c3-4ad2-95e8-dfb39d5b60f0;urn:fz-juelich.de:alpaca:function_execution:Python:bb407473457d8502fb3c2fbbac074a1f9a8c44a5087c93624350dc9b3e674bad:0376a8d4-84e0-4aad-a7ea-109d5eba12f6:numpy.mean#e3159a4a-6982-4303-abe8-cc02df040d74;urn:fz-juelich.de:alpaca:function_execution:Python:bb407473457d8502fb3c2fbbac074a1f9a8c44a5087c93624350dc9b3e674bad:0376a8d4-84e0-4aad-a7ea-109d5eba12f6:numpy.mean#3a7183d8-99b0-44ca-98e1-81853f80ade0;urn:fz-juelich.de:alpaca:function_execution:Python:bb407473457d8502fb3c2fbbac074a1f9a8c44a5087c93624350dc9b3e674bad:0376a8d4-84e0-4aad-a7ea-109d5eba12f6:numpy.mean#73091eeb-3504-4584-aab6-e41fea50e0ef;urn:fz-juelich.de:alpaca:function_execution:Python:bb407473457d8502fb3c2fbbac074a1f9a8c44a5087c93624350dc9b3e674bad:0376a8d4-84e0-4aad-a7ea-109d5eba12f6:numpy.mean#526eeaf5-9eb5-45b0-a410-778e3348365b;urn:fz-juelich.de:alpaca:function_execution:Python:bb407473457d8502fb3c2fbbac074a1f9a8c44a5087c93624350dc9b3e674bad:0376a8d4-84e0-4aad-a7ea-109d5eba12f6:numpy.mean#0d3db68a-c2da-462f-8ddc-1e14b99da1cd;urn:fz-juelich.de:alpaca:function_execution:Python:bb407473457d8502fb3c2fbbac074a1f9a8c44a5087c93624350dc9b3e674bad:0376a8d4-84e0-4aad-a7ea-109d5eba12f6:numpy.mean#fe03d0da-65fb-46fa-a090-fbc612bd580d;urn:fz-juelich.de:alpaca:function_execution:Python:bb407473457d8502fb3c2fbbac074a1f9a8c44a5087c93624350dc9b3e674bad:0376a8d4-84e0-4aad-a7ea-109d5eba12f6:numpy.mean#37105500-692f-4b8b-ba3d-6aeda2471295;urn:fz-juelich.de:alpaca:function_execution:Python:bb407473457d8502fb3c2fbbac074a1f9a8c44a5087c93624350dc9b3e674bad:0376a8d4-84e0-4aad-a7ea-109d5eba12f6:numpy.mean#6e8a3194-2394-4314-a2a1-82d9d758a5ba;urn:fz-juelich.de:alpaca:function_execution:Python:bb407473457d8502fb3c2fbbac074a1f9a8c44a5087c93624350dc9b3e674bad:0376a8d4-84e0-4aad-a7ea-109d5eba12f6:numpy.mean#c3b5ed3c-5724-415f-b84d-576a4fccfe77;urn:fz-juelich.de:alpaca:function_execution:Python:bb407473457d8502fb3c2fbbac074a1f9a8c44a5087c93624350dc9b3e674bad:0376a8d4-84e0-4aad-a7ea-109d5eba12f6:numpy.mean#9b55df8e-c0ce-4f08-929a-3588031c17b7;urn:fz-juelich.de:alpaca:function_execution:Python:bb407473457d8502fb3c2fbbac074a1f9a8c44a5087c93624350dc9b3e674bad:0376a8d4-84e0-4aad-a7ea-109d5eba12f6:numpy.mean#6f8e8f23-728a-4d9c-b93b-e78c9eaf784e;urn:fz-juelich.de:alpaca:function_execution:Python:bb407473457d8502fb3c2fbbac074a1f9a8c44a5087c93624350dc9b3e674bad:0376a8d4-84e0-4aad-a7ea-109d5eba12f6:numpy.mean#48ecfb66-fb35-4200-812a-752348960dbc;urn:fz-juelich.de:alpaca:function_execution:Python:bb407473457d8502fb3c2fbbac074a1f9a8c44a5087c93624350dc9b3e674bad:0376a8d4-84e0-4aad-a7ea-109d5eba12f6:numpy.mean#54ccb675-62bd-466e-b3f4-dad25eccb7e5;urn:fz-juelich.de:alpaca:function_execution:Python:bb407473457d8502fb3c2fbbac074a1f9a8c44a5087c93624350dc9b3e674bad:0376a8d4-84e0-4aad-a7ea-109d5eba12f6:numpy.mean#1351fb0b-1fa8-4e2b-b64c-3e4a4dae4660;urn:fz-juelich.de:alpaca:function_execution:Python:bb407473457d8502fb3c2fbbac074a1f9a8c44a5087c93624350dc9b3e674bad:0376a8d4-84e0-4aad-a7ea-109d5eba12f6:numpy.mean#51f5e688-b429-4ab6-91d0-cfb8ed594c35;urn:fz-juelich.de:alpaca:function_execution:Python:bb407473457d8502fb3c2fbbac074a1f9a8c44a5087c93624350dc9b3e674bad:0376a8d4-84e0-4aad-a7ea-109d5eba12f6:numpy.mean#2d094ed9-43ea-4b76-bafe-d98e4c6d7d9c;urn:fz-juelich.de:alpaca:function_execution:Python:bb407473457d8502fb3c2fbbac074a1f9a8c44a5087c93624350dc9b3e674bad:0376a8d4-84e0-4aad-a7ea-109d5eba12f6:numpy.mean#f860b80a-4446-4b9d-96d4-7d71c145ce76;urn:fz-juelich.de:alpaca:function_execution:Python:bb407473457d8502fb3c2fbbac074a1f9a8c44a5087c93624350dc9b3e674bad:0376a8d4-84e0-4aad-a7ea-109d5eba12f6:numpy.mean#bc0b718a-157d-4e2c-9905-a72d57e36e9f;urn:fz-juelich.de:alpaca:function_execution:Python:bb407473457d8502fb3c2fbbac074a1f9a8c44a5087c93624350dc9b3e674bad:0376a8d4-84e0-4aad-a7ea-109d5eba12f6:numpy.mean#f85cb0df-c477-4802-bbc4-ce2371a982db;urn:fz-juelich.de:alpaca:function_execution:Python:bb407473457d8502fb3c2fbbac074a1f9a8c44a5087c93624350dc9b3e674bad:0376a8d4-84e0-4aad-a7ea-109d5eba12f6:numpy.mean#1ead8fca-43b7-494d-8f04-5b68575824d7;urn:fz-juelich.de:alpaca:function_execution:Python:bb407473457d8502fb3c2fbbac074a1f9a8c44a5087c93624350dc9b3e674bad:0376a8d4-84e0-4aad-a7ea-109d5eba12f6:numpy.mean#c5076895-20a7-44b7-a348-0c708b1f6a24;urn:fz-juelich.de:alpaca:function_execution:Python:bb407473457d8502fb3c2fbbac074a1f9a8c44a5087c93624350dc9b3e674bad:0376a8d4-84e0-4aad-a7ea-109d5eba12f6:numpy.mean#42a3b312-7e41-424e-99b3-0b707bf9dd81;urn:fz-juelich.de:alpaca:function_execution:Python:bb407473457d8502fb3c2fbbac074a1f9a8c44a5087c93624350dc9b3e674bad:0376a8d4-84e0-4aad-a7ea-109d5eba12f6:numpy.mean#5fbe89eb-479a-4894-aaa4-e1e2ad9dd2b9;urn:fz-juelich.de:alpaca:function_execution:Python:bb407473457d8502fb3c2fbbac074a1f9a8c44a5087c93624350dc9b3e674bad:0376a8d4-84e0-4aad-a7ea-109d5eba12f6:numpy.mean#7f82c512-274b-48c5-9916-a591e08bf120;urn:fz-juelich.de:alpaca:function_execution:Python:bb407473457d8502fb3c2fbbac074a1f9a8c44a5087c93624350dc9b3e674bad:0376a8d4-84e0-4aad-a7ea-109d5eba12f6:numpy.mean#8f747537-263d-4c03-9502-05c1f434c5ee;urn:fz-juelich.de:alpaca:function_execution:Python:bb407473457d8502fb3c2fbbac074a1f9a8c44a5087c93624350dc9b3e674bad:0376a8d4-84e0-4aad-a7ea-109d5eba12f6:numpy.mean#34980845-2282-4d1a-b3a6-b7e89e8dfa51;urn:fz-juelich.de:alpaca:function_execution:Python:bb407473457d8502fb3c2fbbac074a1f9a8c44a5087c93624350dc9b3e674bad:0376a8d4-84e0-4aad-a7ea-109d5eba12f6:numpy.mean#d44c9cc3-7fbd-4134-9dd1-9593eac53349;urn:fz-juelich.de:alpaca:function_execution:Python:bb407473457d8502fb3c2fbbac074a1f9a8c44a5087c93624350dc9b3e674bad:0376a8d4-84e0-4aad-a7ea-109d5eba12f6:numpy.mean#aae83820-ef1b-41f8-bf9c-b2988a502c8c;urn:fz-juelich.de:alpaca:function_execution:Python:bb407473457d8502fb3c2fbbac074a1f9a8c44a5087c93624350dc9b3e674bad:0376a8d4-84e0-4aad-a7ea-109d5eba12f6:numpy.mean#192ba62b-c54b-40e7-aa5f-268812405ff9;urn:fz-juelich.de:alpaca:function_execution:Python:bb407473457d8502fb3c2fbbac074a1f9a8c44a5087c93624350dc9b3e674bad:0376a8d4-84e0-4aad-a7ea-109d5eba12f6:numpy.mean#8c524909-c186-458b-975b-6a3e15228d1f;urn:fz-juelich.de:alpaca:function_execution:Python:bb407473457d8502fb3c2fbbac074a1f9a8c44a5087c93624350dc9b3e674bad:0376a8d4-84e0-4aad-a7ea-109d5eba12f6:numpy.mean#d39e2dfb-d267-428a-a8d1-7e3d1a00df53;urn:fz-juelich.de:alpaca:function_execution:Python:bb407473457d8502fb3c2fbbac074a1f9a8c44a5087c93624350dc9b3e674bad:0376a8d4-84e0-4aad-a7ea-109d5eba12f6:numpy.mean#1ff63fa0-d094-444f-a6cb-5f5abc8f2f23;urn:fz-juelich.de:alpaca:function_execution:Python:bb407473457d8502fb3c2fbbac074a1f9a8c44a5087c93624350dc9b3e674bad:0376a8d4-84e0-4aad-a7ea-109d5eba12f6:numpy.mean#a2110578-e174-44fa-9660-93ad57b0181c;urn:fz-juelich.de:alpaca:function_execution:Python:bb407473457d8502fb3c2fbbac074a1f9a8c44a5087c93624350dc9b3e674bad:0376a8d4-84e0-4aad-a7ea-109d5eba12f6:numpy.mean#ad57f83d-f497-426b-b3b2-d82bb01ca87f;urn:fz-juelich.de:alpaca:function_execution:Python:bb407473457d8502fb3c2fbbac074a1f9a8c44a5087c93624350dc9b3e674bad:0376a8d4-84e0-4aad-a7ea-109d5eba12f6:numpy.mean#d76aa57f-1df3-448a-a990-ed936d078e1d" />
          <attvalue for="1" value="41" />
          <attvalue for="4" value="numpy.mean" />
          <attvalue for="2" value="function" />
          <attvalue for="22" value="0433524c-9d71-4216-b602-15357835ea16;0d3db68a-c2da-462f-8ddc-1e14b99da1cd;1351fb0b-1fa8-4e2b-b64c-3e4a4dae4660;192ba62b-c54b-40e7-aa5f-268812405ff9;1961092d-61cf-4b05-a3b3-7eb3346adf21;1ead8fca-43b7-494d-8f04-5b68575824d7;1ff63fa0-d094-444f-a6cb-5f5abc8f2f23;2d094ed9-43ea-4b76-bafe-d98e4c6d7d9c;34980845-2282-4d1a-b3a6-b7e89e8dfa51;37105500-692f-4b8b-ba3d-6aeda2471295;3a7183d8-99b0-44ca-98e1-81853f80ade0;42a3b312-7e41-424e-99b3-0b707bf9dd81;48ecfb66-fb35-4200-812a-752348960dbc;51f5e688-b429-4ab6-91d0-cfb8ed594c35;526eeaf5-9eb5-45b0-a410-778e3348365b;54ccb675-62bd-466e-b3f4-dad25eccb7e5;577ee19e-b6c3-4ad2-95e8-dfb39d5b60f0;5fbe89eb-479a-4894-aaa4-e1e2ad9dd2b9;6e8a3194-2394-4314-a2a1-82d9d758a5ba;6f8e8f23-728a-4d9c-b93b-e78c9eaf784e;73091eeb-3504-4584-aab6-e41fea50e0ef;7f82c512-274b-48c5-9916-a591e08bf120;8c524909-c186-458b-975b-6a3e15228d1f;8f747537-263d-4c03-9502-05c1f434c5ee;9338eec7-0376-405c-8a87-bbd429b124c7;9b55df8e-c0ce-4f08-929a-3588031c17b7;a05440e0-170e-4d46-b33f-07ee53aa540f;a2110578-e174-44fa-9660-93ad57b0181c;aae83820-ef1b-41f8-bf9c-b2988a502c8c;ad57f83d-f497-426b-b3b2-d82bb01ca87f;b2777394-df01-4f71-ac38-51417c1aa949;bc0b718a-157d-4e2c-9905-a72d57e36e9f;c3b5ed3c-5724-415f-b84d-576a4fccfe77;c5076895-20a7-44b7-a348-0c708b1f6a24;d39e2dfb-d267-428a-a8d1-7e3d1a00df53;d44c9cc3-7fbd-4134-9dd1-9593eac53349;d76aa57f-1df3-448a-a990-ed936d078e1d;e3159a4a-6982-4303-abe8-cc02df040d74;f85cb0df-c477-4802-bbc4-ce2371a982db;f860b80a-4446-4b9d-96d4-7d71c145ce76;fe03d0da-65fb-46fa-a090-fbc612bd580d" />
          <attvalue for="23" value="1084;1089;1094;1099;1104;1109;1114;1119;1124;1129;1134;1139;1144;1149;1154;1159;1164;1169;1174;1179;1184;1189;1194;1199;1204;1209;1214;1219;1224;1229;1234;1239;1244;1249;1254;1259;1264;1269;1274;1279;1284" />
          <attvalue for="39" value="None" />
          <attvalue for="40" value="None" />
          <attvalue for="41" value="&lt;no value&gt;" />
          <attvalue for="42" value="0" />
          <attvalue for="43" value="&lt;no value&gt;" />
          <attvalue for="9" value="&lt;[1084.0,1084.0];[1089.0,1089.0];[1094.0,1094.0];[1099.0,1099.0];[1104.0,1104.0];[1109.0,1109.0];[1114.0,1114.0];[1119.0,1119.0];[1124.0,1124.0];[1129.0,1129.0];[1134.0,1134.0];[1139.0,1139.0];[1144.0,1144.0];[1149.0,1149.0];[1154.0,1154.0];[1159.0,1159.0];[1164.0,1164.0];[1169.0,1169.0];[1174.0,1174.0];[1179.0,1179.0];[1184.0,1184.0];[1189.0,1189.0];[1194.0,1194.0];[1199.0,1199.0];[1204.0,1204.0];[1209.0,1209.0];[1214.0,1214.0];[1219.0,1219.0];[1224.0,1224.0];[1229.0,1229.0];[1234.0,1234.0];[1239.0,1239.0];[1244.0,1244.0];[1249.0,1249.0];[1254.0,1254.0];[1259.0,1259.0];[1264.0,1264.0];[1269.0,1269.0];[1274.0,1274.0];[1279.0,1279.0];[1284.0,1284.0]&gt;" />
        </attvalues>
      </node>
      <node id="Step 33" label="welch_psd">
        <attvalues>
          <attvalue for="0" value="urn:fz-juelich.de:alpaca:function_execution:Python:bb407473457d8502fb3c2fbbac074a1f9a8c44a5087c93624350dc9b3e674bad:0376a8d4-84e0-4aad-a7ea-109d5eba12f6:elephant.spectral.welch_psd#5aaa09da-d420-4ead-8053-58183b10e78c;urn:fz-juelich.de:alpaca:function_execution:Python:bb407473457d8502fb3c2fbbac074a1f9a8c44a5087c93624350dc9b3e674bad:0376a8d4-84e0-4aad-a7ea-109d5eba12f6:elephant.spectral.welch_psd#44c1647a-e725-49b0-9fb1-c73d434cf5fe;urn:fz-juelich.de:alpaca:function_execution:Python:bb407473457d8502fb3c2fbbac074a1f9a8c44a5087c93624350dc9b3e674bad:0376a8d4-84e0-4aad-a7ea-109d5eba12f6:elephant.spectral.welch_psd#dc271783-9ef3-4f68-85b0-5b2c2d711bf3;urn:fz-juelich.de:alpaca:function_execution:Python:bb407473457d8502fb3c2fbbac074a1f9a8c44a5087c93624350dc9b3e674bad:0376a8d4-84e0-4aad-a7ea-109d5eba12f6:elephant.spectral.welch_psd#3eced0cc-f18e-41a5-9975-9f86b5c2755f;urn:fz-juelich.de:alpaca:function_execution:Python:bb407473457d8502fb3c2fbbac074a1f9a8c44a5087c93624350dc9b3e674bad:0376a8d4-84e0-4aad-a7ea-109d5eba12f6:elephant.spectral.welch_psd#87d961c1-05cb-4799-be9f-b72da2ce2f1d;urn:fz-juelich.de:alpaca:function_execution:Python:bb407473457d8502fb3c2fbbac074a1f9a8c44a5087c93624350dc9b3e674bad:0376a8d4-84e0-4aad-a7ea-109d5eba12f6:elephant.spectral.welch_psd#f9147ef6-3f0a-40aa-a0cb-0586329e25b7;urn:fz-juelich.de:alpaca:function_execution:Python:bb407473457d8502fb3c2fbbac074a1f9a8c44a5087c93624350dc9b3e674bad:0376a8d4-84e0-4aad-a7ea-109d5eba12f6:elephant.spectral.welch_psd#7d495136-e8d8-4f8b-8e6b-833c501b9631;urn:fz-juelich.de:alpaca:function_execution:Python:bb407473457d8502fb3c2fbbac074a1f9a8c44a5087c93624350dc9b3e674bad:0376a8d4-84e0-4aad-a7ea-109d5eba12f6:elephant.spectral.welch_psd#90ab37c5-0357-4601-bc48-68505203871d;urn:fz-juelich.de:alpaca:function_execution:Python:bb407473457d8502fb3c2fbbac074a1f9a8c44a5087c93624350dc9b3e674bad:0376a8d4-84e0-4aad-a7ea-109d5eba12f6:elephant.spectral.welch_psd#0459aa3e-c7ff-4890-8af0-99a1fc0a920f;urn:fz-juelich.de:alpaca:function_execution:Python:bb407473457d8502fb3c2fbbac074a1f9a8c44a5087c93624350dc9b3e674bad:0376a8d4-84e0-4aad-a7ea-109d5eba12f6:elephant.spectral.welch_psd#f9428ce9-c238-4a6f-91f9-27da4d928181;urn:fz-juelich.de:alpaca:function_execution:Python:bb407473457d8502fb3c2fbbac074a1f9a8c44a5087c93624350dc9b3e674bad:0376a8d4-84e0-4aad-a7ea-109d5eba12f6:elephant.spectral.welch_psd#1272018c-5717-44c8-996b-2144965d8817;urn:fz-juelich.de:alpaca:function_execution:Python:bb407473457d8502fb3c2fbbac074a1f9a8c44a5087c93624350dc9b3e674bad:0376a8d4-84e0-4aad-a7ea-109d5eba12f6:elephant.spectral.welch_psd#d245f99a-c0e5-42db-805d-02ab10210032;urn:fz-juelich.de:alpaca:function_execution:Python:bb407473457d8502fb3c2fbbac074a1f9a8c44a5087c93624350dc9b3e674bad:0376a8d4-84e0-4aad-a7ea-109d5eba12f6:elephant.spectral.welch_psd#ab308dec-4c48-4b58-8878-c3d8d0969b9e;urn:fz-juelich.de:alpaca:function_execution:Python:bb407473457d8502fb3c2fbbac074a1f9a8c44a5087c93624350dc9b3e674bad:0376a8d4-84e0-4aad-a7ea-109d5eba12f6:elephant.spectral.welch_psd#6dee188e-656e-407d-bfba-5e12c3053cf4;urn:fz-juelich.de:alpaca:function_execution:Python:bb407473457d8502fb3c2fbbac074a1f9a8c44a5087c93624350dc9b3e674bad:0376a8d4-84e0-4aad-a7ea-109d5eba12f6:elephant.spectral.welch_psd#ac937be5-cf31-4059-bf04-4d97d7fe1b4b;urn:fz-juelich.de:alpaca:function_execution:Python:bb407473457d8502fb3c2fbbac074a1f9a8c44a5087c93624350dc9b3e674bad:0376a8d4-84e0-4aad-a7ea-109d5eba12f6:elephant.spectral.welch_psd#18370f0d-dd2f-4799-9c98-a4651fce145d;urn:fz-juelich.de:alpaca:function_execution:Python:bb407473457d8502fb3c2fbbac074a1f9a8c44a5087c93624350dc9b3e674bad:0376a8d4-84e0-4aad-a7ea-109d5eba12f6:elephant.spectral.welch_psd#f1db8ef7-2221-4a94-afbc-a4d3185c41e8;urn:fz-juelich.de:alpaca:function_execution:Python:bb407473457d8502fb3c2fbbac074a1f9a8c44a5087c93624350dc9b3e674bad:0376a8d4-84e0-4aad-a7ea-109d5eba12f6:elephant.spectral.welch_psd#0343fb6d-3a80-437b-91eb-761840cc37a2;urn:fz-juelich.de:alpaca:function_execution:Python:bb407473457d8502fb3c2fbbac074a1f9a8c44a5087c93624350dc9b3e674bad:0376a8d4-84e0-4aad-a7ea-109d5eba12f6:elephant.spectral.welch_psd#efb1c0a2-21df-4671-a0fd-00586457868e;urn:fz-juelich.de:alpaca:function_execution:Python:bb407473457d8502fb3c2fbbac074a1f9a8c44a5087c93624350dc9b3e674bad:0376a8d4-84e0-4aad-a7ea-109d5eba12f6:elephant.spectral.welch_psd#63557c9d-f913-4395-b0f2-781b07c29173;urn:fz-juelich.de:alpaca:function_execution:Python:bb407473457d8502fb3c2fbbac074a1f9a8c44a5087c93624350dc9b3e674bad:0376a8d4-84e0-4aad-a7ea-109d5eba12f6:elephant.spectral.welch_psd#1f4a2186-54f6-4df4-abf3-55f648c1fb6c;urn:fz-juelich.de:alpaca:function_execution:Python:bb407473457d8502fb3c2fbbac074a1f9a8c44a5087c93624350dc9b3e674bad:0376a8d4-84e0-4aad-a7ea-109d5eba12f6:elephant.spectral.welch_psd#f4c1c50d-d0be-4586-8c8a-afa9efc46e65;urn:fz-juelich.de:alpaca:function_execution:Python:bb407473457d8502fb3c2fbbac074a1f9a8c44a5087c93624350dc9b3e674bad:0376a8d4-84e0-4aad-a7ea-109d5eba12f6:elephant.spectral.welch_psd#ef5bc83b-7d43-4454-be08-4e13af5ed1bd;urn:fz-juelich.de:alpaca:function_execution:Python:bb407473457d8502fb3c2fbbac074a1f9a8c44a5087c93624350dc9b3e674bad:0376a8d4-84e0-4aad-a7ea-109d5eba12f6:elephant.spectral.welch_psd#8f30a1ea-7c80-42ca-8149-f3a1737891c1;urn:fz-juelich.de:alpaca:function_execution:Python:bb407473457d8502fb3c2fbbac074a1f9a8c44a5087c93624350dc9b3e674bad:0376a8d4-84e0-4aad-a7ea-109d5eba12f6:elephant.spectral.welch_psd#d078866a-772a-4450-a418-77dae0139cd9;urn:fz-juelich.de:alpaca:function_execution:Python:bb407473457d8502fb3c2fbbac074a1f9a8c44a5087c93624350dc9b3e674bad:0376a8d4-84e0-4aad-a7ea-109d5eba12f6:elephant.spectral.welch_psd#8bd65eab-e290-403f-bda8-e40af25af42b;urn:fz-juelich.de:alpaca:function_execution:Python:bb407473457d8502fb3c2fbbac074a1f9a8c44a5087c93624350dc9b3e674bad:0376a8d4-84e0-4aad-a7ea-109d5eba12f6:elephant.spectral.welch_psd#96ab3db5-be15-4502-b3ac-bd331b74437d;urn:fz-juelich.de:alpaca:function_execution:Python:bb407473457d8502fb3c2fbbac074a1f9a8c44a5087c93624350dc9b3e674bad:0376a8d4-84e0-4aad-a7ea-109d5eba12f6:elephant.spectral.welch_psd#62464f47-ce88-4d15-9bc0-f9d507871a59;urn:fz-juelich.de:alpaca:function_execution:Python:bb407473457d8502fb3c2fbbac074a1f9a8c44a5087c93624350dc9b3e674bad:0376a8d4-84e0-4aad-a7ea-109d5eba12f6:elephant.spectral.welch_psd#00833ead-62b6-4c42-b887-9e1440629451;urn:fz-juelich.de:alpaca:function_execution:Python:bb407473457d8502fb3c2fbbac074a1f9a8c44a5087c93624350dc9b3e674bad:0376a8d4-84e0-4aad-a7ea-109d5eba12f6:elephant.spectral.welch_psd#2b150b11-85b1-4928-b1e7-1dd800eca449;urn:fz-juelich.de:alpaca:function_execution:Python:bb407473457d8502fb3c2fbbac074a1f9a8c44a5087c93624350dc9b3e674bad:0376a8d4-84e0-4aad-a7ea-109d5eba12f6:elephant.spectral.welch_psd#474a3643-289e-4d73-9c0a-ba1d4f5eeabd;urn:fz-juelich.de:alpaca:function_execution:Python:bb407473457d8502fb3c2fbbac074a1f9a8c44a5087c93624350dc9b3e674bad:0376a8d4-84e0-4aad-a7ea-109d5eba12f6:elephant.spectral.welch_psd#883d4d13-ed68-4d4f-837e-f65705614526;urn:fz-juelich.de:alpaca:function_execution:Python:bb407473457d8502fb3c2fbbac074a1f9a8c44a5087c93624350dc9b3e674bad:0376a8d4-84e0-4aad-a7ea-109d5eba12f6:elephant.spectral.welch_psd#18893734-c530-443d-96cd-f85ae8212667;urn:fz-juelich.de:alpaca:function_execution:Python:bb407473457d8502fb3c2fbbac074a1f9a8c44a5087c93624350dc9b3e674bad:0376a8d4-84e0-4aad-a7ea-109d5eba12f6:elephant.spectral.welch_psd#bbfb1014-fcc6-4260-8777-9d9b4fb57ef2;urn:fz-juelich.de:alpaca:function_execution:Python:bb407473457d8502fb3c2fbbac074a1f9a8c44a5087c93624350dc9b3e674bad:0376a8d4-84e0-4aad-a7ea-109d5eba12f6:elephant.spectral.welch_psd#46640211-7428-44b5-9fa1-8fd36c96d953;urn:fz-juelich.de:alpaca:function_execution:Python:bb407473457d8502fb3c2fbbac074a1f9a8c44a5087c93624350dc9b3e674bad:0376a8d4-84e0-4aad-a7ea-109d5eba12f6:elephant.spectral.welch_psd#bcaacbcb-5d8d-4d60-809a-d3dcdc833a3b" />
          <attvalue for="1" value="36" />
          <attvalue for="4" value="elephant.spectral.welch_psd" />
          <attvalue for="2" value="function" />
          <attvalue for="22" value="00833ead-62b6-4c42-b887-9e1440629451;0343fb6d-3a80-437b-91eb-761840cc37a2;0459aa3e-c7ff-4890-8af0-99a1fc0a920f;1272018c-5717-44c8-996b-2144965d8817;18370f0d-dd2f-4799-9c98-a4651fce145d;18893734-c530-443d-96cd-f85ae8212667;1f4a2186-54f6-4df4-abf3-55f648c1fb6c;2b150b11-85b1-4928-b1e7-1dd800eca449;3eced0cc-f18e-41a5-9975-9f86b5c2755f;44c1647a-e725-49b0-9fb1-c73d434cf5fe;46640211-7428-44b5-9fa1-8fd36c96d953;474a3643-289e-4d73-9c0a-ba1d4f5eeabd;5aaa09da-d420-4ead-8053-58183b10e78c;62464f47-ce88-4d15-9bc0-f9d507871a59;63557c9d-f913-4395-b0f2-781b07c29173;6dee188e-656e-407d-bfba-5e12c3053cf4;7d495136-e8d8-4f8b-8e6b-833c501b9631;87d961c1-05cb-4799-be9f-b72da2ce2f1d;883d4d13-ed68-4d4f-837e-f65705614526;8bd65eab-e290-403f-bda8-e40af25af42b;8f30a1ea-7c80-42ca-8149-f3a1737891c1;90ab37c5-0357-4601-bc48-68505203871d;96ab3db5-be15-4502-b3ac-bd331b74437d;ab308dec-4c48-4b58-8878-c3d8d0969b9e;ac937be5-cf31-4059-bf04-4d97d7fe1b4b;bbfb1014-fcc6-4260-8777-9d9b4fb57ef2;bcaacbcb-5d8d-4d60-809a-d3dcdc833a3b;d078866a-772a-4450-a418-77dae0139cd9;d245f99a-c0e5-42db-805d-02ab10210032;dc271783-9ef3-4f68-85b0-5b2c2d711bf3;ef5bc83b-7d43-4454-be08-4e13af5ed1bd;efb1c0a2-21df-4671-a0fd-00586457868e;f1db8ef7-2221-4a94-afbc-a4d3185c41e8;f4c1c50d-d0be-4586-8c8a-afa9efc46e65;f9147ef6-3f0a-40aa-a0cb-0586329e25b7;f9428ce9-c238-4a6f-91f9-27da4d928181" />
          <attvalue for="23" value="191;196;201;206;211;216;221;226;231;236;241;246;251;256;261;266;271;276;281;286;291;296;301;306;311;316;321;326;331;336;341;346;351;356;361;366" />
          <attvalue for="44" value="None" />
          <attvalue for="45" value="hann" />
          <attvalue for="46" value="-1" />
          <attvalue for="47" value="None" />
          <attvalue for="48" value="constant" />
          <attvalue for="49" value="2.0 Hz" />
          <attvalue for="50" value="true" />
          <attvalue for="51" value="8" />
          <attvalue for="52" value="0.5" />
          <attvalue for="53" value="1.0" />
          <attvalue for="54" value="density" />
          <attvalue for="9" value="&lt;[191.0,191.0];[196.0,196.0];[201.0,201.0];[206.0,206.0];[211.0,211.0];[216.0,216.0];[221.0,221.0];[226.0,226.0];[231.0,231.0];[236.0,236.0];[241.0,241.0];[246.0,246.0];[251.0,251.0];[256.0,256.0];[261.0,261.0];[266.0,266.0];[271.0,271.0];[276.0,276.0];[281.0,281.0];[286.0,286.0];[291.0,291.0];[296.0,296.0];[301.0,301.0];[306.0,306.0];[311.0,311.0];[316.0,316.0];[321.0,321.0];[326.0,326.0];[331.0,331.0];[336.0,336.0];[341.0,341.0];[346.0,346.0];[351.0,351.0];[356.0,356.0];[361.0,361.0];[366.0,366.0]&gt;" />
        </attvalues>
      </node>
      <node id="Step 34" label="AnalogSignal.downsample">
        <attvalues>
          <attvalue for="0" value="urn:fz-juelich.de:alpaca:function_execution:Python:bb407473457d8502fb3c2fbbac074a1f9a8c44a5087c93624350dc9b3e674bad:0376a8d4-84e0-4aad-a7ea-109d5eba12f6:neo.core.analogsignal.AnalogSignal.downsample#b781c4dd-0562-4b0d-8021-be3d63309636;urn:fz-juelich.de:alpaca:function_execution:Python:bb407473457d8502fb3c2fbbac074a1f9a8c44a5087c93624350dc9b3e674bad:0376a8d4-84e0-4aad-a7ea-109d5eba12f6:neo.core.analogsignal.AnalogSignal.downsample#90302610-d3d5-4173-b080-593034760b91;urn:fz-juelich.de:alpaca:function_execution:Python:bb407473457d8502fb3c2fbbac074a1f9a8c44a5087c93624350dc9b3e674bad:0376a8d4-84e0-4aad-a7ea-109d5eba12f6:neo.core.analogsignal.AnalogSignal.downsample#20eb9413-cda6-429a-a829-d574a66f5474;urn:fz-juelich.de:alpaca:function_execution:Python:bb407473457d8502fb3c2fbbac074a1f9a8c44a5087c93624350dc9b3e674bad:0376a8d4-84e0-4aad-a7ea-109d5eba12f6:neo.core.analogsignal.AnalogSignal.downsample#b9b727a9-be50-431f-884e-5d97dd46113c;urn:fz-juelich.de:alpaca:function_execution:Python:bb407473457d8502fb3c2fbbac074a1f9a8c44a5087c93624350dc9b3e674bad:0376a8d4-84e0-4aad-a7ea-109d5eba12f6:neo.core.analogsignal.AnalogSignal.downsample#49202d4a-e4be-48f6-a16b-ffbb92fc5389;urn:fz-juelich.de:alpaca:function_execution:Python:bb407473457d8502fb3c2fbbac074a1f9a8c44a5087c93624350dc9b3e674bad:0376a8d4-84e0-4aad-a7ea-109d5eba12f6:neo.core.analogsignal.AnalogSignal.downsample#689ff4a6-c76f-496c-b5c2-f1f7bf77226b;urn:fz-juelich.de:alpaca:function_execution:Python:bb407473457d8502fb3c2fbbac074a1f9a8c44a5087c93624350dc9b3e674bad:0376a8d4-84e0-4aad-a7ea-109d5eba12f6:neo.core.analogsignal.AnalogSignal.downsample#1f1bd88b-8079-44f1-bcbb-c819969fc2db;urn:fz-juelich.de:alpaca:function_execution:Python:bb407473457d8502fb3c2fbbac074a1f9a8c44a5087c93624350dc9b3e674bad:0376a8d4-84e0-4aad-a7ea-109d5eba12f6:neo.core.analogsignal.AnalogSignal.downsample#b52ca3c9-c282-4517-83a9-27d3bbfbf6d2;urn:fz-juelich.de:alpaca:function_execution:Python:bb407473457d8502fb3c2fbbac074a1f9a8c44a5087c93624350dc9b3e674bad:0376a8d4-84e0-4aad-a7ea-109d5eba12f6:neo.core.analogsignal.AnalogSignal.downsample#9807c518-6949-46f5-9efa-d94db59f2621;urn:fz-juelich.de:alpaca:function_execution:Python:bb407473457d8502fb3c2fbbac074a1f9a8c44a5087c93624350dc9b3e674bad:0376a8d4-84e0-4aad-a7ea-109d5eba12f6:neo.core.analogsignal.AnalogSignal.downsample#aff73cc3-527a-4445-9d74-23486209cbcc;urn:fz-juelich.de:alpaca:function_execution:Python:bb407473457d8502fb3c2fbbac074a1f9a8c44a5087c93624350dc9b3e674bad:0376a8d4-84e0-4aad-a7ea-109d5eba12f6:neo.core.analogsignal.AnalogSignal.downsample#9424aa0c-24d2-470d-bc46-fa89dadd8c25;urn:fz-juelich.de:alpaca:function_execution:Python:bb407473457d8502fb3c2fbbac074a1f9a8c44a5087c93624350dc9b3e674bad:0376a8d4-84e0-4aad-a7ea-109d5eba12f6:neo.core.analogsignal.AnalogSignal.downsample#08765559-cb86-44f1-8346-0bac796ee5be;urn:fz-juelich.de:alpaca:function_execution:Python:bb407473457d8502fb3c2fbbac074a1f9a8c44a5087c93624350dc9b3e674bad:0376a8d4-84e0-4aad-a7ea-109d5eba12f6:neo.core.analogsignal.AnalogSignal.downsample#9eac626d-c896-4807-bcf9-e8e4e5595584;urn:fz-juelich.de:alpaca:function_execution:Python:bb407473457d8502fb3c2fbbac074a1f9a8c44a5087c93624350dc9b3e674bad:0376a8d4-84e0-4aad-a7ea-109d5eba12f6:neo.core.analogsignal.AnalogSignal.downsample#25f12395-1897-43e6-a106-457ea6c8116b;urn:fz-juelich.de:alpaca:function_execution:Python:bb407473457d8502fb3c2fbbac074a1f9a8c44a5087c93624350dc9b3e674bad:0376a8d4-84e0-4aad-a7ea-109d5eba12f6:neo.core.analogsignal.AnalogSignal.downsample#ff189bee-4d52-4d28-806a-233bbe666a77;urn:fz-juelich.de:alpaca:function_execution:Python:bb407473457d8502fb3c2fbbac074a1f9a8c44a5087c93624350dc9b3e674bad:0376a8d4-84e0-4aad-a7ea-109d5eba12f6:neo.core.analogsignal.AnalogSignal.downsample#69c54d2b-fc4b-43a1-87c7-4d31878875e6;urn:fz-juelich.de:alpaca:function_execution:Python:bb407473457d8502fb3c2fbbac074a1f9a8c44a5087c93624350dc9b3e674bad:0376a8d4-84e0-4aad-a7ea-109d5eba12f6:neo.core.analogsignal.AnalogSignal.downsample#a481ddd2-f6bf-4bd4-a142-62dfe588b82c;urn:fz-juelich.de:alpaca:function_execution:Python:bb407473457d8502fb3c2fbbac074a1f9a8c44a5087c93624350dc9b3e674bad:0376a8d4-84e0-4aad-a7ea-109d5eba12f6:neo.core.analogsignal.AnalogSignal.downsample#6ea45e22-ac55-4a97-808c-8d8471e141fe;urn:fz-juelich.de:alpaca:function_execution:Python:bb407473457d8502fb3c2fbbac074a1f9a8c44a5087c93624350dc9b3e674bad:0376a8d4-84e0-4aad-a7ea-109d5eba12f6:neo.core.analogsignal.AnalogSignal.downsample#ed2cd7eb-43ca-4834-bcc3-84efbab7c2dc;urn:fz-juelich.de:alpaca:function_execution:Python:bb407473457d8502fb3c2fbbac074a1f9a8c44a5087c93624350dc9b3e674bad:0376a8d4-84e0-4aad-a7ea-109d5eba12f6:neo.core.analogsignal.AnalogSignal.downsample#e33e60b4-0518-430b-b245-c2d4d2440dcd;urn:fz-juelich.de:alpaca:function_execution:Python:bb407473457d8502fb3c2fbbac074a1f9a8c44a5087c93624350dc9b3e674bad:0376a8d4-84e0-4aad-a7ea-109d5eba12f6:neo.core.analogsignal.AnalogSignal.downsample#c587dee9-c3a6-4c38-8f96-eecb18acdf93;urn:fz-juelich.de:alpaca:function_execution:Python:bb407473457d8502fb3c2fbbac074a1f9a8c44a5087c93624350dc9b3e674bad:0376a8d4-84e0-4aad-a7ea-109d5eba12f6:neo.core.analogsignal.AnalogSignal.downsample#77de4046-7c92-498b-8792-91790c07b95a;urn:fz-juelich.de:alpaca:function_execution:Python:bb407473457d8502fb3c2fbbac074a1f9a8c44a5087c93624350dc9b3e674bad:0376a8d4-84e0-4aad-a7ea-109d5eba12f6:neo.core.analogsignal.AnalogSignal.downsample#e071ebf2-4a68-4262-8a82-55004af2e525;urn:fz-juelich.de:alpaca:function_execution:Python:bb407473457d8502fb3c2fbbac074a1f9a8c44a5087c93624350dc9b3e674bad:0376a8d4-84e0-4aad-a7ea-109d5eba12f6:neo.core.analogsignal.AnalogSignal.downsample#377502da-626e-4368-976e-1c8535f6b473;urn:fz-juelich.de:alpaca:function_execution:Python:bb407473457d8502fb3c2fbbac074a1f9a8c44a5087c93624350dc9b3e674bad:0376a8d4-84e0-4aad-a7ea-109d5eba12f6:neo.core.analogsignal.AnalogSignal.downsample#33418f48-0ee4-4254-9d82-404c6fe81e90;urn:fz-juelich.de:alpaca:function_execution:Python:bb407473457d8502fb3c2fbbac074a1f9a8c44a5087c93624350dc9b3e674bad:0376a8d4-84e0-4aad-a7ea-109d5eba12f6:neo.core.analogsignal.AnalogSignal.downsample#0ec65442-f819-478c-b64c-677fdb24c954;urn:fz-juelich.de:alpaca:function_execution:Python:bb407473457d8502fb3c2fbbac074a1f9a8c44a5087c93624350dc9b3e674bad:0376a8d4-84e0-4aad-a7ea-109d5eba12f6:neo.core.analogsignal.AnalogSignal.downsample#caf10b62-455c-45fa-af14-f6a42e588709;urn:fz-juelich.de:alpaca:function_execution:Python:bb407473457d8502fb3c2fbbac074a1f9a8c44a5087c93624350dc9b3e674bad:0376a8d4-84e0-4aad-a7ea-109d5eba12f6:neo.core.analogsignal.AnalogSignal.downsample#d3cc61a3-8f11-4568-8f83-cf75cd00c7cf;urn:fz-juelich.de:alpaca:function_execution:Python:bb407473457d8502fb3c2fbbac074a1f9a8c44a5087c93624350dc9b3e674bad:0376a8d4-84e0-4aad-a7ea-109d5eba12f6:neo.core.analogsignal.AnalogSignal.downsample#dddebb7b-37e8-4056-b448-340c0c59698c;urn:fz-juelich.de:alpaca:function_execution:Python:bb407473457d8502fb3c2fbbac074a1f9a8c44a5087c93624350dc9b3e674bad:0376a8d4-84e0-4aad-a7ea-109d5eba12f6:neo.core.analogsignal.AnalogSignal.downsample#9c811fb6-342b-439c-9622-23bae63b090f;urn:fz-juelich.de:alpaca:function_execution:Python:bb407473457d8502fb3c2fbbac074a1f9a8c44a5087c93624350dc9b3e674bad:0376a8d4-84e0-4aad-a7ea-109d5eba12f6:neo.core.analogsignal.AnalogSignal.downsample#c6a3d114-c279-439f-823d-f0ed096c136f;urn:fz-juelich.de:alpaca:function_execution:Python:bb407473457d8502fb3c2fbbac074a1f9a8c44a5087c93624350dc9b3e674bad:0376a8d4-84e0-4aad-a7ea-109d5eba12f6:neo.core.analogsignal.AnalogSignal.downsample#33d6c07e-9521-4e31-aa52-f47bcaa6e6c9;urn:fz-juelich.de:alpaca:function_execution:Python:bb407473457d8502fb3c2fbbac074a1f9a8c44a5087c93624350dc9b3e674bad:0376a8d4-84e0-4aad-a7ea-109d5eba12f6:neo.core.analogsignal.AnalogSignal.downsample#0df0f72c-0e06-41c2-8f50-79901ad12eb6;urn:fz-juelich.de:alpaca:function_execution:Python:bb407473457d8502fb3c2fbbac074a1f9a8c44a5087c93624350dc9b3e674bad:0376a8d4-84e0-4aad-a7ea-109d5eba12f6:neo.core.analogsignal.AnalogSignal.downsample#ab78c5f5-8e4d-4e7a-95b2-ba1c077a5e46;urn:fz-juelich.de:alpaca:function_execution:Python:bb407473457d8502fb3c2fbbac074a1f9a8c44a5087c93624350dc9b3e674bad:0376a8d4-84e0-4aad-a7ea-109d5eba12f6:neo.core.analogsignal.AnalogSignal.downsample#3a684460-ae85-407a-b0e2-51bde5779cac;urn:fz-juelich.de:alpaca:function_execution:Python:bb407473457d8502fb3c2fbbac074a1f9a8c44a5087c93624350dc9b3e674bad:0376a8d4-84e0-4aad-a7ea-109d5eba12f6:neo.core.analogsignal.AnalogSignal.downsample#9dbcae9b-9af7-4c79-b73c-06d592c45c85;urn:fz-juelich.de:alpaca:function_execution:Python:bb407473457d8502fb3c2fbbac074a1f9a8c44a5087c93624350dc9b3e674bad:0376a8d4-84e0-4aad-a7ea-109d5eba12f6:neo.core.analogsignal.AnalogSignal.downsample#b66ce890-a8ed-4b0f-9b0d-c083b68e24ce;urn:fz-juelich.de:alpaca:function_execution:Python:bb407473457d8502fb3c2fbbac074a1f9a8c44a5087c93624350dc9b3e674bad:0376a8d4-84e0-4aad-a7ea-109d5eba12f6:neo.core.analogsignal.AnalogSignal.downsample#c8e2d4a0-f93d-4d3f-bdf9-e78183785d2a;urn:fz-juelich.de:alpaca:function_execution:Python:bb407473457d8502fb3c2fbbac074a1f9a8c44a5087c93624350dc9b3e674bad:0376a8d4-84e0-4aad-a7ea-109d5eba12f6:neo.core.analogsignal.AnalogSignal.downsample#1d3ab51f-9a99-431a-9633-a593e8cc3a3d;urn:fz-juelich.de:alpaca:function_execution:Python:bb407473457d8502fb3c2fbbac074a1f9a8c44a5087c93624350dc9b3e674bad:0376a8d4-84e0-4aad-a7ea-109d5eba12f6:neo.core.analogsignal.AnalogSignal.downsample#536cf493-9912-4612-bd57-085d455b9c81;urn:fz-juelich.de:alpaca:function_execution:Python:bb407473457d8502fb3c2fbbac074a1f9a8c44a5087c93624350dc9b3e674bad:0376a8d4-84e0-4aad-a7ea-109d5eba12f6:neo.core.analogsignal.AnalogSignal.downsample#89226889-5763-479c-9aba-5a272e1fd62d" />
          <attvalue for="1" value="41" />
          <attvalue for="4" value="neo.core.analogsignal.AnalogSignal.downsample" />
          <attvalue for="2" value="function" />
          <attvalue for="22" value="08765559-cb86-44f1-8346-0bac796ee5be;0df0f72c-0e06-41c2-8f50-79901ad12eb6;0ec65442-f819-478c-b64c-677fdb24c954;1d3ab51f-9a99-431a-9633-a593e8cc3a3d;1f1bd88b-8079-44f1-bcbb-c819969fc2db;20eb9413-cda6-429a-a829-d574a66f5474;25f12395-1897-43e6-a106-457ea6c8116b;33418f48-0ee4-4254-9d82-404c6fe81e90;33d6c07e-9521-4e31-aa52-f47bcaa6e6c9;377502da-626e-4368-976e-1c8535f6b473;3a684460-ae85-407a-b0e2-51bde5779cac;49202d4a-e4be-48f6-a16b-ffbb92fc5389;536cf493-9912-4612-bd57-085d455b9c81;689ff4a6-c76f-496c-b5c2-f1f7bf77226b;69c54d2b-fc4b-43a1-87c7-4d31878875e6;6ea45e22-ac55-4a97-808c-8d8471e141fe;77de4046-7c92-498b-8792-91790c07b95a;89226889-5763-479c-9aba-5a272e1fd62d;90302610-d3d5-4173-b080-593034760b91;9424aa0c-24d2-470d-bc46-fa89dadd8c25;9807c518-6949-46f5-9efa-d94db59f2621;9c811fb6-342b-439c-9622-23bae63b090f;9dbcae9b-9af7-4c79-b73c-06d592c45c85;9eac626d-c896-4807-bcf9-e8e4e5595584;a481ddd2-f6bf-4bd4-a142-62dfe588b82c;ab78c5f5-8e4d-4e7a-95b2-ba1c077a5e46;aff73cc3-527a-4445-9d74-23486209cbcc;b52ca3c9-c282-4517-83a9-27d3bbfbf6d2;b66ce890-a8ed-4b0f-9b0d-c083b68e24ce;b781c4dd-0562-4b0d-8021-be3d63309636;b9b727a9-be50-431f-884e-5d97dd46113c;c587dee9-c3a6-4c38-8f96-eecb18acdf93;c6a3d114-c279-439f-823d-f0ed096c136f;c8e2d4a0-f93d-4d3f-bdf9-e78183785d2a;caf10b62-455c-45fa-af14-f6a42e588709;d3cc61a3-8f11-4568-8f83-cf75cd00c7cf;dddebb7b-37e8-4056-b448-340c0c59698c;e071ebf2-4a68-4262-8a82-55004af2e525;e33e60b4-0518-430b-b245-c2d4d2440dcd;ed2cd7eb-43ca-4834-bcc3-84efbab7c2dc;ff189bee-4d52-4d28-806a-233bbe666a77" />
          <attvalue for="23" value="1082;1087;1092;1097;1102;1107;1112;1117;1122;1127;1132;1137;1142;1147;1152;1157;1162;1167;1172;1177;1182;1187;1192;1197;1202;1207;1212;1217;1222;1227;1232;1237;1242;1247;1252;1257;1262;1267;1272;1277;1282" />
          <attvalue for="55" value="60" />
          <attvalue for="9" value="&lt;[1082.0,1082.0];[1087.0,1087.0];[1092.0,1092.0];[1097.0,1097.0];[1102.0,1102.0];[1107.0,1107.0];[1112.0,1112.0];[1117.0,1117.0];[1122.0,1122.0];[1127.0,1127.0];[1132.0,1132.0];[1137.0,1137.0];[1142.0,1142.0];[1147.0,1147.0];[1152.0,1152.0];[1157.0,1157.0];[1162.0,1162.0];[1167.0,1167.0];[1172.0,1172.0];[1177.0,1177.0];[1182.0,1182.0];[1187.0,1187.0];[1192.0,1192.0];[1197.0,1197.0];[1202.0,1202.0];[1207.0,1207.0];[1212.0,1212.0];[1217.0,1217.0];[1222.0,1222.0];[1227.0,1227.0];[1232.0,1232.0];[1237.0,1237.0];[1242.0,1242.0];[1247.0,1247.0];[1252.0,1252.0];[1257.0,1257.0];[1262.0,1262.0];[1267.0,1267.0];[1272.0,1272.0];[1277.0,1277.0];[1282.0,1282.0]&gt;" />
        </attvalues>
      </node>
      <node id="Step 35" label="vstack_quantities">
        <attvalues>
          <attvalue for="0" value="urn:fz-juelich.de:alpaca:function_execution:Python:bb407473457d8502fb3c2fbbac074a1f9a8c44a5087c93624350dc9b3e674bad:0376a8d4-84e0-4aad-a7ea-109d5eba12f6:__main__.vstack_quantities#bd185ec9-2d9b-4588-9fc3-7135d60e284f" />
          <attvalue for="1" value="1" />
          <attvalue for="4" value="__main__.vstack_quantities" />
          <attvalue for="2" value="function" />
          <attvalue for="22" value="bd185ec9-2d9b-4588-9fc3-7135d60e284f" />
          <attvalue for="23" value="181" />
          <attvalue for="9" value="&lt;[181.0,181.0]&gt;" />
        </attvalues>
      </node>
      <node id="Step 36" label="select_channels">
        <attvalues>
          <attvalue for="0" value="urn:fz-juelich.de:alpaca:function_execution:Python:bb407473457d8502fb3c2fbbac074a1f9a8c44a5087c93624350dc9b3e674bad:0376a8d4-84e0-4aad-a7ea-109d5eba12f6:__main__.select_channels#afe4dfa0-eb77-40c4-b72b-79f83b066c27;urn:fz-juelich.de:alpaca:function_execution:Python:bb407473457d8502fb3c2fbbac074a1f9a8c44a5087c93624350dc9b3e674bad:0376a8d4-84e0-4aad-a7ea-109d5eba12f6:__main__.select_channels#9c19975f-dab3-4145-80a5-d8e890f886ce;urn:fz-juelich.de:alpaca:function_execution:Python:bb407473457d8502fb3c2fbbac074a1f9a8c44a5087c93624350dc9b3e674bad:0376a8d4-84e0-4aad-a7ea-109d5eba12f6:__main__.select_channels#d65b0465-fe77-4aac-825b-243116d1dff0;urn:fz-juelich.de:alpaca:function_execution:Python:bb407473457d8502fb3c2fbbac074a1f9a8c44a5087c93624350dc9b3e674bad:0376a8d4-84e0-4aad-a7ea-109d5eba12f6:__main__.select_channels#f923d84c-dbf2-408c-818b-4e09ea332a00;urn:fz-juelich.de:alpaca:function_execution:Python:bb407473457d8502fb3c2fbbac074a1f9a8c44a5087c93624350dc9b3e674bad:0376a8d4-84e0-4aad-a7ea-109d5eba12f6:__main__.select_channels#b3b481c8-b1a9-4a1c-ac32-f45c8ccb8d0f;urn:fz-juelich.de:alpaca:function_execution:Python:bb407473457d8502fb3c2fbbac074a1f9a8c44a5087c93624350dc9b3e674bad:0376a8d4-84e0-4aad-a7ea-109d5eba12f6:__main__.select_channels#d70b52e6-b984-4134-9d5c-fdca6d432b06;urn:fz-juelich.de:alpaca:function_execution:Python:bb407473457d8502fb3c2fbbac074a1f9a8c44a5087c93624350dc9b3e674bad:0376a8d4-84e0-4aad-a7ea-109d5eba12f6:__main__.select_channels#e686805b-4f1e-454c-9409-1fb355ab58ea;urn:fz-juelich.de:alpaca:function_execution:Python:bb407473457d8502fb3c2fbbac074a1f9a8c44a5087c93624350dc9b3e674bad:0376a8d4-84e0-4aad-a7ea-109d5eba12f6:__main__.select_channels#e1274f44-41dc-4fd1-8264-81b0a1fc49ac;urn:fz-juelich.de:alpaca:function_execution:Python:bb407473457d8502fb3c2fbbac074a1f9a8c44a5087c93624350dc9b3e674bad:0376a8d4-84e0-4aad-a7ea-109d5eba12f6:__main__.select_channels#e3b59086-50e8-4e57-9928-0edea9019396;urn:fz-juelich.de:alpaca:function_execution:Python:bb407473457d8502fb3c2fbbac074a1f9a8c44a5087c93624350dc9b3e674bad:0376a8d4-84e0-4aad-a7ea-109d5eba12f6:__main__.select_channels#bbf12aec-cb0d-4aa5-95d4-13be3ce5208b;urn:fz-juelich.de:alpaca:function_execution:Python:bb407473457d8502fb3c2fbbac074a1f9a8c44a5087c93624350dc9b3e674bad:0376a8d4-84e0-4aad-a7ea-109d5eba12f6:__main__.select_channels#bef36c2a-9f30-4e8d-b027-2c38ec3aa88c;urn:fz-juelich.de:alpaca:function_execution:Python:bb407473457d8502fb3c2fbbac074a1f9a8c44a5087c93624350dc9b3e674bad:0376a8d4-84e0-4aad-a7ea-109d5eba12f6:__main__.select_channels#94a7b0fe-3fe1-4373-9197-c29e37b80b74;urn:fz-juelich.de:alpaca:function_execution:Python:bb407473457d8502fb3c2fbbac074a1f9a8c44a5087c93624350dc9b3e674bad:0376a8d4-84e0-4aad-a7ea-109d5eba12f6:__main__.select_channels#627660a8-ba82-4169-bf34-6e30c302050f;urn:fz-juelich.de:alpaca:function_execution:Python:bb407473457d8502fb3c2fbbac074a1f9a8c44a5087c93624350dc9b3e674bad:0376a8d4-84e0-4aad-a7ea-109d5eba12f6:__main__.select_channels#495e7574-20fc-4d60-91eb-9f619c84bea0;urn:fz-juelich.de:alpaca:function_execution:Python:bb407473457d8502fb3c2fbbac074a1f9a8c44a5087c93624350dc9b3e674bad:0376a8d4-84e0-4aad-a7ea-109d5eba12f6:__main__.select_channels#1f693e2d-b01d-419c-996d-86798127436d;urn:fz-juelich.de:alpaca:function_execution:Python:bb407473457d8502fb3c2fbbac074a1f9a8c44a5087c93624350dc9b3e674bad:0376a8d4-84e0-4aad-a7ea-109d5eba12f6:__main__.select_channels#561fb5d2-3745-4894-ad50-514964c9798e;urn:fz-juelich.de:alpaca:function_execution:Python:bb407473457d8502fb3c2fbbac074a1f9a8c44a5087c93624350dc9b3e674bad:0376a8d4-84e0-4aad-a7ea-109d5eba12f6:__main__.select_channels#b952723d-ef39-47cf-b4ee-8cb60199dc68;urn:fz-juelich.de:alpaca:function_execution:Python:bb407473457d8502fb3c2fbbac074a1f9a8c44a5087c93624350dc9b3e674bad:0376a8d4-84e0-4aad-a7ea-109d5eba12f6:__main__.select_channels#67f0c39c-c77c-46f0-8f5b-f23a38b19a85;urn:fz-juelich.de:alpaca:function_execution:Python:bb407473457d8502fb3c2fbbac074a1f9a8c44a5087c93624350dc9b3e674bad:0376a8d4-84e0-4aad-a7ea-109d5eba12f6:__main__.select_channels#0c99348f-beb2-4b38-89f3-e12b5c4353da;urn:fz-juelich.de:alpaca:function_execution:Python:bb407473457d8502fb3c2fbbac074a1f9a8c44a5087c93624350dc9b3e674bad:0376a8d4-84e0-4aad-a7ea-109d5eba12f6:__main__.select_channels#ef357698-ccf4-4624-b96a-f740484d1ace;urn:fz-juelich.de:alpaca:function_execution:Python:bb407473457d8502fb3c2fbbac074a1f9a8c44a5087c93624350dc9b3e674bad:0376a8d4-84e0-4aad-a7ea-109d5eba12f6:__main__.select_channels#f35b149e-3951-4498-a609-4bae00f31e79;urn:fz-juelich.de:alpaca:function_execution:Python:bb407473457d8502fb3c2fbbac074a1f9a8c44a5087c93624350dc9b3e674bad:0376a8d4-84e0-4aad-a7ea-109d5eba12f6:__main__.select_channels#3c5d4281-1012-4b29-bf83-33458e8c0c92;urn:fz-juelich.de:alpaca:function_execution:Python:bb407473457d8502fb3c2fbbac074a1f9a8c44a5087c93624350dc9b3e674bad:0376a8d4-84e0-4aad-a7ea-109d5eba12f6:__main__.select_channels#9e991dae-7174-47f8-8488-dd654ba90bb3;urn:fz-juelich.de:alpaca:function_execution:Python:bb407473457d8502fb3c2fbbac074a1f9a8c44a5087c93624350dc9b3e674bad:0376a8d4-84e0-4aad-a7ea-109d5eba12f6:__main__.select_channels#7c826d22-aa97-4793-a517-9de381c1f675;urn:fz-juelich.de:alpaca:function_execution:Python:bb407473457d8502fb3c2fbbac074a1f9a8c44a5087c93624350dc9b3e674bad:0376a8d4-84e0-4aad-a7ea-109d5eba12f6:__main__.select_channels#8378c5a9-4cfd-45a9-8db2-9bb3b7882db8;urn:fz-juelich.de:alpaca:function_execution:Python:bb407473457d8502fb3c2fbbac074a1f9a8c44a5087c93624350dc9b3e674bad:0376a8d4-84e0-4aad-a7ea-109d5eba12f6:__main__.select_channels#6c9dc544-bf5f-4155-9b2a-068d9d06c507;urn:fz-juelich.de:alpaca:function_execution:Python:bb407473457d8502fb3c2fbbac074a1f9a8c44a5087c93624350dc9b3e674bad:0376a8d4-84e0-4aad-a7ea-109d5eba12f6:__main__.select_channels#d070bc7b-cbe6-4857-b479-5d3622eaad36;urn:fz-juelich.de:alpaca:function_execution:Python:bb407473457d8502fb3c2fbbac074a1f9a8c44a5087c93624350dc9b3e674bad:0376a8d4-84e0-4aad-a7ea-109d5eba12f6:__main__.select_channels#65d44d7e-877b-4c0a-9988-4461a468fcdb;urn:fz-juelich.de:alpaca:function_execution:Python:bb407473457d8502fb3c2fbbac074a1f9a8c44a5087c93624350dc9b3e674bad:0376a8d4-84e0-4aad-a7ea-109d5eba12f6:__main__.select_channels#cdee9173-2232-4f7f-9bdb-224db224dbe6;urn:fz-juelich.de:alpaca:function_execution:Python:bb407473457d8502fb3c2fbbac074a1f9a8c44a5087c93624350dc9b3e674bad:0376a8d4-84e0-4aad-a7ea-109d5eba12f6:__main__.select_channels#c5cfbebb-e105-4684-8aa2-f66b012f85ee;urn:fz-juelich.de:alpaca:function_execution:Python:bb407473457d8502fb3c2fbbac074a1f9a8c44a5087c93624350dc9b3e674bad:0376a8d4-84e0-4aad-a7ea-109d5eba12f6:__main__.select_channels#64375967-3b6a-4753-996a-ea1cdca5b191;urn:fz-juelich.de:alpaca:function_execution:Python:bb407473457d8502fb3c2fbbac074a1f9a8c44a5087c93624350dc9b3e674bad:0376a8d4-84e0-4aad-a7ea-109d5eba12f6:__main__.select_channels#1d7163f2-911e-4cf5-996b-d08c63a5463c;urn:fz-juelich.de:alpaca:function_execution:Python:bb407473457d8502fb3c2fbbac074a1f9a8c44a5087c93624350dc9b3e674bad:0376a8d4-84e0-4aad-a7ea-109d5eba12f6:__main__.select_channels#a50bab73-610f-417f-8b74-29aaed5fefde;urn:fz-juelich.de:alpaca:function_execution:Python:bb407473457d8502fb3c2fbbac074a1f9a8c44a5087c93624350dc9b3e674bad:0376a8d4-84e0-4aad-a7ea-109d5eba12f6:__main__.select_channels#0c76fdc7-3818-4bf5-8772-9694a3c9c364;urn:fz-juelich.de:alpaca:function_execution:Python:bb407473457d8502fb3c2fbbac074a1f9a8c44a5087c93624350dc9b3e674bad:0376a8d4-84e0-4aad-a7ea-109d5eba12f6:__main__.select_channels#087144af-8d4e-4208-b349-6660e2de061b;urn:fz-juelich.de:alpaca:function_execution:Python:bb407473457d8502fb3c2fbbac074a1f9a8c44a5087c93624350dc9b3e674bad:0376a8d4-84e0-4aad-a7ea-109d5eba12f6:__main__.select_channels#937375cc-e40a-441a-a993-f81965904597" />
          <attvalue for="1" value="36" />
          <attvalue for="4" value="__main__.select_channels" />
          <attvalue for="2" value="function" />
          <attvalue for="22" value="087144af-8d4e-4208-b349-6660e2de061b;0c76fdc7-3818-4bf5-8772-9694a3c9c364;0c99348f-beb2-4b38-89f3-e12b5c4353da;1d7163f2-911e-4cf5-996b-d08c63a5463c;1f693e2d-b01d-419c-996d-86798127436d;3c5d4281-1012-4b29-bf83-33458e8c0c92;495e7574-20fc-4d60-91eb-9f619c84bea0;561fb5d2-3745-4894-ad50-514964c9798e;627660a8-ba82-4169-bf34-6e30c302050f;64375967-3b6a-4753-996a-ea1cdca5b191;65d44d7e-877b-4c0a-9988-4461a468fcdb;67f0c39c-c77c-46f0-8f5b-f23a38b19a85;6c9dc544-bf5f-4155-9b2a-068d9d06c507;7c826d22-aa97-4793-a517-9de381c1f675;8378c5a9-4cfd-45a9-8db2-9bb3b7882db8;937375cc-e40a-441a-a993-f81965904597;94a7b0fe-3fe1-4373-9197-c29e37b80b74;9c19975f-dab3-4145-80a5-d8e890f886ce;9e991dae-7174-47f8-8488-dd654ba90bb3;a50bab73-610f-417f-8b74-29aaed5fefde;afe4dfa0-eb77-40c4-b72b-79f83b066c27;b3b481c8-b1a9-4a1c-ac32-f45c8ccb8d0f;b952723d-ef39-47cf-b4ee-8cb60199dc68;bbf12aec-cb0d-4aa5-95d4-13be3ce5208b;bef36c2a-9f30-4e8d-b027-2c38ec3aa88c;c5cfbebb-e105-4684-8aa2-f66b012f85ee;cdee9173-2232-4f7f-9bdb-224db224dbe6;d070bc7b-cbe6-4857-b479-5d3622eaad36;d65b0465-fe77-4aac-825b-243116d1dff0;d70b52e6-b984-4134-9d5c-fdca6d432b06;e1274f44-41dc-4fd1-8264-81b0a1fc49ac;e3b59086-50e8-4e57-9928-0edea9019396;e686805b-4f1e-454c-9409-1fb355ab58ea;ef357698-ccf4-4624-b96a-f740484d1ace;f35b149e-3951-4498-a609-4bae00f31e79;f923d84c-dbf2-408c-818b-4e09ea332a00" />
          <attvalue for="23" value="188;193;198;203;208;213;218;223;228;233;238;243;248;253;258;263;268;273;278;283;288;293;298;303;308;313;318;323;328;333;338;343;348;353;358;363" />
          <attvalue for="34" value="None" />
          <attvalue for="9" value="&lt;[188.0,188.0];[193.0,193.0];[198.0,198.0];[203.0,203.0];[208.0,208.0];[213.0,213.0];[218.0,218.0];[223.0,223.0];[228.0,228.0];[233.0,233.0];[238.0,238.0];[243.0,243.0];[248.0,248.0];[253.0,253.0];[258.0,258.0];[263.0,263.0];[268.0,268.0];[273.0,273.0];[278.0,278.0];[283.0,283.0];[288.0,288.0];[293.0,293.0];[298.0,298.0];[303.0,303.0];[308.0,308.0];[313.0,313.0];[318.0,318.0];[323.0,323.0];[328.0,328.0];[333.0,333.0];[338.0,338.0];[343.0,343.0];[348.0,348.0];[353.0,353.0];[358.0,358.0];[363.0,363.0]&gt;" />
        </attvalues>
      </node>
      <node id="Step 37" label="plot_lfp_psd">
        <attvalues>
          <attvalue for="0" value="urn:fz-juelich.de:alpaca:function_execution:Python:bb407473457d8502fb3c2fbbac074a1f9a8c44a5087c93624350dc9b3e674bad:0376a8d4-84e0-4aad-a7ea-109d5eba12f6:__main__.plot_lfp_psd#066e79f3-da1e-4258-8b35-19adc7411c07;urn:fz-juelich.de:alpaca:function_execution:Python:bb407473457d8502fb3c2fbbac074a1f9a8c44a5087c93624350dc9b3e674bad:0376a8d4-84e0-4aad-a7ea-109d5eba12f6:__main__.plot_lfp_psd#6f803e7a-76df-4fcc-8c47-dc4c55241d7e" />
          <attvalue for="1" value="2" />
          <attvalue for="4" value="__main__.plot_lfp_psd" />
          <attvalue for="2" value="function" />
          <attvalue for="22" value="066e79f3-da1e-4258-8b35-19adc7411c07;6f803e7a-76df-4fcc-8c47-dc4c55241d7e" />
          <attvalue for="23" value="740;1445" />
          <attvalue for="56" value="{'color': 'g', 'lw': 1}" />
          <attvalue for="57" value="[0, 49]" />
          <attvalue for="58" value="1.96" />
          <attvalue for="59" value="SGHF" />
          <attvalue for="9" value="&lt;[1445.0,1445.0];[740.0,740.0]&gt;" />
        </attvalues>
      </node>
      <node id="Step 38" label="plot_lfp_psd">
        <attvalues>
          <attvalue for="0" value="urn:fz-juelich.de:alpaca:function_execution:Python:bb407473457d8502fb3c2fbbac074a1f9a8c44a5087c93624350dc9b3e674bad:0376a8d4-84e0-4aad-a7ea-109d5eba12f6:__main__.plot_lfp_psd#d3e6baff-30cd-460d-a55d-759c52eb4ed0;urn:fz-juelich.de:alpaca:function_execution:Python:bb407473457d8502fb3c2fbbac074a1f9a8c44a5087c93624350dc9b3e674bad:0376a8d4-84e0-4aad-a7ea-109d5eba12f6:__main__.plot_lfp_psd#44e4f7ff-103f-4520-803a-8ac8b10b3fdb" />
          <attvalue for="1" value="2" />
          <attvalue for="4" value="__main__.plot_lfp_psd" />
          <attvalue for="2" value="function" />
          <attvalue for="22" value="44e4f7ff-103f-4520-803a-8ac8b10b3fdb;d3e6baff-30cd-460d-a55d-759c52eb4ed0" />
          <attvalue for="23" value="553;1288" />
          <attvalue for="59" value="SGLF" />
          <attvalue for="56" value="{'color': 'r', 'lw': 1}" />
          <attvalue for="57" value="[0, 49]" />
          <attvalue for="58" value="1.96" />
          <attvalue for="9" value="&lt;[1288.0,1288.0];[553.0,553.0]&gt;" />
        </attvalues>
      </node>
      <node id="Step 39" label="plot_lfp_psd">
        <attvalues>
          <attvalue for="0" value="urn:fz-juelich.de:alpaca:function_execution:Python:bb407473457d8502fb3c2fbbac074a1f9a8c44a5087c93624350dc9b3e674bad:0376a8d4-84e0-4aad-a7ea-109d5eba12f6:__main__.plot_lfp_psd#755f454d-ee9f-4741-ab6d-6888933566fc;urn:fz-juelich.de:alpaca:function_execution:Python:bb407473457d8502fb3c2fbbac074a1f9a8c44a5087c93624350dc9b3e674bad:0376a8d4-84e0-4aad-a7ea-109d5eba12f6:__main__.plot_lfp_psd#ba3754ee-0854-4bf8-8280-ad4213919d67" />
          <attvalue for="1" value="2" />
          <attvalue for="4" value="__main__.plot_lfp_psd" />
          <attvalue for="2" value="function" />
          <attvalue for="22" value="755f454d-ee9f-4741-ab6d-6888933566fc;ba3754ee-0854-4bf8-8280-ad4213919d67" />
          <attvalue for="23" value="184;904" />
          <attvalue for="59" value="PGLF" />
          <attvalue for="56" value="{'color': 'k', 'lw': 1}" />
          <attvalue for="58" value="1.96" />
          <attvalue for="57" value="[0, 49]" />
          <attvalue for="9" value="&lt;[184.0,184.0];[904.0,904.0]&gt;" />
        </attvalues>
      </node>
      <node id="Step 40" label="plot_lfp_psd">
        <attvalues>
          <attvalue for="0" value="urn:fz-juelich.de:alpaca:function_execution:Python:bb407473457d8502fb3c2fbbac074a1f9a8c44a5087c93624350dc9b3e674bad:0376a8d4-84e0-4aad-a7ea-109d5eba12f6:__main__.plot_lfp_psd#d67aafc9-b4fb-4c65-bb10-974a00b35051;urn:fz-juelich.de:alpaca:function_execution:Python:bb407473457d8502fb3c2fbbac074a1f9a8c44a5087c93624350dc9b3e674bad:0376a8d4-84e0-4aad-a7ea-109d5eba12f6:__main__.plot_lfp_psd#4eac4958-9a61-4ae1-8efb-d36451f1f3dc" />
          <attvalue for="1" value="2" />
          <attvalue for="4" value="__main__.plot_lfp_psd" />
          <attvalue for="2" value="function" />
          <attvalue for="22" value="4eac4958-9a61-4ae1-8efb-d36451f1f3dc;d67aafc9-b4fb-4c65-bb10-974a00b35051" />
          <attvalue for="23" value="371;1076" />
          <attvalue for="57" value="[0, 49]" />
          <attvalue for="59" value="PGHF" />
          <attvalue for="58" value="1.96" />
          <attvalue for="56" value="{'color': 'b', 'lw': 1}" />
          <attvalue for="9" value="&lt;[1076.0,1076.0];[371.0,371.0]&gt;" />
        </attvalues>
      </node>
      <node id="Step 41" label="add_epoch">
        <attvalues>
          <attvalue for="0" value="urn:fz-juelich.de:alpaca:function_execution:Python:bb407473457d8502fb3c2fbbac074a1f9a8c44a5087c93624350dc9b3e674bad:0376a8d4-84e0-4aad-a7ea-109d5eba12f6:neo.utils.misc.add_epoch#8261c827-4bf8-4b22-b6ef-ece3d85c7382" />
          <attvalue for="1" value="1" />
          <attvalue for="4" value="neo.utils.misc.add_epoch" />
          <attvalue for="2" value="function" />
          <attvalue for="22" value="8261c827-4bf8-4b22-b6ef-ece3d85c7382" />
          <attvalue for="23" value="1078" />
          <attvalue for="60" value="None" />
          <attvalue for="61" value="false" />
          <attvalue for="62" value="0.0 ms" />
          <attvalue for="63" value="500.0 ms" />
          <attvalue for="9" value="&lt;[1078.0,1078.0]&gt;" />
        </attvalues>
      </node>
      <node id="Step 42" label="Segment">
        <attvalues>
          <attvalue for="0" value="urn:fz-juelich.de:alpaca:object:Python:neo.core.segment.Segment:a0a51c2dfdec5800a5e45e473ce5d221e5281307" />
          <attvalue for="1" value="1" />
          <attvalue for="2" value="object" />
          <attvalue for="3" value="a0a51c2dfdec5800a5e45e473ce5d221e5281307" />
          <attvalue for="4" value="neo.core.segment.Segment" />
          <attvalue for="10" value="0.0 s" />
          <attvalue for="11" value="709.2479666666667 s" />
          <attvalue for="5" value="Segment 0" />
          <attvalue for="7" value="Segment containing data from t_start to t_stop" />
          <attvalue for="6" value="None" />
          <attvalue for="9" value="&lt;[1077.0,1077.0];[1078.0,1078.0];[1079.0,1079.0];[1079.0,1079.0];[1079.0,1079.0];[1079.0,1079.0];[1079.0,1079.0];[1079.0,1079.0];[1079.0,1079.0];[1079.0,1079.0];[1079.0,1079.0];[1079.0,1079.0];[1079.0,1079.0];[1079.0,1079.0];[1079.0,1079.0];[1079.0,1079.0];[1079.0,1079.0];[1079.0,1079.0];[1079.0,1079.0];[1079.0,1079.0];[1079.0,1079.0];[1079.0,1079.0];[1079.0,1079.0];[1079.0,1079.0];[1079.0,1079.0];[1079.0,1079.0];[1079.0,1079.0];[1079.0,1079.0];[1079.0,1079.0];[1079.0,1079.0];[1079.0,1079.0];[1079.0,1079.0];[1079.0,1079.0];[1079.0,1079.0];[1079.0,1079.0];[1079.0,1079.0];[1079.0,1079.0];[1079.0,1079.0];[1079.0,1079.0];[1079.0,1079.0];[1079.0,1079.0];[1079.0,1079.0];[1079.0,1079.0];[1289.0,1289.0];[1290.0,1290.0];[1291.0,1291.0];[1291.0,1291.0];[1291.0,1291.0];[1291.0,1291.0];[1291.0,1291.0];[1291.0,1291.0];[1291.0,1291.0];[1291.0,1291.0];[1291.0,1291.0];[1291.0,1291.0];[1291.0,1291.0];[1291.0,1291.0];[1291.0,1291.0];[1291.0,1291.0];[1291.0,1291.0];[1291.0,1291.0];[1291.0,1291.0];[1291.0,1291.0];[1291.0,1291.0];[1291.0,1291.0];[1291.0,1291.0];[1291.0,1291.0];[1291.0,1291.0];[1291.0,1291.0];[1291.0,1291.0];[1291.0,1291.0];[1291.0,1291.0];[1291.0,1291.0];[1291.0,1291.0];[1291.0,1291.0];[743.0,743.0];[744.0,744.0];[745.0,745.0];[745.0,745.0];[745.0,745.0];[745.0,745.0];[745.0,745.0];[745.0,745.0];[745.0,745.0];[745.0,745.0];[745.0,745.0];[745.0,745.0];[745.0,745.0];[745.0,745.0];[745.0,745.0];[745.0,745.0];[745.0,745.0];[745.0,745.0];[745.0,745.0];[745.0,745.0];[745.0,745.0];[745.0,745.0];[745.0,745.0];[745.0,745.0];[745.0,745.0];[745.0,745.0];[745.0,745.0];[745.0,745.0];[745.0,745.0];[745.0,745.0];[745.0,745.0];[745.0,745.0];[745.0,745.0];[905.0,905.0];[906.0,906.0];[907.0,907.0];[907.0,907.0];[907.0,907.0];[907.0,907.0];[907.0,907.0];[907.0,907.0];[907.0,907.0];[907.0,907.0];[907.0,907.0];[907.0,907.0];[907.0,907.0];[907.0,907.0];[907.0,907.0];[907.0,907.0];[907.0,907.0];[907.0,907.0];[907.0,907.0];[907.0,907.0];[907.0,907.0];[907.0,907.0];[907.0,907.0];[907.0,907.0];[907.0,907.0];[907.0,907.0];[907.0,907.0];[907.0,907.0];[907.0,907.0];[907.0,907.0];[907.0,907.0];[907.0,907.0];[907.0,907.0];[907.0,907.0];[907.0,907.0]&gt;" />
        </attvalues>
      </node>
      <node id="Step 43" label="ndarray">
        <attvalues>
          <attvalue for="0" value="urn:fz-juelich.de:alpaca:object:Python:numpy.ndarray:ef1fa3c0a993c110a6bf4d920141126025732d38" />
          <attvalue for="1" value="1" />
          <attvalue for="2" value="object" />
          <attvalue for="3" value="ef1fa3c0a993c110a6bf4d920141126025732d38" />
          <attvalue for="4" value="numpy.ndarray" />
          <attvalue for="16" value="(2,)" />
          <attvalue for="15" value="object" />
          <attvalue for="9" value="&lt;[1.0,1.0];[1076.0,1076.0];[1076.0,1076.0];[1288.0,1288.0];[1288.0,1288.0];[1445.0,1445.0];[1445.0,1445.0];[1446.0,1446.0];[184.0,184.0];[184.0,184.0];[371.0,371.0];[371.0,371.0];[553.0,553.0];[553.0,553.0];[740.0,740.0];[740.0,740.0];[741.0,741.0];[904.0,904.0];[904.0,904.0]&gt;" />
        </attvalues>
      </node>
      <node id="Step 44" label="ndarray">
        <attvalues>
          <attvalue for="0" value="urn:fz-juelich.de:alpaca:object:Python:numpy.ndarray:335ed2e00b3efaead6662bc5875c6e03d728a166;urn:fz-juelich.de:alpaca:object:Python:numpy.ndarray:92557a21a7e812e8244a6ebbc4c017597706dcc7" />
          <attvalue for="1" value="2" />
          <attvalue for="2" value="object" />
          <attvalue for="3" value="335ed2e00b3efaead6662bc5875c6e03d728a166;92557a21a7e812e8244a6ebbc4c017597706dcc7" />
          <attvalue for="4" value="numpy.ndarray" />
          <attvalue for="16" value="(126,)" />
          <attvalue for="15" value="float64" />
          <attvalue for="9" value="&lt;[1287.0,1287.0];[1288.0,1288.0];[552.0,552.0];[553.0,553.0]&gt;" />
        </attvalues>
      </node>
      <node id="Step 45" label="ndarray">
        <attvalues>
          <attvalue for="0" value="urn:fz-juelich.de:alpaca:object:Python:numpy.ndarray:6faf8972002350a485c030b3ea1faaf5b0743665;urn:fz-juelich.de:alpaca:object:Python:numpy.ndarray:9cdc26a36d0c23ab8c1a888a8c99dcba1b3e9278" />
          <attvalue for="1" value="2" />
          <attvalue for="2" value="object" />
          <attvalue for="3" value="6faf8972002350a485c030b3ea1faaf5b0743665;9cdc26a36d0c23ab8c1a888a8c99dcba1b3e9278" />
          <attvalue for="4" value="numpy.ndarray" />
          <attvalue for="16" value="(126,)" />
          <attvalue for="15" value="float64" />
          <attvalue for="9" value="&lt;[183.0,183.0];[184.0,184.0];[903.0,903.0];[904.0,904.0]&gt;" />
        </attvalues>
      </node>
      <node id="Step 46" label="ndarray">
        <attvalues>
          <attvalue for="0" value="urn:fz-juelich.de:alpaca:object:Python:numpy.ndarray:ff91a028ae0269d1efa4634500278e6aced2bda6;urn:fz-juelich.de:alpaca:object:Python:numpy.ndarray:9ff50485bea39193b21ad53b0b16d88e822cb207" />
          <attvalue for="1" value="2" />
          <attvalue for="2" value="object" />
          <attvalue for="3" value="9ff50485bea39193b21ad53b0b16d88e822cb207;ff91a028ae0269d1efa4634500278e6aced2bda6" />
          <attvalue for="4" value="numpy.ndarray" />
          <attvalue for="15" value="float64" />
          <attvalue for="16" value="(126,)" />
          <attvalue for="9" value="&lt;[1444.0,1444.0];[1445.0,1445.0];[739.0,739.0];[740.0,740.0]&gt;" />
        </attvalues>
      </node>
      <node id="Step 47" label="AnalogSignal">
        <attvalues>
          <attvalue for="0" value="urn:fz-juelich.de:alpaca:object:Python:neo.core.analogsignal.AnalogSignal:f50a00411bfc773d990fd571983edcf469f9328f;urn:fz-juelich.de:alpaca:object:Python:neo.core.analogsignal.AnalogSignal:b4a59d265e2a4b804c1c7366aa16958a6d965d59;urn:fz-juelich.de:alpaca:object:Python:neo.core.analogsignal.AnalogSignal:75a0f050cd65291a152584a5c50bfc49661a1463;urn:fz-juelich.de:alpaca:object:Python:neo.core.analogsignal.AnalogSignal:d93a521c1d260ce77dbda5af84224b9aa1a0d59f;urn:fz-juelich.de:alpaca:object:Python:neo.core.analogsignal.AnalogSignal:16d0d61225a23d42e88319f35d3488585d298a89;urn:fz-juelich.de:alpaca:object:Python:neo.core.analogsignal.AnalogSignal:665fa9ae95c8f325f3ea92306f56cab2e9dc0b26;urn:fz-juelich.de:alpaca:object:Python:neo.core.analogsignal.AnalogSignal:cf98edcab90328bf4234da041c320a46817e6b74;urn:fz-juelich.de:alpaca:object:Python:neo.core.analogsignal.AnalogSignal:473e80fd1632d9154ae45b77949bc87110509daa;urn:fz-juelich.de:alpaca:object:Python:neo.core.analogsignal.AnalogSignal:a926567161899aee385bc20544ab38f074a9701e;urn:fz-juelich.de:alpaca:object:Python:neo.core.analogsignal.AnalogSignal:457463816f3256ceb7aa31b3d9b79553b1cffa24;urn:fz-juelich.de:alpaca:object:Python:neo.core.analogsignal.AnalogSignal:6e431c294fe7eec3f9e196719974952deb92ad7c;urn:fz-juelich.de:alpaca:object:Python:neo.core.analogsignal.AnalogSignal:63578215d7139293e7f69d13a36100c11a3a6064;urn:fz-juelich.de:alpaca:object:Python:neo.core.analogsignal.AnalogSignal:704cfcb898bfba641d84eadd99eba84a8888a70f;urn:fz-juelich.de:alpaca:object:Python:neo.core.analogsignal.AnalogSignal:4254452770d9f4778e4eff74a91e775843956e21;urn:fz-juelich.de:alpaca:object:Python:neo.core.analogsignal.AnalogSignal:ebe382cbe74bef8777352eec83729e60da62aba2;urn:fz-juelich.de:alpaca:object:Python:neo.core.analogsignal.AnalogSignal:957ef1fb2692446b1f5d9d77d4de1f147b758e39;urn:fz-juelich.de:alpaca:object:Python:neo.core.analogsignal.AnalogSignal:7427bc45169b0eaa533275faa8cabc501022b64a;urn:fz-juelich.de:alpaca:object:Python:neo.core.analogsignal.AnalogSignal:c92818e18f25263e9d25f278ef4c24f78ddcae8a;urn:fz-juelich.de:alpaca:object:Python:neo.core.analogsignal.AnalogSignal:1a971fafc6933cda5914f77feeab8983b0890a19;urn:fz-juelich.de:alpaca:object:Python:neo.core.analogsignal.AnalogSignal:d3b19dc38c97285bad01869bd088c3be258355bf;urn:fz-juelich.de:alpaca:object:Python:neo.core.analogsignal.AnalogSignal:fd201bc05d86e1eca9506dc30ade051e7afe2065;urn:fz-juelich.de:alpaca:object:Python:neo.core.analogsignal.AnalogSignal:2ed36a86429d44cb17849f8a2bf7c1beb61c0c45;urn:fz-juelich.de:alpaca:object:Python:neo.core.analogsignal.AnalogSignal:cf19f32f646b02855fcffe36445e6e29ba6f27e1;urn:fz-juelich.de:alpaca:object:Python:neo.core.analogsignal.AnalogSignal:5e9a58bfe80ff42b9f87076538152fe95923d508;urn:fz-juelich.de:alpaca:object:Python:neo.core.analogsignal.AnalogSignal:7d8bb9b673b02c31c3332759c8e03eaa22d4f7af;urn:fz-juelich.de:alpaca:object:Python:neo.core.analogsignal.AnalogSignal:96603810a192f35ac341ba4d261415ba1e43fe6c;urn:fz-juelich.de:alpaca:object:Python:neo.core.analogsignal.AnalogSignal:32656ac034adbf069ae292c0215e3d9d0840c2f5;urn:fz-juelich.de:alpaca:object:Python:neo.core.analogsignal.AnalogSignal:af58a702812852f971246ca89aaf1238f7796b12;urn:fz-juelich.de:alpaca:object:Python:neo.core.analogsignal.AnalogSignal:8a5832d78a30e1ef50775b86c395441b6b5a8728;urn:fz-juelich.de:alpaca:object:Python:neo.core.analogsignal.AnalogSignal:e5939d05fa1a74dd75306fe277276b42e4413b43;urn:fz-juelich.de:alpaca:object:Python:neo.core.analogsignal.AnalogSignal:90fb0118501e4917cb8000e30f2c33ee67ff99af;urn:fz-juelich.de:alpaca:object:Python:neo.core.analogsignal.AnalogSignal:8e1e15931bb56e3a3c1cc6ccf4081402b7944aee;urn:fz-juelich.de:alpaca:object:Python:neo.core.analogsignal.AnalogSignal:e6c69c90a046badceac98768f834ab2050d3e682;urn:fz-juelich.de:alpaca:object:Python:neo.core.analogsignal.AnalogSignal:afcfc8d0e28b3bf0cf990f18df7bda557e62e185;urn:fz-juelich.de:alpaca:object:Python:neo.core.analogsignal.AnalogSignal:75ae364fa1e93063c444ef19a63b424636eb483c;urn:fz-juelich.de:alpaca:object:Python:neo.core.analogsignal.AnalogSignal:3abc8891e7e5895a04f1cca39d3fa1688f8a5df1;urn:fz-juelich.de:alpaca:object:Python:neo.core.analogsignal.AnalogSignal:e244c9c10e16a47a3a5a8c798018888431946982;urn:fz-juelich.de:alpaca:object:Python:neo.core.analogsignal.AnalogSignal:4557aefde56c5415c10864df2f4a4340feba4d07;urn:fz-juelich.de:alpaca:object:Python:neo.core.analogsignal.AnalogSignal:8ac3d8b9c25a08caea93e815a7d2a8c371ae4701;urn:fz-juelich.de:alpaca:object:Python:neo.core.analogsignal.AnalogSignal:b90f26dc0b747a45e1264bcae77fe6be259aad9c;urn:fz-juelich.de:alpaca:object:Python:neo.core.analogsignal.AnalogSignal:d9dbdd703ddb17b4b244559010dae3c16a79d132" />
          <attvalue for="1" value="41" />
          <attvalue for="2" value="object" />
          <attvalue for="3" value="16d0d61225a23d42e88319f35d3488585d298a89;1a971fafc6933cda5914f77feeab8983b0890a19;2ed36a86429d44cb17849f8a2bf7c1beb61c0c45;32656ac034adbf069ae292c0215e3d9d0840c2f5;3abc8891e7e5895a04f1cca39d3fa1688f8a5df1;4254452770d9f4778e4eff74a91e775843956e21;4557aefde56c5415c10864df2f4a4340feba4d07;457463816f3256ceb7aa31b3d9b79553b1cffa24;473e80fd1632d9154ae45b77949bc87110509daa;5e9a58bfe80ff42b9f87076538152fe95923d508;63578215d7139293e7f69d13a36100c11a3a6064;665fa9ae95c8f325f3ea92306f56cab2e9dc0b26;6e431c294fe7eec3f9e196719974952deb92ad7c;704cfcb898bfba641d84eadd99eba84a8888a70f;7427bc45169b0eaa533275faa8cabc501022b64a;75a0f050cd65291a152584a5c50bfc49661a1463;75ae364fa1e93063c444ef19a63b424636eb483c;7d8bb9b673b02c31c3332759c8e03eaa22d4f7af;8a5832d78a30e1ef50775b86c395441b6b5a8728;8ac3d8b9c25a08caea93e815a7d2a8c371ae4701;8e1e15931bb56e3a3c1cc6ccf4081402b7944aee;90fb0118501e4917cb8000e30f2c33ee67ff99af;957ef1fb2692446b1f5d9d77d4de1f147b758e39;96603810a192f35ac341ba4d261415ba1e43fe6c;a926567161899aee385bc20544ab38f074a9701e;af58a702812852f971246ca89aaf1238f7796b12;afcfc8d0e28b3bf0cf990f18df7bda557e62e185;b4a59d265e2a4b804c1c7366aa16958a6d965d59;b90f26dc0b747a45e1264bcae77fe6be259aad9c;c92818e18f25263e9d25f278ef4c24f78ddcae8a;cf19f32f646b02855fcffe36445e6e29ba6f27e1;cf98edcab90328bf4234da041c320a46817e6b74;d3b19dc38c97285bad01869bd088c3be258355bf;d93a521c1d260ce77dbda5af84224b9aa1a0d59f;d9dbdd703ddb17b4b244559010dae3c16a79d132;e244c9c10e16a47a3a5a8c798018888431946982;e5939d05fa1a74dd75306fe277276b42e4413b43;e6c69c90a046badceac98768f834ab2050d3e682;ebe382cbe74bef8777352eec83729e60da62aba2;f50a00411bfc773d990fd571983edcf469f9328f;fd201bc05d86e1eca9506dc30ade051e7afe2065" />
          <attvalue for="4" value="neo.core.analogsignal.AnalogSignal" />
          <attvalue for="11" value="109.50413333333334 s;13.363233333333334 s;135.04006666666666 s;146.22943333333333 s;157.30200000000002 s;17.199333333333335 s;172.41836666666669 s;186.5902 s;210.316 s;26.62656666666667 s;285.1089 s;288.97293333333334 s;318.3980666666667 s;357.6827666666667 s;363.75730000000004 s;367.61643333333336 s;371.4775 s;402.6245666666667 s;420.03316666666666 s;437.7059666666667 s;443.8210666666667 s;450.0944666666667 s;5.5997 s;506.56253333333336 s;528.9360666666666 s;556.9033000000001 s;583.9166333333334 s;595.4680000000001 s;601.8274333333334 s;617.1427 s;638.7536 s;658.0825666666667 s;664.6701666666667 s;668.4698333333333 s;67.77246666666667 s;672.3313666666667 s;690.2133333333334 s;693.9676333333333 s;705.3534333333333 s;83.1971 s;94.9452 s" />
          <attvalue for="10" value="109.00413333333334 s;12.863233333333334 s;134.54006666666666 s;145.72943333333333 s;156.80200000000002 s;16.699333333333335 s;171.91836666666669 s;186.0902 s;209.816 s;26.12656666666667 s;284.6089 s;288.47293333333334 s;317.8980666666667 s;357.1827666666667 s;363.25730000000004 s;367.11643333333336 s;370.9775 s;402.1245666666667 s;419.53316666666666 s;437.2059666666667 s;443.3210666666667 s;449.5944666666667 s;5.0997 s;506.06253333333336 s;528.4360666666666 s;556.4033000000001 s;583.4166333333334 s;594.9680000000001 s;601.3274333333334 s;616.6427 s;638.2536 s;657.5825666666667 s;664.1701666666667 s;667.9698333333333 s;67.27246666666667 s;671.8313666666667 s;689.7133333333334 s;693.4676333333333 s;704.8534333333333 s;82.6971 s;94.4452 s" />
          <attvalue for="15" value="float32" />
          <attvalue for="16" value="(15000, 94)" />
          <attvalue for="17" value="30000.0 Hz" />
          <attvalue for="5" value="NeuralTimeSeriesRaw" />
          <attvalue for="7" value="Continuous raw neuronal recordings sampled at high resolution" />
          <attvalue for="18" value="1.0 uV" />
          <attvalue for="6" value="None" />
          <attvalue for="19" value="['chan1' 'chan3' 'chan5' 'chan6' 'chan7' 'chan8' 'chan9' 'chan10' 'chan11'&#10; 'chan12' 'chan13' 'chan14' 'chan15' 'chan16' 'chan17' 'chan18' 'chan19'&#10; 'chan20' 'chan21' 'chan22' 'chan23' 'chan24' 'chan25' 'chan26' 'chan27'&#10; 'chan28' 'chan29' 'chan30' 'chan31' 'chan32' 'chan33' 'chan34' 'chan35'&#10; 'chan36' 'chan37' 'chan38' 'chan39' 'chan40' 'chan41' 'chan42' 'chan43'&#10; 'chan44' 'chan45' 'chan46' 'chan47' 'chan48' 'chan49' 'chan50' 'chan51'&#10; 'chan52' 'chan53' 'chan54' 'chan55' 'chan56' 'chan57' 'chan58' 'chan59'&#10; 'chan60' 'chan61' 'chan62' 'chan63' 'chan64' 'chan65' 'chan66' 'chan67'&#10; 'chan68' 'chan69' 'chan70' 'chan71' 'chan72' 'chan73' 'chan74' 'chan75'&#10; 'chan76' 'chan77' 'chan78' 'chan79' 'chan80' 'chan81' 'chan82' 'chan83'&#10; 'chan84' 'chan85' 'chan86' 'chan87' 'chan88' 'chan89' 'chan90' 'chan91'&#10; 'chan92' 'chan93' 'chan94' 'chan95' 'chan96']" />
          <attvalue for="9" value="&lt;[1080.0,1080.0];[1081.0,1081.0];[1085.0,1085.0];[1086.0,1086.0];[1090.0,1090.0];[1091.0,1091.0];[1095.0,1095.0];[1096.0,1096.0];[1100.0,1100.0];[1101.0,1101.0];[1105.0,1105.0];[1106.0,1106.0];[1110.0,1110.0];[1111.0,1111.0];[1115.0,1115.0];[1116.0,1116.0];[1120.0,1120.0];[1121.0,1121.0];[1125.0,1125.0];[1126.0,1126.0];[1130.0,1130.0];[1131.0,1131.0];[1135.0,1135.0];[1136.0,1136.0];[1140.0,1140.0];[1141.0,1141.0];[1145.0,1145.0];[1146.0,1146.0];[1150.0,1150.0];[1151.0,1151.0];[1155.0,1155.0];[1156.0,1156.0];[1160.0,1160.0];[1161.0,1161.0];[1165.0,1165.0];[1166.0,1166.0];[1170.0,1170.0];[1171.0,1171.0];[1175.0,1175.0];[1176.0,1176.0];[1180.0,1180.0];[1181.0,1181.0];[1185.0,1185.0];[1186.0,1186.0];[1190.0,1190.0];[1191.0,1191.0];[1195.0,1195.0];[1196.0,1196.0];[1200.0,1200.0];[1201.0,1201.0];[1205.0,1205.0];[1206.0,1206.0];[1210.0,1210.0];[1211.0,1211.0];[1215.0,1215.0];[1216.0,1216.0];[1220.0,1220.0];[1221.0,1221.0];[1225.0,1225.0];[1226.0,1226.0];[1230.0,1230.0];[1231.0,1231.0];[1235.0,1235.0];[1236.0,1236.0];[1240.0,1240.0];[1241.0,1241.0];[1245.0,1245.0];[1246.0,1246.0];[1250.0,1250.0];[1251.0,1251.0];[1255.0,1255.0];[1256.0,1256.0];[1260.0,1260.0];[1261.0,1261.0];[1265.0,1265.0];[1266.0,1266.0];[1270.0,1270.0];[1271.0,1271.0];[1275.0,1275.0];[1276.0,1276.0];[1280.0,1280.0];[1281.0,1281.0]&gt;" />
        </attvalues>
      </node>
      <node id="Step 48" label="AnalogSignal">
        <attvalues>
          <attvalue for="0" value="urn:fz-juelich.de:alpaca:object:Python:neo.core.analogsignal.AnalogSignal:9e9711b168e4376780ed13e00017cd215ba15753;urn:fz-juelich.de:alpaca:object:Python:neo.core.analogsignal.AnalogSignal:d079888f5d28635f0fb79ebe4f6ee53c28fd4f90;urn:fz-juelich.de:alpaca:object:Python:neo.core.analogsignal.AnalogSignal:1cc980bbd7658d00dabfe28549e302c5873778d3;urn:fz-juelich.de:alpaca:object:Python:neo.core.analogsignal.AnalogSignal:a42e9122c147e4e4807fef94ec14b87742c7e04a;urn:fz-juelich.de:alpaca:object:Python:neo.core.analogsignal.AnalogSignal:62c299d22b6cd123f5b65d85a053dec2073adebd;urn:fz-juelich.de:alpaca:object:Python:neo.core.analogsignal.AnalogSignal:1b4d8f418261e27cef73d40f7a5c1cd9736a24ac;urn:fz-juelich.de:alpaca:object:Python:neo.core.analogsignal.AnalogSignal:7b95af57893a67f4f98d4feba3954e29b3a6f6a6;urn:fz-juelich.de:alpaca:object:Python:neo.core.analogsignal.AnalogSignal:b7b0e2cead13ca1dd86d55c655bf2cc9d0a933e4;urn:fz-juelich.de:alpaca:object:Python:neo.core.analogsignal.AnalogSignal:a6a55f16874295bf64d6f59d06f4559ae5d7f71f;urn:fz-juelich.de:alpaca:object:Python:neo.core.analogsignal.AnalogSignal:188428d50fe837040a848180b8b2ccc26da0ca15;urn:fz-juelich.de:alpaca:object:Python:neo.core.analogsignal.AnalogSignal:6ebe0e7ca7126ec75f9bcaeae2dd030f14d4e9ad;urn:fz-juelich.de:alpaca:object:Python:neo.core.analogsignal.AnalogSignal:245a71a1b6eed2a7e3f533c4e810eac0e72dc1c0;urn:fz-juelich.de:alpaca:object:Python:neo.core.analogsignal.AnalogSignal:831f68b9689a611b736fd72b85b71899c4dad72e;urn:fz-juelich.de:alpaca:object:Python:neo.core.analogsignal.AnalogSignal:ee64a699626db8b7fa24f190af7ae599b76e20d0;urn:fz-juelich.de:alpaca:object:Python:neo.core.analogsignal.AnalogSignal:48997eae03d4d7960ea5d4d645b32f1c0b337ad4;urn:fz-juelich.de:alpaca:object:Python:neo.core.analogsignal.AnalogSignal:be57aa0b4101f880b761bd0b00ce483f7e0e5710;urn:fz-juelich.de:alpaca:object:Python:neo.core.analogsignal.AnalogSignal:3807b60b9aee1110f0f5845aca51554144f28842;urn:fz-juelich.de:alpaca:object:Python:neo.core.analogsignal.AnalogSignal:443722a4c591722d379bd5f8f436aaabe12ab31d;urn:fz-juelich.de:alpaca:object:Python:neo.core.analogsignal.AnalogSignal:ab2823bb2520a43cb984aacbed99adea888a639c;urn:fz-juelich.de:alpaca:object:Python:neo.core.analogsignal.AnalogSignal:38d6be182ddae86a0200eaa80dce593228f71b08;urn:fz-juelich.de:alpaca:object:Python:neo.core.analogsignal.AnalogSignal:02c51adb63fd4a601e9ecd7c9cb8b7d9b82d622a;urn:fz-juelich.de:alpaca:object:Python:neo.core.analogsignal.AnalogSignal:405dbe5bd30caabeb6e8475f647fd021bc2c89da;urn:fz-juelich.de:alpaca:object:Python:neo.core.analogsignal.AnalogSignal:2ce1f4a0a46de54cd8a27b14a1ba5c31be877e5a;urn:fz-juelich.de:alpaca:object:Python:neo.core.analogsignal.AnalogSignal:f589a8f123fde8d355b2e7007c309c2d78017464;urn:fz-juelich.de:alpaca:object:Python:neo.core.analogsignal.AnalogSignal:b59c1f78eefcbee4b9ee0e115031bd4cdfa9c237;urn:fz-juelich.de:alpaca:object:Python:neo.core.analogsignal.AnalogSignal:bb7b1989d08607bcb7c82e74293cb2c53bccb866;urn:fz-juelich.de:alpaca:object:Python:neo.core.analogsignal.AnalogSignal:ee3ee230ce769041e8006492cf044e59f690a2fd;urn:fz-juelich.de:alpaca:object:Python:neo.core.analogsignal.AnalogSignal:7f05e0ba69e6d71aeeb57b15434fd277d665ba79;urn:fz-juelich.de:alpaca:object:Python:neo.core.analogsignal.AnalogSignal:bcc4c0556101f89488e899a68397872aaf7f9c59;urn:fz-juelich.de:alpaca:object:Python:neo.core.analogsignal.AnalogSignal:0aa5d599760be5992339f9e9e287027874532e8d;urn:fz-juelich.de:alpaca:object:Python:neo.core.analogsignal.AnalogSignal:4e611a9404bbe5bb9a90c19eefdd5f366e52d7c1;urn:fz-juelich.de:alpaca:object:Python:neo.core.analogsignal.AnalogSignal:510d12d1501d84aee0f528c8cbbf5a6b9c3a2fcd;urn:fz-juelich.de:alpaca:object:Python:neo.core.analogsignal.AnalogSignal:a1f7329ec730228ed9039d08541c8110492337e8;urn:fz-juelich.de:alpaca:object:Python:neo.core.analogsignal.AnalogSignal:75c0f94b1a5c3728db4e4dc591b619628fa654c5;urn:fz-juelich.de:alpaca:object:Python:neo.core.analogsignal.AnalogSignal:e2b9760b9a555b39678c7cb7f68065d4b812e557;urn:fz-juelich.de:alpaca:object:Python:neo.core.analogsignal.AnalogSignal:77b535ffe7c3f744f133a9a6c06e7322cdef598e;urn:fz-juelich.de:alpaca:object:Python:neo.core.analogsignal.AnalogSignal:494901659505f517f8e489168768f9cf75aef919;urn:fz-juelich.de:alpaca:object:Python:neo.core.analogsignal.AnalogSignal:5b350989ef363065fc03816b36f1439fd06211c4;urn:fz-juelich.de:alpaca:object:Python:neo.core.analogsignal.AnalogSignal:423626ee086278d8688c57ef4448acf7abcb1d3a;urn:fz-juelich.de:alpaca:object:Python:neo.core.analogsignal.AnalogSignal:c4cc5ef4249c682d62cb627f9f99ab681e485bfa;urn:fz-juelich.de:alpaca:object:Python:neo.core.analogsignal.AnalogSignal:f119373873745fa481985759d2f935b5695617fd" />
          <attvalue for="1" value="41" />
          <attvalue for="2" value="object" />
          <attvalue for="3" value="02c51adb63fd4a601e9ecd7c9cb8b7d9b82d622a;0aa5d599760be5992339f9e9e287027874532e8d;188428d50fe837040a848180b8b2ccc26da0ca15;1b4d8f418261e27cef73d40f7a5c1cd9736a24ac;1cc980bbd7658d00dabfe28549e302c5873778d3;245a71a1b6eed2a7e3f533c4e810eac0e72dc1c0;2ce1f4a0a46de54cd8a27b14a1ba5c31be877e5a;3807b60b9aee1110f0f5845aca51554144f28842;38d6be182ddae86a0200eaa80dce593228f71b08;405dbe5bd30caabeb6e8475f647fd021bc2c89da;423626ee086278d8688c57ef4448acf7abcb1d3a;443722a4c591722d379bd5f8f436aaabe12ab31d;48997eae03d4d7960ea5d4d645b32f1c0b337ad4;494901659505f517f8e489168768f9cf75aef919;4e611a9404bbe5bb9a90c19eefdd5f366e52d7c1;510d12d1501d84aee0f528c8cbbf5a6b9c3a2fcd;5b350989ef363065fc03816b36f1439fd06211c4;62c299d22b6cd123f5b65d85a053dec2073adebd;6ebe0e7ca7126ec75f9bcaeae2dd030f14d4e9ad;75c0f94b1a5c3728db4e4dc591b619628fa654c5;77b535ffe7c3f744f133a9a6c06e7322cdef598e;7b95af57893a67f4f98d4feba3954e29b3a6f6a6;7f05e0ba69e6d71aeeb57b15434fd277d665ba79;831f68b9689a611b736fd72b85b71899c4dad72e;9e9711b168e4376780ed13e00017cd215ba15753;a1f7329ec730228ed9039d08541c8110492337e8;a42e9122c147e4e4807fef94ec14b87742c7e04a;a6a55f16874295bf64d6f59d06f4559ae5d7f71f;ab2823bb2520a43cb984aacbed99adea888a639c;b59c1f78eefcbee4b9ee0e115031bd4cdfa9c237;b7b0e2cead13ca1dd86d55c655bf2cc9d0a933e4;bb7b1989d08607bcb7c82e74293cb2c53bccb866;bcc4c0556101f89488e899a68397872aaf7f9c59;be57aa0b4101f880b761bd0b00ce483f7e0e5710;c4cc5ef4249c682d62cb627f9f99ab681e485bfa;d079888f5d28635f0fb79ebe4f6ee53c28fd4f90;e2b9760b9a555b39678c7cb7f68065d4b812e557;ee3ee230ce769041e8006492cf044e59f690a2fd;ee64a699626db8b7fa24f190af7ae599b76e20d0;f119373873745fa481985759d2f935b5695617fd;f589a8f123fde8d355b2e7007c309c2d78017464" />
          <attvalue for="4" value="neo.core.analogsignal.AnalogSignal" />
          <attvalue for="16" value="(15000, 96)" />
          <attvalue for="6" value="None" />
          <attvalue for="15" value="float32" />
          <attvalue for="10" value="109.00413333333334 s;12.863233333333334 s;134.54006666666666 s;145.72943333333333 s;156.80200000000002 s;16.699333333333335 s;171.91836666666669 s;186.0902 s;209.816 s;26.12656666666667 s;284.6089 s;288.47293333333334 s;317.8980666666667 s;357.1827666666667 s;363.25730000000004 s;367.11643333333336 s;370.9775 s;402.1245666666667 s;419.53316666666666 s;437.2059666666667 s;443.3210666666667 s;449.5944666666667 s;5.0997 s;506.06253333333336 s;528.4360666666666 s;556.4033000000001 s;583.4166333333334 s;594.9680000000001 s;601.3274333333334 s;616.6427 s;638.2536 s;657.5825666666667 s;664.1701666666667 s;667.9698333333333 s;67.27246666666667 s;671.8313666666667 s;689.7133333333334 s;693.4676333333333 s;704.8534333333333 s;82.6971 s;94.4452 s" />
          <attvalue for="17" value="30000.0 Hz" />
          <attvalue for="7" value="Continuous raw neuronal recordings sampled at high resolution" />
          <attvalue for="18" value="1.0 uV" />
          <attvalue for="5" value="NeuralTimeSeriesRaw" />
          <attvalue for="11" value="109.50413333333334 s;13.363233333333334 s;135.04006666666666 s;146.22943333333333 s;157.30200000000002 s;17.199333333333335 s;172.41836666666669 s;186.5902 s;210.316 s;26.62656666666667 s;285.1089 s;288.97293333333334 s;318.3980666666667 s;357.6827666666667 s;363.75730000000004 s;367.61643333333336 s;371.4775 s;402.6245666666667 s;420.03316666666666 s;437.7059666666667 s;443.8210666666667 s;450.0944666666667 s;5.5997 s;506.56253333333336 s;528.9360666666666 s;556.9033000000001 s;583.9166333333334 s;595.4680000000001 s;601.8274333333334 s;617.1427 s;638.7536 s;658.0825666666667 s;664.6701666666667 s;668.4698333333333 s;67.77246666666667 s;672.3313666666667 s;690.2133333333334 s;693.9676333333333 s;705.3534333333333 s;83.1971 s;94.9452 s" />
          <attvalue for="19" value="['chan1' 'chan2' 'chan3' 'chan4' 'chan5' 'chan6' 'chan7' 'chan8' 'chan9'&#10; 'chan10' 'chan11' 'chan12' 'chan13' 'chan14' 'chan15' 'chan16' 'chan17'&#10; 'chan18' 'chan19' 'chan20' 'chan21' 'chan22' 'chan23' 'chan24' 'chan25'&#10; 'chan26' 'chan27' 'chan28' 'chan29' 'chan30' 'chan31' 'chan32' 'chan33'&#10; 'chan34' 'chan35' 'chan36' 'chan37' 'chan38' 'chan39' 'chan40' 'chan41'&#10; 'chan42' 'chan43' 'chan44' 'chan45' 'chan46' 'chan47' 'chan48' 'chan49'&#10; 'chan50' 'chan51' 'chan52' 'chan53' 'chan54' 'chan55' 'chan56' 'chan57'&#10; 'chan58' 'chan59' 'chan60' 'chan61' 'chan62' 'chan63' 'chan64' 'chan65'&#10; 'chan66' 'chan67' 'chan68' 'chan69' 'chan70' 'chan71' 'chan72' 'chan73'&#10; 'chan74' 'chan75' 'chan76' 'chan77' 'chan78' 'chan79' 'chan80' 'chan81'&#10; 'chan82' 'chan83' 'chan84' 'chan85' 'chan86' 'chan87' 'chan88' 'chan89'&#10; 'chan90' 'chan91' 'chan92' 'chan93' 'chan94' 'chan95' 'chan96']" />
          <attvalue for="9" value="&lt;[1080.0,1080.0];[1085.0,1085.0];[1090.0,1090.0];[1095.0,1095.0];[1100.0,1100.0];[1105.0,1105.0];[1110.0,1110.0];[1115.0,1115.0];[1120.0,1120.0];[1125.0,1125.0];[1130.0,1130.0];[1135.0,1135.0];[1140.0,1140.0];[1145.0,1145.0];[1150.0,1150.0];[1155.0,1155.0];[1160.0,1160.0];[1165.0,1165.0];[1170.0,1170.0];[1175.0,1175.0];[1180.0,1180.0];[1185.0,1185.0];[1190.0,1190.0];[1195.0,1195.0];[1200.0,1200.0];[1205.0,1205.0];[1210.0,1210.0];[1215.0,1215.0];[1220.0,1220.0];[1225.0,1225.0];[1230.0,1230.0];[1235.0,1235.0];[1240.0,1240.0];[1245.0,1245.0];[1250.0,1250.0];[1255.0,1255.0];[1260.0,1260.0];[1265.0,1265.0];[1270.0,1270.0];[1275.0,1275.0];[1280.0,1280.0]&gt;" />
        </attvalues>
      </node>
      <node id="Step 49" label="AnalogSignal">
        <attvalues>
          <attvalue for="0" value="urn:fz-juelich.de:alpaca:object:Python:neo.core.analogsignal.AnalogSignal:fc875bb49553ba720e9fcf6e79f8f70c9393ab69;urn:fz-juelich.de:alpaca:object:Python:neo.core.analogsignal.AnalogSignal:83f2e615b981a30e945509d30e6b2e7cc4c1c469;urn:fz-juelich.de:alpaca:object:Python:neo.core.analogsignal.AnalogSignal:f6adfe3e5d34df029774be5638f63a8a8a4adb84;urn:fz-juelich.de:alpaca:object:Python:neo.core.analogsignal.AnalogSignal:be3ec2c9669468f3491458274f5557e957069915;urn:fz-juelich.de:alpaca:object:Python:neo.core.analogsignal.AnalogSignal:122887efb1ee5ecd305ccf934994d9618d7c8bd6;urn:fz-juelich.de:alpaca:object:Python:neo.core.analogsignal.AnalogSignal:b2e7413ce82a1c8142c5db524d8764d850ce7f88;urn:fz-juelich.de:alpaca:object:Python:neo.core.analogsignal.AnalogSignal:ab83a2473dc7edd0cf36d4e16980e54647d8e126;urn:fz-juelich.de:alpaca:object:Python:neo.core.analogsignal.AnalogSignal:ddd6989f7a55c1baf987f7b14a73d20e297411d4;urn:fz-juelich.de:alpaca:object:Python:neo.core.analogsignal.AnalogSignal:5f35cf9f0a5ceb2fe1ec3aea807aec744c1b0604;urn:fz-juelich.de:alpaca:object:Python:neo.core.analogsignal.AnalogSignal:9624889f2b64c85d24ff6bb1a19b0fc4b4ede1ac;urn:fz-juelich.de:alpaca:object:Python:neo.core.analogsignal.AnalogSignal:d2445f80525221a5c1daa9b43e688f9564d7379c;urn:fz-juelich.de:alpaca:object:Python:neo.core.analogsignal.AnalogSignal:f000a2e9d1fde36b477f38fdcb5f8f90d6ec5dcd;urn:fz-juelich.de:alpaca:object:Python:neo.core.analogsignal.AnalogSignal:a8dfe3f1000b1c998a563d735aa1f943c2dc308f;urn:fz-juelich.de:alpaca:object:Python:neo.core.analogsignal.AnalogSignal:2fd6d53d39f31667f5d963dfdf44a1a7113bdcfa;urn:fz-juelich.de:alpaca:object:Python:neo.core.analogsignal.AnalogSignal:a8e1336dad7690d345533cbab94f94325f69029c;urn:fz-juelich.de:alpaca:object:Python:neo.core.analogsignal.AnalogSignal:6f29343cc7882e52ed6e4674f942912eec0feaeb;urn:fz-juelich.de:alpaca:object:Python:neo.core.analogsignal.AnalogSignal:138aa7a9b0fef414c23f875967302b9a0136eecf;urn:fz-juelich.de:alpaca:object:Python:neo.core.analogsignal.AnalogSignal:f9a73730c0aad39081ad2ff92c0002e238e0a3c2;urn:fz-juelich.de:alpaca:object:Python:neo.core.analogsignal.AnalogSignal:ff6676dc700d22efa7e79ea5169fb45ba8a52f5a;urn:fz-juelich.de:alpaca:object:Python:neo.core.analogsignal.AnalogSignal:2eba618b8b872b6600070769d206b35a278ba9ff;urn:fz-juelich.de:alpaca:object:Python:neo.core.analogsignal.AnalogSignal:7a38143d6ef75892ddd257127b642867d98ec422;urn:fz-juelich.de:alpaca:object:Python:neo.core.analogsignal.AnalogSignal:b78fcc621203772dc77dbaa439a378b690f21a10;urn:fz-juelich.de:alpaca:object:Python:neo.core.analogsignal.AnalogSignal:d6871b113477978ed9021267eb3e80513b915855;urn:fz-juelich.de:alpaca:object:Python:neo.core.analogsignal.AnalogSignal:06bf29c1bf5c9fcb02d82da66b7a1e4ed6b6dead;urn:fz-juelich.de:alpaca:object:Python:neo.core.analogsignal.AnalogSignal:d23098b35c1b2066f705aa428b31d85a455592ac;urn:fz-juelich.de:alpaca:object:Python:neo.core.analogsignal.AnalogSignal:ff27e70c011eca289f63204b5ba836adf18cb37d;urn:fz-juelich.de:alpaca:object:Python:neo.core.analogsignal.AnalogSignal:72c7141e0827c19d965ba1d4877fea3b139b8353;urn:fz-juelich.de:alpaca:object:Python:neo.core.analogsignal.AnalogSignal:0ccfd867694aa38bd0da30b48170d1f13c81a2c4;urn:fz-juelich.de:alpaca:object:Python:neo.core.analogsignal.AnalogSignal:e8b11104080b3f042b9d1a1fdf896e55f9a8d471;urn:fz-juelich.de:alpaca:object:Python:neo.core.analogsignal.AnalogSignal:20316d72ec35b670cae5a148717b9d7f93ef6b9e;urn:fz-juelich.de:alpaca:object:Python:neo.core.analogsignal.AnalogSignal:6b4c7d064a28030d2ff895092f82bbcfed390df2;urn:fz-juelich.de:alpaca:object:Python:neo.core.analogsignal.AnalogSignal:7796cdd2183d09d9e2f6baedf6445c1cc2c38c08;urn:fz-juelich.de:alpaca:object:Python:neo.core.analogsignal.AnalogSignal:42301593950d1f0270c0130496e6bc7a0426f3b4;urn:fz-juelich.de:alpaca:object:Python:neo.core.analogsignal.AnalogSignal:a68e8a61403c52d95a2cb2e853cc3ac4fa012f15;urn:fz-juelich.de:alpaca:object:Python:neo.core.analogsignal.AnalogSignal:577ab0de0b836e1554b10939773e01b20458dbd4;urn:fz-juelich.de:alpaca:object:Python:neo.core.analogsignal.AnalogSignal:46d94d6557e99f3d36f304a24670b1ee87b4680a" />
          <attvalue for="1" value="36" />
          <attvalue for="2" value="object" />
          <attvalue for="3" value="06bf29c1bf5c9fcb02d82da66b7a1e4ed6b6dead;0ccfd867694aa38bd0da30b48170d1f13c81a2c4;122887efb1ee5ecd305ccf934994d9618d7c8bd6;138aa7a9b0fef414c23f875967302b9a0136eecf;20316d72ec35b670cae5a148717b9d7f93ef6b9e;2eba618b8b872b6600070769d206b35a278ba9ff;2fd6d53d39f31667f5d963dfdf44a1a7113bdcfa;42301593950d1f0270c0130496e6bc7a0426f3b4;46d94d6557e99f3d36f304a24670b1ee87b4680a;577ab0de0b836e1554b10939773e01b20458dbd4;5f35cf9f0a5ceb2fe1ec3aea807aec744c1b0604;6b4c7d064a28030d2ff895092f82bbcfed390df2;6f29343cc7882e52ed6e4674f942912eec0feaeb;72c7141e0827c19d965ba1d4877fea3b139b8353;7796cdd2183d09d9e2f6baedf6445c1cc2c38c08;7a38143d6ef75892ddd257127b642867d98ec422;83f2e615b981a30e945509d30e6b2e7cc4c1c469;9624889f2b64c85d24ff6bb1a19b0fc4b4ede1ac;a68e8a61403c52d95a2cb2e853cc3ac4fa012f15;a8dfe3f1000b1c998a563d735aa1f943c2dc308f;a8e1336dad7690d345533cbab94f94325f69029c;ab83a2473dc7edd0cf36d4e16980e54647d8e126;b2e7413ce82a1c8142c5db524d8764d850ce7f88;b78fcc621203772dc77dbaa439a378b690f21a10;be3ec2c9669468f3491458274f5557e957069915;d23098b35c1b2066f705aa428b31d85a455592ac;d2445f80525221a5c1daa9b43e688f9564d7379c;d6871b113477978ed9021267eb3e80513b915855;ddd6989f7a55c1baf987f7b14a73d20e297411d4;e8b11104080b3f042b9d1a1fdf896e55f9a8d471;f000a2e9d1fde36b477f38fdcb5f8f90d6ec5dcd;f6adfe3e5d34df029774be5638f63a8a8a4adb84;f9a73730c0aad39081ad2ff92c0002e238e0a3c2;fc875bb49553ba720e9fcf6e79f8f70c9393ab69;ff27e70c011eca289f63204b5ba836adf18cb37d;ff6676dc700d22efa7e79ea5169fb45ba8a52f5a" />
          <attvalue for="4" value="neo.core.analogsignal.AnalogSignal" />
          <attvalue for="16" value="(15000, 96)" />
          <attvalue for="10" value="2.420466666666667 s;236.79383333333334 s;248.97333333333336 s;254.92053333333334 s;273.5638 s;279.44066666666663 s;297.4560333333333 s;303.7088333333333 s;329.7719333333333 s;385.3531 s;397.64003333333335 s;403.48173333333335 s;424.32126666666665 s;43.1679 s;430.2411333333333 s;448.9137 s;486.06936666666667 s;517.9028666666667 s;570.9304333333334 s;615.8018000000001 s;641.1334666666668 s;671.0392666666668 s;690.1219666666667 s;708.2897 s;719.9457666666667 s;72.31976666666668 s;725.8978000000001 s;731.9133333333334 s;743.8858333333334 s;8.236766666666668 s;84.09013333333334 s;849.6059333333334 s;867.9992000000001 s;873.9698333333334 s;901.5582666666668 s;920.1215000000001 s" />
          <attvalue for="18" value="1.0 uV" />
          <attvalue for="17" value="30000.0 Hz" />
          <attvalue for="7" value="Continuous raw neuronal recordings sampled at high resolution" />
          <attvalue for="11" value="2.920466666666667 s;237.29383333333334 s;249.47333333333336 s;255.42053333333334 s;274.0638 s;279.94066666666663 s;297.9560333333333 s;304.2088333333333 s;330.2719333333333 s;385.8531 s;398.14003333333335 s;403.98173333333335 s;424.82126666666665 s;43.6679 s;430.7411333333333 s;449.4137 s;486.56936666666667 s;518.4028666666667 s;571.4304333333334 s;616.3018000000001 s;641.6334666666668 s;671.5392666666668 s;690.6219666666667 s;708.7897 s;72.81976666666668 s;720.4457666666667 s;726.3978000000001 s;732.4133333333334 s;744.3858333333334 s;8.736766666666668 s;84.59013333333334 s;850.1059333333334 s;868.4992000000001 s;874.4698333333334 s;902.0582666666668 s;920.6215000000001 s" />
          <attvalue for="15" value="float32" />
          <attvalue for="5" value="NeuralTimeSeriesRaw" />
          <attvalue for="6" value="None" />
          <attvalue for="19" value="['chan1' 'chan2' 'chan3' 'chan4' 'chan5' 'chan6' 'chan7' 'chan8' 'chan9'&#10; 'chan10' 'chan11' 'chan12' 'chan13' 'chan14' 'chan15' 'chan16' 'chan17'&#10; 'chan18' 'chan19' 'chan20' 'chan21' 'chan22' 'chan23' 'chan24' 'chan25'&#10; 'chan26' 'chan27' 'chan28' 'chan29' 'chan30' 'chan31' 'chan32' 'chan33'&#10; 'chan34' 'chan35' 'chan36' 'chan37' 'chan38' 'chan39' 'chan40' 'chan41'&#10; 'chan42' 'chan43' 'chan44' 'chan45' 'chan46' 'chan47' 'chan48' 'chan49'&#10; 'chan50' 'chan51' 'chan52' 'chan53' 'chan54' 'chan55' 'chan56' 'chan57'&#10; 'chan58' 'chan59' 'chan60' 'chan61' 'chan62' 'chan63' 'chan64' 'chan65'&#10; 'chan66' 'chan67' 'chan68' 'chan69' 'chan70' 'chan71' 'chan72' 'chan73'&#10; 'chan74' 'chan75' 'chan76' 'chan77' 'chan78' 'chan79' 'chan80' 'chan81'&#10; 'chan82' 'chan83' 'chan84' 'chan85' 'chan86' 'chan87' 'chan88' 'chan89'&#10; 'chan90' 'chan91' 'chan92' 'chan93' 'chan94' 'chan95' 'chan96']" />
          <attvalue for="9" value="&lt;[557.0,557.0];[557.0,557.0];[558.0,558.0];[562.0,562.0];[562.0,562.0];[563.0,563.0];[567.0,567.0];[567.0,567.0];[568.0,568.0];[572.0,572.0];[572.0,572.0];[573.0,573.0];[577.0,577.0];[577.0,577.0];[578.0,578.0];[582.0,582.0];[582.0,582.0];[583.0,583.0];[587.0,587.0];[587.0,587.0];[588.0,588.0];[592.0,592.0];[592.0,592.0];[593.0,593.0];[597.0,597.0];[597.0,597.0];[598.0,598.0];[602.0,602.0];[602.0,602.0];[603.0,603.0];[607.0,607.0];[607.0,607.0];[608.0,608.0];[612.0,612.0];[612.0,612.0];[613.0,613.0];[617.0,617.0];[617.0,617.0];[618.0,618.0];[622.0,622.0];[622.0,622.0];[623.0,623.0];[627.0,627.0];[627.0,627.0];[628.0,628.0];[632.0,632.0];[632.0,632.0];[633.0,633.0];[637.0,637.0];[637.0,637.0];[638.0,638.0];[642.0,642.0];[642.0,642.0];[643.0,643.0];[647.0,647.0];[647.0,647.0];[648.0,648.0];[652.0,652.0];[652.0,652.0];[653.0,653.0];[657.0,657.0];[657.0,657.0];[658.0,658.0];[662.0,662.0];[662.0,662.0];[663.0,663.0];[667.0,667.0];[667.0,667.0];[668.0,668.0];[672.0,672.0];[672.0,672.0];[673.0,673.0];[677.0,677.0];[677.0,677.0];[678.0,678.0];[682.0,682.0];[682.0,682.0];[683.0,683.0];[687.0,687.0];[687.0,687.0];[688.0,688.0];[692.0,692.0];[692.0,692.0];[693.0,693.0];[697.0,697.0];[697.0,697.0];[698.0,698.0];[702.0,702.0];[702.0,702.0];[703.0,703.0];[707.0,707.0];[707.0,707.0];[708.0,708.0];[712.0,712.0];[712.0,712.0];[713.0,713.0];[717.0,717.0];[717.0,717.0];[718.0,718.0];[722.0,722.0];[722.0,722.0];[723.0,723.0];[727.0,727.0];[727.0,727.0];[728.0,728.0];[732.0,732.0];[732.0,732.0];[733.0,733.0]&gt;" />
        </attvalues>
      </node>
      <node id="Step 50" label="AnalogSignal">
        <attvalues>
          <attvalue for="0" value="urn:fz-juelich.de:alpaca:object:Python:neo.core.analogsignal.AnalogSignal:624b44deb6fd1f551ab914eb053a3a792fcdbae4;urn:fz-juelich.de:alpaca:object:Python:neo.core.analogsignal.AnalogSignal:743374aece98dd08514e50f0333f788fc49b31b3;urn:fz-juelich.de:alpaca:object:Python:neo.core.analogsignal.AnalogSignal:dab7ca85996f432bc3630a9f58af4843d66ef995;urn:fz-juelich.de:alpaca:object:Python:neo.core.analogsignal.AnalogSignal:62331992779202814b5ac2fad0eb6144ced3b56c;urn:fz-juelich.de:alpaca:object:Python:neo.core.analogsignal.AnalogSignal:b39b4c0045fe1140ca9d6a4b210d4d837e5015e9;urn:fz-juelich.de:alpaca:object:Python:neo.core.analogsignal.AnalogSignal:aa8b38c0acc05696f1a0da2d2472b9e691273189;urn:fz-juelich.de:alpaca:object:Python:neo.core.analogsignal.AnalogSignal:dea141cbdd81b4b32ea70c9c72a9c3cfe9d5aa5d;urn:fz-juelich.de:alpaca:object:Python:neo.core.analogsignal.AnalogSignal:8e4361b81538cac1d89036a98b3982e761531fbb;urn:fz-juelich.de:alpaca:object:Python:neo.core.analogsignal.AnalogSignal:2406eac2d3c4ae5316def7e3dd102aecacdd93f8;urn:fz-juelich.de:alpaca:object:Python:neo.core.analogsignal.AnalogSignal:e89d7bd5ec9bf489fdad32a5d8fda641fa5b1941;urn:fz-juelich.de:alpaca:object:Python:neo.core.analogsignal.AnalogSignal:f04f1d66a7655b98dc2e63b85edfb5e08a97944a;urn:fz-juelich.de:alpaca:object:Python:neo.core.analogsignal.AnalogSignal:e695b2ea90bc385daa5a418095693760bddba84f;urn:fz-juelich.de:alpaca:object:Python:neo.core.analogsignal.AnalogSignal:f77a1c8b9a787f71722341f922ac0d6a82a7bc69;urn:fz-juelich.de:alpaca:object:Python:neo.core.analogsignal.AnalogSignal:4a61c2b12cce08e2316be42807ab836da67f880e;urn:fz-juelich.de:alpaca:object:Python:neo.core.analogsignal.AnalogSignal:9e184b3a1652954fb932fbda9de0d25689d41004;urn:fz-juelich.de:alpaca:object:Python:neo.core.analogsignal.AnalogSignal:ba8964aa2f7013e1585b8f2f8b72e01c61ae85bc;urn:fz-juelich.de:alpaca:object:Python:neo.core.analogsignal.AnalogSignal:aaad36fc53579f6613d948ba548a1275ee8d0a3d;urn:fz-juelich.de:alpaca:object:Python:neo.core.analogsignal.AnalogSignal:3e7e630379b4eddf4d71ed951bf9824fa6e59a17;urn:fz-juelich.de:alpaca:object:Python:neo.core.analogsignal.AnalogSignal:3c49c8d75329c7180fc5bf1b089ea9f6ccc8134f;urn:fz-juelich.de:alpaca:object:Python:neo.core.analogsignal.AnalogSignal:451ddea1afd1beedfa03c7379b70a4e817bbbcbf;urn:fz-juelich.de:alpaca:object:Python:neo.core.analogsignal.AnalogSignal:ddb93d0670087683abbc3229ea889219d6cf4e09;urn:fz-juelich.de:alpaca:object:Python:neo.core.analogsignal.AnalogSignal:555af7a7df5be2d6b13412df5cbc4116affd3b71;urn:fz-juelich.de:alpaca:object:Python:neo.core.analogsignal.AnalogSignal:b4933c25dfa3b784357aeaf1b4796ba9ca5fd40a;urn:fz-juelich.de:alpaca:object:Python:neo.core.analogsignal.AnalogSignal:53a9dd6394633dccc1b2a3a715e98dbc0bacbbee;urn:fz-juelich.de:alpaca:object:Python:neo.core.analogsignal.AnalogSignal:41453b0a2690c66de8435f36a0ffeae3de0b4f6d;urn:fz-juelich.de:alpaca:object:Python:neo.core.analogsignal.AnalogSignal:792512f7778582c61bf5d0d519ee217503b801ed;urn:fz-juelich.de:alpaca:object:Python:neo.core.analogsignal.AnalogSignal:5df2e2e0156b9dbad857cfe7c521550c876e8d27;urn:fz-juelich.de:alpaca:object:Python:neo.core.analogsignal.AnalogSignal:89a6763b6dcefc06641c8dcad27d56a5073b2f83;urn:fz-juelich.de:alpaca:object:Python:neo.core.analogsignal.AnalogSignal:cc3c0f23925aa0934f0dc44cbe15c9dd56752af3;urn:fz-juelich.de:alpaca:object:Python:neo.core.analogsignal.AnalogSignal:87af9b9c92ea66bf13bfc179b7855ba8fcc535c7;urn:fz-juelich.de:alpaca:object:Python:neo.core.analogsignal.AnalogSignal:d61596c3664e41a991762449bf6c98be1728b2ed;urn:fz-juelich.de:alpaca:object:Python:neo.core.analogsignal.AnalogSignal:c4b644de5198d5050d34ffe82ffa62984bf10b53;urn:fz-juelich.de:alpaca:object:Python:neo.core.analogsignal.AnalogSignal:2c909c6738c04bedf35ad71140500e9d7e223f24;urn:fz-juelich.de:alpaca:object:Python:neo.core.analogsignal.AnalogSignal:b0116c517139c186ce460d9301bd062986bd16c0;urn:fz-juelich.de:alpaca:object:Python:neo.core.analogsignal.AnalogSignal:47c0491daba4a6943bbd66c4c82835064a46a31f;urn:fz-juelich.de:alpaca:object:Python:neo.core.analogsignal.AnalogSignal:6b5ff4f34b6e6bbe0e3c1da68dedadded1f8cabf;urn:fz-juelich.de:alpaca:object:Python:neo.core.analogsignal.AnalogSignal:6a71691afc6b3a12c2bb93755cfd7eb90f5487bc;urn:fz-juelich.de:alpaca:object:Python:neo.core.analogsignal.AnalogSignal:c94fce7d05b715010dc9f69c6ba92a7b82e623c3;urn:fz-juelich.de:alpaca:object:Python:neo.core.analogsignal.AnalogSignal:5cabaf1509bf96c60a86454749b91d7dc162a51d;urn:fz-juelich.de:alpaca:object:Python:neo.core.analogsignal.AnalogSignal:2b2a1ffbeecbce70ccc597e1d68d348f18e0c742;urn:fz-juelich.de:alpaca:object:Python:neo.core.analogsignal.AnalogSignal:15736d29a2176fcc27f0fd6601c1bf983c2f323a" />
          <attvalue for="1" value="41" />
          <attvalue for="2" value="object" />
          <attvalue for="3" value="15736d29a2176fcc27f0fd6601c1bf983c2f323a;2406eac2d3c4ae5316def7e3dd102aecacdd93f8;2b2a1ffbeecbce70ccc597e1d68d348f18e0c742;2c909c6738c04bedf35ad71140500e9d7e223f24;3c49c8d75329c7180fc5bf1b089ea9f6ccc8134f;3e7e630379b4eddf4d71ed951bf9824fa6e59a17;41453b0a2690c66de8435f36a0ffeae3de0b4f6d;451ddea1afd1beedfa03c7379b70a4e817bbbcbf;47c0491daba4a6943bbd66c4c82835064a46a31f;4a61c2b12cce08e2316be42807ab836da67f880e;53a9dd6394633dccc1b2a3a715e98dbc0bacbbee;555af7a7df5be2d6b13412df5cbc4116affd3b71;5cabaf1509bf96c60a86454749b91d7dc162a51d;5df2e2e0156b9dbad857cfe7c521550c876e8d27;62331992779202814b5ac2fad0eb6144ced3b56c;624b44deb6fd1f551ab914eb053a3a792fcdbae4;6a71691afc6b3a12c2bb93755cfd7eb90f5487bc;6b5ff4f34b6e6bbe0e3c1da68dedadded1f8cabf;743374aece98dd08514e50f0333f788fc49b31b3;792512f7778582c61bf5d0d519ee217503b801ed;87af9b9c92ea66bf13bfc179b7855ba8fcc535c7;89a6763b6dcefc06641c8dcad27d56a5073b2f83;8e4361b81538cac1d89036a98b3982e761531fbb;9e184b3a1652954fb932fbda9de0d25689d41004;aa8b38c0acc05696f1a0da2d2472b9e691273189;aaad36fc53579f6613d948ba548a1275ee8d0a3d;b0116c517139c186ce460d9301bd062986bd16c0;b39b4c0045fe1140ca9d6a4b210d4d837e5015e9;b4933c25dfa3b784357aeaf1b4796ba9ca5fd40a;ba8964aa2f7013e1585b8f2f8b72e01c61ae85bc;c4b644de5198d5050d34ffe82ffa62984bf10b53;c94fce7d05b715010dc9f69c6ba92a7b82e623c3;cc3c0f23925aa0934f0dc44cbe15c9dd56752af3;d61596c3664e41a991762449bf6c98be1728b2ed;dab7ca85996f432bc3630a9f58af4843d66ef995;ddb93d0670087683abbc3229ea889219d6cf4e09;dea141cbdd81b4b32ea70c9c72a9c3cfe9d5aa5d;e695b2ea90bc385daa5a418095693760bddba84f;e89d7bd5ec9bf489fdad32a5d8fda641fa5b1941;f04f1d66a7655b98dc2e63b85edfb5e08a97944a;f77a1c8b9a787f71722341f922ac0d6a82a7bc69" />
          <attvalue for="4" value="neo.core.analogsignal.AnalogSignal" />
          <attvalue for="16" value="(250, 94)" />
          <attvalue for="6" value="None" />
          <attvalue for="5" value="NeuralTimeSeriesRaw" />
          <attvalue for="15" value="float64" />
          <attvalue for="7" value="Continuous raw neuronal recordings sampled at high resolution" />
          <attvalue for="18" value="1.0 uV" />
          <attvalue for="10" value="109.00413333333334 s;12.863233333333334 s;134.54006666666666 s;145.72943333333333 s;156.80200000000002 s;16.699333333333335 s;171.91836666666669 s;186.0902 s;209.816 s;26.12656666666667 s;284.6089 s;288.47293333333334 s;317.8980666666667 s;357.1827666666667 s;363.25730000000004 s;367.11643333333336 s;370.9775 s;402.1245666666667 s;419.53316666666666 s;437.2059666666667 s;443.3210666666667 s;449.5944666666667 s;5.0997 s;506.06253333333336 s;528.4360666666666 s;556.4033000000001 s;583.4166333333334 s;594.9680000000001 s;601.3274333333334 s;616.6427 s;638.2536 s;657.5825666666667 s;664.1701666666667 s;667.9698333333333 s;67.27246666666667 s;671.8313666666667 s;689.7133333333334 s;693.4676333333333 s;704.8534333333333 s;82.6971 s;94.4452 s" />
          <attvalue for="11" value="109.50413333333334 s;13.363233333333334 s;135.04006666666666 s;146.22943333333333 s;157.30200000000002 s;17.199333333333335 s;172.41836666666669 s;186.5902 s;210.316 s;26.62656666666667 s;285.1089 s;288.97293333333334 s;318.3980666666667 s;357.6827666666667 s;363.75730000000004 s;367.61643333333336 s;371.4775 s;402.6245666666667 s;420.03316666666666 s;437.7059666666667 s;443.8210666666667 s;450.0944666666667 s;5.5997 s;506.56253333333336 s;528.9360666666666 s;556.9033000000001 s;583.9166333333334 s;595.4680000000001 s;601.8274333333334 s;617.1427 s;638.7536 s;658.0825666666667 s;664.6701666666667 s;668.4698333333333 s;67.77246666666667 s;672.3313666666667 s;690.2133333333334 s;693.9676333333333 s;705.3534333333333 s;83.1971 s;94.9452 s" />
          <attvalue for="17" value="500.0 Hz" />
          <attvalue for="19" value="['chan1' 'chan3' 'chan5' 'chan6' 'chan7' 'chan8' 'chan9' 'chan10' 'chan11'&#10; 'chan12' 'chan13' 'chan14' 'chan15' 'chan16' 'chan17' 'chan18' 'chan19'&#10; 'chan20' 'chan21' 'chan22' 'chan23' 'chan24' 'chan25' 'chan26' 'chan27'&#10; 'chan28' 'chan29' 'chan30' 'chan31' 'chan32' 'chan33' 'chan34' 'chan35'&#10; 'chan36' 'chan37' 'chan38' 'chan39' 'chan40' 'chan41' 'chan42' 'chan43'&#10; 'chan44' 'chan45' 'chan46' 'chan47' 'chan48' 'chan49' 'chan50' 'chan51'&#10; 'chan52' 'chan53' 'chan54' 'chan55' 'chan56' 'chan57' 'chan58' 'chan59'&#10; 'chan60' 'chan61' 'chan62' 'chan63' 'chan64' 'chan65' 'chan66' 'chan67'&#10; 'chan68' 'chan69' 'chan70' 'chan71' 'chan72' 'chan73' 'chan74' 'chan75'&#10; 'chan76' 'chan77' 'chan78' 'chan79' 'chan80' 'chan81' 'chan82' 'chan83'&#10; 'chan84' 'chan85' 'chan86' 'chan87' 'chan88' 'chan89' 'chan90' 'chan91'&#10; 'chan92' 'chan93' 'chan94' 'chan95' 'chan96']" />
          <attvalue for="9" value="&lt;[1082.0,1082.0];[1083.0,1083.0];[1083.0,1083.0];[1087.0,1087.0];[1088.0,1088.0];[1088.0,1088.0];[1092.0,1092.0];[1093.0,1093.0];[1093.0,1093.0];[1097.0,1097.0];[1098.0,1098.0];[1098.0,1098.0];[1102.0,1102.0];[1103.0,1103.0];[1103.0,1103.0];[1107.0,1107.0];[1108.0,1108.0];[1108.0,1108.0];[1112.0,1112.0];[1113.0,1113.0];[1113.0,1113.0];[1117.0,1117.0];[1118.0,1118.0];[1118.0,1118.0];[1122.0,1122.0];[1123.0,1123.0];[1123.0,1123.0];[1127.0,1127.0];[1128.0,1128.0];[1128.0,1128.0];[1132.0,1132.0];[1133.0,1133.0];[1133.0,1133.0];[1137.0,1137.0];[1138.0,1138.0];[1138.0,1138.0];[1142.0,1142.0];[1143.0,1143.0];[1143.0,1143.0];[1147.0,1147.0];[1148.0,1148.0];[1148.0,1148.0];[1152.0,1152.0];[1153.0,1153.0];[1153.0,1153.0];[1157.0,1157.0];[1158.0,1158.0];[1158.0,1158.0];[1162.0,1162.0];[1163.0,1163.0];[1163.0,1163.0];[1167.0,1167.0];[1168.0,1168.0];[1168.0,1168.0];[1172.0,1172.0];[1173.0,1173.0];[1173.0,1173.0];[1177.0,1177.0];[1178.0,1178.0];[1178.0,1178.0];[1182.0,1182.0];[1183.0,1183.0];[1183.0,1183.0];[1187.0,1187.0];[1188.0,1188.0];[1188.0,1188.0];[1192.0,1192.0];[1193.0,1193.0];[1193.0,1193.0];[1197.0,1197.0];[1198.0,1198.0];[1198.0,1198.0];[1202.0,1202.0];[1203.0,1203.0];[1203.0,1203.0];[1207.0,1207.0];[1208.0,1208.0];[1208.0,1208.0];[1212.0,1212.0];[1213.0,1213.0];[1213.0,1213.0];[1217.0,1217.0];[1218.0,1218.0];[1218.0,1218.0];[1222.0,1222.0];[1223.0,1223.0];[1223.0,1223.0];[1227.0,1227.0];[1228.0,1228.0];[1228.0,1228.0];[1232.0,1232.0];[1233.0,1233.0];[1233.0,1233.0];[1237.0,1237.0];[1238.0,1238.0];[1238.0,1238.0];[1242.0,1242.0];[1243.0,1243.0];[1243.0,1243.0];[1247.0,1247.0];[1248.0,1248.0];[1248.0,1248.0];[1252.0,1252.0];[1253.0,1253.0];[1253.0,1253.0];[1257.0,1257.0];[1258.0,1258.0];[1258.0,1258.0];[1262.0,1262.0];[1263.0,1263.0];[1263.0,1263.0];[1267.0,1267.0];[1268.0,1268.0];[1268.0,1268.0];[1272.0,1272.0];[1273.0,1273.0];[1273.0,1273.0];[1277.0,1277.0];[1278.0,1278.0];[1278.0,1278.0];[1282.0,1282.0];[1283.0,1283.0];[1283.0,1283.0]&gt;" />
        </attvalues>
      </node>
      <node id="Step 51" label="Segment">
        <attvalues>
          <attvalue for="0" value="urn:fz-juelich.de:alpaca:object:Python:neo.core.segment.Segment:1bdde31ebe3ba73aecfe5e3016044d74aac6fb2a;urn:fz-juelich.de:alpaca:object:Python:neo.core.segment.Segment:5e8a63e5c17821d6c2d70c629f6feb39d2fd0944;urn:fz-juelich.de:alpaca:object:Python:neo.core.segment.Segment:f2b5ba91f6aef4a26cf514ee6139a78d735402d0;urn:fz-juelich.de:alpaca:object:Python:neo.core.segment.Segment:0dc6b176d6b77251c4e7934c9d3f628aeda43042;urn:fz-juelich.de:alpaca:object:Python:neo.core.segment.Segment:8cabf5d306dd3c6e8bdd0b10a3e85cbc8bd379f1;urn:fz-juelich.de:alpaca:object:Python:neo.core.segment.Segment:b974d66f7e843ad1551f7df0c2e008584535bffe;urn:fz-juelich.de:alpaca:object:Python:neo.core.segment.Segment:9bd2be35bfe878744b1a771285f87ce5222af67a;urn:fz-juelich.de:alpaca:object:Python:neo.core.segment.Segment:bed59ce0a86be212311eb076d2845b303f72dd45;urn:fz-juelich.de:alpaca:object:Python:neo.core.segment.Segment:d6e374092be8165fed3092895aad8e3c39fe4fe8;urn:fz-juelich.de:alpaca:object:Python:neo.core.segment.Segment:4ff925bb262d6689bd6c7f7dd2885cc1a6f8db5a;urn:fz-juelich.de:alpaca:object:Python:neo.core.segment.Segment:3723b912ec716557e40769b49b975b841aaede84;urn:fz-juelich.de:alpaca:object:Python:neo.core.segment.Segment:cf553f554bc6cf1a8ede00a8b06b8045a546d896;urn:fz-juelich.de:alpaca:object:Python:neo.core.segment.Segment:3a3d5c2999d80d2b1e3b3a4e274fcdf061cd25d9;urn:fz-juelich.de:alpaca:object:Python:neo.core.segment.Segment:b1e30924db89250b2cac3134fcbf133df2f915b9;urn:fz-juelich.de:alpaca:object:Python:neo.core.segment.Segment:0c54bc75b1696ecdba1ffd40a63d9bf546eb2ad7;urn:fz-juelich.de:alpaca:object:Python:neo.core.segment.Segment:1a9667a8645e574f070a69a2fbda0b1f05661649;urn:fz-juelich.de:alpaca:object:Python:neo.core.segment.Segment:61d8bce64ba721386912dfdaa5155ef45a993a12;urn:fz-juelich.de:alpaca:object:Python:neo.core.segment.Segment:9093a3e616b7c8872484de0be227b54d695afa8d;urn:fz-juelich.de:alpaca:object:Python:neo.core.segment.Segment:8c794147a4e75d4eb425fedc2dbebc729fdf697b;urn:fz-juelich.de:alpaca:object:Python:neo.core.segment.Segment:093f700318a1554eda34fc13aaf33e74dd2c97f6;urn:fz-juelich.de:alpaca:object:Python:neo.core.segment.Segment:b77b77692ff9f201268d7de5db1b959bb132aa9f;urn:fz-juelich.de:alpaca:object:Python:neo.core.segment.Segment:befab79cf7766371af143e79b90b9ae4281a03d7;urn:fz-juelich.de:alpaca:object:Python:neo.core.segment.Segment:a48f34b4428ee5b5ef43f1196417315cc55e48d4;urn:fz-juelich.de:alpaca:object:Python:neo.core.segment.Segment:fb6d44ddc6c1478597d3b60e27cd96d91291e143;urn:fz-juelich.de:alpaca:object:Python:neo.core.segment.Segment:305ce2f753dc138c3522ca7b4a0234662f892648;urn:fz-juelich.de:alpaca:object:Python:neo.core.segment.Segment:af5c9ea9aee1c31628fd7eeb0fa96769d9fe93d2;urn:fz-juelich.de:alpaca:object:Python:neo.core.segment.Segment:dfaf40010c7d473880d872eba8022a4ca726d52b;urn:fz-juelich.de:alpaca:object:Python:neo.core.segment.Segment:cb36f4152d47556634d33bf84cf0012e1c8f49ef;urn:fz-juelich.de:alpaca:object:Python:neo.core.segment.Segment:b449abfe662225fd62dab02640693a9123e38b28;urn:fz-juelich.de:alpaca:object:Python:neo.core.segment.Segment:71fd74a5071390afefe879f96f41d95e9a21aaf8;urn:fz-juelich.de:alpaca:object:Python:neo.core.segment.Segment:895729311a400b5b6029e50dc934264b31a0866b;urn:fz-juelich.de:alpaca:object:Python:neo.core.segment.Segment:b16adc09bbcfbc39ef6cc43b4b064209e5f7b371;urn:fz-juelich.de:alpaca:object:Python:neo.core.segment.Segment:f09c33065e6ce0328d3967b543a949ca9d69b0af;urn:fz-juelich.de:alpaca:object:Python:neo.core.segment.Segment:49ce013bb4e5cf4c3f42b45d789b8035886de58e;urn:fz-juelich.de:alpaca:object:Python:neo.core.segment.Segment:c4664087080760111771065dc455939297ea9a21;urn:fz-juelich.de:alpaca:object:Python:neo.core.segment.Segment:44ed207f71458e8ff6f01601f325574b3cc35716;urn:fz-juelich.de:alpaca:object:Python:neo.core.segment.Segment:df19a86d72314c812813784dd28681b34391490e;urn:fz-juelich.de:alpaca:object:Python:neo.core.segment.Segment:53f0e652df28e10d998f106b5c5442a0782762e1;urn:fz-juelich.de:alpaca:object:Python:neo.core.segment.Segment:66b8031f4fc94d3c22cf89a25f0b011ff355c36b;urn:fz-juelich.de:alpaca:object:Python:neo.core.segment.Segment:7398239779ae9109ad8b1e646e5201a4c1b96d36;urn:fz-juelich.de:alpaca:object:Python:neo.core.segment.Segment:fa4df715e528bc81a0e2f835cba676224f3737cf" />
          <attvalue for="1" value="41" />
          <attvalue for="2" value="object" />
          <attvalue for="3" value="093f700318a1554eda34fc13aaf33e74dd2c97f6;0c54bc75b1696ecdba1ffd40a63d9bf546eb2ad7;0dc6b176d6b77251c4e7934c9d3f628aeda43042;1a9667a8645e574f070a69a2fbda0b1f05661649;1bdde31ebe3ba73aecfe5e3016044d74aac6fb2a;305ce2f753dc138c3522ca7b4a0234662f892648;3723b912ec716557e40769b49b975b841aaede84;3a3d5c2999d80d2b1e3b3a4e274fcdf061cd25d9;44ed207f71458e8ff6f01601f325574b3cc35716;49ce013bb4e5cf4c3f42b45d789b8035886de58e;4ff925bb262d6689bd6c7f7dd2885cc1a6f8db5a;53f0e652df28e10d998f106b5c5442a0782762e1;5e8a63e5c17821d6c2d70c629f6feb39d2fd0944;61d8bce64ba721386912dfdaa5155ef45a993a12;66b8031f4fc94d3c22cf89a25f0b011ff355c36b;71fd74a5071390afefe879f96f41d95e9a21aaf8;7398239779ae9109ad8b1e646e5201a4c1b96d36;895729311a400b5b6029e50dc934264b31a0866b;8c794147a4e75d4eb425fedc2dbebc729fdf697b;8cabf5d306dd3c6e8bdd0b10a3e85cbc8bd379f1;9093a3e616b7c8872484de0be227b54d695afa8d;9bd2be35bfe878744b1a771285f87ce5222af67a;a48f34b4428ee5b5ef43f1196417315cc55e48d4;af5c9ea9aee1c31628fd7eeb0fa96769d9fe93d2;b16adc09bbcfbc39ef6cc43b4b064209e5f7b371;b1e30924db89250b2cac3134fcbf133df2f915b9;b449abfe662225fd62dab02640693a9123e38b28;b77b77692ff9f201268d7de5db1b959bb132aa9f;b974d66f7e843ad1551f7df0c2e008584535bffe;bed59ce0a86be212311eb076d2845b303f72dd45;befab79cf7766371af143e79b90b9ae4281a03d7;c4664087080760111771065dc455939297ea9a21;cb36f4152d47556634d33bf84cf0012e1c8f49ef;cf553f554bc6cf1a8ede00a8b06b8045a546d896;d6e374092be8165fed3092895aad8e3c39fe4fe8;df19a86d72314c812813784dd28681b34391490e;dfaf40010c7d473880d872eba8022a4ca726d52b;f09c33065e6ce0328d3967b543a949ca9d69b0af;f2b5ba91f6aef4a26cf514ee6139a78d735402d0;fa4df715e528bc81a0e2f835cba676224f3737cf;fb6d44ddc6c1478597d3b60e27cd96d91291e143" />
          <attvalue for="4" value="neo.core.segment.Segment" />
          <attvalue for="6" value="None" />
          <attvalue for="7" value="Segment containing data from t_start to t_stop" />
          <attvalue for="10" value="109.004 s;12.863 s;134.54 s;145.729 s;156.802 s;16.699 s;171.918 s;186.09 s;209.816 s;26.126566666666665 s;284.6089 s;288.47293333333334 s;317.898 s;357.1827666666667 s;363.257 s;367.116 s;370.9775 s;402.1245666666667 s;419.533 s;437.20596666666665 s;443.321 s;449.594 s;5.0997 s;506.0625333333333 s;528.436 s;556.403 s;583.4166333333334 s;594.968 s;601.327 s;616.6427 s;638.2536 s;657.5825666666667 s;664.17 s;667.9698333333333 s;67.272 s;671.831 s;689.713 s;693.4676333333333 s;704.8530000000001 s;82.697 s;94.44500000000001 s" />
          <attvalue for="11" value="109.50413333333334 s;13.363233333333334 s;135.04006666666666 s;146.22943333333333 s;157.30200000000002 s;17.199333333333335 s;172.41836666666669 s;186.5902 s;210.316 s;26.627 s;285.109 s;288.973 s;318.3980666666667 s;357.683 s;363.75730000000004 s;367.61643333333336 s;371.478 s;402.625 s;420.03316666666666 s;437.706 s;443.8210666666667 s;450.0944666666667 s;5.6000000000000005 s;506.563 s;528.9360666666666 s;556.9033000000001 s;583.917 s;595.4680000000001 s;601.8274333333334 s;617.143 s;638.754 s;658.083 s;664.6701666666667 s;668.47 s;67.77246666666667 s;672.3313666666667 s;690.2133333333334 s;693.968 s;705.3534333333333 s;83.1971 s;94.9452 s" />
          <attvalue for="5" value="Segment 0" />
          <attvalue for="14" value="CUE-OFF" />
          <attvalue for="12" value="correct_trial" />
          <attvalue for="13" value="SGLF" />
          <attvalue for="9" value="&lt;[1079.0,1079.0];[1079.0,1079.0];[1079.0,1079.0];[1079.0,1079.0];[1079.0,1079.0];[1079.0,1079.0];[1079.0,1079.0];[1079.0,1079.0];[1079.0,1079.0];[1079.0,1079.0];[1079.0,1079.0];[1079.0,1079.0];[1079.0,1079.0];[1079.0,1079.0];[1079.0,1079.0];[1079.0,1079.0];[1079.0,1079.0];[1079.0,1079.0];[1079.0,1079.0];[1079.0,1079.0];[1079.0,1079.0];[1079.0,1079.0];[1079.0,1079.0];[1079.0,1079.0];[1079.0,1079.0];[1079.0,1079.0];[1079.0,1079.0];[1079.0,1079.0];[1079.0,1079.0];[1079.0,1079.0];[1079.0,1079.0];[1079.0,1079.0];[1079.0,1079.0];[1079.0,1079.0];[1079.0,1079.0];[1079.0,1079.0];[1079.0,1079.0];[1079.0,1079.0];[1079.0,1079.0];[1079.0,1079.0];[1079.0,1079.0];[1080.0,1080.0];[1085.0,1085.0];[1090.0,1090.0];[1095.0,1095.0];[1100.0,1100.0];[1105.0,1105.0];[1110.0,1110.0];[1115.0,1115.0];[1120.0,1120.0];[1125.0,1125.0];[1130.0,1130.0];[1135.0,1135.0];[1140.0,1140.0];[1145.0,1145.0];[1150.0,1150.0];[1155.0,1155.0];[1160.0,1160.0];[1165.0,1165.0];[1170.0,1170.0];[1175.0,1175.0];[1180.0,1180.0];[1185.0,1185.0];[1190.0,1190.0];[1195.0,1195.0];[1200.0,1200.0];[1205.0,1205.0];[1210.0,1210.0];[1215.0,1215.0];[1220.0,1220.0];[1225.0,1225.0];[1230.0,1230.0];[1235.0,1235.0];[1240.0,1240.0];[1245.0,1245.0];[1250.0,1250.0];[1255.0,1255.0];[1260.0,1260.0];[1265.0,1265.0];[1270.0,1270.0];[1275.0,1275.0];[1280.0,1280.0]&gt;" />
        </attvalues>
      </node>
      <node id="Step 52" label="Quantity">
        <attvalues>
          <attvalue for="0" value="urn:fz-juelich.de:alpaca:object:Python:quantities.quantity.Quantity:ebaaba591e9fb2ebe3b9537a9e8fe0353bc161f6;urn:fz-juelich.de:alpaca:object:Python:quantities.quantity.Quantity:a703212e5fd5ca360def728e3d837fc3355a5ccd" />
          <attvalue for="1" value="2" />
          <attvalue for="2" value="object" />
          <attvalue for="3" value="a703212e5fd5ca360def728e3d837fc3355a5ccd;ebaaba591e9fb2ebe3b9537a9e8fe0353bc161f6" />
          <attvalue for="4" value="quantities.quantity.Quantity" />
          <attvalue for="15" value="float64" />
          <attvalue for="16" value="(126,)" />
          <attvalue for="18" value="1.0 uV**2/Hz" />
          <attvalue for="9" value="&lt;[1074.0,1074.0];[1076.0,1076.0];[369.0,369.0];[371.0,371.0]&gt;" />
        </attvalues>
      </node>
      <node id="Step 53" label="Quantity">
        <attvalues>
          <attvalue for="0" value="urn:fz-juelich.de:alpaca:object:Python:quantities.quantity.Quantity:b9714af75a0f036fb2e7afa5aa9c4669ec35e4bc;urn:fz-juelich.de:alpaca:object:Python:quantities.quantity.Quantity:1cb97309a6b6f578a9f7d1379fc02af00fecb844" />
          <attvalue for="1" value="2" />
          <attvalue for="2" value="object" />
          <attvalue for="3" value="1cb97309a6b6f578a9f7d1379fc02af00fecb844;b9714af75a0f036fb2e7afa5aa9c4669ec35e4bc" />
          <attvalue for="4" value="quantities.quantity.Quantity" />
          <attvalue for="18" value="1.0 uV**2/Hz" />
          <attvalue for="16" value="(126,)" />
          <attvalue for="15" value="float64" />
          <attvalue for="9" value="&lt;[1443.0,1443.0];[1445.0,1445.0];[738.0,738.0];[740.0,740.0]&gt;" />
        </attvalues>
      </node>
      <node id="Step 54" label="Quantity">
        <attvalues>
          <attvalue for="0" value="urn:fz-juelich.de:alpaca:object:Python:quantities.quantity.Quantity:ddc58c7a0717eb0f51a692fa2d282820e560319b;urn:fz-juelich.de:alpaca:object:Python:quantities.quantity.Quantity:8d4c85f6d7d3baaeaab655e5cccb32e79cacce46" />
          <attvalue for="1" value="2" />
          <attvalue for="2" value="object" />
          <attvalue for="3" value="8d4c85f6d7d3baaeaab655e5cccb32e79cacce46;ddc58c7a0717eb0f51a692fa2d282820e560319b" />
          <attvalue for="4" value="quantities.quantity.Quantity" />
          <attvalue for="15" value="float64" />
          <attvalue for="18" value="1.0 uV**2/Hz" />
          <attvalue for="16" value="(126,)" />
          <attvalue for="9" value="&lt;[1286.0,1286.0];[1288.0,1288.0];[551.0,551.0];[553.0,553.0]&gt;" />
        </attvalues>
      </node>
      <node id="Step 55" label="Quantity">
        <attvalues>
          <attvalue for="0" value="urn:fz-juelich.de:alpaca:object:Python:quantities.quantity.Quantity:ec4b844902958d2f6ea2511e60aabbd9e24ee924;urn:fz-juelich.de:alpaca:object:Python:quantities.quantity.Quantity:c5b655d653ed36f4d7ae887695743f46f0b5daf9" />
          <attvalue for="1" value="2" />
          <attvalue for="2" value="object" />
          <attvalue for="3" value="c5b655d653ed36f4d7ae887695743f46f0b5daf9;ec4b844902958d2f6ea2511e60aabbd9e24ee924" />
          <attvalue for="4" value="quantities.quantity.Quantity" />
          <attvalue for="16" value="(126,)" />
          <attvalue for="18" value="1.0 uV**2/Hz" />
          <attvalue for="15" value="float64" />
          <attvalue for="9" value="&lt;[182.0,182.0];[184.0,184.0];[902.0,902.0];[904.0,904.0]&gt;" />
        </attvalues>
      </node>
      <node id="Step 56" label="File">
        <attvalues>
          <attvalue for="0" value="urn:fz-juelich.de:alpaca:file:sha256:8687b5f101630ce49df12f3cb26bbfd480977af9aa2caefb9f97364b1a4572b5" />
          <attvalue for="1" value="1" />
          <attvalue for="2" value="file" />
          <attvalue for="3" value="8687b5f101630ce49df12f3cb26bbfd480977af9aa2caefb9f97364b1a4572b5" />
          <attvalue for="20" value="sha256" />
          <attvalue for="21" value="/home/koehler/PycharmProjects/alpaca_use_case/outputs/provenance/R2G_PSD_all_subjects.png" />
          <attvalue for="9" value="&lt;[1447.0,1447.0]&gt;" />
        </attvalues>
      </node>
      <node id="Step 57" label="cut_segment_by_epoch">
        <attvalues>
          <attvalue for="0" value="urn:fz-juelich.de:alpaca:function_execution:Python:bb407473457d8502fb3c2fbbac074a1f9a8c44a5087c93624350dc9b3e674bad:0376a8d4-84e0-4aad-a7ea-109d5eba12f6:neo.utils.misc.cut_segment_by_epoch#76f1e210-cc01-4684-bfa9-3c9af644172d" />
          <attvalue for="1" value="1" />
          <attvalue for="4" value="neo.utils.misc.cut_segment_by_epoch" />
          <attvalue for="2" value="function" />
          <attvalue for="22" value="76f1e210-cc01-4684-bfa9-3c9af644172d" />
          <attvalue for="23" value="1291" />
          <attvalue for="25" value="false" />
          <attvalue for="9" value="&lt;[1291.0,1291.0]&gt;" />
        </attvalues>
      </node>
      <node id="Step 58" label="Epoch">
        <attvalues>
          <attvalue for="0" value="urn:fz-juelich.de:alpaca:object:Python:neo.core.epoch.Epoch:3a8f00aa292a39817dd45cdc819db14eeb9acfa6" />
          <attvalue for="1" value="1" />
          <attvalue for="2" value="object" />
          <attvalue for="3" value="3a8f00aa292a39817dd45cdc819db14eeb9acfa6" />
          <attvalue for="4" value="neo.core.epoch.Epoch" />
          <attvalue for="15" value="float64" />
          <attvalue for="6" value="None" />
          <attvalue for="7" value="None" />
          <attvalue for="5" value="epoch" />
          <attvalue for="18" value="1.0 s" />
          <attvalue for="16" value="(31,)" />
          <attvalue for="13" value="['PGLF' 'PGLF' 'PGLF' 'PGLF' 'PGLF' 'PGLF' 'PGLF' 'PGLF' 'PGLF' 'PGLF'&#10; 'PGLF' 'PGLF' 'PGLF' 'PGLF' 'PGLF' 'PGLF' 'PGLF' 'PGLF' 'PGLF' 'PGLF'&#10; 'PGLF' 'PGLF' 'PGLF' 'PGLF' 'PGLF' 'PGLF' 'PGLF' 'PGLF' 'PGLF' 'PGLF'&#10; 'PGLF']" />
          <attvalue for="12" value="['correct_trial' 'correct_trial' 'correct_trial' 'correct_trial'&#10; 'correct_trial' 'correct_trial' 'correct_trial' 'correct_trial'&#10; 'correct_trial' 'correct_trial' 'correct_trial' 'correct_trial'&#10; 'correct_trial' 'correct_trial' 'correct_trial' 'correct_trial'&#10; 'correct_trial' 'correct_trial' 'correct_trial' 'correct_trial'&#10; 'correct_trial' 'correct_trial' 'correct_trial' 'correct_trial'&#10; 'correct_trial' 'correct_trial' 'correct_trial' 'correct_trial'&#10; 'correct_trial' 'correct_trial' 'correct_trial']" />
          <attvalue for="14" value="['CUE-OFF' 'CUE-OFF' 'CUE-OFF' 'CUE-OFF' 'CUE-OFF' 'CUE-OFF' 'CUE-OFF'&#10; 'CUE-OFF' 'CUE-OFF' 'CUE-OFF' 'CUE-OFF' 'CUE-OFF' 'CUE-OFF' 'CUE-OFF'&#10; 'CUE-OFF' 'CUE-OFF' 'CUE-OFF' 'CUE-OFF' 'CUE-OFF' 'CUE-OFF' 'CUE-OFF'&#10; 'CUE-OFF' 'CUE-OFF' 'CUE-OFF' 'CUE-OFF' 'CUE-OFF' 'CUE-OFF' 'CUE-OFF'&#10; 'CUE-OFF' 'CUE-OFF' 'CUE-OFF']" />
          <attvalue for="9" value="&lt;[744.0,744.0];[745.0,745.0];[745.0,745.0];[745.0,745.0];[745.0,745.0];[745.0,745.0];[745.0,745.0];[745.0,745.0];[745.0,745.0];[745.0,745.0];[745.0,745.0];[745.0,745.0];[745.0,745.0];[745.0,745.0];[745.0,745.0];[745.0,745.0];[745.0,745.0];[745.0,745.0];[745.0,745.0];[745.0,745.0];[745.0,745.0];[745.0,745.0];[745.0,745.0];[745.0,745.0];[745.0,745.0];[745.0,745.0];[745.0,745.0];[745.0,745.0];[745.0,745.0];[745.0,745.0];[745.0,745.0];[745.0,745.0]&gt;" />
        </attvalues>
      </node>
      <node id="Step 59" label="sem">
        <attvalues>
          <attvalue for="0" value="urn:fz-juelich.de:alpaca:function_execution:Python:bb407473457d8502fb3c2fbbac074a1f9a8c44a5087c93624350dc9b3e674bad:0376a8d4-84e0-4aad-a7ea-109d5eba12f6:scipy.stats.stats.sem#aab81b58-8a7b-41d8-85bf-507af86ae2ee;urn:fz-juelich.de:alpaca:function_execution:Python:bb407473457d8502fb3c2fbbac074a1f9a8c44a5087c93624350dc9b3e674bad:0376a8d4-84e0-4aad-a7ea-109d5eba12f6:scipy.stats.stats.sem#a98c2e2c-b0b1-4c66-9e69-4361f1599835" />
          <attvalue for="1" value="2" />
          <attvalue for="4" value="scipy.stats.stats.sem" />
          <attvalue for="2" value="function" />
          <attvalue for="22" value="a98c2e2c-b0b1-4c66-9e69-4361f1599835;aab81b58-8a7b-41d8-85bf-507af86ae2ee" />
          <attvalue for="23" value="370;1075" />
          <attvalue for="37" value="propagate" />
          <attvalue for="38" value="1" />
          <attvalue for="36" value="0" />
          <attvalue for="9" value="&lt;[1075.0,1075.0];[370.0,370.0]&gt;" />
        </attvalues>
      </node>
      <node id="Step 60" label="sem">
        <attvalues>
          <attvalue for="0" value="urn:fz-juelich.de:alpaca:function_execution:Python:bb407473457d8502fb3c2fbbac074a1f9a8c44a5087c93624350dc9b3e674bad:0376a8d4-84e0-4aad-a7ea-109d5eba12f6:scipy.stats.stats.sem#48e62d6d-66ab-4aa7-b284-0387bdd69081;urn:fz-juelich.de:alpaca:function_execution:Python:bb407473457d8502fb3c2fbbac074a1f9a8c44a5087c93624350dc9b3e674bad:0376a8d4-84e0-4aad-a7ea-109d5eba12f6:scipy.stats.stats.sem#de2f2a4b-ec9e-4841-82f1-02335c50fabe" />
          <attvalue for="1" value="2" />
          <attvalue for="4" value="scipy.stats.stats.sem" />
          <attvalue for="2" value="function" />
          <attvalue for="22" value="48e62d6d-66ab-4aa7-b284-0387bdd69081;de2f2a4b-ec9e-4841-82f1-02335c50fabe" />
          <attvalue for="23" value="552;1287" />
          <attvalue for="36" value="0" />
          <attvalue for="37" value="propagate" />
          <attvalue for="38" value="1" />
          <attvalue for="9" value="&lt;[1287.0,1287.0];[552.0,552.0]&gt;" />
        </attvalues>
      </node>
      <node id="Step 61" label="sem">
        <attvalues>
          <attvalue for="0" value="urn:fz-juelich.de:alpaca:function_execution:Python:bb407473457d8502fb3c2fbbac074a1f9a8c44a5087c93624350dc9b3e674bad:0376a8d4-84e0-4aad-a7ea-109d5eba12f6:scipy.stats.stats.sem#b09396a8-f6c7-41bb-8025-cf3602d435b0;urn:fz-juelich.de:alpaca:function_execution:Python:bb407473457d8502fb3c2fbbac074a1f9a8c44a5087c93624350dc9b3e674bad:0376a8d4-84e0-4aad-a7ea-109d5eba12f6:scipy.stats.stats.sem#63545513-ce0f-4ba9-b524-3b8fbca4d1e1" />
          <attvalue for="1" value="2" />
          <attvalue for="4" value="scipy.stats.stats.sem" />
          <attvalue for="2" value="function" />
          <attvalue for="22" value="63545513-ce0f-4ba9-b524-3b8fbca4d1e1;b09396a8-f6c7-41bb-8025-cf3602d435b0" />
          <attvalue for="23" value="183;903" />
          <attvalue for="38" value="1" />
          <attvalue for="37" value="propagate" />
          <attvalue for="36" value="0" />
          <attvalue for="9" value="&lt;[183.0,183.0];[903.0,903.0]&gt;" />
        </attvalues>
      </node>
      <node id="Step 62" label="Quantity">
        <attvalues>
          <attvalue for="0" value="urn:fz-juelich.de:alpaca:object:Python:quantities.quantity.Quantity:0fa622eee123fb5e45d4602269710edff40c6490" />
          <attvalue for="1" value="1" />
          <attvalue for="2" value="object" />
          <attvalue for="3" value="0fa622eee123fb5e45d4602269710edff40c6490" />
          <attvalue for="4" value="quantities.quantity.Quantity" />
          <attvalue for="15" value="float64" />
          <attvalue for="16" value="(35, 126)" />
          <attvalue for="18" value="1.0 uV**2/Hz" />
          <attvalue for="9" value="&lt;[550.0,550.0];[551.0,551.0];[552.0,552.0]&gt;" />
        </attvalues>
      </node>
      <node id="Step 63" label="Quantity">
        <attvalues>
          <attvalue for="0" value="urn:fz-juelich.de:alpaca:object:Python:quantities.quantity.Quantity:14badecae14e2fe65d5577c462c1385544e47c6b" />
          <attvalue for="1" value="1" />
          <attvalue for="2" value="object" />
          <attvalue for="3" value="14badecae14e2fe65d5577c462c1385544e47c6b" />
          <attvalue for="4" value="quantities.quantity.Quantity" />
          <attvalue for="15" value="float64" />
          <attvalue for="18" value="1.0 uV**2/Hz" />
          <attvalue for="16" value="(36, 126)" />
          <attvalue for="9" value="&lt;[737.0,737.0];[738.0,738.0];[739.0,739.0]&gt;" />
        </attvalues>
      </node>
      <node id="Step 64" label="mean">
        <attvalues>
          <attvalue for="0" value="urn:fz-juelich.de:alpaca:function_execution:Python:bb407473457d8502fb3c2fbbac074a1f9a8c44a5087c93624350dc9b3e674bad:0376a8d4-84e0-4aad-a7ea-109d5eba12f6:numpy.mean#b595e902-fad7-49a4-8940-f3a071ba5062;urn:fz-juelich.de:alpaca:function_execution:Python:bb407473457d8502fb3c2fbbac074a1f9a8c44a5087c93624350dc9b3e674bad:0376a8d4-84e0-4aad-a7ea-109d5eba12f6:numpy.mean#4b35d229-3f7c-4158-9ad3-83c2da1dc52f" />
          <attvalue for="1" value="2" />
          <attvalue for="4" value="numpy.mean" />
          <attvalue for="2" value="function" />
          <attvalue for="22" value="4b35d229-3f7c-4158-9ad3-83c2da1dc52f;b595e902-fad7-49a4-8940-f3a071ba5062" />
          <attvalue for="23" value="369;1074" />
          <attvalue for="41" value="&lt;no value&gt;" />
          <attvalue for="43" value="&lt;no value&gt;" />
          <attvalue for="42" value="0" />
          <attvalue for="40" value="None" />
          <attvalue for="39" value="None" />
          <attvalue for="9" value="&lt;[1074.0,1074.0];[369.0,369.0]&gt;" />
        </attvalues>
      </node>
      <node id="Step 65" label="mean">
        <attvalues>
          <attvalue for="0" value="urn:fz-juelich.de:alpaca:function_execution:Python:bb407473457d8502fb3c2fbbac074a1f9a8c44a5087c93624350dc9b3e674bad:0376a8d4-84e0-4aad-a7ea-109d5eba12f6:numpy.mean#30c9aff3-437c-45a1-b36f-16282b182329;urn:fz-juelich.de:alpaca:function_execution:Python:bb407473457d8502fb3c2fbbac074a1f9a8c44a5087c93624350dc9b3e674bad:0376a8d4-84e0-4aad-a7ea-109d5eba12f6:numpy.mean#6608db09-c54f-44ed-bbd4-1b4ee4caf4a6" />
          <attvalue for="1" value="2" />
          <attvalue for="4" value="numpy.mean" />
          <attvalue for="2" value="function" />
          <attvalue for="22" value="30c9aff3-437c-45a1-b36f-16282b182329;6608db09-c54f-44ed-bbd4-1b4ee4caf4a6" />
          <attvalue for="23" value="551;1286" />
          <attvalue for="39" value="None" />
          <attvalue for="41" value="&lt;no value&gt;" />
          <attvalue for="40" value="None" />
          <attvalue for="43" value="&lt;no value&gt;" />
          <attvalue for="42" value="0" />
          <attvalue for="9" value="&lt;[1286.0,1286.0];[551.0,551.0]&gt;" />
        </attvalues>
      </node>
      <node id="Step 66" label="mean">
        <attvalues>
          <attvalue for="0" value="urn:fz-juelich.de:alpaca:function_execution:Python:bb407473457d8502fb3c2fbbac074a1f9a8c44a5087c93624350dc9b3e674bad:0376a8d4-84e0-4aad-a7ea-109d5eba12f6:numpy.mean#37845e2b-0f3b-4510-8e11-b2fe69694e79;urn:fz-juelich.de:alpaca:function_execution:Python:bb407473457d8502fb3c2fbbac074a1f9a8c44a5087c93624350dc9b3e674bad:0376a8d4-84e0-4aad-a7ea-109d5eba12f6:numpy.mean#1d0271e5-038d-4c48-8981-4dbadc617c9f" />
          <attvalue for="1" value="2" />
          <attvalue for="4" value="numpy.mean" />
          <attvalue for="2" value="function" />
          <attvalue for="22" value="1d0271e5-038d-4c48-8981-4dbadc617c9f;37845e2b-0f3b-4510-8e11-b2fe69694e79" />
          <attvalue for="23" value="738;1443" />
          <attvalue for="39" value="None" />
          <attvalue for="43" value="&lt;no value&gt;" />
          <attvalue for="41" value="&lt;no value&gt;" />
          <attvalue for="40" value="None" />
          <attvalue for="42" value="0" />
          <attvalue for="9" value="&lt;[1443.0,1443.0];[738.0,738.0]&gt;" />
        </attvalues>
      </node>
      <node id="Step 67" label="mean">
        <attvalues>
          <attvalue for="0" value="urn:fz-juelich.de:alpaca:function_execution:Python:bb407473457d8502fb3c2fbbac074a1f9a8c44a5087c93624350dc9b3e674bad:0376a8d4-84e0-4aad-a7ea-109d5eba12f6:numpy.mean#019ac152-0be3-4733-85f1-222d87b493e0;urn:fz-juelich.de:alpaca:function_execution:Python:bb407473457d8502fb3c2fbbac074a1f9a8c44a5087c93624350dc9b3e674bad:0376a8d4-84e0-4aad-a7ea-109d5eba12f6:numpy.mean#504ee295-d343-4dbc-b8f7-cebcfea63c63" />
          <attvalue for="1" value="2" />
          <attvalue for="4" value="numpy.mean" />
          <attvalue for="2" value="function" />
          <attvalue for="22" value="019ac152-0be3-4733-85f1-222d87b493e0;504ee295-d343-4dbc-b8f7-cebcfea63c63" />
          <attvalue for="23" value="182;902" />
          <attvalue for="39" value="None" />
          <attvalue for="42" value="0" />
          <attvalue for="40" value="None" />
          <attvalue for="43" value="&lt;no value&gt;" />
          <attvalue for="41" value="&lt;no value&gt;" />
          <attvalue for="9" value="&lt;[182.0,182.0];[902.0,902.0]&gt;" />
        </attvalues>
      </node>
      <node id="Step 68" label="welch_psd">
        <attvalues>
          <attvalue for="0" value="urn:fz-juelich.de:alpaca:function_execution:Python:bb407473457d8502fb3c2fbbac074a1f9a8c44a5087c93624350dc9b3e674bad:0376a8d4-84e0-4aad-a7ea-109d5eba12f6:elephant.spectral.welch_psd#95759f49-f0ad-4d05-9e16-9604c9a4bf0d;urn:fz-juelich.de:alpaca:function_execution:Python:bb407473457d8502fb3c2fbbac074a1f9a8c44a5087c93624350dc9b3e674bad:0376a8d4-84e0-4aad-a7ea-109d5eba12f6:elephant.spectral.welch_psd#7f398052-7af6-4c9b-95e8-c400563304cd;urn:fz-juelich.de:alpaca:function_execution:Python:bb407473457d8502fb3c2fbbac074a1f9a8c44a5087c93624350dc9b3e674bad:0376a8d4-84e0-4aad-a7ea-109d5eba12f6:elephant.spectral.welch_psd#0605e598-4dbd-45ff-909b-da538853baf5;urn:fz-juelich.de:alpaca:function_execution:Python:bb407473457d8502fb3c2fbbac074a1f9a8c44a5087c93624350dc9b3e674bad:0376a8d4-84e0-4aad-a7ea-109d5eba12f6:elephant.spectral.welch_psd#e6172aee-263f-4a53-9169-7972045fdfbf;urn:fz-juelich.de:alpaca:function_execution:Python:bb407473457d8502fb3c2fbbac074a1f9a8c44a5087c93624350dc9b3e674bad:0376a8d4-84e0-4aad-a7ea-109d5eba12f6:elephant.spectral.welch_psd#0e503ac7-8c90-49e6-a96f-b53a71f28298;urn:fz-juelich.de:alpaca:function_execution:Python:bb407473457d8502fb3c2fbbac074a1f9a8c44a5087c93624350dc9b3e674bad:0376a8d4-84e0-4aad-a7ea-109d5eba12f6:elephant.spectral.welch_psd#5779d904-f9cd-4025-826c-4e108af3c5e4;urn:fz-juelich.de:alpaca:function_execution:Python:bb407473457d8502fb3c2fbbac074a1f9a8c44a5087c93624350dc9b3e674bad:0376a8d4-84e0-4aad-a7ea-109d5eba12f6:elephant.spectral.welch_psd#75d62603-0bde-498f-b708-37e83c9d9e6d;urn:fz-juelich.de:alpaca:function_execution:Python:bb407473457d8502fb3c2fbbac074a1f9a8c44a5087c93624350dc9b3e674bad:0376a8d4-84e0-4aad-a7ea-109d5eba12f6:elephant.spectral.welch_psd#223c10d0-a267-4cfe-a0f6-5304f1cd803c;urn:fz-juelich.de:alpaca:function_execution:Python:bb407473457d8502fb3c2fbbac074a1f9a8c44a5087c93624350dc9b3e674bad:0376a8d4-84e0-4aad-a7ea-109d5eba12f6:elephant.spectral.welch_psd#1dfe7b8b-8a6c-4c64-a283-201946b59519;urn:fz-juelich.de:alpaca:function_execution:Python:bb407473457d8502fb3c2fbbac074a1f9a8c44a5087c93624350dc9b3e674bad:0376a8d4-84e0-4aad-a7ea-109d5eba12f6:elephant.spectral.welch_psd#0798e3d3-1746-4e84-aa88-0754b13341c8;urn:fz-juelich.de:alpaca:function_execution:Python:bb407473457d8502fb3c2fbbac074a1f9a8c44a5087c93624350dc9b3e674bad:0376a8d4-84e0-4aad-a7ea-109d5eba12f6:elephant.spectral.welch_psd#839706c8-380f-4846-a688-787e82c34a6f;urn:fz-juelich.de:alpaca:function_execution:Python:bb407473457d8502fb3c2fbbac074a1f9a8c44a5087c93624350dc9b3e674bad:0376a8d4-84e0-4aad-a7ea-109d5eba12f6:elephant.spectral.welch_psd#a831a873-2dd3-4091-a6ee-d20ea202b050;urn:fz-juelich.de:alpaca:function_execution:Python:bb407473457d8502fb3c2fbbac074a1f9a8c44a5087c93624350dc9b3e674bad:0376a8d4-84e0-4aad-a7ea-109d5eba12f6:elephant.spectral.welch_psd#3f9e3350-8491-4c2a-9474-5db3ec036819;urn:fz-juelich.de:alpaca:function_execution:Python:bb407473457d8502fb3c2fbbac074a1f9a8c44a5087c93624350dc9b3e674bad:0376a8d4-84e0-4aad-a7ea-109d5eba12f6:elephant.spectral.welch_psd#4c959975-890a-4ab1-8650-e29c307a1bff;urn:fz-juelich.de:alpaca:function_execution:Python:bb407473457d8502fb3c2fbbac074a1f9a8c44a5087c93624350dc9b3e674bad:0376a8d4-84e0-4aad-a7ea-109d5eba12f6:elephant.spectral.welch_psd#a0e84300-edb5-40cb-8f85-9993bf633ffb;urn:fz-juelich.de:alpaca:function_execution:Python:bb407473457d8502fb3c2fbbac074a1f9a8c44a5087c93624350dc9b3e674bad:0376a8d4-84e0-4aad-a7ea-109d5eba12f6:elephant.spectral.welch_psd#5908c6f0-0dea-4ae2-b014-959e8f5bc0c2;urn:fz-juelich.de:alpaca:function_execution:Python:bb407473457d8502fb3c2fbbac074a1f9a8c44a5087c93624350dc9b3e674bad:0376a8d4-84e0-4aad-a7ea-109d5eba12f6:elephant.spectral.welch_psd#17407654-5e7e-482d-b8b0-885c0257407b;urn:fz-juelich.de:alpaca:function_execution:Python:bb407473457d8502fb3c2fbbac074a1f9a8c44a5087c93624350dc9b3e674bad:0376a8d4-84e0-4aad-a7ea-109d5eba12f6:elephant.spectral.welch_psd#f5f3868a-3adf-4f8e-8e61-e76dafc2f7a0;urn:fz-juelich.de:alpaca:function_execution:Python:bb407473457d8502fb3c2fbbac074a1f9a8c44a5087c93624350dc9b3e674bad:0376a8d4-84e0-4aad-a7ea-109d5eba12f6:elephant.spectral.welch_psd#16f03fca-c0d7-4ab3-8426-bf4c562c924c;urn:fz-juelich.de:alpaca:function_execution:Python:bb407473457d8502fb3c2fbbac074a1f9a8c44a5087c93624350dc9b3e674bad:0376a8d4-84e0-4aad-a7ea-109d5eba12f6:elephant.spectral.welch_psd#7a140fd4-a1fc-4eb5-b400-f0215ed9b050;urn:fz-juelich.de:alpaca:function_execution:Python:bb407473457d8502fb3c2fbbac074a1f9a8c44a5087c93624350dc9b3e674bad:0376a8d4-84e0-4aad-a7ea-109d5eba12f6:elephant.spectral.welch_psd#eeeb590b-cc5e-4d46-abaf-772511770647;urn:fz-juelich.de:alpaca:function_execution:Python:bb407473457d8502fb3c2fbbac074a1f9a8c44a5087c93624350dc9b3e674bad:0376a8d4-84e0-4aad-a7ea-109d5eba12f6:elephant.spectral.welch_psd#55701a1b-4d4b-48d9-a0e1-d73e4a87eb6e;urn:fz-juelich.de:alpaca:function_execution:Python:bb407473457d8502fb3c2fbbac074a1f9a8c44a5087c93624350dc9b3e674bad:0376a8d4-84e0-4aad-a7ea-109d5eba12f6:elephant.spectral.welch_psd#27aa7e5a-68b4-49c7-a0c3-f0c39030e623;urn:fz-juelich.de:alpaca:function_execution:Python:bb407473457d8502fb3c2fbbac074a1f9a8c44a5087c93624350dc9b3e674bad:0376a8d4-84e0-4aad-a7ea-109d5eba12f6:elephant.spectral.welch_psd#749f5eed-66e9-4873-b1a7-fadbd815aff5;urn:fz-juelich.de:alpaca:function_execution:Python:bb407473457d8502fb3c2fbbac074a1f9a8c44a5087c93624350dc9b3e674bad:0376a8d4-84e0-4aad-a7ea-109d5eba12f6:elephant.spectral.welch_psd#e906743f-7621-4610-a593-f2196dacecef;urn:fz-juelich.de:alpaca:function_execution:Python:bb407473457d8502fb3c2fbbac074a1f9a8c44a5087c93624350dc9b3e674bad:0376a8d4-84e0-4aad-a7ea-109d5eba12f6:elephant.spectral.welch_psd#3312c525-bc04-4998-b354-62a1652a0659;urn:fz-juelich.de:alpaca:function_execution:Python:bb407473457d8502fb3c2fbbac074a1f9a8c44a5087c93624350dc9b3e674bad:0376a8d4-84e0-4aad-a7ea-109d5eba12f6:elephant.spectral.welch_psd#624b9f32-f151-4a3c-bade-66960ce4497c;urn:fz-juelich.de:alpaca:function_execution:Python:bb407473457d8502fb3c2fbbac074a1f9a8c44a5087c93624350dc9b3e674bad:0376a8d4-84e0-4aad-a7ea-109d5eba12f6:elephant.spectral.welch_psd#db696f95-092e-4dec-a18d-95536a0dd4b5;urn:fz-juelich.de:alpaca:function_execution:Python:bb407473457d8502fb3c2fbbac074a1f9a8c44a5087c93624350dc9b3e674bad:0376a8d4-84e0-4aad-a7ea-109d5eba12f6:elephant.spectral.welch_psd#96563de2-1201-46e2-af35-d9b68f31e373;urn:fz-juelich.de:alpaca:function_execution:Python:bb407473457d8502fb3c2fbbac074a1f9a8c44a5087c93624350dc9b3e674bad:0376a8d4-84e0-4aad-a7ea-109d5eba12f6:elephant.spectral.welch_psd#d9566654-9064-4c25-9557-1546e4a341eb;urn:fz-juelich.de:alpaca:function_execution:Python:bb407473457d8502fb3c2fbbac074a1f9a8c44a5087c93624350dc9b3e674bad:0376a8d4-84e0-4aad-a7ea-109d5eba12f6:elephant.spectral.welch_psd#a640f341-8285-461d-9416-06223ff3056b;urn:fz-juelich.de:alpaca:function_execution:Python:bb407473457d8502fb3c2fbbac074a1f9a8c44a5087c93624350dc9b3e674bad:0376a8d4-84e0-4aad-a7ea-109d5eba12f6:elephant.spectral.welch_psd#fe6303ae-a7e8-4ba4-b242-945df75eeaeb;urn:fz-juelich.de:alpaca:function_execution:Python:bb407473457d8502fb3c2fbbac074a1f9a8c44a5087c93624350dc9b3e674bad:0376a8d4-84e0-4aad-a7ea-109d5eba12f6:elephant.spectral.welch_psd#2abe8c93-033a-426a-92ae-774b688e957c;urn:fz-juelich.de:alpaca:function_execution:Python:bb407473457d8502fb3c2fbbac074a1f9a8c44a5087c93624350dc9b3e674bad:0376a8d4-84e0-4aad-a7ea-109d5eba12f6:elephant.spectral.welch_psd#a63bdd36-d2e6-4e61-96f5-9abe95f7a880;urn:fz-juelich.de:alpaca:function_execution:Python:bb407473457d8502fb3c2fbbac074a1f9a8c44a5087c93624350dc9b3e674bad:0376a8d4-84e0-4aad-a7ea-109d5eba12f6:elephant.spectral.welch_psd#d4d201a9-1645-453c-b2be-0f45108cb6fb;urn:fz-juelich.de:alpaca:function_execution:Python:bb407473457d8502fb3c2fbbac074a1f9a8c44a5087c93624350dc9b3e674bad:0376a8d4-84e0-4aad-a7ea-109d5eba12f6:elephant.spectral.welch_psd#0b58eb14-b9b8-48e4-8f3c-8eddf0c517e2;urn:fz-juelich.de:alpaca:function_execution:Python:bb407473457d8502fb3c2fbbac074a1f9a8c44a5087c93624350dc9b3e674bad:0376a8d4-84e0-4aad-a7ea-109d5eba12f6:elephant.spectral.welch_psd#8ce29a03-441c-4e8c-b1fb-eae2c83f3a7a;urn:fz-juelich.de:alpaca:function_execution:Python:bb407473457d8502fb3c2fbbac074a1f9a8c44a5087c93624350dc9b3e674bad:0376a8d4-84e0-4aad-a7ea-109d5eba12f6:elephant.spectral.welch_psd#90d43f6d-9abb-4dd1-bcd6-3665e6ed61a1;urn:fz-juelich.de:alpaca:function_execution:Python:bb407473457d8502fb3c2fbbac074a1f9a8c44a5087c93624350dc9b3e674bad:0376a8d4-84e0-4aad-a7ea-109d5eba12f6:elephant.spectral.welch_psd#e9b33249-9f3c-49dc-8c2c-0435866189fb;urn:fz-juelich.de:alpaca:function_execution:Python:bb407473457d8502fb3c2fbbac074a1f9a8c44a5087c93624350dc9b3e674bad:0376a8d4-84e0-4aad-a7ea-109d5eba12f6:elephant.spectral.welch_psd#f23855c4-0ea3-4fc2-80b8-6383eb17d58b;urn:fz-juelich.de:alpaca:function_execution:Python:bb407473457d8502fb3c2fbbac074a1f9a8c44a5087c93624350dc9b3e674bad:0376a8d4-84e0-4aad-a7ea-109d5eba12f6:elephant.spectral.welch_psd#7d1a9b50-32c4-4684-8d1d-48f776a7dfd6" />
          <attvalue for="1" value="41" />
          <attvalue for="4" value="elephant.spectral.welch_psd" />
          <attvalue for="2" value="function" />
          <attvalue for="22" value="0605e598-4dbd-45ff-909b-da538853baf5;0798e3d3-1746-4e84-aa88-0754b13341c8;0b58eb14-b9b8-48e4-8f3c-8eddf0c517e2;0e503ac7-8c90-49e6-a96f-b53a71f28298;16f03fca-c0d7-4ab3-8426-bf4c562c924c;17407654-5e7e-482d-b8b0-885c0257407b;1dfe7b8b-8a6c-4c64-a283-201946b59519;223c10d0-a267-4cfe-a0f6-5304f1cd803c;27aa7e5a-68b4-49c7-a0c3-f0c39030e623;2abe8c93-033a-426a-92ae-774b688e957c;3312c525-bc04-4998-b354-62a1652a0659;3f9e3350-8491-4c2a-9474-5db3ec036819;4c959975-890a-4ab1-8650-e29c307a1bff;55701a1b-4d4b-48d9-a0e1-d73e4a87eb6e;5779d904-f9cd-4025-826c-4e108af3c5e4;5908c6f0-0dea-4ae2-b014-959e8f5bc0c2;624b9f32-f151-4a3c-bade-66960ce4497c;749f5eed-66e9-4873-b1a7-fadbd815aff5;75d62603-0bde-498f-b708-37e83c9d9e6d;7a140fd4-a1fc-4eb5-b400-f0215ed9b050;7d1a9b50-32c4-4684-8d1d-48f776a7dfd6;7f398052-7af6-4c9b-95e8-c400563304cd;839706c8-380f-4846-a688-787e82c34a6f;8ce29a03-441c-4e8c-b1fb-eae2c83f3a7a;90d43f6d-9abb-4dd1-bcd6-3665e6ed61a1;95759f49-f0ad-4d05-9e16-9604c9a4bf0d;96563de2-1201-46e2-af35-d9b68f31e373;a0e84300-edb5-40cb-8f85-9993bf633ffb;a63bdd36-d2e6-4e61-96f5-9abe95f7a880;a640f341-8285-461d-9416-06223ff3056b;a831a873-2dd3-4091-a6ee-d20ea202b050;d4d201a9-1645-453c-b2be-0f45108cb6fb;d9566654-9064-4c25-9557-1546e4a341eb;db696f95-092e-4dec-a18d-95536a0dd4b5;e6172aee-263f-4a53-9169-7972045fdfbf;e906743f-7621-4610-a593-f2196dacecef;e9b33249-9f3c-49dc-8c2c-0435866189fb;eeeb590b-cc5e-4d46-abaf-772511770647;f23855c4-0ea3-4fc2-80b8-6383eb17d58b;f5f3868a-3adf-4f8e-8e61-e76dafc2f7a0;fe6303ae-a7e8-4ba4-b242-945df75eeaeb" />
          <attvalue for="23" value="1083;1088;1093;1098;1103;1108;1113;1118;1123;1128;1133;1138;1143;1148;1153;1158;1163;1168;1173;1178;1183;1188;1193;1198;1203;1208;1213;1218;1223;1228;1233;1238;1243;1248;1253;1258;1263;1268;1273;1278;1283" />
          <attvalue for="52" value="0.5" />
          <attvalue for="49" value="2.0 Hz" />
          <attvalue for="44" value="None" />
          <attvalue for="53" value="1.0" />
          <attvalue for="45" value="hann" />
          <attvalue for="50" value="true" />
          <attvalue for="54" value="density" />
          <attvalue for="48" value="constant" />
          <attvalue for="51" value="8" />
          <attvalue for="46" value="-1" />
          <attvalue for="47" value="None" />
          <attvalue for="9" value="&lt;[1083.0,1083.0];[1088.0,1088.0];[1093.0,1093.0];[1098.0,1098.0];[1103.0,1103.0];[1108.0,1108.0];[1113.0,1113.0];[1118.0,1118.0];[1123.0,1123.0];[1128.0,1128.0];[1133.0,1133.0];[1138.0,1138.0];[1143.0,1143.0];[1148.0,1148.0];[1153.0,1153.0];[1158.0,1158.0];[1163.0,1163.0];[1168.0,1168.0];[1173.0,1173.0];[1178.0,1178.0];[1183.0,1183.0];[1188.0,1188.0];[1193.0,1193.0];[1198.0,1198.0];[1203.0,1203.0];[1208.0,1208.0];[1213.0,1213.0];[1218.0,1218.0];[1223.0,1223.0];[1228.0,1228.0];[1233.0,1233.0];[1238.0,1238.0];[1243.0,1243.0];[1248.0,1248.0];[1253.0,1253.0];[1258.0,1258.0];[1263.0,1263.0];[1268.0,1268.0];[1273.0,1273.0];[1278.0,1278.0];[1283.0,1283.0]&gt;" />
        </attvalues>
      </node>
      <node id="Step 69" label="vstack_quantities">
        <attvalues>
          <attvalue for="0" value="urn:fz-juelich.de:alpaca:function_execution:Python:bb407473457d8502fb3c2fbbac074a1f9a8c44a5087c93624350dc9b3e674bad:0376a8d4-84e0-4aad-a7ea-109d5eba12f6:__main__.vstack_quantities#6c7a3330-12db-45b8-84d6-b0590baa36c8" />
          <attvalue for="1" value="1" />
          <attvalue for="4" value="__main__.vstack_quantities" />
          <attvalue for="2" value="function" />
          <attvalue for="22" value="6c7a3330-12db-45b8-84d6-b0590baa36c8" />
          <attvalue for="23" value="1442" />
          <attvalue for="9" value="&lt;[1442.0,1442.0]&gt;" />
        </attvalues>
      </node>
      <node id="Step 70" label="vstack_quantities">
        <attvalues>
          <attvalue for="0" value="urn:fz-juelich.de:alpaca:function_execution:Python:bb407473457d8502fb3c2fbbac074a1f9a8c44a5087c93624350dc9b3e674bad:0376a8d4-84e0-4aad-a7ea-109d5eba12f6:__main__.vstack_quantities#9fe1c53c-5409-4413-9396-f621a2f9d72f" />
          <attvalue for="1" value="1" />
          <attvalue for="4" value="__main__.vstack_quantities" />
          <attvalue for="2" value="function" />
          <attvalue for="22" value="9fe1c53c-5409-4413-9396-f621a2f9d72f" />
          <attvalue for="23" value="1285" />
          <attvalue for="9" value="&lt;[1285.0,1285.0]&gt;" />
        </attvalues>
      </node>
      <node id="Step 71" label="vstack_quantities">
        <attvalues>
          <attvalue for="0" value="urn:fz-juelich.de:alpaca:function_execution:Python:bb407473457d8502fb3c2fbbac074a1f9a8c44a5087c93624350dc9b3e674bad:0376a8d4-84e0-4aad-a7ea-109d5eba12f6:__main__.vstack_quantities#f17027e9-64ec-4a53-a2fa-02b3f3c32f83" />
          <attvalue for="1" value="1" />
          <attvalue for="4" value="__main__.vstack_quantities" />
          <attvalue for="2" value="function" />
          <attvalue for="22" value="f17027e9-64ec-4a53-a2fa-02b3f3c32f83" />
          <attvalue for="23" value="368" />
          <attvalue for="9" value="&lt;[368.0,368.0]&gt;" />
        </attvalues>
      </node>
      <node id="Step 72" label="vstack_quantities">
        <attvalues>
          <attvalue for="0" value="urn:fz-juelich.de:alpaca:function_execution:Python:bb407473457d8502fb3c2fbbac074a1f9a8c44a5087c93624350dc9b3e674bad:0376a8d4-84e0-4aad-a7ea-109d5eba12f6:__main__.vstack_quantities#984115e7-57cf-4762-869c-c63cede1562f" />
          <attvalue for="1" value="1" />
          <attvalue for="4" value="__main__.vstack_quantities" />
          <attvalue for="2" value="function" />
          <attvalue for="22" value="984115e7-57cf-4762-869c-c63cede1562f" />
          <attvalue for="23" value="737" />
          <attvalue for="9" value="&lt;[737.0,737.0]&gt;" />
        </attvalues>
      </node>
      <node id="Step 73" label="vstack_quantities">
        <attvalues>
          <attvalue for="0" value="urn:fz-juelich.de:alpaca:function_execution:Python:bb407473457d8502fb3c2fbbac074a1f9a8c44a5087c93624350dc9b3e674bad:0376a8d4-84e0-4aad-a7ea-109d5eba12f6:__main__.vstack_quantities#f5a730e6-869d-43c9-86dc-1f40e94040f2" />
          <attvalue for="1" value="1" />
          <attvalue for="4" value="__main__.vstack_quantities" />
          <attvalue for="2" value="function" />
          <attvalue for="22" value="f5a730e6-869d-43c9-86dc-1f40e94040f2" />
          <attvalue for="23" value="550" />
          <attvalue for="9" value="&lt;[550.0,550.0]&gt;" />
        </attvalues>
      </node>
      <node id="Step 74" label="vstack_quantities">
        <attvalues>
          <attvalue for="0" value="urn:fz-juelich.de:alpaca:function_execution:Python:bb407473457d8502fb3c2fbbac074a1f9a8c44a5087c93624350dc9b3e674bad:0376a8d4-84e0-4aad-a7ea-109d5eba12f6:__main__.vstack_quantities#eb5c3da8-1999-4f09-ae7c-7baa4105be75" />
          <attvalue for="1" value="1" />
          <attvalue for="4" value="__main__.vstack_quantities" />
          <attvalue for="2" value="function" />
          <attvalue for="22" value="eb5c3da8-1999-4f09-ae7c-7baa4105be75" />
          <attvalue for="23" value="901" />
          <attvalue for="9" value="&lt;[901.0,901.0]&gt;" />
        </attvalues>
      </node>
      <node id="Step 75" label="vstack_quantities">
        <attvalues>
          <attvalue for="0" value="urn:fz-juelich.de:alpaca:function_execution:Python:bb407473457d8502fb3c2fbbac074a1f9a8c44a5087c93624350dc9b3e674bad:0376a8d4-84e0-4aad-a7ea-109d5eba12f6:__main__.vstack_quantities#77e0daf8-92ec-4bdd-bd94-b2257ea92d53" />
          <attvalue for="1" value="1" />
          <attvalue for="4" value="__main__.vstack_quantities" />
          <attvalue for="2" value="function" />
          <attvalue for="22" value="77e0daf8-92ec-4bdd-bd94-b2257ea92d53" />
          <attvalue for="23" value="1073" />
          <attvalue for="9" value="&lt;[1073.0,1073.0]&gt;" />
        </attvalues>
      </node>
      <node id="Step 76" label="Quantity">
        <attvalues>
          <attvalue for="0" value="urn:fz-juelich.de:alpaca:object:Python:quantities.quantity.Quantity:c5b084ddb2fef1151b7234f5c87a1956c6c4d4a9;urn:fz-juelich.de:alpaca:object:Python:quantities.quantity.Quantity:523745d0963ff9c12c4ab8d0c94a119a162bcea7;urn:fz-juelich.de:alpaca:object:Python:quantities.quantity.Quantity:d1d61efcfbd51fb29270ec46c98daa9bd1d528ad;urn:fz-juelich.de:alpaca:object:Python:quantities.quantity.Quantity:48fd1120c5093b6cc905d2da06d7e0102ad07847;urn:fz-juelich.de:alpaca:object:Python:quantities.quantity.Quantity:3e570d93c74bfbaaa4bd30c193b8d3cbdcbeb5d4;urn:fz-juelich.de:alpaca:object:Python:quantities.quantity.Quantity:9c35260375575efe53aef052a37dccb7ec810c82;urn:fz-juelich.de:alpaca:object:Python:quantities.quantity.Quantity:00a7fc0be92bd19424dffeee3d862309ce59d47f;urn:fz-juelich.de:alpaca:object:Python:quantities.quantity.Quantity:9b7eb299c8f48a9747e5b7a3cb13a5cd3d05fdc0;urn:fz-juelich.de:alpaca:object:Python:quantities.quantity.Quantity:e031ee43e6c2113a4f5fd642831f26224b8d7e01;urn:fz-juelich.de:alpaca:object:Python:quantities.quantity.Quantity:5678e741e058875f6d53450ea5dc6e55e66cdafd;urn:fz-juelich.de:alpaca:object:Python:quantities.quantity.Quantity:214d6fa7cda50477a07591f1484974b98132d1a8;urn:fz-juelich.de:alpaca:object:Python:quantities.quantity.Quantity:6f00be2efffb43dea05e38e0624f24db9ffd5a0d;urn:fz-juelich.de:alpaca:object:Python:quantities.quantity.Quantity:7fff0e05e8c752d6e7315cfe4da7b6dbe6472cac;urn:fz-juelich.de:alpaca:object:Python:quantities.quantity.Quantity:65c066aed16716055071d31e784d84842ba0b33b;urn:fz-juelich.de:alpaca:object:Python:quantities.quantity.Quantity:a704b1a2dc77b6257bdff85090bc68e49a1b57bd;urn:fz-juelich.de:alpaca:object:Python:quantities.quantity.Quantity:83be0d3c27aa5c0062bd50687d838b33f4ebdc4c;urn:fz-juelich.de:alpaca:object:Python:quantities.quantity.Quantity:e92a43b53c6403997b3503f25899aa7d8ab7690f;urn:fz-juelich.de:alpaca:object:Python:quantities.quantity.Quantity:c09cfc6a54f1ea6af050eebce1324ef5c91eb037;urn:fz-juelich.de:alpaca:object:Python:quantities.quantity.Quantity:b4512b0e0d69ff6a2c0929252ba7094bbe0b02f4;urn:fz-juelich.de:alpaca:object:Python:quantities.quantity.Quantity:c107298330b3213cefd56c551f2b55de7d61321b;urn:fz-juelich.de:alpaca:object:Python:quantities.quantity.Quantity:579190ef958f3f3745a104d99fd899afe8524418;urn:fz-juelich.de:alpaca:object:Python:quantities.quantity.Quantity:c83e4eadaea4875ee717a847e0da75ed76008133;urn:fz-juelich.de:alpaca:object:Python:quantities.quantity.Quantity:cacefd7c04390f09810ca1c90793b9884b4d4cd3;urn:fz-juelich.de:alpaca:object:Python:quantities.quantity.Quantity:58d2625843168c9c4823a11af7fd6b1794568853;urn:fz-juelich.de:alpaca:object:Python:quantities.quantity.Quantity:0e48c4dcbd5381672c0778fe09e05a0a5b9c9ea6;urn:fz-juelich.de:alpaca:object:Python:quantities.quantity.Quantity:daa6015c6cdffd2ace3f76729dfcb6c7c2da44e0;urn:fz-juelich.de:alpaca:object:Python:quantities.quantity.Quantity:e1467a3a8baed4b58f61048822054a29b912ccb0;urn:fz-juelich.de:alpaca:object:Python:quantities.quantity.Quantity:46f2dd838f89c363fff2b1c076c4622e023677bd;urn:fz-juelich.de:alpaca:object:Python:quantities.quantity.Quantity:6d945f9a9837a2c8dacee39d90093529b894f761;urn:fz-juelich.de:alpaca:object:Python:quantities.quantity.Quantity:d8036d3d22c62c31ab9028d15dd250c309683b50" />
          <attvalue for="1" value="30" />
          <attvalue for="2" value="object" />
          <attvalue for="3" value="00a7fc0be92bd19424dffeee3d862309ce59d47f;0e48c4dcbd5381672c0778fe09e05a0a5b9c9ea6;214d6fa7cda50477a07591f1484974b98132d1a8;3e570d93c74bfbaaa4bd30c193b8d3cbdcbeb5d4;46f2dd838f89c363fff2b1c076c4622e023677bd;48fd1120c5093b6cc905d2da06d7e0102ad07847;523745d0963ff9c12c4ab8d0c94a119a162bcea7;5678e741e058875f6d53450ea5dc6e55e66cdafd;579190ef958f3f3745a104d99fd899afe8524418;58d2625843168c9c4823a11af7fd6b1794568853;65c066aed16716055071d31e784d84842ba0b33b;6d945f9a9837a2c8dacee39d90093529b894f761;6f00be2efffb43dea05e38e0624f24db9ffd5a0d;7fff0e05e8c752d6e7315cfe4da7b6dbe6472cac;83be0d3c27aa5c0062bd50687d838b33f4ebdc4c;9b7eb299c8f48a9747e5b7a3cb13a5cd3d05fdc0;9c35260375575efe53aef052a37dccb7ec810c82;a704b1a2dc77b6257bdff85090bc68e49a1b57bd;b4512b0e0d69ff6a2c0929252ba7094bbe0b02f4;c09cfc6a54f1ea6af050eebce1324ef5c91eb037;c107298330b3213cefd56c551f2b55de7d61321b;c5b084ddb2fef1151b7234f5c87a1956c6c4d4a9;c83e4eadaea4875ee717a847e0da75ed76008133;cacefd7c04390f09810ca1c90793b9884b4d4cd3;d1d61efcfbd51fb29270ec46c98daa9bd1d528ad;d8036d3d22c62c31ab9028d15dd250c309683b50;daa6015c6cdffd2ace3f76729dfcb6c7c2da44e0;e031ee43e6c2113a4f5fd642831f26224b8d7e01;e1467a3a8baed4b58f61048822054a29b912ccb0;e92a43b53c6403997b3503f25899aa7d8ab7690f" />
          <attvalue for="4" value="quantities.quantity.Quantity" />
          <attvalue for="15" value="float64" />
          <attvalue for="18" value="1.0 uV**2/Hz" />
          <attvalue for="16" value="(126,)" />
          <attvalue for="9" value="&lt;[1296.0,1296.0];[1301.0,1301.0];[1306.0,1306.0];[1311.0,1311.0];[1316.0,1316.0];[1321.0,1321.0];[1326.0,1326.0];[1331.0,1331.0];[1336.0,1336.0];[1341.0,1341.0];[1346.0,1346.0];[1351.0,1351.0];[1356.0,1356.0];[1361.0,1361.0];[1366.0,1366.0];[1371.0,1371.0];[1376.0,1376.0];[1381.0,1381.0];[1386.0,1386.0];[1391.0,1391.0];[1396.0,1396.0];[1401.0,1401.0];[1406.0,1406.0];[1411.0,1411.0];[1416.0,1416.0];[1421.0,1421.0];[1426.0,1426.0];[1431.0,1431.0];[1436.0,1436.0];[1441.0,1441.0];[1442.0,1442.0];[1442.0,1442.0];[1442.0,1442.0];[1442.0,1442.0];[1442.0,1442.0];[1442.0,1442.0];[1442.0,1442.0];[1442.0,1442.0];[1442.0,1442.0];[1442.0,1442.0];[1442.0,1442.0];[1442.0,1442.0];[1442.0,1442.0];[1442.0,1442.0];[1442.0,1442.0];[1442.0,1442.0];[1442.0,1442.0];[1442.0,1442.0];[1442.0,1442.0];[1442.0,1442.0];[1442.0,1442.0];[1442.0,1442.0];[1442.0,1442.0];[1442.0,1442.0];[1442.0,1442.0];[1442.0,1442.0];[1442.0,1442.0];[1442.0,1442.0];[1442.0,1442.0];[1442.0,1442.0]&gt;" />
        </attvalues>
      </node>
      <node id="Step 77" label="Quantity">
        <attvalues>
          <attvalue for="0" value="urn:fz-juelich.de:alpaca:object:Python:quantities.quantity.Quantity:81999c3807c07b2986fd1725ab2fc12c6e703cda;urn:fz-juelich.de:alpaca:object:Python:quantities.quantity.Quantity:ff076b2b446962757d5748254f48121a8b8fcc34;urn:fz-juelich.de:alpaca:object:Python:quantities.quantity.Quantity:bdf16b19785343561d9cf4942db94928032cf653;urn:fz-juelich.de:alpaca:object:Python:quantities.quantity.Quantity:1f4e1669604373252db6d63e2b197f073fcd6258;urn:fz-juelich.de:alpaca:object:Python:quantities.quantity.Quantity:a4c4ded9a1ab72825c72562d1e05ef00a2b15ff0;urn:fz-juelich.de:alpaca:object:Python:quantities.quantity.Quantity:4c373e5c6357d4c13a0e4cec2d9d87085d8d44cb;urn:fz-juelich.de:alpaca:object:Python:quantities.quantity.Quantity:c43fffcb8504f254df2e8cab518245c36fceb293;urn:fz-juelich.de:alpaca:object:Python:quantities.quantity.Quantity:368269b4bb34fafc3d11b0e46a1d209077ac3eba;urn:fz-juelich.de:alpaca:object:Python:quantities.quantity.Quantity:be982e68abae9713cc44eb747a1ce268bb21dbc3;urn:fz-juelich.de:alpaca:object:Python:quantities.quantity.Quantity:7150b1ae7f204376f6416ea9864ddf4a64b26cf1;urn:fz-juelich.de:alpaca:object:Python:quantities.quantity.Quantity:dd0ebb959cde0bcc519971593a2be131b5aec06d;urn:fz-juelich.de:alpaca:object:Python:quantities.quantity.Quantity:2d3eebb165b5b3a6afe4bcc32fb6e65aac58b606;urn:fz-juelich.de:alpaca:object:Python:quantities.quantity.Quantity:db54636e5294eb95265705a4d982b315b26f600d;urn:fz-juelich.de:alpaca:object:Python:quantities.quantity.Quantity:c9ded5e6f13a94e0d651ac47a3cd22ab2014a07b;urn:fz-juelich.de:alpaca:object:Python:quantities.quantity.Quantity:894a20eb41d2bb8399697f2d645897e28bc55706;urn:fz-juelich.de:alpaca:object:Python:quantities.quantity.Quantity:51fd511a991e51ef68757535faeadff0cf584468;urn:fz-juelich.de:alpaca:object:Python:quantities.quantity.Quantity:1d566eecc1f381d5f3261f6803574336b1c0b6c5;urn:fz-juelich.de:alpaca:object:Python:quantities.quantity.Quantity:63b31f987562a9076eb631fdca79f84ae874c1d7;urn:fz-juelich.de:alpaca:object:Python:quantities.quantity.Quantity:5840091bce5047b5787e375951bca77126dd0b69;urn:fz-juelich.de:alpaca:object:Python:quantities.quantity.Quantity:d88aaba1384dadff86087f53903d09e924ac74db;urn:fz-juelich.de:alpaca:object:Python:quantities.quantity.Quantity:cd27dc8c225293af94c711a6a6e50b80bac163f8;urn:fz-juelich.de:alpaca:object:Python:quantities.quantity.Quantity:c5b5c814e5eb4ffbd9f595fff9b7f6c7d1037175;urn:fz-juelich.de:alpaca:object:Python:quantities.quantity.Quantity:2d7ba20f61db49dcb42a2b86204f69e437fd76d9;urn:fz-juelich.de:alpaca:object:Python:quantities.quantity.Quantity:52e32a9d741048dedcbb96b4b427c4d5dfad2c0f;urn:fz-juelich.de:alpaca:object:Python:quantities.quantity.Quantity:f325736d46c024061ea11010dd5fcd7a800543ea;urn:fz-juelich.de:alpaca:object:Python:quantities.quantity.Quantity:fba22c32411892dda5b8d564d380f4853fcb7ad6;urn:fz-juelich.de:alpaca:object:Python:quantities.quantity.Quantity:fe5f213efc51b5c1e472bca655855d66244fedc4;urn:fz-juelich.de:alpaca:object:Python:quantities.quantity.Quantity:ab6a96564ab312728d05e9043f01559c26dc2476;urn:fz-juelich.de:alpaca:object:Python:quantities.quantity.Quantity:eb6bb516e052d3f211808901242638e738df940c;urn:fz-juelich.de:alpaca:object:Python:quantities.quantity.Quantity:50782ffdccb9291e7b6c6c3bc6708a4934b197ff;urn:fz-juelich.de:alpaca:object:Python:quantities.quantity.Quantity:82896402b7c3aa45f9837b1aa89816cf18ee1d5a" />
          <attvalue for="1" value="31" />
          <attvalue for="2" value="object" />
          <attvalue for="3" value="1d566eecc1f381d5f3261f6803574336b1c0b6c5;1f4e1669604373252db6d63e2b197f073fcd6258;2d3eebb165b5b3a6afe4bcc32fb6e65aac58b606;2d7ba20f61db49dcb42a2b86204f69e437fd76d9;368269b4bb34fafc3d11b0e46a1d209077ac3eba;4c373e5c6357d4c13a0e4cec2d9d87085d8d44cb;50782ffdccb9291e7b6c6c3bc6708a4934b197ff;51fd511a991e51ef68757535faeadff0cf584468;52e32a9d741048dedcbb96b4b427c4d5dfad2c0f;5840091bce5047b5787e375951bca77126dd0b69;63b31f987562a9076eb631fdca79f84ae874c1d7;7150b1ae7f204376f6416ea9864ddf4a64b26cf1;81999c3807c07b2986fd1725ab2fc12c6e703cda;82896402b7c3aa45f9837b1aa89816cf18ee1d5a;894a20eb41d2bb8399697f2d645897e28bc55706;a4c4ded9a1ab72825c72562d1e05ef00a2b15ff0;ab6a96564ab312728d05e9043f01559c26dc2476;bdf16b19785343561d9cf4942db94928032cf653;be982e68abae9713cc44eb747a1ce268bb21dbc3;c43fffcb8504f254df2e8cab518245c36fceb293;c5b5c814e5eb4ffbd9f595fff9b7f6c7d1037175;c9ded5e6f13a94e0d651ac47a3cd22ab2014a07b;cd27dc8c225293af94c711a6a6e50b80bac163f8;d88aaba1384dadff86087f53903d09e924ac74db;db54636e5294eb95265705a4d982b315b26f600d;dd0ebb959cde0bcc519971593a2be131b5aec06d;eb6bb516e052d3f211808901242638e738df940c;f325736d46c024061ea11010dd5fcd7a800543ea;fba22c32411892dda5b8d564d380f4853fcb7ad6;fe5f213efc51b5c1e472bca655855d66244fedc4;ff076b2b446962757d5748254f48121a8b8fcc34" />
          <attvalue for="4" value="quantities.quantity.Quantity" />
          <attvalue for="15" value="float64" />
          <attvalue for="16" value="(126,)" />
          <attvalue for="18" value="1.0 uV**2/Hz" />
          <attvalue for="9" value="&lt;[750.0,750.0];[755.0,755.0];[760.0,760.0];[765.0,765.0];[770.0,770.0];[775.0,775.0];[780.0,780.0];[785.0,785.0];[790.0,790.0];[795.0,795.0];[800.0,800.0];[805.0,805.0];[810.0,810.0];[815.0,815.0];[820.0,820.0];[825.0,825.0];[830.0,830.0];[835.0,835.0];[840.0,840.0];[845.0,845.0];[850.0,850.0];[855.0,855.0];[860.0,860.0];[865.0,865.0];[870.0,870.0];[875.0,875.0];[880.0,880.0];[885.0,885.0];[890.0,890.0];[895.0,895.0];[900.0,900.0];[901.0,901.0];[901.0,901.0];[901.0,901.0];[901.0,901.0];[901.0,901.0];[901.0,901.0];[901.0,901.0];[901.0,901.0];[901.0,901.0];[901.0,901.0];[901.0,901.0];[901.0,901.0];[901.0,901.0];[901.0,901.0];[901.0,901.0];[901.0,901.0];[901.0,901.0];[901.0,901.0];[901.0,901.0];[901.0,901.0];[901.0,901.0];[901.0,901.0];[901.0,901.0];[901.0,901.0];[901.0,901.0];[901.0,901.0];[901.0,901.0];[901.0,901.0];[901.0,901.0];[901.0,901.0];[901.0,901.0]&gt;" />
        </attvalues>
      </node>
      <node id="Step 78" label="Quantity">
        <attvalues>
          <attvalue for="0" value="urn:fz-juelich.de:alpaca:object:Python:quantities.quantity.Quantity:56efd0e9c7c753b1cf4b465d9a5f2a554b2b8749;urn:fz-juelich.de:alpaca:object:Python:quantities.quantity.Quantity:5de852fabab3584000bb9a76a364a9d555e40884;urn:fz-juelich.de:alpaca:object:Python:quantities.quantity.Quantity:312414e24ff39a732c3865b9d2336246c9ade383;urn:fz-juelich.de:alpaca:object:Python:quantities.quantity.Quantity:b6d5f6b95691c5d8864f65250affebcdc541219e;urn:fz-juelich.de:alpaca:object:Python:quantities.quantity.Quantity:1d3de702e00e60e2a410b8078f31873501dcc6c5;urn:fz-juelich.de:alpaca:object:Python:quantities.quantity.Quantity:e5ee4d902fbebebf58d841d19794a128e9c7c068;urn:fz-juelich.de:alpaca:object:Python:quantities.quantity.Quantity:a39955b86c75e95fd9805826c0defc4d1c50e716;urn:fz-juelich.de:alpaca:object:Python:quantities.quantity.Quantity:6d994dcedd60e51d8160f2af199706d2959c51e9;urn:fz-juelich.de:alpaca:object:Python:quantities.quantity.Quantity:cf8f7de3f9e74d33b5fe13fcf61fb0e0c8d74b76;urn:fz-juelich.de:alpaca:object:Python:quantities.quantity.Quantity:bc1ec0aaeff2ba0b8ef0d8afcda61aea944d3149;urn:fz-juelich.de:alpaca:object:Python:quantities.quantity.Quantity:476cba2d4abb9edef0cb6e6f961bbcd7f9ea3bd7;urn:fz-juelich.de:alpaca:object:Python:quantities.quantity.Quantity:4bb9b994f637837496b01c3d8fc91651cf6ebc90;urn:fz-juelich.de:alpaca:object:Python:quantities.quantity.Quantity:3579e92d14a30a9174bb4888c82e6fbdccc5cf18;urn:fz-juelich.de:alpaca:object:Python:quantities.quantity.Quantity:5f7912fed55a6d12621e1030a9fa076b9530596b;urn:fz-juelich.de:alpaca:object:Python:quantities.quantity.Quantity:ac407c04ba974afecf150b39545088f5d483ee45;urn:fz-juelich.de:alpaca:object:Python:quantities.quantity.Quantity:3246f83a8592d2bb12cf9d8fbbb6686e398cab0f;urn:fz-juelich.de:alpaca:object:Python:quantities.quantity.Quantity:7ad54d718fc4e6c7087592a0c97d0cc995e45b31;urn:fz-juelich.de:alpaca:object:Python:quantities.quantity.Quantity:842a3d6c9581bcfa9cdcf22d9177cd79bcee6210;urn:fz-juelich.de:alpaca:object:Python:quantities.quantity.Quantity:7d6da65e72f1e89c84fa6c50affef90b3f39bc9a;urn:fz-juelich.de:alpaca:object:Python:quantities.quantity.Quantity:25d3d225f602ba310b2223064d2a7d9271658354;urn:fz-juelich.de:alpaca:object:Python:quantities.quantity.Quantity:7abf10913055ce2162a5711db4bed350f0bf736c;urn:fz-juelich.de:alpaca:object:Python:quantities.quantity.Quantity:51b6662c444b36542cafddd3b57f03be07e8e275;urn:fz-juelich.de:alpaca:object:Python:quantities.quantity.Quantity:5079a117a0ce1c13b3fec48b5f854422b77d6d24;urn:fz-juelich.de:alpaca:object:Python:quantities.quantity.Quantity:faf2b471b1c01e653f4a8d43a9fec4ddeb630547;urn:fz-juelich.de:alpaca:object:Python:quantities.quantity.Quantity:74319df83435cbd06f55eef6dfb08e1ef66a1a5c;urn:fz-juelich.de:alpaca:object:Python:quantities.quantity.Quantity:9f5fb80db134a156cb1048dfeb76f58bface3ce9;urn:fz-juelich.de:alpaca:object:Python:quantities.quantity.Quantity:744d2bf316f1080b9d03f1a80ef2462d46cd5a26;urn:fz-juelich.de:alpaca:object:Python:quantities.quantity.Quantity:d3bd2018ee0246a7f671bc4c777d698d6e3b7c66;urn:fz-juelich.de:alpaca:object:Python:quantities.quantity.Quantity:a6bc2e82c50ea745a801bc9a20f0c22a80758e17;urn:fz-juelich.de:alpaca:object:Python:quantities.quantity.Quantity:574f8ae43032bdf4873743fb88fef661da520ee8;urn:fz-juelich.de:alpaca:object:Python:quantities.quantity.Quantity:df634fb4323b664220b0b842b769070b378f2791;urn:fz-juelich.de:alpaca:object:Python:quantities.quantity.Quantity:03298fe93a3aa36acaad54ad87aa6e697a1816dc;urn:fz-juelich.de:alpaca:object:Python:quantities.quantity.Quantity:b1148d3589d43bf9696ba5343a772f7e019cbdc1" />
          <attvalue for="1" value="33" />
          <attvalue for="2" value="object" />
          <attvalue for="3" value="03298fe93a3aa36acaad54ad87aa6e697a1816dc;1d3de702e00e60e2a410b8078f31873501dcc6c5;25d3d225f602ba310b2223064d2a7d9271658354;312414e24ff39a732c3865b9d2336246c9ade383;3246f83a8592d2bb12cf9d8fbbb6686e398cab0f;3579e92d14a30a9174bb4888c82e6fbdccc5cf18;476cba2d4abb9edef0cb6e6f961bbcd7f9ea3bd7;4bb9b994f637837496b01c3d8fc91651cf6ebc90;5079a117a0ce1c13b3fec48b5f854422b77d6d24;51b6662c444b36542cafddd3b57f03be07e8e275;56efd0e9c7c753b1cf4b465d9a5f2a554b2b8749;574f8ae43032bdf4873743fb88fef661da520ee8;5de852fabab3584000bb9a76a364a9d555e40884;5f7912fed55a6d12621e1030a9fa076b9530596b;6d994dcedd60e51d8160f2af199706d2959c51e9;74319df83435cbd06f55eef6dfb08e1ef66a1a5c;744d2bf316f1080b9d03f1a80ef2462d46cd5a26;7abf10913055ce2162a5711db4bed350f0bf736c;7ad54d718fc4e6c7087592a0c97d0cc995e45b31;7d6da65e72f1e89c84fa6c50affef90b3f39bc9a;842a3d6c9581bcfa9cdcf22d9177cd79bcee6210;9f5fb80db134a156cb1048dfeb76f58bface3ce9;a39955b86c75e95fd9805826c0defc4d1c50e716;a6bc2e82c50ea745a801bc9a20f0c22a80758e17;ac407c04ba974afecf150b39545088f5d483ee45;b1148d3589d43bf9696ba5343a772f7e019cbdc1;b6d5f6b95691c5d8864f65250affebcdc541219e;bc1ec0aaeff2ba0b8ef0d8afcda61aea944d3149;cf8f7de3f9e74d33b5fe13fcf61fb0e0c8d74b76;d3bd2018ee0246a7f671bc4c777d698d6e3b7c66;df634fb4323b664220b0b842b769070b378f2791;e5ee4d902fbebebf58d841d19794a128e9c7c068;faf2b471b1c01e653f4a8d43a9fec4ddeb630547" />
          <attvalue for="4" value="quantities.quantity.Quantity" />
          <attvalue for="18" value="1.0 uV**2/Hz" />
          <attvalue for="16" value="(126,)" />
          <attvalue for="15" value="float64" />
          <attvalue for="9" value="&lt;[1002.0,1002.0];[1007.0,1007.0];[1012.0,1012.0];[1017.0,1017.0];[1022.0,1022.0];[1027.0,1027.0];[1032.0,1032.0];[1037.0,1037.0];[1042.0,1042.0];[1047.0,1047.0];[1052.0,1052.0];[1057.0,1057.0];[1062.0,1062.0];[1067.0,1067.0];[1072.0,1072.0];[1073.0,1073.0];[1073.0,1073.0];[1073.0,1073.0];[1073.0,1073.0];[1073.0,1073.0];[1073.0,1073.0];[1073.0,1073.0];[1073.0,1073.0];[1073.0,1073.0];[1073.0,1073.0];[1073.0,1073.0];[1073.0,1073.0];[1073.0,1073.0];[1073.0,1073.0];[1073.0,1073.0];[1073.0,1073.0];[1073.0,1073.0];[1073.0,1073.0];[1073.0,1073.0];[1073.0,1073.0];[1073.0,1073.0];[1073.0,1073.0];[1073.0,1073.0];[1073.0,1073.0];[1073.0,1073.0];[1073.0,1073.0];[1073.0,1073.0];[1073.0,1073.0];[1073.0,1073.0];[1073.0,1073.0];[1073.0,1073.0];[1073.0,1073.0];[1073.0,1073.0];[912.0,912.0];[917.0,917.0];[922.0,922.0];[927.0,927.0];[932.0,932.0];[937.0,937.0];[942.0,942.0];[947.0,947.0];[952.0,952.0];[957.0,957.0];[962.0,962.0];[967.0,967.0];[972.0,972.0];[977.0,977.0];[982.0,982.0];[987.0,987.0];[992.0,992.0];[997.0,997.0]&gt;" />
        </attvalues>
      </node>
      <node id="Step 79" label="Quantity">
        <attvalues>
          <attvalue for="0" value="urn:fz-juelich.de:alpaca:object:Python:quantities.quantity.Quantity:fe93d011b9d961c537bfb622ebf06e258b088a22;urn:fz-juelich.de:alpaca:object:Python:quantities.quantity.Quantity:d2ef0c7029ef3ab92efcb9c96105737c26f1fbf5;urn:fz-juelich.de:alpaca:object:Python:quantities.quantity.Quantity:2c982ebea9c3acc8538d72fd590b4aeffda26609;urn:fz-juelich.de:alpaca:object:Python:quantities.quantity.Quantity:3ce92e28ba12cf41d1fd05beb8947a09190f8163;urn:fz-juelich.de:alpaca:object:Python:quantities.quantity.Quantity:ccc7336900bf82505403c506f9fbef9cb3ed5b41;urn:fz-juelich.de:alpaca:object:Python:quantities.quantity.Quantity:8e72a780cd014c77fc24af630596fafb55a6aac2;urn:fz-juelich.de:alpaca:object:Python:quantities.quantity.Quantity:e77d3a66109e532f8a40e12d96e7fe66a4d340b2;urn:fz-juelich.de:alpaca:object:Python:quantities.quantity.Quantity:f10ae8b0b6c52c32784ea61bd93a4831e122e3c0;urn:fz-juelich.de:alpaca:object:Python:quantities.quantity.Quantity:af34099ab149214a4b625b27529f8b07afebf714;urn:fz-juelich.de:alpaca:object:Python:quantities.quantity.Quantity:a7eebb43c3b0587e107d85eebf79d9ad7051c465;urn:fz-juelich.de:alpaca:object:Python:quantities.quantity.Quantity:9a5dc0158d1bf83ff85204edcd8bf2c7fa3afa21;urn:fz-juelich.de:alpaca:object:Python:quantities.quantity.Quantity:2c0e7f020bee29606af4127fdc046e9182b0ad36;urn:fz-juelich.de:alpaca:object:Python:quantities.quantity.Quantity:1857c6ded9b8aa3eb218146bcffedb6048a0389a;urn:fz-juelich.de:alpaca:object:Python:quantities.quantity.Quantity:1d59a857972470f79d3529c7e58f4f2cdc8ea6a4;urn:fz-juelich.de:alpaca:object:Python:quantities.quantity.Quantity:36decf4453b30f04cea054c927881d45ce1d241b;urn:fz-juelich.de:alpaca:object:Python:quantities.quantity.Quantity:f39fdf70ad52d1fb383a6e23150fa51ed0ca4167;urn:fz-juelich.de:alpaca:object:Python:quantities.quantity.Quantity:d17bef3bb4c0bd49b7fa553c6deeaa9db3e9853c;urn:fz-juelich.de:alpaca:object:Python:quantities.quantity.Quantity:61cc587bd42f743fc2cb06b80a20e751fce49c00;urn:fz-juelich.de:alpaca:object:Python:quantities.quantity.Quantity:112680d81291bbe81f874370394b3310b0e22f6e;urn:fz-juelich.de:alpaca:object:Python:quantities.quantity.Quantity:065e655323e489d3710dc3eac163622ea59695ed;urn:fz-juelich.de:alpaca:object:Python:quantities.quantity.Quantity:199d8d86f7e4f7441f0677678d795924c6abef0b;urn:fz-juelich.de:alpaca:object:Python:quantities.quantity.Quantity:1c4c684a62390ed77c32fc42370641b284877025;urn:fz-juelich.de:alpaca:object:Python:quantities.quantity.Quantity:95c0ba3e1dfe90a429189fb16d67460b7089a59b;urn:fz-juelich.de:alpaca:object:Python:quantities.quantity.Quantity:1e9960e9340e721059c12ce793640a6087136749;urn:fz-juelich.de:alpaca:object:Python:quantities.quantity.Quantity:a9d89426f9cceebe5e0205b61f444cbf6eef9fea;urn:fz-juelich.de:alpaca:object:Python:quantities.quantity.Quantity:4520b52f8e18ea0f0e0b846f5079757e48570465;urn:fz-juelich.de:alpaca:object:Python:quantities.quantity.Quantity:1ef79f9ad944af84b1836530d4cf0f67e8ed63e2;urn:fz-juelich.de:alpaca:object:Python:quantities.quantity.Quantity:3223cebc2e5788ede46c0836d81c65fbb8b19334;urn:fz-juelich.de:alpaca:object:Python:quantities.quantity.Quantity:01ecb6e18c4fbd95c05f289ae3c68c5a6efea060;urn:fz-juelich.de:alpaca:object:Python:quantities.quantity.Quantity:d00810959463ae04987b2b41307925936b8c7d8b;urn:fz-juelich.de:alpaca:object:Python:quantities.quantity.Quantity:1569deeca7dd3ef7f9555af13272609d0de60bd8;urn:fz-juelich.de:alpaca:object:Python:quantities.quantity.Quantity:4bca2bf5a9b6423ed2cd3239834d5c627004e425;urn:fz-juelich.de:alpaca:object:Python:quantities.quantity.Quantity:78c8ba6487a74ec5e3c530c4aa6d96e5ae90947c;urn:fz-juelich.de:alpaca:object:Python:quantities.quantity.Quantity:1461dc5758e33e89e6cb34bf4b5861154336bf17;urn:fz-juelich.de:alpaca:object:Python:quantities.quantity.Quantity:a6437a8ad1437a1002fb9dca8ac25d8d2bbbe591" />
          <attvalue for="1" value="35" />
          <attvalue for="2" value="object" />
          <attvalue for="3" value="01ecb6e18c4fbd95c05f289ae3c68c5a6efea060;065e655323e489d3710dc3eac163622ea59695ed;112680d81291bbe81f874370394b3310b0e22f6e;1461dc5758e33e89e6cb34bf4b5861154336bf17;1569deeca7dd3ef7f9555af13272609d0de60bd8;1857c6ded9b8aa3eb218146bcffedb6048a0389a;199d8d86f7e4f7441f0677678d795924c6abef0b;1c4c684a62390ed77c32fc42370641b284877025;1d59a857972470f79d3529c7e58f4f2cdc8ea6a4;1e9960e9340e721059c12ce793640a6087136749;1ef79f9ad944af84b1836530d4cf0f67e8ed63e2;2c0e7f020bee29606af4127fdc046e9182b0ad36;2c982ebea9c3acc8538d72fd590b4aeffda26609;3223cebc2e5788ede46c0836d81c65fbb8b19334;36decf4453b30f04cea054c927881d45ce1d241b;3ce92e28ba12cf41d1fd05beb8947a09190f8163;4520b52f8e18ea0f0e0b846f5079757e48570465;4bca2bf5a9b6423ed2cd3239834d5c627004e425;61cc587bd42f743fc2cb06b80a20e751fce49c00;78c8ba6487a74ec5e3c530c4aa6d96e5ae90947c;8e72a780cd014c77fc24af630596fafb55a6aac2;95c0ba3e1dfe90a429189fb16d67460b7089a59b;9a5dc0158d1bf83ff85204edcd8bf2c7fa3afa21;a6437a8ad1437a1002fb9dca8ac25d8d2bbbe591;a7eebb43c3b0587e107d85eebf79d9ad7051c465;a9d89426f9cceebe5e0205b61f444cbf6eef9fea;af34099ab149214a4b625b27529f8b07afebf714;ccc7336900bf82505403c506f9fbef9cb3ed5b41;d00810959463ae04987b2b41307925936b8c7d8b;d17bef3bb4c0bd49b7fa553c6deeaa9db3e9853c;d2ef0c7029ef3ab92efcb9c96105737c26f1fbf5;e77d3a66109e532f8a40e12d96e7fe66a4d340b2;f10ae8b0b6c52c32784ea61bd93a4831e122e3c0;f39fdf70ad52d1fb383a6e23150fa51ed0ca4167;fe93d011b9d961c537bfb622ebf06e258b088a22" />
          <attvalue for="4" value="quantities.quantity.Quantity" />
          <attvalue for="18" value="1.0 uV**2/Hz" />
          <attvalue for="16" value="(126,)" />
          <attvalue for="15" value="float64" />
          <attvalue for="9" value="&lt;[379.0,379.0];[384.0,384.0];[389.0,389.0];[394.0,394.0];[399.0,399.0];[404.0,404.0];[409.0,409.0];[414.0,414.0];[419.0,419.0];[424.0,424.0];[429.0,429.0];[434.0,434.0];[439.0,439.0];[444.0,444.0];[449.0,449.0];[454.0,454.0];[459.0,459.0];[464.0,464.0];[469.0,469.0];[474.0,474.0];[479.0,479.0];[484.0,484.0];[489.0,489.0];[494.0,494.0];[499.0,499.0];[504.0,504.0];[509.0,509.0];[514.0,514.0];[519.0,519.0];[524.0,524.0];[529.0,529.0];[534.0,534.0];[539.0,539.0];[544.0,544.0];[549.0,549.0];[550.0,550.0];[550.0,550.0];[550.0,550.0];[550.0,550.0];[550.0,550.0];[550.0,550.0];[550.0,550.0];[550.0,550.0];[550.0,550.0];[550.0,550.0];[550.0,550.0];[550.0,550.0];[550.0,550.0];[550.0,550.0];[550.0,550.0];[550.0,550.0];[550.0,550.0];[550.0,550.0];[550.0,550.0];[550.0,550.0];[550.0,550.0];[550.0,550.0];[550.0,550.0];[550.0,550.0];[550.0,550.0];[550.0,550.0];[550.0,550.0];[550.0,550.0];[550.0,550.0];[550.0,550.0];[550.0,550.0];[550.0,550.0];[550.0,550.0];[550.0,550.0];[550.0,550.0]&gt;" />
        </attvalues>
      </node>
      <node id="Step 80" label="Quantity">
        <attvalues>
          <attvalue for="0" value="urn:fz-juelich.de:alpaca:object:Python:quantities.quantity.Quantity:81184429924f9962aa1d395837c2387fda45136d;urn:fz-juelich.de:alpaca:object:Python:quantities.quantity.Quantity:4f44ddd4749219baebb1384b60cd6221a046dffb;urn:fz-juelich.de:alpaca:object:Python:quantities.quantity.Quantity:c8f1cb2754828829cd0b967fdec5c2d2cec813d9;urn:fz-juelich.de:alpaca:object:Python:quantities.quantity.Quantity:e501449662d889b1f0b2fff27117bdb8ae60e320;urn:fz-juelich.de:alpaca:object:Python:quantities.quantity.Quantity:801bef307f9382a9e43f132fdac8fcccbe14ff30;urn:fz-juelich.de:alpaca:object:Python:quantities.quantity.Quantity:3d63302a4a02b951ca485381976df77c31fad0cb;urn:fz-juelich.de:alpaca:object:Python:quantities.quantity.Quantity:133957c77ba2c5e8089c85840e9f82d165906a5f;urn:fz-juelich.de:alpaca:object:Python:quantities.quantity.Quantity:9d4dc5a0f405d7a24b4dfd6d911c0200db07ca8f;urn:fz-juelich.de:alpaca:object:Python:quantities.quantity.Quantity:ca391608bb4acdb0bd40c11bf789891dbd6b37a1;urn:fz-juelich.de:alpaca:object:Python:quantities.quantity.Quantity:d86885339a1aba6fdb2302b0db31875ee6530eb3;urn:fz-juelich.de:alpaca:object:Python:quantities.quantity.Quantity:d5f7246ba490b94b464d717bb36ba1d63905ae8c;urn:fz-juelich.de:alpaca:object:Python:quantities.quantity.Quantity:b6c45363011c8cbbfae93be85e00f502b0506110;urn:fz-juelich.de:alpaca:object:Python:quantities.quantity.Quantity:4c75a6486814d65d1646bc501b66b71728a9730b;urn:fz-juelich.de:alpaca:object:Python:quantities.quantity.Quantity:a111d72b7334845b419925685931f2b8a4983461;urn:fz-juelich.de:alpaca:object:Python:quantities.quantity.Quantity:16931a93f7c88b44d9de1eda62e12d2cf0a48a77;urn:fz-juelich.de:alpaca:object:Python:quantities.quantity.Quantity:464cba805ec2582eacb9f7a0f7eff25e5501e94a;urn:fz-juelich.de:alpaca:object:Python:quantities.quantity.Quantity:9ccd51471f8b8048ca07d632006bfd650c657e0e;urn:fz-juelich.de:alpaca:object:Python:quantities.quantity.Quantity:77d10d5ca17c1cf934ccb1328e1333e34427d339;urn:fz-juelich.de:alpaca:object:Python:quantities.quantity.Quantity:edca04a6d17d94928c42442b72c8d0d23f03636c;urn:fz-juelich.de:alpaca:object:Python:quantities.quantity.Quantity:8526c6d7e9bbb9851f1af22078c7c47a6151a35b;urn:fz-juelich.de:alpaca:object:Python:quantities.quantity.Quantity:285b61cc0a1d87bb9f48df7420b82130e432f6d8;urn:fz-juelich.de:alpaca:object:Python:quantities.quantity.Quantity:2d9f2d622749224b5472e45793b4e45be0eb3d6e;urn:fz-juelich.de:alpaca:object:Python:quantities.quantity.Quantity:0b212838622c7e5b0863b63c16c0ea8cf6158815;urn:fz-juelich.de:alpaca:object:Python:quantities.quantity.Quantity:abd548ba89f5bf487446394a73f3e19e6fd87e51;urn:fz-juelich.de:alpaca:object:Python:quantities.quantity.Quantity:21035aa7fc214cc9fdf4df94ae564239b119d635;urn:fz-juelich.de:alpaca:object:Python:quantities.quantity.Quantity:1a23cb53c27495338abb0533afb3246e1f5a57b4;urn:fz-juelich.de:alpaca:object:Python:quantities.quantity.Quantity:e8548278b1e7412b94e8370ddd3a60ab929079a3;urn:fz-juelich.de:alpaca:object:Python:quantities.quantity.Quantity:5302d339547b8f385fc0f290efa020405aadc0bf;urn:fz-juelich.de:alpaca:object:Python:quantities.quantity.Quantity:50261924d8cad996a25acd9c7b5b33139a19d83b;urn:fz-juelich.de:alpaca:object:Python:quantities.quantity.Quantity:73431eeee00ff5cf8326cf99d3e49d33fa43bc31;urn:fz-juelich.de:alpaca:object:Python:quantities.quantity.Quantity:e29cda520545d892eb384cab5cea6bc46a95b412;urn:fz-juelich.de:alpaca:object:Python:quantities.quantity.Quantity:edf8a09340b05a6cff59c9faba28efaf9bb5c74c;urn:fz-juelich.de:alpaca:object:Python:quantities.quantity.Quantity:05fdef499b748ce6509e4e4bddab7649b864ecef;urn:fz-juelich.de:alpaca:object:Python:quantities.quantity.Quantity:7b55f8f1042abd4a40e6597cdbc0f245b4238899;urn:fz-juelich.de:alpaca:object:Python:quantities.quantity.Quantity:59461a86f7ccfe385db3e3420ee99222fe0062ad" />
          <attvalue for="1" value="35" />
          <attvalue for="2" value="object" />
          <attvalue for="3" value="05fdef499b748ce6509e4e4bddab7649b864ecef;0b212838622c7e5b0863b63c16c0ea8cf6158815;133957c77ba2c5e8089c85840e9f82d165906a5f;16931a93f7c88b44d9de1eda62e12d2cf0a48a77;1a23cb53c27495338abb0533afb3246e1f5a57b4;21035aa7fc214cc9fdf4df94ae564239b119d635;285b61cc0a1d87bb9f48df7420b82130e432f6d8;2d9f2d622749224b5472e45793b4e45be0eb3d6e;3d63302a4a02b951ca485381976df77c31fad0cb;464cba805ec2582eacb9f7a0f7eff25e5501e94a;4c75a6486814d65d1646bc501b66b71728a9730b;4f44ddd4749219baebb1384b60cd6221a046dffb;50261924d8cad996a25acd9c7b5b33139a19d83b;5302d339547b8f385fc0f290efa020405aadc0bf;59461a86f7ccfe385db3e3420ee99222fe0062ad;73431eeee00ff5cf8326cf99d3e49d33fa43bc31;77d10d5ca17c1cf934ccb1328e1333e34427d339;7b55f8f1042abd4a40e6597cdbc0f245b4238899;801bef307f9382a9e43f132fdac8fcccbe14ff30;81184429924f9962aa1d395837c2387fda45136d;8526c6d7e9bbb9851f1af22078c7c47a6151a35b;9ccd51471f8b8048ca07d632006bfd650c657e0e;9d4dc5a0f405d7a24b4dfd6d911c0200db07ca8f;a111d72b7334845b419925685931f2b8a4983461;abd548ba89f5bf487446394a73f3e19e6fd87e51;b6c45363011c8cbbfae93be85e00f502b0506110;c8f1cb2754828829cd0b967fdec5c2d2cec813d9;ca391608bb4acdb0bd40c11bf789891dbd6b37a1;d5f7246ba490b94b464d717bb36ba1d63905ae8c;d86885339a1aba6fdb2302b0db31875ee6530eb3;e29cda520545d892eb384cab5cea6bc46a95b412;e501449662d889b1f0b2fff27117bdb8ae60e320;e8548278b1e7412b94e8370ddd3a60ab929079a3;edca04a6d17d94928c42442b72c8d0d23f03636c;edf8a09340b05a6cff59c9faba28efaf9bb5c74c" />
          <attvalue for="4" value="quantities.quantity.Quantity" />
          <attvalue for="18" value="1.0 uV**2/Hz" />
          <attvalue for="16" value="(126,)" />
          <attvalue for="15" value="float64" />
          <attvalue for="9" value="&lt;[10.0,10.0];[100.0,100.0];[105.0,105.0];[110.0,110.0];[115.0,115.0];[120.0,120.0];[125.0,125.0];[130.0,130.0];[135.0,135.0];[140.0,140.0];[145.0,145.0];[15.0,15.0];[150.0,150.0];[155.0,155.0];[160.0,160.0];[165.0,165.0];[170.0,170.0];[175.0,175.0];[180.0,180.0];[181.0,181.0];[181.0,181.0];[181.0,181.0];[181.0,181.0];[181.0,181.0];[181.0,181.0];[181.0,181.0];[181.0,181.0];[181.0,181.0];[181.0,181.0];[181.0,181.0];[181.0,181.0];[181.0,181.0];[181.0,181.0];[181.0,181.0];[181.0,181.0];[181.0,181.0];[181.0,181.0];[181.0,181.0];[181.0,181.0];[181.0,181.0];[181.0,181.0];[181.0,181.0];[181.0,181.0];[181.0,181.0];[181.0,181.0];[181.0,181.0];[181.0,181.0];[181.0,181.0];[181.0,181.0];[181.0,181.0];[181.0,181.0];[181.0,181.0];[181.0,181.0];[181.0,181.0];[20.0,20.0];[25.0,25.0];[30.0,30.0];[35.0,35.0];[40.0,40.0];[45.0,45.0];[50.0,50.0];[55.0,55.0];[60.0,60.0];[65.0,65.0];[70.0,70.0];[75.0,75.0];[80.0,80.0];[85.0,85.0];[90.0,90.0];[95.0,95.0]&gt;" />
        </attvalues>
      </node>
      <node id="Step 81" label="Quantity">
        <attvalues>
          <attvalue for="0" value="urn:fz-juelich.de:alpaca:object:Python:quantities.quantity.Quantity:33d5ab2a85c47478037129e80df477bc085eacdd;urn:fz-juelich.de:alpaca:object:Python:quantities.quantity.Quantity:f49c55aa27b5ffe469294e83f18e50466127778a;urn:fz-juelich.de:alpaca:object:Python:quantities.quantity.Quantity:162955d48b01b15eb077a5e8eaa2814e3faa677f;urn:fz-juelich.de:alpaca:object:Python:quantities.quantity.Quantity:7d5e09572bf8c4c06a717df2bd28bb5a416d05dc;urn:fz-juelich.de:alpaca:object:Python:quantities.quantity.Quantity:2152500667e071fc2268367cf0bd13caff5c8e60;urn:fz-juelich.de:alpaca:object:Python:quantities.quantity.Quantity:4e029441f84620bd2568e1de899cc601ccbfeba6;urn:fz-juelich.de:alpaca:object:Python:quantities.quantity.Quantity:eeaae5defeb266be5adde6ffa723e992ca8a9254;urn:fz-juelich.de:alpaca:object:Python:quantities.quantity.Quantity:230f87a4bc6671ff4f1ebb203877fa8a279ee8f5;urn:fz-juelich.de:alpaca:object:Python:quantities.quantity.Quantity:fb4966b6b41b29500c7123cd12dbd1a7613624ca;urn:fz-juelich.de:alpaca:object:Python:quantities.quantity.Quantity:fd62719f0389bbfe924a59a0958404a6bd5874cf;urn:fz-juelich.de:alpaca:object:Python:quantities.quantity.Quantity:4679648483dd08631dae2ef1c30bcfdef01fe17d;urn:fz-juelich.de:alpaca:object:Python:quantities.quantity.Quantity:26ca08b5d2ff75ce74fb56ddbda828bbeb4e85fa;urn:fz-juelich.de:alpaca:object:Python:quantities.quantity.Quantity:b7a50b174ff2fe8199c855d9c1337c1fad7a6bb2;urn:fz-juelich.de:alpaca:object:Python:quantities.quantity.Quantity:020cadfdde09a0321e7e65d6b915ab9f84c185e1;urn:fz-juelich.de:alpaca:object:Python:quantities.quantity.Quantity:36cf3e839f13aa9534bd43a44516709cfc9d75b4;urn:fz-juelich.de:alpaca:object:Python:quantities.quantity.Quantity:75611c44d2c3f2e2aaead14a1dcd56cc349201c1;urn:fz-juelich.de:alpaca:object:Python:quantities.quantity.Quantity:ff8ef75d9c51642844b056d1bef651bbc168791c;urn:fz-juelich.de:alpaca:object:Python:quantities.quantity.Quantity:9a739882603fba648558eff41015f7f6f7aa1ec5;urn:fz-juelich.de:alpaca:object:Python:quantities.quantity.Quantity:116f0cf35ec711be4db08e682fcc48d458068de7;urn:fz-juelich.de:alpaca:object:Python:quantities.quantity.Quantity:c1f6c198f7a5e8e96ac4054c9839ceb10c6c1770;urn:fz-juelich.de:alpaca:object:Python:quantities.quantity.Quantity:8da3446db8c5bb348bd047a5e25aa19f8fcf9232;urn:fz-juelich.de:alpaca:object:Python:quantities.quantity.Quantity:df8562c4a4c6092b106aa173a1977361a11f80f6;urn:fz-juelich.de:alpaca:object:Python:quantities.quantity.Quantity:a109c2aa2b133433714392a8c2fa87c7ae49d06c;urn:fz-juelich.de:alpaca:object:Python:quantities.quantity.Quantity:ada3c9585748664f2594dddcd1c1fb658d6d4d66;urn:fz-juelich.de:alpaca:object:Python:quantities.quantity.Quantity:382e1c1cb9a7a439a046dfe428ab9f7d0c9fb1bb;urn:fz-juelich.de:alpaca:object:Python:quantities.quantity.Quantity:713f805d8b0255468176d7ac609f819fb645ae55;urn:fz-juelich.de:alpaca:object:Python:quantities.quantity.Quantity:7b21562d25626f437eeb6a02d9fb25354f47bc94;urn:fz-juelich.de:alpaca:object:Python:quantities.quantity.Quantity:cd7a75c6383a84012944327b9c52f1c098291bed;urn:fz-juelich.de:alpaca:object:Python:quantities.quantity.Quantity:725bf8814054a6a40fbec62beea645e2be95e7e7;urn:fz-juelich.de:alpaca:object:Python:quantities.quantity.Quantity:f9f330dcc1cc7eee9dc7b33e242fa014cdd90daf;urn:fz-juelich.de:alpaca:object:Python:quantities.quantity.Quantity:7562124b649f91fd68c8ae06fbc9838716e502b7;urn:fz-juelich.de:alpaca:object:Python:quantities.quantity.Quantity:01400f6655b7f4a62a27d2fef991d5aa1d64ec71;urn:fz-juelich.de:alpaca:object:Python:quantities.quantity.Quantity:9575a972c10094853343a0185759f2e15e03f18c;urn:fz-juelich.de:alpaca:object:Python:quantities.quantity.Quantity:8421003275d5999cae0c41b9764bcfde2b161beb;urn:fz-juelich.de:alpaca:object:Python:quantities.quantity.Quantity:f401b383ca5872376b5eb7af0386765d4e051257;urn:fz-juelich.de:alpaca:object:Python:quantities.quantity.Quantity:0f3a0fced76847e06302b85c5920cec847a9ec08" />
          <attvalue for="1" value="36" />
          <attvalue for="2" value="object" />
          <attvalue for="3" value="01400f6655b7f4a62a27d2fef991d5aa1d64ec71;020cadfdde09a0321e7e65d6b915ab9f84c185e1;0f3a0fced76847e06302b85c5920cec847a9ec08;116f0cf35ec711be4db08e682fcc48d458068de7;162955d48b01b15eb077a5e8eaa2814e3faa677f;2152500667e071fc2268367cf0bd13caff5c8e60;230f87a4bc6671ff4f1ebb203877fa8a279ee8f5;26ca08b5d2ff75ce74fb56ddbda828bbeb4e85fa;33d5ab2a85c47478037129e80df477bc085eacdd;36cf3e839f13aa9534bd43a44516709cfc9d75b4;382e1c1cb9a7a439a046dfe428ab9f7d0c9fb1bb;4679648483dd08631dae2ef1c30bcfdef01fe17d;4e029441f84620bd2568e1de899cc601ccbfeba6;713f805d8b0255468176d7ac609f819fb645ae55;725bf8814054a6a40fbec62beea645e2be95e7e7;75611c44d2c3f2e2aaead14a1dcd56cc349201c1;7562124b649f91fd68c8ae06fbc9838716e502b7;7b21562d25626f437eeb6a02d9fb25354f47bc94;7d5e09572bf8c4c06a717df2bd28bb5a416d05dc;8421003275d5999cae0c41b9764bcfde2b161beb;8da3446db8c5bb348bd047a5e25aa19f8fcf9232;9575a972c10094853343a0185759f2e15e03f18c;9a739882603fba648558eff41015f7f6f7aa1ec5;a109c2aa2b133433714392a8c2fa87c7ae49d06c;ada3c9585748664f2594dddcd1c1fb658d6d4d66;b7a50b174ff2fe8199c855d9c1337c1fad7a6bb2;c1f6c198f7a5e8e96ac4054c9839ceb10c6c1770;cd7a75c6383a84012944327b9c52f1c098291bed;df8562c4a4c6092b106aa173a1977361a11f80f6;eeaae5defeb266be5adde6ffa723e992ca8a9254;f401b383ca5872376b5eb7af0386765d4e051257;f49c55aa27b5ffe469294e83f18e50466127778a;f9f330dcc1cc7eee9dc7b33e242fa014cdd90daf;fb4966b6b41b29500c7123cd12dbd1a7613624ca;fd62719f0389bbfe924a59a0958404a6bd5874cf;ff8ef75d9c51642844b056d1bef651bbc168791c" />
          <attvalue for="4" value="quantities.quantity.Quantity" />
          <attvalue for="15" value="float64" />
          <attvalue for="18" value="1.0 uV**2/Hz" />
          <attvalue for="16" value="(126,)" />
          <attvalue for="9" value="&lt;[561.0,561.0];[566.0,566.0];[571.0,571.0];[576.0,576.0];[581.0,581.0];[586.0,586.0];[591.0,591.0];[596.0,596.0];[601.0,601.0];[606.0,606.0];[611.0,611.0];[616.0,616.0];[621.0,621.0];[626.0,626.0];[631.0,631.0];[636.0,636.0];[641.0,641.0];[646.0,646.0];[651.0,651.0];[656.0,656.0];[661.0,661.0];[666.0,666.0];[671.0,671.0];[676.0,676.0];[681.0,681.0];[686.0,686.0];[691.0,691.0];[696.0,696.0];[701.0,701.0];[706.0,706.0];[711.0,711.0];[716.0,716.0];[721.0,721.0];[726.0,726.0];[731.0,731.0];[736.0,736.0];[737.0,737.0];[737.0,737.0];[737.0,737.0];[737.0,737.0];[737.0,737.0];[737.0,737.0];[737.0,737.0];[737.0,737.0];[737.0,737.0];[737.0,737.0];[737.0,737.0];[737.0,737.0];[737.0,737.0];[737.0,737.0];[737.0,737.0];[737.0,737.0];[737.0,737.0];[737.0,737.0];[737.0,737.0];[737.0,737.0];[737.0,737.0];[737.0,737.0];[737.0,737.0];[737.0,737.0];[737.0,737.0];[737.0,737.0];[737.0,737.0];[737.0,737.0];[737.0,737.0];[737.0,737.0];[737.0,737.0];[737.0,737.0];[737.0,737.0];[737.0,737.0];[737.0,737.0];[737.0,737.0]&gt;" />
        </attvalues>
      </node>
      <node id="Step 82" label="Quantity">
        <attvalues>
          <attvalue for="0" value="urn:fz-juelich.de:alpaca:object:Python:quantities.quantity.Quantity:5431d8bc651fa924ce09a94efe8d937bd10b299e;urn:fz-juelich.de:alpaca:object:Python:quantities.quantity.Quantity:56f86c641158193b7de54db066123f99c7d7328e;urn:fz-juelich.de:alpaca:object:Python:quantities.quantity.Quantity:8c3dc4cd8af5a0ff17894fde9f3fc2a5f2543e0f;urn:fz-juelich.de:alpaca:object:Python:quantities.quantity.Quantity:b566ff8cc6b3c28dfdabb464d54cc1076669d8de;urn:fz-juelich.de:alpaca:object:Python:quantities.quantity.Quantity:277f07c7d81170c63cbb598154be18ef405caf58;urn:fz-juelich.de:alpaca:object:Python:quantities.quantity.Quantity:918ad21bb37790b938050c473ad770082dfe6eb8;urn:fz-juelich.de:alpaca:object:Python:quantities.quantity.Quantity:abab4c8120f9736d64a4e9783f38ce3806164135;urn:fz-juelich.de:alpaca:object:Python:quantities.quantity.Quantity:75415a7ab5f7bffc09f4ac20a3eb3ff733c92242;urn:fz-juelich.de:alpaca:object:Python:quantities.quantity.Quantity:bb1974358b0b3653dc0f0e45f9dc0b007984094e;urn:fz-juelich.de:alpaca:object:Python:quantities.quantity.Quantity:ab2b6e7485bd72540294fa5e5c53ce8a007bd0ea;urn:fz-juelich.de:alpaca:object:Python:quantities.quantity.Quantity:aed049d51495f831d6af798030e442b5dcd38035;urn:fz-juelich.de:alpaca:object:Python:quantities.quantity.Quantity:491bc53ef25754083d88d2950711c7eec454ee3b;urn:fz-juelich.de:alpaca:object:Python:quantities.quantity.Quantity:1f14e44e1f27a55fe52ae9f6ea28def4554f6d34;urn:fz-juelich.de:alpaca:object:Python:quantities.quantity.Quantity:7225780340567c8e0f6ffa37371abcbc7ffd6210;urn:fz-juelich.de:alpaca:object:Python:quantities.quantity.Quantity:938f150ac7a36c4656bd9d18de8b6a7d2eb646b6;urn:fz-juelich.de:alpaca:object:Python:quantities.quantity.Quantity:f1697a3df0085f40f427ee46b3060ab2c7f0307e;urn:fz-juelich.de:alpaca:object:Python:quantities.quantity.Quantity:affbf3d43f3dd049c1114102a138a7dafd380b29;urn:fz-juelich.de:alpaca:object:Python:quantities.quantity.Quantity:c403b0818b2fd2c051d1bff5bb91ba4a12e28792;urn:fz-juelich.de:alpaca:object:Python:quantities.quantity.Quantity:4ce69186909ee7e0c471d1c92ab3eeda946e01c6;urn:fz-juelich.de:alpaca:object:Python:quantities.quantity.Quantity:21b9bb15d52ddca768052fb157bf1e42699d52da;urn:fz-juelich.de:alpaca:object:Python:quantities.quantity.Quantity:bcd23dad85a334fa10d4435d5922c638a7f91bf8;urn:fz-juelich.de:alpaca:object:Python:quantities.quantity.Quantity:de5c526d4a604857fcb72d9b4fba3d2c57dcc768;urn:fz-juelich.de:alpaca:object:Python:quantities.quantity.Quantity:a1338e908470040117c7f7210559092daf0709ff;urn:fz-juelich.de:alpaca:object:Python:quantities.quantity.Quantity:961233a0290abe3d6494f2202973e182839a5e3b;urn:fz-juelich.de:alpaca:object:Python:quantities.quantity.Quantity:5f3931deb13529fafd295c5ed2d186e8bdb890fd;urn:fz-juelich.de:alpaca:object:Python:quantities.quantity.Quantity:608ab68fa40ca40f38badff808337dffcd3f768d;urn:fz-juelich.de:alpaca:object:Python:quantities.quantity.Quantity:f096b5a7f10086d9ee20e28b9edcf8a9352044e6;urn:fz-juelich.de:alpaca:object:Python:quantities.quantity.Quantity:387d3b8fb76f27c01d65aab99b59282670163c87;urn:fz-juelich.de:alpaca:object:Python:quantities.quantity.Quantity:8541efd0be4f422fe5dbabf07e1698aef546265e;urn:fz-juelich.de:alpaca:object:Python:quantities.quantity.Quantity:9b4c75acb0260d958b4f048535bdc35f0be1e77a;urn:fz-juelich.de:alpaca:object:Python:quantities.quantity.Quantity:e9c44fe84c779d38b2f15cc4fadedcaf1a736a55;urn:fz-juelich.de:alpaca:object:Python:quantities.quantity.Quantity:ea30a85bb506822745cded826d6e477e41a56f83;urn:fz-juelich.de:alpaca:object:Python:quantities.quantity.Quantity:50358e8147b055d99d7bf6141ce16d675b269100;urn:fz-juelich.de:alpaca:object:Python:quantities.quantity.Quantity:cc184f0a1f90fb903a209cddb0fda81914559d08;urn:fz-juelich.de:alpaca:object:Python:quantities.quantity.Quantity:4ca28845cbbe2745c5baedf75de967f67c553950;urn:fz-juelich.de:alpaca:object:Python:quantities.quantity.Quantity:65b239b003bdf65eedffc8ab3d9d26ff392bcda0" />
          <attvalue for="1" value="36" />
          <attvalue for="2" value="object" />
          <attvalue for="3" value="1f14e44e1f27a55fe52ae9f6ea28def4554f6d34;21b9bb15d52ddca768052fb157bf1e42699d52da;277f07c7d81170c63cbb598154be18ef405caf58;387d3b8fb76f27c01d65aab99b59282670163c87;491bc53ef25754083d88d2950711c7eec454ee3b;4ca28845cbbe2745c5baedf75de967f67c553950;4ce69186909ee7e0c471d1c92ab3eeda946e01c6;50358e8147b055d99d7bf6141ce16d675b269100;5431d8bc651fa924ce09a94efe8d937bd10b299e;56f86c641158193b7de54db066123f99c7d7328e;5f3931deb13529fafd295c5ed2d186e8bdb890fd;608ab68fa40ca40f38badff808337dffcd3f768d;65b239b003bdf65eedffc8ab3d9d26ff392bcda0;7225780340567c8e0f6ffa37371abcbc7ffd6210;75415a7ab5f7bffc09f4ac20a3eb3ff733c92242;8541efd0be4f422fe5dbabf07e1698aef546265e;8c3dc4cd8af5a0ff17894fde9f3fc2a5f2543e0f;918ad21bb37790b938050c473ad770082dfe6eb8;938f150ac7a36c4656bd9d18de8b6a7d2eb646b6;961233a0290abe3d6494f2202973e182839a5e3b;9b4c75acb0260d958b4f048535bdc35f0be1e77a;a1338e908470040117c7f7210559092daf0709ff;ab2b6e7485bd72540294fa5e5c53ce8a007bd0ea;abab4c8120f9736d64a4e9783f38ce3806164135;aed049d51495f831d6af798030e442b5dcd38035;affbf3d43f3dd049c1114102a138a7dafd380b29;b566ff8cc6b3c28dfdabb464d54cc1076669d8de;bb1974358b0b3653dc0f0e45f9dc0b007984094e;bcd23dad85a334fa10d4435d5922c638a7f91bf8;c403b0818b2fd2c051d1bff5bb91ba4a12e28792;cc184f0a1f90fb903a209cddb0fda81914559d08;de5c526d4a604857fcb72d9b4fba3d2c57dcc768;e9c44fe84c779d38b2f15cc4fadedcaf1a736a55;ea30a85bb506822745cded826d6e477e41a56f83;f096b5a7f10086d9ee20e28b9edcf8a9352044e6;f1697a3df0085f40f427ee46b3060ab2c7f0307e" />
          <attvalue for="4" value="quantities.quantity.Quantity" />
          <attvalue for="18" value="1.0 uV**2/Hz" />
          <attvalue for="15" value="float64" />
          <attvalue for="16" value="(126,)" />
          <attvalue for="9" value="&lt;[192.0,192.0];[197.0,197.0];[202.0,202.0];[207.0,207.0];[212.0,212.0];[217.0,217.0];[222.0,222.0];[227.0,227.0];[232.0,232.0];[237.0,237.0];[242.0,242.0];[247.0,247.0];[252.0,252.0];[257.0,257.0];[262.0,262.0];[267.0,267.0];[272.0,272.0];[277.0,277.0];[282.0,282.0];[287.0,287.0];[292.0,292.0];[297.0,297.0];[302.0,302.0];[307.0,307.0];[312.0,312.0];[317.0,317.0];[322.0,322.0];[327.0,327.0];[332.0,332.0];[337.0,337.0];[342.0,342.0];[347.0,347.0];[352.0,352.0];[357.0,357.0];[362.0,362.0];[367.0,367.0];[368.0,368.0];[368.0,368.0];[368.0,368.0];[368.0,368.0];[368.0,368.0];[368.0,368.0];[368.0,368.0];[368.0,368.0];[368.0,368.0];[368.0,368.0];[368.0,368.0];[368.0,368.0];[368.0,368.0];[368.0,368.0];[368.0,368.0];[368.0,368.0];[368.0,368.0];[368.0,368.0];[368.0,368.0];[368.0,368.0];[368.0,368.0];[368.0,368.0];[368.0,368.0];[368.0,368.0];[368.0,368.0];[368.0,368.0];[368.0,368.0];[368.0,368.0];[368.0,368.0];[368.0,368.0];[368.0,368.0];[368.0,368.0];[368.0,368.0];[368.0,368.0];[368.0,368.0];[368.0,368.0]&gt;" />
        </attvalues>
      </node>
      <node id="Step 83" label="mean">
        <attvalues>
          <attvalue for="0" value="urn:fz-juelich.de:alpaca:function_execution:Python:bb407473457d8502fb3c2fbbac074a1f9a8c44a5087c93624350dc9b3e674bad:0376a8d4-84e0-4aad-a7ea-109d5eba12f6:numpy.mean#bdec3c68-ae1e-4dc6-851e-2f271b1a661a;urn:fz-juelich.de:alpaca:function_execution:Python:bb407473457d8502fb3c2fbbac074a1f9a8c44a5087c93624350dc9b3e674bad:0376a8d4-84e0-4aad-a7ea-109d5eba12f6:numpy.mean#192a5e7f-8cac-45a4-80f6-f119bb714e4b;urn:fz-juelich.de:alpaca:function_execution:Python:bb407473457d8502fb3c2fbbac074a1f9a8c44a5087c93624350dc9b3e674bad:0376a8d4-84e0-4aad-a7ea-109d5eba12f6:numpy.mean#144599ee-6597-4c27-b8a1-9d2da4f26911;urn:fz-juelich.de:alpaca:function_execution:Python:bb407473457d8502fb3c2fbbac074a1f9a8c44a5087c93624350dc9b3e674bad:0376a8d4-84e0-4aad-a7ea-109d5eba12f6:numpy.mean#6c457971-68d8-4442-beb6-c6a461633800;urn:fz-juelich.de:alpaca:function_execution:Python:bb407473457d8502fb3c2fbbac074a1f9a8c44a5087c93624350dc9b3e674bad:0376a8d4-84e0-4aad-a7ea-109d5eba12f6:numpy.mean#a041bf77-33c6-4475-8f74-9e54d4e39a01;urn:fz-juelich.de:alpaca:function_execution:Python:bb407473457d8502fb3c2fbbac074a1f9a8c44a5087c93624350dc9b3e674bad:0376a8d4-84e0-4aad-a7ea-109d5eba12f6:numpy.mean#0d30b6fa-f5d8-4db4-ada5-cb6be74f12d2;urn:fz-juelich.de:alpaca:function_execution:Python:bb407473457d8502fb3c2fbbac074a1f9a8c44a5087c93624350dc9b3e674bad:0376a8d4-84e0-4aad-a7ea-109d5eba12f6:numpy.mean#4633d652-4c29-48eb-bb27-ca88e76ef42b;urn:fz-juelich.de:alpaca:function_execution:Python:bb407473457d8502fb3c2fbbac074a1f9a8c44a5087c93624350dc9b3e674bad:0376a8d4-84e0-4aad-a7ea-109d5eba12f6:numpy.mean#015f6c56-2e00-49da-9ba9-a1a8f4538d08;urn:fz-juelich.de:alpaca:function_execution:Python:bb407473457d8502fb3c2fbbac074a1f9a8c44a5087c93624350dc9b3e674bad:0376a8d4-84e0-4aad-a7ea-109d5eba12f6:numpy.mean#9d7da812-d2dd-42e8-8c83-3ac3882b4928;urn:fz-juelich.de:alpaca:function_execution:Python:bb407473457d8502fb3c2fbbac074a1f9a8c44a5087c93624350dc9b3e674bad:0376a8d4-84e0-4aad-a7ea-109d5eba12f6:numpy.mean#c381cb3c-d872-4f09-8538-87c4e1c08ea2;urn:fz-juelich.de:alpaca:function_execution:Python:bb407473457d8502fb3c2fbbac074a1f9a8c44a5087c93624350dc9b3e674bad:0376a8d4-84e0-4aad-a7ea-109d5eba12f6:numpy.mean#932da5d9-373d-4b6d-8918-d16d91033436;urn:fz-juelich.de:alpaca:function_execution:Python:bb407473457d8502fb3c2fbbac074a1f9a8c44a5087c93624350dc9b3e674bad:0376a8d4-84e0-4aad-a7ea-109d5eba12f6:numpy.mean#3b11fad9-a7b2-47cc-9111-35588550b963;urn:fz-juelich.de:alpaca:function_execution:Python:bb407473457d8502fb3c2fbbac074a1f9a8c44a5087c93624350dc9b3e674bad:0376a8d4-84e0-4aad-a7ea-109d5eba12f6:numpy.mean#a08b38ce-4abe-434e-8243-5ba156b348db;urn:fz-juelich.de:alpaca:function_execution:Python:bb407473457d8502fb3c2fbbac074a1f9a8c44a5087c93624350dc9b3e674bad:0376a8d4-84e0-4aad-a7ea-109d5eba12f6:numpy.mean#394d7c0a-e24c-463a-b697-b16453488ca1;urn:fz-juelich.de:alpaca:function_execution:Python:bb407473457d8502fb3c2fbbac074a1f9a8c44a5087c93624350dc9b3e674bad:0376a8d4-84e0-4aad-a7ea-109d5eba12f6:numpy.mean#a8f2a0d9-5c6a-418d-ac2b-f53214079103;urn:fz-juelich.de:alpaca:function_execution:Python:bb407473457d8502fb3c2fbbac074a1f9a8c44a5087c93624350dc9b3e674bad:0376a8d4-84e0-4aad-a7ea-109d5eba12f6:numpy.mean#f7ed60a0-5ceb-4363-b001-dc5ac86162a2;urn:fz-juelich.de:alpaca:function_execution:Python:bb407473457d8502fb3c2fbbac074a1f9a8c44a5087c93624350dc9b3e674bad:0376a8d4-84e0-4aad-a7ea-109d5eba12f6:numpy.mean#80e158b2-02a6-4757-a638-1656acd9a43f;urn:fz-juelich.de:alpaca:function_execution:Python:bb407473457d8502fb3c2fbbac074a1f9a8c44a5087c93624350dc9b3e674bad:0376a8d4-84e0-4aad-a7ea-109d5eba12f6:numpy.mean#ed3d8464-f551-4634-8b8b-c9fe98fef1cf;urn:fz-juelich.de:alpaca:function_execution:Python:bb407473457d8502fb3c2fbbac074a1f9a8c44a5087c93624350dc9b3e674bad:0376a8d4-84e0-4aad-a7ea-109d5eba12f6:numpy.mean#89e2949a-6a86-469f-adbc-e98402953040;urn:fz-juelich.de:alpaca:function_execution:Python:bb407473457d8502fb3c2fbbac074a1f9a8c44a5087c93624350dc9b3e674bad:0376a8d4-84e0-4aad-a7ea-109d5eba12f6:numpy.mean#8db88cf6-4b5d-49d2-b36e-74243bb79a6e;urn:fz-juelich.de:alpaca:function_execution:Python:bb407473457d8502fb3c2fbbac074a1f9a8c44a5087c93624350dc9b3e674bad:0376a8d4-84e0-4aad-a7ea-109d5eba12f6:numpy.mean#c91354d6-663b-4450-b06a-dab17b21634c;urn:fz-juelich.de:alpaca:function_execution:Python:bb407473457d8502fb3c2fbbac074a1f9a8c44a5087c93624350dc9b3e674bad:0376a8d4-84e0-4aad-a7ea-109d5eba12f6:numpy.mean#8ad4e9a1-008e-402c-8596-ea473cd08083;urn:fz-juelich.de:alpaca:function_execution:Python:bb407473457d8502fb3c2fbbac074a1f9a8c44a5087c93624350dc9b3e674bad:0376a8d4-84e0-4aad-a7ea-109d5eba12f6:numpy.mean#6fa13e07-528c-4bd9-9171-42980c6ae2c6;urn:fz-juelich.de:alpaca:function_execution:Python:bb407473457d8502fb3c2fbbac074a1f9a8c44a5087c93624350dc9b3e674bad:0376a8d4-84e0-4aad-a7ea-109d5eba12f6:numpy.mean#e75fae39-ddf2-428e-91ce-b2356904ebe7;urn:fz-juelich.de:alpaca:function_execution:Python:bb407473457d8502fb3c2fbbac074a1f9a8c44a5087c93624350dc9b3e674bad:0376a8d4-84e0-4aad-a7ea-109d5eba12f6:numpy.mean#b8cda136-f1ad-44bb-bdb4-9304948bd1aa;urn:fz-juelich.de:alpaca:function_execution:Python:bb407473457d8502fb3c2fbbac074a1f9a8c44a5087c93624350dc9b3e674bad:0376a8d4-84e0-4aad-a7ea-109d5eba12f6:numpy.mean#efd438e8-9f81-4152-a486-ab59ebfd2d1f;urn:fz-juelich.de:alpaca:function_execution:Python:bb407473457d8502fb3c2fbbac074a1f9a8c44a5087c93624350dc9b3e674bad:0376a8d4-84e0-4aad-a7ea-109d5eba12f6:numpy.mean#7022abbf-756d-43c6-8b70-21d277d6aaf5;urn:fz-juelich.de:alpaca:function_execution:Python:bb407473457d8502fb3c2fbbac074a1f9a8c44a5087c93624350dc9b3e674bad:0376a8d4-84e0-4aad-a7ea-109d5eba12f6:numpy.mean#11c0a8df-cf2d-4a26-bd03-25ad7407fd44;urn:fz-juelich.de:alpaca:function_execution:Python:bb407473457d8502fb3c2fbbac074a1f9a8c44a5087c93624350dc9b3e674bad:0376a8d4-84e0-4aad-a7ea-109d5eba12f6:numpy.mean#9df03a65-722a-4b03-88ef-93755a178be0;urn:fz-juelich.de:alpaca:function_execution:Python:bb407473457d8502fb3c2fbbac074a1f9a8c44a5087c93624350dc9b3e674bad:0376a8d4-84e0-4aad-a7ea-109d5eba12f6:numpy.mean#8c315c6e-2745-41b6-a97a-a0465787aea3" />
          <attvalue for="1" value="30" />
          <attvalue for="4" value="numpy.mean" />
          <attvalue for="2" value="function" />
          <attvalue for="22" value="015f6c56-2e00-49da-9ba9-a1a8f4538d08;0d30b6fa-f5d8-4db4-ada5-cb6be74f12d2;11c0a8df-cf2d-4a26-bd03-25ad7407fd44;144599ee-6597-4c27-b8a1-9d2da4f26911;192a5e7f-8cac-45a4-80f6-f119bb714e4b;394d7c0a-e24c-463a-b697-b16453488ca1;3b11fad9-a7b2-47cc-9111-35588550b963;4633d652-4c29-48eb-bb27-ca88e76ef42b;6c457971-68d8-4442-beb6-c6a461633800;6fa13e07-528c-4bd9-9171-42980c6ae2c6;7022abbf-756d-43c6-8b70-21d277d6aaf5;80e158b2-02a6-4757-a638-1656acd9a43f;89e2949a-6a86-469f-adbc-e98402953040;8ad4e9a1-008e-402c-8596-ea473cd08083;8c315c6e-2745-41b6-a97a-a0465787aea3;8db88cf6-4b5d-49d2-b36e-74243bb79a6e;932da5d9-373d-4b6d-8918-d16d91033436;9d7da812-d2dd-42e8-8c83-3ac3882b4928;9df03a65-722a-4b03-88ef-93755a178be0;a041bf77-33c6-4475-8f74-9e54d4e39a01;a08b38ce-4abe-434e-8243-5ba156b348db;a8f2a0d9-5c6a-418d-ac2b-f53214079103;b8cda136-f1ad-44bb-bdb4-9304948bd1aa;bdec3c68-ae1e-4dc6-851e-2f271b1a661a;c381cb3c-d872-4f09-8538-87c4e1c08ea2;c91354d6-663b-4450-b06a-dab17b21634c;e75fae39-ddf2-428e-91ce-b2356904ebe7;ed3d8464-f551-4634-8b8b-c9fe98fef1cf;efd438e8-9f81-4152-a486-ab59ebfd2d1f;f7ed60a0-5ceb-4363-b001-dc5ac86162a2" />
          <attvalue for="23" value="1296;1301;1306;1311;1316;1321;1326;1331;1336;1341;1346;1351;1356;1361;1366;1371;1376;1381;1386;1391;1396;1401;1406;1411;1416;1421;1426;1431;1436;1441" />
          <attvalue for="42" value="0" />
          <attvalue for="39" value="None" />
          <attvalue for="43" value="&lt;no value&gt;" />
          <attvalue for="40" value="None" />
          <attvalue for="41" value="&lt;no value&gt;" />
          <attvalue for="9" value="&lt;[1296.0,1296.0];[1301.0,1301.0];[1306.0,1306.0];[1311.0,1311.0];[1316.0,1316.0];[1321.0,1321.0];[1326.0,1326.0];[1331.0,1331.0];[1336.0,1336.0];[1341.0,1341.0];[1346.0,1346.0];[1351.0,1351.0];[1356.0,1356.0];[1361.0,1361.0];[1366.0,1366.0];[1371.0,1371.0];[1376.0,1376.0];[1381.0,1381.0];[1386.0,1386.0];[1391.0,1391.0];[1396.0,1396.0];[1401.0,1401.0];[1406.0,1406.0];[1411.0,1411.0];[1416.0,1416.0];[1421.0,1421.0];[1426.0,1426.0];[1431.0,1431.0];[1436.0,1436.0];[1441.0,1441.0]&gt;" />
        </attvalues>
      </node>
      <node id="Step 84" label="mean">
        <attvalues>
          <attvalue for="0" value="urn:fz-juelich.de:alpaca:function_execution:Python:bb407473457d8502fb3c2fbbac074a1f9a8c44a5087c93624350dc9b3e674bad:0376a8d4-84e0-4aad-a7ea-109d5eba12f6:numpy.mean#19f154c8-12e5-4d42-98d1-fb78ddec3ced;urn:fz-juelich.de:alpaca:function_execution:Python:bb407473457d8502fb3c2fbbac074a1f9a8c44a5087c93624350dc9b3e674bad:0376a8d4-84e0-4aad-a7ea-109d5eba12f6:numpy.mean#ce8c2b6e-8b8c-48dc-8162-5814cef965b3;urn:fz-juelich.de:alpaca:function_execution:Python:bb407473457d8502fb3c2fbbac074a1f9a8c44a5087c93624350dc9b3e674bad:0376a8d4-84e0-4aad-a7ea-109d5eba12f6:numpy.mean#f8601d4d-0547-40fb-9e05-33f9b54df7e8;urn:fz-juelich.de:alpaca:function_execution:Python:bb407473457d8502fb3c2fbbac074a1f9a8c44a5087c93624350dc9b3e674bad:0376a8d4-84e0-4aad-a7ea-109d5eba12f6:numpy.mean#e52fbe95-fc7b-423f-9485-3ec3b3ea4707;urn:fz-juelich.de:alpaca:function_execution:Python:bb407473457d8502fb3c2fbbac074a1f9a8c44a5087c93624350dc9b3e674bad:0376a8d4-84e0-4aad-a7ea-109d5eba12f6:numpy.mean#90eaa7ea-e243-4252-949e-7fd99df9de77;urn:fz-juelich.de:alpaca:function_execution:Python:bb407473457d8502fb3c2fbbac074a1f9a8c44a5087c93624350dc9b3e674bad:0376a8d4-84e0-4aad-a7ea-109d5eba12f6:numpy.mean#671ec2eb-7ffe-4f0e-b227-453e4acd8573;urn:fz-juelich.de:alpaca:function_execution:Python:bb407473457d8502fb3c2fbbac074a1f9a8c44a5087c93624350dc9b3e674bad:0376a8d4-84e0-4aad-a7ea-109d5eba12f6:numpy.mean#912fbbd1-18cb-4c92-9b6e-9b79934dd4e7;urn:fz-juelich.de:alpaca:function_execution:Python:bb407473457d8502fb3c2fbbac074a1f9a8c44a5087c93624350dc9b3e674bad:0376a8d4-84e0-4aad-a7ea-109d5eba12f6:numpy.mean#ea3cd06c-add9-4652-b021-40c2762f5c0d;urn:fz-juelich.de:alpaca:function_execution:Python:bb407473457d8502fb3c2fbbac074a1f9a8c44a5087c93624350dc9b3e674bad:0376a8d4-84e0-4aad-a7ea-109d5eba12f6:numpy.mean#40ede978-0ad0-46a7-8d41-2ce2a2388493;urn:fz-juelich.de:alpaca:function_execution:Python:bb407473457d8502fb3c2fbbac074a1f9a8c44a5087c93624350dc9b3e674bad:0376a8d4-84e0-4aad-a7ea-109d5eba12f6:numpy.mean#caa61463-3293-421f-b802-27fd315cd69a;urn:fz-juelich.de:alpaca:function_execution:Python:bb407473457d8502fb3c2fbbac074a1f9a8c44a5087c93624350dc9b3e674bad:0376a8d4-84e0-4aad-a7ea-109d5eba12f6:numpy.mean#7939a380-8b27-4062-a41b-459332140229;urn:fz-juelich.de:alpaca:function_execution:Python:bb407473457d8502fb3c2fbbac074a1f9a8c44a5087c93624350dc9b3e674bad:0376a8d4-84e0-4aad-a7ea-109d5eba12f6:numpy.mean#d2b3f2f7-96a6-4d2b-906f-9f4b43babe2a;urn:fz-juelich.de:alpaca:function_execution:Python:bb407473457d8502fb3c2fbbac074a1f9a8c44a5087c93624350dc9b3e674bad:0376a8d4-84e0-4aad-a7ea-109d5eba12f6:numpy.mean#19094185-bf98-4857-8dd3-ebedc0257fe7;urn:fz-juelich.de:alpaca:function_execution:Python:bb407473457d8502fb3c2fbbac074a1f9a8c44a5087c93624350dc9b3e674bad:0376a8d4-84e0-4aad-a7ea-109d5eba12f6:numpy.mean#294d903e-a2eb-4976-a6d3-0566e3545fd7;urn:fz-juelich.de:alpaca:function_execution:Python:bb407473457d8502fb3c2fbbac074a1f9a8c44a5087c93624350dc9b3e674bad:0376a8d4-84e0-4aad-a7ea-109d5eba12f6:numpy.mean#70755ced-f1fa-4e1b-bb64-7b98f5c270a1;urn:fz-juelich.de:alpaca:function_execution:Python:bb407473457d8502fb3c2fbbac074a1f9a8c44a5087c93624350dc9b3e674bad:0376a8d4-84e0-4aad-a7ea-109d5eba12f6:numpy.mean#12c07282-e051-4f1a-82f0-1627f52dfb36;urn:fz-juelich.de:alpaca:function_execution:Python:bb407473457d8502fb3c2fbbac074a1f9a8c44a5087c93624350dc9b3e674bad:0376a8d4-84e0-4aad-a7ea-109d5eba12f6:numpy.mean#8f09df31-d29f-4570-8c86-1e9d5b76da63;urn:fz-juelich.de:alpaca:function_execution:Python:bb407473457d8502fb3c2fbbac074a1f9a8c44a5087c93624350dc9b3e674bad:0376a8d4-84e0-4aad-a7ea-109d5eba12f6:numpy.mean#87246de2-9e07-4de2-9d7f-0529d84dcd61;urn:fz-juelich.de:alpaca:function_execution:Python:bb407473457d8502fb3c2fbbac074a1f9a8c44a5087c93624350dc9b3e674bad:0376a8d4-84e0-4aad-a7ea-109d5eba12f6:numpy.mean#d4ab4a6b-c1c6-42f1-98cc-f52681e037c8;urn:fz-juelich.de:alpaca:function_execution:Python:bb407473457d8502fb3c2fbbac074a1f9a8c44a5087c93624350dc9b3e674bad:0376a8d4-84e0-4aad-a7ea-109d5eba12f6:numpy.mean#4e193e41-ac94-4953-9f4e-0160b6c976ef;urn:fz-juelich.de:alpaca:function_execution:Python:bb407473457d8502fb3c2fbbac074a1f9a8c44a5087c93624350dc9b3e674bad:0376a8d4-84e0-4aad-a7ea-109d5eba12f6:numpy.mean#90ede6b3-38f7-45e5-8660-d405759f9672;urn:fz-juelich.de:alpaca:function_execution:Python:bb407473457d8502fb3c2fbbac074a1f9a8c44a5087c93624350dc9b3e674bad:0376a8d4-84e0-4aad-a7ea-109d5eba12f6:numpy.mean#9a06b522-8f2f-4e04-8c01-735220174e44;urn:fz-juelich.de:alpaca:function_execution:Python:bb407473457d8502fb3c2fbbac074a1f9a8c44a5087c93624350dc9b3e674bad:0376a8d4-84e0-4aad-a7ea-109d5eba12f6:numpy.mean#4e9f07d6-7b3f-40ae-b3f9-4f289cf161f8;urn:fz-juelich.de:alpaca:function_execution:Python:bb407473457d8502fb3c2fbbac074a1f9a8c44a5087c93624350dc9b3e674bad:0376a8d4-84e0-4aad-a7ea-109d5eba12f6:numpy.mean#297355f2-7ec3-4833-a9a8-9347fd9f0c17;urn:fz-juelich.de:alpaca:function_execution:Python:bb407473457d8502fb3c2fbbac074a1f9a8c44a5087c93624350dc9b3e674bad:0376a8d4-84e0-4aad-a7ea-109d5eba12f6:numpy.mean#7e316e23-ba2c-4350-8893-23c58879581f;urn:fz-juelich.de:alpaca:function_execution:Python:bb407473457d8502fb3c2fbbac074a1f9a8c44a5087c93624350dc9b3e674bad:0376a8d4-84e0-4aad-a7ea-109d5eba12f6:numpy.mean#ecaa6526-6f75-46f0-82cf-5d98f10d60c2;urn:fz-juelich.de:alpaca:function_execution:Python:bb407473457d8502fb3c2fbbac074a1f9a8c44a5087c93624350dc9b3e674bad:0376a8d4-84e0-4aad-a7ea-109d5eba12f6:numpy.mean#e12de236-2b69-4042-b426-75f70e097d0c;urn:fz-juelich.de:alpaca:function_execution:Python:bb407473457d8502fb3c2fbbac074a1f9a8c44a5087c93624350dc9b3e674bad:0376a8d4-84e0-4aad-a7ea-109d5eba12f6:numpy.mean#754c2936-a626-4210-bcf8-a9729fdb772e;urn:fz-juelich.de:alpaca:function_execution:Python:bb407473457d8502fb3c2fbbac074a1f9a8c44a5087c93624350dc9b3e674bad:0376a8d4-84e0-4aad-a7ea-109d5eba12f6:numpy.mean#e3577db9-fa3c-4300-8f8d-b8debf62a3f8;urn:fz-juelich.de:alpaca:function_execution:Python:bb407473457d8502fb3c2fbbac074a1f9a8c44a5087c93624350dc9b3e674bad:0376a8d4-84e0-4aad-a7ea-109d5eba12f6:numpy.mean#505072b2-14cd-4769-b636-4b17c90a66b0;urn:fz-juelich.de:alpaca:function_execution:Python:bb407473457d8502fb3c2fbbac074a1f9a8c44a5087c93624350dc9b3e674bad:0376a8d4-84e0-4aad-a7ea-109d5eba12f6:numpy.mean#3dbd8a82-29f6-40ff-a2e9-fca0ac4d0d56" />
          <attvalue for="1" value="31" />
          <attvalue for="4" value="numpy.mean" />
          <attvalue for="2" value="function" />
          <attvalue for="22" value="12c07282-e051-4f1a-82f0-1627f52dfb36;19094185-bf98-4857-8dd3-ebedc0257fe7;19f154c8-12e5-4d42-98d1-fb78ddec3ced;294d903e-a2eb-4976-a6d3-0566e3545fd7;297355f2-7ec3-4833-a9a8-9347fd9f0c17;3dbd8a82-29f6-40ff-a2e9-fca0ac4d0d56;40ede978-0ad0-46a7-8d41-2ce2a2388493;4e193e41-ac94-4953-9f4e-0160b6c976ef;4e9f07d6-7b3f-40ae-b3f9-4f289cf161f8;505072b2-14cd-4769-b636-4b17c90a66b0;671ec2eb-7ffe-4f0e-b227-453e4acd8573;70755ced-f1fa-4e1b-bb64-7b98f5c270a1;754c2936-a626-4210-bcf8-a9729fdb772e;7939a380-8b27-4062-a41b-459332140229;7e316e23-ba2c-4350-8893-23c58879581f;87246de2-9e07-4de2-9d7f-0529d84dcd61;8f09df31-d29f-4570-8c86-1e9d5b76da63;90eaa7ea-e243-4252-949e-7fd99df9de77;90ede6b3-38f7-45e5-8660-d405759f9672;912fbbd1-18cb-4c92-9b6e-9b79934dd4e7;9a06b522-8f2f-4e04-8c01-735220174e44;caa61463-3293-421f-b802-27fd315cd69a;ce8c2b6e-8b8c-48dc-8162-5814cef965b3;d2b3f2f7-96a6-4d2b-906f-9f4b43babe2a;d4ab4a6b-c1c6-42f1-98cc-f52681e037c8;e12de236-2b69-4042-b426-75f70e097d0c;e3577db9-fa3c-4300-8f8d-b8debf62a3f8;e52fbe95-fc7b-423f-9485-3ec3b3ea4707;ea3cd06c-add9-4652-b021-40c2762f5c0d;ecaa6526-6f75-46f0-82cf-5d98f10d60c2;f8601d4d-0547-40fb-9e05-33f9b54df7e8" />
          <attvalue for="23" value="750;755;760;765;770;775;780;785;790;795;800;805;810;815;820;825;830;835;840;845;850;855;860;865;870;875;880;885;890;895;900" />
          <attvalue for="40" value="None" />
          <attvalue for="42" value="0" />
          <attvalue for="41" value="&lt;no value&gt;" />
          <attvalue for="39" value="None" />
          <attvalue for="43" value="&lt;no value&gt;" />
          <attvalue for="9" value="&lt;[750.0,750.0];[755.0,755.0];[760.0,760.0];[765.0,765.0];[770.0,770.0];[775.0,775.0];[780.0,780.0];[785.0,785.0];[790.0,790.0];[795.0,795.0];[800.0,800.0];[805.0,805.0];[810.0,810.0];[815.0,815.0];[820.0,820.0];[825.0,825.0];[830.0,830.0];[835.0,835.0];[840.0,840.0];[845.0,845.0];[850.0,850.0];[855.0,855.0];[860.0,860.0];[865.0,865.0];[870.0,870.0];[875.0,875.0];[880.0,880.0];[885.0,885.0];[890.0,890.0];[895.0,895.0];[900.0,900.0]&gt;" />
        </attvalues>
      </node>
      <node id="Step 85" label="mean">
        <attvalues>
          <attvalue for="0" value="urn:fz-juelich.de:alpaca:function_execution:Python:bb407473457d8502fb3c2fbbac074a1f9a8c44a5087c93624350dc9b3e674bad:0376a8d4-84e0-4aad-a7ea-109d5eba12f6:numpy.mean#86586e87-d315-4228-9ee5-0bdda4a61f1b;urn:fz-juelich.de:alpaca:function_execution:Python:bb407473457d8502fb3c2fbbac074a1f9a8c44a5087c93624350dc9b3e674bad:0376a8d4-84e0-4aad-a7ea-109d5eba12f6:numpy.mean#29caff56-6d2c-44de-b560-9cb2ec971ba1;urn:fz-juelich.de:alpaca:function_execution:Python:bb407473457d8502fb3c2fbbac074a1f9a8c44a5087c93624350dc9b3e674bad:0376a8d4-84e0-4aad-a7ea-109d5eba12f6:numpy.mean#8fabc42b-f7b9-4549-a5fb-765b4d669296;urn:fz-juelich.de:alpaca:function_execution:Python:bb407473457d8502fb3c2fbbac074a1f9a8c44a5087c93624350dc9b3e674bad:0376a8d4-84e0-4aad-a7ea-109d5eba12f6:numpy.mean#6d84d79e-7be1-432d-a5cf-357a2657849e;urn:fz-juelich.de:alpaca:function_execution:Python:bb407473457d8502fb3c2fbbac074a1f9a8c44a5087c93624350dc9b3e674bad:0376a8d4-84e0-4aad-a7ea-109d5eba12f6:numpy.mean#d510e20b-f074-4e0c-897a-01ac1f4b8971;urn:fz-juelich.de:alpaca:function_execution:Python:bb407473457d8502fb3c2fbbac074a1f9a8c44a5087c93624350dc9b3e674bad:0376a8d4-84e0-4aad-a7ea-109d5eba12f6:numpy.mean#a3d49e88-f895-409b-9b35-23258e432c8c;urn:fz-juelich.de:alpaca:function_execution:Python:bb407473457d8502fb3c2fbbac074a1f9a8c44a5087c93624350dc9b3e674bad:0376a8d4-84e0-4aad-a7ea-109d5eba12f6:numpy.mean#f286bc67-a719-435a-aa16-e7321866e133;urn:fz-juelich.de:alpaca:function_execution:Python:bb407473457d8502fb3c2fbbac074a1f9a8c44a5087c93624350dc9b3e674bad:0376a8d4-84e0-4aad-a7ea-109d5eba12f6:numpy.mean#e175816f-49c0-4cec-87e5-eb273730ecf2;urn:fz-juelich.de:alpaca:function_execution:Python:bb407473457d8502fb3c2fbbac074a1f9a8c44a5087c93624350dc9b3e674bad:0376a8d4-84e0-4aad-a7ea-109d5eba12f6:numpy.mean#8e3e49d7-40dd-474f-93a7-9fd95d3e083d;urn:fz-juelich.de:alpaca:function_execution:Python:bb407473457d8502fb3c2fbbac074a1f9a8c44a5087c93624350dc9b3e674bad:0376a8d4-84e0-4aad-a7ea-109d5eba12f6:numpy.mean#f86a0002-f6c5-4558-81af-e57d8cdd07d7;urn:fz-juelich.de:alpaca:function_execution:Python:bb407473457d8502fb3c2fbbac074a1f9a8c44a5087c93624350dc9b3e674bad:0376a8d4-84e0-4aad-a7ea-109d5eba12f6:numpy.mean#b739d01d-dcc7-4f32-b714-443cdea10f7d;urn:fz-juelich.de:alpaca:function_execution:Python:bb407473457d8502fb3c2fbbac074a1f9a8c44a5087c93624350dc9b3e674bad:0376a8d4-84e0-4aad-a7ea-109d5eba12f6:numpy.mean#58d97b59-36ef-4ce4-9530-70b419ed76a4;urn:fz-juelich.de:alpaca:function_execution:Python:bb407473457d8502fb3c2fbbac074a1f9a8c44a5087c93624350dc9b3e674bad:0376a8d4-84e0-4aad-a7ea-109d5eba12f6:numpy.mean#793428cd-3f68-4965-9703-ea539ba49987;urn:fz-juelich.de:alpaca:function_execution:Python:bb407473457d8502fb3c2fbbac074a1f9a8c44a5087c93624350dc9b3e674bad:0376a8d4-84e0-4aad-a7ea-109d5eba12f6:numpy.mean#994edd38-3a4b-465d-91de-cb77bcdc4b55;urn:fz-juelich.de:alpaca:function_execution:Python:bb407473457d8502fb3c2fbbac074a1f9a8c44a5087c93624350dc9b3e674bad:0376a8d4-84e0-4aad-a7ea-109d5eba12f6:numpy.mean#da3a2293-1b74-490a-9071-0fb02355b425;urn:fz-juelich.de:alpaca:function_execution:Python:bb407473457d8502fb3c2fbbac074a1f9a8c44a5087c93624350dc9b3e674bad:0376a8d4-84e0-4aad-a7ea-109d5eba12f6:numpy.mean#b5b3511c-b4a3-4ea3-95f2-5b4751da4c6d;urn:fz-juelich.de:alpaca:function_execution:Python:bb407473457d8502fb3c2fbbac074a1f9a8c44a5087c93624350dc9b3e674bad:0376a8d4-84e0-4aad-a7ea-109d5eba12f6:numpy.mean#ce7039db-d68d-44d6-89b1-3c16a9615881;urn:fz-juelich.de:alpaca:function_execution:Python:bb407473457d8502fb3c2fbbac074a1f9a8c44a5087c93624350dc9b3e674bad:0376a8d4-84e0-4aad-a7ea-109d5eba12f6:numpy.mean#9b1c64ef-9fea-4c43-8bdf-5a823d7eb70e;urn:fz-juelich.de:alpaca:function_execution:Python:bb407473457d8502fb3c2fbbac074a1f9a8c44a5087c93624350dc9b3e674bad:0376a8d4-84e0-4aad-a7ea-109d5eba12f6:numpy.mean#59f21f27-0a97-4c33-88d0-4f33bd4066ce;urn:fz-juelich.de:alpaca:function_execution:Python:bb407473457d8502fb3c2fbbac074a1f9a8c44a5087c93624350dc9b3e674bad:0376a8d4-84e0-4aad-a7ea-109d5eba12f6:numpy.mean#33beb2da-2fd7-445a-973c-f53810c3f894;urn:fz-juelich.de:alpaca:function_execution:Python:bb407473457d8502fb3c2fbbac074a1f9a8c44a5087c93624350dc9b3e674bad:0376a8d4-84e0-4aad-a7ea-109d5eba12f6:numpy.mean#3a07d682-7a62-4460-94ae-b2877ff226de;urn:fz-juelich.de:alpaca:function_execution:Python:bb407473457d8502fb3c2fbbac074a1f9a8c44a5087c93624350dc9b3e674bad:0376a8d4-84e0-4aad-a7ea-109d5eba12f6:numpy.mean#00b1d3c8-af3d-4c6a-b967-e74fe3abad4c;urn:fz-juelich.de:alpaca:function_execution:Python:bb407473457d8502fb3c2fbbac074a1f9a8c44a5087c93624350dc9b3e674bad:0376a8d4-84e0-4aad-a7ea-109d5eba12f6:numpy.mean#621564f1-121e-4cec-83cc-abb731a8e908;urn:fz-juelich.de:alpaca:function_execution:Python:bb407473457d8502fb3c2fbbac074a1f9a8c44a5087c93624350dc9b3e674bad:0376a8d4-84e0-4aad-a7ea-109d5eba12f6:numpy.mean#94907282-e0ac-4fc4-a1cc-bd8e5bac9c4a;urn:fz-juelich.de:alpaca:function_execution:Python:bb407473457d8502fb3c2fbbac074a1f9a8c44a5087c93624350dc9b3e674bad:0376a8d4-84e0-4aad-a7ea-109d5eba12f6:numpy.mean#eda69760-c5ff-4660-805a-e54ea9fef296;urn:fz-juelich.de:alpaca:function_execution:Python:bb407473457d8502fb3c2fbbac074a1f9a8c44a5087c93624350dc9b3e674bad:0376a8d4-84e0-4aad-a7ea-109d5eba12f6:numpy.mean#d5646f37-6a90-4f3e-8430-9cf7f75442ad;urn:fz-juelich.de:alpaca:function_execution:Python:bb407473457d8502fb3c2fbbac074a1f9a8c44a5087c93624350dc9b3e674bad:0376a8d4-84e0-4aad-a7ea-109d5eba12f6:numpy.mean#b732807a-ac89-46f1-a8c6-2030e1af11d4;urn:fz-juelich.de:alpaca:function_execution:Python:bb407473457d8502fb3c2fbbac074a1f9a8c44a5087c93624350dc9b3e674bad:0376a8d4-84e0-4aad-a7ea-109d5eba12f6:numpy.mean#4683d713-9765-40da-af8c-ca39de2849b5;urn:fz-juelich.de:alpaca:function_execution:Python:bb407473457d8502fb3c2fbbac074a1f9a8c44a5087c93624350dc9b3e674bad:0376a8d4-84e0-4aad-a7ea-109d5eba12f6:numpy.mean#61d9692f-0397-45eb-8547-27a9d2c8a10c;urn:fz-juelich.de:alpaca:function_execution:Python:bb407473457d8502fb3c2fbbac074a1f9a8c44a5087c93624350dc9b3e674bad:0376a8d4-84e0-4aad-a7ea-109d5eba12f6:numpy.mean#199b41f7-1c07-4c45-95ee-9348baa3eeb3;urn:fz-juelich.de:alpaca:function_execution:Python:bb407473457d8502fb3c2fbbac074a1f9a8c44a5087c93624350dc9b3e674bad:0376a8d4-84e0-4aad-a7ea-109d5eba12f6:numpy.mean#097fcfb3-ae3c-4481-907f-ae41b0822f20;urn:fz-juelich.de:alpaca:function_execution:Python:bb407473457d8502fb3c2fbbac074a1f9a8c44a5087c93624350dc9b3e674bad:0376a8d4-84e0-4aad-a7ea-109d5eba12f6:numpy.mean#cfc158dd-6b24-4f44-90ba-27477bb60cdb;urn:fz-juelich.de:alpaca:function_execution:Python:bb407473457d8502fb3c2fbbac074a1f9a8c44a5087c93624350dc9b3e674bad:0376a8d4-84e0-4aad-a7ea-109d5eba12f6:numpy.mean#811b1c8c-a6ae-439b-9013-7adc03820c48" />
          <attvalue for="1" value="33" />
          <attvalue for="4" value="numpy.mean" />
          <attvalue for="2" value="function" />
          <attvalue for="22" value="00b1d3c8-af3d-4c6a-b967-e74fe3abad4c;097fcfb3-ae3c-4481-907f-ae41b0822f20;199b41f7-1c07-4c45-95ee-9348baa3eeb3;29caff56-6d2c-44de-b560-9cb2ec971ba1;33beb2da-2fd7-445a-973c-f53810c3f894;3a07d682-7a62-4460-94ae-b2877ff226de;4683d713-9765-40da-af8c-ca39de2849b5;58d97b59-36ef-4ce4-9530-70b419ed76a4;59f21f27-0a97-4c33-88d0-4f33bd4066ce;61d9692f-0397-45eb-8547-27a9d2c8a10c;621564f1-121e-4cec-83cc-abb731a8e908;6d84d79e-7be1-432d-a5cf-357a2657849e;793428cd-3f68-4965-9703-ea539ba49987;811b1c8c-a6ae-439b-9013-7adc03820c48;86586e87-d315-4228-9ee5-0bdda4a61f1b;8e3e49d7-40dd-474f-93a7-9fd95d3e083d;8fabc42b-f7b9-4549-a5fb-765b4d669296;94907282-e0ac-4fc4-a1cc-bd8e5bac9c4a;994edd38-3a4b-465d-91de-cb77bcdc4b55;9b1c64ef-9fea-4c43-8bdf-5a823d7eb70e;a3d49e88-f895-409b-9b35-23258e432c8c;b5b3511c-b4a3-4ea3-95f2-5b4751da4c6d;b732807a-ac89-46f1-a8c6-2030e1af11d4;b739d01d-dcc7-4f32-b714-443cdea10f7d;ce7039db-d68d-44d6-89b1-3c16a9615881;cfc158dd-6b24-4f44-90ba-27477bb60cdb;d510e20b-f074-4e0c-897a-01ac1f4b8971;d5646f37-6a90-4f3e-8430-9cf7f75442ad;da3a2293-1b74-490a-9071-0fb02355b425;e175816f-49c0-4cec-87e5-eb273730ecf2;eda69760-c5ff-4660-805a-e54ea9fef296;f286bc67-a719-435a-aa16-e7321866e133;f86a0002-f6c5-4558-81af-e57d8cdd07d7" />
          <attvalue for="23" value="912;917;922;927;932;937;942;947;952;957;962;967;972;977;982;987;992;997;1002;1007;1012;1017;1022;1027;1032;1037;1042;1047;1052;1057;1062;1067;1072" />
          <attvalue for="42" value="0" />
          <attvalue for="39" value="None" />
          <attvalue for="43" value="&lt;no value&gt;" />
          <attvalue for="41" value="&lt;no value&gt;" />
          <attvalue for="40" value="None" />
          <attvalue for="9" value="&lt;[1002.0,1002.0];[1007.0,1007.0];[1012.0,1012.0];[1017.0,1017.0];[1022.0,1022.0];[1027.0,1027.0];[1032.0,1032.0];[1037.0,1037.0];[1042.0,1042.0];[1047.0,1047.0];[1052.0,1052.0];[1057.0,1057.0];[1062.0,1062.0];[1067.0,1067.0];[1072.0,1072.0];[912.0,912.0];[917.0,917.0];[922.0,922.0];[927.0,927.0];[932.0,932.0];[937.0,937.0];[942.0,942.0];[947.0,947.0];[952.0,952.0];[957.0,957.0];[962.0,962.0];[967.0,967.0];[972.0,972.0];[977.0,977.0];[982.0,982.0];[987.0,987.0];[992.0,992.0];[997.0,997.0]&gt;" />
        </attvalues>
      </node>
      <node id="Step 86" label="mean">
        <attvalues>
          <attvalue for="0" value="urn:fz-juelich.de:alpaca:function_execution:Python:bb407473457d8502fb3c2fbbac074a1f9a8c44a5087c93624350dc9b3e674bad:0376a8d4-84e0-4aad-a7ea-109d5eba12f6:numpy.mean#b9fc0f27-9bc9-40c8-8d86-a3eaf4e9c30b;urn:fz-juelich.de:alpaca:function_execution:Python:bb407473457d8502fb3c2fbbac074a1f9a8c44a5087c93624350dc9b3e674bad:0376a8d4-84e0-4aad-a7ea-109d5eba12f6:numpy.mean#832c1c92-9b23-4d9f-b4c3-f87aa51416bb;urn:fz-juelich.de:alpaca:function_execution:Python:bb407473457d8502fb3c2fbbac074a1f9a8c44a5087c93624350dc9b3e674bad:0376a8d4-84e0-4aad-a7ea-109d5eba12f6:numpy.mean#ed93947b-5d1b-46ef-ae74-f47f68a49d67;urn:fz-juelich.de:alpaca:function_execution:Python:bb407473457d8502fb3c2fbbac074a1f9a8c44a5087c93624350dc9b3e674bad:0376a8d4-84e0-4aad-a7ea-109d5eba12f6:numpy.mean#2a520ee9-5a64-4d81-8d97-d939278abff0;urn:fz-juelich.de:alpaca:function_execution:Python:bb407473457d8502fb3c2fbbac074a1f9a8c44a5087c93624350dc9b3e674bad:0376a8d4-84e0-4aad-a7ea-109d5eba12f6:numpy.mean#fe779e31-6311-433d-9eac-d7ae3c0844ce;urn:fz-juelich.de:alpaca:function_execution:Python:bb407473457d8502fb3c2fbbac074a1f9a8c44a5087c93624350dc9b3e674bad:0376a8d4-84e0-4aad-a7ea-109d5eba12f6:numpy.mean#9e2ac21e-74a2-4bba-ba2f-d1b497e54fdf;urn:fz-juelich.de:alpaca:function_execution:Python:bb407473457d8502fb3c2fbbac074a1f9a8c44a5087c93624350dc9b3e674bad:0376a8d4-84e0-4aad-a7ea-109d5eba12f6:numpy.mean#08f1a9cd-f70a-4878-a2bb-2b38aaa0beff;urn:fz-juelich.de:alpaca:function_execution:Python:bb407473457d8502fb3c2fbbac074a1f9a8c44a5087c93624350dc9b3e674bad:0376a8d4-84e0-4aad-a7ea-109d5eba12f6:numpy.mean#88e812d5-0144-4e36-bfe8-cf1c11b9452d;urn:fz-juelich.de:alpaca:function_execution:Python:bb407473457d8502fb3c2fbbac074a1f9a8c44a5087c93624350dc9b3e674bad:0376a8d4-84e0-4aad-a7ea-109d5eba12f6:numpy.mean#ce1ce5d6-1b64-4169-9d41-12ec9c50ebd9;urn:fz-juelich.de:alpaca:function_execution:Python:bb407473457d8502fb3c2fbbac074a1f9a8c44a5087c93624350dc9b3e674bad:0376a8d4-84e0-4aad-a7ea-109d5eba12f6:numpy.mean#c5fb4039-6e4c-4e04-83bd-b47ee2e8b239;urn:fz-juelich.de:alpaca:function_execution:Python:bb407473457d8502fb3c2fbbac074a1f9a8c44a5087c93624350dc9b3e674bad:0376a8d4-84e0-4aad-a7ea-109d5eba12f6:numpy.mean#ff33040a-7c6c-49c1-b750-959e5ff47acc;urn:fz-juelich.de:alpaca:function_execution:Python:bb407473457d8502fb3c2fbbac074a1f9a8c44a5087c93624350dc9b3e674bad:0376a8d4-84e0-4aad-a7ea-109d5eba12f6:numpy.mean#5c67e8ff-6b12-48ac-affc-83fd7d5dfa4d;urn:fz-juelich.de:alpaca:function_execution:Python:bb407473457d8502fb3c2fbbac074a1f9a8c44a5087c93624350dc9b3e674bad:0376a8d4-84e0-4aad-a7ea-109d5eba12f6:numpy.mean#cd30bd47-efb0-43d1-bad1-74a47305f57f;urn:fz-juelich.de:alpaca:function_execution:Python:bb407473457d8502fb3c2fbbac074a1f9a8c44a5087c93624350dc9b3e674bad:0376a8d4-84e0-4aad-a7ea-109d5eba12f6:numpy.mean#ca438dcb-27bf-4190-aaac-ae4a6ad37767;urn:fz-juelich.de:alpaca:function_execution:Python:bb407473457d8502fb3c2fbbac074a1f9a8c44a5087c93624350dc9b3e674bad:0376a8d4-84e0-4aad-a7ea-109d5eba12f6:numpy.mean#167c77a8-3613-41ec-9fcc-bef1f8852c5b;urn:fz-juelich.de:alpaca:function_execution:Python:bb407473457d8502fb3c2fbbac074a1f9a8c44a5087c93624350dc9b3e674bad:0376a8d4-84e0-4aad-a7ea-109d5eba12f6:numpy.mean#dad7fcbb-e9ef-48ae-9004-e45ca1a44803;urn:fz-juelich.de:alpaca:function_execution:Python:bb407473457d8502fb3c2fbbac074a1f9a8c44a5087c93624350dc9b3e674bad:0376a8d4-84e0-4aad-a7ea-109d5eba12f6:numpy.mean#decde7ee-fb8a-4ba5-aedf-e40c052c77a7;urn:fz-juelich.de:alpaca:function_execution:Python:bb407473457d8502fb3c2fbbac074a1f9a8c44a5087c93624350dc9b3e674bad:0376a8d4-84e0-4aad-a7ea-109d5eba12f6:numpy.mean#4c0ebb85-74c0-4b5b-804c-7f0adfdd2ec1;urn:fz-juelich.de:alpaca:function_execution:Python:bb407473457d8502fb3c2fbbac074a1f9a8c44a5087c93624350dc9b3e674bad:0376a8d4-84e0-4aad-a7ea-109d5eba12f6:numpy.mean#82ce6ab0-39ee-480b-a0ab-e4d7edf630f2;urn:fz-juelich.de:alpaca:function_execution:Python:bb407473457d8502fb3c2fbbac074a1f9a8c44a5087c93624350dc9b3e674bad:0376a8d4-84e0-4aad-a7ea-109d5eba12f6:numpy.mean#b53202a9-4550-4643-9166-bc12ca424e45;urn:fz-juelich.de:alpaca:function_execution:Python:bb407473457d8502fb3c2fbbac074a1f9a8c44a5087c93624350dc9b3e674bad:0376a8d4-84e0-4aad-a7ea-109d5eba12f6:numpy.mean#d1735336-d44e-4517-a933-5a4717513f9f;urn:fz-juelich.de:alpaca:function_execution:Python:bb407473457d8502fb3c2fbbac074a1f9a8c44a5087c93624350dc9b3e674bad:0376a8d4-84e0-4aad-a7ea-109d5eba12f6:numpy.mean#9259ab46-0d7b-44d1-9b21-1cd01066b188;urn:fz-juelich.de:alpaca:function_execution:Python:bb407473457d8502fb3c2fbbac074a1f9a8c44a5087c93624350dc9b3e674bad:0376a8d4-84e0-4aad-a7ea-109d5eba12f6:numpy.mean#c03c324a-e4a5-4714-8ee7-ce75245e2153;urn:fz-juelich.de:alpaca:function_execution:Python:bb407473457d8502fb3c2fbbac074a1f9a8c44a5087c93624350dc9b3e674bad:0376a8d4-84e0-4aad-a7ea-109d5eba12f6:numpy.mean#272ad416-6a64-4abd-9d53-3f9332462898;urn:fz-juelich.de:alpaca:function_execution:Python:bb407473457d8502fb3c2fbbac074a1f9a8c44a5087c93624350dc9b3e674bad:0376a8d4-84e0-4aad-a7ea-109d5eba12f6:numpy.mean#137da15b-efe9-4c65-a3b9-0ee4379e6d54;urn:fz-juelich.de:alpaca:function_execution:Python:bb407473457d8502fb3c2fbbac074a1f9a8c44a5087c93624350dc9b3e674bad:0376a8d4-84e0-4aad-a7ea-109d5eba12f6:numpy.mean#a3849561-8e92-403e-a818-31a59a5076d7;urn:fz-juelich.de:alpaca:function_execution:Python:bb407473457d8502fb3c2fbbac074a1f9a8c44a5087c93624350dc9b3e674bad:0376a8d4-84e0-4aad-a7ea-109d5eba12f6:numpy.mean#6c6cbe36-9c39-4ff0-bdee-15eba8e936a9;urn:fz-juelich.de:alpaca:function_execution:Python:bb407473457d8502fb3c2fbbac074a1f9a8c44a5087c93624350dc9b3e674bad:0376a8d4-84e0-4aad-a7ea-109d5eba12f6:numpy.mean#e50fee63-2868-4eb9-85c5-0a01cfb6e10d;urn:fz-juelich.de:alpaca:function_execution:Python:bb407473457d8502fb3c2fbbac074a1f9a8c44a5087c93624350dc9b3e674bad:0376a8d4-84e0-4aad-a7ea-109d5eba12f6:numpy.mean#30573073-0bbc-427e-bf70-eb61654e03c4;urn:fz-juelich.de:alpaca:function_execution:Python:bb407473457d8502fb3c2fbbac074a1f9a8c44a5087c93624350dc9b3e674bad:0376a8d4-84e0-4aad-a7ea-109d5eba12f6:numpy.mean#d2b63455-0e33-4252-a120-b6e96dfe58cc;urn:fz-juelich.de:alpaca:function_execution:Python:bb407473457d8502fb3c2fbbac074a1f9a8c44a5087c93624350dc9b3e674bad:0376a8d4-84e0-4aad-a7ea-109d5eba12f6:numpy.mean#e52e3541-0b86-47f7-abfe-597214d3f990;urn:fz-juelich.de:alpaca:function_execution:Python:bb407473457d8502fb3c2fbbac074a1f9a8c44a5087c93624350dc9b3e674bad:0376a8d4-84e0-4aad-a7ea-109d5eba12f6:numpy.mean#de00b7a7-be84-4946-9a8a-12a4d0cd0d6b;urn:fz-juelich.de:alpaca:function_execution:Python:bb407473457d8502fb3c2fbbac074a1f9a8c44a5087c93624350dc9b3e674bad:0376a8d4-84e0-4aad-a7ea-109d5eba12f6:numpy.mean#7650ae9e-4419-48d0-8412-c9c77db2c568;urn:fz-juelich.de:alpaca:function_execution:Python:bb407473457d8502fb3c2fbbac074a1f9a8c44a5087c93624350dc9b3e674bad:0376a8d4-84e0-4aad-a7ea-109d5eba12f6:numpy.mean#87143b31-0e01-45f8-9b76-942329f25ced;urn:fz-juelich.de:alpaca:function_execution:Python:bb407473457d8502fb3c2fbbac074a1f9a8c44a5087c93624350dc9b3e674bad:0376a8d4-84e0-4aad-a7ea-109d5eba12f6:numpy.mean#e394f94f-1912-4ba7-8920-c6dee076e786" />
          <attvalue for="1" value="35" />
          <attvalue for="4" value="numpy.mean" />
          <attvalue for="2" value="function" />
          <attvalue for="22" value="08f1a9cd-f70a-4878-a2bb-2b38aaa0beff;137da15b-efe9-4c65-a3b9-0ee4379e6d54;167c77a8-3613-41ec-9fcc-bef1f8852c5b;272ad416-6a64-4abd-9d53-3f9332462898;2a520ee9-5a64-4d81-8d97-d939278abff0;30573073-0bbc-427e-bf70-eb61654e03c4;4c0ebb85-74c0-4b5b-804c-7f0adfdd2ec1;5c67e8ff-6b12-48ac-affc-83fd7d5dfa4d;6c6cbe36-9c39-4ff0-bdee-15eba8e936a9;7650ae9e-4419-48d0-8412-c9c77db2c568;82ce6ab0-39ee-480b-a0ab-e4d7edf630f2;832c1c92-9b23-4d9f-b4c3-f87aa51416bb;87143b31-0e01-45f8-9b76-942329f25ced;88e812d5-0144-4e36-bfe8-cf1c11b9452d;9259ab46-0d7b-44d1-9b21-1cd01066b188;9e2ac21e-74a2-4bba-ba2f-d1b497e54fdf;a3849561-8e92-403e-a818-31a59a5076d7;b53202a9-4550-4643-9166-bc12ca424e45;b9fc0f27-9bc9-40c8-8d86-a3eaf4e9c30b;c03c324a-e4a5-4714-8ee7-ce75245e2153;c5fb4039-6e4c-4e04-83bd-b47ee2e8b239;ca438dcb-27bf-4190-aaac-ae4a6ad37767;cd30bd47-efb0-43d1-bad1-74a47305f57f;ce1ce5d6-1b64-4169-9d41-12ec9c50ebd9;d1735336-d44e-4517-a933-5a4717513f9f;d2b63455-0e33-4252-a120-b6e96dfe58cc;dad7fcbb-e9ef-48ae-9004-e45ca1a44803;de00b7a7-be84-4946-9a8a-12a4d0cd0d6b;decde7ee-fb8a-4ba5-aedf-e40c052c77a7;e394f94f-1912-4ba7-8920-c6dee076e786;e50fee63-2868-4eb9-85c5-0a01cfb6e10d;e52e3541-0b86-47f7-abfe-597214d3f990;ed93947b-5d1b-46ef-ae74-f47f68a49d67;fe779e31-6311-433d-9eac-d7ae3c0844ce;ff33040a-7c6c-49c1-b750-959e5ff47acc" />
          <attvalue for="23" value="379;384;389;394;399;404;409;414;419;424;429;434;439;444;449;454;459;464;469;474;479;484;489;494;499;504;509;514;519;524;529;534;539;544;549" />
          <attvalue for="42" value="0" />
          <attvalue for="40" value="None" />
          <attvalue for="43" value="&lt;no value&gt;" />
          <attvalue for="41" value="&lt;no value&gt;" />
          <attvalue for="39" value="None" />
          <attvalue for="9" value="&lt;[379.0,379.0];[384.0,384.0];[389.0,389.0];[394.0,394.0];[399.0,399.0];[404.0,404.0];[409.0,409.0];[414.0,414.0];[419.0,419.0];[424.0,424.0];[429.0,429.0];[434.0,434.0];[439.0,439.0];[444.0,444.0];[449.0,449.0];[454.0,454.0];[459.0,459.0];[464.0,464.0];[469.0,469.0];[474.0,474.0];[479.0,479.0];[484.0,484.0];[489.0,489.0];[494.0,494.0];[499.0,499.0];[504.0,504.0];[509.0,509.0];[514.0,514.0];[519.0,519.0];[524.0,524.0];[529.0,529.0];[534.0,534.0];[539.0,539.0];[544.0,544.0];[549.0,549.0]&gt;" />
        </attvalues>
      </node>
      <node id="Step 87" label="mean">
        <attvalues>
          <attvalue for="0" value="urn:fz-juelich.de:alpaca:function_execution:Python:bb407473457d8502fb3c2fbbac074a1f9a8c44a5087c93624350dc9b3e674bad:0376a8d4-84e0-4aad-a7ea-109d5eba12f6:numpy.mean#8cbb1e9e-ad69-4eae-93eb-98e197a01e4e;urn:fz-juelich.de:alpaca:function_execution:Python:bb407473457d8502fb3c2fbbac074a1f9a8c44a5087c93624350dc9b3e674bad:0376a8d4-84e0-4aad-a7ea-109d5eba12f6:numpy.mean#2eb3b8e2-6af3-400d-8e6f-ccb7c45323ca;urn:fz-juelich.de:alpaca:function_execution:Python:bb407473457d8502fb3c2fbbac074a1f9a8c44a5087c93624350dc9b3e674bad:0376a8d4-84e0-4aad-a7ea-109d5eba12f6:numpy.mean#61a259f2-ceee-4e00-bee4-a00f22b190ba;urn:fz-juelich.de:alpaca:function_execution:Python:bb407473457d8502fb3c2fbbac074a1f9a8c44a5087c93624350dc9b3e674bad:0376a8d4-84e0-4aad-a7ea-109d5eba12f6:numpy.mean#a123d5a6-7d5e-4a48-8577-e7d23cefc4c3;urn:fz-juelich.de:alpaca:function_execution:Python:bb407473457d8502fb3c2fbbac074a1f9a8c44a5087c93624350dc9b3e674bad:0376a8d4-84e0-4aad-a7ea-109d5eba12f6:numpy.mean#21acbed1-a594-44af-bf4c-3cc370c28d4d;urn:fz-juelich.de:alpaca:function_execution:Python:bb407473457d8502fb3c2fbbac074a1f9a8c44a5087c93624350dc9b3e674bad:0376a8d4-84e0-4aad-a7ea-109d5eba12f6:numpy.mean#4f100d58-80f0-4470-9dca-ae11cd7e333c;urn:fz-juelich.de:alpaca:function_execution:Python:bb407473457d8502fb3c2fbbac074a1f9a8c44a5087c93624350dc9b3e674bad:0376a8d4-84e0-4aad-a7ea-109d5eba12f6:numpy.mean#eba90bd3-222a-423c-9855-79bd2e69fbbc;urn:fz-juelich.de:alpaca:function_execution:Python:bb407473457d8502fb3c2fbbac074a1f9a8c44a5087c93624350dc9b3e674bad:0376a8d4-84e0-4aad-a7ea-109d5eba12f6:numpy.mean#fdb2f5a7-410c-4d09-8108-6613b5c02ba9;urn:fz-juelich.de:alpaca:function_execution:Python:bb407473457d8502fb3c2fbbac074a1f9a8c44a5087c93624350dc9b3e674bad:0376a8d4-84e0-4aad-a7ea-109d5eba12f6:numpy.mean#9da3fc57-d0eb-4563-9e09-ebb499df56a9;urn:fz-juelich.de:alpaca:function_execution:Python:bb407473457d8502fb3c2fbbac074a1f9a8c44a5087c93624350dc9b3e674bad:0376a8d4-84e0-4aad-a7ea-109d5eba12f6:numpy.mean#8eb2d33a-9787-448a-ae66-fa2c042ee8a5;urn:fz-juelich.de:alpaca:function_execution:Python:bb407473457d8502fb3c2fbbac074a1f9a8c44a5087c93624350dc9b3e674bad:0376a8d4-84e0-4aad-a7ea-109d5eba12f6:numpy.mean#8d56297c-528b-4988-ad33-3045773d8a97;urn:fz-juelich.de:alpaca:function_execution:Python:bb407473457d8502fb3c2fbbac074a1f9a8c44a5087c93624350dc9b3e674bad:0376a8d4-84e0-4aad-a7ea-109d5eba12f6:numpy.mean#e7fd3fac-ff42-43ab-b257-03952a5c86d6;urn:fz-juelich.de:alpaca:function_execution:Python:bb407473457d8502fb3c2fbbac074a1f9a8c44a5087c93624350dc9b3e674bad:0376a8d4-84e0-4aad-a7ea-109d5eba12f6:numpy.mean#4b0aa6ef-c15e-4471-a031-1e59ad638c00;urn:fz-juelich.de:alpaca:function_execution:Python:bb407473457d8502fb3c2fbbac074a1f9a8c44a5087c93624350dc9b3e674bad:0376a8d4-84e0-4aad-a7ea-109d5eba12f6:numpy.mean#ff091d45-c69f-4941-9660-9166a7a25740;urn:fz-juelich.de:alpaca:function_execution:Python:bb407473457d8502fb3c2fbbac074a1f9a8c44a5087c93624350dc9b3e674bad:0376a8d4-84e0-4aad-a7ea-109d5eba12f6:numpy.mean#48918eba-6528-448e-8c12-769446018569;urn:fz-juelich.de:alpaca:function_execution:Python:bb407473457d8502fb3c2fbbac074a1f9a8c44a5087c93624350dc9b3e674bad:0376a8d4-84e0-4aad-a7ea-109d5eba12f6:numpy.mean#f76f35bd-1321-4f86-ad0a-a2074ec1210b;urn:fz-juelich.de:alpaca:function_execution:Python:bb407473457d8502fb3c2fbbac074a1f9a8c44a5087c93624350dc9b3e674bad:0376a8d4-84e0-4aad-a7ea-109d5eba12f6:numpy.mean#de7628ed-1c34-4065-b721-76ce20aff99f;urn:fz-juelich.de:alpaca:function_execution:Python:bb407473457d8502fb3c2fbbac074a1f9a8c44a5087c93624350dc9b3e674bad:0376a8d4-84e0-4aad-a7ea-109d5eba12f6:numpy.mean#35006045-146d-475f-af78-59f99d72fee7;urn:fz-juelich.de:alpaca:function_execution:Python:bb407473457d8502fb3c2fbbac074a1f9a8c44a5087c93624350dc9b3e674bad:0376a8d4-84e0-4aad-a7ea-109d5eba12f6:numpy.mean#7571bd4d-b9e4-40d0-9960-61af6765f771;urn:fz-juelich.de:alpaca:function_execution:Python:bb407473457d8502fb3c2fbbac074a1f9a8c44a5087c93624350dc9b3e674bad:0376a8d4-84e0-4aad-a7ea-109d5eba12f6:numpy.mean#28e7af38-9ca7-407d-9f9b-c2472fd674e0;urn:fz-juelich.de:alpaca:function_execution:Python:bb407473457d8502fb3c2fbbac074a1f9a8c44a5087c93624350dc9b3e674bad:0376a8d4-84e0-4aad-a7ea-109d5eba12f6:numpy.mean#5d3371c3-be56-4715-bf6e-ae5faaa0e88b;urn:fz-juelich.de:alpaca:function_execution:Python:bb407473457d8502fb3c2fbbac074a1f9a8c44a5087c93624350dc9b3e674bad:0376a8d4-84e0-4aad-a7ea-109d5eba12f6:numpy.mean#720ceb8c-53cf-4632-b932-540eb1affd2a;urn:fz-juelich.de:alpaca:function_execution:Python:bb407473457d8502fb3c2fbbac074a1f9a8c44a5087c93624350dc9b3e674bad:0376a8d4-84e0-4aad-a7ea-109d5eba12f6:numpy.mean#04d54c91-e358-404b-b3a6-4d9c79f39196;urn:fz-juelich.de:alpaca:function_execution:Python:bb407473457d8502fb3c2fbbac074a1f9a8c44a5087c93624350dc9b3e674bad:0376a8d4-84e0-4aad-a7ea-109d5eba12f6:numpy.mean#f4e5d514-714c-4c47-a26c-28766a6a19f6;urn:fz-juelich.de:alpaca:function_execution:Python:bb407473457d8502fb3c2fbbac074a1f9a8c44a5087c93624350dc9b3e674bad:0376a8d4-84e0-4aad-a7ea-109d5eba12f6:numpy.mean#bc88d2c2-22ca-4006-81c6-5898e65ce0ac;urn:fz-juelich.de:alpaca:function_execution:Python:bb407473457d8502fb3c2fbbac074a1f9a8c44a5087c93624350dc9b3e674bad:0376a8d4-84e0-4aad-a7ea-109d5eba12f6:numpy.mean#062350ba-3938-48eb-9797-3ab93490f92e;urn:fz-juelich.de:alpaca:function_execution:Python:bb407473457d8502fb3c2fbbac074a1f9a8c44a5087c93624350dc9b3e674bad:0376a8d4-84e0-4aad-a7ea-109d5eba12f6:numpy.mean#1499c255-7ba4-426d-83ca-8c204cd9fd87;urn:fz-juelich.de:alpaca:function_execution:Python:bb407473457d8502fb3c2fbbac074a1f9a8c44a5087c93624350dc9b3e674bad:0376a8d4-84e0-4aad-a7ea-109d5eba12f6:numpy.mean#58458e69-df35-4462-9dca-b9a9dd0502b3;urn:fz-juelich.de:alpaca:function_execution:Python:bb407473457d8502fb3c2fbbac074a1f9a8c44a5087c93624350dc9b3e674bad:0376a8d4-84e0-4aad-a7ea-109d5eba12f6:numpy.mean#5337d239-73ef-45ff-9c57-d74c17b277bf;urn:fz-juelich.de:alpaca:function_execution:Python:bb407473457d8502fb3c2fbbac074a1f9a8c44a5087c93624350dc9b3e674bad:0376a8d4-84e0-4aad-a7ea-109d5eba12f6:numpy.mean#2f4dc0eb-5e5f-463c-bdab-9b1bb9504bf0;urn:fz-juelich.de:alpaca:function_execution:Python:bb407473457d8502fb3c2fbbac074a1f9a8c44a5087c93624350dc9b3e674bad:0376a8d4-84e0-4aad-a7ea-109d5eba12f6:numpy.mean#68d7aecb-0141-451f-a6f0-dfd30b8aa1a5;urn:fz-juelich.de:alpaca:function_execution:Python:bb407473457d8502fb3c2fbbac074a1f9a8c44a5087c93624350dc9b3e674bad:0376a8d4-84e0-4aad-a7ea-109d5eba12f6:numpy.mean#ab4a15a3-a15b-43be-b9b5-07df98ecebdd;urn:fz-juelich.de:alpaca:function_execution:Python:bb407473457d8502fb3c2fbbac074a1f9a8c44a5087c93624350dc9b3e674bad:0376a8d4-84e0-4aad-a7ea-109d5eba12f6:numpy.mean#b4908340-2391-4312-8f54-49f612a28935;urn:fz-juelich.de:alpaca:function_execution:Python:bb407473457d8502fb3c2fbbac074a1f9a8c44a5087c93624350dc9b3e674bad:0376a8d4-84e0-4aad-a7ea-109d5eba12f6:numpy.mean#f3fe6fd2-4176-475c-8d24-486ff973a7f5;urn:fz-juelich.de:alpaca:function_execution:Python:bb407473457d8502fb3c2fbbac074a1f9a8c44a5087c93624350dc9b3e674bad:0376a8d4-84e0-4aad-a7ea-109d5eba12f6:numpy.mean#91b0a13d-0d66-44f3-ac2c-b2164a3fcfc2" />
          <attvalue for="1" value="35" />
          <attvalue for="4" value="numpy.mean" />
          <attvalue for="2" value="function" />
          <attvalue for="22" value="04d54c91-e358-404b-b3a6-4d9c79f39196;062350ba-3938-48eb-9797-3ab93490f92e;1499c255-7ba4-426d-83ca-8c204cd9fd87;21acbed1-a594-44af-bf4c-3cc370c28d4d;28e7af38-9ca7-407d-9f9b-c2472fd674e0;2eb3b8e2-6af3-400d-8e6f-ccb7c45323ca;2f4dc0eb-5e5f-463c-bdab-9b1bb9504bf0;35006045-146d-475f-af78-59f99d72fee7;48918eba-6528-448e-8c12-769446018569;4b0aa6ef-c15e-4471-a031-1e59ad638c00;4f100d58-80f0-4470-9dca-ae11cd7e333c;5337d239-73ef-45ff-9c57-d74c17b277bf;58458e69-df35-4462-9dca-b9a9dd0502b3;5d3371c3-be56-4715-bf6e-ae5faaa0e88b;61a259f2-ceee-4e00-bee4-a00f22b190ba;68d7aecb-0141-451f-a6f0-dfd30b8aa1a5;720ceb8c-53cf-4632-b932-540eb1affd2a;7571bd4d-b9e4-40d0-9960-61af6765f771;8cbb1e9e-ad69-4eae-93eb-98e197a01e4e;8d56297c-528b-4988-ad33-3045773d8a97;8eb2d33a-9787-448a-ae66-fa2c042ee8a5;91b0a13d-0d66-44f3-ac2c-b2164a3fcfc2;9da3fc57-d0eb-4563-9e09-ebb499df56a9;a123d5a6-7d5e-4a48-8577-e7d23cefc4c3;ab4a15a3-a15b-43be-b9b5-07df98ecebdd;b4908340-2391-4312-8f54-49f612a28935;bc88d2c2-22ca-4006-81c6-5898e65ce0ac;de7628ed-1c34-4065-b721-76ce20aff99f;e7fd3fac-ff42-43ab-b257-03952a5c86d6;eba90bd3-222a-423c-9855-79bd2e69fbbc;f3fe6fd2-4176-475c-8d24-486ff973a7f5;f4e5d514-714c-4c47-a26c-28766a6a19f6;f76f35bd-1321-4f86-ad0a-a2074ec1210b;fdb2f5a7-410c-4d09-8108-6613b5c02ba9;ff091d45-c69f-4941-9660-9166a7a25740" />
          <attvalue for="23" value="10;15;20;25;30;35;40;45;50;55;60;65;70;75;80;85;90;95;100;105;110;115;120;125;130;135;140;145;150;155;160;165;170;175;180" />
          <attvalue for="41" value="&lt;no value&gt;" />
          <attvalue for="39" value="None" />
          <attvalue for="40" value="None" />
          <attvalue for="42" value="0" />
          <attvalue for="43" value="&lt;no value&gt;" />
          <attvalue for="9" value="&lt;[10.0,10.0];[100.0,100.0];[105.0,105.0];[110.0,110.0];[115.0,115.0];[120.0,120.0];[125.0,125.0];[130.0,130.0];[135.0,135.0];[140.0,140.0];[145.0,145.0];[15.0,15.0];[150.0,150.0];[155.0,155.0];[160.0,160.0];[165.0,165.0];[170.0,170.0];[175.0,175.0];[180.0,180.0];[20.0,20.0];[25.0,25.0];[30.0,30.0];[35.0,35.0];[40.0,40.0];[45.0,45.0];[50.0,50.0];[55.0,55.0];[60.0,60.0];[65.0,65.0];[70.0,70.0];[75.0,75.0];[80.0,80.0];[85.0,85.0];[90.0,90.0];[95.0,95.0]&gt;" />
        </attvalues>
      </node>
      <node id="Step 88" label="mean">
        <attvalues>
          <attvalue for="0" value="urn:fz-juelich.de:alpaca:function_execution:Python:bb407473457d8502fb3c2fbbac074a1f9a8c44a5087c93624350dc9b3e674bad:0376a8d4-84e0-4aad-a7ea-109d5eba12f6:numpy.mean#c56b0768-1a2a-414c-b56c-e69351f22524;urn:fz-juelich.de:alpaca:function_execution:Python:bb407473457d8502fb3c2fbbac074a1f9a8c44a5087c93624350dc9b3e674bad:0376a8d4-84e0-4aad-a7ea-109d5eba12f6:numpy.mean#29e5e63b-6281-42c1-9bfb-7056cecea2c7;urn:fz-juelich.de:alpaca:function_execution:Python:bb407473457d8502fb3c2fbbac074a1f9a8c44a5087c93624350dc9b3e674bad:0376a8d4-84e0-4aad-a7ea-109d5eba12f6:numpy.mean#c0f735a4-4696-438a-a068-6edd12883ecb;urn:fz-juelich.de:alpaca:function_execution:Python:bb407473457d8502fb3c2fbbac074a1f9a8c44a5087c93624350dc9b3e674bad:0376a8d4-84e0-4aad-a7ea-109d5eba12f6:numpy.mean#5193bb64-1e27-4b80-90b4-bfa441ead62f;urn:fz-juelich.de:alpaca:function_execution:Python:bb407473457d8502fb3c2fbbac074a1f9a8c44a5087c93624350dc9b3e674bad:0376a8d4-84e0-4aad-a7ea-109d5eba12f6:numpy.mean#e0670193-7c8c-46f7-9dd7-119e22c073fb;urn:fz-juelich.de:alpaca:function_execution:Python:bb407473457d8502fb3c2fbbac074a1f9a8c44a5087c93624350dc9b3e674bad:0376a8d4-84e0-4aad-a7ea-109d5eba12f6:numpy.mean#15104d8c-22ab-4dde-b2fe-4b0c80ff1061;urn:fz-juelich.de:alpaca:function_execution:Python:bb407473457d8502fb3c2fbbac074a1f9a8c44a5087c93624350dc9b3e674bad:0376a8d4-84e0-4aad-a7ea-109d5eba12f6:numpy.mean#3c0a3f3a-a30c-4efc-a61b-61d0c85c4d9c;urn:fz-juelich.de:alpaca:function_execution:Python:bb407473457d8502fb3c2fbbac074a1f9a8c44a5087c93624350dc9b3e674bad:0376a8d4-84e0-4aad-a7ea-109d5eba12f6:numpy.mean#02ba22d1-cd8f-46e1-a1e0-ace48b9a900f;urn:fz-juelich.de:alpaca:function_execution:Python:bb407473457d8502fb3c2fbbac074a1f9a8c44a5087c93624350dc9b3e674bad:0376a8d4-84e0-4aad-a7ea-109d5eba12f6:numpy.mean#47f2d0dd-f841-4ecf-a373-81cdda557d21;urn:fz-juelich.de:alpaca:function_execution:Python:bb407473457d8502fb3c2fbbac074a1f9a8c44a5087c93624350dc9b3e674bad:0376a8d4-84e0-4aad-a7ea-109d5eba12f6:numpy.mean#7dc7151d-05c5-4472-9441-7bedc42262c0;urn:fz-juelich.de:alpaca:function_execution:Python:bb407473457d8502fb3c2fbbac074a1f9a8c44a5087c93624350dc9b3e674bad:0376a8d4-84e0-4aad-a7ea-109d5eba12f6:numpy.mean#226447d1-c9e6-46b7-8e87-eb18166ee156;urn:fz-juelich.de:alpaca:function_execution:Python:bb407473457d8502fb3c2fbbac074a1f9a8c44a5087c93624350dc9b3e674bad:0376a8d4-84e0-4aad-a7ea-109d5eba12f6:numpy.mean#225a973b-c42d-4edf-acc7-e14cb5af870e;urn:fz-juelich.de:alpaca:function_execution:Python:bb407473457d8502fb3c2fbbac074a1f9a8c44a5087c93624350dc9b3e674bad:0376a8d4-84e0-4aad-a7ea-109d5eba12f6:numpy.mean#d7b4c724-c780-4522-97ca-740ff5d2bf06;urn:fz-juelich.de:alpaca:function_execution:Python:bb407473457d8502fb3c2fbbac074a1f9a8c44a5087c93624350dc9b3e674bad:0376a8d4-84e0-4aad-a7ea-109d5eba12f6:numpy.mean#185456f4-44c6-4aa3-875a-7c929ebb514d;urn:fz-juelich.de:alpaca:function_execution:Python:bb407473457d8502fb3c2fbbac074a1f9a8c44a5087c93624350dc9b3e674bad:0376a8d4-84e0-4aad-a7ea-109d5eba12f6:numpy.mean#177bb859-df09-4466-b6d2-bde2a44ca309;urn:fz-juelich.de:alpaca:function_execution:Python:bb407473457d8502fb3c2fbbac074a1f9a8c44a5087c93624350dc9b3e674bad:0376a8d4-84e0-4aad-a7ea-109d5eba12f6:numpy.mean#3c62903e-3319-46a8-9dab-8edd4732f63d;urn:fz-juelich.de:alpaca:function_execution:Python:bb407473457d8502fb3c2fbbac074a1f9a8c44a5087c93624350dc9b3e674bad:0376a8d4-84e0-4aad-a7ea-109d5eba12f6:numpy.mean#6e6e8b1b-9ac4-4d24-9fab-54b843961f0d;urn:fz-juelich.de:alpaca:function_execution:Python:bb407473457d8502fb3c2fbbac074a1f9a8c44a5087c93624350dc9b3e674bad:0376a8d4-84e0-4aad-a7ea-109d5eba12f6:numpy.mean#2d9cabc0-91f9-44a6-b1b2-eadabbcf6d11;urn:fz-juelich.de:alpaca:function_execution:Python:bb407473457d8502fb3c2fbbac074a1f9a8c44a5087c93624350dc9b3e674bad:0376a8d4-84e0-4aad-a7ea-109d5eba12f6:numpy.mean#904ab77a-3edb-4946-a01f-26d0520aea0d;urn:fz-juelich.de:alpaca:function_execution:Python:bb407473457d8502fb3c2fbbac074a1f9a8c44a5087c93624350dc9b3e674bad:0376a8d4-84e0-4aad-a7ea-109d5eba12f6:numpy.mean#df1eb43d-38f5-4ce1-9614-8c009e2850ff;urn:fz-juelich.de:alpaca:function_execution:Python:bb407473457d8502fb3c2fbbac074a1f9a8c44a5087c93624350dc9b3e674bad:0376a8d4-84e0-4aad-a7ea-109d5eba12f6:numpy.mean#83b986ac-7b0f-439c-80c6-5dd19c1e7de1;urn:fz-juelich.de:alpaca:function_execution:Python:bb407473457d8502fb3c2fbbac074a1f9a8c44a5087c93624350dc9b3e674bad:0376a8d4-84e0-4aad-a7ea-109d5eba12f6:numpy.mean#57f59892-beef-4dbe-bbcf-4c3ce56389e2;urn:fz-juelich.de:alpaca:function_execution:Python:bb407473457d8502fb3c2fbbac074a1f9a8c44a5087c93624350dc9b3e674bad:0376a8d4-84e0-4aad-a7ea-109d5eba12f6:numpy.mean#202a5542-3a7d-41b5-8212-4c9aa7e7c4ad;urn:fz-juelich.de:alpaca:function_execution:Python:bb407473457d8502fb3c2fbbac074a1f9a8c44a5087c93624350dc9b3e674bad:0376a8d4-84e0-4aad-a7ea-109d5eba12f6:numpy.mean#647e333f-b2a9-4b5f-9c1f-7a7fb04ab3d0;urn:fz-juelich.de:alpaca:function_execution:Python:bb407473457d8502fb3c2fbbac074a1f9a8c44a5087c93624350dc9b3e674bad:0376a8d4-84e0-4aad-a7ea-109d5eba12f6:numpy.mean#0a7dc4b1-2f2d-4c32-89a1-41d65b85c5b5;urn:fz-juelich.de:alpaca:function_execution:Python:bb407473457d8502fb3c2fbbac074a1f9a8c44a5087c93624350dc9b3e674bad:0376a8d4-84e0-4aad-a7ea-109d5eba12f6:numpy.mean#e0f9b01f-c6bb-4abd-b2a5-df666f1dec87;urn:fz-juelich.de:alpaca:function_execution:Python:bb407473457d8502fb3c2fbbac074a1f9a8c44a5087c93624350dc9b3e674bad:0376a8d4-84e0-4aad-a7ea-109d5eba12f6:numpy.mean#38444f36-7523-44dd-9e0e-f74f12ea6b49;urn:fz-juelich.de:alpaca:function_execution:Python:bb407473457d8502fb3c2fbbac074a1f9a8c44a5087c93624350dc9b3e674bad:0376a8d4-84e0-4aad-a7ea-109d5eba12f6:numpy.mean#a1a6c1b8-86e0-4d28-9aad-845444d61125;urn:fz-juelich.de:alpaca:function_execution:Python:bb407473457d8502fb3c2fbbac074a1f9a8c44a5087c93624350dc9b3e674bad:0376a8d4-84e0-4aad-a7ea-109d5eba12f6:numpy.mean#454511c3-3946-4c30-8e74-b416d47416e7;urn:fz-juelich.de:alpaca:function_execution:Python:bb407473457d8502fb3c2fbbac074a1f9a8c44a5087c93624350dc9b3e674bad:0376a8d4-84e0-4aad-a7ea-109d5eba12f6:numpy.mean#be8710fa-f952-47ed-882b-a29b0f4fd4fe;urn:fz-juelich.de:alpaca:function_execution:Python:bb407473457d8502fb3c2fbbac074a1f9a8c44a5087c93624350dc9b3e674bad:0376a8d4-84e0-4aad-a7ea-109d5eba12f6:numpy.mean#d2a9185e-fd7e-44af-968a-4dfc5c88a9d7;urn:fz-juelich.de:alpaca:function_execution:Python:bb407473457d8502fb3c2fbbac074a1f9a8c44a5087c93624350dc9b3e674bad:0376a8d4-84e0-4aad-a7ea-109d5eba12f6:numpy.mean#ed936c70-c262-467e-af22-0c0f68c6fbb5;urn:fz-juelich.de:alpaca:function_execution:Python:bb407473457d8502fb3c2fbbac074a1f9a8c44a5087c93624350dc9b3e674bad:0376a8d4-84e0-4aad-a7ea-109d5eba12f6:numpy.mean#f76ec5f8-2926-41cf-817d-3d122dc78fee;urn:fz-juelich.de:alpaca:function_execution:Python:bb407473457d8502fb3c2fbbac074a1f9a8c44a5087c93624350dc9b3e674bad:0376a8d4-84e0-4aad-a7ea-109d5eba12f6:numpy.mean#55a63ef8-5310-4342-bf72-cdcc7365b8f2;urn:fz-juelich.de:alpaca:function_execution:Python:bb407473457d8502fb3c2fbbac074a1f9a8c44a5087c93624350dc9b3e674bad:0376a8d4-84e0-4aad-a7ea-109d5eba12f6:numpy.mean#2e3bb3f1-c5ad-4ce5-af62-88edce7b0df1;urn:fz-juelich.de:alpaca:function_execution:Python:bb407473457d8502fb3c2fbbac074a1f9a8c44a5087c93624350dc9b3e674bad:0376a8d4-84e0-4aad-a7ea-109d5eba12f6:numpy.mean#3057c3f5-4d26-4e96-8aff-0e87a812399d" />
          <attvalue for="1" value="36" />
          <attvalue for="4" value="numpy.mean" />
          <attvalue for="2" value="function" />
          <attvalue for="22" value="02ba22d1-cd8f-46e1-a1e0-ace48b9a900f;0a7dc4b1-2f2d-4c32-89a1-41d65b85c5b5;15104d8c-22ab-4dde-b2fe-4b0c80ff1061;177bb859-df09-4466-b6d2-bde2a44ca309;185456f4-44c6-4aa3-875a-7c929ebb514d;202a5542-3a7d-41b5-8212-4c9aa7e7c4ad;225a973b-c42d-4edf-acc7-e14cb5af870e;226447d1-c9e6-46b7-8e87-eb18166ee156;29e5e63b-6281-42c1-9bfb-7056cecea2c7;2d9cabc0-91f9-44a6-b1b2-eadabbcf6d11;2e3bb3f1-c5ad-4ce5-af62-88edce7b0df1;3057c3f5-4d26-4e96-8aff-0e87a812399d;38444f36-7523-44dd-9e0e-f74f12ea6b49;3c0a3f3a-a30c-4efc-a61b-61d0c85c4d9c;3c62903e-3319-46a8-9dab-8edd4732f63d;454511c3-3946-4c30-8e74-b416d47416e7;47f2d0dd-f841-4ecf-a373-81cdda557d21;5193bb64-1e27-4b80-90b4-bfa441ead62f;55a63ef8-5310-4342-bf72-cdcc7365b8f2;57f59892-beef-4dbe-bbcf-4c3ce56389e2;647e333f-b2a9-4b5f-9c1f-7a7fb04ab3d0;6e6e8b1b-9ac4-4d24-9fab-54b843961f0d;7dc7151d-05c5-4472-9441-7bedc42262c0;83b986ac-7b0f-439c-80c6-5dd19c1e7de1;904ab77a-3edb-4946-a01f-26d0520aea0d;a1a6c1b8-86e0-4d28-9aad-845444d61125;be8710fa-f952-47ed-882b-a29b0f4fd4fe;c0f735a4-4696-438a-a068-6edd12883ecb;c56b0768-1a2a-414c-b56c-e69351f22524;d2a9185e-fd7e-44af-968a-4dfc5c88a9d7;d7b4c724-c780-4522-97ca-740ff5d2bf06;df1eb43d-38f5-4ce1-9614-8c009e2850ff;e0670193-7c8c-46f7-9dd7-119e22c073fb;e0f9b01f-c6bb-4abd-b2a5-df666f1dec87;ed936c70-c262-467e-af22-0c0f68c6fbb5;f76ec5f8-2926-41cf-817d-3d122dc78fee" />
          <attvalue for="23" value="192;197;202;207;212;217;222;227;232;237;242;247;252;257;262;267;272;277;282;287;292;297;302;307;312;317;322;327;332;337;342;347;352;357;362;367" />
          <attvalue for="42" value="0" />
          <attvalue for="41" value="&lt;no value&gt;" />
          <attvalue for="40" value="None" />
          <attvalue for="39" value="None" />
          <attvalue for="43" value="&lt;no value&gt;" />
          <attvalue for="9" value="&lt;[192.0,192.0];[197.0,197.0];[202.0,202.0];[207.0,207.0];[212.0,212.0];[217.0,217.0];[222.0,222.0];[227.0,227.0];[232.0,232.0];[237.0,237.0];[242.0,242.0];[247.0,247.0];[252.0,252.0];[257.0,257.0];[262.0,262.0];[267.0,267.0];[272.0,272.0];[277.0,277.0];[282.0,282.0];[287.0,287.0];[292.0,292.0];[297.0,297.0];[302.0,302.0];[307.0,307.0];[312.0,312.0];[317.0,317.0];[322.0,322.0];[327.0,327.0];[332.0,332.0];[337.0,337.0];[342.0,342.0];[347.0,347.0];[352.0,352.0];[357.0,357.0];[362.0,362.0];[367.0,367.0]&gt;" />
        </attvalues>
      </node>
      <node id="Step 89" label="mean">
        <attvalues>
          <attvalue for="0" value="urn:fz-juelich.de:alpaca:function_execution:Python:bb407473457d8502fb3c2fbbac074a1f9a8c44a5087c93624350dc9b3e674bad:0376a8d4-84e0-4aad-a7ea-109d5eba12f6:numpy.mean#3f781df2-94fc-4ece-bd22-371b4f810402;urn:fz-juelich.de:alpaca:function_execution:Python:bb407473457d8502fb3c2fbbac074a1f9a8c44a5087c93624350dc9b3e674bad:0376a8d4-84e0-4aad-a7ea-109d5eba12f6:numpy.mean#e87bcc61-fd0a-47a4-a2bd-e7fb58b2a9e4;urn:fz-juelich.de:alpaca:function_execution:Python:bb407473457d8502fb3c2fbbac074a1f9a8c44a5087c93624350dc9b3e674bad:0376a8d4-84e0-4aad-a7ea-109d5eba12f6:numpy.mean#e42c324f-0b8c-4ac8-9294-cd4314fb2009;urn:fz-juelich.de:alpaca:function_execution:Python:bb407473457d8502fb3c2fbbac074a1f9a8c44a5087c93624350dc9b3e674bad:0376a8d4-84e0-4aad-a7ea-109d5eba12f6:numpy.mean#d0716c7f-4c15-4cfb-b8c7-50481e1ff9bf;urn:fz-juelich.de:alpaca:function_execution:Python:bb407473457d8502fb3c2fbbac074a1f9a8c44a5087c93624350dc9b3e674bad:0376a8d4-84e0-4aad-a7ea-109d5eba12f6:numpy.mean#5488bfa1-1857-4171-adae-f086e014f3d4;urn:fz-juelich.de:alpaca:function_execution:Python:bb407473457d8502fb3c2fbbac074a1f9a8c44a5087c93624350dc9b3e674bad:0376a8d4-84e0-4aad-a7ea-109d5eba12f6:numpy.mean#a5b51efc-1b62-4dd0-b431-cfed60e836d0;urn:fz-juelich.de:alpaca:function_execution:Python:bb407473457d8502fb3c2fbbac074a1f9a8c44a5087c93624350dc9b3e674bad:0376a8d4-84e0-4aad-a7ea-109d5eba12f6:numpy.mean#faa044b9-2c6c-42ad-aa6b-d86ac97c72c7;urn:fz-juelich.de:alpaca:function_execution:Python:bb407473457d8502fb3c2fbbac074a1f9a8c44a5087c93624350dc9b3e674bad:0376a8d4-84e0-4aad-a7ea-109d5eba12f6:numpy.mean#c03fc724-7bee-4f21-a9a5-da249bc7b356;urn:fz-juelich.de:alpaca:function_execution:Python:bb407473457d8502fb3c2fbbac074a1f9a8c44a5087c93624350dc9b3e674bad:0376a8d4-84e0-4aad-a7ea-109d5eba12f6:numpy.mean#2544d65c-00ba-437c-b0a1-43f761a4fcda;urn:fz-juelich.de:alpaca:function_execution:Python:bb407473457d8502fb3c2fbbac074a1f9a8c44a5087c93624350dc9b3e674bad:0376a8d4-84e0-4aad-a7ea-109d5eba12f6:numpy.mean#841ab1d5-b522-462b-8b1c-b9af3dee94a6;urn:fz-juelich.de:alpaca:function_execution:Python:bb407473457d8502fb3c2fbbac074a1f9a8c44a5087c93624350dc9b3e674bad:0376a8d4-84e0-4aad-a7ea-109d5eba12f6:numpy.mean#e7fbdf0b-48c9-4d53-b6a4-8dbdb1e52c24;urn:fz-juelich.de:alpaca:function_execution:Python:bb407473457d8502fb3c2fbbac074a1f9a8c44a5087c93624350dc9b3e674bad:0376a8d4-84e0-4aad-a7ea-109d5eba12f6:numpy.mean#c1124b25-aaeb-48c8-af66-6ca2e811b6f5;urn:fz-juelich.de:alpaca:function_execution:Python:bb407473457d8502fb3c2fbbac074a1f9a8c44a5087c93624350dc9b3e674bad:0376a8d4-84e0-4aad-a7ea-109d5eba12f6:numpy.mean#d07a8499-14d9-439c-9602-e266b8638efe;urn:fz-juelich.de:alpaca:function_execution:Python:bb407473457d8502fb3c2fbbac074a1f9a8c44a5087c93624350dc9b3e674bad:0376a8d4-84e0-4aad-a7ea-109d5eba12f6:numpy.mean#7792c208-02a3-4468-ae54-3598944ed019;urn:fz-juelich.de:alpaca:function_execution:Python:bb407473457d8502fb3c2fbbac074a1f9a8c44a5087c93624350dc9b3e674bad:0376a8d4-84e0-4aad-a7ea-109d5eba12f6:numpy.mean#2d05ccc3-49ae-45c0-a25c-fdeb64682286;urn:fz-juelich.de:alpaca:function_execution:Python:bb407473457d8502fb3c2fbbac074a1f9a8c44a5087c93624350dc9b3e674bad:0376a8d4-84e0-4aad-a7ea-109d5eba12f6:numpy.mean#95ab6033-8ec1-4d24-a1f6-cd149d6b9d58;urn:fz-juelich.de:alpaca:function_execution:Python:bb407473457d8502fb3c2fbbac074a1f9a8c44a5087c93624350dc9b3e674bad:0376a8d4-84e0-4aad-a7ea-109d5eba12f6:numpy.mean#c6db2931-543a-43f3-8885-a8f71b273e8a;urn:fz-juelich.de:alpaca:function_execution:Python:bb407473457d8502fb3c2fbbac074a1f9a8c44a5087c93624350dc9b3e674bad:0376a8d4-84e0-4aad-a7ea-109d5eba12f6:numpy.mean#44abeec2-ae36-4b44-bb92-5f94a1101deb;urn:fz-juelich.de:alpaca:function_execution:Python:bb407473457d8502fb3c2fbbac074a1f9a8c44a5087c93624350dc9b3e674bad:0376a8d4-84e0-4aad-a7ea-109d5eba12f6:numpy.mean#339a7d80-fd77-4d14-a3e7-79f61ff1b3c0;urn:fz-juelich.de:alpaca:function_execution:Python:bb407473457d8502fb3c2fbbac074a1f9a8c44a5087c93624350dc9b3e674bad:0376a8d4-84e0-4aad-a7ea-109d5eba12f6:numpy.mean#e9410ccb-5464-4e17-bc77-fe0356f9b4eb;urn:fz-juelich.de:alpaca:function_execution:Python:bb407473457d8502fb3c2fbbac074a1f9a8c44a5087c93624350dc9b3e674bad:0376a8d4-84e0-4aad-a7ea-109d5eba12f6:numpy.mean#0c0b2ec1-91f9-4678-9bac-d63168b6d522;urn:fz-juelich.de:alpaca:function_execution:Python:bb407473457d8502fb3c2fbbac074a1f9a8c44a5087c93624350dc9b3e674bad:0376a8d4-84e0-4aad-a7ea-109d5eba12f6:numpy.mean#a6872cd7-c279-4321-bd50-d1ba174704ba;urn:fz-juelich.de:alpaca:function_execution:Python:bb407473457d8502fb3c2fbbac074a1f9a8c44a5087c93624350dc9b3e674bad:0376a8d4-84e0-4aad-a7ea-109d5eba12f6:numpy.mean#58e8c4c4-53c5-4ddf-9cf4-d2ef239fffd8;urn:fz-juelich.de:alpaca:function_execution:Python:bb407473457d8502fb3c2fbbac074a1f9a8c44a5087c93624350dc9b3e674bad:0376a8d4-84e0-4aad-a7ea-109d5eba12f6:numpy.mean#82fc81a4-31e1-4c8a-af34-c54a6ba303a4;urn:fz-juelich.de:alpaca:function_execution:Python:bb407473457d8502fb3c2fbbac074a1f9a8c44a5087c93624350dc9b3e674bad:0376a8d4-84e0-4aad-a7ea-109d5eba12f6:numpy.mean#1af8866d-5b7f-4610-b36f-dbdd57cd014c;urn:fz-juelich.de:alpaca:function_execution:Python:bb407473457d8502fb3c2fbbac074a1f9a8c44a5087c93624350dc9b3e674bad:0376a8d4-84e0-4aad-a7ea-109d5eba12f6:numpy.mean#db2a4440-4f6f-407c-bc91-eb313806d475;urn:fz-juelich.de:alpaca:function_execution:Python:bb407473457d8502fb3c2fbbac074a1f9a8c44a5087c93624350dc9b3e674bad:0376a8d4-84e0-4aad-a7ea-109d5eba12f6:numpy.mean#1fc60d15-393f-41dd-8643-7876a2f8a734;urn:fz-juelich.de:alpaca:function_execution:Python:bb407473457d8502fb3c2fbbac074a1f9a8c44a5087c93624350dc9b3e674bad:0376a8d4-84e0-4aad-a7ea-109d5eba12f6:numpy.mean#35e355c5-d265-4a34-859a-58a64dad6a46;urn:fz-juelich.de:alpaca:function_execution:Python:bb407473457d8502fb3c2fbbac074a1f9a8c44a5087c93624350dc9b3e674bad:0376a8d4-84e0-4aad-a7ea-109d5eba12f6:numpy.mean#41e1b9e8-f79c-4092-a4e1-80795d4f5205;urn:fz-juelich.de:alpaca:function_execution:Python:bb407473457d8502fb3c2fbbac074a1f9a8c44a5087c93624350dc9b3e674bad:0376a8d4-84e0-4aad-a7ea-109d5eba12f6:numpy.mean#b34e7ce6-6a09-41d0-a3a6-ceb2ed7f76bb;urn:fz-juelich.de:alpaca:function_execution:Python:bb407473457d8502fb3c2fbbac074a1f9a8c44a5087c93624350dc9b3e674bad:0376a8d4-84e0-4aad-a7ea-109d5eba12f6:numpy.mean#02c95252-5134-4131-8251-dbb1fa580779;urn:fz-juelich.de:alpaca:function_execution:Python:bb407473457d8502fb3c2fbbac074a1f9a8c44a5087c93624350dc9b3e674bad:0376a8d4-84e0-4aad-a7ea-109d5eba12f6:numpy.mean#aaa651b2-7998-4ee9-967f-72153f6af8df;urn:fz-juelich.de:alpaca:function_execution:Python:bb407473457d8502fb3c2fbbac074a1f9a8c44a5087c93624350dc9b3e674bad:0376a8d4-84e0-4aad-a7ea-109d5eba12f6:numpy.mean#eb142fe6-35ba-4c2f-870c-0bc43b201c78;urn:fz-juelich.de:alpaca:function_execution:Python:bb407473457d8502fb3c2fbbac074a1f9a8c44a5087c93624350dc9b3e674bad:0376a8d4-84e0-4aad-a7ea-109d5eba12f6:numpy.mean#78bb423f-f831-408d-af30-39ec587762aa;urn:fz-juelich.de:alpaca:function_execution:Python:bb407473457d8502fb3c2fbbac074a1f9a8c44a5087c93624350dc9b3e674bad:0376a8d4-84e0-4aad-a7ea-109d5eba12f6:numpy.mean#cfb05673-fcf4-444e-8611-998601344306;urn:fz-juelich.de:alpaca:function_execution:Python:bb407473457d8502fb3c2fbbac074a1f9a8c44a5087c93624350dc9b3e674bad:0376a8d4-84e0-4aad-a7ea-109d5eba12f6:numpy.mean#af170447-f589-4e83-9559-b2b649d1941b" />
          <attvalue for="1" value="36" />
          <attvalue for="4" value="numpy.mean" />
          <attvalue for="2" value="function" />
          <attvalue for="22" value="02c95252-5134-4131-8251-dbb1fa580779;0c0b2ec1-91f9-4678-9bac-d63168b6d522;1af8866d-5b7f-4610-b36f-dbdd57cd014c;1fc60d15-393f-41dd-8643-7876a2f8a734;2544d65c-00ba-437c-b0a1-43f761a4fcda;2d05ccc3-49ae-45c0-a25c-fdeb64682286;339a7d80-fd77-4d14-a3e7-79f61ff1b3c0;35e355c5-d265-4a34-859a-58a64dad6a46;3f781df2-94fc-4ece-bd22-371b4f810402;41e1b9e8-f79c-4092-a4e1-80795d4f5205;44abeec2-ae36-4b44-bb92-5f94a1101deb;5488bfa1-1857-4171-adae-f086e014f3d4;58e8c4c4-53c5-4ddf-9cf4-d2ef239fffd8;7792c208-02a3-4468-ae54-3598944ed019;78bb423f-f831-408d-af30-39ec587762aa;82fc81a4-31e1-4c8a-af34-c54a6ba303a4;841ab1d5-b522-462b-8b1c-b9af3dee94a6;95ab6033-8ec1-4d24-a1f6-cd149d6b9d58;a5b51efc-1b62-4dd0-b431-cfed60e836d0;a6872cd7-c279-4321-bd50-d1ba174704ba;aaa651b2-7998-4ee9-967f-72153f6af8df;af170447-f589-4e83-9559-b2b649d1941b;b34e7ce6-6a09-41d0-a3a6-ceb2ed7f76bb;c03fc724-7bee-4f21-a9a5-da249bc7b356;c1124b25-aaeb-48c8-af66-6ca2e811b6f5;c6db2931-543a-43f3-8885-a8f71b273e8a;cfb05673-fcf4-444e-8611-998601344306;d0716c7f-4c15-4cfb-b8c7-50481e1ff9bf;d07a8499-14d9-439c-9602-e266b8638efe;db2a4440-4f6f-407c-bc91-eb313806d475;e42c324f-0b8c-4ac8-9294-cd4314fb2009;e7fbdf0b-48c9-4d53-b6a4-8dbdb1e52c24;e87bcc61-fd0a-47a4-a2bd-e7fb58b2a9e4;e9410ccb-5464-4e17-bc77-fe0356f9b4eb;eb142fe6-35ba-4c2f-870c-0bc43b201c78;faa044b9-2c6c-42ad-aa6b-d86ac97c72c7" />
          <attvalue for="23" value="561;566;571;576;581;586;591;596;601;606;611;616;621;626;631;636;641;646;651;656;661;666;671;676;681;686;691;696;701;706;711;716;721;726;731;736" />
          <attvalue for="39" value="None" />
          <attvalue for="41" value="&lt;no value&gt;" />
          <attvalue for="42" value="0" />
          <attvalue for="43" value="&lt;no value&gt;" />
          <attvalue for="40" value="None" />
          <attvalue for="9" value="&lt;[561.0,561.0];[566.0,566.0];[571.0,571.0];[576.0,576.0];[581.0,581.0];[586.0,586.0];[591.0,591.0];[596.0,596.0];[601.0,601.0];[606.0,606.0];[611.0,611.0];[616.0,616.0];[621.0,621.0];[626.0,626.0];[631.0,631.0];[636.0,636.0];[641.0,641.0];[646.0,646.0];[651.0,651.0];[656.0,656.0];[661.0,661.0];[666.0,666.0];[671.0,671.0];[676.0,676.0];[681.0,681.0];[686.0,686.0];[691.0,691.0];[696.0,696.0];[701.0,701.0];[706.0,706.0];[711.0,711.0];[716.0,716.0];[721.0,721.0];[726.0,726.0];[731.0,731.0];[736.0,736.0]&gt;" />
        </attvalues>
      </node>
      <node id="Step 90" label="Quantity">
        <attvalues>
          <attvalue for="0" value="urn:fz-juelich.de:alpaca:object:Python:quantities.quantity.Quantity:27a2f2a3555d7c9829c93393236757f374f2c4e2;urn:fz-juelich.de:alpaca:object:Python:quantities.quantity.Quantity:fad4c446a4d551c705e249522e3e6d772751020e;urn:fz-juelich.de:alpaca:object:Python:quantities.quantity.Quantity:9b038d9ea8553a7e7c0491201135ec9639e0cbe4;urn:fz-juelich.de:alpaca:object:Python:quantities.quantity.Quantity:45d6ff99c8fa1cf771f3f7ebf25acfe89fa3a6e0;urn:fz-juelich.de:alpaca:object:Python:quantities.quantity.Quantity:03e01f3666777d6b2123e33460cac95b83836af6;urn:fz-juelich.de:alpaca:object:Python:quantities.quantity.Quantity:b9a197b1458ba79afcdd1a80f6bb115beb2f6daf;urn:fz-juelich.de:alpaca:object:Python:quantities.quantity.Quantity:995a0b5c62deb2b96d6169098ec0cfe87b57ddd8;urn:fz-juelich.de:alpaca:object:Python:quantities.quantity.Quantity:44c2cca3026a85291041df5b3ed3808870847394;urn:fz-juelich.de:alpaca:object:Python:quantities.quantity.Quantity:62acd79d35d0a9c24c12ec75cd37ac0adce5c044;urn:fz-juelich.de:alpaca:object:Python:quantities.quantity.Quantity:0e9750672f05cddba87732739f346dea756c7830;urn:fz-juelich.de:alpaca:object:Python:quantities.quantity.Quantity:c27b32dbfebfb983e507cd23845708979fc76718;urn:fz-juelich.de:alpaca:object:Python:quantities.quantity.Quantity:36dcba56ba765e71560e2087c2d73d4c49222d30;urn:fz-juelich.de:alpaca:object:Python:quantities.quantity.Quantity:18185ffd85d16103cd8116e1e4c1513aa79f82bb;urn:fz-juelich.de:alpaca:object:Python:quantities.quantity.Quantity:dda3ccfa216a8cfeb7eeffcda7c5ce8865dfa128;urn:fz-juelich.de:alpaca:object:Python:quantities.quantity.Quantity:ea341c48719a860d50f9fe259199582556471839;urn:fz-juelich.de:alpaca:object:Python:quantities.quantity.Quantity:563e1130f828844131bd7a9a8afd36a7a94c0551;urn:fz-juelich.de:alpaca:object:Python:quantities.quantity.Quantity:a36b3f9e5ded1f9148b2cde12563c1246948ebd0;urn:fz-juelich.de:alpaca:object:Python:quantities.quantity.Quantity:4226ed627aebcc1e8318901c039e5e9c832cac82;urn:fz-juelich.de:alpaca:object:Python:quantities.quantity.Quantity:e278c3dbe529e2a1f5fc06c8abd532aed05a11c3;urn:fz-juelich.de:alpaca:object:Python:quantities.quantity.Quantity:ee8fd0f829db7831e25e26bb3006de4270400886;urn:fz-juelich.de:alpaca:object:Python:quantities.quantity.Quantity:208a49ecb862c91b0023a19a22354df186e9a885;urn:fz-juelich.de:alpaca:object:Python:quantities.quantity.Quantity:eb215e019d0e53b6da2bf3666df1485da975740f;urn:fz-juelich.de:alpaca:object:Python:quantities.quantity.Quantity:1fabc4308baa8328c2abf040d098a8b73cc722e3;urn:fz-juelich.de:alpaca:object:Python:quantities.quantity.Quantity:42880ab1224bdb595df8783d0827d5cbd22d76ec;urn:fz-juelich.de:alpaca:object:Python:quantities.quantity.Quantity:2e5830c4321503882ce056346642be486193028b;urn:fz-juelich.de:alpaca:object:Python:quantities.quantity.Quantity:12fcbe0f59a57aed05a24909de243f3642e0c1a2;urn:fz-juelich.de:alpaca:object:Python:quantities.quantity.Quantity:4a87f7cf6caec5df9257a6d0e8faf6eb8543d6dc;urn:fz-juelich.de:alpaca:object:Python:quantities.quantity.Quantity:3b0dbf343fdef591a64943f9150832cad67796d1;urn:fz-juelich.de:alpaca:object:Python:quantities.quantity.Quantity:4f4ad676fa7b618436beb9144a334176c3214094;urn:fz-juelich.de:alpaca:object:Python:quantities.quantity.Quantity:47c796a36745455dee52ec51bdc2dbddd270959c;urn:fz-juelich.de:alpaca:object:Python:quantities.quantity.Quantity:7e99eb072006947f0eabe4231c7f9102ae55454a;urn:fz-juelich.de:alpaca:object:Python:quantities.quantity.Quantity:04e9461aca8760d4a3d787f13c5f7b546b362cad;urn:fz-juelich.de:alpaca:object:Python:quantities.quantity.Quantity:761e349832d99311375828ff5c04058372c58fb4;urn:fz-juelich.de:alpaca:object:Python:quantities.quantity.Quantity:4c6e3e2c21b14116720f7bd20f5c376ca0ac56fd;urn:fz-juelich.de:alpaca:object:Python:quantities.quantity.Quantity:fc79c410be44ecca79e8aa4e4429e371444d2c7f" />
          <attvalue for="1" value="35" />
          <attvalue for="2" value="object" />
          <attvalue for="3" value="03e01f3666777d6b2123e33460cac95b83836af6;04e9461aca8760d4a3d787f13c5f7b546b362cad;0e9750672f05cddba87732739f346dea756c7830;12fcbe0f59a57aed05a24909de243f3642e0c1a2;18185ffd85d16103cd8116e1e4c1513aa79f82bb;1fabc4308baa8328c2abf040d098a8b73cc722e3;208a49ecb862c91b0023a19a22354df186e9a885;27a2f2a3555d7c9829c93393236757f374f2c4e2;2e5830c4321503882ce056346642be486193028b;36dcba56ba765e71560e2087c2d73d4c49222d30;3b0dbf343fdef591a64943f9150832cad67796d1;4226ed627aebcc1e8318901c039e5e9c832cac82;42880ab1224bdb595df8783d0827d5cbd22d76ec;44c2cca3026a85291041df5b3ed3808870847394;45d6ff99c8fa1cf771f3f7ebf25acfe89fa3a6e0;47c796a36745455dee52ec51bdc2dbddd270959c;4a87f7cf6caec5df9257a6d0e8faf6eb8543d6dc;4c6e3e2c21b14116720f7bd20f5c376ca0ac56fd;4f4ad676fa7b618436beb9144a334176c3214094;563e1130f828844131bd7a9a8afd36a7a94c0551;62acd79d35d0a9c24c12ec75cd37ac0adce5c044;761e349832d99311375828ff5c04058372c58fb4;7e99eb072006947f0eabe4231c7f9102ae55454a;995a0b5c62deb2b96d6169098ec0cfe87b57ddd8;9b038d9ea8553a7e7c0491201135ec9639e0cbe4;a36b3f9e5ded1f9148b2cde12563c1246948ebd0;b9a197b1458ba79afcdd1a80f6bb115beb2f6daf;c27b32dbfebfb983e507cd23845708979fc76718;dda3ccfa216a8cfeb7eeffcda7c5ce8865dfa128;e278c3dbe529e2a1f5fc06c8abd532aed05a11c3;ea341c48719a860d50f9fe259199582556471839;eb215e019d0e53b6da2bf3666df1485da975740f;ee8fd0f829db7831e25e26bb3006de4270400886;fad4c446a4d551c705e249522e3e6d772751020e;fc79c410be44ecca79e8aa4e4429e371444d2c7f" />
          <attvalue for="4" value="quantities.quantity.Quantity" />
          <attvalue for="18" value="1.0 uV**2/Hz" />
          <attvalue for="15" value="float64" />
          <attvalue for="16" value="(96, 126)" />
          <attvalue for="9" value="&lt;[378.0,378.0];[379.0,379.0];[383.0,383.0];[384.0,384.0];[388.0,388.0];[389.0,389.0];[393.0,393.0];[394.0,394.0];[398.0,398.0];[399.0,399.0];[403.0,403.0];[404.0,404.0];[408.0,408.0];[409.0,409.0];[413.0,413.0];[414.0,414.0];[418.0,418.0];[419.0,419.0];[423.0,423.0];[424.0,424.0];[428.0,428.0];[429.0,429.0];[433.0,433.0];[434.0,434.0];[438.0,438.0];[439.0,439.0];[443.0,443.0];[444.0,444.0];[448.0,448.0];[449.0,449.0];[453.0,453.0];[454.0,454.0];[458.0,458.0];[459.0,459.0];[463.0,463.0];[464.0,464.0];[468.0,468.0];[469.0,469.0];[473.0,473.0];[474.0,474.0];[478.0,478.0];[479.0,479.0];[483.0,483.0];[484.0,484.0];[488.0,488.0];[489.0,489.0];[493.0,493.0];[494.0,494.0];[498.0,498.0];[499.0,499.0];[503.0,503.0];[504.0,504.0];[508.0,508.0];[509.0,509.0];[513.0,513.0];[514.0,514.0];[518.0,518.0];[519.0,519.0];[523.0,523.0];[524.0,524.0];[528.0,528.0];[529.0,529.0];[533.0,533.0];[534.0,534.0];[538.0,538.0];[539.0,539.0];[543.0,543.0];[544.0,544.0];[548.0,548.0];[549.0,549.0]&gt;" />
        </attvalues>
      </node>
      <node id="Step 91" label="Quantity">
        <attvalues>
          <attvalue for="0" value="urn:fz-juelich.de:alpaca:object:Python:quantities.quantity.Quantity:8ac585767c5a9db975f9475939425267b8c7c4d4;urn:fz-juelich.de:alpaca:object:Python:quantities.quantity.Quantity:962e7d7ab7138bdc312be3af75d33ce70eef54dc;urn:fz-juelich.de:alpaca:object:Python:quantities.quantity.Quantity:835f0929545e3ced0871cd4115a60bba86b70980;urn:fz-juelich.de:alpaca:object:Python:quantities.quantity.Quantity:3024a950471513f682a49568c1d30aaea5a6f819;urn:fz-juelich.de:alpaca:object:Python:quantities.quantity.Quantity:dccae558433b27de0d010c4f66577eb4a04cde82;urn:fz-juelich.de:alpaca:object:Python:quantities.quantity.Quantity:e612921cdcfdc27453f2dead7c510cd89bd7d950;urn:fz-juelich.de:alpaca:object:Python:quantities.quantity.Quantity:a584f39c8f60a64ff8403b1dfd37df01b257c487;urn:fz-juelich.de:alpaca:object:Python:quantities.quantity.Quantity:fdeff1cf4d9303ab7e024239aecf9d58d82571af;urn:fz-juelich.de:alpaca:object:Python:quantities.quantity.Quantity:f6d85df4aceb9e2758789bf9f66c7609fb06d894;urn:fz-juelich.de:alpaca:object:Python:quantities.quantity.Quantity:a0fd9d686e3175cbe5457ad330561219a82d497b;urn:fz-juelich.de:alpaca:object:Python:quantities.quantity.Quantity:1d7097d8f932ae7e3f5a46bed3d99198f2df4d16;urn:fz-juelich.de:alpaca:object:Python:quantities.quantity.Quantity:df3270a4d053b01a4504d48a6f6bdf5e0e3cd0c2;urn:fz-juelich.de:alpaca:object:Python:quantities.quantity.Quantity:1c50091b5cd7a9eae9e0ddcfdd5bb4c5da4e439a;urn:fz-juelich.de:alpaca:object:Python:quantities.quantity.Quantity:fda214c6f75cfc4b2e6d56662220a28b1049962a;urn:fz-juelich.de:alpaca:object:Python:quantities.quantity.Quantity:d9b5c75558f7ac210bf5b921e4b83a144dd92775;urn:fz-juelich.de:alpaca:object:Python:quantities.quantity.Quantity:04b9c1961f51e310d1930cd60115fefc1c5ea498;urn:fz-juelich.de:alpaca:object:Python:quantities.quantity.Quantity:20c568ef53523eab9d53272f25798cd6de5e11fe;urn:fz-juelich.de:alpaca:object:Python:quantities.quantity.Quantity:ef547a1722e6248b433f103104265da2d70c8c0f;urn:fz-juelich.de:alpaca:object:Python:quantities.quantity.Quantity:1514b01ca39183b181fc03c911fee840ee8fc31f;urn:fz-juelich.de:alpaca:object:Python:quantities.quantity.Quantity:371202c123cf4302fc244e76eb65f1e1dbc4014a;urn:fz-juelich.de:alpaca:object:Python:quantities.quantity.Quantity:12632b61debd4511a2b0b51dbf3a0a22d5fab33c;urn:fz-juelich.de:alpaca:object:Python:quantities.quantity.Quantity:94bacd0eb8cf00dd7edf368053e2d4f1581e71f3;urn:fz-juelich.de:alpaca:object:Python:quantities.quantity.Quantity:f37fccee2c72c064b83c2d93029dda1bfa70edec;urn:fz-juelich.de:alpaca:object:Python:quantities.quantity.Quantity:d2c5ceb5006a25b3517d26c1ef968001cc804ba6;urn:fz-juelich.de:alpaca:object:Python:quantities.quantity.Quantity:784e2e97856dc2d1303ec302939648bea8bb617e;urn:fz-juelich.de:alpaca:object:Python:quantities.quantity.Quantity:f8e5d383dc6fd439318618b471472665df2984aa;urn:fz-juelich.de:alpaca:object:Python:quantities.quantity.Quantity:a09c1b913120ecad7b18167efde3d9a8c905c6d6;urn:fz-juelich.de:alpaca:object:Python:quantities.quantity.Quantity:e82eff51ee7ebbac4e9285e29435a2c93ee03932;urn:fz-juelich.de:alpaca:object:Python:quantities.quantity.Quantity:917683e544b69760ad50e2a44baf881933b4264d;urn:fz-juelich.de:alpaca:object:Python:quantities.quantity.Quantity:a38612b30ec41dc190c0f41e4c025fc705ab21fe;urn:fz-juelich.de:alpaca:object:Python:quantities.quantity.Quantity:ff2ff2c5512e9cebff1dd9cb72d91e4157bc202f;urn:fz-juelich.de:alpaca:object:Python:quantities.quantity.Quantity:68e91d0e2436993657d143f55652deda3c62a46e;urn:fz-juelich.de:alpaca:object:Python:quantities.quantity.Quantity:510e2eb443e0e587e0745ad8f113e981682e4683;urn:fz-juelich.de:alpaca:object:Python:quantities.quantity.Quantity:91fa25fa9315d88200abc1394fbabcb207261d83;urn:fz-juelich.de:alpaca:object:Python:quantities.quantity.Quantity:9bc4fd95437791ffcb337e5dbc32a4d5f1d9b744" />
          <attvalue for="1" value="35" />
          <attvalue for="2" value="object" />
          <attvalue for="3" value="04b9c1961f51e310d1930cd60115fefc1c5ea498;12632b61debd4511a2b0b51dbf3a0a22d5fab33c;1514b01ca39183b181fc03c911fee840ee8fc31f;1c50091b5cd7a9eae9e0ddcfdd5bb4c5da4e439a;1d7097d8f932ae7e3f5a46bed3d99198f2df4d16;20c568ef53523eab9d53272f25798cd6de5e11fe;3024a950471513f682a49568c1d30aaea5a6f819;371202c123cf4302fc244e76eb65f1e1dbc4014a;510e2eb443e0e587e0745ad8f113e981682e4683;68e91d0e2436993657d143f55652deda3c62a46e;784e2e97856dc2d1303ec302939648bea8bb617e;835f0929545e3ced0871cd4115a60bba86b70980;8ac585767c5a9db975f9475939425267b8c7c4d4;917683e544b69760ad50e2a44baf881933b4264d;91fa25fa9315d88200abc1394fbabcb207261d83;94bacd0eb8cf00dd7edf368053e2d4f1581e71f3;962e7d7ab7138bdc312be3af75d33ce70eef54dc;9bc4fd95437791ffcb337e5dbc32a4d5f1d9b744;a09c1b913120ecad7b18167efde3d9a8c905c6d6;a0fd9d686e3175cbe5457ad330561219a82d497b;a38612b30ec41dc190c0f41e4c025fc705ab21fe;a584f39c8f60a64ff8403b1dfd37df01b257c487;d2c5ceb5006a25b3517d26c1ef968001cc804ba6;d9b5c75558f7ac210bf5b921e4b83a144dd92775;dccae558433b27de0d010c4f66577eb4a04cde82;df3270a4d053b01a4504d48a6f6bdf5e0e3cd0c2;e612921cdcfdc27453f2dead7c510cd89bd7d950;e82eff51ee7ebbac4e9285e29435a2c93ee03932;ef547a1722e6248b433f103104265da2d70c8c0f;f37fccee2c72c064b83c2d93029dda1bfa70edec;f6d85df4aceb9e2758789bf9f66c7609fb06d894;f8e5d383dc6fd439318618b471472665df2984aa;fda214c6f75cfc4b2e6d56662220a28b1049962a;fdeff1cf4d9303ab7e024239aecf9d58d82571af;ff2ff2c5512e9cebff1dd9cb72d91e4157bc202f" />
          <attvalue for="4" value="quantities.quantity.Quantity" />
          <attvalue for="16" value="(96, 126)" />
          <attvalue for="15" value="float64" />
          <attvalue for="18" value="1.0 uV**2/Hz" />
          <attvalue for="9" value="&lt;[10.0,10.0];[100.0,100.0];[104.0,104.0];[105.0,105.0];[109.0,109.0];[110.0,110.0];[114.0,114.0];[115.0,115.0];[119.0,119.0];[120.0,120.0];[124.0,124.0];[125.0,125.0];[129.0,129.0];[130.0,130.0];[134.0,134.0];[135.0,135.0];[139.0,139.0];[14.0,14.0];[140.0,140.0];[144.0,144.0];[145.0,145.0];[149.0,149.0];[15.0,15.0];[150.0,150.0];[154.0,154.0];[155.0,155.0];[159.0,159.0];[160.0,160.0];[164.0,164.0];[165.0,165.0];[169.0,169.0];[170.0,170.0];[174.0,174.0];[175.0,175.0];[179.0,179.0];[180.0,180.0];[19.0,19.0];[20.0,20.0];[24.0,24.0];[25.0,25.0];[29.0,29.0];[30.0,30.0];[34.0,34.0];[35.0,35.0];[39.0,39.0];[40.0,40.0];[44.0,44.0];[45.0,45.0];[49.0,49.0];[50.0,50.0];[54.0,54.0];[55.0,55.0];[59.0,59.0];[60.0,60.0];[64.0,64.0];[65.0,65.0];[69.0,69.0];[70.0,70.0];[74.0,74.0];[75.0,75.0];[79.0,79.0];[80.0,80.0];[84.0,84.0];[85.0,85.0];[89.0,89.0];[9.0,9.0];[90.0,90.0];[94.0,94.0];[95.0,95.0];[99.0,99.0]&gt;" />
        </attvalues>
      </node>
      <node id="Step 92" label="Quantity">
        <attvalues>
          <attvalue for="0" value="urn:fz-juelich.de:alpaca:object:Python:quantities.quantity.Quantity:7497121c7b8073e2f855f1a493974abdc6924c29;urn:fz-juelich.de:alpaca:object:Python:quantities.quantity.Quantity:e7d0274a80120cb6c8ea9296a9ab1b1e7b3a0b16;urn:fz-juelich.de:alpaca:object:Python:quantities.quantity.Quantity:0326f829aa74edd960c51ec2d55e67888a64d527;urn:fz-juelich.de:alpaca:object:Python:quantities.quantity.Quantity:e40139d348697b9928ce29194f2f8e129278267e;urn:fz-juelich.de:alpaca:object:Python:quantities.quantity.Quantity:3db1274ad2fabfcba25ee8ee1713653fbcfaeb74;urn:fz-juelich.de:alpaca:object:Python:quantities.quantity.Quantity:2ad531c4329b47ea2f3b865c8aa423b41229b4e0;urn:fz-juelich.de:alpaca:object:Python:quantities.quantity.Quantity:54b708a47474fe7868a395df25b679416ca4a43e;urn:fz-juelich.de:alpaca:object:Python:quantities.quantity.Quantity:b438cbf5335046f4531b99766d8f230a380c7598;urn:fz-juelich.de:alpaca:object:Python:quantities.quantity.Quantity:d66cc8a7705eb937e8ccab3909128cae54938b8b;urn:fz-juelich.de:alpaca:object:Python:quantities.quantity.Quantity:0cd6d8a06e8a0f9a97566f02400df45973961a60;urn:fz-juelich.de:alpaca:object:Python:quantities.quantity.Quantity:94f06d062c4a5524f9bcf54c4a8c4e5242286405;urn:fz-juelich.de:alpaca:object:Python:quantities.quantity.Quantity:f66b237201f95358295b91fb6ef45f4babe7cbf3;urn:fz-juelich.de:alpaca:object:Python:quantities.quantity.Quantity:c28dd1155147c118861c8d881cf2101896b7a4d4;urn:fz-juelich.de:alpaca:object:Python:quantities.quantity.Quantity:85233ef0d3816a2578a89461b3452a7967dc6b10;urn:fz-juelich.de:alpaca:object:Python:quantities.quantity.Quantity:909af60a8dc1450379c93e430c641041c7105f12;urn:fz-juelich.de:alpaca:object:Python:quantities.quantity.Quantity:eb22ddc7dcca1c606bf5950dc508fc301335d23e;urn:fz-juelich.de:alpaca:object:Python:quantities.quantity.Quantity:91414f882324b517afb833d11a5e36f2467531c2;urn:fz-juelich.de:alpaca:object:Python:quantities.quantity.Quantity:5f420e3c91c84652ec53f136f59cf030be331fae;urn:fz-juelich.de:alpaca:object:Python:quantities.quantity.Quantity:2053610ffae36aac9be439f5bdd0265e62b8b1fe;urn:fz-juelich.de:alpaca:object:Python:quantities.quantity.Quantity:3dc14437b33967ddc75ac01e385cdeaa3ae71d35;urn:fz-juelich.de:alpaca:object:Python:quantities.quantity.Quantity:6324bbd5df4bba68b19426ad751415bd4f854c16;urn:fz-juelich.de:alpaca:object:Python:quantities.quantity.Quantity:bad5af65f734a717ac78d0b4d5c46ab515f563fd;urn:fz-juelich.de:alpaca:object:Python:quantities.quantity.Quantity:7dc1ffb7943e9f30a66cbd43152681ecdf4e23f5;urn:fz-juelich.de:alpaca:object:Python:quantities.quantity.Quantity:93133c1f765c82483f7207f8c4e98fa764f2432c;urn:fz-juelich.de:alpaca:object:Python:quantities.quantity.Quantity:eb7f0ab7e1e6556e235ff53a42db94fd85826bb0;urn:fz-juelich.de:alpaca:object:Python:quantities.quantity.Quantity:cbfd4ea75c6aa98204a5a3cc19ff0b04995c60d2;urn:fz-juelich.de:alpaca:object:Python:quantities.quantity.Quantity:48a4805e7733b44e6140020897c3c56ba3408275;urn:fz-juelich.de:alpaca:object:Python:quantities.quantity.Quantity:ebef7286d07047deaafec27f0f86c9dd91060520;urn:fz-juelich.de:alpaca:object:Python:quantities.quantity.Quantity:b13bfd870f6ff71d47e22d0ee0c58d1b95e6edc5;urn:fz-juelich.de:alpaca:object:Python:quantities.quantity.Quantity:527a8897cd62f4f8c0fa50f24935bdb1bdb27e75;urn:fz-juelich.de:alpaca:object:Python:quantities.quantity.Quantity:838edeaf6027a7b251931426c5e6141bc083d380;urn:fz-juelich.de:alpaca:object:Python:quantities.quantity.Quantity:60b3cb9b25e19be25b88bc03a378aa2ca3db8220;urn:fz-juelich.de:alpaca:object:Python:quantities.quantity.Quantity:bc8cb1ea65fda308863018f363865ef724b720e8;urn:fz-juelich.de:alpaca:object:Python:quantities.quantity.Quantity:f6fc0bc30f5ec2c3baf249e6c612ddb91fdd6ab6;urn:fz-juelich.de:alpaca:object:Python:quantities.quantity.Quantity:070718956088e3c1ff93004c5d3a54dd95d6b196;urn:fz-juelich.de:alpaca:object:Python:quantities.quantity.Quantity:abdeda0827cc75aab763c6f62f879c54713d7ae0" />
          <attvalue for="1" value="36" />
          <attvalue for="2" value="object" />
          <attvalue for="3" value="0326f829aa74edd960c51ec2d55e67888a64d527;070718956088e3c1ff93004c5d3a54dd95d6b196;0cd6d8a06e8a0f9a97566f02400df45973961a60;2053610ffae36aac9be439f5bdd0265e62b8b1fe;2ad531c4329b47ea2f3b865c8aa423b41229b4e0;3db1274ad2fabfcba25ee8ee1713653fbcfaeb74;3dc14437b33967ddc75ac01e385cdeaa3ae71d35;48a4805e7733b44e6140020897c3c56ba3408275;527a8897cd62f4f8c0fa50f24935bdb1bdb27e75;54b708a47474fe7868a395df25b679416ca4a43e;5f420e3c91c84652ec53f136f59cf030be331fae;60b3cb9b25e19be25b88bc03a378aa2ca3db8220;6324bbd5df4bba68b19426ad751415bd4f854c16;7497121c7b8073e2f855f1a493974abdc6924c29;7dc1ffb7943e9f30a66cbd43152681ecdf4e23f5;838edeaf6027a7b251931426c5e6141bc083d380;85233ef0d3816a2578a89461b3452a7967dc6b10;909af60a8dc1450379c93e430c641041c7105f12;91414f882324b517afb833d11a5e36f2467531c2;93133c1f765c82483f7207f8c4e98fa764f2432c;94f06d062c4a5524f9bcf54c4a8c4e5242286405;abdeda0827cc75aab763c6f62f879c54713d7ae0;b13bfd870f6ff71d47e22d0ee0c58d1b95e6edc5;b438cbf5335046f4531b99766d8f230a380c7598;bad5af65f734a717ac78d0b4d5c46ab515f563fd;bc8cb1ea65fda308863018f363865ef724b720e8;c28dd1155147c118861c8d881cf2101896b7a4d4;cbfd4ea75c6aa98204a5a3cc19ff0b04995c60d2;d66cc8a7705eb937e8ccab3909128cae54938b8b;e40139d348697b9928ce29194f2f8e129278267e;e7d0274a80120cb6c8ea9296a9ab1b1e7b3a0b16;eb22ddc7dcca1c606bf5950dc508fc301335d23e;eb7f0ab7e1e6556e235ff53a42db94fd85826bb0;ebef7286d07047deaafec27f0f86c9dd91060520;f66b237201f95358295b91fb6ef45f4babe7cbf3;f6fc0bc30f5ec2c3baf249e6c612ddb91fdd6ab6" />
          <attvalue for="4" value="quantities.quantity.Quantity" />
          <attvalue for="16" value="(96, 126)" />
          <attvalue for="15" value="float64" />
          <attvalue for="18" value="1.0 uV**2/Hz" />
          <attvalue for="9" value="&lt;[191.0,191.0];[192.0,192.0];[196.0,196.0];[197.0,197.0];[201.0,201.0];[202.0,202.0];[206.0,206.0];[207.0,207.0];[211.0,211.0];[212.0,212.0];[216.0,216.0];[217.0,217.0];[221.0,221.0];[222.0,222.0];[226.0,226.0];[227.0,227.0];[231.0,231.0];[232.0,232.0];[236.0,236.0];[237.0,237.0];[241.0,241.0];[242.0,242.0];[246.0,246.0];[247.0,247.0];[251.0,251.0];[252.0,252.0];[256.0,256.0];[257.0,257.0];[261.0,261.0];[262.0,262.0];[266.0,266.0];[267.0,267.0];[271.0,271.0];[272.0,272.0];[276.0,276.0];[277.0,277.0];[281.0,281.0];[282.0,282.0];[286.0,286.0];[287.0,287.0];[291.0,291.0];[292.0,292.0];[296.0,296.0];[297.0,297.0];[301.0,301.0];[302.0,302.0];[306.0,306.0];[307.0,307.0];[311.0,311.0];[312.0,312.0];[316.0,316.0];[317.0,317.0];[321.0,321.0];[322.0,322.0];[326.0,326.0];[327.0,327.0];[331.0,331.0];[332.0,332.0];[336.0,336.0];[337.0,337.0];[341.0,341.0];[342.0,342.0];[346.0,346.0];[347.0,347.0];[351.0,351.0];[352.0,352.0];[356.0,356.0];[357.0,357.0];[361.0,361.0];[362.0,362.0];[366.0,366.0];[367.0,367.0]&gt;" />
        </attvalues>
      </node>
      <node id="Step 93" label="Quantity">
        <attvalues>
          <attvalue for="0" value="urn:fz-juelich.de:alpaca:object:Python:quantities.quantity.Quantity:f24b420bb57d736ab66f89c6b5ba768492495108;urn:fz-juelich.de:alpaca:object:Python:quantities.quantity.Quantity:643ac6857748dbd0f7642e9ffe5b0efc070607fa;urn:fz-juelich.de:alpaca:object:Python:quantities.quantity.Quantity:52a3eb2909ab042e5d09a92fc82d646c2feec1f2;urn:fz-juelich.de:alpaca:object:Python:quantities.quantity.Quantity:f11501358f5d14596a1a7d03f8e90ccabdb81169;urn:fz-juelich.de:alpaca:object:Python:quantities.quantity.Quantity:52378f79fde86831ac5f884873bdfa13a6e0734c;urn:fz-juelich.de:alpaca:object:Python:quantities.quantity.Quantity:0a6e09fbd73502a583472ca24b1af403d7a436b6;urn:fz-juelich.de:alpaca:object:Python:quantities.quantity.Quantity:e740d8572866366ba8ab1accb5c434406bccd596;urn:fz-juelich.de:alpaca:object:Python:quantities.quantity.Quantity:a95fcc5a87436083d311c75a90083e080c62f77d;urn:fz-juelich.de:alpaca:object:Python:quantities.quantity.Quantity:42cccb88ebc400f05595d3f87ddb3ef05eb11031;urn:fz-juelich.de:alpaca:object:Python:quantities.quantity.Quantity:9ab150caa91fa2ec29a9110804c8bf7c210edb1f;urn:fz-juelich.de:alpaca:object:Python:quantities.quantity.Quantity:61bd3881a23e5222c284bbaa63d3bbc7061a2a43;urn:fz-juelich.de:alpaca:object:Python:quantities.quantity.Quantity:167cd8000859fa4c974273a32c13562054292713;urn:fz-juelich.de:alpaca:object:Python:quantities.quantity.Quantity:4a69ee46c8280a2371813cf8205e7b1df90eda36;urn:fz-juelich.de:alpaca:object:Python:quantities.quantity.Quantity:4a89503ede9aec7556e246e12f20f8c35365274d;urn:fz-juelich.de:alpaca:object:Python:quantities.quantity.Quantity:34f87f030ddda471de72cb62225ed8c4c5c00671;urn:fz-juelich.de:alpaca:object:Python:quantities.quantity.Quantity:62e437cad8ca0b4213f2a20c5170c98818ccd654;urn:fz-juelich.de:alpaca:object:Python:quantities.quantity.Quantity:4d17f51ca6cffbeec90a9358735c423e5d83b6e0;urn:fz-juelich.de:alpaca:object:Python:quantities.quantity.Quantity:2626b0466130c746bbbd99587a06dc57f0e01d75;urn:fz-juelich.de:alpaca:object:Python:quantities.quantity.Quantity:ae08e835aa2a02785f373fe073769023f9d49083;urn:fz-juelich.de:alpaca:object:Python:quantities.quantity.Quantity:cdc4bf7efa032285ef2a588d38057e8eadbc442c;urn:fz-juelich.de:alpaca:object:Python:quantities.quantity.Quantity:9046495970e667bb8db849228a56f6653b4b2ec9;urn:fz-juelich.de:alpaca:object:Python:quantities.quantity.Quantity:ed4c78d7b27bf71a647333987382f79b79ce9964;urn:fz-juelich.de:alpaca:object:Python:quantities.quantity.Quantity:a8b4caa572eaae053a4023434b85b5a334e69a8f;urn:fz-juelich.de:alpaca:object:Python:quantities.quantity.Quantity:791346c10deae9a94cface51b3df282a53d8c199;urn:fz-juelich.de:alpaca:object:Python:quantities.quantity.Quantity:1211e58b6c1f84ef946d135d0ae36142eaa6ee85;urn:fz-juelich.de:alpaca:object:Python:quantities.quantity.Quantity:57b60ed861673df0328d52cb9838ac6ddb8af279;urn:fz-juelich.de:alpaca:object:Python:quantities.quantity.Quantity:9e2ada12cf52bf37f49941688c03b9e0f17064fc;urn:fz-juelich.de:alpaca:object:Python:quantities.quantity.Quantity:b333c5263676358afbae5e7552029921e70eabfc;urn:fz-juelich.de:alpaca:object:Python:quantities.quantity.Quantity:12b560f8c0f3981f437e5b91b6cb2689a985f0d3;urn:fz-juelich.de:alpaca:object:Python:quantities.quantity.Quantity:16a5190a85132c96502c3f503bbf2b0f8d545441" />
          <attvalue for="1" value="30" />
          <attvalue for="2" value="object" />
          <attvalue for="3" value="0a6e09fbd73502a583472ca24b1af403d7a436b6;1211e58b6c1f84ef946d135d0ae36142eaa6ee85;12b560f8c0f3981f437e5b91b6cb2689a985f0d3;167cd8000859fa4c974273a32c13562054292713;16a5190a85132c96502c3f503bbf2b0f8d545441;2626b0466130c746bbbd99587a06dc57f0e01d75;34f87f030ddda471de72cb62225ed8c4c5c00671;42cccb88ebc400f05595d3f87ddb3ef05eb11031;4a69ee46c8280a2371813cf8205e7b1df90eda36;4a89503ede9aec7556e246e12f20f8c35365274d;4d17f51ca6cffbeec90a9358735c423e5d83b6e0;52378f79fde86831ac5f884873bdfa13a6e0734c;52a3eb2909ab042e5d09a92fc82d646c2feec1f2;57b60ed861673df0328d52cb9838ac6ddb8af279;61bd3881a23e5222c284bbaa63d3bbc7061a2a43;62e437cad8ca0b4213f2a20c5170c98818ccd654;643ac6857748dbd0f7642e9ffe5b0efc070607fa;791346c10deae9a94cface51b3df282a53d8c199;9046495970e667bb8db849228a56f6653b4b2ec9;9ab150caa91fa2ec29a9110804c8bf7c210edb1f;9e2ada12cf52bf37f49941688c03b9e0f17064fc;a8b4caa572eaae053a4023434b85b5a334e69a8f;a95fcc5a87436083d311c75a90083e080c62f77d;ae08e835aa2a02785f373fe073769023f9d49083;b333c5263676358afbae5e7552029921e70eabfc;cdc4bf7efa032285ef2a588d38057e8eadbc442c;e740d8572866366ba8ab1accb5c434406bccd596;ed4c78d7b27bf71a647333987382f79b79ce9964;f11501358f5d14596a1a7d03f8e90ccabdb81169;f24b420bb57d736ab66f89c6b5ba768492495108" />
          <attvalue for="4" value="quantities.quantity.Quantity" />
          <attvalue for="18" value="1.0 uV**2/Hz" />
          <attvalue for="15" value="float64" />
          <attvalue for="16" value="(94, 126)" />
          <attvalue for="9" value="&lt;[1295.0,1295.0];[1296.0,1296.0];[1300.0,1300.0];[1301.0,1301.0];[1305.0,1305.0];[1306.0,1306.0];[1310.0,1310.0];[1311.0,1311.0];[1315.0,1315.0];[1316.0,1316.0];[1320.0,1320.0];[1321.0,1321.0];[1325.0,1325.0];[1326.0,1326.0];[1330.0,1330.0];[1331.0,1331.0];[1335.0,1335.0];[1336.0,1336.0];[1340.0,1340.0];[1341.0,1341.0];[1345.0,1345.0];[1346.0,1346.0];[1350.0,1350.0];[1351.0,1351.0];[1355.0,1355.0];[1356.0,1356.0];[1360.0,1360.0];[1361.0,1361.0];[1365.0,1365.0];[1366.0,1366.0];[1370.0,1370.0];[1371.0,1371.0];[1375.0,1375.0];[1376.0,1376.0];[1380.0,1380.0];[1381.0,1381.0];[1385.0,1385.0];[1386.0,1386.0];[1390.0,1390.0];[1391.0,1391.0];[1395.0,1395.0];[1396.0,1396.0];[1400.0,1400.0];[1401.0,1401.0];[1405.0,1405.0];[1406.0,1406.0];[1410.0,1410.0];[1411.0,1411.0];[1415.0,1415.0];[1416.0,1416.0];[1420.0,1420.0];[1421.0,1421.0];[1425.0,1425.0];[1426.0,1426.0];[1430.0,1430.0];[1431.0,1431.0];[1435.0,1435.0];[1436.0,1436.0];[1440.0,1440.0];[1441.0,1441.0]&gt;" />
        </attvalues>
      </node>
      <node id="Step 94" label="Quantity">
        <attvalues>
          <attvalue for="0" value="urn:fz-juelich.de:alpaca:object:Python:quantities.quantity.Quantity:da044c0427172cee9f5bc4c48d51d9dcb44334db;urn:fz-juelich.de:alpaca:object:Python:quantities.quantity.Quantity:892de3f30587f686f06d5e12f1d436e59e4e57e0;urn:fz-juelich.de:alpaca:object:Python:quantities.quantity.Quantity:5ac5dd974d6ebf897692d76efc4188f82ad45b16;urn:fz-juelich.de:alpaca:object:Python:quantities.quantity.Quantity:6c5f1a266543f367b0dfffd5d60a14edd0295f45;urn:fz-juelich.de:alpaca:object:Python:quantities.quantity.Quantity:dfb363404a4232a4c992e72bf90f936d1d0e3c22;urn:fz-juelich.de:alpaca:object:Python:quantities.quantity.Quantity:11ff14f72f77e397616ed459093ec264b1445056;urn:fz-juelich.de:alpaca:object:Python:quantities.quantity.Quantity:68d89bc5f13dd82a8eb1b945289c521c4986de66;urn:fz-juelich.de:alpaca:object:Python:quantities.quantity.Quantity:688180f2e97c5e725c6b766ccb582cb8741c7d38;urn:fz-juelich.de:alpaca:object:Python:quantities.quantity.Quantity:30dc0024b6f576ca004ed76e4758d6965c3e3d4f;urn:fz-juelich.de:alpaca:object:Python:quantities.quantity.Quantity:2de1ee27f6dbb32a7d8b2e10fb238f5e94b31be3;urn:fz-juelich.de:alpaca:object:Python:quantities.quantity.Quantity:4b5647cb959b3e2b496cd2744016a48616073c7f;urn:fz-juelich.de:alpaca:object:Python:quantities.quantity.Quantity:4b3d2a5c4a2f1e7d6fdb1c4f574447c45f593911;urn:fz-juelich.de:alpaca:object:Python:quantities.quantity.Quantity:a25e8649e3fed6f8cd6b706d4f0306e2002ee02e;urn:fz-juelich.de:alpaca:object:Python:quantities.quantity.Quantity:487ade691f850f9f6320bc8c616d448d0bf77105;urn:fz-juelich.de:alpaca:object:Python:quantities.quantity.Quantity:2749820eacaff2311309bc73bc7049f22ed61228;urn:fz-juelich.de:alpaca:object:Python:quantities.quantity.Quantity:9541d18aafc92523db4d300e23762d9a555e5662;urn:fz-juelich.de:alpaca:object:Python:quantities.quantity.Quantity:ed6e1f461e2b39d410332e3db10fc56aa4fcbc93;urn:fz-juelich.de:alpaca:object:Python:quantities.quantity.Quantity:14ec688e7ec27a31126fd701504b5e1719a0c982;urn:fz-juelich.de:alpaca:object:Python:quantities.quantity.Quantity:9b5c5ce4ee456f415266859f227109a2f4abc742;urn:fz-juelich.de:alpaca:object:Python:quantities.quantity.Quantity:a94acd2c13b63fe1ad7253ad47283c74422943c6;urn:fz-juelich.de:alpaca:object:Python:quantities.quantity.Quantity:cf9e4457d43c6939aae147fed0dc3bd257bc028f;urn:fz-juelich.de:alpaca:object:Python:quantities.quantity.Quantity:b4e4a787ea3f59e2d510303e400b3218acb60689;urn:fz-juelich.de:alpaca:object:Python:quantities.quantity.Quantity:133cb00552bc3da79df7e194861548dd722ac892;urn:fz-juelich.de:alpaca:object:Python:quantities.quantity.Quantity:e087b452f3d5a97ce8b89216addd21532f7808f7;urn:fz-juelich.de:alpaca:object:Python:quantities.quantity.Quantity:627340bf49733a8008b78db9275e0662111ffe84;urn:fz-juelich.de:alpaca:object:Python:quantities.quantity.Quantity:84ef27650856b5c08c73c61fd3be973204ce718d;urn:fz-juelich.de:alpaca:object:Python:quantities.quantity.Quantity:ca79c8570c8b581d601664d2134614a211942ae9;urn:fz-juelich.de:alpaca:object:Python:quantities.quantity.Quantity:3788baf2097eae3d25fe7f2e493ccc0e7da8a104;urn:fz-juelich.de:alpaca:object:Python:quantities.quantity.Quantity:0d4e92d6777246c76937bb3d20b44308bae38f30;urn:fz-juelich.de:alpaca:object:Python:quantities.quantity.Quantity:847e395b4768899e03ab310b511d0b5b33332888;urn:fz-juelich.de:alpaca:object:Python:quantities.quantity.Quantity:4a2df16f2041dcb9aa1e4d0833f12b859ffba20f" />
          <attvalue for="1" value="31" />
          <attvalue for="2" value="object" />
          <attvalue for="3" value="0d4e92d6777246c76937bb3d20b44308bae38f30;11ff14f72f77e397616ed459093ec264b1445056;133cb00552bc3da79df7e194861548dd722ac892;14ec688e7ec27a31126fd701504b5e1719a0c982;2749820eacaff2311309bc73bc7049f22ed61228;2de1ee27f6dbb32a7d8b2e10fb238f5e94b31be3;30dc0024b6f576ca004ed76e4758d6965c3e3d4f;3788baf2097eae3d25fe7f2e493ccc0e7da8a104;487ade691f850f9f6320bc8c616d448d0bf77105;4a2df16f2041dcb9aa1e4d0833f12b859ffba20f;4b3d2a5c4a2f1e7d6fdb1c4f574447c45f593911;4b5647cb959b3e2b496cd2744016a48616073c7f;5ac5dd974d6ebf897692d76efc4188f82ad45b16;627340bf49733a8008b78db9275e0662111ffe84;688180f2e97c5e725c6b766ccb582cb8741c7d38;68d89bc5f13dd82a8eb1b945289c521c4986de66;6c5f1a266543f367b0dfffd5d60a14edd0295f45;847e395b4768899e03ab310b511d0b5b33332888;84ef27650856b5c08c73c61fd3be973204ce718d;892de3f30587f686f06d5e12f1d436e59e4e57e0;9541d18aafc92523db4d300e23762d9a555e5662;9b5c5ce4ee456f415266859f227109a2f4abc742;a25e8649e3fed6f8cd6b706d4f0306e2002ee02e;a94acd2c13b63fe1ad7253ad47283c74422943c6;b4e4a787ea3f59e2d510303e400b3218acb60689;ca79c8570c8b581d601664d2134614a211942ae9;cf9e4457d43c6939aae147fed0dc3bd257bc028f;da044c0427172cee9f5bc4c48d51d9dcb44334db;dfb363404a4232a4c992e72bf90f936d1d0e3c22;e087b452f3d5a97ce8b89216addd21532f7808f7;ed6e1f461e2b39d410332e3db10fc56aa4fcbc93" />
          <attvalue for="4" value="quantities.quantity.Quantity" />
          <attvalue for="16" value="(94, 126)" />
          <attvalue for="15" value="float64" />
          <attvalue for="18" value="1.0 uV**2/Hz" />
          <attvalue for="9" value="&lt;[749.0,749.0];[750.0,750.0];[754.0,754.0];[755.0,755.0];[759.0,759.0];[760.0,760.0];[764.0,764.0];[765.0,765.0];[769.0,769.0];[770.0,770.0];[774.0,774.0];[775.0,775.0];[779.0,779.0];[780.0,780.0];[784.0,784.0];[785.0,785.0];[789.0,789.0];[790.0,790.0];[794.0,794.0];[795.0,795.0];[799.0,799.0];[800.0,800.0];[804.0,804.0];[805.0,805.0];[809.0,809.0];[810.0,810.0];[814.0,814.0];[815.0,815.0];[819.0,819.0];[820.0,820.0];[824.0,824.0];[825.0,825.0];[829.0,829.0];[830.0,830.0];[834.0,834.0];[835.0,835.0];[839.0,839.0];[840.0,840.0];[844.0,844.0];[845.0,845.0];[849.0,849.0];[850.0,850.0];[854.0,854.0];[855.0,855.0];[859.0,859.0];[860.0,860.0];[864.0,864.0];[865.0,865.0];[869.0,869.0];[870.0,870.0];[874.0,874.0];[875.0,875.0];[879.0,879.0];[880.0,880.0];[884.0,884.0];[885.0,885.0];[889.0,889.0];[890.0,890.0];[894.0,894.0];[895.0,895.0];[899.0,899.0];[900.0,900.0]&gt;" />
        </attvalues>
      </node>
      <node id="Step 95" label="Quantity">
        <attvalues>
          <attvalue for="0" value="urn:fz-juelich.de:alpaca:object:Python:quantities.quantity.Quantity:a5f89509f741e54ab614931088767cb0bd89bb02;urn:fz-juelich.de:alpaca:object:Python:quantities.quantity.Quantity:82badb5127381db697dece0d8d05d1380e53a492;urn:fz-juelich.de:alpaca:object:Python:quantities.quantity.Quantity:e2db71b68892ce053819ff3d05c78f329312d18c;urn:fz-juelich.de:alpaca:object:Python:quantities.quantity.Quantity:95bc5feeef043319c601333a97a4331828ae47a9;urn:fz-juelich.de:alpaca:object:Python:quantities.quantity.Quantity:0a25abb02bc64d7b286566e68d65646816e275f3;urn:fz-juelich.de:alpaca:object:Python:quantities.quantity.Quantity:1cb2c1f4d53f4cb8d53b0480d0f540d7fa4566ec;urn:fz-juelich.de:alpaca:object:Python:quantities.quantity.Quantity:5e187931de5d05326c17da6de191723569e2bd9d;urn:fz-juelich.de:alpaca:object:Python:quantities.quantity.Quantity:e42f6f9a6530b7b903b159314ca0b3165a1bc30a;urn:fz-juelich.de:alpaca:object:Python:quantities.quantity.Quantity:1132d41f504671a924b0495b2db3860822eba14c;urn:fz-juelich.de:alpaca:object:Python:quantities.quantity.Quantity:e964a665a564e2ca4f66520be50d158f1f6ae6e4;urn:fz-juelich.de:alpaca:object:Python:quantities.quantity.Quantity:640fdb4bc3b8ebfd48bf71105eaa37c097051425;urn:fz-juelich.de:alpaca:object:Python:quantities.quantity.Quantity:4854e3285ecbb8d0323ed9d5a6908c7067601ae4;urn:fz-juelich.de:alpaca:object:Python:quantities.quantity.Quantity:a94e9db1bbb2803c55625a2cad6b492229e34959;urn:fz-juelich.de:alpaca:object:Python:quantities.quantity.Quantity:49b4576b11b1b83608decf836e0bc57df43bc140;urn:fz-juelich.de:alpaca:object:Python:quantities.quantity.Quantity:1475a76e6285c569bb3f9a928996a62ba1ce20ca;urn:fz-juelich.de:alpaca:object:Python:quantities.quantity.Quantity:7b242e1e471af454b65685434b79f39eea43e696;urn:fz-juelich.de:alpaca:object:Python:quantities.quantity.Quantity:58d7a8d8e27122f853c101bb708d583defba7336;urn:fz-juelich.de:alpaca:object:Python:quantities.quantity.Quantity:61aaca3d9b81710d3f8caf6655820a1f2b88383f;urn:fz-juelich.de:alpaca:object:Python:quantities.quantity.Quantity:84c2d212cfae7e2b7d4eba87abc08929556b4545;urn:fz-juelich.de:alpaca:object:Python:quantities.quantity.Quantity:982f038323d876970a4873260db6568f6163ef82;urn:fz-juelich.de:alpaca:object:Python:quantities.quantity.Quantity:8a05bd53cd5eb023c7d7a91c10bf4c584f59620a;urn:fz-juelich.de:alpaca:object:Python:quantities.quantity.Quantity:bcec9eba5c9d058c8a14c0457b79921f8a09d667;urn:fz-juelich.de:alpaca:object:Python:quantities.quantity.Quantity:830c100f540a10737e48a789f50fd88843ee7d3f;urn:fz-juelich.de:alpaca:object:Python:quantities.quantity.Quantity:f6a0aa437bab2a4ec177f3c4143cba049a6cfca5;urn:fz-juelich.de:alpaca:object:Python:quantities.quantity.Quantity:c5beb0cf56b8ba13f7c38e8658415b6c4fedf2e4;urn:fz-juelich.de:alpaca:object:Python:quantities.quantity.Quantity:f1d7b85b5b2f7c2dea01113a1194fad3a69262a1;urn:fz-juelich.de:alpaca:object:Python:quantities.quantity.Quantity:ecf36ff79aed511497b8eb3392558a64520b5fb4;urn:fz-juelich.de:alpaca:object:Python:quantities.quantity.Quantity:0be6c6a354eecb33a2df21f4d1b90efbfbafbefa;urn:fz-juelich.de:alpaca:object:Python:quantities.quantity.Quantity:ac8965da22793103f737310854cfd58fda1a2d79;urn:fz-juelich.de:alpaca:object:Python:quantities.quantity.Quantity:625d4fd178c844dd99483258ee899e578be68491;urn:fz-juelich.de:alpaca:object:Python:quantities.quantity.Quantity:12d9923aa1ebe318fb6e932d5193cd784fe18fac;urn:fz-juelich.de:alpaca:object:Python:quantities.quantity.Quantity:5a3dbe420b9050515ff606575f2819eb5f09e744;urn:fz-juelich.de:alpaca:object:Python:quantities.quantity.Quantity:e799a7b400fb738315e781ca7d2e813fc5ef31a1" />
          <attvalue for="1" value="33" />
          <attvalue for="2" value="object" />
          <attvalue for="3" value="0a25abb02bc64d7b286566e68d65646816e275f3;0be6c6a354eecb33a2df21f4d1b90efbfbafbefa;1132d41f504671a924b0495b2db3860822eba14c;12d9923aa1ebe318fb6e932d5193cd784fe18fac;1475a76e6285c569bb3f9a928996a62ba1ce20ca;1cb2c1f4d53f4cb8d53b0480d0f540d7fa4566ec;4854e3285ecbb8d0323ed9d5a6908c7067601ae4;49b4576b11b1b83608decf836e0bc57df43bc140;58d7a8d8e27122f853c101bb708d583defba7336;5a3dbe420b9050515ff606575f2819eb5f09e744;5e187931de5d05326c17da6de191723569e2bd9d;61aaca3d9b81710d3f8caf6655820a1f2b88383f;625d4fd178c844dd99483258ee899e578be68491;640fdb4bc3b8ebfd48bf71105eaa37c097051425;7b242e1e471af454b65685434b79f39eea43e696;82badb5127381db697dece0d8d05d1380e53a492;830c100f540a10737e48a789f50fd88843ee7d3f;84c2d212cfae7e2b7d4eba87abc08929556b4545;8a05bd53cd5eb023c7d7a91c10bf4c584f59620a;95bc5feeef043319c601333a97a4331828ae47a9;982f038323d876970a4873260db6568f6163ef82;a5f89509f741e54ab614931088767cb0bd89bb02;a94e9db1bbb2803c55625a2cad6b492229e34959;ac8965da22793103f737310854cfd58fda1a2d79;bcec9eba5c9d058c8a14c0457b79921f8a09d667;c5beb0cf56b8ba13f7c38e8658415b6c4fedf2e4;e2db71b68892ce053819ff3d05c78f329312d18c;e42f6f9a6530b7b903b159314ca0b3165a1bc30a;e799a7b400fb738315e781ca7d2e813fc5ef31a1;e964a665a564e2ca4f66520be50d158f1f6ae6e4;ecf36ff79aed511497b8eb3392558a64520b5fb4;f1d7b85b5b2f7c2dea01113a1194fad3a69262a1;f6a0aa437bab2a4ec177f3c4143cba049a6cfca5" />
          <attvalue for="4" value="quantities.quantity.Quantity" />
          <attvalue for="15" value="float64" />
          <attvalue for="18" value="1.0 uV**2/Hz" />
          <attvalue for="16" value="(94, 126)" />
          <attvalue for="9" value="&lt;[1001.0,1001.0];[1002.0,1002.0];[1006.0,1006.0];[1007.0,1007.0];[1011.0,1011.0];[1012.0,1012.0];[1016.0,1016.0];[1017.0,1017.0];[1021.0,1021.0];[1022.0,1022.0];[1026.0,1026.0];[1027.0,1027.0];[1031.0,1031.0];[1032.0,1032.0];[1036.0,1036.0];[1037.0,1037.0];[1041.0,1041.0];[1042.0,1042.0];[1046.0,1046.0];[1047.0,1047.0];[1051.0,1051.0];[1052.0,1052.0];[1056.0,1056.0];[1057.0,1057.0];[1061.0,1061.0];[1062.0,1062.0];[1066.0,1066.0];[1067.0,1067.0];[1071.0,1071.0];[1072.0,1072.0];[911.0,911.0];[912.0,912.0];[916.0,916.0];[917.0,917.0];[921.0,921.0];[922.0,922.0];[926.0,926.0];[927.0,927.0];[931.0,931.0];[932.0,932.0];[936.0,936.0];[937.0,937.0];[941.0,941.0];[942.0,942.0];[946.0,946.0];[947.0,947.0];[951.0,951.0];[952.0,952.0];[956.0,956.0];[957.0,957.0];[961.0,961.0];[962.0,962.0];[966.0,966.0];[967.0,967.0];[971.0,971.0];[972.0,972.0];[976.0,976.0];[977.0,977.0];[981.0,981.0];[982.0,982.0];[986.0,986.0];[987.0,987.0];[991.0,991.0];[992.0,992.0];[996.0,996.0];[997.0,997.0]&gt;" />
        </attvalues>
      </node>
      <node id="Step 96" label="welch_psd">
        <attvalues>
[truncated: 590,200 more chars]
