# Supplementary material for: Facilitating the Sharing of Electrophysiology Data Analysis Results Through In-Depth Provenance Capture
Source: eNeuro. 2024 Jun 7;11(6):ENEURO.0476-23.2024. doi: 10.1523/ENEURO.0476-23.2024 (PMC11181106; doi:10.1523/ENEURO.0476-23.2024)
Supplement: Extended Data 2 — Download Extended Data 2, ZIP file. [file eneuro-11-ENEURO.0476-23.2024-s002.zip › outputs/provenance/environment.txt]

Python 3.9.0
Package         Version
--------------- ---------
alpaca          0.1.0
certifi         2022.12.7
cycler          0.11.0
dill            0.3.3
docopt          0.6.2
elephant        0.11.2
fonttools       4.25.0
h5py            3.8.0
isodate         0.6.1
joblib          1.2.0
kiwisolver      1.4.2
lxml            4.9.2
matplotlib      3.5.1
mkl-fft         1.3.1
mkl-random      1.2.2
mkl-service     2.4.0
munkres         1.1.4
neo             0.11.1
networkx        3.0
nixio           1.5.3
numpy           1.22.3
odML            1.5.1
packaging       22.0
pathlib         1.0.1
Pillow          9.0.1
pip             22.3.1
pyparsing       3.0.9
python-dateutil 2.8.2
PyYAML          6.0
quantities      0.13.0
rdflib          6.2.0
scipy           1.6.2
setuptools      65.6.3
sip             4.19.13
six             1.16.0
tornado         6.1
tqdm            4.64.1
wheel           0.37.1
alpaca @ git+ssh://git@github.com/INM-6/alpaca.git@2863c1ec4baacbf5cc5ebc380496e9d14af38ea2
certifi @ file:///croot/certifi_1671487769961/work/certifi
cycler @ file:///tmp/build/80754af9/cycler_1637851556182/work
dill==0.3.3
docopt==0.6.2
elephant==0.11.2
fonttools==4.25.0
h5py==3.8.0
isodate==0.6.1
joblib==1.2.0
kiwisolver @ file:///opt/conda/conda-bld/kiwisolver_1653292039266/work
lxml==4.9.2
matplotlib @ file:///tmp/build/80754af9/matplotlib-suite_1647441664166/work
mkl-fft==1.3.1
mkl-random @ file:///tmp/build/80754af9/mkl_random_1626186066731/work
mkl-service==2.4.0
munkres==1.1.4
neo==0.11.1
networkx==3.0
nixio==1.5.3
numpy @ file:///opt/conda/conda-bld/numpy_and_numpy_base_1652801679809/work
odML==1.5.1
packaging @ file:///croot/packaging_1671697413597/work
pathlib==1.0.1
Pillow==9.0.1
pyparsing @ file:///opt/conda/conda-bld/pyparsing_1661452539315/work
python-dateutil @ file:///tmp/build/80754af9/python-dateutil_1626374649649/work
PyYAML==6.0
quantities==0.13.0
rdflib==6.2.0
scipy @ file:///tmp/build/80754af9/scipy_1618855955483/work
sip==4.19.13
six @ file:///tmp/build/80754af9/six_1644875935023/work
tornado @ file:///tmp/build/80754af9/tornado_1606942317143/work
tqdm==4.64.1
