# Supplementary material for: Facilitating the Sharing of Electrophysiology Data Analysis Results Through In-Depth Provenance Capture
Source: eNeuro. 2024 Jun 7;11(6):ENEURO.0476-23.2024. doi: 10.1523/ENEURO.0476-23.2024 (PMC11181106; doi:10.1523/ENEURO.0476-23.2024)
Supplement: Extended Data 2 — Download Extended Data 2, ZIP file. [file eneuro-11-ENEURO.0476-23.2024-s002.zip › outputs/provenance_mpi/R2G_PSD_all_subjects.gexf]

<?xml version='1.0' encoding='utf-8'?>
<gexf xmlns="http://www.gexf.net/1.2draft" xmlns:xsi="http://www.w3.org/2001/XMLSchema-instance" xsi:schemaLocation="http://www.gexf.net/1.2draft http://www.gexf.net/1.2draft/gexf.xsd" version="1.2">
  <meta lastmodifieddate="2024-02-07">
    <creator>NetworkX 3.2.1</creator>
  </meta>
  <graph defaultedgetype="directed" mode="static" name="">
    <attributes mode="static" class="edge">
      <attribute id="62" title="membership" type="boolean" />
    </attributes>
    <attributes mode="static" class="node">
      <attribute id="0" title="type" type="string" />
      <attribute id="1" title="data_hash" type="string" />
      <attribute id="2" title="Python_name" type="string" />
      <attribute id="3" title="description" type="string" />
      <attribute id="4" title="name" type="string" />
      <attribute id="5" title="file_origin" type="string" />
      <attribute id="6" title="subject_name" type="string" />
      <attribute id="7" title="Time Interval" type="string" />
      <attribute id="8" title="t_start" type="string" />
      <attribute id="9" title="t_stop" type="string" />
      <attribute id="10" title="belongs_to_trialtype" type="string" />
      <attribute id="11" title="trial_event_labels" type="string" />
      <attribute id="12" title="performance_in_trial_str" type="string" />
      <attribute id="13" title="shape" type="string" />
      <attribute id="14" title="dtype" type="string" />
      <attribute id="15" title="_sampling_rate" type="string" />
      <attribute id="16" title="units" type="string" />
      <attribute id="17" title="channel_names" type="string" />
      <attribute id="18" title="hash_type" type="string" />
      <attribute id="19" title="File_path" type="string" />
      <attribute id="20" title="execution_id" type="string" />
      <attribute id="21" title="execution_order" type="long" />
      <attribute id="22" title="save_plot:kwargs" type="string" />
      <attribute id="23" title="cut_segment_by_epoch:reset_time" type="string" />
      <attribute id="24" title="create_main_plot_objects:title" type="string" />
      <attribute id="25" title="create_main_plot_objects:n_subjects" type="string" />
      <attribute id="26" title="butter:filter_function" type="string" />
      <attribute id="27" title="butter:sampling_frequency" type="string" />
      <attribute id="28" title="butter:lowpass_frequency" type="string" />
      <attribute id="29" title="butter:axis" type="string" />
      <attribute id="30" title="butter:highpass_frequency" type="string" />
      <attribute id="31" title="butter:order" type="string" />
      <attribute id="32" title="select_channels:skip_channels" type="string" />
      <attribute id="33" title="get_events:properties" type="string" />
      <attribute id="34" title="sem:nan_policy" type="string" />
      <attribute id="35" title="sem:ddof" type="string" />
      <attribute id="36" title="sem:axis" type="string" />
      <attribute id="37" title="mean:keepdims" type="string" />
      <attribute id="38" title="mean:axis" type="string" />
      <attribute id="39" title="mean:out" type="string" />
      <attribute id="40" title="mean:dtype" type="string" />
      <attribute id="41" title="mean:where" type="string" />
      <attribute id="42" title="welch_psd:fs" type="string" />
      <attribute id="43" title="welch_psd:len_segment" type="string" />
      <attribute id="44" title="welch_psd:axis" type="string" />
      <attribute id="45" title="welch_psd:scaling" type="string" />
      <attribute id="46" title="welch_psd:return_onesided" type="string" />
      <attribute id="47" title="welch_psd:overlap" type="string" />
      <attribute id="48" title="welch_psd:detrend" type="string" />
      <attribute id="49" title="welch_psd:window" type="string" />
      <attribute id="50" title="welch_psd:frequency_resolution" type="string" />
      <attribute id="51" title="welch_psd:n_segments" type="string" />
      <attribute id="52" title="welch_psd:nfft" type="string" />
      <attribute id="53" title="AnalogSignal.downsample:downsampling_factor" type="string" />
      <attribute id="54" title="plot_lfp_psd:sem_multiplier" type="string" />
      <attribute id="55" title="plot_lfp_psd:freq_range" type="string" />
      <attribute id="56" title="plot_lfp_psd:kwargs" type="string" />
      <attribute id="57" title="plot_lfp_psd:label" type="string" />
      <attribute id="58" title="add_epoch:attach_result" type="string" />
      <attribute id="59" title="add_epoch:event2" type="string" />
      <attribute id="60" title="add_epoch:post" type="string" />
      <attribute id="61" title="add_epoch:pre" type="string" />
    </attributes>
    <nodes>
      <node id="urn:fz-juelich.de:alpaca:object:Python:neo.core.block.Block:14c0366a2047eb61577e83784e9f6a4471bcdd5c" label="Block">
        <attvalues>
          <attvalue for="0" value="object" />
          <attvalue for="1" value="14c0366a2047eb61577e83784e9f6a4471bcdd5c" />
          <attvalue for="2" value="neo.core.block.Block" />
          <attvalue for="3" value="Block of reach-to-grasp project data from Blackrock file set." />
          <attvalue for="4" value="Reachgrasp Recording Data Block" />
          <attvalue for="5" value="None" />
          <attvalue for="6" value="monkey_N" />
          <attvalue for="7" value="&lt;[2.0,2.0];[3.0,3.0];[4.0,4.0];[5.0,5.0];[5.0,5.0];[5.0,5.0];[5.0,5.0];[5.0,5.0];[5.0,5.0];[5.0,5.0];[5.0,5.0];[5.0,5.0];[5.0,5.0];[5.0,5.0];[5.0,5.0];[5.0,5.0];[5.0,5.0];[5.0,5.0];[5.0,5.0];[5.0,5.0];[5.0,5.0];[5.0,5.0];[5.0,5.0];[5.0,5.0];[5.0,5.0];[5.0,5.0];[5.0,5.0];[5.0,5.0];[5.0,5.0];[5.0,5.0];[5.0,5.0];[5.0,5.0];[5.0,5.0];[5.0,5.0];[5.0,5.0];[5.0,5.0];[5.0,5.0];[5.0,5.0];[182.0,182.0];[183.0,183.0];[184.0,184.0];[184.0,184.0];[184.0,184.0];[184.0,184.0];[184.0,184.0];[184.0,184.0];[184.0,184.0];[184.0,184.0];[184.0,184.0];[184.0,184.0];[184.0,184.0];[184.0,184.0];[184.0,184.0];[184.0,184.0];[184.0,184.0];[184.0,184.0];[184.0,184.0];[184.0,184.0];[184.0,184.0];[184.0,184.0];[184.0,184.0];[184.0,184.0];[184.0,184.0];[184.0,184.0];[184.0,184.0];[184.0,184.0];[184.0,184.0];[184.0,184.0];[184.0,184.0];[184.0,184.0];[184.0,184.0];[184.0,184.0];[184.0,184.0];[184.0,184.0];[184.0,184.0];[184.0,184.0];[366.0,366.0];[367.0,367.0];[368.0,368.0];[368.0,368.0];[368.0,368.0];[368.0,368.0];[368.0,368.0];[368.0,368.0];[368.0,368.0];[368.0,368.0];[368.0,368.0];[368.0,368.0];[368.0,368.0];[368.0,368.0];[368.0,368.0];[368.0,368.0];[368.0,368.0];[368.0,368.0];[368.0,368.0];[368.0,368.0];[368.0,368.0];[368.0,368.0];[368.0,368.0];[368.0,368.0];[368.0,368.0];[368.0,368.0];[368.0,368.0];[368.0,368.0];[368.0,368.0];[368.0,368.0];[368.0,368.0];[368.0,368.0];[368.0,368.0];[368.0,368.0];[368.0,368.0];[368.0,368.0];[368.0,368.0];[545.0,545.0];[546.0,546.0];[547.0,547.0];[547.0,547.0];[547.0,547.0];[547.0,547.0];[547.0,547.0];[547.0,547.0];[547.0,547.0];[547.0,547.0];[547.0,547.0];[547.0,547.0];[547.0,547.0];[547.0,547.0];[547.0,547.0];[547.0,547.0];[547.0,547.0];[547.0,547.0];[547.0,547.0];[547.0,547.0];[547.0,547.0];[547.0,547.0];[547.0,547.0];[547.0,547.0];[547.0,547.0];[547.0,547.0];[547.0,547.0];[547.0,547.0];[547.0,547.0];[547.0,547.0];[547.0,547.0];[547.0,547.0];[547.0,547.0];[547.0,547.0];[547.0,547.0];[547.0,547.0];[547.0,547.0];[547.0,547.0]&gt;" />
        </attvalues>
      </node>
      <node id="urn:fz-juelich.de:alpaca:object:Python:neo.core.block.Block:15e72f8be2b25a06eeb09ab95204a2492a79da47" label="Block">
        <attvalues>
          <attvalue for="0" value="object" />
          <attvalue for="1" value="15e72f8be2b25a06eeb09ab95204a2492a79da47" />
          <attvalue for="2" value="neo.core.block.Block" />
          <attvalue for="3" value="Block of reach-to-grasp project data from Blackrock file set." />
          <attvalue for="4" value="Reachgrasp Recording Data Block" />
          <attvalue for="5" value="None" />
          <attvalue for="6" value="monkey_L" />
          <attvalue for="7" value="&lt;[1.0,1.0];[2.0,2.0];[3.0,3.0];[4.0,4.0];[4.0,4.0];[4.0,4.0];[4.0,4.0];[4.0,4.0];[4.0,4.0];[4.0,4.0];[4.0,4.0];[4.0,4.0];[4.0,4.0];[4.0,4.0];[4.0,4.0];[4.0,4.0];[4.0,4.0];[4.0,4.0];[4.0,4.0];[4.0,4.0];[4.0,4.0];[4.0,4.0];[4.0,4.0];[4.0,4.0];[4.0,4.0];[4.0,4.0];[4.0,4.0];[4.0,4.0];[4.0,4.0];[4.0,4.0];[4.0,4.0];[4.0,4.0];[4.0,4.0];[4.0,4.0];[161.0,161.0];[162.0,162.0];[163.0,163.0];[163.0,163.0];[163.0,163.0];[163.0,163.0];[163.0,163.0];[163.0,163.0];[163.0,163.0];[163.0,163.0];[163.0,163.0];[163.0,163.0];[163.0,163.0];[163.0,163.0];[163.0,163.0];[163.0,163.0];[163.0,163.0];[163.0,163.0];[163.0,163.0];[163.0,163.0];[163.0,163.0];[163.0,163.0];[163.0,163.0];[163.0,163.0];[163.0,163.0];[163.0,163.0];[163.0,163.0];[163.0,163.0];[163.0,163.0];[163.0,163.0];[163.0,163.0];[163.0,163.0];[163.0,163.0];[163.0,163.0];[163.0,163.0];[330.0,330.0];[331.0,331.0];[332.0,332.0];[332.0,332.0];[332.0,332.0];[332.0,332.0];[332.0,332.0];[332.0,332.0];[332.0,332.0];[332.0,332.0];[332.0,332.0];[332.0,332.0];[332.0,332.0];[332.0,332.0];[332.0,332.0];[332.0,332.0];[332.0,332.0];[332.0,332.0];[332.0,332.0];[332.0,332.0];[332.0,332.0];[332.0,332.0];[332.0,332.0];[332.0,332.0];[332.0,332.0];[332.0,332.0];[332.0,332.0];[332.0,332.0];[332.0,332.0];[332.0,332.0];[332.0,332.0];[332.0,332.0];[332.0,332.0];[332.0,332.0];[332.0,332.0];[332.0,332.0];[332.0,332.0];[332.0,332.0];[332.0,332.0];[332.0,332.0];[332.0,332.0];[332.0,332.0];[332.0,332.0];[539.0,539.0];[540.0,540.0];[541.0,541.0];[541.0,541.0];[541.0,541.0];[541.0,541.0];[541.0,541.0];[541.0,541.0];[541.0,541.0];[541.0,541.0];[541.0,541.0];[541.0,541.0];[541.0,541.0];[541.0,541.0];[541.0,541.0];[541.0,541.0];[541.0,541.0];[541.0,541.0];[541.0,541.0];[541.0,541.0];[541.0,541.0];[541.0,541.0];[541.0,541.0];[541.0,541.0];[541.0,541.0];[541.0,541.0];[541.0,541.0];[541.0,541.0];[541.0,541.0];[541.0,541.0];[541.0,541.0];[541.0,541.0]&gt;" />
        </attvalues>
      </node>
      <node id="urn:fz-juelich.de:alpaca:object:Python:neo.core.segment.Segment:0020adfd1eb00fc45884dc162f074c4cad6d9fb5" label="Segment">
        <attvalues>
          <attvalue for="0" value="object" />
          <attvalue for="1" value="0020adfd1eb00fc45884dc162f074c4cad6d9fb5" />
          <attvalue for="2" value="neo.core.segment.Segment" />
          <attvalue for="3" value="Segment containing data from t_start to t_stop" />
          <attvalue for="8" value="675.5928666666666 s" />
          <attvalue for="4" value="Segment 0" />
          <attvalue for="5" value="None" />
          <attvalue for="9" value="676.093 s" />
          <attvalue for="10" value="PGLF" />
          <attvalue for="11" value="CUE-OFF" />
          <attvalue for="12" value="correct_trial" />
          <attvalue for="7" value="&lt;[4.0,4.0];[145.0,145.0]&gt;" />
        </attvalues>
      </node>
      <node id="urn:fz-juelich.de:alpaca:object:Python:neo.core.segment.Segment:007232bdad71dec7cdc196cf663a012021473592" label="Segment">
        <attvalues>
          <attvalue for="0" value="object" />
          <attvalue for="1" value="007232bdad71dec7cdc196cf663a012021473592" />
          <attvalue for="2" value="neo.core.segment.Segment" />
          <attvalue for="3" value="Segment containing data from t_start to t_stop" />
          <attvalue for="8" value="334.724 s" />
          <attvalue for="4" value="Segment 0" />
          <attvalue for="9" value="335.2243 s" />
          <attvalue for="5" value="None" />
          <attvalue for="10" value="SGHF" />
          <attvalue for="12" value="correct_trial" />
          <attvalue for="11" value="CUE-OFF" />
          <attvalue for="7" value="&lt;[541.0,541.0];[627.0,627.0]&gt;" />
        </attvalues>
      </node>
      <node id="urn:fz-juelich.de:alpaca:object:Python:neo.core.segment.Segment:0097b7a2c76173d79ba6727e19e624ac7ab1d232" label="Segment">
        <attvalues>
          <attvalue for="0" value="object" />
          <attvalue for="1" value="0097b7a2c76173d79ba6727e19e624ac7ab1d232" />
          <attvalue for="2" value="neo.core.segment.Segment" />
          <attvalue for="8" value="230.34276666666668 s" />
          <attvalue for="9" value="230.84300000000002 s" />
          <attvalue for="5" value="None" />
          <attvalue for="4" value="Segment 0" />
          <attvalue for="3" value="Segment containing data from t_start to t_stop" />
          <attvalue for="11" value="CUE-OFF" />
          <attvalue for="12" value="correct_trial" />
          <attvalue for="10" value="SGLF" />
          <attvalue for="7" value="&lt;[368.0,368.0];[414.0,414.0];[414.0,414.0];[415.0,415.0]&gt;" />
        </attvalues>
      </node>
      <node id="urn:fz-juelich.de:alpaca:object:Python:neo.core.segment.Segment:03280dc4b5b7c1ad7c9eea33892b1d1e67e2ffd1" label="Segment">
        <attvalues>
          <attvalue for="0" value="object" />
          <attvalue for="1" value="03280dc4b5b7c1ad7c9eea33892b1d1e67e2ffd1" />
          <attvalue for="2" value="neo.core.segment.Segment" />
          <attvalue for="8" value="937.9128999999999 s" />
          <attvalue for="5" value="None" />
          <attvalue for="4" value="Segment 0" />
          <attvalue for="9" value="938.4132000000001 s" />
          <attvalue for="3" value="Segment containing data from t_start to t_stop" />
          <attvalue for="10" value="PGHF" />
          <attvalue for="12" value="correct_trial" />
          <attvalue for="11" value="CUE-OFF" />
          <attvalue for="7" value="&lt;[184.0,184.0];[350.0,350.0];[350.0,350.0];[351.0,351.0]&gt;" />
        </attvalues>
      </node>
      <node id="urn:fz-juelich.de:alpaca:object:Python:neo.core.segment.Segment:034563b6efef3ac15926f539ce0e4fb39b18712a" label="Segment">
        <attvalues>
          <attvalue for="0" value="object" />
          <attvalue for="1" value="034563b6efef3ac15926f539ce0e4fb39b18712a" />
          <attvalue for="2" value="neo.core.segment.Segment" />
          <attvalue for="3" value="Segment containing data from t_start to t_stop" />
          <attvalue for="5" value="None" />
          <attvalue for="9" value="131.166 s" />
          <attvalue for="4" value="Segment 0" />
          <attvalue for="8" value="130.66596666666666 s" />
          <attvalue for="11" value="CUE-OFF" />
          <attvalue for="12" value="correct_trial" />
          <attvalue for="10" value="PGHF" />
          <attvalue for="7" value="&lt;[163.0,163.0];[209.0,209.0]&gt;" />
        </attvalues>
      </node>
      <node id="urn:fz-juelich.de:alpaca:object:Python:neo.core.segment.Segment:0649484f9bc708d5c21785077ad4c2977f3c560f" label="Segment">
        <attvalues>
          <attvalue for="0" value="object" />
          <attvalue for="1" value="0649484f9bc708d5c21785077ad4c2977f3c560f" />
          <attvalue for="2" value="neo.core.segment.Segment" />
          <attvalue for="4" value="Segment 0" />
          <attvalue for="5" value="None" />
          <attvalue for="9" value="32.37703333333333 s" />
          <attvalue for="8" value="31.876900000000003 s" />
          <attvalue for="3" value="Segment containing data from t_start to t_stop" />
          <attvalue for="10" value="PGHF" />
          <attvalue for="11" value="CUE-OFF" />
          <attvalue for="12" value="correct_trial" />
          <attvalue for="7" value="&lt;[184.0,184.0];[185.0,185.0];[185.0,185.0];[186.0,186.0]&gt;" />
        </attvalues>
      </node>
      <node id="urn:fz-juelich.de:alpaca:object:Python:neo.core.segment.Segment:07a940e9e6edc8241d7634a89f025f353d7fd6f9" label="Segment">
        <attvalues>
          <attvalue for="0" value="object" />
          <attvalue for="1" value="07a940e9e6edc8241d7634a89f025f353d7fd6f9" />
          <attvalue for="2" value="neo.core.segment.Segment" />
          <attvalue for="4" value="Segment 0" />
          <attvalue for="5" value="None" />
          <attvalue for="8" value="391.6709 s" />
          <attvalue for="9" value="392.17136666666664 s" />
          <attvalue for="3" value="Segment containing data from t_start to t_stop" />
          <attvalue for="12" value="correct_trial" />
          <attvalue for="11" value="CUE-OFF" />
          <attvalue for="10" value="PGLF" />
          <attvalue for="7" value="&lt;[5.0,5.0];[66.0,66.0];[66.0,66.0];[67.0,67.0]&gt;" />
        </attvalues>
      </node>
      <node id="urn:fz-juelich.de:alpaca:object:Python:neo.core.segment.Segment:07eef132bf7de4b25737f79d3e758bdc6fbfc93a" label="Segment">
        <attvalues>
          <attvalue for="0" value="object" />
          <attvalue for="1" value="07eef132bf7de4b25737f79d3e758bdc6fbfc93a" />
          <attvalue for="2" value="neo.core.segment.Segment" />
          <attvalue for="8" value="685.867 s" />
          <attvalue for="5" value="None" />
          <attvalue for="3" value="Segment containing data from t_start to t_stop" />
          <attvalue for="9" value="686.3671666666667 s" />
          <attvalue for="4" value="Segment 0" />
          <attvalue for="10" value="PGHF" />
          <attvalue for="12" value="correct_trial" />
          <attvalue for="11" value="CUE-OFF" />
          <attvalue for="7" value="&lt;[163.0,163.0];[319.0,319.0]&gt;" />
        </attvalues>
      </node>
      <node id="urn:fz-juelich.de:alpaca:object:Python:neo.core.segment.Segment:086921ad2659e2d980875853f36e7d6794ab5b6a" label="Segment">
        <attvalues>
          <attvalue for="0" value="object" />
          <attvalue for="1" value="086921ad2659e2d980875853f36e7d6794ab5b6a" />
          <attvalue for="2" value="neo.core.segment.Segment" />
          <attvalue for="5" value="None" />
          <attvalue for="8" value="867.9988999999999 s" />
          <attvalue for="4" value="Segment 0" />
          <attvalue for="9" value="868.4992000000001 s" />
          <attvalue for="3" value="Segment containing data from t_start to t_stop" />
          <attvalue for="12" value="correct_trial" />
          <attvalue for="10" value="SGHF" />
          <attvalue for="11" value="CUE-OFF" />
          <attvalue for="7" value="&lt;[547.0,547.0];[708.0,708.0];[708.0,708.0];[709.0,709.0]&gt;" />
        </attvalues>
      </node>
      <node id="urn:fz-juelich.de:alpaca:object:Python:neo.core.segment.Segment:0923e74961425d295e18602eb16b93558d2b97a2" label="Segment">
        <attvalues>
          <attvalue for="0" value="object" />
          <attvalue for="1" value="0923e74961425d295e18602eb16b93558d2b97a2" />
          <attvalue for="2" value="neo.core.segment.Segment" />
          <attvalue for="3" value="Segment containing data from t_start to t_stop" />
          <attvalue for="9" value="40.488 s" />
          <attvalue for="8" value="39.98773333333333 s" />
          <attvalue for="5" value="None" />
          <attvalue for="4" value="Segment 0" />
          <attvalue for="12" value="correct_trial" />
          <attvalue for="10" value="PGHF" />
          <attvalue for="11" value="CUE-OFF" />
          <attvalue for="7" value="&lt;[163.0,163.0];[174.0,174.0]&gt;" />
        </attvalues>
      </node>
      <node id="urn:fz-juelich.de:alpaca:object:Python:neo.core.segment.Segment:093f700318a1554eda34fc13aaf33e74dd2c97f6" label="Segment">
        <attvalues>
          <attvalue for="0" value="object" />
          <attvalue for="1" value="093f700318a1554eda34fc13aaf33e74dd2c97f6" />
          <attvalue for="2" value="neo.core.segment.Segment" />
          <attvalue for="8" value="671.831 s" />
          <attvalue for="3" value="Segment containing data from t_start to t_stop" />
          <attvalue for="5" value="None" />
          <attvalue for="4" value="Segment 0" />
          <attvalue for="9" value="672.3313666666667 s" />
          <attvalue for="10" value="SGLF" />
          <attvalue for="12" value="correct_trial" />
          <attvalue for="11" value="CUE-OFF" />
          <attvalue for="7" value="&lt;[332.0,332.0];[518.0,518.0]&gt;" />
        </attvalues>
      </node>
      <node id="urn:fz-juelich.de:alpaca:object:Python:neo.core.segment.Segment:0a526f23415219330dd87213afbe14a1dc65f9d2" label="Segment">
        <attvalues>
          <attvalue for="0" value="object" />
          <attvalue for="1" value="0a526f23415219330dd87213afbe14a1dc65f9d2" />
          <attvalue for="2" value="neo.core.segment.Segment" />
          <attvalue for="3" value="Segment containing data from t_start to t_stop" />
          <attvalue for="5" value="None" />
          <attvalue for="8" value="521.178 s" />
          <attvalue for="4" value="Segment 0" />
          <attvalue for="9" value="521.6783333333334 s" />
          <attvalue for="12" value="correct_trial" />
          <attvalue for="11" value="CUE-OFF" />
          <attvalue for="10" value="PGHF" />
          <attvalue for="7" value="&lt;[163.0,163.0];[289.0,289.0]&gt;" />
        </attvalues>
      </node>
      <node id="urn:fz-juelich.de:alpaca:object:Python:neo.core.segment.Segment:0b1aaa1db833d583e23e2671a8e2bd4e83e9ff29" label="Segment">
        <attvalues>
          <attvalue for="0" value="object" />
          <attvalue for="1" value="0b1aaa1db833d583e23e2671a8e2bd4e83e9ff29" />
          <attvalue for="2" value="neo.core.segment.Segment" />
          <attvalue for="9" value="991.653 s" />
          <attvalue for="3" value="Segment containing data from t_start to t_stop" />
          <attvalue for="8" value="991.1526333333334 s" />
          <attvalue for="4" value="Segment 0" />
          <attvalue for="5" value="None" />
          <attvalue for="10" value="SGLF" />
          <attvalue for="11" value="CUE-OFF" />
          <attvalue for="12" value="correct_trial" />
          <attvalue for="7" value="&lt;[368.0,368.0];[534.0,534.0];[534.0,534.0];[535.0,535.0]&gt;" />
        </attvalues>
      </node>
      <node id="urn:fz-juelich.de:alpaca:object:Python:neo.core.segment.Segment:0b2b92f3f6f21a8b1d05da5a47ee27d194fedc4d" label="Segment">
        <attvalues>
          <attvalue for="0" value="object" />
          <attvalue for="1" value="0b2b92f3f6f21a8b1d05da5a47ee27d194fedc4d" />
          <attvalue for="2" value="neo.core.segment.Segment" />
          <attvalue for="9" value="168.55700000000002 s" />
          <attvalue for="5" value="None" />
          <attvalue for="8" value="168.05696666666665 s" />
          <attvalue for="4" value="Segment 0" />
          <attvalue for="3" value="Segment containing data from t_start to t_stop" />
          <attvalue for="11" value="CUE-OFF" />
          <attvalue for="12" value="correct_trial" />
          <attvalue for="10" value="SGHF" />
          <attvalue for="7" value="&lt;[541.0,541.0];[567.0,567.0]&gt;" />
        </attvalues>
      </node>
      <node id="urn:fz-juelich.de:alpaca:object:Python:neo.core.segment.Segment:0c54bc75b1696ecdba1ffd40a63d9bf546eb2ad7" label="Segment">
        <attvalues>
          <attvalue for="0" value="object" />
          <attvalue for="1" value="0c54bc75b1696ecdba1ffd40a63d9bf546eb2ad7" />
          <attvalue for="2" value="neo.core.segment.Segment" />
          <attvalue for="5" value="None" />
          <attvalue for="3" value="Segment containing data from t_start to t_stop" />
          <attvalue for="8" value="638.2536 s" />
          <attvalue for="9" value="638.754 s" />
          <attvalue for="4" value="Segment 0" />
          <attvalue for="10" value="SGLF" />
          <attvalue for="11" value="CUE-OFF" />
          <attvalue for="12" value="correct_trial" />
          <attvalue for="7" value="&lt;[332.0,332.0];[498.0,498.0]&gt;" />
        </attvalues>
      </node>
      <node id="urn:fz-juelich.de:alpaca:object:Python:neo.core.segment.Segment:0dc6b176d6b77251c4e7934c9d3f628aeda43042" label="Segment">
        <attvalues>
          <attvalue for="0" value="object" />
          <attvalue for="1" value="0dc6b176d6b77251c4e7934c9d3f628aeda43042" />
          <attvalue for="2" value="neo.core.segment.Segment" />
          <attvalue for="4" value="Segment 0" />
          <attvalue for="8" value="209.816 s" />
          <attvalue for="5" value="None" />
          <attvalue for="9" value="210.316 s" />
          <attvalue for="3" value="Segment containing data from t_start to t_stop" />
          <attvalue for="12" value="correct_trial" />
          <attvalue for="10" value="SGLF" />
          <attvalue for="11" value="CUE-OFF" />
          <attvalue for="7" value="&lt;[332.0,332.0];[398.0,398.0]&gt;" />
        </attvalues>
      </node>
      <node id="urn:fz-juelich.de:alpaca:object:Python:neo.core.segment.Segment:0df1551505ccd9e775f326b2fed96dd37d0310ba" label="Segment">
        <attvalues>
          <attvalue for="0" value="object" />
          <attvalue for="1" value="0df1551505ccd9e775f326b2fed96dd37d0310ba" />
          <attvalue for="2" value="neo.core.segment.Segment" />
          <attvalue for="4" value="Segment 0" />
          <attvalue for="3" value="Segment containing data from t_start to t_stop" />
          <attvalue for="5" value="None" />
          <attvalue for="9" value="947.1750000000001 s" />
          <attvalue for="8" value="946.6748 s" />
          <attvalue for="11" value="CUE-OFF" />
          <attvalue for="10" value="PGHF" />
          <attvalue for="12" value="correct_trial" />
          <attvalue for="7" value="&lt;[184.0,184.0];[355.0,355.0];[355.0,355.0];[356.0,356.0]&gt;" />
        </attvalues>
      </node>
      <node id="urn:fz-juelich.de:alpaca:object:Python:neo.core.segment.Segment:0e8a97412b83b5c5666809f40edaf894e85bdf1b" label="Segment">
        <attvalues>
          <attvalue for="0" value="object" />
          <attvalue for="1" value="0e8a97412b83b5c5666809f40edaf894e85bdf1b" />
          <attvalue for="2" value="neo.core.segment.Segment" />
          <attvalue for="4" value="Segment 0" />
          <attvalue for="3" value="Segment containing data from t_start to t_stop" />
          <attvalue for="8" value="824.9637 s" />
          <attvalue for="9" value="825.464 s" />
          <attvalue for="5" value="None" />
          <attvalue for="11" value="CUE-OFF" />
          <attvalue for="12" value="correct_trial" />
          <attvalue for="10" value="PGHF" />
          <attvalue for="7" value="&lt;[184.0,184.0];[325.0,325.0];[325.0,325.0];[326.0,326.0]&gt;" />
        </attvalues>
      </node>
      <node id="urn:fz-juelich.de:alpaca:object:Python:neo.core.segment.Segment:0fde49ae2b1cbc6cb36098c320d1e96ca85a7235" label="Segment">
        <attvalues>
          <attvalue for="0" value="object" />
          <attvalue for="1" value="0fde49ae2b1cbc6cb36098c320d1e96ca85a7235" />
          <attvalue for="2" value="neo.core.segment.Segment" />
          <attvalue for="3" value="Segment containing data from t_start to t_stop" />
          <attvalue for="9" value="317.6451666666667 s" />
          <attvalue for="5" value="None" />
          <attvalue for="4" value="Segment 0" />
          <attvalue for="8" value="317.1449 s" />
          <attvalue for="11" value="CUE-OFF" />
          <attvalue for="12" value="correct_trial" />
          <attvalue for="10" value="SGLF" />
          <attvalue for="7" value="&lt;[368.0,368.0];[424.0,424.0];[424.0,424.0];[425.0,425.0]&gt;" />
        </attvalues>
      </node>
      <node id="urn:fz-juelich.de:alpaca:object:Python:neo.core.segment.Segment:10ad60b7340b944b1b41c39e6233072821e1b1d8" label="Segment">
        <attvalues>
          <attvalue for="0" value="object" />
          <attvalue for="1" value="10ad60b7340b944b1b41c39e6233072821e1b1d8" />
          <attvalue for="2" value="neo.core.segment.Segment" />
          <attvalue for="8" value="56.0638 s" />
          <attvalue for="4" value="Segment 0" />
          <attvalue for="9" value="56.564 s" />
          <attvalue for="5" value="None" />
          <attvalue for="3" value="Segment containing data from t_start to t_stop" />
          <attvalue for="10" value="PGLF" />
          <attvalue for="11" value="CUE-OFF" />
          <attvalue for="12" value="correct_trial" />
          <attvalue for="7" value="&lt;[4.0,4.0];[5.0,5.0]&gt;" />
        </attvalues>
      </node>
      <node id="urn:fz-juelich.de:alpaca:object:Python:neo.core.segment.Segment:138c90a1c674ffaecff8bd26795a373e2149c563" label="Segment">
        <attvalues>
          <attvalue for="0" value="object" />
          <attvalue for="1" value="138c90a1c674ffaecff8bd26795a373e2149c563" />
          <attvalue for="2" value="neo.core.segment.Segment" />
          <attvalue for="9" value="726.398 s" />
          <attvalue for="8" value="725.8978 s" />
          <attvalue for="3" value="Segment containing data from t_start to t_stop" />
          <attvalue for="4" value="Segment 0" />
          <attvalue for="5" value="None" />
          <attvalue for="10" value="SGHF" />
          <attvalue for="12" value="correct_trial" />
          <attvalue for="11" value="CUE-OFF" />
          <attvalue for="7" value="&lt;[547.0,547.0];[688.0,688.0];[688.0,688.0];[689.0,689.0]&gt;" />
        </attvalues>
      </node>
      <node id="urn:fz-juelich.de:alpaca:object:Python:neo.core.segment.Segment:1401857b0a33b7f7dbcef3c76b067a2c2f74bb0e" label="Segment">
        <attvalues>
          <attvalue for="0" value="object" />
          <attvalue for="1" value="1401857b0a33b7f7dbcef3c76b067a2c2f74bb0e" />
          <attvalue for="2" value="neo.core.segment.Segment" />
          <attvalue for="5" value="None" />
          <attvalue for="8" value="102.24466666666666 s" />
          <attvalue for="9" value="102.745 s" />
          <attvalue for="4" value="Segment 0" />
          <attvalue for="3" value="Segment containing data from t_start to t_stop" />
          <attvalue for="12" value="correct_trial" />
          <attvalue for="10" value="PGLF" />
          <attvalue for="11" value="CUE-OFF" />
          <attvalue for="7" value="&lt;[4.0,4.0];[10.0,10.0]&gt;" />
        </attvalues>
      </node>
      <node id="urn:fz-juelich.de:alpaca:object:Python:neo.core.segment.Segment:150c288bf01835c8a618d9369413d528573c5b0c" label="Segment">
        <attvalues>
          <attvalue for="0" value="object" />
          <attvalue for="1" value="150c288bf01835c8a618d9369413d528573c5b0c" />
          <attvalue for="2" value="neo.core.segment.Segment" />
          <attvalue for="8" value="96.8116 s" />
          <attvalue for="5" value="None" />
          <attvalue for="4" value="Segment 0" />
          <attvalue for="9" value="97.312 s" />
          <attvalue for="3" value="Segment containing data from t_start to t_stop" />
          <attvalue for="11" value="CUE-OFF" />
          <attvalue for="10" value="PGHF" />
          <attvalue for="12" value="correct_trial" />
          <attvalue for="7" value="&lt;[184.0,184.0];[195.0,195.0];[195.0,195.0];[196.0,196.0]&gt;" />
        </attvalues>
      </node>
      <node id="urn:fz-juelich.de:alpaca:object:Python:neo.core.segment.Segment:1550267367e11298559d394c2dc42fb88c7b36e1" label="Segment">
        <attvalues>
          <attvalue for="0" value="object" />
          <attvalue for="1" value="1550267367e11298559d394c2dc42fb88c7b36e1" />
          <attvalue for="2" value="neo.core.segment.Segment" />
          <attvalue for="5" value="None" />
          <attvalue for="8" value="472.511 s" />
          <attvalue for="9" value="473.01116666666667 s" />
          <attvalue for="3" value="Segment containing data from t_start to t_stop" />
          <attvalue for="4" value="Segment 0" />
          <attvalue for="10" value="PGHF" />
          <attvalue for="11" value="CUE-OFF" />
          <attvalue for="12" value="correct_trial" />
          <attvalue for="7" value="&lt;[163.0,163.0];[274.0,274.0]&gt;" />
        </attvalues>
      </node>
      <node id="urn:fz-juelich.de:alpaca:object:Python:neo.core.segment.Segment:185002a4b5174226544e5e23bcd6b8e40ea45808" label="Segment">
        <attvalues>
          <attvalue for="0" value="object" />
          <attvalue for="1" value="185002a4b5174226544e5e23bcd6b8e40ea45808" />
          <attvalue for="2" value="neo.core.segment.Segment" />
          <attvalue for="9" value="862.476 s" />
          <attvalue for="4" value="Segment 0" />
          <attvalue for="5" value="None" />
          <attvalue for="8" value="861.9758666666667 s" />
          <attvalue for="3" value="Segment containing data from t_start to t_stop" />
          <attvalue for="10" value="PGLF" />
          <attvalue for="11" value="CUE-OFF" />
          <attvalue for="12" value="correct_trial" />
          <attvalue for="7" value="&lt;[5.0,5.0];[161.0,161.0];[161.0,161.0];[162.0,162.0]&gt;" />
        </attvalues>
      </node>
      <node id="urn:fz-juelich.de:alpaca:object:Python:neo.core.segment.Segment:18d5a0434e44e26b18b362e4257f5bb8204b9d97" label="Segment">
        <attvalues>
          <attvalue for="0" value="object" />
          <attvalue for="1" value="18d5a0434e44e26b18b362e4257f5bb8204b9d97" />
          <attvalue for="2" value="neo.core.segment.Segment" />
          <attvalue for="9" value="843.7979 s" />
          <attvalue for="5" value="None" />
          <attvalue for="4" value="Segment 0" />
          <attvalue for="3" value="Segment containing data from t_start to t_stop" />
          <attvalue for="8" value="843.297 s" />
          <attvalue for="10" value="SGLF" />
          <attvalue for="11" value="CUE-OFF" />
          <attvalue for="12" value="correct_trial" />
          <attvalue for="7" value="&lt;[368.0,368.0];[519.0,519.0];[519.0,519.0];[520.0,520.0]&gt;" />
        </attvalues>
      </node>
      <node id="urn:fz-juelich.de:alpaca:object:Python:neo.core.segment.Segment:18ebae65f6d1745279d5a980ee47b1190b048736" label="Segment">
        <attvalues>
          <attvalue for="0" value="object" />
          <attvalue for="1" value="18ebae65f6d1745279d5a980ee47b1190b048736" />
          <attvalue for="2" value="neo.core.segment.Segment" />
          <attvalue for="3" value="Segment containing data from t_start to t_stop" />
          <attvalue for="4" value="Segment 0" />
          <attvalue for="8" value="486.06890000000004 s" />
          <attvalue for="5" value="None" />
          <attvalue for="9" value="486.56936666666667 s" />
          <attvalue for="10" value="SGHF" />
          <attvalue for="12" value="correct_trial" />
          <attvalue for="11" value="CUE-OFF" />
          <attvalue for="7" value="&lt;[547.0,547.0];[643.0,643.0];[643.0,643.0];[644.0,644.0]&gt;" />
        </attvalues>
      </node>
      <node id="urn:fz-juelich.de:alpaca:object:Python:neo.core.segment.Segment:19641324e4d8cf8e3c10f59db22dd0731e24bf3a" label="Segment">
        <attvalues>
          <attvalue for="0" value="object" />
          <attvalue for="1" value="19641324e4d8cf8e3c10f59db22dd0731e24bf3a" />
          <attvalue for="2" value="neo.core.segment.Segment" />
          <attvalue for="9" value="498.516 s" />
          <attvalue for="3" value="Segment containing data from t_start to t_stop" />
          <attvalue for="4" value="Segment 0" />
          <attvalue for="5" value="None" />
          <attvalue for="8" value="498.0155 s" />
          <attvalue for="11" value="CUE-OFF" />
          <attvalue for="10" value="PGHF" />
          <attvalue for="12" value="correct_trial" />
          <attvalue for="7" value="&lt;[184.0,184.0];[280.0,280.0];[280.0,280.0];[281.0,281.0]&gt;" />
        </attvalues>
      </node>
      <node id="urn:fz-juelich.de:alpaca:object:Python:neo.core.segment.Segment:1964dce60ebcbdf35ebb94887c30b213fb9890ea" label="Segment">
        <attvalues>
          <attvalue for="0" value="object" />
          <attvalue for="1" value="1964dce60ebcbdf35ebb94887c30b213fb9890ea" />
          <attvalue for="2" value="neo.core.segment.Segment" />
          <attvalue for="8" value="620.4988666666667 s" />
          <attvalue for="4" value="Segment 0" />
          <attvalue for="5" value="None" />
          <attvalue for="9" value="620.999 s" />
          <attvalue for="3" value="Segment containing data from t_start to t_stop" />
          <attvalue for="11" value="CUE-OFF" />
          <attvalue for="12" value="correct_trial" />
          <attvalue for="10" value="PGLF" />
          <attvalue for="7" value="&lt;[4.0,4.0];[125.0,125.0]&gt;" />
        </attvalues>
      </node>
      <node id="urn:fz-juelich.de:alpaca:object:Python:neo.core.segment.Segment:19d6f91aba947b4a0f8f29de4f41f018486bde95" label="Segment">
        <attvalues>
          <attvalue for="0" value="object" />
          <attvalue for="1" value="19d6f91aba947b4a0f8f29de4f41f018486bde95" />
          <attvalue for="2" value="neo.core.segment.Segment" />
          <attvalue for="5" value="None" />
          <attvalue for="4" value="Segment 0" />
          <attvalue for="3" value="Segment containing data from t_start to t_stop" />
          <attvalue for="8" value="737.8788999999999 s" />
          <attvalue for="9" value="738.3790666666667 s" />
          <attvalue for="11" value="CUE-OFF" />
          <attvalue for="12" value="correct_trial" />
          <attvalue for="10" value="PGLF" />
          <attvalue for="7" value="&lt;[5.0,5.0];[131.0,131.0];[131.0,131.0];[132.0,132.0]&gt;" />
        </attvalues>
      </node>
      <node id="urn:fz-juelich.de:alpaca:object:Python:neo.core.segment.Segment:1a6e1e9f037d7de9547aea716ea4ded6923a6e29" label="Segment">
        <attvalues>
          <attvalue for="0" value="object" />
          <attvalue for="1" value="1a6e1e9f037d7de9547aea716ea4ded6923a6e29" />
          <attvalue for="2" value="neo.core.segment.Segment" />
          <attvalue for="9" value="268.08500000000004 s" />
          <attvalue for="5" value="None" />
          <attvalue for="8" value="267.585 s" />
          <attvalue for="3" value="Segment containing data from t_start to t_stop" />
          <attvalue for="4" value="Segment 0" />
          <attvalue for="11" value="CUE-OFF" />
          <attvalue for="10" value="SGHF" />
          <attvalue for="12" value="correct_trial" />
          <attvalue for="7" value="&lt;[541.0,541.0];[617.0,617.0]&gt;" />
        </attvalues>
      </node>
      <node id="urn:fz-juelich.de:alpaca:object:Python:neo.core.segment.Segment:1a9667a8645e574f070a69a2fbda0b1f05661649" label="Segment">
        <attvalues>
          <attvalue for="0" value="object" />
          <attvalue for="1" value="1a9667a8645e574f070a69a2fbda0b1f05661649" />
          <attvalue for="2" value="neo.core.segment.Segment" />
          <attvalue for="9" value="94.9452 s" />
          <attvalue for="4" value="Segment 0" />
          <attvalue for="5" value="None" />
          <attvalue for="8" value="94.44500000000001 s" />
          <attvalue for="3" value="Segment containing data from t_start to t_stop" />
          <attvalue for="11" value="CUE-OFF" />
          <attvalue for="12" value="correct_trial" />
          <attvalue for="10" value="SGLF" />
          <attvalue for="7" value="&lt;[332.0,332.0];[363.0,363.0]&gt;" />
        </attvalues>
      </node>
      <node id="urn:fz-juelich.de:alpaca:object:Python:neo.core.segment.Segment:1bdde31ebe3ba73aecfe5e3016044d74aac6fb2a" label="Segment">
        <attvalues>
          <attvalue for="0" value="object" />
          <attvalue for="1" value="1bdde31ebe3ba73aecfe5e3016044d74aac6fb2a" />
          <attvalue for="2" value="neo.core.segment.Segment" />
          <attvalue for="8" value="689.713 s" />
          <attvalue for="5" value="None" />
          <attvalue for="9" value="690.2133333333334 s" />
          <attvalue for="4" value="Segment 0" />
          <attvalue for="3" value="Segment containing data from t_start to t_stop" />
          <attvalue for="12" value="correct_trial" />
          <attvalue for="11" value="CUE-OFF" />
          <attvalue for="10" value="SGLF" />
          <attvalue for="7" value="&lt;[332.0,332.0];[523.0,523.0]&gt;" />
        </attvalues>
      </node>
      <node id="urn:fz-juelich.de:alpaca:object:Python:neo.core.segment.Segment:1c539c3f4271fbc617dafc31fd759add4e75fa80" label="Segment">
        <attvalues>
          <attvalue for="0" value="object" />
          <attvalue for="1" value="1c539c3f4271fbc617dafc31fd759add4e75fa80" />
          <attvalue for="2" value="neo.core.segment.Segment" />
          <attvalue for="5" value="None" />
          <attvalue for="4" value="Segment 0" />
          <attvalue for="8" value="549.193 s" />
          <attvalue for="9" value="549.6939 s" />
          <attvalue for="3" value="Segment containing data from t_start to t_stop" />
          <attvalue for="10" value="SGLF" />
          <attvalue for="12" value="correct_trial" />
          <attvalue for="11" value="CUE-OFF" />
          <attvalue for="7" value="&lt;[368.0,368.0];[459.0,459.0];[459.0,459.0];[460.0,460.0]&gt;" />
        </attvalues>
      </node>
      <node id="urn:fz-juelich.de:alpaca:object:Python:neo.core.segment.Segment:1c7f9ebf93ff822bec3bc5961d25a89dafef8d64" label="Segment">
        <attvalues>
          <attvalue for="0" value="object" />
          <attvalue for="1" value="1c7f9ebf93ff822bec3bc5961d25a89dafef8d64" />
          <attvalue for="2" value="neo.core.segment.Segment" />
          <attvalue for="4" value="Segment 0" />
          <attvalue for="9" value="744.386 s" />
          <attvalue for="8" value="743.8858333333334 s" />
          <attvalue for="5" value="None" />
          <attvalue for="3" value="Segment containing data from t_start to t_stop" />
          <attvalue for="10" value="SGHF" />
          <attvalue for="12" value="correct_trial" />
          <attvalue for="11" value="CUE-OFF" />
          <attvalue for="7" value="&lt;[547.0,547.0];[698.0,698.0];[698.0,698.0];[699.0,699.0]&gt;" />
        </attvalues>
      </node>
      <node id="urn:fz-juelich.de:alpaca:object:Python:neo.core.segment.Segment:1e719c3c4c129994d7592043fec44ead3b86ee82" label="Segment">
        <attvalues>
          <attvalue for="0" value="object" />
          <attvalue for="1" value="1e719c3c4c129994d7592043fec44ead3b86ee82" />
          <attvalue for="2" value="neo.core.segment.Segment" />
          <attvalue for="3" value="Segment containing data from t_start to t_stop" />
          <attvalue for="5" value="None" />
          <attvalue for="4" value="Segment 0" />
          <attvalue for="9" value="642.8393333333333 s" />
          <attvalue for="8" value="642.339 s" />
          <attvalue for="11" value="CUE-OFF" />
          <attvalue for="12" value="correct_trial" />
          <attvalue for="10" value="PGLF" />
          <attvalue for="7" value="&lt;[4.0,4.0];[135.0,135.0]&gt;" />
        </attvalues>
      </node>
      <node id="urn:fz-juelich.de:alpaca:object:Python:neo.core.segment.Segment:1ec63d2c647ff6e6877bfcdb91d419ba8dc2c4c4" label="Segment">
        <attvalues>
          <attvalue for="0" value="object" />
          <attvalue for="1" value="1ec63d2c647ff6e6877bfcdb91d419ba8dc2c4c4" />
          <attvalue for="2" value="neo.core.segment.Segment" />
          <attvalue for="9" value="2.9209 s" />
          <attvalue for="8" value="2.42 s" />
          <attvalue for="4" value="Segment 0" />
          <attvalue for="3" value="Segment containing data from t_start to t_stop" />
          <attvalue for="5" value="None" />
          <attvalue for="12" value="correct_trial" />
          <attvalue for="10" value="SGHF" />
          <attvalue for="11" value="CUE-OFF" />
          <attvalue for="7" value="&lt;[547.0,547.0];[548.0,548.0];[548.0,548.0];[549.0,549.0]&gt;" />
        </attvalues>
      </node>
      <node id="urn:fz-juelich.de:alpaca:object:Python:neo.core.segment.Segment:1f2d8b0f4e19a7657e82232674bb9bb57b2f3c65" label="Segment">
        <attvalues>
          <attvalue for="0" value="object" />
          <attvalue for="1" value="1f2d8b0f4e19a7657e82232674bb9bb57b2f3c65" />
          <attvalue for="2" value="neo.core.segment.Segment" />
          <attvalue for="9" value="708.79 s" />
          <attvalue for="5" value="None" />
          <attvalue for="8" value="708.2897 s" />
          <attvalue for="3" value="Segment containing data from t_start to t_stop" />
          <attvalue for="4" value="Segment 0" />
          <attvalue for="12" value="correct_trial" />
          <attvalue for="11" value="CUE-OFF" />
          <attvalue for="10" value="SGHF" />
          <attvalue for="7" value="&lt;[547.0,547.0];[678.0,678.0];[678.0,678.0];[679.0,679.0]&gt;" />
        </attvalues>
      </node>
      <node id="urn:fz-juelich.de:alpaca:object:Python:neo.core.segment.Segment:1f6ee6432c45484cc77c3acccbbdc089f57be361" label="Segment">
        <attvalues>
          <attvalue for="0" value="object" />
          <attvalue for="1" value="1f6ee6432c45484cc77c3acccbbdc089f57be361" />
          <attvalue for="2" value="neo.core.segment.Segment" />
          <attvalue for="9" value="410.564 s" />
          <attvalue for="5" value="None" />
          <attvalue for="3" value="Segment containing data from t_start to t_stop" />
          <attvalue for="8" value="410.0636666666667 s" />
          <attvalue for="4" value="Segment 0" />
          <attvalue for="10" value="PGLF" />
          <attvalue for="12" value="correct_trial" />
          <attvalue for="11" value="CUE-OFF" />
          <attvalue for="7" value="&lt;[5.0,5.0];[71.0,71.0];[71.0,71.0];[72.0,72.0]&gt;" />
        </attvalues>
      </node>
      <node id="urn:fz-juelich.de:alpaca:object:Python:neo.core.segment.Segment:200432cd507af48920e2f6d3c835acb541de33bd" label="Segment">
        <attvalues>
          <attvalue for="0" value="object" />
          <attvalue for="1" value="200432cd507af48920e2f6d3c835acb541de33bd" />
          <attvalue for="2" value="neo.core.segment.Segment" />
          <attvalue for="9" value="196.5750666666667 s" />
          <attvalue for="5" value="None" />
          <attvalue for="8" value="196.07500000000002 s" />
          <attvalue for="4" value="Segment 0" />
          <attvalue for="3" value="Segment containing data from t_start to t_stop" />
          <attvalue for="12" value="correct_trial" />
          <attvalue for="11" value="CUE-OFF" />
          <attvalue for="10" value="SGHF" />
          <attvalue for="7" value="&lt;[541.0,541.0];[577.0,577.0]&gt;" />
        </attvalues>
      </node>
      <node id="urn:fz-juelich.de:alpaca:object:Python:neo.core.segment.Segment:2060ce4f8404b4c3e1dd6ae047314ab487bc2023" label="Segment">
        <attvalues>
          <attvalue for="0" value="object" />
          <attvalue for="1" value="2060ce4f8404b4c3e1dd6ae047314ab487bc2023" />
          <attvalue for="2" value="neo.core.segment.Segment" />
          <attvalue for="4" value="Segment 0" />
          <attvalue for="9" value="385.8531 s" />
          <attvalue for="3" value="Segment containing data from t_start to t_stop" />
          <attvalue for="8" value="385.35290000000003 s" />
          <attvalue for="5" value="None" />
          <attvalue for="11" value="CUE-OFF" />
          <attvalue for="10" value="SGHF" />
          <attvalue for="12" value="correct_trial" />
          <attvalue for="7" value="&lt;[547.0,547.0];[613.0,613.0];[613.0,613.0];[614.0,614.0]&gt;" />
        </attvalues>
      </node>
      <node id="urn:fz-juelich.de:alpaca:object:Python:neo.core.segment.Segment:20c3c53394536b3dd01ac80dbb3a3bcded519278" label="Segment">
        <attvalues>
          <attvalue for="0" value="object" />
          <attvalue for="1" value="20c3c53394536b3dd01ac80dbb3a3bcded519278" />
          <attvalue for="2" value="neo.core.segment.Segment" />
          <attvalue for="3" value="Segment containing data from t_start to t_stop" />
          <attvalue for="8" value="32.3589 s" />
          <attvalue for="4" value="Segment 0" />
          <attvalue for="5" value="None" />
          <attvalue for="9" value="32.859 s" />
          <attvalue for="12" value="correct_trial" />
          <attvalue for="10" value="PGHF" />
          <attvalue for="11" value="CUE-OFF" />
          <attvalue for="7" value="&lt;[163.0,163.0];[169.0,169.0]&gt;" />
        </attvalues>
      </node>
      <node id="urn:fz-juelich.de:alpaca:object:Python:neo.core.segment.Segment:210ef6038992865ac12c0a7fed9699101e71398c" label="Segment">
        <attvalues>
          <attvalue for="0" value="object" />
          <attvalue for="1" value="210ef6038992865ac12c0a7fed9699101e71398c" />
          <attvalue for="2" value="neo.core.segment.Segment" />
          <attvalue for="5" value="None" />
          <attvalue for="9" value="204.254 s" />
          <attvalue for="8" value="203.75356666666667 s" />
          <attvalue for="4" value="Segment 0" />
          <attvalue for="3" value="Segment containing data from t_start to t_stop" />
          <attvalue for="12" value="correct_trial" />
          <attvalue for="10" value="PGLF" />
          <attvalue for="11" value="CUE-OFF" />
          <attvalue for="7" value="&lt;[4.0,4.0];[25.0,25.0]&gt;" />
        </attvalues>
      </node>
      <node id="urn:fz-juelich.de:alpaca:object:Python:neo.core.segment.Segment:211135dc3b341c21d36fe6243d767a69abf3b2e2" label="Segment">
        <attvalues>
          <attvalue for="0" value="object" />
          <attvalue for="1" value="211135dc3b341c21d36fe6243d767a69abf3b2e2" />
          <attvalue for="2" value="neo.core.segment.Segment" />
          <attvalue for="3" value="Segment containing data from t_start to t_stop" />
          <attvalue for="4" value="Segment 0" />
          <attvalue for="8" value="350.94666666666666 s" />
          <attvalue for="9" value="351.447 s" />
          <attvalue for="5" value="None" />
          <attvalue for="10" value="PGLF" />
          <attvalue for="11" value="CUE-OFF" />
          <attvalue for="12" value="correct_trial" />
          <attvalue for="7" value="&lt;[4.0,4.0];[60.0,60.0]&gt;" />
        </attvalues>
      </node>
      <node id="urn:fz-juelich.de:alpaca:object:Python:neo.core.segment.Segment:2186276b10cb432246a9cb31c4cc532af57056d5" label="Segment">
        <attvalues>
          <attvalue for="0" value="object" />
          <attvalue for="1" value="2186276b10cb432246a9cb31c4cc532af57056d5" />
          <attvalue for="2" value="neo.core.segment.Segment" />
          <attvalue for="9" value="78.65 s" />
          <attvalue for="5" value="None" />
          <attvalue for="3" value="Segment containing data from t_start to t_stop" />
          <attvalue for="4" value="Segment 0" />
          <attvalue for="8" value="78.14976666666666 s" />
          <attvalue for="10" value="PGLF" />
          <attvalue for="11" value="CUE-OFF" />
          <attvalue for="12" value="correct_trial" />
          <attvalue for="7" value="&lt;[5.0,5.0];[11.0,11.0];[11.0,11.0];[12.0,12.0]&gt;" />
        </attvalues>
      </node>
      <node id="urn:fz-juelich.de:alpaca:object:Python:neo.core.segment.Segment:224696b284da8c533bd81aaf1afe2661a61f2d14" label="Segment">
        <attvalues>
          <attvalue for="0" value="object" />
          <attvalue for="1" value="224696b284da8c533bd81aaf1afe2661a61f2d14" />
          <attvalue for="2" value="neo.core.segment.Segment" />
          <attvalue for="5" value="None" />
          <attvalue for="9" value="563.9862 s" />
          <attvalue for="8" value="563.4859 s" />
          <attvalue for="3" value="Segment containing data from t_start to t_stop" />
          <attvalue for="4" value="Segment 0" />
          <attvalue for="12" value="correct_trial" />
          <attvalue for="10" value="PGLF" />
          <attvalue for="11" value="CUE-OFF" />
          <attvalue for="7" value="&lt;[5.0,5.0];[106.0,106.0];[106.0,106.0];[107.0,107.0]&gt;" />
        </attvalues>
      </node>
      <node id="urn:fz-juelich.de:alpaca:object:Python:neo.core.segment.Segment:22dfcdc95a71ce110d0f3415ca218f06b103616f" label="Segment">
        <attvalues>
          <attvalue for="0" value="object" />
          <attvalue for="1" value="22dfcdc95a71ce110d0f3415ca218f06b103616f" />
          <attvalue for="2" value="neo.core.segment.Segment" />
          <attvalue for="3" value="Segment containing data from t_start to t_stop" />
          <attvalue for="9" value="720.446 s" />
          <attvalue for="4" value="Segment 0" />
          <attvalue for="5" value="None" />
          <attvalue for="8" value="719.9457666666667 s" />
          <attvalue for="11" value="CUE-OFF" />
          <attvalue for="10" value="SGHF" />
          <attvalue for="12" value="correct_trial" />
          <attvalue for="7" value="&lt;[547.0,547.0];[683.0,683.0];[683.0,683.0];[684.0,684.0]&gt;" />
        </attvalues>
      </node>
      <node id="urn:fz-juelich.de:alpaca:object:Python:neo.core.segment.Segment:2453e7a1d5cb259fe0cca00453d03ff376144514" label="Segment">
        <attvalues>
          <attvalue for="0" value="object" />
          <attvalue for="1" value="2453e7a1d5cb259fe0cca00453d03ff376144514" />
          <attvalue for="2" value="neo.core.segment.Segment" />
          <attvalue for="5" value="None" />
          <attvalue for="4" value="Segment 0" />
          <attvalue for="9" value="98.83 s" />
          <attvalue for="3" value="Segment containing data from t_start to t_stop" />
          <attvalue for="8" value="98.32956666666666 s" />
          <attvalue for="10" value="SGHF" />
          <attvalue for="12" value="correct_trial" />
          <attvalue for="11" value="CUE-OFF" />
          <attvalue for="7" value="&lt;[541.0,541.0];[557.0,557.0]&gt;" />
        </attvalues>
      </node>
      <node id="urn:fz-juelich.de:alpaca:object:Python:neo.core.segment.Segment:25bdb0f09e2f03eba60d8db997e88f140d260f42" label="Segment">
        <attvalues>
          <attvalue for="0" value="object" />
          <attvalue for="1" value="25bdb0f09e2f03eba60d8db997e88f140d260f42" />
          <attvalue for="2" value="neo.core.segment.Segment" />
          <attvalue for="9" value="807.4913333333334 s" />
          <attvalue for="3" value="Segment containing data from t_start to t_stop" />
          <attvalue for="8" value="806.9909 s" />
          <attvalue for="5" value="None" />
          <attvalue for="4" value="Segment 0" />
          <attvalue for="10" value="PGLF" />
          <attvalue for="12" value="correct_trial" />
          <attvalue for="11" value="CUE-OFF" />
          <attvalue for="7" value="&lt;[5.0,5.0];[151.0,151.0];[151.0,151.0];[152.0,152.0]&gt;" />
        </attvalues>
      </node>
      <node id="urn:fz-juelich.de:alpaca:object:Python:neo.core.segment.Segment:25c9414aea2f66876ec8521468a10c7f6c59071d" label="Segment">
        <attvalues>
          <attvalue for="0" value="object" />
          <attvalue for="1" value="25c9414aea2f66876ec8521468a10c7f6c59071d" />
          <attvalue for="2" value="neo.core.segment.Segment" />
          <attvalue for="9" value="43.668 s" />
          <attvalue for="8" value="43.1679 s" />
          <attvalue for="3" value="Segment containing data from t_start to t_stop" />
          <attvalue for="4" value="Segment 0" />
          <attvalue for="5" value="None" />
          <attvalue for="12" value="correct_trial" />
          <attvalue for="11" value="CUE-OFF" />
          <attvalue for="10" value="SGHF" />
          <attvalue for="7" value="&lt;[547.0,547.0];[558.0,558.0];[558.0,558.0];[559.0,559.0]&gt;" />
        </attvalues>
      </node>
      <node id="urn:fz-juelich.de:alpaca:object:Python:neo.core.segment.Segment:262807c8fbf4c76e24771b15c1d536dcc58e5e84" label="Segment">
        <attvalues>
          <attvalue for="0" value="object" />
          <attvalue for="1" value="262807c8fbf4c76e24771b15c1d536dcc58e5e84" />
          <attvalue for="2" value="neo.core.segment.Segment" />
          <attvalue for="9" value="622.333 s" />
          <attvalue for="3" value="Segment containing data from t_start to t_stop" />
          <attvalue for="5" value="None" />
          <attvalue for="4" value="Segment 0" />
          <attvalue for="8" value="621.8329 s" />
          <attvalue for="12" value="correct_trial" />
          <attvalue for="10" value="PGLF" />
          <attvalue for="11" value="CUE-OFF" />
          <attvalue for="7" value="&lt;[5.0,5.0];[126.0,126.0];[126.0,126.0];[127.0,127.0]&gt;" />
        </attvalues>
      </node>
      <node id="urn:fz-juelich.de:alpaca:object:Python:neo.core.segment.Segment:26356e13e3229764d06c730fc9c8e108c9bd56bc" label="Segment">
        <attvalues>
          <attvalue for="0" value="object" />
          <attvalue for="1" value="26356e13e3229764d06c730fc9c8e108c9bd56bc" />
          <attvalue for="2" value="neo.core.segment.Segment" />
          <attvalue for="3" value="Segment containing data from t_start to t_stop" />
          <attvalue for="5" value="None" />
          <attvalue for="4" value="Segment 0" />
          <attvalue for="8" value="198.586 s" />
          <attvalue for="9" value="199.08689999999999 s" />
          <attvalue for="10" value="PGHF" />
          <attvalue for="12" value="correct_trial" />
          <attvalue for="11" value="CUE-OFF" />
          <attvalue for="7" value="&lt;[184.0,184.0];[230.0,230.0];[230.0,230.0];[231.0,231.0]&gt;" />
        </attvalues>
      </node>
      <node id="urn:fz-juelich.de:alpaca:object:Python:neo.core.segment.Segment:278066ea05be8a0997136c6e734f0bbb5f67d985" label="Segment">
        <attvalues>
          <attvalue for="0" value="object" />
          <attvalue for="1" value="278066ea05be8a0997136c6e734f0bbb5f67d985" />
          <attvalue for="2" value="neo.core.segment.Segment" />
          <attvalue for="4" value="Segment 0" />
          <attvalue for="9" value="587.8204333333333 s" />
          <attvalue for="8" value="587.32 s" />
          <attvalue for="5" value="None" />
          <attvalue for="3" value="Segment containing data from t_start to t_stop" />
          <attvalue for="10" value="PGHF" />
          <attvalue for="12" value="correct_trial" />
          <attvalue for="11" value="CUE-OFF" />
          <attvalue for="7" value="&lt;[163.0,163.0];[309.0,309.0]&gt;" />
        </attvalues>
      </node>
      <node id="urn:fz-juelich.de:alpaca:object:Python:neo.core.segment.Segment:279d2280f6e685cb90cb66c31219f50dcb1a00f8" label="Segment">
        <attvalues>
          <attvalue for="0" value="object" />
          <attvalue for="1" value="279d2280f6e685cb90cb66c31219f50dcb1a00f8" />
          <attvalue for="2" value="neo.core.segment.Segment" />
          <attvalue for="8" value="646.172 s" />
          <attvalue for="4" value="Segment 0" />
          <attvalue for="9" value="646.6723000000001 s" />
          <attvalue for="3" value="Segment containing data from t_start to t_stop" />
          <attvalue for="5" value="None" />
          <attvalue for="12" value="correct_trial" />
          <attvalue for="10" value="PGLF" />
          <attvalue for="11" value="CUE-OFF" />
          <attvalue for="7" value="&lt;[4.0,4.0];[140.0,140.0]&gt;" />
        </attvalues>
      </node>
      <node id="urn:fz-juelich.de:alpaca:object:Python:neo.core.segment.Segment:2936024f0a0dd4f406ec8180bc9e39e15caa1ad6" label="Segment">
        <attvalues>
          <attvalue for="0" value="object" />
          <attvalue for="1" value="2936024f0a0dd4f406ec8180bc9e39e15caa1ad6" />
          <attvalue for="2" value="neo.core.segment.Segment" />
          <attvalue for="4" value="Segment 0" />
          <attvalue for="3" value="Segment containing data from t_start to t_stop" />
          <attvalue for="5" value="None" />
          <attvalue for="8" value="762.1746333333333 s" />
          <attvalue for="9" value="762.6750000000001 s" />
          <attvalue for="11" value="CUE-OFF" />
          <attvalue for="10" value="PGLF" />
          <attvalue for="12" value="correct_trial" />
          <attvalue for="7" value="&lt;[5.0,5.0];[136.0,136.0];[136.0,136.0];[137.0,137.0]&gt;" />
        </attvalues>
      </node>
      <node id="urn:fz-juelich.de:alpaca:object:Python:neo.core.segment.Segment:2a21a3b1f805bebb51bd9085d6567b9df3395184" label="Segment">
        <attvalues>
          <attvalue for="0" value="object" />
          <attvalue for="1" value="2a21a3b1f805bebb51bd9085d6567b9df3395184" />
          <attvalue for="2" value="neo.core.segment.Segment" />
          <attvalue for="8" value="223.76376666666667 s" />
          <attvalue for="9" value="224.264 s" />
          <attvalue for="3" value="Segment containing data from t_start to t_stop" />
          <attvalue for="4" value="Segment 0" />
          <attvalue for="5" value="None" />
          <attvalue for="11" value="CUE-OFF" />
          <attvalue for="10" value="SGLF" />
          <attvalue for="12" value="correct_trial" />
          <attvalue for="7" value="&lt;[368.0,368.0];[409.0,409.0];[409.0,409.0];[410.0,410.0]&gt;" />
        </attvalues>
      </node>
      <node id="urn:fz-juelich.de:alpaca:object:Python:neo.core.segment.Segment:2c0cf827315fc4420c504484d80075eb6df8da1c" label="Segment">
        <attvalues>
          <attvalue for="0" value="object" />
          <attvalue for="1" value="2c0cf827315fc4420c504484d80075eb6df8da1c" />
          <attvalue for="2" value="neo.core.segment.Segment" />
          <attvalue for="8" value="325.688 s" />
          <attvalue for="4" value="Segment 0" />
          <attvalue for="5" value="None" />
          <attvalue for="9" value="326.1881666666667 s" />
          <attvalue for="3" value="Segment containing data from t_start to t_stop" />
          <attvalue for="12" value="correct_trial" />
          <attvalue for="11" value="CUE-OFF" />
          <attvalue for="10" value="PGLF" />
          <attvalue for="7" value="&lt;[4.0,4.0];[55.0,55.0]&gt;" />
        </attvalues>
      </node>
      <node id="urn:fz-juelich.de:alpaca:object:Python:neo.core.segment.Segment:305ce2f753dc138c3522ca7b4a0234662f892648" label="Segment">
        <attvalues>
          <attvalue for="0" value="object" />
          <attvalue for="1" value="305ce2f753dc138c3522ca7b4a0234662f892648" />
          <attvalue for="2" value="neo.core.segment.Segment" />
          <attvalue for="8" value="601.327 s" />
          <attvalue for="4" value="Segment 0" />
          <attvalue for="9" value="601.8274333333334 s" />
          <attvalue for="3" value="Segment containing data from t_start to t_stop" />
          <attvalue for="5" value="None" />
          <attvalue for="11" value="CUE-OFF" />
          <attvalue for="10" value="SGLF" />
          <attvalue for="12" value="correct_trial" />
          <attvalue for="7" value="&lt;[332.0,332.0];[488.0,488.0]&gt;" />
        </attvalues>
      </node>
      <node id="urn:fz-juelich.de:alpaca:object:Python:neo.core.segment.Segment:3089ac500743ee86496c64fa7aeb3eb478b0e907" label="Segment">
        <attvalues>
          <attvalue for="0" value="object" />
          <attvalue for="1" value="3089ac500743ee86496c64fa7aeb3eb478b0e907" />
          <attvalue for="2" value="neo.core.segment.Segment" />
          <attvalue for="8" value="128.3999 s" />
          <attvalue for="4" value="Segment 0" />
          <attvalue for="5" value="None" />
          <attvalue for="9" value="128.9 s" />
          <attvalue for="3" value="Segment containing data from t_start to t_stop" />
          <attvalue for="10" value="PGHF" />
          <attvalue for="12" value="correct_trial" />
          <attvalue for="11" value="CUE-OFF" />
          <attvalue for="7" value="&lt;[184.0,184.0];[205.0,205.0];[205.0,205.0];[206.0,206.0]&gt;" />
        </attvalues>
      </node>
      <node id="urn:fz-juelich.de:alpaca:object:Python:neo.core.segment.Segment:31cd22f787c23d88daaea9c7cb9530da09bd2a7a" label="Segment">
        <attvalues>
          <attvalue for="0" value="object" />
          <attvalue for="1" value="31cd22f787c23d88daaea9c7cb9530da09bd2a7a" />
          <attvalue for="2" value="neo.core.segment.Segment" />
          <attvalue for="9" value="200.44823333333335 s" />
          <attvalue for="8" value="199.948 s" />
          <attvalue for="4" value="Segment 0" />
          <attvalue for="5" value="None" />
          <attvalue for="3" value="Segment containing data from t_start to t_stop" />
          <attvalue for="11" value="CUE-OFF" />
          <attvalue for="10" value="PGHF" />
          <attvalue for="12" value="correct_trial" />
          <attvalue for="7" value="&lt;[163.0,163.0];[229.0,229.0]&gt;" />
        </attvalues>
      </node>
      <node id="urn:fz-juelich.de:alpaca:object:Python:neo.core.segment.Segment:31f5091c30a168117ffb33009c46c2ba6fb3606c" label="Segment">
        <attvalues>
          <attvalue for="0" value="object" />
          <attvalue for="1" value="31f5091c30a168117ffb33009c46c2ba6fb3606c" />
          <attvalue for="2" value="neo.core.segment.Segment" />
          <attvalue for="9" value="750.587 s" />
          <attvalue for="3" value="Segment containing data from t_start to t_stop" />
          <attvalue for="4" value="Segment 0" />
          <attvalue for="8" value="750.0869 s" />
          <attvalue for="5" value="None" />
          <attvalue for="12" value="correct_trial" />
          <attvalue for="10" value="SGLF" />
          <attvalue for="11" value="CUE-OFF" />
          <attvalue for="7" value="&lt;[368.0,368.0];[494.0,494.0];[494.0,494.0];[495.0,495.0]&gt;" />
        </attvalues>
      </node>
      <node id="urn:fz-juelich.de:alpaca:object:Python:neo.core.segment.Segment:325e5f735fa641a6bfe8736c42a6650aca74b259" label="Segment">
        <attvalues>
          <attvalue for="0" value="object" />
          <attvalue for="1" value="325e5f735fa641a6bfe8736c42a6650aca74b259" />
          <attvalue for="2" value="neo.core.segment.Segment" />
          <attvalue for="5" value="None" />
          <attvalue for="8" value="855.6749 s" />
          <attvalue for="4" value="Segment 0" />
          <attvalue for="3" value="Segment containing data from t_start to t_stop" />
          <attvalue for="9" value="856.1752000000001 s" />
          <attvalue for="11" value="CUE-OFF" />
          <attvalue for="10" value="PGLF" />
          <attvalue for="12" value="correct_trial" />
          <attvalue for="7" value="&lt;[5.0,5.0];[156.0,156.0];[156.0,156.0];[157.0,157.0]&gt;" />
        </attvalues>
      </node>
      <node id="urn:fz-juelich.de:alpaca:object:Python:neo.core.segment.Segment:336e8891546850d9fc56d5261d9cb090fddd57ae" label="Segment">
        <attvalues>
          <attvalue for="0" value="object" />
          <attvalue for="1" value="336e8891546850d9fc56d5261d9cb090fddd57ae" />
          <attvalue for="2" value="neo.core.segment.Segment" />
          <attvalue for="3" value="Segment containing data from t_start to t_stop" />
          <attvalue for="8" value="609.8319 s" />
          <attvalue for="9" value="610.3321666666667 s" />
          <attvalue for="4" value="Segment 0" />
          <attvalue for="5" value="None" />
          <attvalue for="12" value="correct_trial" />
          <attvalue for="11" value="CUE-OFF" />
          <attvalue for="10" value="PGLF" />
          <attvalue for="7" value="&lt;[5.0,5.0];[121.0,121.0];[121.0,121.0];[122.0,122.0]&gt;" />
        </attvalues>
      </node>
      <node id="urn:fz-juelich.de:alpaca:object:Python:neo.core.segment.Segment:341480e2f4640779a1eec1a6f47d0c1983a4fc45" label="Segment">
        <attvalues>
          <attvalue for="0" value="object" />
          <attvalue for="1" value="341480e2f4640779a1eec1a6f47d0c1983a4fc45" />
          <attvalue for="2" value="neo.core.segment.Segment" />
          <attvalue for="8" value="424.32090000000005 s" />
          <attvalue for="4" value="Segment 0" />
          <attvalue for="9" value="424.82126666666665 s" />
          <attvalue for="3" value="Segment containing data from t_start to t_stop" />
          <attvalue for="5" value="None" />
          <attvalue for="10" value="SGHF" />
          <attvalue for="12" value="correct_trial" />
          <attvalue for="11" value="CUE-OFF" />
          <attvalue for="7" value="&lt;[547.0,547.0];[628.0,628.0];[628.0,628.0];[629.0,629.0]&gt;" />
        </attvalues>
      </node>
      <node id="urn:fz-juelich.de:alpaca:object:Python:neo.core.segment.Segment:34490f76097715ad2481936610af2283a7c36241" label="Segment">
        <attvalues>
          <attvalue for="0" value="object" />
          <attvalue for="1" value="34490f76097715ad2481936610af2283a7c36241" />
          <attvalue for="2" value="neo.core.segment.Segment" />
          <attvalue for="5" value="None" />
          <attvalue for="4" value="Segment 0" />
          <attvalue for="3" value="Segment containing data from t_start to t_stop" />
          <attvalue for="8" value="306.7656333333333 s" />
          <attvalue for="9" value="307.266 s" />
          <attvalue for="11" value="CUE-OFF" />
          <attvalue for="10" value="PGLF" />
          <attvalue for="12" value="correct_trial" />
          <attvalue for="7" value="&lt;[4.0,4.0];[40.0,40.0]&gt;" />
        </attvalues>
      </node>
      <node id="urn:fz-juelich.de:alpaca:object:Python:neo.core.segment.Segment:35db9d99f8615fae44d067c09416c85a63c60ce1" label="Segment">
        <attvalues>
          <attvalue for="0" value="object" />
          <attvalue for="1" value="35db9d99f8615fae44d067c09416c85a63c60ce1" />
          <attvalue for="2" value="neo.core.segment.Segment" />
          <attvalue for="4" value="Segment 0" />
          <attvalue for="8" value="429.608 s" />
          <attvalue for="5" value="None" />
          <attvalue for="3" value="Segment containing data from t_start to t_stop" />
          <attvalue for="9" value="430.1084333333334 s" />
          <attvalue for="12" value="correct_trial" />
          <attvalue for="11" value="CUE-OFF" />
          <attvalue for="10" value="PGHF" />
          <attvalue for="7" value="&lt;[163.0,163.0];[259.0,259.0]&gt;" />
        </attvalues>
      </node>
      <node id="urn:fz-juelich.de:alpaca:object:Python:neo.core.segment.Segment:368ad5029d330ce2879e93216b1047405f9b865b" label="Segment">
        <attvalues>
          <attvalue for="0" value="object" />
          <attvalue for="1" value="368ad5029d330ce2879e93216b1047405f9b865b" />
          <attvalue for="2" value="neo.core.segment.Segment" />
          <attvalue for="4" value="Segment 0" />
          <attvalue for="3" value="Segment containing data from t_start to t_stop" />
          <attvalue for="5" value="None" />
          <attvalue for="8" value="603.7069 s" />
          <attvalue for="9" value="604.2072666666668 s" />
          <attvalue for="12" value="correct_trial" />
          <attvalue for="11" value="CUE-OFF" />
          <attvalue for="10" value="PGLF" />
          <attvalue for="7" value="&lt;[5.0,5.0];[116.0,116.0];[116.0,116.0];[117.0,117.0]&gt;" />
        </attvalues>
      </node>
      <node id="urn:fz-juelich.de:alpaca:object:Python:neo.core.segment.Segment:3723b912ec716557e40769b49b975b841aaede84" label="Segment">
        <attvalues>
          <attvalue for="0" value="object" />
          <attvalue for="1" value="3723b912ec716557e40769b49b975b841aaede84" />
          <attvalue for="2" value="neo.core.segment.Segment" />
          <attvalue for="4" value="Segment 0" />
          <attvalue for="5" value="None" />
          <attvalue for="8" value="5.0997 s" />
          <attvalue for="3" value="Segment containing data from t_start to t_stop" />
          <attvalue for="9" value="5.6000000000000005 s" />
          <attvalue for="11" value="CUE-OFF" />
          <attvalue for="10" value="SGLF" />
          <attvalue for="12" value="correct_trial" />
          <attvalue for="7" value="&lt;[332.0,332.0];[333.0,333.0]&gt;" />
        </attvalues>
      </node>
      <node id="urn:fz-juelich.de:alpaca:object:Python:neo.core.segment.Segment:37dd4791b3e5c47db6f0239ac2bb02184fefb11d" label="Segment">
        <attvalues>
          <attvalue for="0" value="object" />
          <attvalue for="1" value="37dd4791b3e5c47db6f0239ac2bb02184fefb11d" />
          <attvalue for="2" value="neo.core.segment.Segment" />
          <attvalue for="9" value="616.302 s" />
          <attvalue for="5" value="None" />
          <attvalue for="8" value="615.8018 s" />
          <attvalue for="3" value="Segment containing data from t_start to t_stop" />
          <attvalue for="4" value="Segment 0" />
          <attvalue for="12" value="correct_trial" />
          <attvalue for="10" value="SGHF" />
          <attvalue for="11" value="CUE-OFF" />
          <attvalue for="7" value="&lt;[547.0,547.0];[658.0,658.0];[658.0,658.0];[659.0,659.0]&gt;" />
        </attvalues>
      </node>
      <node id="urn:fz-juelich.de:alpaca:object:Python:neo.core.segment.Segment:3a3d5c2999d80d2b1e3b3a4e274fcdf061cd25d9" label="Segment">
        <attvalues>
          <attvalue for="0" value="object" />
          <attvalue for="1" value="3a3d5c2999d80d2b1e3b3a4e274fcdf061cd25d9" />
          <attvalue for="2" value="neo.core.segment.Segment" />
          <attvalue for="4" value="Segment 0" />
          <attvalue for="8" value="367.116 s" />
          <attvalue for="9" value="367.61643333333336 s" />
          <attvalue for="5" value="None" />
          <attvalue for="3" value="Segment containing data from t_start to t_stop" />
          <attvalue for="10" value="SGLF" />
          <attvalue for="12" value="correct_trial" />
          <attvalue for="11" value="CUE-OFF" />
          <attvalue for="7" value="&lt;[332.0,332.0];[428.0,428.0]&gt;" />
        </attvalues>
      </node>
      <node id="urn:fz-juelich.de:alpaca:object:Python:neo.core.segment.Segment:3b780a24023acf563ed45c20763940c27b86eae6" label="Segment">
        <attvalues>
          <attvalue for="0" value="object" />
          <attvalue for="1" value="3b780a24023acf563ed45c20763940c27b86eae6" />
          <attvalue for="2" value="neo.core.segment.Segment" />
          <attvalue for="9" value="285.8732 s" />
          <attvalue for="8" value="285.3729 s" />
          <attvalue for="5" value="None" />
          <attvalue for="3" value="Segment containing data from t_start to t_stop" />
          <attvalue for="4" value="Segment 0" />
          <attvalue for="10" value="SGLF" />
          <attvalue for="11" value="CUE-OFF" />
          <attvalue for="12" value="correct_trial" />
          <attvalue for="7" value="&lt;[368.0,368.0];[419.0,419.0];[419.0,419.0];[420.0,420.0]&gt;" />
        </attvalues>
      </node>
      <node id="urn:fz-juelich.de:alpaca:object:Python:neo.core.segment.Segment:3bb40b1e24ec9e534691afa7bc5f7227da790a4a" label="Segment">
        <attvalues>
          <attvalue for="0" value="object" />
          <attvalue for="1" value="3bb40b1e24ec9e534691afa7bc5f7227da790a4a" />
          <attvalue for="2" value="neo.core.segment.Segment" />
          <attvalue for="4" value="Segment 0" />
          <attvalue for="9" value="138.91310000000001 s" />
          <attvalue for="5" value="None" />
          <attvalue for="8" value="138.413 s" />
          <attvalue for="3" value="Segment containing data from t_start to t_stop" />
          <attvalue for="10" value="PGHF" />
          <attvalue for="11" value="CUE-OFF" />
          <attvalue for="12" value="correct_trial" />
          <attvalue for="7" value="&lt;[163.0,163.0];[214.0,214.0]&gt;" />
        </attvalues>
      </node>
      <node id="urn:fz-juelich.de:alpaca:object:Python:neo.core.segment.Segment:3c9fe472128ce010443ac01c91a11cc63a2a8bb3" label="Segment">
        <attvalues>
          <attvalue for="0" value="object" />
          <attvalue for="1" value="3c9fe472128ce010443ac01c91a11cc63a2a8bb3" />
          <attvalue for="2" value="neo.core.segment.Segment" />
          <attvalue for="4" value="Segment 0" />
          <attvalue for="3" value="Segment containing data from t_start to t_stop" />
          <attvalue for="5" value="None" />
          <attvalue for="8" value="498.5326333333333 s" />
          <attvalue for="9" value="499.033 s" />
          <attvalue for="10" value="PGHF" />
          <attvalue for="12" value="correct_trial" />
          <attvalue for="11" value="CUE-OFF" />
          <attvalue for="7" value="&lt;[163.0,163.0];[279.0,279.0]&gt;" />
        </attvalues>
      </node>
      <node id="urn:fz-juelich.de:alpaca:object:Python:neo.core.segment.Segment:3eb0ae9bb9ae47414d8f3b07bdac23ea4ca685db" label="Segment">
        <attvalues>
          <attvalue for="0" value="object" />
          <attvalue for="1" value="3eb0ae9bb9ae47414d8f3b07bdac23ea4ca685db" />
          <attvalue for="2" value="neo.core.segment.Segment" />
          <attvalue for="5" value="None" />
          <attvalue for="8" value="585.2065666666666 s" />
          <attvalue for="3" value="Segment containing data from t_start to t_stop" />
          <attvalue for="4" value="Segment 0" />
          <attvalue for="9" value="585.707 s" />
          <attvalue for="12" value="correct_trial" />
          <attvalue for="11" value="CUE-OFF" />
          <attvalue for="10" value="SGLF" />
          <attvalue for="7" value="&lt;[368.0,368.0];[474.0,474.0];[474.0,474.0];[475.0,475.0]&gt;" />
        </attvalues>
      </node>
      <node id="urn:fz-juelich.de:alpaca:object:Python:neo.core.segment.Segment:3ec61ae12d5875cec19663847b5031f68d539891" label="Segment">
        <attvalues>
          <attvalue for="0" value="object" />
          <attvalue for="1" value="3ec61ae12d5875cec19663847b5031f68d539891" />
          <attvalue for="2" value="neo.core.segment.Segment" />
          <attvalue for="5" value="None" />
          <attvalue for="4" value="Segment 0" />
          <attvalue for="3" value="Segment containing data from t_start to t_stop" />
          <attvalue for="8" value="570.9300000000001 s" />
          <attvalue for="9" value="571.4309 s" />
          <attvalue for="12" value="correct_trial" />
          <attvalue for="10" value="SGHF" />
          <attvalue for="11" value="CUE-OFF" />
          <attvalue for="7" value="&lt;[547.0,547.0];[653.0,653.0];[653.0,653.0];[654.0,654.0]&gt;" />
        </attvalues>
      </node>
      <node id="urn:fz-juelich.de:alpaca:object:Python:neo.core.segment.Segment:3f6a1ab571e0f3b10de9cb034dee75d8e047792c" label="Segment">
        <attvalues>
          <attvalue for="0" value="object" />
          <attvalue for="1" value="3f6a1ab571e0f3b10de9cb034dee75d8e047792c" />
          <attvalue for="2" value="neo.core.segment.Segment" />
          <attvalue for="8" value="9.0129 s" />
          <attvalue for="9" value="9.513 s" />
          <attvalue for="3" value="Segment containing data from t_start to t_stop" />
          <attvalue for="4" value="Segment 0" />
          <attvalue for="5" value="None" />
          <attvalue for="12" value="correct_trial" />
          <attvalue for="11" value="CUE-OFF" />
          <attvalue for="10" value="PGHF" />
          <attvalue for="7" value="&lt;[163.0,163.0];[164.0,164.0]&gt;" />
        </attvalues>
      </node>
      <node id="urn:fz-juelich.de:alpaca:object:Python:neo.core.segment.Segment:3fccefcec68e7f450b1c27911245c616692a01d1" label="Segment">
        <attvalues>
          <attvalue for="0" value="object" />
          <attvalue for="1" value="3fccefcec68e7f450b1c27911245c616692a01d1" />
          <attvalue for="2" value="neo.core.segment.Segment" />
          <attvalue for="5" value="None" />
          <attvalue for="8" value="433.394 s" />
          <attvalue for="9" value="433.8945 s" />
          <attvalue for="4" value="Segment 0" />
          <attvalue for="3" value="Segment containing data from t_start to t_stop" />
          <attvalue for="12" value="correct_trial" />
          <attvalue for="11" value="CUE-OFF" />
          <attvalue for="10" value="PGHF" />
          <attvalue for="7" value="&lt;[163.0,163.0];[264.0,264.0]&gt;" />
        </attvalues>
      </node>
      <node id="urn:fz-juelich.de:alpaca:object:Python:neo.core.segment.Segment:40b03e108aea9ec8330b9833803fc3b84da13548" label="Segment">
        <attvalues>
          <attvalue for="0" value="object" />
          <attvalue for="1" value="40b03e108aea9ec8330b9833803fc3b84da13548" />
          <attvalue for="2" value="neo.core.segment.Segment" />
          <attvalue for="3" value="Segment containing data from t_start to t_stop" />
          <attvalue for="5" value="None" />
          <attvalue for="8" value="230.56866666666667 s" />
          <attvalue for="9" value="231.06900000000002 s" />
          <attvalue for="4" value="Segment 0" />
          <attvalue for="11" value="CUE-OFF" />
          <attvalue for="10" value="SGHF" />
          <attvalue for="12" value="correct_trial" />
          <attvalue for="7" value="&lt;[541.0,541.0];[592.0,592.0]&gt;" />
        </attvalues>
      </node>
      <node id="urn:fz-juelich.de:alpaca:object:Python:neo.core.segment.Segment:41d775a72a92aa00508803ce263f7e256fdac967" label="Segment">
        <attvalues>
          <attvalue for="0" value="object" />
          <attvalue for="1" value="41d775a72a92aa00508803ce263f7e256fdac967" />
          <attvalue for="2" value="neo.core.segment.Segment" />
          <attvalue for="4" value="Segment 0" />
          <attvalue for="9" value="491.3514666666667 s" />
          <attvalue for="5" value="None" />
          <attvalue for="8" value="490.851 s" />
          <attvalue for="3" value="Segment containing data from t_start to t_stop" />
          <attvalue for="12" value="correct_trial" />
          <attvalue for="11" value="CUE-OFF" />
          <attvalue for="10" value="SGHF" />
          <attvalue for="7" value="&lt;[541.0,541.0];[652.0,652.0]&gt;" />
        </attvalues>
      </node>
      <node id="urn:fz-juelich.de:alpaca:object:Python:neo.core.segment.Segment:42f2e65895a249be471c955c8dfa255fb10bdd03" label="Segment">
        <attvalues>
          <attvalue for="0" value="object" />
          <attvalue for="1" value="42f2e65895a249be471c955c8dfa255fb10bdd03" />
          <attvalue for="2" value="neo.core.segment.Segment" />
          <attvalue for="3" value="Segment containing data from t_start to t_stop" />
          <attvalue for="9" value="732.4133333333334 s" />
          <attvalue for="5" value="None" />
          <attvalue for="4" value="Segment 0" />
          <attvalue for="8" value="731.9128999999999 s" />
          <attvalue for="12" value="correct_trial" />
          <attvalue for="10" value="SGHF" />
          <attvalue for="11" value="CUE-OFF" />
          <attvalue for="7" value="&lt;[547.0,547.0];[693.0,693.0];[693.0,693.0];[694.0,694.0]&gt;" />
        </attvalues>
      </node>
      <node id="urn:fz-juelich.de:alpaca:object:Python:neo.core.segment.Segment:448f10af89b60959e2df1c70367c47f7b79e7d77" label="Segment">
        <attvalues>
          <attvalue for="0" value="object" />
          <attvalue for="1" value="448f10af89b60959e2df1c70367c47f7b79e7d77" />
          <attvalue for="2" value="neo.core.segment.Segment" />
          <attvalue for="3" value="Segment containing data from t_start to t_stop" />
          <attvalue for="9" value="463.866 s" />
          <attvalue for="4" value="Segment 0" />
          <attvalue for="5" value="None" />
          <attvalue for="8" value="463.3657 s" />
          <attvalue for="12" value="correct_trial" />
          <attvalue for="11" value="CUE-OFF" />
          <attvalue for="10" value="PGHF" />
          <attvalue for="7" value="&lt;[163.0,163.0];[269.0,269.0]&gt;" />
        </attvalues>
      </node>
      <node id="urn:fz-juelich.de:alpaca:object:Python:neo.core.segment.Segment:44ed207f71458e8ff6f01601f325574b3cc35716" label="Segment">
        <attvalues>
          <attvalue for="0" value="object" />
          <attvalue for="1" value="44ed207f71458e8ff6f01601f325574b3cc35716" />
          <attvalue for="2" value="neo.core.segment.Segment" />
          <attvalue for="9" value="583.917 s" />
          <attvalue for="3" value="Segment containing data from t_start to t_stop" />
          <attvalue for="4" value="Segment 0" />
          <attvalue for="8" value="583.4166333333334 s" />
          <attvalue for="5" value="None" />
          <attvalue for="12" value="correct_trial" />
          <attvalue for="11" value="CUE-OFF" />
          <attvalue for="10" value="SGLF" />
          <attvalue for="7" value="&lt;[332.0,332.0];[478.0,478.0]&gt;" />
        </attvalues>
      </node>
      <node id="urn:fz-juelich.de:alpaca:object:Python:neo.core.segment.Segment:45a9e0ff60c8844a88f141ba03db08e7482988c8" label="Segment">
        <attvalues>
          <attvalue for="0" value="object" />
          <attvalue for="1" value="45a9e0ff60c8844a88f141ba03db08e7482988c8" />
          <attvalue for="2" value="neo.core.segment.Segment" />
          <attvalue for="9" value="671.5392666666668 s" />
          <attvalue for="5" value="None" />
          <attvalue for="3" value="Segment containing data from t_start to t_stop" />
          <attvalue for="4" value="Segment 0" />
          <attvalue for="8" value="671.0389 s" />
          <attvalue for="12" value="correct_trial" />
          <attvalue for="11" value="CUE-OFF" />
          <attvalue for="10" value="SGHF" />
          <attvalue for="7" value="&lt;[547.0,547.0];[668.0,668.0];[668.0,668.0];[669.0,669.0]&gt;" />
        </attvalues>
      </node>
      <node id="urn:fz-juelich.de:alpaca:object:Python:neo.core.segment.Segment:45fd42272f7eca6ab744edd1c1619157cbf59704" label="Segment">
        <attvalues>
          <attvalue for="0" value="object" />
          <attvalue for="1" value="45fd42272f7eca6ab744edd1c1619157cbf59704" />
          <attvalue for="2" value="neo.core.segment.Segment" />
          <attvalue for="5" value="None" />
          <attvalue for="4" value="Segment 0" />
          <attvalue for="3" value="Segment containing data from t_start to t_stop" />
          <attvalue for="8" value="608.9388666666666 s" />
          <attvalue for="9" value="609.439 s" />
          <attvalue for="11" value="CUE-OFF" />
          <attvalue for="12" value="correct_trial" />
          <attvalue for="10" value="PGLF" />
          <attvalue for="7" value="&lt;[4.0,4.0];[115.0,115.0]&gt;" />
        </attvalues>
      </node>
      <node id="urn:fz-juelich.de:alpaca:object:Python:neo.core.segment.Segment:475d68ef626c916da7ed3720061abb9c93250140" label="Segment">
        <attvalues>
          <attvalue for="0" value="object" />
          <attvalue for="1" value="475d68ef626c916da7ed3720061abb9c93250140" />
          <attvalue for="2" value="neo.core.segment.Segment" />
          <attvalue for="9" value="55.422000000000004 s" />
          <attvalue for="3" value="Segment containing data from t_start to t_stop" />
          <attvalue for="4" value="Segment 0" />
          <attvalue for="8" value="54.92163333333333 s" />
          <attvalue for="5" value="None" />
          <attvalue for="12" value="correct_trial" />
          <attvalue for="10" value="SGLF" />
          <attvalue for="11" value="CUE-OFF" />
          <attvalue for="7" value="&lt;[368.0,368.0];[379.0,379.0];[379.0,379.0];[380.0,380.0]&gt;" />
        </attvalues>
      </node>
      <node id="urn:fz-juelich.de:alpaca:object:Python:neo.core.segment.Segment:486f16764822cf2cebcfd2cb3297d6e815489b4a" label="Segment">
        <attvalues>
          <attvalue for="0" value="object" />
          <attvalue for="1" value="486f16764822cf2cebcfd2cb3297d6e815489b4a" />
          <attvalue for="2" value="neo.core.segment.Segment" />
          <attvalue for="5" value="None" />
          <attvalue for="4" value="Segment 0" />
          <attvalue for="3" value="Segment containing data from t_start to t_stop" />
          <attvalue for="8" value="213.6569 s" />
          <attvalue for="9" value="214.157 s" />
          <attvalue for="12" value="correct_trial" />
          <attvalue for="11" value="CUE-OFF" />
          <attvalue for="10" value="PGHF" />
          <attvalue for="7" value="&lt;[163.0,163.0];[234.0,234.0]&gt;" />
        </attvalues>
      </node>
      <node id="urn:fz-juelich.de:alpaca:object:Python:neo.core.segment.Segment:48b66afb81136dcbceff28e667cb4e2a6c953def" label="Segment">
        <attvalues>
          <attvalue for="0" value="object" />
          <attvalue for="1" value="48b66afb81136dcbceff28e667cb4e2a6c953def" />
          <attvalue for="2" value="neo.core.segment.Segment" />
          <attvalue for="4" value="Segment 0" />
          <attvalue for="5" value="None" />
          <attvalue for="8" value="634.6716333333334 s" />
          <attvalue for="9" value="635.172 s" />
          <attvalue for="3" value="Segment containing data from t_start to t_stop" />
          <attvalue for="11" value="CUE-OFF" />
          <attvalue for="10" value="PGHF" />
          <attvalue for="12" value="correct_trial" />
          <attvalue for="7" value="&lt;[184.0,184.0];[295.0,295.0];[295.0,295.0];[296.0,296.0]&gt;" />
        </attvalues>
      </node>
      <node id="urn:fz-juelich.de:alpaca:object:Python:neo.core.segment.Segment:49376ffd0728a14fae17e682070ef542bf9f878d" label="Segment">
        <attvalues>
          <attvalue for="0" value="object" />
          <attvalue for="1" value="49376ffd0728a14fae17e682070ef542bf9f878d" />
          <attvalue for="2" value="neo.core.segment.Segment" />
          <attvalue for="9" value="153.46016666666668 s" />
          <attvalue for="4" value="Segment 0" />
          <attvalue for="3" value="Segment containing data from t_start to t_stop" />
          <attvalue for="8" value="152.95989999999998 s" />
          <attvalue for="5" value="None" />
          <attvalue for="11" value="CUE-OFF" />
          <attvalue for="12" value="correct_trial" />
          <attvalue for="10" value="PGLF" />
          <attvalue for="7" value="&lt;[5.0,5.0];[31.0,31.0];[31.0,31.0];[32.0,32.0]&gt;" />
        </attvalues>
      </node>
      <node id="urn:fz-juelich.de:alpaca:object:Python:neo.core.segment.Segment:4991b2e4dd853a3033a5730b6928f4b9a8ef3912" label="Segment">
        <attvalues>
          <attvalue for="0" value="object" />
          <attvalue for="1" value="4991b2e4dd853a3033a5730b6928f4b9a8ef3912" />
          <attvalue for="2" value="neo.core.segment.Segment" />
          <attvalue for="8" value="702.3229 s" />
          <attvalue for="5" value="None" />
          <attvalue for="9" value="702.823 s" />
          <attvalue for="4" value="Segment 0" />
          <attvalue for="3" value="Segment containing data from t_start to t_stop" />
          <attvalue for="11" value="CUE-OFF" />
          <attvalue for="12" value="correct_trial" />
          <attvalue for="10" value="SGLF" />
          <attvalue for="7" value="&lt;[368.0,368.0];[489.0,489.0];[489.0,489.0];[490.0,490.0]&gt;" />
        </attvalues>
      </node>
      <node id="urn:fz-juelich.de:alpaca:object:Python:neo.core.segment.Segment:49a6f6c2f39c920b8a27f40296d010a6024347fd" label="Segment">
        <attvalues>
          <attvalue for="0" value="object" />
          <attvalue for="1" value="49a6f6c2f39c920b8a27f40296d010a6024347fd" />
          <attvalue for="2" value="neo.core.segment.Segment" />
          <attvalue for="8" value="913.5366333333334 s" />
          <attvalue for="5" value="None" />
          <attvalue for="9" value="914.037 s" />
          <attvalue for="4" value="Segment 0" />
          <attvalue for="3" value="Segment containing data from t_start to t_stop" />
          <attvalue for="11" value="CUE-OFF" />
          <attvalue for="10" value="PGHF" />
          <attvalue for="12" value="correct_trial" />
          <attvalue for="7" value="&lt;[184.0,184.0];[345.0,345.0];[345.0,345.0];[346.0,346.0]&gt;" />
        </attvalues>
      </node>
      <node id="urn:fz-juelich.de:alpaca:object:Python:neo.core.segment.Segment:49ce013bb4e5cf4c3f42b45d789b8035886de58e" label="Segment">
        <attvalues>
          <attvalue for="0" value="object" />
          <attvalue for="1" value="49ce013bb4e5cf4c3f42b45d789b8035886de58e" />
          <attvalue for="2" value="neo.core.segment.Segment" />
          <attvalue for="5" value="None" />
          <attvalue for="8" value="156.802 s" />
          <attvalue for="9" value="157.30200000000002 s" />
          <attvalue for="3" value="Segment containing data from t_start to t_stop" />
          <attvalue for="4" value="Segment 0" />
          <attvalue for="11" value="CUE-OFF" />
          <attvalue for="12" value="correct_trial" />
          <attvalue for="10" value="SGLF" />
          <attvalue for="7" value="&lt;[332.0,332.0];[383.0,383.0]&gt;" />
        </attvalues>
      </node>
      <node id="urn:fz-juelich.de:alpaca:object:Python:neo.core.segment.Segment:4a0c963e364d1d270d05b74bf356cbc890b53642" label="Segment">
        <attvalues>
          <attvalue for="0" value="object" />
          <attvalue for="1" value="4a0c963e364d1d270d05b74bf356cbc890b53642" />
          <attvalue for="2" value="neo.core.segment.Segment" />
          <attvalue for="5" value="None" />
          <attvalue for="8" value="578.4379 s" />
          <attvalue for="3" value="Segment containing data from t_start to t_stop" />
          <attvalue for="4" value="Segment 0" />
          <attvalue for="9" value="578.9381666666667 s" />
          <attvalue for="10" value="SGLF" />
          <attvalue for="12" value="correct_trial" />
          <attvalue for="11" value="CUE-OFF" />
          <attvalue for="7" value="&lt;[368.0,368.0];[469.0,469.0];[469.0,469.0];[470.0,470.0]&gt;" />
        </attvalues>
      </node>
      <node id="urn:fz-juelich.de:alpaca:object:Python:neo.core.segment.Segment:4a9837ec85f648ac087c4fbb6bbc69d151a3e866" label="Segment">
        <attvalues>
          <attvalue for="0" value="object" />
          <attvalue for="1" value="4a9837ec85f648ac087c4fbb6bbc69d151a3e866" />
          <attvalue for="2" value="neo.core.segment.Segment" />
          <attvalue for="5" value="None" />
          <attvalue for="4" value="Segment 0" />
          <attvalue for="3" value="Segment containing data from t_start to t_stop" />
          <attvalue for="8" value="653.1039 s" />
          <attvalue for="9" value="653.604 s" />
          <attvalue for="12" value="correct_trial" />
          <attvalue for="10" value="PGHF" />
          <attvalue for="11" value="CUE-OFF" />
          <attvalue for="7" value="&lt;[184.0,184.0];[300.0,300.0];[300.0,300.0];[301.0,301.0]&gt;" />
        </attvalues>
      </node>
      <node id="urn:fz-juelich.de:alpaca:object:Python:neo.core.segment.Segment:4d16608096683e3ff1ac44432debb95f2b32997f" label="Segment">
        <attvalues>
          <attvalue for="0" value="object" />
          <attvalue for="1" value="4d16608096683e3ff1ac44432debb95f2b32997f" />
          <attvalue for="2" value="neo.core.segment.Segment" />
          <attvalue for="4" value="Segment 0" />
          <attvalue for="9" value="211.488 s" />
          <attvalue for="5" value="None" />
          <attvalue for="8" value="210.98763333333332 s" />
          <attvalue for="3" value="Segment containing data from t_start to t_stop" />
          <attvalue for="12" value="correct_trial" />
          <attvalue for="11" value="CUE-OFF" />
          <attvalue for="10" value="SGLF" />
          <attvalue for="7" value="&lt;[368.0,368.0];[399.0,399.0];[399.0,399.0];[400.0,400.0]&gt;" />
        </attvalues>
      </node>
      <node id="urn:fz-juelich.de:alpaca:object:Python:neo.core.segment.Segment:4ff925bb262d6689bd6c7f7dd2885cc1a6f8db5a" label="Segment">
        <attvalues>
          <attvalue for="0" value="object" />
          <attvalue for="1" value="4ff925bb262d6689bd6c7f7dd2885cc1a6f8db5a" />
          <attvalue for="2" value="neo.core.segment.Segment" />
          <attvalue for="9" value="17.199333333333335 s" />
          <attvalue for="3" value="Segment containing data from t_start to t_stop" />
          <attvalue for="4" value="Segment 0" />
          <attvalue for="8" value="16.699 s" />
          <attvalue for="5" value="None" />
          <attvalue for="10" value="SGLF" />
          <attvalue for="11" value="CUE-OFF" />
          <attvalue for="12" value="correct_trial" />
          <attvalue for="7" value="&lt;[332.0,332.0];[343.0,343.0]&gt;" />
        </attvalues>
      </node>
      <node id="urn:fz-juelich.de:alpaca:object:Python:neo.core.segment.Segment:510674b3952ff654508c2e84cc807233a8d7320d" label="Segment">
        <attvalues>
          <attvalue for="0" value="object" />
          <attvalue for="1" value="510674b3952ff654508c2e84cc807233a8d7320d" />
          <attvalue for="2" value="neo.core.segment.Segment" />
          <attvalue for="5" value="None" />
          <attvalue for="8" value="907.5549 s" />
          <attvalue for="3" value="Segment containing data from t_start to t_stop" />
          <attvalue for="9" value="908.0552666666667 s" />
          <attvalue for="4" value="Segment 0" />
          <attvalue for="11" value="CUE-OFF" />
          <attvalue for="10" value="PGLF" />
          <attvalue for="12" value="correct_trial" />
          <attvalue for="7" value="&lt;[5.0,5.0];[166.0,166.0];[166.0,166.0];[167.0,167.0]&gt;" />
        </attvalues>
      </node>
      <node id="urn:fz-juelich.de:alpaca:object:Python:neo.core.segment.Segment:5136fe14b11de37b19e9d264ea51f83aa6b4a873" label="Segment">
        <attvalues>
          <attvalue for="0" value="object" />
          <attvalue for="1" value="5136fe14b11de37b19e9d264ea51f83aa6b4a873" />
          <attvalue for="2" value="neo.core.segment.Segment" />
          <attvalue for="4" value="Segment 0" />
          <attvalue for="8" value="280.79200000000003 s" />
          <attvalue for="9" value="281.2921666666667 s" />
          <attvalue for="3" value="Segment containing data from t_start to t_stop" />
          <attvalue for="5" value="None" />
          <attvalue for="11" value="CUE-OFF" />
          <attvalue for="12" value="correct_trial" />
          <attvalue for="10" value="PGLF" />
          <attvalue for="7" value="&lt;[4.0,4.0];[30.0,30.0]&gt;" />
        </attvalues>
      </node>
      <node id="urn:fz-juelich.de:alpaca:object:Python:neo.core.segment.Segment:5197048bb22806bb760ef18132fb30705cc6ada6" label="Segment">
        <attvalues>
          <attvalue for="0" value="object" />
          <attvalue for="1" value="5197048bb22806bb760ef18132fb30705cc6ada6" />
          <attvalue for="2" value="neo.core.segment.Segment" />
          <attvalue for="5" value="None" />
          <attvalue for="4" value="Segment 0" />
          <attvalue for="3" value="Segment containing data from t_start to t_stop" />
          <attvalue for="8" value="425.76076666666665 s" />
          <attvalue for="9" value="426.261 s" />
          <attvalue for="11" value="CUE-OFF" />
          <attvalue for="10" value="PGHF" />
          <attvalue for="12" value="correct_trial" />
          <attvalue for="7" value="&lt;[163.0,163.0];[254.0,254.0]&gt;" />
        </attvalues>
      </node>
      <node id="urn:fz-juelich.de:alpaca:object:Python:neo.core.segment.Segment:522d2857e6466ebbe2108ac01969950079855b31" label="Segment">
        <attvalues>
          <attvalue for="0" value="object" />
          <attvalue for="1" value="522d2857e6466ebbe2108ac01969950079855b31" />
          <attvalue for="2" value="neo.core.segment.Segment" />
          <attvalue for="8" value="60.675900000000006 s" />
          <attvalue for="5" value="None" />
          <attvalue for="9" value="61.1764 s" />
          <attvalue for="3" value="Segment containing data from t_start to t_stop" />
          <attvalue for="4" value="Segment 0" />
          <attvalue for="11" value="CUE-OFF" />
          <attvalue for="12" value="correct_trial" />
          <attvalue for="10" value="SGLF" />
          <attvalue for="7" value="&lt;[368.0,368.0];[384.0,384.0];[384.0,384.0];[385.0,385.0]&gt;" />
        </attvalues>
      </node>
      <node id="urn:fz-juelich.de:alpaca:object:Python:neo.core.segment.Segment:52e29c28bf4c5fb5294fa97f2f6e5f11bdaa0876" label="Segment">
        <attvalues>
          <attvalue for="0" value="object" />
          <attvalue for="1" value="52e29c28bf4c5fb5294fa97f2f6e5f11bdaa0876" />
          <attvalue for="2" value="neo.core.segment.Segment" />
          <attvalue for="8" value="756.1059 s" />
          <attvalue for="9" value="756.6063666666668 s" />
          <attvalue for="5" value="None" />
          <attvalue for="3" value="Segment containing data from t_start to t_stop" />
          <attvalue for="4" value="Segment 0" />
          <attvalue for="10" value="SGLF" />
          <attvalue for="12" value="correct_trial" />
          <attvalue for="11" value="CUE-OFF" />
          <attvalue for="7" value="&lt;[368.0,368.0];[499.0,499.0];[499.0,499.0];[500.0,500.0]&gt;" />
        </attvalues>
      </node>
      <node id="urn:fz-juelich.de:alpaca:object:Python:neo.core.segment.Segment:53f0e652df28e10d998f106b5c5442a0782762e1" label="Segment">
        <attvalues>
          <attvalue for="0" value="object" />
          <attvalue for="1" value="53f0e652df28e10d998f106b5c5442a0782762e1" />
          <attvalue for="2" value="neo.core.segment.Segment" />
          <attvalue for="4" value="Segment 0" />
          <attvalue for="5" value="None" />
          <attvalue for="3" value="Segment containing data from t_start to t_stop" />
          <attvalue for="8" value="528.436 s" />
          <attvalue for="9" value="528.9360666666666 s" />
          <attvalue for="12" value="correct_trial" />
          <attvalue for="11" value="CUE-OFF" />
          <attvalue for="10" value="SGLF" />
          <attvalue for="7" value="&lt;[332.0,332.0];[468.0,468.0]&gt;" />
        </attvalues>
      </node>
      <node id="urn:fz-juelich.de:alpaca:object:Python:neo.core.segment.Segment:541f1724a9b6ee194df8ede7faefd270e8d506d1" label="Segment">
        <attvalues>
          <attvalue for="0" value="object" />
          <attvalue for="1" value="541f1724a9b6ee194df8ede7faefd270e8d506d1" />
          <attvalue for="2" value="neo.core.segment.Segment" />
          <attvalue for="5" value="None" />
          <attvalue for="3" value="Segment containing data from t_start to t_stop" />
          <attvalue for="9" value="768.7360666666667 s" />
          <attvalue for="4" value="Segment 0" />
          <attvalue for="8" value="768.2359 s" />
          <attvalue for="11" value="CUE-OFF" />
          <attvalue for="10" value="SGLF" />
          <attvalue for="12" value="correct_trial" />
          <attvalue for="7" value="&lt;[368.0,368.0];[504.0,504.0];[504.0,504.0];[505.0,505.0]&gt;" />
        </attvalues>
      </node>
      <node id="urn:fz-juelich.de:alpaca:object:Python:neo.core.segment.Segment:54869bc8f161dfe55e20e0433fd2b90f519517ef" label="Segment">
        <attvalues>
          <attvalue for="0" value="object" />
          <attvalue for="1" value="54869bc8f161dfe55e20e0433fd2b90f519517ef" />
          <attvalue for="2" value="neo.core.segment.Segment" />
          <attvalue for="5" value="None" />
          <attvalue for="9" value="504.49 s" />
          <attvalue for="3" value="Segment containing data from t_start to t_stop" />
          <attvalue for="8" value="503.98990000000003 s" />
          <attvalue for="4" value="Segment 0" />
          <attvalue for="10" value="PGHF" />
          <attvalue for="11" value="CUE-OFF" />
          <attvalue for="12" value="correct_trial" />
          <attvalue for="7" value="&lt;[184.0,184.0];[285.0,285.0];[285.0,285.0];[286.0,286.0]&gt;" />
        </attvalues>
      </node>
      <node id="urn:fz-juelich.de:alpaca:object:Python:neo.core.segment.Segment:559e93b38dc60d356419ed315a18ec24fc66ffd2" label="Segment">
        <attvalues>
          <attvalue for="0" value="object" />
          <attvalue for="1" value="559e93b38dc60d356419ed315a18ec24fc66ffd2" />
          <attvalue for="2" value="neo.core.segment.Segment" />
          <attvalue for="4" value="Segment 0" />
          <attvalue for="3" value="Segment containing data from t_start to t_stop" />
          <attvalue for="5" value="None" />
          <attvalue for="8" value="837.049 s" />
          <attvalue for="9" value="837.5499 s" />
          <attvalue for="10" value="PGHF" />
          <attvalue for="12" value="correct_trial" />
          <attvalue for="11" value="CUE-OFF" />
          <attvalue for="7" value="&lt;[184.0,184.0];[335.0,335.0];[335.0,335.0];[336.0,336.0]&gt;" />
        </attvalues>
      </node>
      <node id="urn:fz-juelich.de:alpaca:object:Python:neo.core.segment.Segment:5702ce280a5b701ba6a1f1d01a29cf025df3a0ca" label="Segment">
        <attvalues>
          <attvalue for="0" value="object" />
          <attvalue for="1" value="5702ce280a5b701ba6a1f1d01a29cf025df3a0ca" />
          <attvalue for="2" value="neo.core.segment.Segment" />
          <attvalue for="4" value="Segment 0" />
          <attvalue for="5" value="None" />
          <attvalue for="9" value="650.4653333333333 s" />
          <attvalue for="3" value="Segment containing data from t_start to t_stop" />
          <attvalue for="8" value="649.965 s" />
          <attvalue for="12" value="correct_trial" />
          <attvalue for="11" value="CUE-OFF" />
          <attvalue for="10" value="SGHF" />
          <attvalue for="7" value="&lt;[541.0,541.0];[682.0,682.0]&gt;" />
        </attvalues>
      </node>
      <node id="urn:fz-juelich.de:alpaca:object:Python:neo.core.segment.Segment:5aa66d13ffc6cb37981cfbc76858ef49a9a5953d" label="Segment">
        <attvalues>
          <attvalue for="0" value="object" />
          <attvalue for="1" value="5aa66d13ffc6cb37981cfbc76858ef49a9a5953d" />
          <attvalue for="2" value="neo.core.segment.Segment" />
          <attvalue for="4" value="Segment 0" />
          <attvalue for="8" value="794.6849 s" />
          <attvalue for="9" value="795.1850000000001 s" />
          <attvalue for="3" value="Segment containing data from t_start to t_stop" />
          <attvalue for="5" value="None" />
          <attvalue for="12" value="correct_trial" />
          <attvalue for="11" value="CUE-OFF" />
          <attvalue for="10" value="SGLF" />
          <attvalue for="7" value="&lt;[368.0,368.0];[509.0,509.0];[509.0,509.0];[510.0,510.0]&gt;" />
        </attvalues>
      </node>
      <node id="urn:fz-juelich.de:alpaca:object:Python:neo.core.segment.Segment:5d0dc8b0985a8ce984ffbc8acf492e0cafb18bf5" label="Segment">
        <attvalues>
          <attvalue for="0" value="object" />
          <attvalue for="1" value="5d0dc8b0985a8ce984ffbc8acf492e0cafb18bf5" />
          <attvalue for="2" value="neo.core.segment.Segment" />
          <attvalue for="8" value="321.7959666666667 s" />
          <attvalue for="4" value="Segment 0" />
          <attvalue for="9" value="322.296 s" />
          <attvalue for="5" value="None" />
          <attvalue for="3" value="Segment containing data from t_start to t_stop" />
          <attvalue for="12" value="correct_trial" />
          <attvalue for="10" value="PGLF" />
          <attvalue for="11" value="CUE-OFF" />
          <attvalue for="7" value="&lt;[4.0,4.0];[50.0,50.0]&gt;" />
        </attvalues>
      </node>
      <node id="urn:fz-juelich.de:alpaca:object:Python:neo.core.segment.Segment:5d1b073cefc3b17531b1af89311cf48d1adf2e09" label="Segment">
        <attvalues>
          <attvalue for="0" value="object" />
          <attvalue for="1" value="5d1b073cefc3b17531b1af89311cf48d1adf2e09" />
          <attvalue for="2" value="neo.core.segment.Segment" />
          <attvalue for="9" value="26.632 s" />
          <attvalue for="5" value="None" />
          <attvalue for="4" value="Segment 0" />
          <attvalue for="8" value="26.1319 s" />
          <attvalue for="3" value="Segment containing data from t_start to t_stop" />
          <attvalue for="10" value="SGLF" />
          <attvalue for="11" value="CUE-OFF" />
          <attvalue for="12" value="correct_trial" />
          <attvalue for="7" value="&lt;[368.0,368.0];[374.0,374.0];[374.0,374.0];[375.0,375.0]&gt;" />
        </attvalues>
      </node>
      <node id="urn:fz-juelich.de:alpaca:object:Python:neo.core.segment.Segment:5d363a019bc35fbef19c0ad1a18ab5532911efef" label="Segment">
        <attvalues>
          <attvalue for="0" value="object" />
          <attvalue for="1" value="5d363a019bc35fbef19c0ad1a18ab5532911efef" />
          <attvalue for="2" value="neo.core.segment.Segment" />
          <attvalue for="4" value="Segment 0" />
          <attvalue for="8" value="302.8195 s" />
          <attvalue for="9" value="303.32 s" />
          <attvalue for="3" value="Segment containing data from t_start to t_stop" />
          <attvalue for="5" value="None" />
          <attvalue for="10" value="PGLF" />
          <attvalue for="12" value="correct_trial" />
          <attvalue for="11" value="CUE-OFF" />
          <attvalue for="7" value="&lt;[4.0,4.0];[35.0,35.0]&gt;" />
        </attvalues>
      </node>
      <node id="urn:fz-juelich.de:alpaca:object:Python:neo.core.segment.Segment:5e0d13bb6298d77990aa433324fe90f264ed5233" label="Segment">
        <attvalues>
          <attvalue for="0" value="object" />
          <attvalue for="1" value="5e0d13bb6298d77990aa433324fe90f264ed5233" />
          <attvalue for="2" value="neo.core.segment.Segment" />
          <attvalue for="4" value="Segment 0" />
          <attvalue for="9" value="398.83930000000004 s" />
          <attvalue for="3" value="Segment containing data from t_start to t_stop" />
          <attvalue for="5" value="None" />
          <attvalue for="8" value="398.339 s" />
          <attvalue for="10" value="PGLF" />
          <attvalue for="12" value="correct_trial" />
          <attvalue for="11" value="CUE-OFF" />
          <attvalue for="7" value="&lt;[4.0,4.0];[75.0,75.0]&gt;" />
        </attvalues>
      </node>
      <node id="urn:fz-juelich.de:alpaca:object:Python:neo.core.segment.Segment:5e34b75faff2d36acdd89b8b2f0e0ca64b7c4e06" label="Segment">
        <attvalues>
          <attvalue for="0" value="object" />
          <attvalue for="1" value="5e34b75faff2d36acdd89b8b2f0e0ca64b7c4e06" />
          <attvalue for="2" value="neo.core.segment.Segment" />
          <attvalue for="8" value="166.30173333333335 s" />
          <attvalue for="9" value="166.802 s" />
          <attvalue for="3" value="Segment containing data from t_start to t_stop" />
          <attvalue for="4" value="Segment 0" />
          <attvalue for="5" value="None" />
          <attvalue for="11" value="CUE-OFF" />
          <attvalue for="10" value="PGHF" />
          <attvalue for="12" value="correct_trial" />
          <attvalue for="7" value="&lt;[184.0,184.0];[225.0,225.0];[225.0,225.0];[226.0,226.0]&gt;" />
        </attvalues>
      </node>
      <node id="urn:fz-juelich.de:alpaca:object:Python:neo.core.segment.Segment:5e69724a1e0e65ad9dc71892e7065de55f17a8ee" label="Segment">
        <attvalues>
          <attvalue for="0" value="object" />
          <attvalue for="1" value="5e69724a1e0e65ad9dc71892e7065de55f17a8ee" />
          <attvalue for="2" value="neo.core.segment.Segment" />
          <attvalue for="4" value="Segment 0" />
          <attvalue for="3" value="Segment containing data from t_start to t_stop" />
          <attvalue for="9" value="135.29389999999998 s" />
          <attvalue for="5" value="None" />
          <attvalue for="8" value="134.793 s" />
          <attvalue for="10" value="PGHF" />
          <attvalue for="12" value="correct_trial" />
          <attvalue for="11" value="CUE-OFF" />
          <attvalue for="7" value="&lt;[184.0,184.0];[210.0,210.0];[210.0,210.0];[211.0,211.0]&gt;" />
        </attvalues>
      </node>
      <node id="urn:fz-juelich.de:alpaca:object:Python:neo.core.segment.Segment:5e8a63e5c17821d6c2d70c629f6feb39d2fd0944" label="Segment">
        <attvalues>
          <attvalue for="0" value="object" />
          <attvalue for="1" value="5e8a63e5c17821d6c2d70c629f6feb39d2fd0944" />
          <attvalue for="2" value="neo.core.segment.Segment" />
          <attvalue for="3" value="Segment containing data from t_start to t_stop" />
          <attvalue for="9" value="443.8210666666667 s" />
          <attvalue for="5" value="None" />
          <attvalue for="4" value="Segment 0" />
          <attvalue for="8" value="443.321 s" />
          <attvalue for="11" value="CUE-OFF" />
          <attvalue for="10" value="SGLF" />
          <attvalue for="12" value="correct_trial" />
          <attvalue for="7" value="&lt;[332.0,332.0];[453.0,453.0]&gt;" />
        </attvalues>
      </node>
      <node id="urn:fz-juelich.de:alpaca:object:Python:neo.core.segment.Segment:61d8bce64ba721386912dfdaa5155ef45a993a12" label="Segment">
        <attvalues>
          <attvalue for="0" value="object" />
          <attvalue for="1" value="61d8bce64ba721386912dfdaa5155ef45a993a12" />
          <attvalue for="2" value="neo.core.segment.Segment" />
          <attvalue for="8" value="693.4676333333333 s" />
          <attvalue for="5" value="None" />
          <attvalue for="9" value="693.968 s" />
          <attvalue for="4" value="Segment 0" />
          <attvalue for="3" value="Segment containing data from t_start to t_stop" />
          <attvalue for="12" value="correct_trial" />
          <attvalue for="10" value="SGLF" />
          <attvalue for="11" value="CUE-OFF" />
          <attvalue for="7" value="&lt;[332.0,332.0];[528.0,528.0]&gt;" />
        </attvalues>
      </node>
      <node id="urn:fz-juelich.de:alpaca:object:Python:neo.core.segment.Segment:632a356343a05c84ef89d17b880aff31c46548f4" label="Segment">
        <attvalues>
          <attvalue for="0" value="object" />
          <attvalue for="1" value="632a356343a05c84ef89d17b880aff31c46548f4" />
          <attvalue for="2" value="neo.core.segment.Segment" />
          <attvalue for="4" value="Segment 0" />
          <attvalue for="8" value="502.31100000000004 s" />
          <attvalue for="3" value="Segment containing data from t_start to t_stop" />
          <attvalue for="5" value="None" />
          <attvalue for="9" value="502.81143333333335 s" />
          <attvalue for="10" value="PGHF" />
          <attvalue for="12" value="correct_trial" />
          <attvalue for="11" value="CUE-OFF" />
          <attvalue for="7" value="&lt;[163.0,163.0];[284.0,284.0]&gt;" />
        </attvalues>
      </node>
      <node id="urn:fz-juelich.de:alpaca:object:Python:neo.core.segment.Segment:6396c3828821cd39bfe340866f413b988d8b0479" label="Segment">
        <attvalues>
          <attvalue for="0" value="object" />
          <attvalue for="1" value="6396c3828821cd39bfe340866f413b988d8b0479" />
          <attvalue for="2" value="neo.core.segment.Segment" />
          <attvalue for="4" value="Segment 0" />
          <attvalue for="3" value="Segment containing data from t_start to t_stop" />
          <attvalue for="8" value="267.6349 s" />
          <attvalue for="9" value="268.1351666666667 s" />
          <attvalue for="5" value="None" />
          <attvalue for="12" value="correct_trial" />
          <attvalue for="11" value="CUE-OFF" />
          <attvalue for="10" value="PGLF" />
          <attvalue for="7" value="&lt;[5.0,5.0];[51.0,51.0];[51.0,51.0];[52.0,52.0]&gt;" />
        </attvalues>
      </node>
      <node id="urn:fz-juelich.de:alpaca:object:Python:neo.core.segment.Segment:63b22b671e0367fe739ae0382781878aa910f4c1" label="Segment">
        <attvalues>
          <attvalue for="0" value="object" />
          <attvalue for="1" value="63b22b671e0367fe739ae0382781878aa910f4c1" />
          <attvalue for="2" value="neo.core.segment.Segment" />
          <attvalue for="3" value="Segment containing data from t_start to t_stop" />
          <attvalue for="9" value="398.14003333333335 s" />
          <attvalue for="8" value="397.6399 s" />
          <attvalue for="5" value="None" />
          <attvalue for="4" value="Segment 0" />
          <attvalue for="12" value="correct_trial" />
          <attvalue for="10" value="SGHF" />
          <attvalue for="11" value="CUE-OFF" />
          <attvalue for="7" value="&lt;[547.0,547.0];[618.0,618.0];[618.0,618.0];[619.0,619.0]&gt;" />
        </attvalues>
      </node>
      <node id="urn:fz-juelich.de:alpaca:object:Python:neo.core.segment.Segment:64024adc28e8b388c4b393acf00dac8b7de28f3f" label="Segment">
        <attvalues>
          <attvalue for="0" value="object" />
          <attvalue for="1" value="64024adc28e8b388c4b393acf00dac8b7de28f3f" />
          <attvalue for="2" value="neo.core.segment.Segment" />
          <attvalue for="4" value="Segment 0" />
          <attvalue for="5" value="None" />
          <attvalue for="9" value="160.94830000000002 s" />
          <attvalue for="3" value="Segment containing data from t_start to t_stop" />
          <attvalue for="8" value="160.4479 s" />
          <attvalue for="12" value="correct_trial" />
          <attvalue for="11" value="CUE-OFF" />
          <attvalue for="10" value="SGLF" />
          <attvalue for="7" value="&lt;[368.0,368.0];[394.0,394.0];[394.0,394.0];[395.0,395.0]&gt;" />
        </attvalues>
      </node>
      <node id="urn:fz-juelich.de:alpaca:object:Python:neo.core.segment.Segment:6566a6925a6936a74d3babc002aeec8fbf7d11b7" label="Segment">
        <attvalues>
          <attvalue for="0" value="object" />
          <attvalue for="1" value="6566a6925a6936a74d3babc002aeec8fbf7d11b7" />
          <attvalue for="2" value="neo.core.segment.Segment" />
          <attvalue for="3" value="Segment containing data from t_start to t_stop" />
          <attvalue for="8" value="800.7999 s" />
          <attvalue for="4" value="Segment 0" />
          <attvalue for="9" value="801.3000000000001 s" />
          <attvalue for="5" value="None" />
          <attvalue for="12" value="correct_trial" />
          <attvalue for="10" value="PGHF" />
          <attvalue for="11" value="CUE-OFF" />
          <attvalue for="7" value="&lt;[184.0,184.0];[315.0,315.0];[315.0,315.0];[316.0,316.0]&gt;" />
        </attvalues>
      </node>
      <node id="urn:fz-juelich.de:alpaca:object:Python:neo.core.segment.Segment:65bc50e8b4d2f9ce8c1c78560d86116980a33151" label="Segment">
        <attvalues>
          <attvalue for="0" value="object" />
          <attvalue for="1" value="65bc50e8b4d2f9ce8c1c78560d86116980a33151" />
          <attvalue for="2" value="neo.core.segment.Segment" />
          <attvalue for="4" value="Segment 0" />
          <attvalue for="8" value="430.2409 s" />
          <attvalue for="5" value="None" />
          <attvalue for="3" value="Segment containing data from t_start to t_stop" />
          <attvalue for="9" value="430.7411333333333 s" />
          <attvalue for="12" value="correct_trial" />
          <attvalue for="11" value="CUE-OFF" />
          <attvalue for="10" value="SGHF" />
          <attvalue for="7" value="&lt;[547.0,547.0];[633.0,633.0];[633.0,633.0];[634.0,634.0]&gt;" />
        </attvalues>
      </node>
      <node id="urn:fz-juelich.de:alpaca:object:Python:neo.core.segment.Segment:65fd3f289e6e45c64c7c27aecc3b4905d1a12d18" label="Segment">
        <attvalues>
          <attvalue for="0" value="object" />
          <attvalue for="1" value="65fd3f289e6e45c64c7c27aecc3b4905d1a12d18" />
          <attvalue for="2" value="neo.core.segment.Segment" />
          <attvalue for="9" value="291.77 s" />
          <attvalue for="5" value="None" />
          <attvalue for="4" value="Segment 0" />
          <attvalue for="3" value="Segment containing data from t_start to t_stop" />
          <attvalue for="8" value="291.26956666666666 s" />
          <attvalue for="11" value="CUE-OFF" />
          <attvalue for="12" value="correct_trial" />
          <attvalue for="10" value="PGHF" />
          <attvalue for="7" value="&lt;[184.0,184.0];[240.0,240.0];[240.0,240.0];[241.0,241.0]&gt;" />
        </attvalues>
      </node>
      <node id="urn:fz-juelich.de:alpaca:object:Python:neo.core.segment.Segment:66497e60e8ccd8b67b39b329cc0c9bbecd125319" label="Segment">
        <attvalues>
          <attvalue for="0" value="object" />
          <attvalue for="1" value="66497e60e8ccd8b67b39b329cc0c9bbecd125319" />
          <attvalue for="2" value="neo.core.segment.Segment" />
          <attvalue for="4" value="Segment 0" />
          <attvalue for="9" value="164.63823333333335 s" />
          <attvalue for="3" value="Segment containing data from t_start to t_stop" />
          <attvalue for="8" value="164.138 s" />
          <attvalue for="5" value="None" />
          <attvalue for="12" value="correct_trial" />
          <attvalue for="10" value="PGLF" />
          <attvalue for="11" value="CUE-OFF" />
          <attvalue for="7" value="&lt;[4.0,4.0];[20.0,20.0]&gt;" />
        </attvalues>
      </node>
      <node id="urn:fz-juelich.de:alpaca:object:Python:neo.core.segment.Segment:669220448edb0541e5dd5e1845e150d18b490e67" label="Segment">
        <attvalues>
          <attvalue for="0" value="object" />
          <attvalue for="1" value="669220448edb0541e5dd5e1845e150d18b490e67" />
          <attvalue for="2" value="neo.core.segment.Segment" />
          <attvalue for="8" value="979.0219 s" />
          <attvalue for="4" value="Segment 0" />
          <attvalue for="5" value="None" />
          <attvalue for="3" value="Segment containing data from t_start to t_stop" />
          <attvalue for="9" value="979.522 s" />
          <attvalue for="10" value="SGLF" />
          <attvalue for="12" value="correct_trial" />
          <attvalue for="11" value="CUE-OFF" />
          <attvalue for="7" value="&lt;[368.0,368.0];[529.0,529.0];[529.0,529.0];[530.0,530.0]&gt;" />
        </attvalues>
      </node>
      <node id="urn:fz-juelich.de:alpaca:object:Python:neo.core.segment.Segment:66b8031f4fc94d3c22cf89a25f0b011ff355c36b" label="Segment">
        <attvalues>
          <attvalue for="0" value="object" />
          <attvalue for="1" value="66b8031f4fc94d3c22cf89a25f0b011ff355c36b" />
          <attvalue for="2" value="neo.core.segment.Segment" />
          <attvalue for="8" value="82.697 s" />
          <attvalue for="5" value="None" />
          <attvalue for="9" value="83.1971 s" />
          <attvalue for="3" value="Segment containing data from t_start to t_stop" />
          <attvalue for="4" value="Segment 0" />
          <attvalue for="10" value="SGLF" />
          <attvalue for="12" value="correct_trial" />
          <attvalue for="11" value="CUE-OFF" />
          <attvalue for="7" value="&lt;[332.0,332.0];[358.0,358.0]&gt;" />
        </attvalues>
      </node>
      <node id="urn:fz-juelich.de:alpaca:object:Python:neo.core.segment.Segment:67d844835984cf7ee21ed956a0f85e3511702e43" label="Segment">
        <attvalues>
          <attvalue for="0" value="object" />
          <attvalue for="1" value="67d844835984cf7ee21ed956a0f85e3511702e43" />
          <attvalue for="2" value="neo.core.segment.Segment" />
          <attvalue for="3" value="Segment containing data from t_start to t_stop" />
          <attvalue for="5" value="None" />
          <attvalue for="8" value="564.2578333333333 s" />
          <attvalue for="9" value="564.758 s" />
          <attvalue for="4" value="Segment 0" />
          <attvalue for="11" value="CUE-OFF" />
          <attvalue for="10" value="PGLF" />
          <attvalue for="12" value="correct_trial" />
          <attvalue for="7" value="&lt;[4.0,4.0];[105.0,105.0]&gt;" />
        </attvalues>
      </node>
      <node id="urn:fz-juelich.de:alpaca:object:Python:neo.core.segment.Segment:68f7ced97f11bdf58b73374bce7d1d21ff47ee78" label="Segment">
        <attvalues>
          <attvalue for="0" value="object" />
          <attvalue for="1" value="68f7ced97f11bdf58b73374bce7d1d21ff47ee78" />
          <attvalue for="2" value="neo.core.segment.Segment" />
          <attvalue for="4" value="Segment 0" />
          <attvalue for="8" value="405.9956 s" />
          <attvalue for="5" value="None" />
          <attvalue for="9" value="406.496 s" />
          <attvalue for="3" value="Segment containing data from t_start to t_stop" />
          <attvalue for="12" value="correct_trial" />
          <attvalue for="10" value="SGHF" />
          <attvalue for="11" value="CUE-OFF" />
          <attvalue for="7" value="&lt;[541.0,541.0];[642.0,642.0]&gt;" />
        </attvalues>
      </node>
      <node id="urn:fz-juelich.de:alpaca:object:Python:neo.core.segment.Segment:6da72912ad2c6d6b8449779ee01799cb18fefa81" label="Segment">
        <attvalues>
          <attvalue for="0" value="object" />
          <attvalue for="1" value="6da72912ad2c6d6b8449779ee01799cb18fefa81" />
          <attvalue for="2" value="neo.core.segment.Segment" />
          <attvalue for="8" value="78.663 s" />
          <attvalue for="9" value="79.16306666666667 s" />
          <attvalue for="3" value="Segment containing data from t_start to t_stop" />
          <attvalue for="4" value="Segment 0" />
          <attvalue for="5" value="None" />
          <attvalue for="10" value="PGHF" />
          <attvalue for="11" value="CUE-OFF" />
          <attvalue for="12" value="correct_trial" />
          <attvalue for="7" value="&lt;[163.0,163.0];[199.0,199.0]&gt;" />
        </attvalues>
      </node>
      <node id="urn:fz-juelich.de:alpaca:object:Python:neo.core.segment.Segment:6ee5050c3f940c94eb5c4905e8bc458cb41d9cfc" label="Segment">
        <attvalues>
          <attvalue for="0" value="object" />
          <attvalue for="1" value="6ee5050c3f940c94eb5c4905e8bc458cb41d9cfc" />
          <attvalue for="2" value="neo.core.segment.Segment" />
          <attvalue for="4" value="Segment 0" />
          <attvalue for="3" value="Segment containing data from t_start to t_stop" />
          <attvalue for="5" value="None" />
          <attvalue for="9" value="274.1020666666667 s" />
          <attvalue for="8" value="273.60200000000003 s" />
          <attvalue for="11" value="CUE-OFF" />
          <attvalue for="12" value="correct_trial" />
          <attvalue for="10" value="PGHF" />
          <attvalue for="7" value="&lt;[163.0,163.0];[239.0,239.0]&gt;" />
        </attvalues>
      </node>
      <node id="urn:fz-juelich.de:alpaca:object:Python:neo.core.segment.Segment:6f2e1d797cc8e239482599fd8d80aa4ad0b6694d" label="Segment">
        <attvalues>
          <attvalue for="0" value="object" />
          <attvalue for="1" value="6f2e1d797cc8e239482599fd8d80aa4ad0b6694d" />
          <attvalue for="2" value="neo.core.segment.Segment" />
          <attvalue for="5" value="None" />
          <attvalue for="4" value="Segment 0" />
          <attvalue for="9" value="850.106 s" />
          <attvalue for="3" value="Segment containing data from t_start to t_stop" />
          <attvalue for="8" value="849.6059 s" />
          <attvalue for="12" value="correct_trial" />
          <attvalue for="11" value="CUE-OFF" />
          <attvalue for="10" value="SGHF" />
          <attvalue for="7" value="&lt;[547.0,547.0];[703.0,703.0];[703.0,703.0];[704.0,704.0]&gt;" />
        </attvalues>
      </node>
      <node id="urn:fz-juelich.de:alpaca:object:Python:neo.core.segment.Segment:6fa21f3cd6f8a5b70b2c42411542065669abf2fe" label="Segment">
        <attvalues>
          <attvalue for="0" value="object" />
          <attvalue for="1" value="6fa21f3cd6f8a5b70b2c42411542065669abf2fe" />
          <attvalue for="2" value="neo.core.segment.Segment" />
          <attvalue for="4" value="Segment 0" />
          <attvalue for="8" value="403.48173333333335 s" />
          <attvalue for="9" value="403.982 s" />
          <attvalue for="5" value="None" />
          <attvalue for="3" value="Segment containing data from t_start to t_stop" />
          <attvalue for="10" value="SGHF" />
          <attvalue for="12" value="correct_trial" />
          <attvalue for="11" value="CUE-OFF" />
          <attvalue for="7" value="&lt;[547.0,547.0];[623.0,623.0];[623.0,623.0];[624.0,624.0]&gt;" />
        </attvalues>
      </node>
      <node id="urn:fz-juelich.de:alpaca:object:Python:neo.core.segment.Segment:70fccfa0a61f8162d18ffcd792a6bca70d2c1237" label="Segment">
        <attvalues>
          <attvalue for="0" value="object" />
          <attvalue for="1" value="70fccfa0a61f8162d18ffcd792a6bca70d2c1237" />
          <attvalue for="2" value="neo.core.segment.Segment" />
          <attvalue for="3" value="Segment containing data from t_start to t_stop" />
          <attvalue for="4" value="Segment 0" />
          <attvalue for="5" value="None" />
          <attvalue for="9" value="680.0120000000001 s" />
          <attvalue for="8" value="679.5116 s" />
          <attvalue for="11" value="CUE-OFF" />
          <attvalue for="12" value="correct_trial" />
          <attvalue for="10" value="PGLF" />
          <attvalue for="7" value="&lt;[4.0,4.0];[150.0,150.0]&gt;" />
        </attvalues>
      </node>
      <node id="urn:fz-juelich.de:alpaca:object:Python:neo.core.segment.Segment:71fd74a5071390afefe879f96f41d95e9a21aaf8" label="Segment">
        <attvalues>
          <attvalue for="0" value="object" />
          <attvalue for="1" value="71fd74a5071390afefe879f96f41d95e9a21aaf8" />
          <attvalue for="2" value="neo.core.segment.Segment" />
          <attvalue for="3" value="Segment containing data from t_start to t_stop" />
          <attvalue for="8" value="556.403 s" />
          <attvalue for="9" value="556.9033000000001 s" />
          <attvalue for="4" value="Segment 0" />
          <attvalue for="5" value="None" />
          <attvalue for="12" value="correct_trial" />
          <attvalue for="10" value="SGLF" />
          <attvalue for="11" value="CUE-OFF" />
          <attvalue for="7" value="&lt;[332.0,332.0];[473.0,473.0]&gt;" />
        </attvalues>
      </node>
      <node id="urn:fz-juelich.de:alpaca:object:Python:neo.core.segment.Segment:7299e8b7047f974823b52725d5e2b7bdcb903618" label="Segment">
        <attvalues>
          <attvalue for="0" value="object" />
          <attvalue for="1" value="7299e8b7047f974823b52725d5e2b7bdcb903618" />
          <attvalue for="2" value="neo.core.segment.Segment" />
          <attvalue for="8" value="277.06493333333333 s" />
          <attvalue for="9" value="277.565 s" />
          <attvalue for="5" value="None" />
          <attvalue for="3" value="Segment containing data from t_start to t_stop" />
          <attvalue for="4" value="Segment 0" />
          <attvalue for="10" value="PGHF" />
          <attvalue for="11" value="CUE-OFF" />
          <attvalue for="12" value="correct_trial" />
          <attvalue for="7" value="&lt;[163.0,163.0];[244.0,244.0]&gt;" />
        </attvalues>
      </node>
      <node id="urn:fz-juelich.de:alpaca:object:Python:neo.core.segment.Segment:7398239779ae9109ad8b1e646e5201a4c1b96d36" label="Segment">
        <attvalues>
          <attvalue for="0" value="object" />
          <attvalue for="1" value="7398239779ae9109ad8b1e646e5201a4c1b96d36" />
          <attvalue for="2" value="neo.core.segment.Segment" />
          <attvalue for="9" value="357.683 s" />
          <attvalue for="5" value="None" />
          <attvalue for="3" value="Segment containing data from t_start to t_stop" />
          <attvalue for="8" value="357.1827666666667 s" />
          <attvalue for="4" value="Segment 0" />
          <attvalue for="11" value="CUE-OFF" />
          <attvalue for="12" value="correct_trial" />
          <attvalue for="10" value="SGLF" />
          <attvalue for="7" value="&lt;[332.0,332.0];[418.0,418.0]&gt;" />
        </attvalues>
      </node>
      <node id="urn:fz-juelich.de:alpaca:object:Python:neo.core.segment.Segment:74791025f3e50d0a4cfe980e94b305529b364c91" label="Segment">
        <attvalues>
          <attvalue for="0" value="object" />
          <attvalue for="1" value="74791025f3e50d0a4cfe980e94b305529b364c91" />
          <attvalue for="2" value="neo.core.segment.Segment" />
          <attvalue for="4" value="Segment 0" />
          <attvalue for="3" value="Segment containing data from t_start to t_stop" />
          <attvalue for="9" value="218.13423333333336 s" />
          <attvalue for="8" value="217.63400000000001 s" />
          <attvalue for="5" value="None" />
          <attvalue for="12" value="correct_trial" />
          <attvalue for="10" value="SGHF" />
          <attvalue for="11" value="CUE-OFF" />
          <attvalue for="7" value="&lt;[541.0,541.0];[582.0,582.0]&gt;" />
        </attvalues>
      </node>
      <node id="urn:fz-juelich.de:alpaca:object:Python:neo.core.segment.Segment:7488a733a0cc78aba90cb023a253952164282d2e" label="Segment">
        <attvalues>
          <attvalue for="0" value="object" />
          <attvalue for="1" value="7488a733a0cc78aba90cb023a253952164282d2e" />
          <attvalue for="2" value="neo.core.segment.Segment" />
          <attvalue for="8" value="329.7719 s" />
          <attvalue for="9" value="330.272 s" />
          <attvalue for="3" value="Segment containing data from t_start to t_stop" />
          <attvalue for="5" value="None" />
          <attvalue for="4" value="Segment 0" />
          <attvalue for="11" value="CUE-OFF" />
          <attvalue for="10" value="SGHF" />
          <attvalue for="12" value="correct_trial" />
          <attvalue for="7" value="&lt;[547.0,547.0];[608.0,608.0];[608.0,608.0];[609.0,609.0]&gt;" />
        </attvalues>
      </node>
      <node id="urn:fz-juelich.de:alpaca:object:Python:neo.core.segment.Segment:773e527c11adbc50b5775e0b915e0b5aae9046c3" label="Segment">
        <attvalues>
          <attvalue for="0" value="object" />
          <attvalue for="1" value="773e527c11adbc50b5775e0b915e0b5aae9046c3" />
          <attvalue for="2" value="neo.core.segment.Segment" />
          <attvalue for="4" value="Segment 0" />
          <attvalue for="8" value="182.232 s" />
          <attvalue for="3" value="Segment containing data from t_start to t_stop" />
          <attvalue for="5" value="None" />
          <attvalue for="9" value="182.73216666666667 s" />
          <attvalue for="12" value="correct_trial" />
          <attvalue for="10" value="PGHF" />
          <attvalue for="11" value="CUE-OFF" />
          <attvalue for="7" value="&lt;[163.0,163.0];[224.0,224.0]&gt;" />
        </attvalues>
      </node>
      <node id="urn:fz-juelich.de:alpaca:object:Python:neo.core.segment.Segment:77b6978bc1cc56ee233da75f23afd43628eab01b" label="Segment">
        <attvalues>
          <attvalue for="0" value="object" />
          <attvalue for="1" value="77b6978bc1cc56ee233da75f23afd43628eab01b" />
          <attvalue for="2" value="neo.core.segment.Segment" />
          <attvalue for="4" value="Segment 0" />
          <attvalue for="3" value="Segment containing data from t_start to t_stop" />
          <attvalue for="9" value="44.326 s" />
          <attvalue for="8" value="43.82556666666667 s" />
          <attvalue for="5" value="None" />
          <attvalue for="12" value="correct_trial" />
          <attvalue for="11" value="CUE-OFF" />
          <attvalue for="10" value="PGHF" />
          <attvalue for="7" value="&lt;[163.0,163.0];[179.0,179.0]&gt;" />
        </attvalues>
      </node>
      <node id="urn:fz-juelich.de:alpaca:object:Python:neo.core.segment.Segment:786f0f718ff321729ccc36ba6ed5ea66a9d9ead8" label="Segment">
        <attvalues>
          <attvalue for="0" value="object" />
          <attvalue for="1" value="786f0f718ff321729ccc36ba6ed5ea66a9d9ead8" />
          <attvalue for="2" value="neo.core.segment.Segment" />
          <attvalue for="9" value="813.4859 s" />
          <attvalue for="8" value="812.985 s" />
          <attvalue for="4" value="Segment 0" />
          <attvalue for="3" value="Segment containing data from t_start to t_stop" />
          <attvalue for="5" value="None" />
          <attvalue for="11" value="CUE-OFF" />
          <attvalue for="12" value="correct_trial" />
          <attvalue for="10" value="PGHF" />
          <attvalue for="7" value="&lt;[184.0,184.0];[320.0,320.0];[320.0,320.0];[321.0,321.0]&gt;" />
        </attvalues>
      </node>
      <node id="urn:fz-juelich.de:alpaca:object:Python:neo.core.segment.Segment:7bb3dae17626fc281c2316fed09eefa3b9e4fab3" label="Segment">
        <attvalues>
          <attvalue for="0" value="object" />
          <attvalue for="1" value="7bb3dae17626fc281c2316fed09eefa3b9e4fab3" />
          <attvalue for="2" value="neo.core.segment.Segment" />
          <attvalue for="4" value="Segment 0" />
          <attvalue for="5" value="None" />
          <attvalue for="3" value="Segment containing data from t_start to t_stop" />
          <attvalue for="8" value="261.4155333333333 s" />
          <attvalue for="9" value="261.916 s" />
          <attvalue for="10" value="PGLF" />
          <attvalue for="12" value="correct_trial" />
          <attvalue for="11" value="CUE-OFF" />
          <attvalue for="7" value="&lt;[5.0,5.0];[46.0,46.0];[46.0,46.0];[47.0,47.0]&gt;" />
        </attvalues>
      </node>
      <node id="urn:fz-juelich.de:alpaca:object:Python:neo.core.segment.Segment:7dd4fd53f9b12f525a7a4008f191959756d00276" label="Segment">
        <attvalues>
          <attvalue for="0" value="object" />
          <attvalue for="1" value="7dd4fd53f9b12f525a7a4008f191959756d00276" />
          <attvalue for="2" value="neo.core.segment.Segment" />
          <attvalue for="5" value="None" />
          <attvalue for="4" value="Segment 0" />
          <attvalue for="9" value="701.5360000000001 s" />
          <attvalue for="8" value="701.0358 s" />
          <attvalue for="3" value="Segment containing data from t_start to t_stop" />
          <attvalue for="10" value="PGHF" />
          <attvalue for="11" value="CUE-OFF" />
          <attvalue for="12" value="correct_trial" />
          <attvalue for="7" value="&lt;[163.0,163.0];[324.0,324.0]&gt;" />
        </attvalues>
      </node>
      <node id="urn:fz-juelich.de:alpaca:object:Python:neo.core.segment.Segment:7e483106df4ca495e7ac3d630abf79dd4de67fed" label="Segment">
        <attvalues>
          <attvalue for="0" value="object" />
          <attvalue for="1" value="7e483106df4ca495e7ac3d630abf79dd4de67fed" />
          <attvalue for="2" value="neo.core.segment.Segment" />
          <attvalue for="9" value="63.75016666666667 s" />
          <attvalue for="5" value="None" />
          <attvalue for="3" value="Segment containing data from t_start to t_stop" />
          <attvalue for="8" value="63.25 s" />
          <attvalue for="4" value="Segment 0" />
          <attvalue for="10" value="PGHF" />
          <attvalue for="12" value="correct_trial" />
          <attvalue for="11" value="CUE-OFF" />
          <attvalue for="7" value="&lt;[163.0,163.0];[189.0,189.0]&gt;" />
        </attvalues>
      </node>
      <node id="urn:fz-juelich.de:alpaca:object:Python:neo.core.segment.Segment:7e5de7cf2a325b761ed924a3605b73a5c0fd7b82" label="Segment">
        <attvalues>
          <attvalue for="0" value="object" />
          <attvalue for="1" value="7e5de7cf2a325b761ed924a3605b73a5c0fd7b82" />
          <attvalue for="2" value="neo.core.segment.Segment" />
          <attvalue for="3" value="Segment containing data from t_start to t_stop" />
          <attvalue for="4" value="Segment 0" />
          <attvalue for="5" value="None" />
          <attvalue for="8" value="597.7069 s" />
          <attvalue for="9" value="598.2073333333334 s" />
          <attvalue for="12" value="correct_trial" />
          <attvalue for="11" value="CUE-OFF" />
          <attvalue for="10" value="PGLF" />
          <attvalue for="7" value="&lt;[5.0,5.0];[111.0,111.0];[111.0,111.0];[112.0,112.0]&gt;" />
        </attvalues>
      </node>
      <node id="urn:fz-juelich.de:alpaca:object:Python:neo.core.segment.Segment:80580bbccbdfab7d77299ff3c4080f106c732705" label="Segment">
        <attvalues>
          <attvalue for="0" value="object" />
          <attvalue for="1" value="80580bbccbdfab7d77299ff3c4080f106c732705" />
          <attvalue for="2" value="neo.core.segment.Segment" />
          <attvalue for="8" value="776.2269 s" />
          <attvalue for="5" value="None" />
          <attvalue for="3" value="Segment containing data from t_start to t_stop" />
          <attvalue for="9" value="776.7271333333334 s" />
          <attvalue for="4" value="Segment 0" />
          <attvalue for="11" value="CUE-OFF" />
          <attvalue for="12" value="correct_trial" />
          <attvalue for="10" value="PGLF" />
          <attvalue for="7" value="&lt;[5.0,5.0];[141.0,141.0];[141.0,141.0];[142.0,142.0]&gt;" />
        </attvalues>
      </node>
      <node id="urn:fz-juelich.de:alpaca:object:Python:neo.core.segment.Segment:8092c9f0052a95059c710de3e7d14586c9809c09" label="Segment">
        <attvalues>
          <attvalue for="0" value="object" />
          <attvalue for="1" value="8092c9f0052a95059c710de3e7d14586c9809c09" />
          <attvalue for="2" value="neo.core.segment.Segment" />
          <attvalue for="9" value="90.93900000000001 s" />
          <attvalue for="8" value="90.4388 s" />
          <attvalue for="3" value="Segment containing data from t_start to t_stop" />
          <attvalue for="5" value="None" />
          <attvalue for="4" value="Segment 0" />
          <attvalue for="11" value="CUE-OFF" />
          <attvalue for="12" value="correct_trial" />
          <attvalue for="10" value="PGHF" />
          <attvalue for="7" value="&lt;[163.0,163.0];[204.0,204.0]&gt;" />
        </attvalues>
      </node>
      <node id="urn:fz-juelich.de:alpaca:object:Python:neo.core.segment.Segment:83b46d69725d252a1111d0b3f1ae85c3531c3015" label="Segment">
        <attvalues>
          <attvalue for="0" value="object" />
          <attvalue for="1" value="83b46d69725d252a1111d0b3f1ae85c3531c3015" />
          <attvalue for="2" value="neo.core.segment.Segment" />
          <attvalue for="5" value="None" />
          <attvalue for="4" value="Segment 0" />
          <attvalue for="3" value="Segment containing data from t_start to t_stop" />
          <attvalue for="9" value="217.4 s" />
          <attvalue for="8" value="216.8996 s" />
          <attvalue for="12" value="correct_trial" />
          <attvalue for="11" value="CUE-OFF" />
          <attvalue for="10" value="SGLF" />
          <attvalue for="7" value="&lt;[368.0,368.0];[404.0,404.0];[404.0,404.0];[405.0,405.0]&gt;" />
        </attvalues>
      </node>
      <node id="urn:fz-juelich.de:alpaca:object:Python:neo.core.segment.Segment:844bbe7913e0313edafaa3d4ff8b9348c1bc4800" label="Segment">
        <attvalues>
          <attvalue for="0" value="object" />
          <attvalue for="1" value="844bbe7913e0313edafaa3d4ff8b9348c1bc4800" />
          <attvalue for="2" value="neo.core.segment.Segment" />
          <attvalue for="5" value="None" />
          <attvalue for="4" value="Segment 0" />
          <attvalue for="3" value="Segment containing data from t_start to t_stop" />
          <attvalue for="9" value="279.94100000000003 s" />
          <attvalue for="8" value="279.44066666666663 s" />
          <attvalue for="12" value="correct_trial" />
          <attvalue for="11" value="CUE-OFF" />
          <attvalue for="10" value="SGHF" />
          <attvalue for="7" value="&lt;[547.0,547.0];[593.0,593.0];[593.0,593.0];[594.0,594.0]&gt;" />
        </attvalues>
      </node>
      <node id="urn:fz-juelich.de:alpaca:object:Python:neo.core.segment.Segment:857b716302eff6b5b2df704303bb18ffc7fd9adc" label="Segment">
        <attvalues>
          <attvalue for="0" value="object" />
          <attvalue for="1" value="857b716302eff6b5b2df704303bb18ffc7fd9adc" />
          <attvalue for="2" value="neo.core.segment.Segment" />
          <attvalue for="3" value="Segment containing data from t_start to t_stop" />
          <attvalue for="4" value="Segment 0" />
          <attvalue for="9" value="553.0933 s" />
          <attvalue for="5" value="None" />
          <attvalue for="8" value="552.593 s" />
          <attvalue for="11" value="CUE-OFF" />
          <attvalue for="12" value="correct_trial" />
          <attvalue for="10" value="PGLF" />
          <attvalue for="7" value="&lt;[4.0,4.0];[100.0,100.0]&gt;" />
        </attvalues>
      </node>
      <node id="urn:fz-juelich.de:alpaca:object:Python:neo.core.segment.Segment:88fcc695bc7f855acaae3ec6bcdffa5f16c71720" label="Segment">
        <attvalues>
          <attvalue for="0" value="object" />
          <attvalue for="1" value="88fcc695bc7f855acaae3ec6bcdffa5f16c71720" />
          <attvalue for="2" value="neo.core.segment.Segment" />
          <attvalue for="4" value="Segment 0" />
          <attvalue for="8" value="242.21093333333334 s" />
          <attvalue for="3" value="Segment containing data from t_start to t_stop" />
          <attvalue for="5" value="None" />
          <attvalue for="9" value="242.711 s" />
          <attvalue for="12" value="correct_trial" />
          <attvalue for="10" value="SGHF" />
          <attvalue for="11" value="CUE-OFF" />
          <attvalue for="7" value="&lt;[541.0,541.0];[602.0,602.0]&gt;" />
        </attvalues>
      </node>
      <node id="urn:fz-juelich.de:alpaca:object:Python:neo.core.segment.Segment:895729311a400b5b6029e50dc934264b31a0866b" label="Segment">
        <attvalues>
          <attvalue for="0" value="object" />
          <attvalue for="1" value="895729311a400b5b6029e50dc934264b31a0866b" />
          <attvalue for="2" value="neo.core.segment.Segment" />
          <attvalue for="9" value="186.5902 s" />
          <attvalue for="8" value="186.09 s" />
          <attvalue for="4" value="Segment 0" />
          <attvalue for="3" value="Segment containing data from t_start to t_stop" />
          <attvalue for="5" value="None" />
          <attvalue for="11" value="CUE-OFF" />
          <attvalue for="10" value="SGLF" />
          <attvalue for="12" value="correct_trial" />
          <attvalue for="7" value="&lt;[332.0,332.0];[393.0,393.0]&gt;" />
        </attvalues>
      </node>
      <node id="urn:fz-juelich.de:alpaca:object:Python:neo.core.segment.Segment:89b91a3202580116a2c9af16dcf174d391c721a1" label="Segment">
        <attvalues>
          <attvalue for="0" value="object" />
          <attvalue for="1" value="89b91a3202580116a2c9af16dcf174d391c721a1" />
          <attvalue for="2" value="neo.core.segment.Segment" />
          <attvalue for="9" value="634.9784000000001 s" />
          <attvalue for="8" value="634.4780000000001 s" />
          <attvalue for="3" value="Segment containing data from t_start to t_stop" />
          <attvalue for="4" value="Segment 0" />
          <attvalue for="5" value="None" />
          <attvalue for="10" value="SGHF" />
          <attvalue for="12" value="correct_trial" />
          <attvalue for="11" value="CUE-OFF" />
          <attvalue for="7" value="&lt;[541.0,541.0];[677.0,677.0]&gt;" />
        </attvalues>
      </node>
      <node id="urn:fz-juelich.de:alpaca:object:Python:neo.core.segment.Segment:89cc79244dc59b8773ed0ee4967b26f2fd199998" label="Segment">
        <attvalues>
          <attvalue for="0" value="object" />
          <attvalue for="1" value="89cc79244dc59b8773ed0ee4967b26f2fd199998" />
          <attvalue for="2" value="neo.core.segment.Segment" />
          <attvalue for="5" value="None" />
          <attvalue for="8" value="517.979 s" />
          <attvalue for="4" value="Segment 0" />
          <attvalue for="3" value="Segment containing data from t_start to t_stop" />
          <attvalue for="9" value="518.4791 s" />
          <attvalue for="10" value="SGHF" />
          <attvalue for="12" value="correct_trial" />
          <attvalue for="11" value="CUE-OFF" />
          <attvalue for="7" value="&lt;[541.0,541.0];[662.0,662.0]&gt;" />
        </attvalues>
      </node>
      <node id="urn:fz-juelich.de:alpaca:object:Python:neo.core.segment.Segment:8ada8d6c344011dd6cce43b6ac0acce75582ad7c" label="Segment">
        <attvalues>
          <attvalue for="0" value="object" />
          <attvalue for="1" value="8ada8d6c344011dd6cce43b6ac0acce75582ad7c" />
          <attvalue for="2" value="neo.core.segment.Segment" />
          <attvalue for="5" value="None" />
          <attvalue for="8" value="259.194 s" />
          <attvalue for="3" value="Segment containing data from t_start to t_stop" />
          <attvalue for="9" value="259.6943 s" />
          <attvalue for="4" value="Segment 0" />
          <attvalue for="12" value="correct_trial" />
          <attvalue for="11" value="CUE-OFF" />
          <attvalue for="10" value="SGHF" />
          <attvalue for="7" value="&lt;[541.0,541.0];[612.0,612.0]&gt;" />
        </attvalues>
      </node>
      <node id="urn:fz-juelich.de:alpaca:object:Python:neo.core.segment.Segment:8c794147a4e75d4eb425fedc2dbebc729fdf697b" label="Segment">
        <attvalues>
          <attvalue for="0" value="object" />
          <attvalue for="1" value="8c794147a4e75d4eb425fedc2dbebc729fdf697b" />
          <attvalue for="2" value="neo.core.segment.Segment" />
          <attvalue for="9" value="109.50413333333334 s" />
          <attvalue for="5" value="None" />
          <attvalue for="4" value="Segment 0" />
          <attvalue for="3" value="Segment containing data from t_start to t_stop" />
          <attvalue for="8" value="109.004 s" />
          <attvalue for="10" value="SGLF" />
          <attvalue for="11" value="CUE-OFF" />
          <attvalue for="12" value="correct_trial" />
          <attvalue for="7" value="&lt;[332.0,332.0];[368.0,368.0]&gt;" />
        </attvalues>
      </node>
      <node id="urn:fz-juelich.de:alpaca:object:Python:neo.core.segment.Segment:8cabf5d306dd3c6e8bdd0b10a3e85cbc8bd379f1" label="Segment">
        <attvalues>
          <attvalue for="0" value="object" />
          <attvalue for="1" value="8cabf5d306dd3c6e8bdd0b10a3e85cbc8bd379f1" />
          <attvalue for="2" value="neo.core.segment.Segment" />
          <attvalue for="5" value="None" />
          <attvalue for="9" value="668.47 s" />
          <attvalue for="8" value="667.9698333333333 s" />
          <attvalue for="3" value="Segment containing data from t_start to t_stop" />
          <attvalue for="4" value="Segment 0" />
          <attvalue for="10" value="SGLF" />
          <attvalue for="12" value="correct_trial" />
          <attvalue for="11" value="CUE-OFF" />
          <attvalue for="7" value="&lt;[332.0,332.0];[513.0,513.0]&gt;" />
        </attvalues>
      </node>
      <node id="urn:fz-juelich.de:alpaca:object:Python:neo.core.segment.Segment:8e968e9f08127d4240143348d417df9401e926b2" label="Segment">
        <attvalues>
          <attvalue for="0" value="object" />
          <attvalue for="1" value="8e968e9f08127d4240143348d417df9401e926b2" />
          <attvalue for="2" value="neo.core.segment.Segment" />
          <attvalue for="4" value="Segment 0" />
          <attvalue for="8" value="572.1026666666667 s" />
          <attvalue for="5" value="None" />
          <attvalue for="3" value="Segment containing data from t_start to t_stop" />
          <attvalue for="9" value="572.6030000000001 s" />
          <attvalue for="12" value="correct_trial" />
          <attvalue for="10" value="PGHF" />
          <attvalue for="11" value="CUE-OFF" />
          <attvalue for="7" value="&lt;[163.0,163.0];[304.0,304.0]&gt;" />
        </attvalues>
      </node>
      <node id="urn:fz-juelich.de:alpaca:object:Python:neo.core.segment.Segment:90533511b5360a7a0d12e3eb92ca439ebd57ffb1" label="Segment">
        <attvalues>
          <attvalue for="0" value="object" />
          <attvalue for="1" value="90533511b5360a7a0d12e3eb92ca439ebd57ffb1" />
          <attvalue for="2" value="neo.core.segment.Segment" />
          <attvalue for="9" value="697.8290000000001 s" />
          <attvalue for="5" value="None" />
          <attvalue for="4" value="Segment 0" />
          <attvalue for="3" value="Segment containing data from t_start to t_stop" />
          <attvalue for="8" value="697.3288666666666 s" />
          <attvalue for="11" value="CUE-OFF" />
          <attvalue for="12" value="correct_trial" />
          <attvalue for="10" value="PGLF" />
          <attvalue for="7" value="&lt;[4.0,4.0];[155.0,155.0]&gt;" />
        </attvalues>
      </node>
      <node id="urn:fz-juelich.de:alpaca:object:Python:neo.core.segment.Segment:9093a3e616b7c8872484de0be227b54d695afa8d" label="Segment">
        <attvalues>
          <attvalue for="0" value="object" />
          <attvalue for="1" value="9093a3e616b7c8872484de0be227b54d695afa8d" />
          <attvalue for="2" value="neo.core.segment.Segment" />
          <attvalue for="8" value="449.594 s" />
          <attvalue for="9" value="450.0944666666667 s" />
          <attvalue for="3" value="Segment containing data from t_start to t_stop" />
          <attvalue for="4" value="Segment 0" />
          <attvalue for="5" value="None" />
          <attvalue for="11" value="CUE-OFF" />
          <attvalue for="12" value="correct_trial" />
          <attvalue for="10" value="SGLF" />
          <attvalue for="7" value="&lt;[332.0,332.0];[458.0,458.0]&gt;" />
        </attvalues>
      </node>
      <node id="urn:fz-juelich.de:alpaca:object:Python:neo.core.segment.Segment:90ba66259f019e9ff43fa71d78a5277a6039840a" label="Segment">
        <attvalues>
          <attvalue for="0" value="object" />
          <attvalue for="1" value="90ba66259f019e9ff43fa71d78a5277a6039840a" />
          <attvalue for="2" value="neo.core.segment.Segment" />
          <attvalue for="3" value="Segment containing data from t_start to t_stop" />
          <attvalue for="9" value="116.0959 s" />
          <attvalue for="4" value="Segment 0" />
          <attvalue for="8" value="115.595 s" />
          <attvalue for="5" value="None" />
          <attvalue for="10" value="PGLF" />
          <attvalue for="12" value="correct_trial" />
          <attvalue for="11" value="CUE-OFF" />
          <attvalue for="7" value="&lt;[5.0,5.0];[26.0,26.0];[26.0,26.0];[27.0,27.0]&gt;" />
        </attvalues>
      </node>
      <node id="urn:fz-juelich.de:alpaca:object:Python:neo.core.segment.Segment:914a0df00a955311cfb7ab88709a2abd1b653c15" label="Segment">
        <attvalues>
          <attvalue for="0" value="object" />
          <attvalue for="1" value="914a0df00a955311cfb7ab88709a2abd1b653c15" />
          <attvalue for="2" value="neo.core.segment.Segment" />
          <attvalue for="5" value="None" />
          <attvalue for="8" value="238.27876666666666 s" />
          <attvalue for="4" value="Segment 0" />
          <attvalue for="3" value="Segment containing data from t_start to t_stop" />
          <attvalue for="9" value="238.779 s" />
          <attvalue for="11" value="CUE-OFF" />
          <attvalue for="12" value="correct_trial" />
          <attvalue for="10" value="SGHF" />
          <attvalue for="7" value="&lt;[541.0,541.0];[597.0,597.0]&gt;" />
        </attvalues>
      </node>
      <node id="urn:fz-juelich.de:alpaca:object:Python:neo.core.segment.Segment:98e98fe8765560956a6fa72b32df6522e54e7a40" label="Segment">
        <attvalues>
          <attvalue for="0" value="object" />
          <attvalue for="1" value="98e98fe8765560956a6fa72b32df6522e54e7a40" />
          <attvalue for="2" value="neo.core.segment.Segment" />
          <attvalue for="9" value="60.36933333333334 s" />
          <attvalue for="4" value="Segment 0" />
          <attvalue for="5" value="None" />
          <attvalue for="3" value="Segment containing data from t_start to t_stop" />
          <attvalue for="8" value="59.869 s" />
          <attvalue for="10" value="PGHF" />
          <attvalue for="12" value="correct_trial" />
          <attvalue for="11" value="CUE-OFF" />
          <attvalue for="7" value="&lt;[163.0,163.0];[184.0,184.0]&gt;" />
        </attvalues>
      </node>
      <node id="urn:fz-juelich.de:alpaca:object:Python:neo.core.segment.Segment:991cf72e24fcf392032614253230d948782af5b0" label="Segment">
        <attvalues>
          <attvalue for="0" value="object" />
          <attvalue for="1" value="991cf72e24fcf392032614253230d948782af5b0" />
          <attvalue for="2" value="neo.core.segment.Segment" />
          <attvalue for="9" value="530.3831666666667 s" />
          <attvalue for="4" value="Segment 0" />
          <attvalue for="5" value="None" />
          <attvalue for="3" value="Segment containing data from t_start to t_stop" />
          <attvalue for="8" value="529.8829 s" />
          <attvalue for="10" value="PGLF" />
          <attvalue for="12" value="correct_trial" />
          <attvalue for="11" value="CUE-OFF" />
          <attvalue for="7" value="&lt;[5.0,5.0];[96.0,96.0];[96.0,96.0];[97.0,97.0]&gt;" />
        </attvalues>
      </node>
      <node id="urn:fz-juelich.de:alpaca:object:Python:neo.core.segment.Segment:9968f15d132752db363cd194bfb44469c7f8c646" label="Segment">
        <attvalues>
          <attvalue for="0" value="object" />
          <attvalue for="1" value="9968f15d132752db363cd194bfb44469c7f8c646" />
          <attvalue for="2" value="neo.core.segment.Segment" />
          <attvalue for="8" value="997.4239 s" />
          <attvalue for="9" value="997.9240333333335 s" />
          <attvalue for="3" value="Segment containing data from t_start to t_stop" />
          <attvalue for="4" value="Segment 0" />
          <attvalue for="5" value="None" />
          <attvalue for="12" value="correct_trial" />
          <attvalue for="11" value="CUE-OFF" />
          <attvalue for="10" value="SGLF" />
          <attvalue for="7" value="&lt;[368.0,368.0];[539.0,539.0];[539.0,539.0];[540.0,540.0]&gt;" />
        </attvalues>
      </node>
      <node id="urn:fz-juelich.de:alpaca:object:Python:neo.core.segment.Segment:9a96ce85b87001052a3d446228cc24c1735d2e68" label="Segment">
        <attvalues>
          <attvalue for="0" value="object" />
          <attvalue for="1" value="9a96ce85b87001052a3d446228cc24c1735d2e68" />
          <attvalue for="2" value="neo.core.segment.Segment" />
          <attvalue for="4" value="Segment 0" />
          <attvalue for="5" value="None" />
          <attvalue for="8" value="627.8279 s" />
          <attvalue for="9" value="628.3280000000001 s" />
          <attvalue for="3" value="Segment containing data from t_start to t_stop" />
          <attvalue for="11" value="CUE-OFF" />
          <attvalue for="10" value="PGHF" />
          <attvalue for="12" value="correct_trial" />
          <attvalue for="7" value="&lt;[184.0,184.0];[290.0,290.0];[290.0,290.0];[291.0,291.0]&gt;" />
        </attvalues>
      </node>
      <node id="urn:fz-juelich.de:alpaca:object:Python:neo.core.segment.Segment:9bd2be35bfe878744b1a771285f87ce5222af67a" label="Segment">
        <attvalues>
          <attvalue for="0" value="object" />
          <attvalue for="1" value="9bd2be35bfe878744b1a771285f87ce5222af67a" />
          <attvalue for="2" value="neo.core.segment.Segment" />
          <attvalue for="8" value="284.6089 s" />
          <attvalue for="4" value="Segment 0" />
          <attvalue for="3" value="Segment containing data from t_start to t_stop" />
          <attvalue for="5" value="None" />
          <attvalue for="9" value="285.109 s" />
          <attvalue for="10" value="SGLF" />
          <attvalue for="11" value="CUE-OFF" />
          <attvalue for="12" value="correct_trial" />
          <attvalue for="7" value="&lt;[332.0,332.0];[403.0,403.0]&gt;" />
        </attvalues>
      </node>
      <node id="urn:fz-juelich.de:alpaca:object:Python:neo.core.segment.Segment:9dad5acc289f47aead2af10f480edba288146ac7" label="Segment">
        <attvalues>
          <attvalue for="0" value="object" />
          <attvalue for="1" value="9dad5acc289f47aead2af10f480edba288146ac7" />
          <attvalue for="2" value="neo.core.segment.Segment" />
          <attvalue for="9" value="122.54990000000001 s" />
          <attvalue for="4" value="Segment 0" />
          <attvalue for="3" value="Segment containing data from t_start to t_stop" />
          <attvalue for="8" value="122.049 s" />
          <attvalue for="5" value="None" />
          <attvalue for="10" value="PGHF" />
          <attvalue for="12" value="correct_trial" />
          <attvalue for="11" value="CUE-OFF" />
          <attvalue for="7" value="&lt;[184.0,184.0];[200.0,200.0];[200.0,200.0];[201.0,201.0]&gt;" />
        </attvalues>
      </node>
      <node id="urn:fz-juelich.de:alpaca:object:Python:neo.core.segment.Segment:9e5270be609bdf53811253876be2577b40f56baf" label="Segment">
        <attvalues>
          <attvalue for="0" value="object" />
          <attvalue for="1" value="9e5270be609bdf53811253876be2577b40f56baf" />
          <attvalue for="2" value="neo.core.segment.Segment" />
          <attvalue for="5" value="None" />
          <attvalue for="8" value="323.27590000000004 s" />
          <attvalue for="4" value="Segment 0" />
          <attvalue for="3" value="Segment containing data from t_start to t_stop" />
          <attvalue for="9" value="323.776 s" />
          <attvalue for="12" value="correct_trial" />
          <attvalue for="11" value="CUE-OFF" />
          <attvalue for="10" value="PGHF" />
          <attvalue for="7" value="&lt;[184.0,184.0];[250.0,250.0];[250.0,250.0];[251.0,251.0]&gt;" />
        </attvalues>
      </node>
      <node id="urn:fz-juelich.de:alpaca:object:Python:neo.core.segment.Segment:9e75d43e9d6f7ef90229b3507f0be09eddfaf534" label="Segment">
        <attvalues>
          <attvalue for="0" value="object" />
          <attvalue for="1" value="9e75d43e9d6f7ef90229b3507f0be09eddfaf534" />
          <attvalue for="2" value="neo.core.segment.Segment" />
          <attvalue for="4" value="Segment 0" />
          <attvalue for="5" value="None" />
          <attvalue for="9" value="348.5719 s" />
          <attvalue for="3" value="Segment containing data from t_start to t_stop" />
          <attvalue for="8" value="348.071 s" />
          <attvalue for="12" value="correct_trial" />
          <attvalue for="10" value="PGHF" />
          <attvalue for="11" value="CUE-OFF" />
          <attvalue for="7" value="&lt;[184.0,184.0];[255.0,255.0];[255.0,255.0];[256.0,256.0]&gt;" />
        </attvalues>
      </node>
      <node id="urn:fz-juelich.de:alpaca:object:Python:neo.core.segment.Segment:9efb1dc2ff5579d6e301f67611a0a3b138c31824" label="Segment">
        <attvalues>
          <attvalue for="0" value="object" />
          <attvalue for="1" value="9efb1dc2ff5579d6e301f67611a0a3b138c31824" />
          <attvalue for="2" value="neo.core.segment.Segment" />
          <attvalue for="3" value="Segment containing data from t_start to t_stop" />
          <attvalue for="8" value="514.4886666666666 s" />
          <attvalue for="5" value="None" />
          <attvalue for="4" value="Segment 0" />
          <attvalue for="9" value="514.989 s" />
          <attvalue for="11" value="CUE-OFF" />
          <attvalue for="12" value="correct_trial" />
          <attvalue for="10" value="SGHF" />
          <attvalue for="7" value="&lt;[541.0,541.0];[657.0,657.0]&gt;" />
        </attvalues>
      </node>
      <node id="urn:fz-juelich.de:alpaca:object:Python:neo.core.segment.Segment:9f7642d79f5dfd0f9fba74d927074c43ffbdbf9b" label="Segment">
        <attvalues>
          <attvalue for="0" value="object" />
          <attvalue for="1" value="9f7642d79f5dfd0f9fba74d927074c43ffbdbf9b" />
          <attvalue for="2" value="neo.core.segment.Segment" />
          <attvalue for="3" value="Segment containing data from t_start to t_stop" />
          <attvalue for="8" value="542.0310000000001 s" />
          <attvalue for="4" value="Segment 0" />
          <attvalue for="9" value="542.5319 s" />
          <attvalue for="5" value="None" />
          <attvalue for="12" value="correct_trial" />
          <attvalue for="10" value="PGLF" />
          <attvalue for="11" value="CUE-OFF" />
          <attvalue for="7" value="&lt;[5.0,5.0];[101.0,101.0];[101.0,101.0];[102.0,102.0]&gt;" />
        </attvalues>
      </node>
      <node id="urn:fz-juelich.de:alpaca:object:Python:neo.core.segment.Segment:9fea188e6958e1fc512c66aff4119d5e13b41c84" label="Segment">
        <attvalues>
          <attvalue for="0" value="object" />
          <attvalue for="1" value="9fea188e6958e1fc512c66aff4119d5e13b41c84" />
          <attvalue for="2" value="neo.core.segment.Segment" />
          <attvalue for="5" value="None" />
          <attvalue for="9" value="476.76 s" />
          <attvalue for="8" value="476.2599666666667 s" />
          <attvalue for="4" value="Segment 0" />
          <attvalue for="3" value="Segment containing data from t_start to t_stop" />
          <attvalue for="12" value="correct_trial" />
          <attvalue for="11" value="CUE-OFF" />
          <attvalue for="10" value="SGHF" />
          <attvalue for="7" value="&lt;[541.0,541.0];[647.0,647.0]&gt;" />
        </attvalues>
      </node>
      <node id="urn:fz-juelich.de:alpaca:object:Python:neo.core.segment.Segment:a0097af05e4d2b0cf50eded0a3d470209cd4d28f" label="Segment">
        <attvalues>
          <attvalue for="0" value="object" />
          <attvalue for="1" value="a0097af05e4d2b0cf50eded0a3d470209cd4d28f" />
          <attvalue for="2" value="neo.core.segment.Segment" />
          <attvalue for="3" value="Segment containing data from t_start to t_stop" />
          <attvalue for="5" value="None" />
          <attvalue for="4" value="Segment 0" />
          <attvalue for="9" value="20.818 s" />
          <attvalue for="8" value="20.317633333333333 s" />
          <attvalue for="10" value="SGLF" />
          <attvalue for="11" value="CUE-OFF" />
          <attvalue for="12" value="correct_trial" />
          <attvalue for="7" value="&lt;[368.0,368.0];[369.0,369.0];[369.0,369.0];[370.0,370.0]&gt;" />
        </attvalues>
      </node>
      <node id="urn:fz-juelich.de:alpaca:object:Python:neo.core.segment.Segment:a48f34b4428ee5b5ef43f1196417315cc55e48d4" label="Segment">
        <attvalues>
          <attvalue for="0" value="object" />
          <attvalue for="1" value="a48f34b4428ee5b5ef43f1196417315cc55e48d4" />
          <attvalue for="2" value="neo.core.segment.Segment" />
          <attvalue for="5" value="None" />
          <attvalue for="3" value="Segment containing data from t_start to t_stop" />
          <attvalue for="8" value="363.257 s" />
          <attvalue for="4" value="Segment 0" />
          <attvalue for="9" value="363.75730000000004 s" />
          <attvalue for="12" value="correct_trial" />
          <attvalue for="11" value="CUE-OFF" />
          <attvalue for="10" value="SGLF" />
          <attvalue for="7" value="&lt;[332.0,332.0];[423.0,423.0]&gt;" />
        </attvalues>
      </node>
      <node id="urn:fz-juelich.de:alpaca:object:Python:neo.core.segment.Segment:a6bcb65da3701865d4bb724f6292d82da5098544" label="Segment">
        <attvalues>
          <attvalue for="0" value="object" />
          <attvalue for="1" value="a6bcb65da3701865d4bb724f6292d82da5098544" />
          <attvalue for="2" value="neo.core.segment.Segment" />
          <attvalue for="4" value="Segment 0" />
          <attvalue for="3" value="Segment containing data from t_start to t_stop" />
          <attvalue for="8" value="243.016 s" />
          <attvalue for="5" value="None" />
          <attvalue for="9" value="243.5169 s" />
          <attvalue for="10" value="PGHF" />
          <attvalue for="11" value="CUE-OFF" />
          <attvalue for="12" value="correct_trial" />
          <attvalue for="7" value="&lt;[184.0,184.0];[235.0,235.0];[235.0,235.0];[236.0,236.0]&gt;" />
        </attvalues>
      </node>
      <node id="urn:fz-juelich.de:alpaca:object:Python:neo.core.segment.Segment:a7eec921e0153b2f0b01e09df8ed3244e953eeff" label="Segment">
        <attvalues>
          <attvalue for="0" value="object" />
          <attvalue for="1" value="a7eec921e0153b2f0b01e09df8ed3244e953eeff" />
          <attvalue for="2" value="neo.core.segment.Segment" />
          <attvalue for="5" value="None" />
          <attvalue for="9" value="66.997 s" />
          <attvalue for="4" value="Segment 0" />
          <attvalue for="3" value="Segment containing data from t_start to t_stop" />
          <attvalue for="8" value="66.49663333333334 s" />
          <attvalue for="10" value="SGLF" />
          <attvalue for="12" value="correct_trial" />
          <attvalue for="11" value="CUE-OFF" />
          <attvalue for="7" value="&lt;[368.0,368.0];[389.0,389.0];[389.0,389.0];[390.0,390.0]&gt;" />
        </attvalues>
      </node>
      <node id="urn:fz-juelich.de:alpaca:object:Python:neo.core.segment.Segment:a7f29ac4691582d1007c29ff10459f2be71c34aa" label="Segment">
        <attvalues>
          <attvalue for="0" value="object" />
          <attvalue for="1" value="a7f29ac4691582d1007c29ff10459f2be71c34aa" />
          <attvalue for="2" value="neo.core.segment.Segment" />
          <attvalue for="3" value="Segment containing data from t_start to t_stop" />
          <attvalue for="8" value="147.06373333333335 s" />
          <attvalue for="9" value="147.564 s" />
          <attvalue for="5" value="None" />
          <attvalue for="4" value="Segment 0" />
          <attvalue for="12" value="correct_trial" />
          <attvalue for="11" value="CUE-OFF" />
          <attvalue for="10" value="PGHF" />
          <attvalue for="7" value="&lt;[184.0,184.0];[220.0,220.0];[220.0,220.0];[221.0,221.0]&gt;" />
        </attvalues>
      </node>
      <node id="urn:fz-juelich.de:alpaca:object:Python:neo.core.segment.Segment:a80ef0c4a7defdcb2ca84889305f5f2ba015dfe7" label="Segment">
        <attvalues>
          <attvalue for="0" value="object" />
          <attvalue for="1" value="a80ef0c4a7defdcb2ca84889305f5f2ba015dfe7" />
          <attvalue for="2" value="neo.core.segment.Segment" />
          <attvalue for="3" value="Segment containing data from t_start to t_stop" />
          <attvalue for="4" value="Segment 0" />
          <attvalue for="8" value="8.236766666666666 s" />
          <attvalue for="5" value="None" />
          <attvalue for="9" value="8.737 s" />
          <attvalue for="11" value="CUE-OFF" />
          <attvalue for="10" value="SGHF" />
          <attvalue for="12" value="correct_trial" />
          <attvalue for="7" value="&lt;[547.0,547.0];[553.0,553.0];[553.0,553.0];[554.0,554.0]&gt;" />
        </attvalues>
      </node>
      <node id="urn:fz-juelich.de:alpaca:object:Python:neo.core.segment.Segment:a8ca588eb34d6878dd99df3df8669077c7b53787" label="Segment">
        <attvalues>
          <attvalue for="0" value="object" />
          <attvalue for="1" value="a8ca588eb34d6878dd99df3df8669077c7b53787" />
          <attvalue for="2" value="neo.core.segment.Segment" />
          <attvalue for="5" value="None" />
          <attvalue for="8" value="788.7129 s" />
          <attvalue for="4" value="Segment 0" />
          <attvalue for="9" value="789.2132666666668 s" />
          <attvalue for="3" value="Segment containing data from t_start to t_stop" />
          <attvalue for="11" value="CUE-OFF" />
          <attvalue for="12" value="correct_trial" />
          <attvalue for="10" value="PGLF" />
          <attvalue for="7" value="&lt;[5.0,5.0];[146.0,146.0];[146.0,146.0];[147.0,147.0]&gt;" />
        </attvalues>
      </node>
      <node id="urn:fz-juelich.de:alpaca:object:Python:neo.core.segment.Segment:a939dc32d2d77c6eca843de10c6dae9c41f730de" label="Segment">
        <attvalues>
          <attvalue for="0" value="object" />
          <attvalue for="1" value="a939dc32d2d77c6eca843de10c6dae9c41f730de" />
          <attvalue for="2" value="neo.core.segment.Segment" />
          <attvalue for="5" value="None" />
          <attvalue for="3" value="Segment containing data from t_start to t_stop" />
          <attvalue for="4" value="Segment 0" />
          <attvalue for="8" value="517.9028666666667 s" />
          <attvalue for="9" value="518.403 s" />
          <attvalue for="11" value="CUE-OFF" />
          <attvalue for="10" value="SGHF" />
          <attvalue for="12" value="correct_trial" />
          <attvalue for="7" value="&lt;[547.0,547.0];[648.0,648.0];[648.0,648.0];[649.0,649.0]&gt;" />
        </attvalues>
      </node>
      <node id="urn:fz-juelich.de:alpaca:object:Python:neo.core.segment.Segment:ab43d3aa830db4d49d24195cd967e2027c308216" label="Segment">
        <attvalues>
          <attvalue for="0" value="object" />
          <attvalue for="1" value="ab43d3aa830db4d49d24195cd967e2027c308216" />
          <attvalue for="2" value="neo.core.segment.Segment" />
          <attvalue for="4" value="Segment 0" />
          <attvalue for="9" value="354.6 s" />
          <attvalue for="5" value="None" />
          <attvalue for="8" value="354.0996666666667 s" />
          <attvalue for="3" value="Segment containing data from t_start to t_stop" />
          <attvalue for="11" value="CUE-OFF" />
          <attvalue for="10" value="PGHF" />
          <attvalue for="12" value="correct_trial" />
          <attvalue for="7" value="&lt;[184.0,184.0];[260.0,260.0];[260.0,260.0];[261.0,261.0]&gt;" />
        </attvalues>
      </node>
      <node id="urn:fz-juelich.de:alpaca:object:Python:neo.core.segment.Segment:abd9b6d810deedf3a4583c268d010f51185fb1a9" label="Segment">
        <attvalues>
          <attvalue for="0" value="object" />
          <attvalue for="1" value="abd9b6d810deedf3a4583c268d010f51185fb1a9" />
          <attvalue for="2" value="neo.core.segment.Segment" />
          <attvalue for="4" value="Segment 0" />
          <attvalue for="5" value="None" />
          <attvalue for="8" value="819.0028666666667 s" />
          <attvalue for="3" value="Segment containing data from t_start to t_stop" />
          <attvalue for="9" value="819.503 s" />
          <attvalue for="12" value="correct_trial" />
          <attvalue for="11" value="CUE-OFF" />
          <attvalue for="10" value="SGLF" />
          <attvalue for="7" value="&lt;[368.0,368.0];[514.0,514.0];[514.0,514.0];[515.0,515.0]&gt;" />
        </attvalues>
      </node>
      <node id="urn:fz-juelich.de:alpaca:object:Python:neo.core.segment.Segment:ad7410b387831ad5e6920608f098e73b4274ffa2" label="Segment">
        <attvalues>
          <attvalue for="0" value="object" />
          <attvalue for="1" value="ad7410b387831ad5e6920608f098e73b4274ffa2" />
          <attvalue for="2" value="neo.core.segment.Segment" />
          <attvalue for="3" value="Segment containing data from t_start to t_stop" />
          <attvalue for="9" value="75.305 s" />
          <attvalue for="8" value="74.80453333333334 s" />
          <attvalue for="4" value="Segment 0" />
          <attvalue for="5" value="None" />
          <attvalue for="11" value="CUE-OFF" />
          <attvalue for="12" value="correct_trial" />
          <attvalue for="10" value="PGHF" />
          <attvalue for="7" value="&lt;[163.0,163.0];[194.0,194.0]&gt;" />
        </attvalues>
      </node>
      <node id="urn:fz-juelich.de:alpaca:object:Python:neo.core.segment.Segment:adb60c16d39196b43ad876f35224c11384c37127" label="Segment">
        <attvalues>
          <attvalue for="0" value="object" />
          <attvalue for="1" value="adb60c16d39196b43ad876f35224c11384c37127" />
          <attvalue for="2" value="neo.core.segment.Segment" />
          <attvalue for="3" value="Segment containing data from t_start to t_stop" />
          <attvalue for="4" value="Segment 0" />
          <attvalue for="5" value="None" />
          <attvalue for="8" value="381.62600000000003 s" />
          <attvalue for="9" value="382.1265 s" />
          <attvalue for="12" value="correct_trial" />
          <attvalue for="10" value="SGHF" />
          <attvalue for="11" value="CUE-OFF" />
          <attvalue for="7" value="&lt;[541.0,541.0];[637.0,637.0]&gt;" />
        </attvalues>
      </node>
      <node id="urn:fz-juelich.de:alpaca:object:Python:neo.core.segment.Segment:af024f3929cbbac973d33a14a9751a7d46575d33" label="Segment">
        <attvalues>
          <attvalue for="0" value="object" />
          <attvalue for="1" value="af024f3929cbbac973d33a14a9751a7d46575d33" />
          <attvalue for="2" value="neo.core.segment.Segment" />
          <attvalue for="9" value="926.5803666666667 s" />
          <attvalue for="8" value="926.0799 s" />
          <attvalue for="5" value="None" />
          <attvalue for="3" value="Segment containing data from t_start to t_stop" />
          <attvalue for="4" value="Segment 0" />
          <attvalue for="10" value="PGLF" />
          <attvalue for="12" value="correct_trial" />
          <attvalue for="11" value="CUE-OFF" />
          <attvalue for="7" value="&lt;[5.0,5.0];[171.0,171.0];[171.0,171.0];[172.0,172.0]&gt;" />
        </attvalues>
      </node>
      <node id="urn:fz-juelich.de:alpaca:object:Python:neo.core.segment.Segment:af5c9ea9aee1c31628fd7eeb0fa96769d9fe93d2" label="Segment">
        <attvalues>
          <attvalue for="0" value="object" />
          <attvalue for="1" value="af5c9ea9aee1c31628fd7eeb0fa96769d9fe93d2" />
          <attvalue for="2" value="neo.core.segment.Segment" />
          <attvalue for="3" value="Segment containing data from t_start to t_stop" />
          <attvalue for="9" value="617.143 s" />
          <attvalue for="4" value="Segment 0" />
          <attvalue for="5" value="None" />
          <attvalue for="8" value="616.6427 s" />
          <attvalue for="10" value="SGLF" />
          <attvalue for="11" value="CUE-OFF" />
          <attvalue for="12" value="correct_trial" />
          <attvalue for="7" value="&lt;[332.0,332.0];[493.0,493.0]&gt;" />
        </attvalues>
      </node>
      <node id="urn:fz-juelich.de:alpaca:object:Python:neo.core.segment.Segment:af6f99acd070081ab8bf8abda74202fd03612a06" label="Segment">
        <attvalues>
          <attvalue for="0" value="object" />
          <attvalue for="1" value="af6f99acd070081ab8bf8abda74202fd03612a06" />
          <attvalue for="2" value="neo.core.segment.Segment" />
          <attvalue for="3" value="Segment containing data from t_start to t_stop" />
          <attvalue for="8" value="555.1559 s" />
          <attvalue for="5" value="None" />
          <attvalue for="9" value="555.6562333333334 s" />
          <attvalue for="4" value="Segment 0" />
          <attvalue for="12" value="correct_trial" />
          <attvalue for="10" value="SGLF" />
          <attvalue for="11" value="CUE-OFF" />
          <attvalue for="7" value="&lt;[368.0,368.0];[464.0,464.0];[464.0,464.0];[465.0,465.0]&gt;" />
        </attvalues>
      </node>
      <node id="urn:fz-juelich.de:alpaca:object:Python:neo.core.segment.Segment:af84365f23504c55315960d1742c7cce8bf3ac7f" label="Segment">
        <attvalues>
          <attvalue for="0" value="object" />
          <attvalue for="1" value="af84365f23504c55315960d1742c7cce8bf3ac7f" />
          <attvalue for="2" value="neo.core.segment.Segment" />
          <attvalue for="3" value="Segment containing data from t_start to t_stop" />
          <attvalue for="4" value="Segment 0" />
          <attvalue for="5" value="None" />
          <attvalue for="9" value="299.463 s" />
          <attvalue for="8" value="298.963 s" />
          <attvalue for="10" value="SGHF" />
          <attvalue for="11" value="CUE-OFF" />
          <attvalue for="12" value="correct_trial" />
          <attvalue for="7" value="&lt;[541.0,541.0];[622.0,622.0]&gt;" />
        </attvalues>
      </node>
      <node id="urn:fz-juelich.de:alpaca:object:Python:neo.core.segment.Segment:b16adc09bbcfbc39ef6cc43b4b064209e5f7b371" label="Segment">
        <attvalues>
          <attvalue for="0" value="object" />
          <attvalue for="1" value="b16adc09bbcfbc39ef6cc43b4b064209e5f7b371" />
          <attvalue for="2" value="neo.core.segment.Segment" />
          <attvalue for="3" value="Segment containing data from t_start to t_stop" />
          <attvalue for="8" value="134.54 s" />
          <attvalue for="9" value="135.04006666666666 s" />
          <attvalue for="5" value="None" />
          <attvalue for="4" value="Segment 0" />
          <attvalue for="12" value="correct_trial" />
          <attvalue for="11" value="CUE-OFF" />
          <attvalue for="10" value="SGLF" />
          <attvalue for="7" value="&lt;[332.0,332.0];[373.0,373.0]&gt;" />
        </attvalues>
      </node>
      <node id="urn:fz-juelich.de:alpaca:object:Python:neo.core.segment.Segment:b16d932bf42a5f7a9a6da3309e289fd3bb260db4" label="Segment">
        <attvalues>
          <attvalue for="0" value="object" />
          <attvalue for="1" value="b16d932bf42a5f7a9a6da3309e289fd3bb260db4" />
          <attvalue for="2" value="neo.core.segment.Segment" />
          <attvalue for="4" value="Segment 0" />
          <attvalue for="8" value="335.65659999999997 s" />
          <attvalue for="5" value="None" />
          <attvalue for="9" value="336.157 s" />
          <attvalue for="3" value="Segment containing data from t_start to t_stop" />
          <attvalue for="10" value="SGLF" />
          <attvalue for="12" value="correct_trial" />
          <attvalue for="11" value="CUE-OFF" />
          <attvalue for="7" value="&lt;[368.0,368.0];[429.0,429.0];[429.0,429.0];[430.0,430.0]&gt;" />
        </attvalues>
      </node>
      <node id="urn:fz-juelich.de:alpaca:object:Python:neo.core.segment.Segment:b1e30924db89250b2cac3134fcbf133df2f915b9" label="Segment">
        <attvalues>
          <attvalue for="0" value="object" />
          <attvalue for="1" value="b1e30924db89250b2cac3134fcbf133df2f915b9" />
          <attvalue for="2" value="neo.core.segment.Segment" />
          <attvalue for="5" value="None" />
          <attvalue for="4" value="Segment 0" />
          <attvalue for="8" value="437.20596666666665 s" />
          <attvalue for="9" value="437.706 s" />
          <attvalue for="3" value="Segment containing data from t_start to t_stop" />
          <attvalue for="11" value="CUE-OFF" />
          <attvalue for="10" value="SGLF" />
          <attvalue for="12" value="correct_trial" />
          <attvalue for="7" value="&lt;[332.0,332.0];[448.0,448.0]&gt;" />
        </attvalues>
      </node>
      <node id="urn:fz-juelich.de:alpaca:object:Python:neo.core.segment.Segment:b2632613cf557fedca2bfd68f125675bbae499e6" label="Segment">
        <attvalues>
          <attvalue for="0" value="object" />
          <attvalue for="1" value="b2632613cf557fedca2bfd68f125675bbae499e6" />
          <attvalue for="2" value="neo.core.segment.Segment" />
          <attvalue for="5" value="None" />
          <attvalue for="4" value="Segment 0" />
          <attvalue for="8" value="297.45590000000004 s" />
          <attvalue for="3" value="Segment containing data from t_start to t_stop" />
          <attvalue for="9" value="297.9560333333333 s" />
          <attvalue for="10" value="SGHF" />
          <attvalue for="11" value="CUE-OFF" />
          <attvalue for="12" value="correct_trial" />
          <attvalue for="7" value="&lt;[547.0,547.0];[598.0,598.0];[598.0,598.0];[599.0,599.0]&gt;" />
        </attvalues>
      </node>
      <node id="urn:fz-juelich.de:alpaca:object:Python:neo.core.segment.Segment:b449abfe662225fd62dab02640693a9123e38b28" label="Segment">
        <attvalues>
          <attvalue for="0" value="object" />
          <attvalue for="1" value="b449abfe662225fd62dab02640693a9123e38b28" />
          <attvalue for="2" value="neo.core.segment.Segment" />
          <attvalue for="5" value="None" />
          <attvalue for="8" value="657.5825666666667 s" />
          <attvalue for="9" value="658.083 s" />
          <attvalue for="4" value="Segment 0" />
          <attvalue for="3" value="Segment containing data from t_start to t_stop" />
          <attvalue for="10" value="SGLF" />
          <attvalue for="11" value="CUE-OFF" />
          <attvalue for="12" value="correct_trial" />
          <attvalue for="7" value="&lt;[332.0,332.0];[503.0,503.0]&gt;" />
        </attvalues>
      </node>
      <node id="urn:fz-juelich.de:alpaca:object:Python:neo.core.segment.Segment:b5118ed74fb7c1ef85f3db3fc4530f858b43b70b" label="Segment">
        <attvalues>
          <attvalue for="0" value="object" />
          <attvalue for="1" value="b5118ed74fb7c1ef85f3db3fc4530f858b43b70b" />
          <attvalue for="2" value="neo.core.segment.Segment" />
          <attvalue for="5" value="None" />
          <attvalue for="9" value="831.548 s" />
          <attvalue for="4" value="Segment 0" />
          <attvalue for="3" value="Segment containing data from t_start to t_stop" />
          <attvalue for="8" value="831.0476 s" />
          <attvalue for="10" value="PGHF" />
          <attvalue for="11" value="CUE-OFF" />
          <attvalue for="12" value="correct_trial" />
          <attvalue for="7" value="&lt;[184.0,184.0];[330.0,330.0];[330.0,330.0];[331.0,331.0]&gt;" />
        </attvalues>
      </node>
      <node id="urn:fz-juelich.de:alpaca:object:Python:neo.core.segment.Segment:b6257afe8816475008d68e29e9ec8a3b30439d81" label="Segment">
        <attvalues>
          <attvalue for="0" value="object" />
          <attvalue for="1" value="b6257afe8816475008d68e29e9ec8a3b30439d81" />
          <attvalue for="2" value="neo.core.segment.Segment" />
          <attvalue for="9" value="449.414 s" />
          <attvalue for="3" value="Segment containing data from t_start to t_stop" />
          <attvalue for="8" value="448.9137 s" />
          <attvalue for="4" value="Segment 0" />
          <attvalue for="5" value="None" />
          <attvalue for="10" value="SGHF" />
          <attvalue for="11" value="CUE-OFF" />
          <attvalue for="12" value="correct_trial" />
          <attvalue for="7" value="&lt;[547.0,547.0];[638.0,638.0];[638.0,638.0];[639.0,639.0]&gt;" />
        </attvalues>
      </node>
      <node id="urn:fz-juelich.de:alpaca:object:Python:neo.core.segment.Segment:b77b77692ff9f201268d7de5db1b959bb132aa9f" label="Segment">
        <attvalues>
          <attvalue for="0" value="object" />
          <attvalue for="1" value="b77b77692ff9f201268d7de5db1b959bb132aa9f" />
          <attvalue for="2" value="neo.core.segment.Segment" />
          <attvalue for="9" value="402.625 s" />
          <attvalue for="8" value="402.1245666666667 s" />
          <attvalue for="5" value="None" />
          <attvalue for="3" value="Segment containing data from t_start to t_stop" />
          <attvalue for="4" value="Segment 0" />
          <attvalue for="11" value="CUE-OFF" />
          <attvalue for="12" value="correct_trial" />
          <attvalue for="10" value="SGLF" />
          <attvalue for="7" value="&lt;[332.0,332.0];[438.0,438.0]&gt;" />
        </attvalues>
      </node>
      <node id="urn:fz-juelich.de:alpaca:object:Python:neo.core.segment.Segment:b974d66f7e843ad1551f7df0c2e008584535bffe" label="Segment">
        <attvalues>
          <attvalue for="0" value="object" />
          <attvalue for="1" value="b974d66f7e843ad1551f7df0c2e008584535bffe" />
          <attvalue for="2" value="neo.core.segment.Segment" />
          <attvalue for="8" value="288.47293333333334 s" />
          <attvalue for="3" value="Segment containing data from t_start to t_stop" />
          <attvalue for="5" value="None" />
          <attvalue for="4" value="Segment 0" />
          <attvalue for="9" value="288.973 s" />
          <attvalue for="11" value="CUE-OFF" />
          <attvalue for="12" value="correct_trial" />
          <attvalue for="10" value="SGLF" />
          <attvalue for="7" value="&lt;[332.0,332.0];[408.0,408.0]&gt;" />
        </attvalues>
      </node>
      <node id="urn:fz-juelich.de:alpaca:object:Python:neo.core.segment.Segment:ba2e6d21223968410f84ab2b88d6e85297fd3798" label="Segment">
        <attvalues>
          <attvalue for="0" value="object" />
          <attvalue for="1" value="ba2e6d21223968410f84ab2b88d6e85297fd3798" />
          <attvalue for="2" value="neo.core.segment.Segment" />
          <attvalue for="4" value="Segment 0" />
          <attvalue for="8" value="612.7549 s" />
          <attvalue for="3" value="Segment containing data from t_start to t_stop" />
          <attvalue for="5" value="None" />
          <attvalue for="9" value="613.255 s" />
          <attvalue for="11" value="CUE-OFF" />
          <attvalue for="12" value="correct_trial" />
          <attvalue for="10" value="PGLF" />
          <attvalue for="7" value="&lt;[4.0,4.0];[120.0,120.0]&gt;" />
        </attvalues>
      </node>
      <node id="urn:fz-juelich.de:alpaca:object:Python:neo.core.segment.Segment:ba3dccb6b83a8312e34916d4bd559b8eeef8d009" label="Segment">
        <attvalues>
          <attvalue for="0" value="object" />
          <attvalue for="1" value="ba3dccb6b83a8312e34916d4bd559b8eeef8d009" />
          <attvalue for="2" value="neo.core.segment.Segment" />
          <attvalue for="8" value="72.31976666666667 s" />
          <attvalue for="3" value="Segment containing data from t_start to t_stop" />
          <attvalue for="4" value="Segment 0" />
          <attvalue for="9" value="72.82000000000001 s" />
          <attvalue for="5" value="None" />
          <attvalue for="10" value="SGHF" />
          <attvalue for="12" value="correct_trial" />
          <attvalue for="11" value="CUE-OFF" />
          <attvalue for="7" value="&lt;[547.0,547.0];[563.0,563.0];[563.0,563.0];[564.0,564.0]&gt;" />
        </attvalues>
      </node>
      <node id="urn:fz-juelich.de:alpaca:object:Python:neo.core.segment.Segment:baa3d398f81a156c292fa4378a01378c86d78aff" label="Segment">
        <attvalues>
          <attvalue for="0" value="object" />
          <attvalue for="1" value="baa3d398f81a156c292fa4378a01378c86d78aff" />
          <attvalue for="2" value="neo.core.segment.Segment" />
          <attvalue for="5" value="None" />
          <attvalue for="4" value="Segment 0" />
          <attvalue for="8" value="141.84663333333333 s" />
          <attvalue for="9" value="142.347 s" />
          <attvalue for="3" value="Segment containing data from t_start to t_stop" />
          <attvalue for="12" value="correct_trial" />
          <attvalue for="11" value="CUE-OFF" />
          <attvalue for="10" value="PGHF" />
          <attvalue for="7" value="&lt;[163.0,163.0];[219.0,219.0]&gt;" />
        </attvalues>
      </node>
      <node id="urn:fz-juelich.de:alpaca:object:Python:neo.core.segment.Segment:baa8b333dd959e0e6a962178e069040cdedcf296" label="Segment">
        <attvalues>
          <attvalue for="0" value="object" />
          <attvalue for="1" value="baa8b333dd959e0e6a962178e069040cdedcf296" />
          <attvalue for="2" value="neo.core.segment.Segment" />
          <attvalue for="4" value="Segment 0" />
          <attvalue for="5" value="None" />
          <attvalue for="9" value="103.6449 s" />
          <attvalue for="3" value="Segment containing data from t_start to t_stop" />
          <attvalue for="8" value="103.144 s" />
          <attvalue for="12" value="correct_trial" />
          <attvalue for="11" value="CUE-OFF" />
          <attvalue for="10" value="PGLF" />
          <attvalue for="7" value="&lt;[5.0,5.0];[16.0,16.0];[16.0,16.0];[17.0,17.0]&gt;" />
        </attvalues>
      </node>
      <node id="urn:fz-juelich.de:alpaca:object:Python:neo.core.segment.Segment:baebec41f5246d1577ec9108ffec268e6b0a88da" label="Segment">
        <attvalues>
          <attvalue for="0" value="object" />
          <attvalue for="1" value="baebec41f5246d1577ec9108ffec268e6b0a88da" />
          <attvalue for="2" value="neo.core.segment.Segment" />
          <attvalue for="9" value="255.421 s" />
          <attvalue for="4" value="Segment 0" />
          <attvalue for="8" value="254.92053333333334 s" />
          <attvalue for="5" value="None" />
          <attvalue for="3" value="Segment containing data from t_start to t_stop" />
          <attvalue for="11" value="CUE-OFF" />
          <attvalue for="12" value="correct_trial" />
          <attvalue for="10" value="SGHF" />
          <attvalue for="7" value="&lt;[547.0,547.0];[583.0,583.0];[583.0,583.0];[584.0,584.0]&gt;" />
        </attvalues>
      </node>
      <node id="urn:fz-juelich.de:alpaca:object:Python:neo.core.segment.Segment:bc181db66e32fee291cd5db1be9a0d19b29d763d" label="Segment">
        <attvalues>
          <attvalue for="0" value="object" />
          <attvalue for="1" value="bc181db66e32fee291cd5db1be9a0d19b29d763d" />
          <attvalue for="2" value="neo.core.segment.Segment" />
          <attvalue for="4" value="Segment 0" />
          <attvalue for="3" value="Segment containing data from t_start to t_stop" />
          <attvalue for="9" value="161.13920000000002 s" />
          <attvalue for="8" value="160.639 s" />
          <attvalue for="5" value="None" />
          <attvalue for="10" value="SGHF" />
          <attvalue for="12" value="correct_trial" />
          <attvalue for="11" value="CUE-OFF" />
          <attvalue for="7" value="&lt;[541.0,541.0];[562.0,562.0]&gt;" />
        </attvalues>
      </node>
      <node id="urn:fz-juelich.de:alpaca:object:Python:neo.core.segment.Segment:bc3eba798cd6daf55110953f17a28da8d684f529" label="Segment">
        <attvalues>
          <attvalue for="0" value="object" />
          <attvalue for="1" value="bc3eba798cd6daf55110953f17a28da8d684f529" />
          <attvalue for="2" value="neo.core.segment.Segment" />
          <attvalue for="5" value="None" />
          <attvalue for="8" value="86.532 s" />
          <attvalue for="3" value="Segment containing data from t_start to t_stop" />
          <attvalue for="4" value="Segment 0" />
          <attvalue for="9" value="87.03213333333333 s" />
          <attvalue for="10" value="SGHF" />
          <attvalue for="12" value="correct_trial" />
          <attvalue for="11" value="CUE-OFF" />
          <attvalue for="7" value="&lt;[541.0,541.0];[552.0,552.0]&gt;" />
        </attvalues>
      </node>
      <node id="urn:fz-juelich.de:alpaca:object:Python:neo.core.segment.Segment:be5366df5ee8c76d8794c0f1348bc2e7feade26e" label="Segment">
        <attvalues>
          <attvalue for="0" value="object" />
          <attvalue for="1" value="be5366df5ee8c76d8794c0f1348bc2e7feade26e" />
          <attvalue for="2" value="neo.core.segment.Segment" />
          <attvalue for="4" value="Segment 0" />
          <attvalue for="9" value="536.566 s" />
          <attvalue for="3" value="Segment containing data from t_start to t_stop" />
          <attvalue for="8" value="536.0657 s" />
          <attvalue for="5" value="None" />
          <attvalue for="12" value="correct_trial" />
          <attvalue for="11" value="CUE-OFF" />
          <attvalue for="10" value="SGLF" />
          <attvalue for="7" value="&lt;[368.0,368.0];[454.0,454.0];[454.0,454.0];[455.0,455.0]&gt;" />
        </attvalues>
      </node>
      <node id="urn:fz-juelich.de:alpaca:object:Python:neo.core.segment.Segment:be5e44cb1bb8290a6f76958305fac5e3cd99971f" label="Segment">
        <attvalues>
          <attvalue for="0" value="object" />
          <attvalue for="1" value="be5e44cb1bb8290a6f76958305fac5e3cd99971f" />
          <attvalue for="2" value="neo.core.segment.Segment" />
          <attvalue for="5" value="None" />
          <attvalue for="8" value="36.114 s" />
          <attvalue for="4" value="Segment 0" />
          <attvalue for="3" value="Segment containing data from t_start to t_stop" />
          <attvalue for="9" value="36.61416666666667 s" />
          <attvalue for="12" value="correct_trial" />
          <attvalue for="11" value="CUE-OFF" />
          <attvalue for="10" value="SGHF" />
          <attvalue for="7" value="&lt;[541.0,541.0];[542.0,542.0]&gt;" />
        </attvalues>
      </node>
      <node id="urn:fz-juelich.de:alpaca:object:Python:neo.core.segment.Segment:be7dcfda93fcfde1a62e83af943921720f04c1f3" label="Segment">
        <attvalues>
          <attvalue for="0" value="object" />
          <attvalue for="1" value="be7dcfda93fcfde1a62e83af943921720f04c1f3" />
          <attvalue for="2" value="neo.core.segment.Segment" />
          <attvalue for="8" value="273.5638 s" />
          <attvalue for="9" value="274.064 s" />
          <attvalue for="5" value="None" />
          <attvalue for="4" value="Segment 0" />
          <attvalue for="3" value="Segment containing data from t_start to t_stop" />
          <attvalue for="10" value="SGHF" />
          <attvalue for="12" value="correct_trial" />
          <attvalue for="11" value="CUE-OFF" />
          <attvalue for="7" value="&lt;[547.0,547.0];[588.0,588.0];[588.0,588.0];[589.0,589.0]&gt;" />
        </attvalues>
      </node>
      <node id="urn:fz-juelich.de:alpaca:object:Python:neo.core.segment.Segment:bed59ce0a86be212311eb076d2845b303f72dd45" label="Segment">
        <attvalues>
          <attvalue for="0" value="object" />
          <attvalue for="1" value="bed59ce0a86be212311eb076d2845b303f72dd45" />
          <attvalue for="2" value="neo.core.segment.Segment" />
          <attvalue for="8" value="506.0625333333333 s" />
          <attvalue for="4" value="Segment 0" />
          <attvalue for="5" value="None" />
          <attvalue for="3" value="Segment containing data from t_start to t_stop" />
          <attvalue for="9" value="506.563 s" />
          <attvalue for="12" value="correct_trial" />
          <attvalue for="11" value="CUE-OFF" />
          <attvalue for="10" value="SGLF" />
          <attvalue for="7" value="&lt;[332.0,332.0];[463.0,463.0]&gt;" />
        </attvalues>
      </node>
      <node id="urn:fz-juelich.de:alpaca:object:Python:neo.core.segment.Segment:befab79cf7766371af143e79b90b9ae4281a03d7" label="Segment">
        <attvalues>
          <attvalue for="0" value="object" />
          <attvalue for="1" value="befab79cf7766371af143e79b90b9ae4281a03d7" />
          <attvalue for="2" value="neo.core.segment.Segment" />
          <attvalue for="3" value="Segment containing data from t_start to t_stop" />
          <attvalue for="4" value="Segment 0" />
          <attvalue for="9" value="146.22943333333333 s" />
          <attvalue for="5" value="None" />
          <attvalue for="8" value="145.729 s" />
          <attvalue for="12" value="correct_trial" />
          <attvalue for="10" value="SGLF" />
          <attvalue for="11" value="CUE-OFF" />
          <attvalue for="7" value="&lt;[332.0,332.0];[378.0,378.0]&gt;" />
        </attvalues>
      </node>
      <node id="urn:fz-juelich.de:alpaca:object:Python:neo.core.segment.Segment:c00e46580c5310d954355de2d2b50d659c47b283" label="Segment">
        <attvalues>
          <attvalue for="0" value="object" />
          <attvalue for="1" value="c00e46580c5310d954355de2d2b50d659c47b283" />
          <attvalue for="2" value="neo.core.segment.Segment" />
          <attvalue for="3" value="Segment containing data from t_start to t_stop" />
          <attvalue for="8" value="221.16463333333334 s" />
          <attvalue for="5" value="None" />
          <attvalue for="9" value="221.665 s" />
          <attvalue for="4" value="Segment 0" />
          <attvalue for="10" value="SGHF" />
          <attvalue for="11" value="CUE-OFF" />
          <attvalue for="12" value="correct_trial" />
          <attvalue for="7" value="&lt;[541.0,541.0];[587.0,587.0]&gt;" />
        </attvalues>
      </node>
      <node id="urn:fz-juelich.de:alpaca:object:Python:neo.core.segment.Segment:c120fa3faeac7ec861cda2c43dc038a4795a58e8" label="Segment">
        <attvalues>
          <attvalue for="0" value="object" />
          <attvalue for="1" value="c120fa3faeac7ec861cda2c43dc038a4795a58e8" />
          <attvalue for="2" value="neo.core.segment.Segment" />
          <attvalue for="8" value="90.31266666666667 s" />
          <attvalue for="5" value="None" />
          <attvalue for="4" value="Segment 0" />
          <attvalue for="9" value="90.813 s" />
          <attvalue for="3" value="Segment containing data from t_start to t_stop" />
          <attvalue for="10" value="PGHF" />
          <attvalue for="11" value="CUE-OFF" />
          <attvalue for="12" value="correct_trial" />
          <attvalue for="7" value="&lt;[184.0,184.0];[190.0,190.0];[190.0,190.0];[191.0,191.0]&gt;" />
        </attvalues>
      </node>
      <node id="urn:fz-juelich.de:alpaca:object:Python:neo.core.segment.Segment:c1832796a94219c95e3863576cac3cea1d89e9ee" label="Segment">
        <attvalues>
          <attvalue for="0" value="object" />
          <attvalue for="1" value="c1832796a94219c95e3863576cac3cea1d89e9ee" />
          <attvalue for="2" value="neo.core.segment.Segment" />
          <attvalue for="4" value="Segment 0" />
          <attvalue for="3" value="Segment containing data from t_start to t_stop" />
          <attvalue for="5" value="None" />
          <attvalue for="8" value="659.1107333333333 s" />
          <attvalue for="9" value="659.611 s" />
          <attvalue for="12" value="correct_trial" />
          <attvalue for="11" value="CUE-OFF" />
          <attvalue for="10" value="PGHF" />
          <attvalue for="7" value="&lt;[184.0,184.0];[305.0,305.0];[305.0,305.0];[306.0,306.0]&gt;" />
        </attvalues>
      </node>
      <node id="urn:fz-juelich.de:alpaca:object:Python:neo.core.segment.Segment:c314b2f50926b90964aa714935003861eefab7b0" label="Segment">
        <attvalues>
          <attvalue for="0" value="object" />
          <attvalue for="1" value="c314b2f50926b90964aa714935003861eefab7b0" />
          <attvalue for="2" value="neo.core.segment.Segment" />
          <attvalue for="9" value="902.0582666666668 s" />
          <attvalue for="5" value="None" />
          <attvalue for="4" value="Segment 0" />
          <attvalue for="8" value="901.5579 s" />
          <attvalue for="3" value="Segment containing data from t_start to t_stop" />
          <attvalue for="10" value="SGHF" />
          <attvalue for="11" value="CUE-OFF" />
          <attvalue for="12" value="correct_trial" />
          <attvalue for="7" value="&lt;[547.0,547.0];[718.0,718.0];[718.0,718.0];[719.0,719.0]&gt;" />
        </attvalues>
      </node>
      <node id="urn:fz-juelich.de:alpaca:object:Python:neo.core.segment.Segment:c4159be9b30f3171d6b88240340c001a9860dc6d" label="Segment">
        <attvalues>
          <attvalue for="0" value="object" />
          <attvalue for="1" value="c4159be9b30f3171d6b88240340c001a9860dc6d" />
          <attvalue for="2" value="neo.core.segment.Segment" />
          <attvalue for="4" value="Segment 0" />
          <attvalue for="3" value="Segment containing data from t_start to t_stop" />
          <attvalue for="8" value="494.62893333333335 s" />
          <attvalue for="5" value="None" />
          <attvalue for="9" value="495.129 s" />
          <attvalue for="10" value="PGLF" />
          <attvalue for="11" value="CUE-OFF" />
          <attvalue for="12" value="correct_trial" />
          <attvalue for="7" value="&lt;[4.0,4.0];[90.0,90.0]&gt;" />
        </attvalues>
      </node>
      <node id="urn:fz-juelich.de:alpaca:object:Python:neo.core.segment.Segment:c4664087080760111771065dc455939297ea9a21" label="Segment">
        <attvalues>
          <attvalue for="0" value="object" />
          <attvalue for="1" value="c4664087080760111771065dc455939297ea9a21" />
          <attvalue for="2" value="neo.core.segment.Segment" />
          <attvalue for="4" value="Segment 0" />
          <attvalue for="8" value="419.533 s" />
          <attvalue for="5" value="None" />
          <attvalue for="9" value="420.03316666666666 s" />
          <attvalue for="3" value="Segment containing data from t_start to t_stop" />
          <attvalue for="10" value="SGLF" />
          <attvalue for="12" value="correct_trial" />
          <attvalue for="11" value="CUE-OFF" />
          <attvalue for="7" value="&lt;[332.0,332.0];[443.0,443.0]&gt;" />
        </attvalues>
      </node>
      <node id="urn:fz-juelich.de:alpaca:object:Python:neo.core.segment.Segment:c73ed832514d1cd52f869cd46b81e07f35e09119" label="Segment">
        <attvalues>
          <attvalue for="0" value="object" />
          <attvalue for="1" value="c73ed832514d1cd52f869cd46b81e07f35e09119" />
          <attvalue for="2" value="neo.core.segment.Segment" />
          <attvalue for="9" value="49.375 s" />
          <attvalue for="4" value="Segment 0" />
          <attvalue for="8" value="48.874833333333335 s" />
          <attvalue for="3" value="Segment containing data from t_start to t_stop" />
          <attvalue for="5" value="None" />
          <attvalue for="11" value="CUE-OFF" />
          <attvalue for="10" value="PGLF" />
          <attvalue for="12" value="correct_trial" />
          <attvalue for="7" value="&lt;[5.0,5.0];[6.0,6.0];[6.0,6.0];[7.0,7.0]&gt;" />
        </attvalues>
      </node>
      <node id="urn:fz-juelich.de:alpaca:object:Python:neo.core.segment.Segment:c7c105cdf1f4b453fd04a9ffb1273f8c3e90a302" label="Segment">
        <attvalues>
          <attvalue for="0" value="object" />
          <attvalue for="1" value="c7c105cdf1f4b453fd04a9ffb1273f8c3e90a302" />
          <attvalue for="2" value="neo.core.segment.Segment" />
          <attvalue for="3" value="Segment containing data from t_start to t_stop" />
          <attvalue for="5" value="None" />
          <attvalue for="8" value="591.1157 s" />
          <attvalue for="4" value="Segment 0" />
          <attvalue for="9" value="591.616 s" />
          <attvalue for="10" value="PGLF" />
          <attvalue for="12" value="correct_trial" />
          <attvalue for="11" value="CUE-OFF" />
          <attvalue for="7" value="&lt;[4.0,4.0];[110.0,110.0]&gt;" />
        </attvalues>
      </node>
      <node id="urn:fz-juelich.de:alpaca:object:Python:neo.core.segment.Segment:c88d0cdb4bfc45fa51cc4514066359ccd6d4e72e" label="Segment">
        <attvalues>
          <attvalue for="0" value="object" />
          <attvalue for="1" value="c88d0cdb4bfc45fa51cc4514066359ccd6d4e72e" />
          <attvalue for="2" value="neo.core.segment.Segment" />
          <attvalue for="3" value="Segment containing data from t_start to t_stop" />
          <attvalue for="5" value="None" />
          <attvalue for="8" value="415.5828333333333 s" />
          <attvalue for="4" value="Segment 0" />
          <attvalue for="9" value="416.083 s" />
          <attvalue for="11" value="CUE-OFF" />
          <attvalue for="10" value="PGHF" />
          <attvalue for="12" value="correct_trial" />
          <attvalue for="7" value="&lt;[163.0,163.0];[249.0,249.0]&gt;" />
        </attvalues>
      </node>
      <node id="urn:fz-juelich.de:alpaca:object:Python:neo.core.segment.Segment:c9009a6509c01a4682b95d2c8701992292c0e42b" label="Segment">
        <attvalues>
          <attvalue for="0" value="object" />
          <attvalue for="1" value="c9009a6509c01a4682b95d2c8701992292c0e42b" />
          <attvalue for="2" value="neo.core.segment.Segment" />
          <attvalue for="8" value="459.6157333333333 s" />
          <attvalue for="3" value="Segment containing data from t_start to t_stop" />
          <attvalue for="4" value="Segment 0" />
          <attvalue for="5" value="None" />
          <attvalue for="9" value="460.116 s" />
          <attvalue for="12" value="correct_trial" />
          <attvalue for="10" value="PGLF" />
          <attvalue for="11" value="CUE-OFF" />
          <attvalue for="7" value="&lt;[4.0,4.0];[85.0,85.0]&gt;" />
        </attvalues>
      </node>
      <node id="urn:fz-juelich.de:alpaca:object:Python:neo.core.segment.Segment:c965bfa47550015f2f54ddcc292152cbfdaae4fd" label="Segment">
        <attvalues>
          <attvalue for="0" value="object" />
          <attvalue for="1" value="c965bfa47550015f2f54ddcc292152cbfdaae4fd" />
          <attvalue for="2" value="neo.core.segment.Segment" />
          <attvalue for="5" value="None" />
          <attvalue for="8" value="467.61556666666667 s" />
          <attvalue for="4" value="Segment 0" />
          <attvalue for="9" value="468.116 s" />
          <attvalue for="3" value="Segment containing data from t_start to t_stop" />
          <attvalue for="10" value="PGLF" />
          <attvalue for="11" value="CUE-OFF" />
          <attvalue for="12" value="correct_trial" />
          <attvalue for="7" value="&lt;[5.0,5.0];[81.0,81.0];[81.0,81.0];[82.0,82.0]&gt;" />
        </attvalues>
      </node>
      <node id="urn:fz-juelich.de:alpaca:object:Python:neo.core.segment.Segment:ca9c7085d6fa37aad0dc15be0c09bf958074cec8" label="Segment">
        <attvalues>
          <attvalue for="0" value="object" />
          <attvalue for="1" value="ca9c7085d6fa37aad0dc15be0c09bf958074cec8" />
          <attvalue for="2" value="neo.core.segment.Segment" />
          <attvalue for="4" value="Segment 0" />
          <attvalue for="9" value="389.699 s" />
          <attvalue for="3" value="Segment containing data from t_start to t_stop" />
          <attvalue for="8" value="389.1988666666667 s" />
          <attvalue for="5" value="None" />
          <attvalue for="11" value="CUE-OFF" />
          <attvalue for="10" value="PGLF" />
          <attvalue for="12" value="correct_trial" />
          <attvalue for="7" value="&lt;[4.0,4.0];[70.0,70.0]&gt;" />
        </attvalues>
      </node>
      <node id="urn:fz-juelich.de:alpaca:object:Python:neo.core.segment.Segment:cb0880e4d74b490996b86049dc21e3132fd72225" label="Segment">
        <attvalues>
          <attvalue for="0" value="object" />
          <attvalue for="1" value="cb0880e4d74b490996b86049dc21e3132fd72225" />
          <attvalue for="2" value="neo.core.segment.Segment" />
          <attvalue for="3" value="Segment containing data from t_start to t_stop" />
          <attvalue for="9" value="52.736000000000004 s" />
          <attvalue for="5" value="None" />
          <attvalue for="4" value="Segment 0" />
          <attvalue for="8" value="52.23566666666667 s" />
          <attvalue for="11" value="CUE-OFF" />
          <attvalue for="10" value="SGHF" />
          <attvalue for="12" value="correct_trial" />
          <attvalue for="7" value="&lt;[541.0,541.0];[547.0,547.0]&gt;" />
        </attvalues>
      </node>
      <node id="urn:fz-juelich.de:alpaca:object:Python:neo.core.segment.Segment:cb36f4152d47556634d33bf84cf0012e1c8f49ef" label="Segment">
        <attvalues>
          <attvalue for="0" value="object" />
          <attvalue for="1" value="cb36f4152d47556634d33bf84cf0012e1c8f49ef" />
          <attvalue for="2" value="neo.core.segment.Segment" />
          <attvalue for="5" value="None" />
          <attvalue for="3" value="Segment containing data from t_start to t_stop" />
          <attvalue for="9" value="664.6701666666667 s" />
          <attvalue for="8" value="664.17 s" />
          <attvalue for="4" value="Segment 0" />
          <attvalue for="12" value="correct_trial" />
          <attvalue for="11" value="CUE-OFF" />
          <attvalue for="10" value="SGLF" />
          <attvalue for="7" value="&lt;[332.0,332.0];[508.0,508.0]&gt;" />
        </attvalues>
      </node>
      <node id="urn:fz-juelich.de:alpaca:object:Python:neo.core.segment.Segment:ccf704eec16055ab724a794406431e4b09ab5f52" label="Segment">
        <attvalues>
          <attvalue for="0" value="object" />
          <attvalue for="1" value="ccf704eec16055ab724a794406431e4b09ab5f52" />
          <attvalue for="2" value="neo.core.segment.Segment" />
          <attvalue for="4" value="Segment 0" />
          <attvalue for="9" value="641.6338999999999 s" />
          <attvalue for="5" value="None" />
          <attvalue for="3" value="Segment containing data from t_start to t_stop" />
          <attvalue for="8" value="641.133 s" />
          <attvalue for="10" value="SGHF" />
          <attvalue for="11" value="CUE-OFF" />
          <attvalue for="12" value="correct_trial" />
          <attvalue for="7" value="&lt;[547.0,547.0];[663.0,663.0];[663.0,663.0];[664.0,664.0]&gt;" />
        </attvalues>
      </node>
      <node id="urn:fz-juelich.de:alpaca:object:Python:neo.core.segment.Segment:ce80d69ea851dde674dba5ade9011e51fcb96873" label="Segment">
        <attvalues>
          <attvalue for="0" value="object" />
          <attvalue for="1" value="ce80d69ea851dde674dba5ade9011e51fcb96873" />
          <attvalue for="2" value="neo.core.segment.Segment" />
          <attvalue for="9" value="605.6030000000001 s" />
          <attvalue for="5" value="None" />
          <attvalue for="8" value="605.1028666666666 s" />
          <attvalue for="3" value="Segment containing data from t_start to t_stop" />
          <attvalue for="4" value="Segment 0" />
          <attvalue for="10" value="PGHF" />
          <attvalue for="12" value="correct_trial" />
          <attvalue for="11" value="CUE-OFF" />
          <attvalue for="7" value="&lt;[163.0,163.0];[314.0,314.0]&gt;" />
        </attvalues>
      </node>
      <node id="urn:fz-juelich.de:alpaca:object:Python:neo.core.segment.Segment:cedd0db2a802ad8e0939799e79b27dc3e18e2e50" label="Segment">
        <attvalues>
          <attvalue for="0" value="object" />
          <attvalue for="1" value="cedd0db2a802ad8e0939799e79b27dc3e18e2e50" />
          <attvalue for="2" value="neo.core.segment.Segment" />
          <attvalue for="4" value="Segment 0" />
          <attvalue for="3" value="Segment containing data from t_start to t_stop" />
          <attvalue for="5" value="None" />
          <attvalue for="9" value="474.1159 s" />
          <attvalue for="8" value="473.615 s" />
          <attvalue for="12" value="correct_trial" />
          <attvalue for="10" value="PGLF" />
          <attvalue for="11" value="CUE-OFF" />
          <attvalue for="7" value="&lt;[5.0,5.0];[86.0,86.0];[86.0,86.0];[87.0,87.0]&gt;" />
        </attvalues>
      </node>
      <node id="urn:fz-juelich.de:alpaca:object:Python:neo.core.segment.Segment:cf3d2a3c1721a2b97c58ae7169a4b1b90ffdc860" label="Segment">
        <attvalues>
          <attvalue for="0" value="object" />
          <attvalue for="1" value="cf3d2a3c1721a2b97c58ae7169a4b1b90ffdc860" />
          <attvalue for="2" value="neo.core.segment.Segment" />
          <attvalue for="4" value="Segment 0" />
          <attvalue for="8" value="179.0639 s" />
          <attvalue for="5" value="None" />
          <attvalue for="3" value="Segment containing data from t_start to t_stop" />
          <attvalue for="9" value="179.56426666666667 s" />
          <attvalue for="11" value="CUE-OFF" />
          <attvalue for="12" value="correct_trial" />
          <attvalue for="10" value="PGLF" />
          <attvalue for="7" value="&lt;[5.0,5.0];[41.0,41.0];[41.0,41.0];[42.0,42.0]&gt;" />
        </attvalues>
      </node>
      <node id="urn:fz-juelich.de:alpaca:object:Python:neo.core.segment.Segment:cf553f554bc6cf1a8ede00a8b06b8045a546d896" label="Segment">
        <attvalues>
          <attvalue for="0" value="object" />
          <attvalue for="1" value="cf553f554bc6cf1a8ede00a8b06b8045a546d896" />
          <attvalue for="2" value="neo.core.segment.Segment" />
          <attvalue for="3" value="Segment containing data from t_start to t_stop" />
          <attvalue for="4" value="Segment 0" />
          <attvalue for="5" value="None" />
          <attvalue for="8" value="67.272 s" />
          <attvalue for="9" value="67.77246666666667 s" />
          <attvalue for="12" value="correct_trial" />
          <attvalue for="10" value="SGLF" />
          <attvalue for="11" value="CUE-OFF" />
          <attvalue for="7" value="&lt;[332.0,332.0];[353.0,353.0]&gt;" />
        </attvalues>
      </node>
      <node id="urn:fz-juelich.de:alpaca:object:Python:neo.core.segment.Segment:cfb608ea40e55f135b99eedf4fc40f03ca0e2fe5" label="Segment">
        <attvalues>
          <attvalue for="0" value="object" />
          <attvalue for="1" value="cfb608ea40e55f135b99eedf4fc40f03ca0e2fe5" />
          <attvalue for="2" value="neo.core.segment.Segment" />
          <attvalue for="8" value="532.4369333333333 s" />
          <attvalue for="3" value="Segment containing data from t_start to t_stop" />
          <attvalue for="5" value="None" />
          <attvalue for="9" value="532.937 s" />
          <attvalue for="4" value="Segment 0" />
          <attvalue for="10" value="PGHF" />
          <attvalue for="12" value="correct_trial" />
          <attvalue for="11" value="CUE-OFF" />
          <attvalue for="7" value="&lt;[163.0,163.0];[294.0,294.0]&gt;" />
        </attvalues>
      </node>
      <node id="urn:fz-juelich.de:alpaca:object:Python:neo.core.segment.Segment:d2a490e434e32841ed00d6d1704b7e262c18727a" label="Segment">
        <attvalues>
          <attvalue for="0" value="object" />
          <attvalue for="1" value="d2a490e434e32841ed00d6d1704b7e262c18727a" />
          <attvalue for="2" value="neo.core.segment.Segment" />
          <attvalue for="4" value="Segment 0" />
          <attvalue for="8" value="690.1219 s" />
          <attvalue for="5" value="None" />
          <attvalue for="9" value="690.6220000000001 s" />
          <attvalue for="3" value="Segment containing data from t_start to t_stop" />
          <attvalue for="10" value="SGHF" />
          <attvalue for="11" value="CUE-OFF" />
          <attvalue for="12" value="correct_trial" />
          <attvalue for="7" value="&lt;[547.0,547.0];[673.0,673.0];[673.0,673.0];[674.0,674.0]&gt;" />
        </attvalues>
      </node>
      <node id="urn:fz-juelich.de:alpaca:object:Python:neo.core.segment.Segment:d407ccd36cf0165db6a5a39dd358776470c01426" label="Segment">
        <attvalues>
          <attvalue for="0" value="object" />
          <attvalue for="1" value="d407ccd36cf0165db6a5a39dd358776470c01426" />
          <attvalue for="2" value="neo.core.segment.Segment" />
          <attvalue for="9" value="874.47 s" />
          <attvalue for="4" value="Segment 0" />
          <attvalue for="5" value="None" />
          <attvalue for="8" value="873.9698333333333 s" />
          <attvalue for="3" value="Segment containing data from t_start to t_stop" />
          <attvalue for="12" value="correct_trial" />
          <attvalue for="11" value="CUE-OFF" />
          <attvalue for="10" value="SGHF" />
          <attvalue for="7" value="&lt;[547.0,547.0];[713.0,713.0];[713.0,713.0];[714.0,714.0]&gt;" />
        </attvalues>
      </node>
      <node id="urn:fz-juelich.de:alpaca:object:Python:neo.core.segment.Segment:d5158d77aae32ed48ccc3a5276f8f4e18a299efd" label="Segment">
        <attvalues>
          <attvalue for="0" value="object" />
          <attvalue for="1" value="d5158d77aae32ed48ccc3a5276f8f4e18a299efd" />
          <attvalue for="2" value="neo.core.segment.Segment" />
          <attvalue for="5" value="None" />
          <attvalue for="3" value="Segment containing data from t_start to t_stop" />
          <attvalue for="9" value="524.8833333333333 s" />
          <attvalue for="4" value="Segment 0" />
          <attvalue for="8" value="524.383 s" />
          <attvalue for="11" value="CUE-OFF" />
          <attvalue for="12" value="correct_trial" />
          <attvalue for="10" value="PGLF" />
          <attvalue for="7" value="&lt;[4.0,4.0];[95.0,95.0]&gt;" />
        </attvalues>
      </node>
      <node id="urn:fz-juelich.de:alpaca:object:Python:neo.core.segment.Segment:d6e374092be8165fed3092895aad8e3c39fe4fe8" label="Segment">
        <attvalues>
          <attvalue for="0" value="object" />
          <attvalue for="1" value="d6e374092be8165fed3092895aad8e3c39fe4fe8" />
          <attvalue for="2" value="neo.core.segment.Segment" />
          <attvalue for="9" value="26.627 s" />
          <attvalue for="4" value="Segment 0" />
          <attvalue for="8" value="26.126566666666665 s" />
          <attvalue for="3" value="Segment containing data from t_start to t_stop" />
          <attvalue for="5" value="None" />
          <attvalue for="11" value="CUE-OFF" />
          <attvalue for="10" value="SGLF" />
          <attvalue for="12" value="correct_trial" />
          <attvalue for="7" value="&lt;[332.0,332.0];[348.0,348.0]&gt;" />
        </attvalues>
      </node>
      <node id="urn:fz-juelich.de:alpaca:object:Python:neo.core.segment.Segment:d71941553e6143ed1e6218ff8202d5c3019f8771" label="Segment">
        <attvalues>
          <attvalue for="0" value="object" />
          <attvalue for="1" value="d71941553e6143ed1e6218ff8202d5c3019f8771" />
          <attvalue for="2" value="neo.core.segment.Segment" />
          <attvalue for="3" value="Segment containing data from t_start to t_stop" />
          <attvalue for="8" value="385.4216333333333 s" />
          <attvalue for="9" value="385.922 s" />
          <attvalue for="4" value="Segment 0" />
          <attvalue for="5" value="None" />
          <attvalue for="11" value="CUE-OFF" />
          <attvalue for="12" value="correct_trial" />
          <attvalue for="10" value="PGLF" />
          <attvalue for="7" value="&lt;[4.0,4.0];[65.0,65.0]&gt;" />
        </attvalues>
      </node>
      <node id="urn:fz-juelich.de:alpaca:object:Python:neo.core.segment.Segment:d765e83b79ae5c098f21585b70571f6bc2a59947" label="Segment">
        <attvalues>
          <attvalue for="0" value="object" />
          <attvalue for="1" value="d765e83b79ae5c098f21585b70571f6bc2a59947" />
          <attvalue for="2" value="neo.core.segment.Segment" />
          <attvalue for="3" value="Segment containing data from t_start to t_stop" />
          <attvalue for="4" value="Segment 0" />
          <attvalue for="9" value="141.66289999999998 s" />
          <attvalue for="8" value="141.162 s" />
          <attvalue for="5" value="None" />
          <attvalue for="11" value="CUE-OFF" />
          <attvalue for="10" value="PGHF" />
          <attvalue for="12" value="correct_trial" />
          <attvalue for="7" value="&lt;[184.0,184.0];[215.0,215.0];[215.0,215.0];[216.0,216.0]&gt;" />
        </attvalues>
      </node>
      <node id="urn:fz-juelich.de:alpaca:object:Python:neo.core.segment.Segment:d93e2d2e9b4b3fbfe1df2e3d6ebc410ecf8f5e2e" label="Segment">
        <attvalues>
          <attvalue for="0" value="object" />
          <attvalue for="1" value="d93e2d2e9b4b3fbfe1df2e3d6ebc410ecf8f5e2e" />
          <attvalue for="2" value="neo.core.segment.Segment" />
          <attvalue for="8" value="624.407 s" />
          <attvalue for="4" value="Segment 0" />
          <attvalue for="3" value="Segment containing data from t_start to t_stop" />
          <attvalue for="9" value="624.9072666666667 s" />
          <attvalue for="5" value="None" />
          <attvalue for="11" value="CUE-OFF" />
          <attvalue for="10" value="PGLF" />
          <attvalue for="12" value="correct_trial" />
          <attvalue for="7" value="&lt;[4.0,4.0];[130.0,130.0]&gt;" />
        </attvalues>
      </node>
      <node id="urn:fz-juelich.de:alpaca:object:Python:neo.core.segment.Segment:d9af9117bef2de38f0892566c16603e97a1d69a3" label="Segment">
        <attvalues>
          <attvalue for="0" value="object" />
          <attvalue for="1" value="d9af9117bef2de38f0892566c16603e97a1d69a3" />
          <attvalue for="2" value="neo.core.segment.Segment" />
          <attvalue for="9" value="436.6843666666667 s" />
          <attvalue for="3" value="Segment containing data from t_start to t_stop" />
          <attvalue for="4" value="Segment 0" />
          <attvalue for="8" value="436.18390000000005 s" />
          <attvalue for="5" value="None" />
          <attvalue for="12" value="correct_trial" />
          <attvalue for="10" value="PGHF" />
          <attvalue for="11" value="CUE-OFF" />
          <attvalue for="7" value="&lt;[184.0,184.0];[265.0,265.0];[265.0,265.0];[266.0,266.0]&gt;" />
        </attvalues>
      </node>
      <node id="urn:fz-juelich.de:alpaca:object:Python:neo.core.segment.Segment:dadb5615e87a61d953abd7a0e096f1a2b89ead8d" label="Segment">
        <attvalues>
          <attvalue for="0" value="object" />
          <attvalue for="1" value="dadb5615e87a61d953abd7a0e096f1a2b89ead8d" />
          <attvalue for="2" value="neo.core.segment.Segment" />
          <attvalue for="4" value="Segment 0" />
          <attvalue for="5" value="None" />
          <attvalue for="3" value="Segment containing data from t_start to t_stop" />
          <attvalue for="8" value="889.2069 s" />
          <attvalue for="9" value="889.707 s" />
          <attvalue for="11" value="CUE-OFF" />
          <attvalue for="10" value="PGHF" />
          <attvalue for="12" value="correct_trial" />
          <attvalue for="7" value="&lt;[184.0,184.0];[340.0,340.0];[340.0,340.0];[341.0,341.0]&gt;" />
        </attvalues>
      </node>
      <node id="urn:fz-juelich.de:alpaca:object:Python:neo.core.segment.Segment:db6892141ae3af6484ebe269ea08da6733aa6762" label="Segment">
        <attvalues>
          <attvalue for="0" value="object" />
          <attvalue for="1" value="db6892141ae3af6484ebe269ea08da6733aa6762" />
          <attvalue for="2" value="neo.core.segment.Segment" />
          <attvalue for="4" value="Segment 0" />
          <attvalue for="5" value="None" />
          <attvalue for="8" value="236.79383333333334 s" />
          <attvalue for="9" value="237.294 s" />
          <attvalue for="3" value="Segment containing data from t_start to t_stop" />
          <attvalue for="10" value="SGHF" />
          <attvalue for="12" value="correct_trial" />
          <attvalue for="11" value="CUE-OFF" />
          <attvalue for="7" value="&lt;[547.0,547.0];[573.0,573.0];[573.0,573.0];[574.0,574.0]&gt;" />
        </attvalues>
      </node>
      <node id="urn:fz-juelich.de:alpaca:object:Python:neo.core.segment.Segment:db84126fee1327e10e9606f07e9bf128f4b6bee1" label="Segment">
        <attvalues>
          <attvalue for="0" value="object" />
          <attvalue for="1" value="db84126fee1327e10e9606f07e9bf128f4b6bee1" />
          <attvalue for="2" value="neo.core.segment.Segment" />
          <attvalue for="4" value="Segment 0" />
          <attvalue for="5" value="None" />
          <attvalue for="8" value="172.23389999999998 s" />
          <attvalue for="3" value="Segment containing data from t_start to t_stop" />
          <attvalue for="9" value="172.73426666666668 s" />
          <attvalue for="12" value="correct_trial" />
          <attvalue for="11" value="CUE-OFF" />
          <attvalue for="10" value="PGLF" />
          <attvalue for="7" value="&lt;[5.0,5.0];[36.0,36.0];[36.0,36.0];[37.0,37.0]&gt;" />
        </attvalues>
      </node>
      <node id="urn:fz-juelich.de:alpaca:object:Python:neo.core.segment.Segment:dcc24558126dfa6075b07bb1aafa50d91ba36de8" label="Segment">
        <attvalues>
          <attvalue for="0" value="object" />
          <attvalue for="1" value="dcc24558126dfa6075b07bb1aafa50d91ba36de8" />
          <attvalue for="2" value="neo.core.segment.Segment" />
          <attvalue for="4" value="Segment 0" />
          <attvalue for="5" value="None" />
          <attvalue for="8" value="123.77456666666667 s" />
          <attvalue for="9" value="124.275 s" />
          <attvalue for="3" value="Segment containing data from t_start to t_stop" />
          <attvalue for="10" value="PGLF" />
          <attvalue for="11" value="CUE-OFF" />
          <attvalue for="12" value="correct_trial" />
          <attvalue for="7" value="&lt;[4.0,4.0];[15.0,15.0]&gt;" />
        </attvalues>
      </node>
      <node id="urn:fz-juelich.de:alpaca:object:Python:neo.core.segment.Segment:dd58797830f9e0581398ac02e1b570db89b1e304" label="Segment">
        <attvalues>
          <attvalue for="0" value="object" />
          <attvalue for="1" value="dd58797830f9e0581398ac02e1b570db89b1e304" />
          <attvalue for="2" value="neo.core.segment.Segment" />
          <attvalue for="3" value="Segment containing data from t_start to t_stop" />
          <attvalue for="9" value="647.5889 s" />
          <attvalue for="4" value="Segment 0" />
          <attvalue for="5" value="None" />
          <attvalue for="8" value="647.088 s" />
          <attvalue for="10" value="SGLF" />
          <attvalue for="11" value="CUE-OFF" />
          <attvalue for="12" value="correct_trial" />
          <attvalue for="7" value="&lt;[368.0,368.0];[479.0,479.0];[479.0,479.0];[480.0,480.0]&gt;" />
        </attvalues>
      </node>
      <node id="urn:fz-juelich.de:alpaca:object:Python:neo.core.segment.Segment:de0bbb9edee27ef45033b21954b9fc937bd78ca9" label="Segment">
        <attvalues>
          <attvalue for="0" value="object" />
          <attvalue for="1" value="de0bbb9edee27ef45033b21954b9fc937bd78ca9" />
          <attvalue for="2" value="neo.core.segment.Segment" />
          <attvalue for="3" value="Segment containing data from t_start to t_stop" />
          <attvalue for="9" value="367.72490000000005 s" />
          <attvalue for="8" value="367.224 s" />
          <attvalue for="4" value="Segment 0" />
          <attvalue for="5" value="None" />
          <attvalue for="12" value="correct_trial" />
          <attvalue for="11" value="CUE-OFF" />
          <attvalue for="10" value="SGLF" />
          <attvalue for="7" value="&lt;[368.0,368.0];[434.0,434.0];[434.0,434.0];[435.0,435.0]&gt;" />
        </attvalues>
      </node>
      <node id="urn:fz-juelich.de:alpaca:object:Python:neo.core.segment.Segment:df1652dbefc8a16eb8193d1934b0a648cb41c869" label="Segment">
        <attvalues>
          <attvalue for="0" value="object" />
          <attvalue for="1" value="df1652dbefc8a16eb8193d1934b0a648cb41c869" />
          <attvalue for="2" value="neo.core.segment.Segment" />
          <attvalue for="5" value="None" />
          <attvalue for="8" value="920.1215 s" />
          <attvalue for="3" value="Segment containing data from t_start to t_stop" />
          <attvalue for="9" value="920.6220000000001 s" />
          <attvalue for="4" value="Segment 0" />
          <attvalue for="10" value="SGHF" />
          <attvalue for="12" value="correct_trial" />
          <attvalue for="11" value="CUE-OFF" />
          <attvalue for="7" value="&lt;[547.0,547.0];[723.0,723.0];[723.0,723.0];[724.0,724.0]&gt;" />
        </attvalues>
      </node>
      <node id="urn:fz-juelich.de:alpaca:object:Python:neo.core.segment.Segment:df19a86d72314c812813784dd28681b34391490e" label="Segment">
        <attvalues>
          <attvalue for="0" value="object" />
          <attvalue for="1" value="df19a86d72314c812813784dd28681b34391490e" />
          <attvalue for="2" value="neo.core.segment.Segment" />
          <attvalue for="5" value="None" />
          <attvalue for="4" value="Segment 0" />
          <attvalue for="3" value="Segment containing data from t_start to t_stop" />
          <attvalue for="9" value="371.478 s" />
          <attvalue for="8" value="370.9775 s" />
          <attvalue for="12" value="correct_trial" />
          <attvalue for="11" value="CUE-OFF" />
          <attvalue for="10" value="SGLF" />
          <attvalue for="7" value="&lt;[332.0,332.0];[433.0,433.0]&gt;" />
        </attvalues>
      </node>
      <node id="urn:fz-juelich.de:alpaca:object:Python:neo.core.segment.Segment:dfaf40010c7d473880d872eba8022a4ca726d52b" label="Segment">
        <attvalues>
          <attvalue for="0" value="object" />
          <attvalue for="1" value="dfaf40010c7d473880d872eba8022a4ca726d52b" />
          <attvalue for="2" value="neo.core.segment.Segment" />
          <attvalue for="8" value="594.968 s" />
          <attvalue for="4" value="Segment 0" />
          <attvalue for="5" value="None" />
          <attvalue for="9" value="595.4680000000001 s" />
          <attvalue for="3" value="Segment containing data from t_start to t_stop" />
          <attvalue for="12" value="correct_trial" />
          <attvalue for="10" value="SGLF" />
          <attvalue for="11" value="CUE-OFF" />
          <attvalue for="7" value="&lt;[332.0,332.0];[483.0,483.0]&gt;" />
        </attvalues>
      </node>
      <node id="urn:fz-juelich.de:alpaca:object:Python:neo.core.segment.Segment:e0394d742df277028f88a627e881bf913df9c63f" label="Segment">
        <attvalues>
          <attvalue for="0" value="object" />
          <attvalue for="1" value="e0394d742df277028f88a627e881bf913df9c63f" />
          <attvalue for="2" value="neo.core.segment.Segment" />
          <attvalue for="8" value="653.8000000000001 s" />
          <attvalue for="5" value="None" />
          <attvalue for="3" value="Segment containing data from t_start to t_stop" />
          <attvalue for="9" value="654.3001666666667 s" />
          <attvalue for="4" value="Segment 0" />
          <attvalue for="10" value="SGHF" />
          <attvalue for="12" value="correct_trial" />
          <attvalue for="11" value="CUE-OFF" />
          <attvalue for="7" value="&lt;[541.0,541.0];[687.0,687.0]&gt;" />
        </attvalues>
      </node>
      <node id="urn:fz-juelich.de:alpaca:object:Python:neo.core.segment.Segment:e0992f62695efe2ce1612015793cac7a63d837f3" label="Segment">
        <attvalues>
          <attvalue for="0" value="object" />
          <attvalue for="1" value="e0992f62695efe2ce1612015793cac7a63d837f3" />
          <attvalue for="2" value="neo.core.segment.Segment" />
          <attvalue for="4" value="Segment 0" />
          <attvalue for="3" value="Segment containing data from t_start to t_stop" />
          <attvalue for="9" value="314.60650000000004 s" />
          <attvalue for="5" value="None" />
          <attvalue for="8" value="314.106 s" />
          <attvalue for="12" value="correct_trial" />
          <attvalue for="10" value="PGLF" />
          <attvalue for="11" value="CUE-OFF" />
          <attvalue for="7" value="&lt;[4.0,4.0];[45.0,45.0]&gt;" />
        </attvalues>
      </node>
      <node id="urn:fz-juelich.de:alpaca:object:Python:neo.core.segment.Segment:e17dba225d6892222fea87f7916e243c36f40b24" label="Segment">
        <attvalues>
          <attvalue for="0" value="object" />
          <attvalue for="1" value="e17dba225d6892222fea87f7916e243c36f40b24" />
          <attvalue for="2" value="neo.core.segment.Segment" />
          <attvalue for="5" value="None" />
          <attvalue for="9" value="462.1820333333333 s" />
          <attvalue for="3" value="Segment containing data from t_start to t_stop" />
          <attvalue for="4" value="Segment 0" />
          <attvalue for="8" value="461.68190000000004 s" />
          <attvalue for="11" value="CUE-OFF" />
          <attvalue for="10" value="PGHF" />
          <attvalue for="12" value="correct_trial" />
          <attvalue for="7" value="&lt;[184.0,184.0];[275.0,275.0];[275.0,275.0];[276.0,276.0]&gt;" />
        </attvalues>
      </node>
      <node id="urn:fz-juelich.de:alpaca:object:Python:neo.core.segment.Segment:e30d5d1bac10d80da0f7ff407f064bf77c9329af" label="Segment">
        <attvalues>
          <attvalue for="0" value="object" />
          <attvalue for="1" value="e30d5d1bac10d80da0f7ff407f064bf77c9329af" />
          <attvalue for="2" value="neo.core.segment.Segment" />
          <attvalue for="3" value="Segment containing data from t_start to t_stop" />
          <attvalue for="4" value="Segment 0" />
          <attvalue for="9" value="249.47333333333336 s" />
          <attvalue for="5" value="None" />
          <attvalue for="8" value="248.97289999999998 s" />
          <attvalue for="12" value="correct_trial" />
          <attvalue for="11" value="CUE-OFF" />
          <attvalue for="10" value="SGHF" />
          <attvalue for="7" value="&lt;[547.0,547.0];[578.0,578.0];[578.0,578.0];[579.0,579.0]&gt;" />
        </attvalues>
      </node>
      <node id="urn:fz-juelich.de:alpaca:object:Python:neo.core.segment.Segment:e3c7862f891dcd16807bfe267c743ddce7665550" label="Segment">
        <attvalues>
          <attvalue for="0" value="object" />
          <attvalue for="1" value="e3c7862f891dcd16807bfe267c743ddce7665550" />
          <attvalue for="2" value="neo.core.segment.Segment" />
          <attvalue for="9" value="560.9141000000001 s" />
          <attvalue for="3" value="Segment containing data from t_start to t_stop" />
          <attvalue for="8" value="560.414 s" />
          <attvalue for="4" value="Segment 0" />
          <attvalue for="5" value="None" />
          <attvalue for="10" value="PGHF" />
          <attvalue for="11" value="CUE-OFF" />
          <attvalue for="12" value="correct_trial" />
          <attvalue for="7" value="&lt;[163.0,163.0];[299.0,299.0]&gt;" />
        </attvalues>
      </node>
      <node id="urn:fz-juelich.de:alpaca:object:Python:neo.core.segment.Segment:e761a0e6475c35f5346975a889c6073760b43240" label="Segment">
        <attvalues>
          <attvalue for="0" value="object" />
          <attvalue for="1" value="e761a0e6475c35f5346975a889c6073760b43240" />
          <attvalue for="2" value="neo.core.segment.Segment" />
          <attvalue for="5" value="None" />
          <attvalue for="8" value="696.2329 s" />
          <attvalue for="3" value="Segment containing data from t_start to t_stop" />
          <attvalue for="4" value="Segment 0" />
          <attvalue for="9" value="696.7332333333334 s" />
          <attvalue for="10" value="PGHF" />
          <attvalue for="12" value="correct_trial" />
          <attvalue for="11" value="CUE-OFF" />
          <attvalue for="7" value="&lt;[184.0,184.0];[310.0,310.0];[310.0,310.0];[311.0,311.0]&gt;" />
        </attvalues>
      </node>
      <node id="urn:fz-juelich.de:alpaca:object:Python:neo.core.segment.Segment:e9fa1fb3180f2483e5c354b49daee5d78856cb2d" label="Segment">
        <attvalues>
          <attvalue for="0" value="object" />
          <attvalue for="1" value="e9fa1fb3180f2483e5c354b49daee5d78856cb2d" />
          <attvalue for="2" value="neo.core.segment.Segment" />
          <attvalue for="9" value="895.8181333333334 s" />
          <attvalue for="8" value="895.3179 s" />
          <attvalue for="5" value="None" />
          <attvalue for="3" value="Segment containing data from t_start to t_stop" />
          <attvalue for="4" value="Segment 0" />
          <attvalue for="11" value="CUE-OFF" />
          <attvalue for="12" value="correct_trial" />
          <attvalue for="10" value="SGLF" />
          <attvalue for="7" value="&lt;[368.0,368.0];[524.0,524.0];[524.0,524.0];[525.0,525.0]&gt;" />
        </attvalues>
      </node>
      <node id="urn:fz-juelich.de:alpaca:object:Python:neo.core.segment.Segment:ea4e3f6672cda0b7a15c58c9b9246096b4d48c6c" label="Segment">
        <attvalues>
          <attvalue for="0" value="object" />
          <attvalue for="1" value="ea4e3f6672cda0b7a15c58c9b9246096b4d48c6c" />
          <attvalue for="2" value="neo.core.segment.Segment" />
          <attvalue for="4" value="Segment 0" />
          <attvalue for="5" value="None" />
          <attvalue for="8" value="455.7798 s" />
          <attvalue for="3" value="Segment containing data from t_start to t_stop" />
          <attvalue for="9" value="456.28000000000003 s" />
          <attvalue for="12" value="correct_trial" />
          <attvalue for="10" value="PGHF" />
          <attvalue for="11" value="CUE-OFF" />
          <attvalue for="7" value="&lt;[184.0,184.0];[270.0,270.0];[270.0,270.0];[271.0,271.0]&gt;" />
        </attvalues>
      </node>
      <node id="urn:fz-juelich.de:alpaca:object:Python:neo.core.segment.Segment:ea58109188897b52bd704a2b8be8ccb1457f109e" label="Segment">
        <attvalues>
          <attvalue for="0" value="object" />
          <attvalue for="1" value="ea58109188897b52bd704a2b8be8ccb1457f109e" />
          <attvalue for="2" value="neo.core.segment.Segment" />
          <attvalue for="4" value="Segment 0" />
          <attvalue for="3" value="Segment containing data from t_start to t_stop" />
          <attvalue for="8" value="510.02790000000005 s" />
          <attvalue for="9" value="510.528 s" />
          <attvalue for="5" value="None" />
          <attvalue for="10" value="SGLF" />
          <attvalue for="11" value="CUE-OFF" />
          <attvalue for="12" value="correct_trial" />
          <attvalue for="7" value="&lt;[368.0,368.0];[444.0,444.0];[444.0,444.0];[445.0,445.0]&gt;" />
        </attvalues>
      </node>
      <node id="urn:fz-juelich.de:alpaca:object:Python:neo.core.segment.Segment:ea712698fc8fba49ace713f14027b60d989e54c6" label="Segment">
        <attvalues>
          <attvalue for="0" value="object" />
          <attvalue for="1" value="ea712698fc8fba49ace713f14027b60d989e54c6" />
          <attvalue for="2" value="neo.core.segment.Segment" />
          <attvalue for="4" value="Segment 0" />
          <attvalue for="9" value="417.064 s" />
          <attvalue for="5" value="None" />
          <attvalue for="8" value="416.56356666666665 s" />
          <attvalue for="3" value="Segment containing data from t_start to t_stop" />
          <attvalue for="10" value="PGLF" />
          <attvalue for="11" value="CUE-OFF" />
          <attvalue for="12" value="correct_trial" />
          <attvalue for="7" value="&lt;[5.0,5.0];[76.0,76.0];[76.0,76.0];[77.0,77.0]&gt;" />
        </attvalues>
      </node>
      <node id="urn:fz-juelich.de:alpaca:object:Python:neo.core.segment.Segment:eaed071f9ea9f0c7a47bef817dbf64d85abc4d77" label="Segment">
        <attvalues>
          <attvalue for="0" value="object" />
          <attvalue for="1" value="eaed071f9ea9f0c7a47bef817dbf64d85abc4d77" />
          <attvalue for="2" value="neo.core.segment.Segment" />
          <attvalue for="4" value="Segment 0" />
          <attvalue for="5" value="None" />
          <attvalue for="9" value="985.5433666666668 s" />
          <attvalue for="3" value="Segment containing data from t_start to t_stop" />
          <attvalue for="8" value="985.0429 s" />
          <attvalue for="11" value="CUE-OFF" />
          <attvalue for="10" value="PGLF" />
          <attvalue for="12" value="correct_trial" />
          <attvalue for="7" value="&lt;[5.0,5.0];[176.0,176.0];[176.0,176.0];[177.0,177.0]&gt;" />
        </attvalues>
      </node>
      <node id="urn:fz-juelich.de:alpaca:object:Python:neo.core.segment.Segment:ec28d913a2ff526a3134991c5a97718897e83bef" label="Segment">
        <attvalues>
          <attvalue for="0" value="object" />
          <attvalue for="1" value="ec28d913a2ff526a3134991c5a97718897e83bef" />
          <attvalue for="2" value="neo.core.segment.Segment" />
          <attvalue for="5" value="None" />
          <attvalue for="9" value="576.4801666666667 s" />
          <attvalue for="4" value="Segment 0" />
          <attvalue for="8" value="575.98 s" />
          <attvalue for="3" value="Segment containing data from t_start to t_stop" />
          <attvalue for="10" value="SGHF" />
          <attvalue for="11" value="CUE-OFF" />
          <attvalue for="12" value="correct_trial" />
          <attvalue for="7" value="&lt;[541.0,541.0];[672.0,672.0]&gt;" />
        </attvalues>
      </node>
      <node id="urn:fz-juelich.de:alpaca:object:Python:neo.core.segment.Segment:ed6e0bd19a42d692141693f09de325d8f6cee580" label="Segment">
        <attvalues>
          <attvalue for="0" value="object" />
          <attvalue for="1" value="ed6e0bd19a42d692141693f09de325d8f6cee580" />
          <attvalue for="2" value="neo.core.segment.Segment" />
          <attvalue for="9" value="379.697 s" />
          <attvalue for="3" value="Segment containing data from t_start to t_stop" />
          <attvalue for="4" value="Segment 0" />
          <attvalue for="8" value="379.1969 s" />
          <attvalue for="5" value="None" />
          <attvalue for="12" value="correct_trial" />
          <attvalue for="11" value="CUE-OFF" />
          <attvalue for="10" value="PGLF" />
          <attvalue for="7" value="&lt;[5.0,5.0];[61.0,61.0];[61.0,61.0];[62.0,62.0]&gt;" />
        </attvalues>
      </node>
      <node id="urn:fz-juelich.de:alpaca:object:Python:neo.core.segment.Segment:f09c33065e6ce0328d3967b543a949ca9d69b0af" label="Segment">
        <attvalues>
          <attvalue for="0" value="object" />
          <attvalue for="1" value="f09c33065e6ce0328d3967b543a949ca9d69b0af" />
          <attvalue for="2" value="neo.core.segment.Segment" />
          <attvalue for="8" value="317.898 s" />
          <attvalue for="9" value="318.3980666666667 s" />
          <attvalue for="4" value="Segment 0" />
          <attvalue for="3" value="Segment containing data from t_start to t_stop" />
          <attvalue for="5" value="None" />
          <attvalue for="12" value="correct_trial" />
          <attvalue for="11" value="CUE-OFF" />
          <attvalue for="10" value="SGLF" />
          <attvalue for="7" value="&lt;[332.0,332.0];[413.0,413.0]&gt;" />
        </attvalues>
      </node>
      <node id="urn:fz-juelich.de:alpaca:object:Python:neo.core.segment.Segment:f1838905ecd181b55143ad77a10466a8c54a7292" label="Segment">
        <attvalues>
          <attvalue for="0" value="object" />
          <attvalue for="1" value="f1838905ecd181b55143ad77a10466a8c54a7292" />
          <attvalue for="2" value="neo.core.segment.Segment" />
          <attvalue for="4" value="Segment 0" />
          <attvalue for="8" value="972.8498999999999 s" />
          <attvalue for="5" value="None" />
          <attvalue for="9" value="973.3502000000001 s" />
          <attvalue for="3" value="Segment containing data from t_start to t_stop" />
          <attvalue for="12" value="correct_trial" />
          <attvalue for="11" value="CUE-OFF" />
          <attvalue for="10" value="PGHF" />
          <attvalue for="7" value="&lt;[184.0,184.0];[360.0,360.0];[360.0,360.0];[361.0,361.0]&gt;" />
        </attvalues>
      </node>
      <node id="urn:fz-juelich.de:alpaca:object:Python:neo.core.segment.Segment:f26bd22f240598de6cf48e9a9b3632fade9e3d79" label="Segment">
        <attvalues>
          <attvalue for="0" value="object" />
          <attvalue for="1" value="f26bd22f240598de6cf48e9a9b3632fade9e3d79" />
          <attvalue for="2" value="neo.core.segment.Segment" />
          <attvalue for="3" value="Segment containing data from t_start to t_stop" />
          <attvalue for="8" value="84.0899 s" />
          <attvalue for="5" value="None" />
          <attvalue for="9" value="84.59013333333334 s" />
          <attvalue for="4" value="Segment 0" />
          <attvalue for="10" value="SGHF" />
          <attvalue for="12" value="correct_trial" />
          <attvalue for="11" value="CUE-OFF" />
          <attvalue for="7" value="&lt;[547.0,547.0];[568.0,568.0];[568.0,568.0];[569.0,569.0]&gt;" />
        </attvalues>
      </node>
      <node id="urn:fz-juelich.de:alpaca:object:Python:neo.core.segment.Segment:f2b5ba91f6aef4a26cf514ee6139a78d735402d0" label="Segment">
        <attvalues>
          <attvalue for="0" value="object" />
          <attvalue for="1" value="f2b5ba91f6aef4a26cf514ee6139a78d735402d0" />
          <attvalue for="2" value="neo.core.segment.Segment" />
          <attvalue for="8" value="171.918 s" />
          <attvalue for="5" value="None" />
          <attvalue for="3" value="Segment containing data from t_start to t_stop" />
          <attvalue for="9" value="172.41836666666669 s" />
          <attvalue for="4" value="Segment 0" />
          <attvalue for="10" value="SGLF" />
          <attvalue for="12" value="correct_trial" />
          <attvalue for="11" value="CUE-OFF" />
          <attvalue for="7" value="&lt;[332.0,332.0];[388.0,388.0]&gt;" />
        </attvalues>
      </node>
      <node id="urn:fz-juelich.de:alpaca:object:Python:neo.core.segment.Segment:f3a813bc3d09a0a49841767dbacccc48a1d7c77b" label="Segment">
        <attvalues>
          <attvalue for="0" value="object" />
          <attvalue for="1" value="f3a813bc3d09a0a49841767dbacccc48a1d7c77b" />
          <attvalue for="2" value="neo.core.segment.Segment" />
          <attvalue for="8" value="109.5719 s" />
          <attvalue for="9" value="110.07213333333334 s" />
          <attvalue for="5" value="None" />
          <attvalue for="3" value="Segment containing data from t_start to t_stop" />
          <attvalue for="4" value="Segment 0" />
          <attvalue for="11" value="CUE-OFF" />
          <attvalue for="10" value="PGLF" />
          <attvalue for="12" value="correct_trial" />
          <attvalue for="7" value="&lt;[5.0,5.0];[21.0,21.0];[21.0,21.0];[22.0,22.0]&gt;" />
        </attvalues>
      </node>
      <node id="urn:fz-juelich.de:alpaca:object:Python:neo.core.segment.Segment:f4521bbab9e581783eb90f5012e08c5e8889f7da" label="Segment">
        <attvalues>
          <attvalue for="0" value="object" />
          <attvalue for="1" value="f4521bbab9e581783eb90f5012e08c5e8889f7da" />
          <attvalue for="2" value="neo.core.segment.Segment" />
          <attvalue for="8" value="523.916 s" />
          <attvalue for="5" value="None" />
          <attvalue for="3" value="Segment containing data from t_start to t_stop" />
          <attvalue for="9" value="524.4168999999999 s" />
          <attvalue for="4" value="Segment 0" />
          <attvalue for="11" value="CUE-OFF" />
          <attvalue for="12" value="correct_trial" />
          <attvalue for="10" value="SGLF" />
          <attvalue for="7" value="&lt;[368.0,368.0];[449.0,449.0];[449.0,449.0];[450.0,450.0]&gt;" />
        </attvalues>
      </node>
      <node id="urn:fz-juelich.de:alpaca:object:Python:neo.core.segment.Segment:f551839ff5bea1ff7bfb52b0f0f1756a76089d66" label="Segment">
        <attvalues>
          <attvalue for="0" value="object" />
          <attvalue for="1" value="f551839ff5bea1ff7bfb52b0f0f1756a76089d66" />
          <attvalue for="2" value="neo.core.segment.Segment" />
          <attvalue for="9" value="678.722 s" />
          <attvalue for="3" value="Segment containing data from t_start to t_stop" />
          <attvalue for="5" value="None" />
          <attvalue for="8" value="678.2217666666667 s" />
          <attvalue for="4" value="Segment 0" />
          <attvalue for="12" value="correct_trial" />
          <attvalue for="10" value="SGLF" />
          <attvalue for="11" value="CUE-OFF" />
          <attvalue for="7" value="&lt;[368.0,368.0];[484.0,484.0];[484.0,484.0];[485.0,485.0]&gt;" />
        </attvalues>
      </node>
      <node id="urn:fz-juelich.de:alpaca:object:Python:neo.core.segment.Segment:f5cf5ff254c3bfcc011c63413a0493a855cb9ceb" label="Segment">
        <attvalues>
          <attvalue for="0" value="object" />
          <attvalue for="1" value="f5cf5ff254c3bfcc011c63413a0493a855cb9ceb" />
          <attvalue for="2" value="neo.core.segment.Segment" />
          <attvalue for="8" value="255.686 s" />
          <attvalue for="4" value="Segment 0" />
          <attvalue for="3" value="Segment containing data from t_start to t_stop" />
          <attvalue for="9" value="256.1863 s" />
          <attvalue for="5" value="None" />
          <attvalue for="12" value="correct_trial" />
          <attvalue for="10" value="SGHF" />
          <attvalue for="11" value="CUE-OFF" />
          <attvalue for="7" value="&lt;[541.0,541.0];[607.0,607.0]&gt;" />
        </attvalues>
      </node>
      <node id="urn:fz-juelich.de:alpaca:object:Python:neo.core.segment.Segment:f680873ef1cd0de4b1b9f189ea554830c4b0d5ef" label="Segment">
        <attvalues>
          <attvalue for="0" value="object" />
          <attvalue for="1" value="f680873ef1cd0de4b1b9f189ea554830c4b0d5ef" />
          <attvalue for="2" value="neo.core.segment.Segment" />
          <attvalue for="4" value="Segment 0" />
          <attvalue for="8" value="453.36993333333334 s" />
          <attvalue for="3" value="Segment containing data from t_start to t_stop" />
          <attvalue for="5" value="None" />
          <attvalue for="9" value="453.87 s" />
          <attvalue for="10" value="PGLF" />
          <attvalue for="11" value="CUE-OFF" />
          <attvalue for="12" value="correct_trial" />
          <attvalue for="7" value="&lt;[4.0,4.0];[80.0,80.0]&gt;" />
        </attvalues>
      </node>
      <node id="urn:fz-juelich.de:alpaca:object:Python:neo.core.segment.Segment:f7a2df058e3832098ce65f164a59a86346380cc3" label="Segment">
        <attvalues>
          <attvalue for="0" value="object" />
          <attvalue for="1" value="f7a2df058e3832098ce65f164a59a86346380cc3" />
          <attvalue for="2" value="neo.core.segment.Segment" />
          <attvalue for="9" value="310.636 s" />
          <attvalue for="3" value="Segment containing data from t_start to t_stop" />
          <attvalue for="5" value="None" />
          <attvalue for="8" value="310.13553333333334 s" />
          <attvalue for="4" value="Segment 0" />
          <attvalue for="11" value="CUE-OFF" />
          <attvalue for="10" value="PGHF" />
          <attvalue for="12" value="correct_trial" />
          <attvalue for="7" value="&lt;[184.0,184.0];[245.0,245.0];[245.0,245.0];[246.0,246.0]&gt;" />
        </attvalues>
      </node>
      <node id="urn:fz-juelich.de:alpaca:object:Python:neo.core.segment.Segment:f8a20e7eff76d09cc99b41d4a4ab7772ab378930" label="Segment">
        <attvalues>
          <attvalue for="0" value="object" />
          <attvalue for="1" value="f8a20e7eff76d09cc99b41d4a4ab7772ab378930" />
          <attvalue for="2" value="neo.core.segment.Segment" />
          <attvalue for="5" value="None" />
          <attvalue for="3" value="Segment containing data from t_start to t_stop" />
          <attvalue for="8" value="192.3258 s" />
          <attvalue for="4" value="Segment 0" />
          <attvalue for="9" value="192.826 s" />
          <attvalue for="11" value="CUE-OFF" />
          <attvalue for="10" value="SGHF" />
          <attvalue for="12" value="correct_trial" />
          <attvalue for="7" value="&lt;[541.0,541.0];[572.0,572.0]&gt;" />
        </attvalues>
      </node>
      <node id="urn:fz-juelich.de:alpaca:object:Python:neo.core.segment.Segment:f9d73e794164189219dd5875d3fe85a2e29295aa" label="Segment">
        <attvalues>
          <attvalue for="0" value="object" />
          <attvalue for="1" value="f9d73e794164189219dd5875d3fe85a2e29295aa" />
          <attvalue for="2" value="neo.core.segment.Segment" />
          <attvalue for="5" value="None" />
          <attvalue for="4" value="Segment 0" />
          <attvalue for="3" value="Segment containing data from t_start to t_stop" />
          <attvalue for="8" value="491.9929 s" />
          <attvalue for="9" value="492.49313333333333 s" />
          <attvalue for="11" value="CUE-OFF" />
          <attvalue for="10" value="PGLF" />
          <attvalue for="12" value="correct_trial" />
          <attvalue for="7" value="&lt;[5.0,5.0];[91.0,91.0];[91.0,91.0];[92.0,92.0]&gt;" />
        </attvalues>
      </node>
      <node id="urn:fz-juelich.de:alpaca:object:Python:neo.core.segment.Segment:fa4df715e528bc81a0e2f835cba676224f3737cf" label="Segment">
        <attvalues>
          <attvalue for="0" value="object" />
          <attvalue for="1" value="fa4df715e528bc81a0e2f835cba676224f3737cf" />
          <attvalue for="2" value="neo.core.segment.Segment" />
          <attvalue for="9" value="13.363233333333334 s" />
          <attvalue for="4" value="Segment 0" />
          <attvalue for="8" value="12.863 s" />
          <attvalue for="5" value="None" />
          <attvalue for="3" value="Segment containing data from t_start to t_stop" />
          <attvalue for="12" value="correct_trial" />
          <attvalue for="10" value="SGLF" />
          <attvalue for="11" value="CUE-OFF" />
          <attvalue for="7" value="&lt;[332.0,332.0];[338.0,338.0]&gt;" />
        </attvalues>
      </node>
      <node id="urn:fz-juelich.de:alpaca:object:Python:neo.core.segment.Segment:fb6d44ddc6c1478597d3b60e27cd96d91291e143" label="Segment">
        <attvalues>
          <attvalue for="0" value="object" />
          <attvalue for="1" value="fb6d44ddc6c1478597d3b60e27cd96d91291e143" />
          <attvalue for="2" value="neo.core.segment.Segment" />
          <attvalue for="4" value="Segment 0" />
          <attvalue for="8" value="704.8530000000001 s" />
          <attvalue for="5" value="None" />
          <attvalue for="9" value="705.3534333333333 s" />
          <attvalue for="3" value="Segment containing data from t_start to t_stop" />
          <attvalue for="11" value="CUE-OFF" />
          <attvalue for="10" value="SGLF" />
          <attvalue for="12" value="correct_trial" />
          <attvalue for="7" value="&lt;[332.0,332.0];[533.0,533.0]&gt;" />
        </attvalues>
      </node>
      <node id="urn:fz-juelich.de:alpaca:object:Python:neo.core.segment.Segment:fd98acff1814c8468dca775f54233d5ce8d8c2e7" label="Segment">
        <attvalues>
          <attvalue for="0" value="object" />
          <attvalue for="1" value="fd98acff1814c8468dca775f54233d5ce8d8c2e7" />
          <attvalue for="2" value="neo.core.segment.Segment" />
          <attvalue for="8" value="303.7088333333333 s" />
          <attvalue for="3" value="Segment containing data from t_start to t_stop" />
          <attvalue for="9" value="304.209 s" />
          <attvalue for="4" value="Segment 0" />
          <attvalue for="5" value="None" />
          <attvalue for="10" value="SGHF" />
          <attvalue for="12" value="correct_trial" />
          <attvalue for="11" value="CUE-OFF" />
          <attvalue for="7" value="&lt;[547.0,547.0];[603.0,603.0];[603.0,603.0];[604.0,604.0]&gt;" />
        </attvalues>
      </node>
      <node id="urn:fz-juelich.de:alpaca:object:Python:neo.core.segment.Segment:fe9b8177e40ac93319dd37fc2581f0ff39a02cd3" label="Segment">
        <attvalues>
          <attvalue for="0" value="object" />
          <attvalue for="1" value="fe9b8177e40ac93319dd37fc2581f0ff39a02cd3" />
          <attvalue for="2" value="neo.core.segment.Segment" />
          <attvalue for="5" value="None" />
          <attvalue for="9" value="373.63890000000004 s" />
          <attvalue for="4" value="Segment 0" />
          <attvalue for="3" value="Segment containing data from t_start to t_stop" />
          <attvalue for="8" value="373.13800000000003 s" />
          <attvalue for="12" value="correct_trial" />
          <attvalue for="10" value="SGLF" />
          <attvalue for="11" value="CUE-OFF" />
          <attvalue for="7" value="&lt;[368.0,368.0];[439.0,439.0];[439.0,439.0];[440.0,440.0]&gt;" />
        </attvalues>
      </node>
      <node id="urn:fz-juelich.de:alpaca:object:Python:neo.core.segment.Segment:fec4d77cd88ddf5721974c0e4952d1a3f8799150" label="Segment">
        <attvalues>
          <attvalue for="0" value="object" />
          <attvalue for="1" value="fec4d77cd88ddf5721974c0e4952d1a3f8799150" />
          <attvalue for="2" value="neo.core.segment.Segment" />
          <attvalue for="8" value="545.657 s" />
          <attvalue for="3" value="Segment containing data from t_start to t_stop" />
          <attvalue for="4" value="Segment 0" />
          <attvalue for="9" value="546.1573333333333 s" />
          <attvalue for="5" value="None" />
          <attvalue for="11" value="CUE-OFF" />
          <attvalue for="10" value="SGHF" />
          <attvalue for="12" value="correct_trial" />
          <attvalue for="7" value="&lt;[541.0,541.0];[667.0,667.0]&gt;" />
        </attvalues>
      </node>
      <node id="urn:fz-juelich.de:alpaca:object:Python:neo.core.segment.Segment:feec01398e3932d4d7f26e52b12c893d7e563c41" label="Segment">
        <attvalues>
          <attvalue for="0" value="object" />
          <attvalue for="1" value="feec01398e3932d4d7f26e52b12c893d7e563c41" />
          <attvalue for="2" value="neo.core.segment.Segment" />
          <attvalue for="8" value="338.22 s" />
          <attvalue for="4" value="Segment 0" />
          <attvalue for="3" value="Segment containing data from t_start to t_stop" />
          <attvalue for="5" value="None" />
          <attvalue for="9" value="338.7202666666667 s" />
          <attvalue for="10" value="SGHF" />
          <attvalue for="12" value="correct_trial" />
          <attvalue for="11" value="CUE-OFF" />
          <attvalue for="7" value="&lt;[541.0,541.0];[632.0,632.0]&gt;" />
        </attvalues>
      </node>
      <node id="urn:fz-juelich.de:alpaca:object:Python:neo.core.segment.Segment:ff4bf3cba2255dae14af69c03e7ebbdbdfc33e3e" label="Segment">
        <attvalues>
          <attvalue for="0" value="object" />
          <attvalue for="1" value="ff4bf3cba2255dae14af69c03e7ebbdbdfc33e3e" />
          <attvalue for="2" value="neo.core.segment.Segment" />
          <attvalue for="9" value="342.3713666666667 s" />
          <attvalue for="8" value="341.8709 s" />
          <attvalue for="3" value="Segment containing data from t_start to t_stop" />
          <attvalue for="5" value="None" />
          <attvalue for="4" value="Segment 0" />
          <attvalue for="12" value="correct_trial" />
          <attvalue for="10" value="PGLF" />
          <attvalue for="11" value="CUE-OFF" />
          <attvalue for="7" value="&lt;[5.0,5.0];[56.0,56.0];[56.0,56.0];[57.0,57.0]&gt;" />
        </attvalues>
      </node>
      <node id="urn:fz-juelich.de:alpaca:object:Python:numpy.ndarray:8d5af1cc27e151f6b35113b15614656e61dad2b1" label="ndarray">
        <attvalues>
          <attvalue for="0" value="object" />
          <attvalue for="1" value="8d5af1cc27e151f6b35113b15614656e61dad2b1" />
          <attvalue for="2" value="numpy.ndarray" />
          <attvalue for="13" value="(2,)" />
          <attvalue for="14" value="object" />
          <attvalue for="7" value="&lt;[1.0,1.0];[731.0,731.0];[731.0,731.0];[734.0,734.0];[734.0,734.0];[737.0,737.0];[737.0,737.0];[740.0,740.0];[740.0,740.0];[741.0,741.0];[744.0,744.0];[744.0,744.0];[747.0,747.0];[747.0,747.0];[750.0,750.0];[750.0,750.0];[753.0,753.0];[753.0,753.0];[754.0,754.0]&gt;" />
        </attvalues>
      </node>
      <node id="urn:fz-juelich.de:alpaca:object:Python:builtins.str:20907cd4e1ad02232b9322af9bf5020eea7fd6d1" label="str">
        <attvalues>
          <attvalue for="0" value="object" />
          <attvalue for="1" value="20907cd4e1ad02232b9322af9bf5020eea7fd6d1" />
          <attvalue for="2" value="builtins.str" />
          <attvalue for="7" value="&lt;[754.0,754.0]&gt;" />
        </attvalues>
      </node>
      <node id="urn:fz-juelich.de:alpaca:object:Python:builtins.str:a3b1508fbf736a949d49d0062dc7debdc87436bc" label="str">
        <attvalues>
          <attvalue for="0" value="object" />
          <attvalue for="1" value="a3b1508fbf736a949d49d0062dc7debdc87436bc" />
          <attvalue for="2" value="builtins.str" />
          <attvalue for="7" value="&lt;[741.0,741.0]&gt;" />
        </attvalues>
      </node>
      <node id="urn:fz-juelich.de:alpaca:object:Python:neo.core.analogsignal.AnalogSignal:0081857763b18167aee53a11b33fdc4ba77ab555" label="AnalogSignal">
        <attvalues>
          <attvalue for="0" value="object" />
          <attvalue for="1" value="0081857763b18167aee53a11b33fdc4ba77ab555" />
          <attvalue for="2" value="neo.core.analogsignal.AnalogSignal" />
          <attvalue for="15" value="30000.0 Hz" />
          <attvalue for="13" value="(15000, 94)" />
          <attvalue for="9" value="705.3534333333333 s" />
          <attvalue for="4" value="NeuralTimeSeriesRaw" />
          <attvalue for="16" value="1.0 uV" />
          <attvalue for="14" value="float64" />
          <attvalue for="3" value="Continuous raw neuronal recordings sampled at high resolution" />
          <attvalue for="8" value="704.8534333333333 s" />
          <attvalue for="5" value="None" />
          <attvalue for="17" value="['chan1' 'chan3' 'chan5' 'chan6' 'chan7' 'chan8' 'chan9' 'chan10' 'chan11'&#10; 'chan12' 'chan13' 'chan14' 'chan15' 'chan16' 'chan17' 'chan18' 'chan19'&#10; 'chan20' 'chan21' 'chan22' 'chan23' 'chan24' 'chan25' 'chan26' 'chan27'&#10; 'chan28' 'chan29' 'chan30' 'chan31' 'chan32' 'chan33' 'chan34' 'chan35'&#10; 'chan36' 'chan37' 'chan38' 'chan39' 'chan40' 'chan41' 'chan42' 'chan43'&#10; 'chan44' 'chan45' 'chan46' 'chan47' 'chan48' 'chan49' 'chan50' 'chan51'&#10; 'chan52' 'chan53' 'chan54' 'chan55' 'chan56' 'chan57' 'chan58' 'chan59'&#10; 'chan60' 'chan61' 'chan62' 'chan63' 'chan64' 'chan65' 'chan66' 'chan67'&#10; 'chan68' 'chan69' 'chan70' 'chan71' 'chan72' 'chan73' 'chan74' 'chan75'&#10; 'chan76' 'chan77' 'chan78' 'chan79' 'chan80' 'chan81' 'chan82' 'chan83'&#10; 'chan84' 'chan85' 'chan86' 'chan87' 'chan88' 'chan89' 'chan90' 'chan91'&#10; 'chan92' 'chan93' 'chan94' 'chan95' 'chan96']" />
          <attvalue for="7" value="&lt;[534.0,534.0];[535.0,535.0]&gt;" />
        </attvalues>
      </node>
      <node id="urn:fz-juelich.de:alpaca:object:Python:neo.core.analogsignal.AnalogSignal:01bf8cf0a75ad81c86e1a2d040a51fd11b37178b" label="AnalogSignal">
        <attvalues>
          <attvalue for="0" value="object" />
          <attvalue for="1" value="01bf8cf0a75ad81c86e1a2d040a51fd11b37178b" />
          <attvalue for="2" value="neo.core.analogsignal.AnalogSignal" />
          <attvalue for="3" value="Continuous raw neuronal recordings sampled at high resolution" />
          <attvalue for="13" value="(15000, 96)" />
          <attvalue for="14" value="float64" />
          <attvalue for="16" value="1.0 uV" />
          <attvalue for="4" value="NeuralTimeSeriesRaw" />
          <attvalue for="15" value="30000.0 Hz" />
          <attvalue for="5" value="None" />
          <attvalue for="8" value="542.0314333333334 s" />
          <attvalue for="9" value="542.5314333333334 s" />
          <attvalue for="17" value="['chan1' 'chan2' 'chan3' 'chan4' 'chan5' 'chan6' 'chan7' 'chan8' 'chan9'&#10; 'chan10' 'chan11' 'chan12' 'chan13' 'chan14' 'chan15' 'chan16' 'chan17'&#10; 'chan18' 'chan19' 'chan20' 'chan21' 'chan22' 'chan23' 'chan24' 'chan25'&#10; 'chan26' 'chan27' 'chan28' 'chan29' 'chan30' 'chan31' 'chan32' 'chan33'&#10; 'chan34' 'chan35' 'chan36' 'chan37' 'chan38' 'chan39' 'chan40' 'chan41'&#10; 'chan42' 'chan43' 'chan44' 'chan45' 'chan46' 'chan47' 'chan48' 'chan49'&#10; 'chan50' 'chan51' 'chan52' 'chan53' 'chan54' 'chan55' 'chan56' 'chan57'&#10; 'chan58' 'chan59' 'chan60' 'chan61' 'chan62' 'chan63' 'chan64' 'chan65'&#10; 'chan66' 'chan67' 'chan68' 'chan69' 'chan70' 'chan71' 'chan72' 'chan73'&#10; 'chan74' 'chan75' 'chan76' 'chan77' 'chan78' 'chan79' 'chan80' 'chan81'&#10; 'chan82' 'chan83' 'chan84' 'chan85' 'chan86' 'chan87' 'chan88' 'chan89'&#10; 'chan90' 'chan91' 'chan92' 'chan93' 'chan94' 'chan95' 'chan96']" />
          <attvalue for="7" value="&lt;[102.0,102.0];[103.0,103.0]&gt;" />
        </attvalues>
      </node>
      <node id="urn:fz-juelich.de:alpaca:object:Python:neo.core.analogsignal.AnalogSignal:01efdbe1cdfc6ef78652eb0ed42e726657dbffc8" label="AnalogSignal">
        <attvalues>
          <attvalue for="0" value="object" />
          <attvalue for="1" value="01efdbe1cdfc6ef78652eb0ed42e726657dbffc8" />
          <attvalue for="2" value="neo.core.analogsignal.AnalogSignal" />
          <attvalue for="15" value="30000.0 Hz" />
          <attvalue for="16" value="1.0 uV" />
          <attvalue for="5" value="None" />
          <attvalue for="3" value="Continuous raw neuronal recordings sampled at high resolution" />
          <attvalue for="14" value="float64" />
          <attvalue for="4" value="NeuralTimeSeriesRaw" />
          <attvalue for="9" value="430.7411333333333 s" />
          <attvalue for="8" value="430.2411333333333 s" />
          <attvalue for="13" value="(15000, 96)" />
          <attvalue for="17" value="['chan1' 'chan2' 'chan3' 'chan4' 'chan5' 'chan6' 'chan7' 'chan8' 'chan9'&#10; 'chan10' 'chan11' 'chan12' 'chan13' 'chan14' 'chan15' 'chan16' 'chan17'&#10; 'chan18' 'chan19' 'chan20' 'chan21' 'chan22' 'chan23' 'chan24' 'chan25'&#10; 'chan26' 'chan27' 'chan28' 'chan29' 'chan30' 'chan31' 'chan32' 'chan33'&#10; 'chan34' 'chan35' 'chan36' 'chan37' 'chan38' 'chan39' 'chan40' 'chan41'&#10; 'chan42' 'chan43' 'chan44' 'chan45' 'chan46' 'chan47' 'chan48' 'chan49'&#10; 'chan50' 'chan51' 'chan52' 'chan53' 'chan54' 'chan55' 'chan56' 'chan57'&#10; 'chan58' 'chan59' 'chan60' 'chan61' 'chan62' 'chan63' 'chan64' 'chan65'&#10; 'chan66' 'chan67' 'chan68' 'chan69' 'chan70' 'chan71' 'chan72' 'chan73'&#10; 'chan74' 'chan75' 'chan76' 'chan77' 'chan78' 'chan79' 'chan80' 'chan81'&#10; 'chan82' 'chan83' 'chan84' 'chan85' 'chan86' 'chan87' 'chan88' 'chan89'&#10; 'chan90' 'chan91' 'chan92' 'chan93' 'chan94' 'chan95' 'chan96']" />
          <attvalue for="7" value="&lt;[634.0,634.0];[635.0,635.0]&gt;" />
        </attvalues>
      </node>
      <node id="urn:fz-juelich.de:alpaca:object:Python:neo.core.analogsignal.AnalogSignal:02572e2a1d2833771b6218e6991356a3b2d2e0fe" label="AnalogSignal">
        <attvalues>
          <attvalue for="0" value="object" />
          <attvalue for="1" value="02572e2a1d2833771b6218e6991356a3b2d2e0fe" />
          <attvalue for="2" value="neo.core.analogsignal.AnalogSignal" />
          <attvalue for="15" value="30000.0 Hz" />
          <attvalue for="3" value="Continuous raw neuronal recordings sampled at high resolution" />
          <attvalue for="13" value="(15000, 96)" />
          <attvalue for="16" value="1.0 uV" />
          <attvalue for="8" value="303.7088333333333 s" />
          <attvalue for="5" value="None" />
          <attvalue for="9" value="304.2088333333333 s" />
          <attvalue for="4" value="NeuralTimeSeriesRaw" />
          <attvalue for="14" value="float64" />
          <attvalue for="17" value="['chan1' 'chan2' 'chan3' 'chan4' 'chan5' 'chan6' 'chan7' 'chan8' 'chan9'&#10; 'chan10' 'chan11' 'chan12' 'chan13' 'chan14' 'chan15' 'chan16' 'chan17'&#10; 'chan18' 'chan19' 'chan20' 'chan21' 'chan22' 'chan23' 'chan24' 'chan25'&#10; 'chan26' 'chan27' 'chan28' 'chan29' 'chan30' 'chan31' 'chan32' 'chan33'&#10; 'chan34' 'chan35' 'chan36' 'chan37' 'chan38' 'chan39' 'chan40' 'chan41'&#10; 'chan42' 'chan43' 'chan44' 'chan45' 'chan46' 'chan47' 'chan48' 'chan49'&#10; 'chan50' 'chan51' 'chan52' 'chan53' 'chan54' 'chan55' 'chan56' 'chan57'&#10; 'chan58' 'chan59' 'chan60' 'chan61' 'chan62' 'chan63' 'chan64' 'chan65'&#10; 'chan66' 'chan67' 'chan68' 'chan69' 'chan70' 'chan71' 'chan72' 'chan73'&#10; 'chan74' 'chan75' 'chan76' 'chan77' 'chan78' 'chan79' 'chan80' 'chan81'&#10; 'chan82' 'chan83' 'chan84' 'chan85' 'chan86' 'chan87' 'chan88' 'chan89'&#10; 'chan90' 'chan91' 'chan92' 'chan93' 'chan94' 'chan95' 'chan96']" />
          <attvalue for="7" value="&lt;[604.0,604.0];[605.0,605.0]&gt;" />
        </attvalues>
      </node>
      <node id="urn:fz-juelich.de:alpaca:object:Python:neo.core.analogsignal.AnalogSignal:0291565438e264be731ed3e50f4d5484264bae19" label="AnalogSignal">
        <attvalues>
          <attvalue for="0" value="object" />
          <attvalue for="1" value="0291565438e264be731ed3e50f4d5484264bae19" />
          <attvalue for="2" value="neo.core.analogsignal.AnalogSignal" />
          <attvalue for="16" value="1.0 uV" />
          <attvalue for="15" value="30000.0 Hz" />
          <attvalue for="4" value="NeuralTimeSeriesRaw" />
          <attvalue for="13" value="(15000, 94)" />
          <attvalue for="9" value="406.4956 s" />
          <attvalue for="14" value="float64" />
          <attvalue for="8" value="405.9956 s" />
          <attvalue for="5" value="None" />
          <attvalue for="3" value="Continuous raw neuronal recordings sampled at high resolution" />
          <attvalue for="17" value="['chan1' 'chan3' 'chan5' 'chan6' 'chan7' 'chan8' 'chan9' 'chan10' 'chan11'&#10; 'chan12' 'chan13' 'chan14' 'chan15' 'chan16' 'chan17' 'chan18' 'chan19'&#10; 'chan20' 'chan21' 'chan22' 'chan23' 'chan24' 'chan25' 'chan26' 'chan27'&#10; 'chan28' 'chan29' 'chan30' 'chan31' 'chan32' 'chan33' 'chan34' 'chan35'&#10; 'chan36' 'chan37' 'chan38' 'chan39' 'chan40' 'chan41' 'chan42' 'chan43'&#10; 'chan44' 'chan45' 'chan46' 'chan47' 'chan48' 'chan49' 'chan50' 'chan51'&#10; 'chan52' 'chan53' 'chan54' 'chan55' 'chan56' 'chan57' 'chan58' 'chan59'&#10; 'chan60' 'chan61' 'chan62' 'chan63' 'chan64' 'chan65' 'chan66' 'chan67'&#10; 'chan68' 'chan69' 'chan70' 'chan71' 'chan72' 'chan73' 'chan74' 'chan75'&#10; 'chan76' 'chan77' 'chan78' 'chan79' 'chan80' 'chan81' 'chan82' 'chan83'&#10; 'chan84' 'chan85' 'chan86' 'chan87' 'chan88' 'chan89' 'chan90' 'chan91'&#10; 'chan92' 'chan93' 'chan94' 'chan95' 'chan96']" />
          <attvalue for="7" value="&lt;[643.0,643.0];[644.0,644.0]&gt;" />
        </attvalues>
      </node>
      <node id="urn:fz-juelich.de:alpaca:object:Python:neo.core.analogsignal.AnalogSignal:042b5720de7399e9e6bbda2b16d7e2a887155107" label="AnalogSignal">
        <attvalues>
          <attvalue for="0" value="object" />
          <attvalue for="1" value="042b5720de7399e9e6bbda2b16d7e2a887155107" />
          <attvalue for="2" value="neo.core.analogsignal.AnalogSignal" />
          <attvalue for="13" value="(15000, 94)" />
          <attvalue for="9" value="221.66463333333334 s" />
          <attvalue for="15" value="30000.0 Hz" />
          <attvalue for="14" value="float64" />
          <attvalue for="4" value="NeuralTimeSeriesRaw" />
          <attvalue for="3" value="Continuous raw neuronal recordings sampled at high resolution" />
          <attvalue for="8" value="221.16463333333334 s" />
          <attvalue for="16" value="1.0 uV" />
          <attvalue for="5" value="None" />
          <attvalue for="17" value="['chan1' 'chan3' 'chan5' 'chan6' 'chan7' 'chan8' 'chan9' 'chan10' 'chan11'&#10; 'chan12' 'chan13' 'chan14' 'chan15' 'chan16' 'chan17' 'chan18' 'chan19'&#10; 'chan20' 'chan21' 'chan22' 'chan23' 'chan24' 'chan25' 'chan26' 'chan27'&#10; 'chan28' 'chan29' 'chan30' 'chan31' 'chan32' 'chan33' 'chan34' 'chan35'&#10; 'chan36' 'chan37' 'chan38' 'chan39' 'chan40' 'chan41' 'chan42' 'chan43'&#10; 'chan44' 'chan45' 'chan46' 'chan47' 'chan48' 'chan49' 'chan50' 'chan51'&#10; 'chan52' 'chan53' 'chan54' 'chan55' 'chan56' 'chan57' 'chan58' 'chan59'&#10; 'chan60' 'chan61' 'chan62' 'chan63' 'chan64' 'chan65' 'chan66' 'chan67'&#10; 'chan68' 'chan69' 'chan70' 'chan71' 'chan72' 'chan73' 'chan74' 'chan75'&#10; 'chan76' 'chan77' 'chan78' 'chan79' 'chan80' 'chan81' 'chan82' 'chan83'&#10; 'chan84' 'chan85' 'chan86' 'chan87' 'chan88' 'chan89' 'chan90' 'chan91'&#10; 'chan92' 'chan93' 'chan94' 'chan95' 'chan96']" />
          <attvalue for="7" value="&lt;[588.0,588.0];[589.0,589.0]&gt;" />
        </attvalues>
      </node>
      <node id="urn:fz-juelich.de:alpaca:object:Python:neo.core.analogsignal.AnalogSignal:05215aeb8f201a7f2bb6930df0e6037559411433" label="AnalogSignal">
        <attvalues>
          <attvalue for="0" value="object" />
          <attvalue for="1" value="05215aeb8f201a7f2bb6930df0e6037559411433" />
          <attvalue for="2" value="neo.core.analogsignal.AnalogSignal" />
          <attvalue for="13" value="(15000, 96)" />
          <attvalue for="8" value="43.1679 s" />
          <attvalue for="5" value="None" />
          <attvalue for="15" value="30000.0 Hz" />
          <attvalue for="4" value="NeuralTimeSeriesRaw" />
          <attvalue for="9" value="43.6679 s" />
          <attvalue for="14" value="float64" />
          <attvalue for="16" value="1.0 uV" />
          <attvalue for="3" value="Continuous raw neuronal recordings sampled at high resolution" />
          <attvalue for="17" value="['chan1' 'chan2' 'chan3' 'chan4' 'chan5' 'chan6' 'chan7' 'chan8' 'chan9'&#10; 'chan10' 'chan11' 'chan12' 'chan13' 'chan14' 'chan15' 'chan16' 'chan17'&#10; 'chan18' 'chan19' 'chan20' 'chan21' 'chan22' 'chan23' 'chan24' 'chan25'&#10; 'chan26' 'chan27' 'chan28' 'chan29' 'chan30' 'chan31' 'chan32' 'chan33'&#10; 'chan34' 'chan35' 'chan36' 'chan37' 'chan38' 'chan39' 'chan40' 'chan41'&#10; 'chan42' 'chan43' 'chan44' 'chan45' 'chan46' 'chan47' 'chan48' 'chan49'&#10; 'chan50' 'chan51' 'chan52' 'chan53' 'chan54' 'chan55' 'chan56' 'chan57'&#10; 'chan58' 'chan59' 'chan60' 'chan61' 'chan62' 'chan63' 'chan64' 'chan65'&#10; 'chan66' 'chan67' 'chan68' 'chan69' 'chan70' 'chan71' 'chan72' 'chan73'&#10; 'chan74' 'chan75' 'chan76' 'chan77' 'chan78' 'chan79' 'chan80' 'chan81'&#10; 'chan82' 'chan83' 'chan84' 'chan85' 'chan86' 'chan87' 'chan88' 'chan89'&#10; 'chan90' 'chan91' 'chan92' 'chan93' 'chan94' 'chan95' 'chan96']" />
          <attvalue for="7" value="&lt;[559.0,559.0];[560.0,560.0]&gt;" />
        </attvalues>
      </node>
      <node id="urn:fz-juelich.de:alpaca:object:Python:neo.core.analogsignal.AnalogSignal:0561a7b928f595a016c799a421533d2e8d297bb7" label="AnalogSignal">
        <attvalues>
          <attvalue for="0" value="object" />
          <attvalue for="1" value="0561a7b928f595a016c799a421533d2e8d297bb7" />
          <attvalue for="2" value="neo.core.analogsignal.AnalogSignal" />
          <attvalue for="5" value="None" />
          <attvalue for="16" value="1.0 uV" />
          <attvalue for="13" value="(15000, 94)" />
          <attvalue for="9" value="9.5129 s" />
          <attvalue for="4" value="NeuralTimeSeriesRaw" />
          <attvalue for="8" value="9.0129 s" />
          <attvalue for="14" value="float32" />
          <attvalue for="15" value="30000.0 Hz" />
          <attvalue for="3" value="Continuous raw neuronal recordings sampled at high resolution" />
          <attvalue for="17" value="['chan1' 'chan3' 'chan5' 'chan6' 'chan7' 'chan8' 'chan9' 'chan10' 'chan11'&#10; 'chan12' 'chan13' 'chan14' 'chan15' 'chan16' 'chan17' 'chan18' 'chan19'&#10; 'chan20' 'chan21' 'chan22' 'chan23' 'chan24' 'chan25' 'chan26' 'chan27'&#10; 'chan28' 'chan29' 'chan30' 'chan31' 'chan32' 'chan33' 'chan34' 'chan35'&#10; 'chan36' 'chan37' 'chan38' 'chan39' 'chan40' 'chan41' 'chan42' 'chan43'&#10; 'chan44' 'chan45' 'chan46' 'chan47' 'chan48' 'chan49' 'chan50' 'chan51'&#10; 'chan52' 'chan53' 'chan54' 'chan55' 'chan56' 'chan57' 'chan58' 'chan59'&#10; 'chan60' 'chan61' 'chan62' 'chan63' 'chan64' 'chan65' 'chan66' 'chan67'&#10; 'chan68' 'chan69' 'chan70' 'chan71' 'chan72' 'chan73' 'chan74' 'chan75'&#10; 'chan76' 'chan77' 'chan78' 'chan79' 'chan80' 'chan81' 'chan82' 'chan83'&#10; 'chan84' 'chan85' 'chan86' 'chan87' 'chan88' 'chan89' 'chan90' 'chan91'&#10; 'chan92' 'chan93' 'chan94' 'chan95' 'chan96']" />
          <attvalue for="7" value="&lt;[164.0,164.0];[165.0,165.0]&gt;" />
        </attvalues>
      </node>
      <node id="urn:fz-juelich.de:alpaca:object:Python:neo.core.analogsignal.AnalogSignal:057952486aa64e5d13530387613c9805387f8747" label="AnalogSignal">
        <attvalues>
          <attvalue for="0" value="object" />
          <attvalue for="1" value="057952486aa64e5d13530387613c9805387f8747" />
          <attvalue for="2" value="neo.core.analogsignal.AnalogSignal" />
          <attvalue for="13" value="(15000, 96)" />
          <attvalue for="14" value="float64" />
          <attvalue for="15" value="30000.0 Hz" />
          <attvalue for="3" value="Continuous raw neuronal recordings sampled at high resolution" />
          <attvalue for="9" value="659.6107333333334 s" />
          <attvalue for="16" value="1.0 uV" />
          <attvalue for="8" value="659.1107333333334 s" />
          <attvalue for="4" value="NeuralTimeSeriesRaw" />
          <attvalue for="5" value="None" />
          <attvalue for="17" value="['chan1' 'chan2' 'chan3' 'chan4' 'chan5' 'chan6' 'chan7' 'chan8' 'chan9'&#10; 'chan10' 'chan11' 'chan12' 'chan13' 'chan14' 'chan15' 'chan16' 'chan17'&#10; 'chan18' 'chan19' 'chan20' 'chan21' 'chan22' 'chan23' 'chan24' 'chan25'&#10; 'chan26' 'chan27' 'chan28' 'chan29' 'chan30' 'chan31' 'chan32' 'chan33'&#10; 'chan34' 'chan35' 'chan36' 'chan37' 'chan38' 'chan39' 'chan40' 'chan41'&#10; 'chan42' 'chan43' 'chan44' 'chan45' 'chan46' 'chan47' 'chan48' 'chan49'&#10; 'chan50' 'chan51' 'chan52' 'chan53' 'chan54' 'chan55' 'chan56' 'chan57'&#10; 'chan58' 'chan59' 'chan60' 'chan61' 'chan62' 'chan63' 'chan64' 'chan65'&#10; 'chan66' 'chan67' 'chan68' 'chan69' 'chan70' 'chan71' 'chan72' 'chan73'&#10; 'chan74' 'chan75' 'chan76' 'chan77' 'chan78' 'chan79' 'chan80' 'chan81'&#10; 'chan82' 'chan83' 'chan84' 'chan85' 'chan86' 'chan87' 'chan88' 'chan89'&#10; 'chan90' 'chan91' 'chan92' 'chan93' 'chan94' 'chan95' 'chan96']" />
          <attvalue for="7" value="&lt;[306.0,306.0];[307.0,307.0]&gt;" />
        </attvalues>
      </node>
      <node id="urn:fz-juelich.de:alpaca:object:Python:neo.core.analogsignal.AnalogSignal:0591c82d09e87f9466458c729886eb63e2d0ff44" label="AnalogSignal">
        <attvalues>
          <attvalue for="0" value="object" />
          <attvalue for="1" value="0591c82d09e87f9466458c729886eb63e2d0ff44" />
          <attvalue for="2" value="neo.core.analogsignal.AnalogSignal" />
          <attvalue for="14" value="float32" />
          <attvalue for="16" value="1.0 uV" />
          <attvalue for="9" value="221.66463333333334 s" />
          <attvalue for="5" value="None" />
          <attvalue for="8" value="221.16463333333334 s" />
          <attvalue for="4" value="NeuralTimeSeriesRaw" />
          <attvalue for="13" value="(15000, 94)" />
          <attvalue for="15" value="30000.0 Hz" />
          <attvalue for="3" value="Continuous raw neuronal recordings sampled at high resolution" />
          <attvalue for="17" value="['chan1' 'chan3' 'chan5' 'chan6' 'chan7' 'chan8' 'chan9' 'chan10' 'chan11'&#10; 'chan12' 'chan13' 'chan14' 'chan15' 'chan16' 'chan17' 'chan18' 'chan19'&#10; 'chan20' 'chan21' 'chan22' 'chan23' 'chan24' 'chan25' 'chan26' 'chan27'&#10; 'chan28' 'chan29' 'chan30' 'chan31' 'chan32' 'chan33' 'chan34' 'chan35'&#10; 'chan36' 'chan37' 'chan38' 'chan39' 'chan40' 'chan41' 'chan42' 'chan43'&#10; 'chan44' 'chan45' 'chan46' 'chan47' 'chan48' 'chan49' 'chan50' 'chan51'&#10; 'chan52' 'chan53' 'chan54' 'chan55' 'chan56' 'chan57' 'chan58' 'chan59'&#10; 'chan60' 'chan61' 'chan62' 'chan63' 'chan64' 'chan65' 'chan66' 'chan67'&#10; 'chan68' 'chan69' 'chan70' 'chan71' 'chan72' 'chan73' 'chan74' 'chan75'&#10; 'chan76' 'chan77' 'chan78' 'chan79' 'chan80' 'chan81' 'chan82' 'chan83'&#10; 'chan84' 'chan85' 'chan86' 'chan87' 'chan88' 'chan89' 'chan90' 'chan91'&#10; 'chan92' 'chan93' 'chan94' 'chan95' 'chan96']" />
          <attvalue for="7" value="&lt;[587.0,587.0];[588.0,588.0]&gt;" />
        </attvalues>
      </node>
      <node id="urn:fz-juelich.de:alpaca:object:Python:neo.core.analogsignal.AnalogSignal:0696bdb8696803c62efc551dff4afdda31a091f1" label="AnalogSignal">
        <attvalues>
          <attvalue for="0" value="object" />
          <attvalue for="1" value="0696bdb8696803c62efc551dff4afdda31a091f1" />
          <attvalue for="2" value="neo.core.analogsignal.AnalogSignal" />
          <attvalue for="13" value="(15000, 96)" />
          <attvalue for="16" value="1.0 uV" />
          <attvalue for="8" value="641.1334666666668 s" />
          <attvalue for="9" value="641.6334666666668 s" />
          <attvalue for="5" value="None" />
          <attvalue for="4" value="NeuralTimeSeriesRaw" />
          <attvalue for="14" value="float64" />
          <attvalue for="15" value="30000.0 Hz" />
          <attvalue for="3" value="Continuous raw neuronal recordings sampled at high resolution" />
          <attvalue for="17" value="['chan1' 'chan2' 'chan3' 'chan4' 'chan5' 'chan6' 'chan7' 'chan8' 'chan9'&#10; 'chan10' 'chan11' 'chan12' 'chan13' 'chan14' 'chan15' 'chan16' 'chan17'&#10; 'chan18' 'chan19' 'chan20' 'chan21' 'chan22' 'chan23' 'chan24' 'chan25'&#10; 'chan26' 'chan27' 'chan28' 'chan29' 'chan30' 'chan31' 'chan32' 'chan33'&#10; 'chan34' 'chan35' 'chan36' 'chan37' 'chan38' 'chan39' 'chan40' 'chan41'&#10; 'chan42' 'chan43' 'chan44' 'chan45' 'chan46' 'chan47' 'chan48' 'chan49'&#10; 'chan50' 'chan51' 'chan52' 'chan53' 'chan54' 'chan55' 'chan56' 'chan57'&#10; 'chan58' 'chan59' 'chan60' 'chan61' 'chan62' 'chan63' 'chan64' 'chan65'&#10; 'chan66' 'chan67' 'chan68' 'chan69' 'chan70' 'chan71' 'chan72' 'chan73'&#10; 'chan74' 'chan75' 'chan76' 'chan77' 'chan78' 'chan79' 'chan80' 'chan81'&#10; 'chan82' 'chan83' 'chan84' 'chan85' 'chan86' 'chan87' 'chan88' 'chan89'&#10; 'chan90' 'chan91' 'chan92' 'chan93' 'chan94' 'chan95' 'chan96']" />
          <attvalue for="7" value="&lt;[664.0,664.0];[665.0,665.0]&gt;" />
        </attvalues>
      </node>
      <node id="urn:fz-juelich.de:alpaca:object:Python:neo.core.analogsignal.AnalogSignal:06cd5db5ea51a3236f75b34649dad4542548481a" label="AnalogSignal">
        <attvalues>
          <attvalue for="0" value="object" />
          <attvalue for="1" value="06cd5db5ea51a3236f75b34649dad4542548481a" />
          <attvalue for="2" value="neo.core.analogsignal.AnalogSignal" />
          <attvalue for="8" value="560.4141000000001 s" />
          <attvalue for="15" value="30000.0 Hz" />
          <attvalue for="13" value="(15000, 94)" />
          <attvalue for="5" value="None" />
          <attvalue for="14" value="float64" />
          <attvalue for="4" value="NeuralTimeSeriesRaw" />
          <attvalue for="9" value="560.9141000000001 s" />
          <attvalue for="3" value="Continuous raw neuronal recordings sampled at high resolution" />
          <attvalue for="16" value="1.0 uV" />
          <attvalue for="17" value="['chan1' 'chan3' 'chan5' 'chan6' 'chan7' 'chan8' 'chan9' 'chan10' 'chan11'&#10; 'chan12' 'chan13' 'chan14' 'chan15' 'chan16' 'chan17' 'chan18' 'chan19'&#10; 'chan20' 'chan21' 'chan22' 'chan23' 'chan24' 'chan25' 'chan26' 'chan27'&#10; 'chan28' 'chan29' 'chan30' 'chan31' 'chan32' 'chan33' 'chan34' 'chan35'&#10; 'chan36' 'chan37' 'chan38' 'chan39' 'chan40' 'chan41' 'chan42' 'chan43'&#10; 'chan44' 'chan45' 'chan46' 'chan47' 'chan48' 'chan49' 'chan50' 'chan51'&#10; 'chan52' 'chan53' 'chan54' 'chan55' 'chan56' 'chan57' 'chan58' 'chan59'&#10; 'chan60' 'chan61' 'chan62' 'chan63' 'chan64' 'chan65' 'chan66' 'chan67'&#10; 'chan68' 'chan69' 'chan70' 'chan71' 'chan72' 'chan73' 'chan74' 'chan75'&#10; 'chan76' 'chan77' 'chan78' 'chan79' 'chan80' 'chan81' 'chan82' 'chan83'&#10; 'chan84' 'chan85' 'chan86' 'chan87' 'chan88' 'chan89' 'chan90' 'chan91'&#10; 'chan92' 'chan93' 'chan94' 'chan95' 'chan96']" />
          <attvalue for="7" value="&lt;[300.0,300.0];[301.0,301.0]&gt;" />
        </attvalues>
      </node>
      <node id="urn:fz-juelich.de:alpaca:object:Python:neo.core.analogsignal.AnalogSignal:06f656862b853ef9a02bc743638eacdf10909ef2" label="AnalogSignal">
        <attvalues>
          <attvalue for="0" value="object" />
          <attvalue for="1" value="06f656862b853ef9a02bc743638eacdf10909ef2" />
          <attvalue for="2" value="neo.core.analogsignal.AnalogSignal" />
          <attvalue for="14" value="float64" />
          <attvalue for="5" value="None" />
          <attvalue for="8" value="164.13823333333335 s" />
          <attvalue for="4" value="NeuralTimeSeriesRaw" />
          <attvalue for="3" value="Continuous raw neuronal recordings sampled at high resolution" />
          <attvalue for="16" value="1.0 uV" />
          <attvalue for="9" value="164.63823333333335 s" />
          <attvalue for="15" value="30000.0 Hz" />
          <attvalue for="13" value="(15000, 94)" />
          <attvalue for="17" value="['chan1' 'chan3' 'chan5' 'chan6' 'chan7' 'chan8' 'chan9' 'chan10' 'chan11'&#10; 'chan12' 'chan13' 'chan14' 'chan15' 'chan16' 'chan17' 'chan18' 'chan19'&#10; 'chan20' 'chan21' 'chan22' 'chan23' 'chan24' 'chan25' 'chan26' 'chan27'&#10; 'chan28' 'chan29' 'chan30' 'chan31' 'chan32' 'chan33' 'chan34' 'chan35'&#10; 'chan36' 'chan37' 'chan38' 'chan39' 'chan40' 'chan41' 'chan42' 'chan43'&#10; 'chan44' 'chan45' 'chan46' 'chan47' 'chan48' 'chan49' 'chan50' 'chan51'&#10; 'chan52' 'chan53' 'chan54' 'chan55' 'chan56' 'chan57' 'chan58' 'chan59'&#10; 'chan60' 'chan61' 'chan62' 'chan63' 'chan64' 'chan65' 'chan66' 'chan67'&#10; 'chan68' 'chan69' 'chan70' 'chan71' 'chan72' 'chan73' 'chan74' 'chan75'&#10; 'chan76' 'chan77' 'chan78' 'chan79' 'chan80' 'chan81' 'chan82' 'chan83'&#10; 'chan84' 'chan85' 'chan86' 'chan87' 'chan88' 'chan89' 'chan90' 'chan91'&#10; 'chan92' 'chan93' 'chan94' 'chan95' 'chan96']" />
          <attvalue for="7" value="&lt;[21.0,21.0];[22.0,22.0]&gt;" />
        </attvalues>
      </node>
      <node id="urn:fz-juelich.de:alpaca:object:Python:neo.core.analogsignal.AnalogSignal:0865168c525af2c20cf0d1cc93e4b50f38311acf" label="AnalogSignal">
        <attvalues>
          <attvalue for="0" value="object" />
          <attvalue for="1" value="0865168c525af2c20cf0d1cc93e4b50f38311acf" />
          <attvalue for="2" value="neo.core.analogsignal.AnalogSignal" />
          <attvalue for="14" value="float64" />
          <attvalue for="9" value="242.71093333333334 s" />
          <attvalue for="5" value="None" />
          <attvalue for="15" value="30000.0 Hz" />
          <attvalue for="13" value="(15000, 94)" />
          <attvalue for="4" value="NeuralTimeSeriesRaw" />
          <attvalue for="16" value="1.0 uV" />
          <attvalue for="8" value="242.21093333333334 s" />
          <attvalue for="3" value="Continuous raw neuronal recordings sampled at high resolution" />
          <attvalue for="17" value="['chan1' 'chan3' 'chan5' 'chan6' 'chan7' 'chan8' 'chan9' 'chan10' 'chan11'&#10; 'chan12' 'chan13' 'chan14' 'chan15' 'chan16' 'chan17' 'chan18' 'chan19'&#10; 'chan20' 'chan21' 'chan22' 'chan23' 'chan24' 'chan25' 'chan26' 'chan27'&#10; 'chan28' 'chan29' 'chan30' 'chan31' 'chan32' 'chan33' 'chan34' 'chan35'&#10; 'chan36' 'chan37' 'chan38' 'chan39' 'chan40' 'chan41' 'chan42' 'chan43'&#10; 'chan44' 'chan45' 'chan46' 'chan47' 'chan48' 'chan49' 'chan50' 'chan51'&#10; 'chan52' 'chan53' 'chan54' 'chan55' 'chan56' 'chan57' 'chan58' 'chan59'&#10; 'chan60' 'chan61' 'chan62' 'chan63' 'chan64' 'chan65' 'chan66' 'chan67'&#10; 'chan68' 'chan69' 'chan70' 'chan71' 'chan72' 'chan73' 'chan74' 'chan75'&#10; 'chan76' 'chan77' 'chan78' 'chan79' 'chan80' 'chan81' 'chan82' 'chan83'&#10; 'chan84' 'chan85' 'chan86' 'chan87' 'chan88' 'chan89' 'chan90' 'chan91'&#10; 'chan92' 'chan93' 'chan94' 'chan95' 'chan96']" />
          <attvalue for="7" value="&lt;[603.0,603.0];[604.0,604.0]&gt;" />
        </attvalues>
      </node>
      <node id="urn:fz-juelich.de:alpaca:object:Python:neo.core.analogsignal.AnalogSignal:0873873776b8b9a79447d3ed19ca3d4211de08ab" label="AnalogSignal">
        <attvalues>
          <attvalue for="0" value="object" />
          <attvalue for="1" value="0873873776b8b9a79447d3ed19ca3d4211de08ab" />
          <attvalue for="2" value="neo.core.analogsignal.AnalogSignal" />
          <attvalue for="3" value="Continuous raw neuronal recordings sampled at high resolution" />
          <attvalue for="15" value="30000.0 Hz" />
          <attvalue for="5" value="None" />
          <attvalue for="4" value="NeuralTimeSeriesRaw" />
          <attvalue for="16" value="1.0 uV" />
          <attvalue for="8" value="609.8321666666667 s" />
          <attvalue for="14" value="float64" />
          <attvalue for="9" value="610.3321666666667 s" />
          <attvalue for="13" value="(15000, 96)" />
          <attvalue for="17" value="['chan1' 'chan2' 'chan3' 'chan4' 'chan5' 'chan6' 'chan7' 'chan8' 'chan9'&#10; 'chan10' 'chan11' 'chan12' 'chan13' 'chan14' 'chan15' 'chan16' 'chan17'&#10; 'chan18' 'chan19' 'chan20' 'chan21' 'chan22' 'chan23' 'chan24' 'chan25'&#10; 'chan26' 'chan27' 'chan28' 'chan29' 'chan30' 'chan31' 'chan32' 'chan33'&#10; 'chan34' 'chan35' 'chan36' 'chan37' 'chan38' 'chan39' 'chan40' 'chan41'&#10; 'chan42' 'chan43' 'chan44' 'chan45' 'chan46' 'chan47' 'chan48' 'chan49'&#10; 'chan50' 'chan51' 'chan52' 'chan53' 'chan54' 'chan55' 'chan56' 'chan57'&#10; 'chan58' 'chan59' 'chan60' 'chan61' 'chan62' 'chan63' 'chan64' 'chan65'&#10; 'chan66' 'chan67' 'chan68' 'chan69' 'chan70' 'chan71' 'chan72' 'chan73'&#10; 'chan74' 'chan75' 'chan76' 'chan77' 'chan78' 'chan79' 'chan80' 'chan81'&#10; 'chan82' 'chan83' 'chan84' 'chan85' 'chan86' 'chan87' 'chan88' 'chan89'&#10; 'chan90' 'chan91' 'chan92' 'chan93' 'chan94' 'chan95' 'chan96']" />
          <attvalue for="7" value="&lt;[122.0,122.0];[123.0,123.0]&gt;" />
        </attvalues>
      </node>
      <node id="urn:fz-juelich.de:alpaca:object:Python:neo.core.analogsignal.AnalogSignal:0956dfd12dac8553c8a38f95a669ef8fc33649f2" label="AnalogSignal">
        <attvalues>
          <attvalue for="0" value="object" />
          <attvalue for="1" value="0956dfd12dac8553c8a38f95a669ef8fc33649f2" />
          <attvalue for="2" value="neo.core.analogsignal.AnalogSignal" />
          <attvalue for="3" value="Continuous raw neuronal recordings sampled at high resolution" />
          <attvalue for="16" value="1.0 uV" />
          <attvalue for="8" value="564.2578333333333 s" />
          <attvalue for="4" value="NeuralTimeSeriesRaw" />
          <attvalue for="13" value="(15000, 94)" />
          <attvalue for="5" value="None" />
          <attvalue for="15" value="30000.0 Hz" />
          <attvalue for="14" value="float64" />
          <attvalue for="9" value="564.7578333333333 s" />
          <attvalue for="17" value="['chan1' 'chan3' 'chan5' 'chan6' 'chan7' 'chan8' 'chan9' 'chan10' 'chan11'&#10; 'chan12' 'chan13' 'chan14' 'chan15' 'chan16' 'chan17' 'chan18' 'chan19'&#10; 'chan20' 'chan21' 'chan22' 'chan23' 'chan24' 'chan25' 'chan26' 'chan27'&#10; 'chan28' 'chan29' 'chan30' 'chan31' 'chan32' 'chan33' 'chan34' 'chan35'&#10; 'chan36' 'chan37' 'chan38' 'chan39' 'chan40' 'chan41' 'chan42' 'chan43'&#10; 'chan44' 'chan45' 'chan46' 'chan47' 'chan48' 'chan49' 'chan50' 'chan51'&#10; 'chan52' 'chan53' 'chan54' 'chan55' 'chan56' 'chan57' 'chan58' 'chan59'&#10; 'chan60' 'chan61' 'chan62' 'chan63' 'chan64' 'chan65' 'chan66' 'chan67'&#10; 'chan68' 'chan69' 'chan70' 'chan71' 'chan72' 'chan73' 'chan74' 'chan75'&#10; 'chan76' 'chan77' 'chan78' 'chan79' 'chan80' 'chan81' 'chan82' 'chan83'&#10; 'chan84' 'chan85' 'chan86' 'chan87' 'chan88' 'chan89' 'chan90' 'chan91'&#10; 'chan92' 'chan93' 'chan94' 'chan95' 'chan96']" />
          <attvalue for="7" value="&lt;[106.0,106.0];[107.0,107.0]&gt;" />
        </attvalues>
      </node>
      <node id="urn:fz-juelich.de:alpaca:object:Python:neo.core.analogsignal.AnalogSignal:0a26af46f8ef7e9b42c8132e73dffa84ed3baba9" label="AnalogSignal">
        <attvalues>
          <attvalue for="0" value="object" />
          <attvalue for="1" value="0a26af46f8ef7e9b42c8132e73dffa84ed3baba9" />
          <attvalue for="2" value="neo.core.analogsignal.AnalogSignal" />
          <attvalue for="15" value="30000.0 Hz" />
          <attvalue for="5" value="None" />
          <attvalue for="3" value="Continuous raw neuronal recordings sampled at high resolution" />
          <attvalue for="13" value="(15000, 96)" />
          <attvalue for="16" value="1.0 uV" />
          <attvalue for="14" value="float64" />
          <attvalue for="9" value="116.09546666666668 s" />
          <attvalue for="4" value="NeuralTimeSeriesRaw" />
          <attvalue for="8" value="115.59546666666668 s" />
          <attvalue for="17" value="['chan1' 'chan2' 'chan3' 'chan4' 'chan5' 'chan6' 'chan7' 'chan8' 'chan9'&#10; 'chan10' 'chan11' 'chan12' 'chan13' 'chan14' 'chan15' 'chan16' 'chan17'&#10; 'chan18' 'chan19' 'chan20' 'chan21' 'chan22' 'chan23' 'chan24' 'chan25'&#10; 'chan26' 'chan27' 'chan28' 'chan29' 'chan30' 'chan31' 'chan32' 'chan33'&#10; 'chan34' 'chan35' 'chan36' 'chan37' 'chan38' 'chan39' 'chan40' 'chan41'&#10; 'chan42' 'chan43' 'chan44' 'chan45' 'chan46' 'chan47' 'chan48' 'chan49'&#10; 'chan50' 'chan51' 'chan52' 'chan53' 'chan54' 'chan55' 'chan56' 'chan57'&#10; 'chan58' 'chan59' 'chan60' 'chan61' 'chan62' 'chan63' 'chan64' 'chan65'&#10; 'chan66' 'chan67' 'chan68' 'chan69' 'chan70' 'chan71' 'chan72' 'chan73'&#10; 'chan74' 'chan75' 'chan76' 'chan77' 'chan78' 'chan79' 'chan80' 'chan81'&#10; 'chan82' 'chan83' 'chan84' 'chan85' 'chan86' 'chan87' 'chan88' 'chan89'&#10; 'chan90' 'chan91' 'chan92' 'chan93' 'chan94' 'chan95' 'chan96']" />
          <attvalue for="7" value="&lt;[27.0,27.0];[28.0,28.0]&gt;" />
        </attvalues>
      </node>
      <node id="urn:fz-juelich.de:alpaca:object:Python:neo.core.analogsignal.AnalogSignal:0a4f0eefacd603454e4d8808d6b68f150a60e5e4" label="AnalogSignal">
        <attvalues>
          <attvalue for="0" value="object" />
          <attvalue for="1" value="0a4f0eefacd603454e4d8808d6b68f150a60e5e4" />
          <attvalue for="2" value="neo.core.analogsignal.AnalogSignal" />
          <attvalue for="5" value="None" />
          <attvalue for="9" value="613.2549 s" />
          <attvalue for="3" value="Continuous raw neuronal recordings sampled at high resolution" />
          <attvalue for="15" value="30000.0 Hz" />
          <attvalue for="8" value="612.7549 s" />
          <attvalue for="13" value="(15000, 94)" />
          <attvalue for="14" value="float32" />
          <attvalue for="16" value="1.0 uV" />
          <attvalue for="4" value="NeuralTimeSeriesRaw" />
          <attvalue for="17" value="['chan1' 'chan3' 'chan5' 'chan6' 'chan7' 'chan8' 'chan9' 'chan10' 'chan11'&#10; 'chan12' 'chan13' 'chan14' 'chan15' 'chan16' 'chan17' 'chan18' 'chan19'&#10; 'chan20' 'chan21' 'chan22' 'chan23' 'chan24' 'chan25' 'chan26' 'chan27'&#10; 'chan28' 'chan29' 'chan30' 'chan31' 'chan32' 'chan33' 'chan34' 'chan35'&#10; 'chan36' 'chan37' 'chan38' 'chan39' 'chan40' 'chan41' 'chan42' 'chan43'&#10; 'chan44' 'chan45' 'chan46' 'chan47' 'chan48' 'chan49' 'chan50' 'chan51'&#10; 'chan52' 'chan53' 'chan54' 'chan55' 'chan56' 'chan57' 'chan58' 'chan59'&#10; 'chan60' 'chan61' 'chan62' 'chan63' 'chan64' 'chan65' 'chan66' 'chan67'&#10; 'chan68' 'chan69' 'chan70' 'chan71' 'chan72' 'chan73' 'chan74' 'chan75'&#10; 'chan76' 'chan77' 'chan78' 'chan79' 'chan80' 'chan81' 'chan82' 'chan83'&#10; 'chan84' 'chan85' 'chan86' 'chan87' 'chan88' 'chan89' 'chan90' 'chan91'&#10; 'chan92' 'chan93' 'chan94' 'chan95' 'chan96']" />
          <attvalue for="7" value="&lt;[120.0,120.0];[121.0,121.0]&gt;" />
        </attvalues>
      </node>
      <node id="urn:fz-juelich.de:alpaca:object:Python:neo.core.analogsignal.AnalogSignal:0b378b2cc5e3c2225c74d3e140df8d6b2bf9a596" label="AnalogSignal">
        <attvalues>
          <attvalue for="0" value="object" />
          <attvalue for="1" value="0b378b2cc5e3c2225c74d3e140df8d6b2bf9a596" />
          <attvalue for="2" value="neo.core.analogsignal.AnalogSignal" />
          <attvalue for="9" value="530.3831666666667 s" />
          <attvalue for="13" value="(15000, 96)" />
          <attvalue for="4" value="NeuralTimeSeriesRaw" />
          <attvalue for="3" value="Continuous raw neuronal recordings sampled at high resolution" />
          <attvalue for="5" value="None" />
          <attvalue for="15" value="30000.0 Hz" />
          <attvalue for="8" value="529.8831666666667 s" />
          <attvalue for="16" value="1.0 uV" />
          <attvalue for="14" value="float64" />
          <attvalue for="17" value="['chan1' 'chan2' 'chan3' 'chan4' 'chan5' 'chan6' 'chan7' 'chan8' 'chan9'&#10; 'chan10' 'chan11' 'chan12' 'chan13' 'chan14' 'chan15' 'chan16' 'chan17'&#10; 'chan18' 'chan19' 'chan20' 'chan21' 'chan22' 'chan23' 'chan24' 'chan25'&#10; 'chan26' 'chan27' 'chan28' 'chan29' 'chan30' 'chan31' 'chan32' 'chan33'&#10; 'chan34' 'chan35' 'chan36' 'chan37' 'chan38' 'chan39' 'chan40' 'chan41'&#10; 'chan42' 'chan43' 'chan44' 'chan45' 'chan46' 'chan47' 'chan48' 'chan49'&#10; 'chan50' 'chan51' 'chan52' 'chan53' 'chan54' 'chan55' 'chan56' 'chan57'&#10; 'chan58' 'chan59' 'chan60' 'chan61' 'chan62' 'chan63' 'chan64' 'chan65'&#10; 'chan66' 'chan67' 'chan68' 'chan69' 'chan70' 'chan71' 'chan72' 'chan73'&#10; 'chan74' 'chan75' 'chan76' 'chan77' 'chan78' 'chan79' 'chan80' 'chan81'&#10; 'chan82' 'chan83' 'chan84' 'chan85' 'chan86' 'chan87' 'chan88' 'chan89'&#10; 'chan90' 'chan91' 'chan92' 'chan93' 'chan94' 'chan95' 'chan96']" />
          <attvalue for="7" value="&lt;[97.0,97.0];[98.0,98.0]&gt;" />
        </attvalues>
      </node>
      <node id="urn:fz-juelich.de:alpaca:object:Python:neo.core.analogsignal.AnalogSignal:0e1cb4f97542c9d578a257fe2fb7824c1ff3a5fb" label="AnalogSignal">
        <attvalues>
          <attvalue for="0" value="object" />
          <attvalue for="1" value="0e1cb4f97542c9d578a257fe2fb7824c1ff3a5fb" />
          <attvalue for="2" value="neo.core.analogsignal.AnalogSignal" />
          <attvalue for="14" value="float32" />
          <attvalue for="4" value="NeuralTimeSeriesRaw" />
          <attvalue for="16" value="1.0 uV" />
          <attvalue for="5" value="None" />
          <attvalue for="3" value="Continuous raw neuronal recordings sampled at high resolution" />
          <attvalue for="9" value="79.16306666666667 s" />
          <attvalue for="15" value="30000.0 Hz" />
          <attvalue for="13" value="(15000, 94)" />
          <attvalue for="8" value="78.66306666666667 s" />
          <attvalue for="17" value="['chan1' 'chan3' 'chan5' 'chan6' 'chan7' 'chan8' 'chan9' 'chan10' 'chan11'&#10; 'chan12' 'chan13' 'chan14' 'chan15' 'chan16' 'chan17' 'chan18' 'chan19'&#10; 'chan20' 'chan21' 'chan22' 'chan23' 'chan24' 'chan25' 'chan26' 'chan27'&#10; 'chan28' 'chan29' 'chan30' 'chan31' 'chan32' 'chan33' 'chan34' 'chan35'&#10; 'chan36' 'chan37' 'chan38' 'chan39' 'chan40' 'chan41' 'chan42' 'chan43'&#10; 'chan44' 'chan45' 'chan46' 'chan47' 'chan48' 'chan49' 'chan50' 'chan51'&#10; 'chan52' 'chan53' 'chan54' 'chan55' 'chan56' 'chan57' 'chan58' 'chan59'&#10; 'chan60' 'chan61' 'chan62' 'chan63' 'chan64' 'chan65' 'chan66' 'chan67'&#10; 'chan68' 'chan69' 'chan70' 'chan71' 'chan72' 'chan73' 'chan74' 'chan75'&#10; 'chan76' 'chan77' 'chan78' 'chan79' 'chan80' 'chan81' 'chan82' 'chan83'&#10; 'chan84' 'chan85' 'chan86' 'chan87' 'chan88' 'chan89' 'chan90' 'chan91'&#10; 'chan92' 'chan93' 'chan94' 'chan95' 'chan96']" />
          <attvalue for="7" value="&lt;[199.0,199.0];[200.0,200.0]&gt;" />
        </attvalues>
      </node>
      <node id="urn:fz-juelich.de:alpaca:object:Python:neo.core.analogsignal.AnalogSignal:0e4776bf7a10024361a975be15a9fc418dc795ea" label="AnalogSignal">
        <attvalues>
          <attvalue for="0" value="object" />
          <attvalue for="1" value="0e4776bf7a10024361a975be15a9fc418dc795ea" />
          <attvalue for="2" value="neo.core.analogsignal.AnalogSignal" />
          <attvalue for="16" value="1.0 uV" />
          <attvalue for="14" value="float32" />
          <attvalue for="3" value="Continuous raw neuronal recordings sampled at high resolution" />
          <attvalue for="13" value="(15000, 94)" />
          <attvalue for="4" value="NeuralTimeSeriesRaw" />
          <attvalue for="8" value="63.25016666666667 s" />
          <attvalue for="9" value="63.75016666666667 s" />
          <attvalue for="5" value="None" />
          <attvalue for="15" value="30000.0 Hz" />
          <attvalue for="17" value="['chan1' 'chan3' 'chan5' 'chan6' 'chan7' 'chan8' 'chan9' 'chan10' 'chan11'&#10; 'chan12' 'chan13' 'chan14' 'chan15' 'chan16' 'chan17' 'chan18' 'chan19'&#10; 'chan20' 'chan21' 'chan22' 'chan23' 'chan24' 'chan25' 'chan26' 'chan27'&#10; 'chan28' 'chan29' 'chan30' 'chan31' 'chan32' 'chan33' 'chan34' 'chan35'&#10; 'chan36' 'chan37' 'chan38' 'chan39' 'chan40' 'chan41' 'chan42' 'chan43'&#10; 'chan44' 'chan45' 'chan46' 'chan47' 'chan48' 'chan49' 'chan50' 'chan51'&#10; 'chan52' 'chan53' 'chan54' 'chan55' 'chan56' 'chan57' 'chan58' 'chan59'&#10; 'chan60' 'chan61' 'chan62' 'chan63' 'chan64' 'chan65' 'chan66' 'chan67'&#10; 'chan68' 'chan69' 'chan70' 'chan71' 'chan72' 'chan73' 'chan74' 'chan75'&#10; 'chan76' 'chan77' 'chan78' 'chan79' 'chan80' 'chan81' 'chan82' 'chan83'&#10; 'chan84' 'chan85' 'chan86' 'chan87' 'chan88' 'chan89' 'chan90' 'chan91'&#10; 'chan92' 'chan93' 'chan94' 'chan95' 'chan96']" />
          <attvalue for="7" value="&lt;[189.0,189.0];[190.0,190.0]&gt;" />
        </attvalues>
      </node>
      <node id="urn:fz-juelich.de:alpaca:object:Python:neo.core.analogsignal.AnalogSignal:0f095a1fa392366b50610efb46c654bb3d65df80" label="AnalogSignal">
        <attvalues>
          <attvalue for="0" value="object" />
          <attvalue for="1" value="0f095a1fa392366b50610efb46c654bb3d65df80" />
          <attvalue for="2" value="neo.core.analogsignal.AnalogSignal" />
          <attvalue for="15" value="30000.0 Hz" />
          <attvalue for="5" value="None" />
          <attvalue for="13" value="(15000, 94)" />
          <attvalue for="8" value="164.13823333333335 s" />
          <attvalue for="9" value="164.63823333333335 s" />
          <attvalue for="14" value="float32" />
          <attvalue for="3" value="Continuous raw neuronal recordings sampled at high resolution" />
          <attvalue for="16" value="1.0 uV" />
          <attvalue for="4" value="NeuralTimeSeriesRaw" />
          <attvalue for="17" value="['chan1' 'chan3' 'chan5' 'chan6' 'chan7' 'chan8' 'chan9' 'chan10' 'chan11'&#10; 'chan12' 'chan13' 'chan14' 'chan15' 'chan16' 'chan17' 'chan18' 'chan19'&#10; 'chan20' 'chan21' 'chan22' 'chan23' 'chan24' 'chan25' 'chan26' 'chan27'&#10; 'chan28' 'chan29' 'chan30' 'chan31' 'chan32' 'chan33' 'chan34' 'chan35'&#10; 'chan36' 'chan37' 'chan38' 'chan39' 'chan40' 'chan41' 'chan42' 'chan43'&#10; 'chan44' 'chan45' 'chan46' 'chan47' 'chan48' 'chan49' 'chan50' 'chan51'&#10; 'chan52' 'chan53' 'chan54' 'chan55' 'chan56' 'chan57' 'chan58' 'chan59'&#10; 'chan60' 'chan61' 'chan62' 'chan63' 'chan64' 'chan65' 'chan66' 'chan67'&#10; 'chan68' 'chan69' 'chan70' 'chan71' 'chan72' 'chan73' 'chan74' 'chan75'&#10; 'chan76' 'chan77' 'chan78' 'chan79' 'chan80' 'chan81' 'chan82' 'chan83'&#10; 'chan84' 'chan85' 'chan86' 'chan87' 'chan88' 'chan89' 'chan90' 'chan91'&#10; 'chan92' 'chan93' 'chan94' 'chan95' 'chan96']" />
          <attvalue for="7" value="&lt;[20.0,20.0];[21.0,21.0]&gt;" />
        </attvalues>
      </node>
      <node id="urn:fz-juelich.de:alpaca:object:Python:neo.core.analogsignal.AnalogSignal:0f32639a29bfdc6ced7bf92425e3c2a74e2537e6" label="AnalogSignal">
        <attvalues>
          <attvalue for="0" value="object" />
          <attvalue for="1" value="0f32639a29bfdc6ced7bf92425e3c2a74e2537e6" />
          <attvalue for="2" value="neo.core.analogsignal.AnalogSignal" />
          <attvalue for="13" value="(15000, 94)" />
          <attvalue for="9" value="506.56253333333336 s" />
          <attvalue for="14" value="float64" />
          <attvalue for="5" value="None" />
          <attvalue for="16" value="1.0 uV" />
          <attvalue for="15" value="30000.0 Hz" />
          <attvalue for="8" value="506.06253333333336 s" />
          <attvalue for="3" value="Continuous raw neuronal recordings sampled at high resolution" />
          <attvalue for="4" value="NeuralTimeSeriesRaw" />
          <attvalue for="17" value="['chan1' 'chan3' 'chan5' 'chan6' 'chan7' 'chan8' 'chan9' 'chan10' 'chan11'&#10; 'chan12' 'chan13' 'chan14' 'chan15' 'chan16' 'chan17' 'chan18' 'chan19'&#10; 'chan20' 'chan21' 'chan22' 'chan23' 'chan24' 'chan25' 'chan26' 'chan27'&#10; 'chan28' 'chan29' 'chan30' 'chan31' 'chan32' 'chan33' 'chan34' 'chan35'&#10; 'chan36' 'chan37' 'chan38' 'chan39' 'chan40' 'chan41' 'chan42' 'chan43'&#10; 'chan44' 'chan45' 'chan46' 'chan47' 'chan48' 'chan49' 'chan50' 'chan51'&#10; 'chan52' 'chan53' 'chan54' 'chan55' 'chan56' 'chan57' 'chan58' 'chan59'&#10; 'chan60' 'chan61' 'chan62' 'chan63' 'chan64' 'chan65' 'chan66' 'chan67'&#10; 'chan68' 'chan69' 'chan70' 'chan71' 'chan72' 'chan73' 'chan74' 'chan75'&#10; 'chan76' 'chan77' 'chan78' 'chan79' 'chan80' 'chan81' 'chan82' 'chan83'&#10; 'chan84' 'chan85' 'chan86' 'chan87' 'chan88' 'chan89' 'chan90' 'chan91'&#10; 'chan92' 'chan93' 'chan94' 'chan95' 'chan96']" />
          <attvalue for="7" value="&lt;[464.0,464.0];[465.0,465.0]&gt;" />
        </attvalues>
      </node>
      <node id="urn:fz-juelich.de:alpaca:object:Python:neo.core.analogsignal.AnalogSignal:103c6c3811f76bd430660137517fae0be2ca50a8" label="AnalogSignal">
        <attvalues>
          <attvalue for="0" value="object" />
          <attvalue for="1" value="103c6c3811f76bd430660137517fae0be2ca50a8" />
          <attvalue for="2" value="neo.core.analogsignal.AnalogSignal" />
          <attvalue for="15" value="30000.0 Hz" />
          <attvalue for="16" value="1.0 uV" />
          <attvalue for="8" value="861.9758666666668 s" />
          <attvalue for="5" value="None" />
          <attvalue for="4" value="NeuralTimeSeriesRaw" />
          <attvalue for="13" value="(15000, 96)" />
          <attvalue for="3" value="Continuous raw neuronal recordings sampled at high resolution" />
          <attvalue for="14" value="float64" />
          <attvalue for="9" value="862.4758666666668 s" />
          <attvalue for="17" value="['chan1' 'chan2' 'chan3' 'chan4' 'chan5' 'chan6' 'chan7' 'chan8' 'chan9'&#10; 'chan10' 'chan11' 'chan12' 'chan13' 'chan14' 'chan15' 'chan16' 'chan17'&#10; 'chan18' 'chan19' 'chan20' 'chan21' 'chan22' 'chan23' 'chan24' 'chan25'&#10; 'chan26' 'chan27' 'chan28' 'chan29' 'chan30' 'chan31' 'chan32' 'chan33'&#10; 'chan34' 'chan35' 'chan36' 'chan37' 'chan38' 'chan39' 'chan40' 'chan41'&#10; 'chan42' 'chan43' 'chan44' 'chan45' 'chan46' 'chan47' 'chan48' 'chan49'&#10; 'chan50' 'chan51' 'chan52' 'chan53' 'chan54' 'chan55' 'chan56' 'chan57'&#10; 'chan58' 'chan59' 'chan60' 'chan61' 'chan62' 'chan63' 'chan64' 'chan65'&#10; 'chan66' 'chan67' 'chan68' 'chan69' 'chan70' 'chan71' 'chan72' 'chan73'&#10; 'chan74' 'chan75' 'chan76' 'chan77' 'chan78' 'chan79' 'chan80' 'chan81'&#10; 'chan82' 'chan83' 'chan84' 'chan85' 'chan86' 'chan87' 'chan88' 'chan89'&#10; 'chan90' 'chan91' 'chan92' 'chan93' 'chan94' 'chan95' 'chan96']" />
          <attvalue for="7" value="&lt;[162.0,162.0];[163.0,163.0]&gt;" />
        </attvalues>
      </node>
      <node id="urn:fz-juelich.de:alpaca:object:Python:neo.core.analogsignal.AnalogSignal:12e8a94891c10e5d3aa2eba40c7021e925a8bb06" label="AnalogSignal">
        <attvalues>
          <attvalue for="0" value="object" />
          <attvalue for="1" value="12e8a94891c10e5d3aa2eba40c7021e925a8bb06" />
          <attvalue for="2" value="neo.core.analogsignal.AnalogSignal" />
          <attvalue for="8" value="398.33930000000004 s" />
          <attvalue for="13" value="(15000, 94)" />
          <attvalue for="5" value="None" />
          <attvalue for="16" value="1.0 uV" />
          <attvalue for="9" value="398.83930000000004 s" />
          <attvalue for="14" value="float32" />
          <attvalue for="3" value="Continuous raw neuronal recordings sampled at high resolution" />
          <attvalue for="4" value="NeuralTimeSeriesRaw" />
          <attvalue for="15" value="30000.0 Hz" />
          <attvalue for="17" value="['chan1' 'chan3' 'chan5' 'chan6' 'chan7' 'chan8' 'chan9' 'chan10' 'chan11'&#10; 'chan12' 'chan13' 'chan14' 'chan15' 'chan16' 'chan17' 'chan18' 'chan19'&#10; 'chan20' 'chan21' 'chan22' 'chan23' 'chan24' 'chan25' 'chan26' 'chan27'&#10; 'chan28' 'chan29' 'chan30' 'chan31' 'chan32' 'chan33' 'chan34' 'chan35'&#10; 'chan36' 'chan37' 'chan38' 'chan39' 'chan40' 'chan41' 'chan42' 'chan43'&#10; 'chan44' 'chan45' 'chan46' 'chan47' 'chan48' 'chan49' 'chan50' 'chan51'&#10; 'chan52' 'chan53' 'chan54' 'chan55' 'chan56' 'chan57' 'chan58' 'chan59'&#10; 'chan60' 'chan61' 'chan62' 'chan63' 'chan64' 'chan65' 'chan66' 'chan67'&#10; 'chan68' 'chan69' 'chan70' 'chan71' 'chan72' 'chan73' 'chan74' 'chan75'&#10; 'chan76' 'chan77' 'chan78' 'chan79' 'chan80' 'chan81' 'chan82' 'chan83'&#10; 'chan84' 'chan85' 'chan86' 'chan87' 'chan88' 'chan89' 'chan90' 'chan91'&#10; 'chan92' 'chan93' 'chan94' 'chan95' 'chan96']" />
          <attvalue for="7" value="&lt;[75.0,75.0];[76.0,76.0]&gt;" />
        </attvalues>
      </node>
      <node id="urn:fz-juelich.de:alpaca:object:Python:neo.core.analogsignal.AnalogSignal:134da7cb4c188b8f14cdad10a4b437a78790138a" label="AnalogSignal">
        <attvalues>
          <attvalue for="0" value="object" />
          <attvalue for="1" value="134da7cb4c188b8f14cdad10a4b437a78790138a" />
          <attvalue for="2" value="neo.core.analogsignal.AnalogSignal" />
          <attvalue for="16" value="1.0 uV" />
          <attvalue for="13" value="(15000, 94)" />
          <attvalue for="5" value="None" />
          <attvalue for="14" value="float64" />
          <attvalue for="15" value="30000.0 Hz" />
          <attvalue for="4" value="NeuralTimeSeriesRaw" />
          <attvalue for="8" value="59.86933333333334 s" />
          <attvalue for="9" value="60.36933333333334 s" />
          <attvalue for="3" value="Continuous raw neuronal recordings sampled at high resolution" />
          <attvalue for="17" value="['chan1' 'chan3' 'chan5' 'chan6' 'chan7' 'chan8' 'chan9' 'chan10' 'chan11'&#10; 'chan12' 'chan13' 'chan14' 'chan15' 'chan16' 'chan17' 'chan18' 'chan19'&#10; 'chan20' 'chan21' 'chan22' 'chan23' 'chan24' 'chan25' 'chan26' 'chan27'&#10; 'chan28' 'chan29' 'chan30' 'chan31' 'chan32' 'chan33' 'chan34' 'chan35'&#10; 'chan36' 'chan37' 'chan38' 'chan39' 'chan40' 'chan41' 'chan42' 'chan43'&#10; 'chan44' 'chan45' 'chan46' 'chan47' 'chan48' 'chan49' 'chan50' 'chan51'&#10; 'chan52' 'chan53' 'chan54' 'chan55' 'chan56' 'chan57' 'chan58' 'chan59'&#10; 'chan60' 'chan61' 'chan62' 'chan63' 'chan64' 'chan65' 'chan66' 'chan67'&#10; 'chan68' 'chan69' 'chan70' 'chan71' 'chan72' 'chan73' 'chan74' 'chan75'&#10; 'chan76' 'chan77' 'chan78' 'chan79' 'chan80' 'chan81' 'chan82' 'chan83'&#10; 'chan84' 'chan85' 'chan86' 'chan87' 'chan88' 'chan89' 'chan90' 'chan91'&#10; 'chan92' 'chan93' 'chan94' 'chan95' 'chan96']" />
          <attvalue for="7" value="&lt;[185.0,185.0];[186.0,186.0]&gt;" />
        </attvalues>
      </node>
      <node id="urn:fz-juelich.de:alpaca:object:Python:neo.core.analogsignal.AnalogSignal:15b64dceb8886bb16540d6cee062a967bfafd4fc" label="AnalogSignal">
        <attvalues>
          <attvalue for="0" value="object" />
          <attvalue for="1" value="15b64dceb8886bb16540d6cee062a967bfafd4fc" />
          <attvalue for="2" value="neo.core.analogsignal.AnalogSignal" />
          <attvalue for="8" value="498.53263333333337 s" />
          <attvalue for="15" value="30000.0 Hz" />
          <attvalue for="5" value="None" />
          <attvalue for="13" value="(15000, 94)" />
          <attvalue for="4" value="NeuralTimeSeriesRaw" />
          <attvalue for="14" value="float32" />
          <attvalue for="9" value="499.03263333333337 s" />
          <attvalue for="16" value="1.0 uV" />
          <attvalue for="3" value="Continuous raw neuronal recordings sampled at high resolution" />
          <attvalue for="17" value="['chan1' 'chan3' 'chan5' 'chan6' 'chan7' 'chan8' 'chan9' 'chan10' 'chan11'&#10; 'chan12' 'chan13' 'chan14' 'chan15' 'chan16' 'chan17' 'chan18' 'chan19'&#10; 'chan20' 'chan21' 'chan22' 'chan23' 'chan24' 'chan25' 'chan26' 'chan27'&#10; 'chan28' 'chan29' 'chan30' 'chan31' 'chan32' 'chan33' 'chan34' 'chan35'&#10; 'chan36' 'chan37' 'chan38' 'chan39' 'chan40' 'chan41' 'chan42' 'chan43'&#10; 'chan44' 'chan45' 'chan46' 'chan47' 'chan48' 'chan49' 'chan50' 'chan51'&#10; 'chan52' 'chan53' 'chan54' 'chan55' 'chan56' 'chan57' 'chan58' 'chan59'&#10; 'chan60' 'chan61' 'chan62' 'chan63' 'chan64' 'chan65' 'chan66' 'chan67'&#10; 'chan68' 'chan69' 'chan70' 'chan71' 'chan72' 'chan73' 'chan74' 'chan75'&#10; 'chan76' 'chan77' 'chan78' 'chan79' 'chan80' 'chan81' 'chan82' 'chan83'&#10; 'chan84' 'chan85' 'chan86' 'chan87' 'chan88' 'chan89' 'chan90' 'chan91'&#10; 'chan92' 'chan93' 'chan94' 'chan95' 'chan96']" />
          <attvalue for="7" value="&lt;[279.0,279.0];[280.0,280.0]&gt;" />
        </attvalues>
      </node>
      <node id="urn:fz-juelich.de:alpaca:object:Python:neo.core.analogsignal.AnalogSignal:1611624488ea1133d27ddf304ae2e05a2f26a3e3" label="AnalogSignal">
        <attvalues>
          <attvalue for="0" value="object" />
          <attvalue for="1" value="1611624488ea1133d27ddf304ae2e05a2f26a3e3" />
          <attvalue for="2" value="neo.core.analogsignal.AnalogSignal" />
          <attvalue for="15" value="30000.0 Hz" />
          <attvalue for="14" value="float64" />
          <attvalue for="8" value="824.9637 s" />
          <attvalue for="3" value="Continuous raw neuronal recordings sampled at high resolution" />
          <attvalue for="16" value="1.0 uV" />
          <attvalue for="5" value="None" />
          <attvalue for="4" value="NeuralTimeSeriesRaw" />
          <attvalue for="9" value="825.4637 s" />
          <attvalue for="13" value="(15000, 96)" />
          <attvalue for="17" value="['chan1' 'chan2' 'chan3' 'chan4' 'chan5' 'chan6' 'chan7' 'chan8' 'chan9'&#10; 'chan10' 'chan11' 'chan12' 'chan13' 'chan14' 'chan15' 'chan16' 'chan17'&#10; 'chan18' 'chan19' 'chan20' 'chan21' 'chan22' 'chan23' 'chan24' 'chan25'&#10; 'chan26' 'chan27' 'chan28' 'chan29' 'chan30' 'chan31' 'chan32' 'chan33'&#10; 'chan34' 'chan35' 'chan36' 'chan37' 'chan38' 'chan39' 'chan40' 'chan41'&#10; 'chan42' 'chan43' 'chan44' 'chan45' 'chan46' 'chan47' 'chan48' 'chan49'&#10; 'chan50' 'chan51' 'chan52' 'chan53' 'chan54' 'chan55' 'chan56' 'chan57'&#10; 'chan58' 'chan59' 'chan60' 'chan61' 'chan62' 'chan63' 'chan64' 'chan65'&#10; 'chan66' 'chan67' 'chan68' 'chan69' 'chan70' 'chan71' 'chan72' 'chan73'&#10; 'chan74' 'chan75' 'chan76' 'chan77' 'chan78' 'chan79' 'chan80' 'chan81'&#10; 'chan82' 'chan83' 'chan84' 'chan85' 'chan86' 'chan87' 'chan88' 'chan89'&#10; 'chan90' 'chan91' 'chan92' 'chan93' 'chan94' 'chan95' 'chan96']" />
          <attvalue for="7" value="&lt;[326.0,326.0];[327.0,327.0]&gt;" />
        </attvalues>
      </node>
      <node id="urn:fz-juelich.de:alpaca:object:Python:neo.core.analogsignal.AnalogSignal:16535b77ea4a752e9fa49095f04e5fec78df0273" label="AnalogSignal">
        <attvalues>
          <attvalue for="0" value="object" />
          <attvalue for="1" value="16535b77ea4a752e9fa49095f04e5fec78df0273" />
          <attvalue for="2" value="neo.core.analogsignal.AnalogSignal" />
          <attvalue for="3" value="Continuous raw neuronal recordings sampled at high resolution" />
          <attvalue for="4" value="NeuralTimeSeriesRaw" />
          <attvalue for="14" value="float64" />
          <attvalue for="5" value="None" />
          <attvalue for="8" value="416.56356666666665 s" />
          <attvalue for="16" value="1.0 uV" />
          <attvalue for="15" value="30000.0 Hz" />
          <attvalue for="9" value="417.06356666666665 s" />
          <attvalue for="13" value="(15000, 96)" />
          <attvalue for="17" value="['chan1' 'chan2' 'chan3' 'chan4' 'chan5' 'chan6' 'chan7' 'chan8' 'chan9'&#10; 'chan10' 'chan11' 'chan12' 'chan13' 'chan14' 'chan15' 'chan16' 'chan17'&#10; 'chan18' 'chan19' 'chan20' 'chan21' 'chan22' 'chan23' 'chan24' 'chan25'&#10; 'chan26' 'chan27' 'chan28' 'chan29' 'chan30' 'chan31' 'chan32' 'chan33'&#10; 'chan34' 'chan35' 'chan36' 'chan37' 'chan38' 'chan39' 'chan40' 'chan41'&#10; 'chan42' 'chan43' 'chan44' 'chan45' 'chan46' 'chan47' 'chan48' 'chan49'&#10; 'chan50' 'chan51' 'chan52' 'chan53' 'chan54' 'chan55' 'chan56' 'chan57'&#10; 'chan58' 'chan59' 'chan60' 'chan61' 'chan62' 'chan63' 'chan64' 'chan65'&#10; 'chan66' 'chan67' 'chan68' 'chan69' 'chan70' 'chan71' 'chan72' 'chan73'&#10; 'chan74' 'chan75' 'chan76' 'chan77' 'chan78' 'chan79' 'chan80' 'chan81'&#10; 'chan82' 'chan83' 'chan84' 'chan85' 'chan86' 'chan87' 'chan88' 'chan89'&#10; 'chan90' 'chan91' 'chan92' 'chan93' 'chan94' 'chan95' 'chan96']" />
          <attvalue for="7" value="&lt;[77.0,77.0];[78.0,78.0]&gt;" />
        </attvalues>
      </node>
      <node id="urn:fz-juelich.de:alpaca:object:Python:neo.core.analogsignal.AnalogSignal:16d0d61225a23d42e88319f35d3488585d298a89" label="AnalogSignal">
        <attvalues>
          <attvalue for="0" value="object" />
          <attvalue for="1" value="16d0d61225a23d42e88319f35d3488585d298a89" />
          <attvalue for="2" value="neo.core.analogsignal.AnalogSignal" />
          <attvalue for="15" value="30000.0 Hz" />
          <attvalue for="13" value="(15000, 94)" />
          <attvalue for="5" value="None" />
          <attvalue for="8" value="671.8313666666667 s" />
          <attvalue for="3" value="Continuous raw neuronal recordings sampled at high resolution" />
          <attvalue for="9" value="672.3313666666667 s" />
          <attvalue for="16" value="1.0 uV" />
          <attvalue for="4" value="NeuralTimeSeriesRaw" />
          <attvalue for="14" value="float32" />
          <attvalue for="17" value="['chan1' 'chan3' 'chan5' 'chan6' 'chan7' 'chan8' 'chan9' 'chan10' 'chan11'&#10; 'chan12' 'chan13' 'chan14' 'chan15' 'chan16' 'chan17' 'chan18' 'chan19'&#10; 'chan20' 'chan21' 'chan22' 'chan23' 'chan24' 'chan25' 'chan26' 'chan27'&#10; 'chan28' 'chan29' 'chan30' 'chan31' 'chan32' 'chan33' 'chan34' 'chan35'&#10; 'chan36' 'chan37' 'chan38' 'chan39' 'chan40' 'chan41' 'chan42' 'chan43'&#10; 'chan44' 'chan45' 'chan46' 'chan47' 'chan48' 'chan49' 'chan50' 'chan51'&#10; 'chan52' 'chan53' 'chan54' 'chan55' 'chan56' 'chan57' 'chan58' 'chan59'&#10; 'chan60' 'chan61' 'chan62' 'chan63' 'chan64' 'chan65' 'chan66' 'chan67'&#10; 'chan68' 'chan69' 'chan70' 'chan71' 'chan72' 'chan73' 'chan74' 'chan75'&#10; 'chan76' 'chan77' 'chan78' 'chan79' 'chan80' 'chan81' 'chan82' 'chan83'&#10; 'chan84' 'chan85' 'chan86' 'chan87' 'chan88' 'chan89' 'chan90' 'chan91'&#10; 'chan92' 'chan93' 'chan94' 'chan95' 'chan96']" />
          <attvalue for="7" value="&lt;[518.0,518.0];[519.0,519.0]&gt;" />
        </attvalues>
      </node>
      <node id="urn:fz-juelich.de:alpaca:object:Python:neo.core.analogsignal.AnalogSignal:17a08f6f036bafc315925540334f675470096935" label="AnalogSignal">
        <attvalues>
          <attvalue for="0" value="object" />
          <attvalue for="1" value="17a08f6f036bafc315925540334f675470096935" />
          <attvalue for="2" value="neo.core.analogsignal.AnalogSignal" />
          <attvalue for="5" value="None" />
          <attvalue for="16" value="1.0 uV" />
          <attvalue for="13" value="(15000, 96)" />
          <attvalue for="4" value="NeuralTimeSeriesRaw" />
          <attvalue for="14" value="float64" />
          <attvalue for="8" value="20.317633333333333 s" />
          <attvalue for="3" value="Continuous raw neuronal recordings sampled at high resolution" />
          <attvalue for="15" value="30000.0 Hz" />
          <attvalue for="9" value="20.817633333333333 s" />
          <attvalue for="17" value="['chan1' 'chan2' 'chan3' 'chan4' 'chan5' 'chan6' 'chan7' 'chan8' 'chan9'&#10; 'chan10' 'chan11' 'chan12' 'chan13' 'chan14' 'chan15' 'chan16' 'chan17'&#10; 'chan18' 'chan19' 'chan20' 'chan21' 'chan22' 'chan23' 'chan24' 'chan25'&#10; 'chan26' 'chan27' 'chan28' 'chan29' 'chan30' 'chan31' 'chan32' 'chan33'&#10; 'chan34' 'chan35' 'chan36' 'chan37' 'chan38' 'chan39' 'chan40' 'chan41'&#10; 'chan42' 'chan43' 'chan44' 'chan45' 'chan46' 'chan47' 'chan48' 'chan49'&#10; 'chan50' 'chan51' 'chan52' 'chan53' 'chan54' 'chan55' 'chan56' 'chan57'&#10; 'chan58' 'chan59' 'chan60' 'chan61' 'chan62' 'chan63' 'chan64' 'chan65'&#10; 'chan66' 'chan67' 'chan68' 'chan69' 'chan70' 'chan71' 'chan72' 'chan73'&#10; 'chan74' 'chan75' 'chan76' 'chan77' 'chan78' 'chan79' 'chan80' 'chan81'&#10; 'chan82' 'chan83' 'chan84' 'chan85' 'chan86' 'chan87' 'chan88' 'chan89'&#10; 'chan90' 'chan91' 'chan92' 'chan93' 'chan94' 'chan95' 'chan96']" />
          <attvalue for="7" value="&lt;[370.0,370.0];[371.0,371.0]&gt;" />
        </attvalues>
      </node>
      <node id="urn:fz-juelich.de:alpaca:object:Python:neo.core.analogsignal.AnalogSignal:18b6aaee23c386381b3a884fa4758d16b77273c1" label="AnalogSignal">
        <attvalues>
          <attvalue for="0" value="object" />
          <attvalue for="1" value="18b6aaee23c386381b3a884fa4758d16b77273c1" />
          <attvalue for="2" value="neo.core.analogsignal.AnalogSignal" />
          <attvalue for="15" value="30000.0 Hz" />
          <attvalue for="8" value="463.3657 s" />
          <attvalue for="14" value="float64" />
          <attvalue for="16" value="1.0 uV" />
          <attvalue for="9" value="463.8657 s" />
          <attvalue for="13" value="(15000, 94)" />
          <attvalue for="4" value="NeuralTimeSeriesRaw" />
          <attvalue for="3" value="Continuous raw neuronal recordings sampled at high resolution" />
          <attvalue for="5" value="None" />
          <attvalue for="17" value="['chan1' 'chan3' 'chan5' 'chan6' 'chan7' 'chan8' 'chan9' 'chan10' 'chan11'&#10; 'chan12' 'chan13' 'chan14' 'chan15' 'chan16' 'chan17' 'chan18' 'chan19'&#10; 'chan20' 'chan21' 'chan22' 'chan23' 'chan24' 'chan25' 'chan26' 'chan27'&#10; 'chan28' 'chan29' 'chan30' 'chan31' 'chan32' 'chan33' 'chan34' 'chan35'&#10; 'chan36' 'chan37' 'chan38' 'chan39' 'chan40' 'chan41' 'chan42' 'chan43'&#10; 'chan44' 'chan45' 'chan46' 'chan47' 'chan48' 'chan49' 'chan50' 'chan51'&#10; 'chan52' 'chan53' 'chan54' 'chan55' 'chan56' 'chan57' 'chan58' 'chan59'&#10; 'chan60' 'chan61' 'chan62' 'chan63' 'chan64' 'chan65' 'chan66' 'chan67'&#10; 'chan68' 'chan69' 'chan70' 'chan71' 'chan72' 'chan73' 'chan74' 'chan75'&#10; 'chan76' 'chan77' 'chan78' 'chan79' 'chan80' 'chan81' 'chan82' 'chan83'&#10; 'chan84' 'chan85' 'chan86' 'chan87' 'chan88' 'chan89' 'chan90' 'chan91'&#10; 'chan92' 'chan93' 'chan94' 'chan95' 'chan96']" />
          <attvalue for="7" value="&lt;[270.0,270.0];[271.0,271.0]&gt;" />
        </attvalues>
      </node>
      <node id="urn:fz-juelich.de:alpaca:object:Python:neo.core.analogsignal.AnalogSignal:1a971fafc6933cda5914f77feeab8983b0890a19" label="AnalogSignal">
        <attvalues>
          <attvalue for="0" value="object" />
          <attvalue for="1" value="1a971fafc6933cda5914f77feeab8983b0890a19" />
          <attvalue for="2" value="neo.core.analogsignal.AnalogSignal" />
          <attvalue for="13" value="(15000, 94)" />
          <attvalue for="14" value="float32" />
          <attvalue for="15" value="30000.0 Hz" />
          <attvalue for="3" value="Continuous raw neuronal recordings sampled at high resolution" />
          <attvalue for="9" value="17.199333333333335 s" />
          <attvalue for="5" value="None" />
          <attvalue for="4" value="NeuralTimeSeriesRaw" />
          <attvalue for="8" value="16.699333333333335 s" />
          <attvalue for="16" value="1.0 uV" />
          <attvalue for="17" value="['chan1' 'chan3' 'chan5' 'chan6' 'chan7' 'chan8' 'chan9' 'chan10' 'chan11'&#10; 'chan12' 'chan13' 'chan14' 'chan15' 'chan16' 'chan17' 'chan18' 'chan19'&#10; 'chan20' 'chan21' 'chan22' 'chan23' 'chan24' 'chan25' 'chan26' 'chan27'&#10; 'chan28' 'chan29' 'chan30' 'chan31' 'chan32' 'chan33' 'chan34' 'chan35'&#10; 'chan36' 'chan37' 'chan38' 'chan39' 'chan40' 'chan41' 'chan42' 'chan43'&#10; 'chan44' 'chan45' 'chan46' 'chan47' 'chan48' 'chan49' 'chan50' 'chan51'&#10; 'chan52' 'chan53' 'chan54' 'chan55' 'chan56' 'chan57' 'chan58' 'chan59'&#10; 'chan60' 'chan61' 'chan62' 'chan63' 'chan64' 'chan65' 'chan66' 'chan67'&#10; 'chan68' 'chan69' 'chan70' 'chan71' 'chan72' 'chan73' 'chan74' 'chan75'&#10; 'chan76' 'chan77' 'chan78' 'chan79' 'chan80' 'chan81' 'chan82' 'chan83'&#10; 'chan84' 'chan85' 'chan86' 'chan87' 'chan88' 'chan89' 'chan90' 'chan91'&#10; 'chan92' 'chan93' 'chan94' 'chan95' 'chan96']" />
          <attvalue for="7" value="&lt;[343.0,343.0];[344.0,344.0]&gt;" />
        </attvalues>
      </node>
      <node id="urn:fz-juelich.de:alpaca:object:Python:neo.core.analogsignal.AnalogSignal:1af4346d8a7e0a807173caac2eac09f3b964dd31" label="AnalogSignal">
        <attvalues>
          <attvalue for="0" value="object" />
          <attvalue for="1" value="1af4346d8a7e0a807173caac2eac09f3b964dd31" />
          <attvalue for="2" value="neo.core.analogsignal.AnalogSignal" />
          <attvalue for="15" value="30000.0 Hz" />
          <attvalue for="16" value="1.0 uV" />
          <attvalue for="4" value="NeuralTimeSeriesRaw" />
          <attvalue for="13" value="(15000, 96)" />
          <attvalue for="9" value="985.5433666666668 s" />
          <attvalue for="14" value="float64" />
          <attvalue for="3" value="Continuous raw neuronal recordings sampled at high resolution" />
          <attvalue for="5" value="None" />
          <attvalue for="8" value="985.0433666666668 s" />
          <attvalue for="17" value="['chan1' 'chan2' 'chan3' 'chan4' 'chan5' 'chan6' 'chan7' 'chan8' 'chan9'&#10; 'chan10' 'chan11' 'chan12' 'chan13' 'chan14' 'chan15' 'chan16' 'chan17'&#10; 'chan18' 'chan19' 'chan20' 'chan21' 'chan22' 'chan23' 'chan24' 'chan25'&#10; 'chan26' 'chan27' 'chan28' 'chan29' 'chan30' 'chan31' 'chan32' 'chan33'&#10; 'chan34' 'chan35' 'chan36' 'chan37' 'chan38' 'chan39' 'chan40' 'chan41'&#10; 'chan42' 'chan43' 'chan44' 'chan45' 'chan46' 'chan47' 'chan48' 'chan49'&#10; 'chan50' 'chan51' 'chan52' 'chan53' 'chan54' 'chan55' 'chan56' 'chan57'&#10; 'chan58' 'chan59' 'chan60' 'chan61' 'chan62' 'chan63' 'chan64' 'chan65'&#10; 'chan66' 'chan67' 'chan68' 'chan69' 'chan70' 'chan71' 'chan72' 'chan73'&#10; 'chan74' 'chan75' 'chan76' 'chan77' 'chan78' 'chan79' 'chan80' 'chan81'&#10; 'chan82' 'chan83' 'chan84' 'chan85' 'chan86' 'chan87' 'chan88' 'chan89'&#10; 'chan90' 'chan91' 'chan92' 'chan93' 'chan94' 'chan95' 'chan96']" />
          <attvalue for="7" value="&lt;[177.0,177.0];[178.0,178.0]&gt;" />
        </attvalues>
      </node>
      <node id="urn:fz-juelich.de:alpaca:object:Python:neo.core.analogsignal.AnalogSignal:1b5ee0161e0401c3b2bc9a38ba30d3d898393d7a" label="AnalogSignal">
        <attvalues>
          <attvalue for="0" value="object" />
          <attvalue for="1" value="1b5ee0161e0401c3b2bc9a38ba30d3d898393d7a" />
          <attvalue for="2" value="neo.core.analogsignal.AnalogSignal" />
          <attvalue for="14" value="float64" />
          <attvalue for="4" value="NeuralTimeSeriesRaw" />
          <attvalue for="8" value="317.1451666666667 s" />
          <attvalue for="13" value="(15000, 96)" />
          <attvalue for="3" value="Continuous raw neuronal recordings sampled at high resolution" />
          <attvalue for="15" value="30000.0 Hz" />
          <attvalue for="16" value="1.0 uV" />
          <attvalue for="5" value="None" />
          <attvalue for="9" value="317.6451666666667 s" />
          <attvalue for="17" value="['chan1' 'chan2' 'chan3' 'chan4' 'chan5' 'chan6' 'chan7' 'chan8' 'chan9'&#10; 'chan10' 'chan11' 'chan12' 'chan13' 'chan14' 'chan15' 'chan16' 'chan17'&#10; 'chan18' 'chan19' 'chan20' 'chan21' 'chan22' 'chan23' 'chan24' 'chan25'&#10; 'chan26' 'chan27' 'chan28' 'chan29' 'chan30' 'chan31' 'chan32' 'chan33'&#10; 'chan34' 'chan35' 'chan36' 'chan37' 'chan38' 'chan39' 'chan40' 'chan41'&#10; 'chan42' 'chan43' 'chan44' 'chan45' 'chan46' 'chan47' 'chan48' 'chan49'&#10; 'chan50' 'chan51' 'chan52' 'chan53' 'chan54' 'chan55' 'chan56' 'chan57'&#10; 'chan58' 'chan59' 'chan60' 'chan61' 'chan62' 'chan63' 'chan64' 'chan65'&#10; 'chan66' 'chan67' 'chan68' 'chan69' 'chan70' 'chan71' 'chan72' 'chan73'&#10; 'chan74' 'chan75' 'chan76' 'chan77' 'chan78' 'chan79' 'chan80' 'chan81'&#10; 'chan82' 'chan83' 'chan84' 'chan85' 'chan86' 'chan87' 'chan88' 'chan89'&#10; 'chan90' 'chan91' 'chan92' 'chan93' 'chan94' 'chan95' 'chan96']" />
          <attvalue for="7" value="&lt;[425.0,425.0];[426.0,426.0]&gt;" />
        </attvalues>
      </node>
      <node id="urn:fz-juelich.de:alpaca:object:Python:neo.core.analogsignal.AnalogSignal:1b6c16a598e04ee262fdec13c7dc4d344a6f7ff8" label="AnalogSignal">
        <attvalues>
          <attvalue for="0" value="object" />
          <attvalue for="1" value="1b6c16a598e04ee262fdec13c7dc4d344a6f7ff8" />
          <attvalue for="2" value="neo.core.analogsignal.AnalogSignal" />
          <attvalue for="9" value="44.32556666666667 s" />
          <attvalue for="14" value="float64" />
          <attvalue for="13" value="(15000, 94)" />
          <attvalue for="3" value="Continuous raw neuronal recordings sampled at high resolution" />
          <attvalue for="8" value="43.82556666666667 s" />
          <attvalue for="16" value="1.0 uV" />
          <attvalue for="4" value="NeuralTimeSeriesRaw" />
          <attvalue for="5" value="None" />
          <attvalue for="15" value="30000.0 Hz" />
          <attvalue for="17" value="['chan1' 'chan3' 'chan5' 'chan6' 'chan7' 'chan8' 'chan9' 'chan10' 'chan11'&#10; 'chan12' 'chan13' 'chan14' 'chan15' 'chan16' 'chan17' 'chan18' 'chan19'&#10; 'chan20' 'chan21' 'chan22' 'chan23' 'chan24' 'chan25' 'chan26' 'chan27'&#10; 'chan28' 'chan29' 'chan30' 'chan31' 'chan32' 'chan33' 'chan34' 'chan35'&#10; 'chan36' 'chan37' 'chan38' 'chan39' 'chan40' 'chan41' 'chan42' 'chan43'&#10; 'chan44' 'chan45' 'chan46' 'chan47' 'chan48' 'chan49' 'chan50' 'chan51'&#10; 'chan52' 'chan53' 'chan54' 'chan55' 'chan56' 'chan57' 'chan58' 'chan59'&#10; 'chan60' 'chan61' 'chan62' 'chan63' 'chan64' 'chan65' 'chan66' 'chan67'&#10; 'chan68' 'chan69' 'chan70' 'chan71' 'chan72' 'chan73' 'chan74' 'chan75'&#10; 'chan76' 'chan77' 'chan78' 'chan79' 'chan80' 'chan81' 'chan82' 'chan83'&#10; 'chan84' 'chan85' 'chan86' 'chan87' 'chan88' 'chan89' 'chan90' 'chan91'&#10; 'chan92' 'chan93' 'chan94' 'chan95' 'chan96']" />
          <attvalue for="7" value="&lt;[180.0,180.0];[181.0,181.0]&gt;" />
        </attvalues>
      </node>
      <node id="urn:fz-juelich.de:alpaca:object:Python:neo.core.analogsignal.AnalogSignal:1c1b092cc90922a5c386759be5d240848c07a527" label="AnalogSignal">
        <attvalues>
          <attvalue for="0" value="object" />
          <attvalue for="1" value="1c1b092cc90922a5c386759be5d240848c07a527" />
          <attvalue for="2" value="neo.core.analogsignal.AnalogSignal" />
          <attvalue for="13" value="(15000, 94)" />
          <attvalue for="16" value="1.0 uV" />
          <attvalue for="14" value="float64" />
          <attvalue for="9" value="56.5638 s" />
          <attvalue for="8" value="56.0638 s" />
          <attvalue for="3" value="Continuous raw neuronal recordings sampled at high resolution" />
          <attvalue for="4" value="NeuralTimeSeriesRaw" />
          <attvalue for="15" value="30000.0 Hz" />
          <attvalue for="5" value="None" />
          <attvalue for="17" value="['chan1' 'chan3' 'chan5' 'chan6' 'chan7' 'chan8' 'chan9' 'chan10' 'chan11'&#10; 'chan12' 'chan13' 'chan14' 'chan15' 'chan16' 'chan17' 'chan18' 'chan19'&#10; 'chan20' 'chan21' 'chan22' 'chan23' 'chan24' 'chan25' 'chan26' 'chan27'&#10; 'chan28' 'chan29' 'chan30' 'chan31' 'chan32' 'chan33' 'chan34' 'chan35'&#10; 'chan36' 'chan37' 'chan38' 'chan39' 'chan40' 'chan41' 'chan42' 'chan43'&#10; 'chan44' 'chan45' 'chan46' 'chan47' 'chan48' 'chan49' 'chan50' 'chan51'&#10; 'chan52' 'chan53' 'chan54' 'chan55' 'chan56' 'chan57' 'chan58' 'chan59'&#10; 'chan60' 'chan61' 'chan62' 'chan63' 'chan64' 'chan65' 'chan66' 'chan67'&#10; 'chan68' 'chan69' 'chan70' 'chan71' 'chan72' 'chan73' 'chan74' 'chan75'&#10; 'chan76' 'chan77' 'chan78' 'chan79' 'chan80' 'chan81' 'chan82' 'chan83'&#10; 'chan84' 'chan85' 'chan86' 'chan87' 'chan88' 'chan89' 'chan90' 'chan91'&#10; 'chan92' 'chan93' 'chan94' 'chan95' 'chan96']" />
          <attvalue for="7" value="&lt;[6.0,6.0];[7.0,7.0]&gt;" />
        </attvalues>
      </node>
      <node id="urn:fz-juelich.de:alpaca:object:Python:neo.core.analogsignal.AnalogSignal:1c6764d20d99a91f8cccda3eb713f6706db29d7b" label="AnalogSignal">
        <attvalues>
          <attvalue for="0" value="object" />
          <attvalue for="1" value="1c6764d20d99a91f8cccda3eb713f6706db29d7b" />
          <attvalue for="2" value="neo.core.analogsignal.AnalogSignal" />
          <attvalue for="15" value="30000.0 Hz" />
          <attvalue for="14" value="float64" />
          <attvalue for="8" value="86.53213333333333 s" />
          <attvalue for="4" value="NeuralTimeSeriesRaw" />
          <attvalue for="5" value="None" />
          <attvalue for="16" value="1.0 uV" />
          <attvalue for="9" value="87.03213333333333 s" />
          <attvalue for="3" value="Continuous raw neuronal recordings sampled at high resolution" />
          <attvalue for="13" value="(15000, 94)" />
          <attvalue for="17" value="['chan1' 'chan3' 'chan5' 'chan6' 'chan7' 'chan8' 'chan9' 'chan10' 'chan11'&#10; 'chan12' 'chan13' 'chan14' 'chan15' 'chan16' 'chan17' 'chan18' 'chan19'&#10; 'chan20' 'chan21' 'chan22' 'chan23' 'chan24' 'chan25' 'chan26' 'chan27'&#10; 'chan28' 'chan29' 'chan30' 'chan31' 'chan32' 'chan33' 'chan34' 'chan35'&#10; 'chan36' 'chan37' 'chan38' 'chan39' 'chan40' 'chan41' 'chan42' 'chan43'&#10; 'chan44' 'chan45' 'chan46' 'chan47' 'chan48' 'chan49' 'chan50' 'chan51'&#10; 'chan52' 'chan53' 'chan54' 'chan55' 'chan56' 'chan57' 'chan58' 'chan59'&#10; 'chan60' 'chan61' 'chan62' 'chan63' 'chan64' 'chan65' 'chan66' 'chan67'&#10; 'chan68' 'chan69' 'chan70' 'chan71' 'chan72' 'chan73' 'chan74' 'chan75'&#10; 'chan76' 'chan77' 'chan78' 'chan79' 'chan80' 'chan81' 'chan82' 'chan83'&#10; 'chan84' 'chan85' 'chan86' 'chan87' 'chan88' 'chan89' 'chan90' 'chan91'&#10; 'chan92' 'chan93' 'chan94' 'chan95' 'chan96']" />
          <attvalue for="7" value="&lt;[553.0,553.0];[554.0,554.0]&gt;" />
        </attvalues>
      </node>
      <node id="urn:fz-juelich.de:alpaca:object:Python:neo.core.analogsignal.AnalogSignal:1ce4d0ab47bb6952f381eb77a095545165c29c84" label="AnalogSignal">
        <attvalues>
          <attvalue for="0" value="object" />
          <attvalue for="1" value="1ce4d0ab47bb6952f381eb77a095545165c29c84" />
          <attvalue for="2" value="neo.core.analogsignal.AnalogSignal" />
          <attvalue for="15" value="30000.0 Hz" />
          <attvalue for="5" value="None" />
          <attvalue for="4" value="NeuralTimeSeriesRaw" />
          <attvalue for="9" value="620.9988666666667 s" />
          <attvalue for="16" value="1.0 uV" />
          <attvalue for="3" value="Continuous raw neuronal recordings sampled at high resolution" />
          <attvalue for="14" value="float32" />
          <attvalue for="8" value="620.4988666666667 s" />
          <attvalue for="13" value="(15000, 94)" />
          <attvalue for="17" value="['chan1' 'chan3' 'chan5' 'chan6' 'chan7' 'chan8' 'chan9' 'chan10' 'chan11'&#10; 'chan12' 'chan13' 'chan14' 'chan15' 'chan16' 'chan17' 'chan18' 'chan19'&#10; 'chan20' 'chan21' 'chan22' 'chan23' 'chan24' 'chan25' 'chan26' 'chan27'&#10; 'chan28' 'chan29' 'chan30' 'chan31' 'chan32' 'chan33' 'chan34' 'chan35'&#10; 'chan36' 'chan37' 'chan38' 'chan39' 'chan40' 'chan41' 'chan42' 'chan43'&#10; 'chan44' 'chan45' 'chan46' 'chan47' 'chan48' 'chan49' 'chan50' 'chan51'&#10; 'chan52' 'chan53' 'chan54' 'chan55' 'chan56' 'chan57' 'chan58' 'chan59'&#10; 'chan60' 'chan61' 'chan62' 'chan63' 'chan64' 'chan65' 'chan66' 'chan67'&#10; 'chan68' 'chan69' 'chan70' 'chan71' 'chan72' 'chan73' 'chan74' 'chan75'&#10; 'chan76' 'chan77' 'chan78' 'chan79' 'chan80' 'chan81' 'chan82' 'chan83'&#10; 'chan84' 'chan85' 'chan86' 'chan87' 'chan88' 'chan89' 'chan90' 'chan91'&#10; 'chan92' 'chan93' 'chan94' 'chan95' 'chan96']" />
          <attvalue for="7" value="&lt;[125.0,125.0];[126.0,126.0]&gt;" />
        </attvalues>
      </node>
      <node id="urn:fz-juelich.de:alpaca:object:Python:neo.core.analogsignal.AnalogSignal:1d28184e44cf7b125f93a18ca054c73e3cc49a4b" label="AnalogSignal">
        <attvalues>
          <attvalue for="0" value="object" />
          <attvalue for="1" value="1d28184e44cf7b125f93a18ca054c73e3cc49a4b" />
          <attvalue for="2" value="neo.core.analogsignal.AnalogSignal" />
          <attvalue for="13" value="(15000, 94)" />
          <attvalue for="15" value="30000.0 Hz" />
          <attvalue for="8" value="528.4360666666666 s" />
          <attvalue for="9" value="528.9360666666666 s" />
          <attvalue for="3" value="Continuous raw neuronal recordings sampled at high resolution" />
          <attvalue for="5" value="None" />
          <attvalue for="4" value="NeuralTimeSeriesRaw" />
          <attvalue for="16" value="1.0 uV" />
          <attvalue for="14" value="float64" />
          <attvalue for="17" value="['chan1' 'chan3' 'chan5' 'chan6' 'chan7' 'chan8' 'chan9' 'chan10' 'chan11'&#10; 'chan12' 'chan13' 'chan14' 'chan15' 'chan16' 'chan17' 'chan18' 'chan19'&#10; 'chan20' 'chan21' 'chan22' 'chan23' 'chan24' 'chan25' 'chan26' 'chan27'&#10; 'chan28' 'chan29' 'chan30' 'chan31' 'chan32' 'chan33' 'chan34' 'chan35'&#10; 'chan36' 'chan37' 'chan38' 'chan39' 'chan40' 'chan41' 'chan42' 'chan43'&#10; 'chan44' 'chan45' 'chan46' 'chan47' 'chan48' 'chan49' 'chan50' 'chan51'&#10; 'chan52' 'chan53' 'chan54' 'chan55' 'chan56' 'chan57' 'chan58' 'chan59'&#10; 'chan60' 'chan61' 'chan62' 'chan63' 'chan64' 'chan65' 'chan66' 'chan67'&#10; 'chan68' 'chan69' 'chan70' 'chan71' 'chan72' 'chan73' 'chan74' 'chan75'&#10; 'chan76' 'chan77' 'chan78' 'chan79' 'chan80' 'chan81' 'chan82' 'chan83'&#10; 'chan84' 'chan85' 'chan86' 'chan87' 'chan88' 'chan89' 'chan90' 'chan91'&#10; 'chan92' 'chan93' 'chan94' 'chan95' 'chan96']" />
          <attvalue for="7" value="&lt;[469.0,469.0];[470.0,470.0]&gt;" />
        </attvalues>
      </node>
      <node id="urn:fz-juelich.de:alpaca:object:Python:neo.core.analogsignal.AnalogSignal:1e9b5b60a6e4d12f52e92cf4f5d9da82f495dea2" label="AnalogSignal">
        <attvalues>
          <attvalue for="0" value="object" />
          <attvalue for="1" value="1e9b5b60a6e4d12f52e92cf4f5d9da82f495dea2" />
          <attvalue for="2" value="neo.core.analogsignal.AnalogSignal" />
          <attvalue for="9" value="426.2607666666667 s" />
          <attvalue for="14" value="float32" />
          <attvalue for="4" value="NeuralTimeSeriesRaw" />
          <attvalue for="8" value="425.7607666666667 s" />
          <attvalue for="5" value="None" />
          <attvalue for="3" value="Continuous raw neuronal recordings sampled at high resolution" />
          <attvalue for="16" value="1.0 uV" />
          <attvalue for="15" value="30000.0 Hz" />
          <attvalue for="13" value="(15000, 94)" />
          <attvalue for="17" value="['chan1' 'chan3' 'chan5' 'chan6' 'chan7' 'chan8' 'chan9' 'chan10' 'chan11'&#10; 'chan12' 'chan13' 'chan14' 'chan15' 'chan16' 'chan17' 'chan18' 'chan19'&#10; 'chan20' 'chan21' 'chan22' 'chan23' 'chan24' 'chan25' 'chan26' 'chan27'&#10; 'chan28' 'chan29' 'chan30' 'chan31' 'chan32' 'chan33' 'chan34' 'chan35'&#10; 'chan36' 'chan37' 'chan38' 'chan39' 'chan40' 'chan41' 'chan42' 'chan43'&#10; 'chan44' 'chan45' 'chan46' 'chan47' 'chan48' 'chan49' 'chan50' 'chan51'&#10; 'chan52' 'chan53' 'chan54' 'chan55' 'chan56' 'chan57' 'chan58' 'chan59'&#10; 'chan60' 'chan61' 'chan62' 'chan63' 'chan64' 'chan65' 'chan66' 'chan67'&#10; 'chan68' 'chan69' 'chan70' 'chan71' 'chan72' 'chan73' 'chan74' 'chan75'&#10; 'chan76' 'chan77' 'chan78' 'chan79' 'chan80' 'chan81' 'chan82' 'chan83'&#10; 'chan84' 'chan85' 'chan86' 'chan87' 'chan88' 'chan89' 'chan90' 'chan91'&#10; 'chan92' 'chan93' 'chan94' 'chan95' 'chan96']" />
          <attvalue for="7" value="&lt;[254.0,254.0];[255.0,255.0]&gt;" />
        </attvalues>
      </node>
      <node id="urn:fz-juelich.de:alpaca:object:Python:neo.core.analogsignal.AnalogSignal:1f12344d01e1e19c123baa88a2e720cb20c0651d" label="AnalogSignal">
        <attvalues>
          <attvalue for="0" value="object" />
          <attvalue for="1" value="1f12344d01e1e19c123baa88a2e720cb20c0651d" />
          <attvalue for="2" value="neo.core.analogsignal.AnalogSignal" />
          <attvalue for="9" value="382.1265 s" />
          <attvalue for="13" value="(15000, 94)" />
          <attvalue for="15" value="30000.0 Hz" />
          <attvalue for="4" value="NeuralTimeSeriesRaw" />
          <attvalue for="8" value="381.6265 s" />
          <attvalue for="16" value="1.0 uV" />
          <attvalue for="3" value="Continuous raw neuronal recordings sampled at high resolution" />
          <attvalue for="5" value="None" />
          <attvalue for="14" value="float32" />
          <attvalue for="17" value="['chan1' 'chan3' 'chan5' 'chan6' 'chan7' 'chan8' 'chan9' 'chan10' 'chan11'&#10; 'chan12' 'chan13' 'chan14' 'chan15' 'chan16' 'chan17' 'chan18' 'chan19'&#10; 'chan20' 'chan21' 'chan22' 'chan23' 'chan24' 'chan25' 'chan26' 'chan27'&#10; 'chan28' 'chan29' 'chan30' 'chan31' 'chan32' 'chan33' 'chan34' 'chan35'&#10; 'chan36' 'chan37' 'chan38' 'chan39' 'chan40' 'chan41' 'chan42' 'chan43'&#10; 'chan44' 'chan45' 'chan46' 'chan47' 'chan48' 'chan49' 'chan50' 'chan51'&#10; 'chan52' 'chan53' 'chan54' 'chan55' 'chan56' 'chan57' 'chan58' 'chan59'&#10; 'chan60' 'chan61' 'chan62' 'chan63' 'chan64' 'chan65' 'chan66' 'chan67'&#10; 'chan68' 'chan69' 'chan70' 'chan71' 'chan72' 'chan73' 'chan74' 'chan75'&#10; 'chan76' 'chan77' 'chan78' 'chan79' 'chan80' 'chan81' 'chan82' 'chan83'&#10; 'chan84' 'chan85' 'chan86' 'chan87' 'chan88' 'chan89' 'chan90' 'chan91'&#10; 'chan92' 'chan93' 'chan94' 'chan95' 'chan96']" />
          <attvalue for="7" value="&lt;[637.0,637.0];[638.0,638.0]&gt;" />
        </attvalues>
      </node>
      <node id="urn:fz-juelich.de:alpaca:object:Python:neo.core.analogsignal.AnalogSignal:1f1da87a2541594346def1d6ab49b58ff0d8414a" label="AnalogSignal">
        <attvalues>
          <attvalue for="0" value="object" />
          <attvalue for="1" value="1f1da87a2541594346def1d6ab49b58ff0d8414a" />
          <attvalue for="2" value="neo.core.analogsignal.AnalogSignal" />
          <attvalue for="16" value="1.0 uV" />
          <attvalue for="4" value="NeuralTimeSeriesRaw" />
          <attvalue for="15" value="30000.0 Hz" />
          <attvalue for="8" value="690.1219666666667 s" />
          <attvalue for="14" value="float64" />
          <attvalue for="9" value="690.6219666666667 s" />
          <attvalue for="5" value="None" />
          <attvalue for="3" value="Continuous raw neuronal recordings sampled at high resolution" />
          <attvalue for="13" value="(15000, 96)" />
          <attvalue for="17" value="['chan1' 'chan2' 'chan3' 'chan4' 'chan5' 'chan6' 'chan7' 'chan8' 'chan9'&#10; 'chan10' 'chan11' 'chan12' 'chan13' 'chan14' 'chan15' 'chan16' 'chan17'&#10; 'chan18' 'chan19' 'chan20' 'chan21' 'chan22' 'chan23' 'chan24' 'chan25'&#10; 'chan26' 'chan27' 'chan28' 'chan29' 'chan30' 'chan31' 'chan32' 'chan33'&#10; 'chan34' 'chan35' 'chan36' 'chan37' 'chan38' 'chan39' 'chan40' 'chan41'&#10; 'chan42' 'chan43' 'chan44' 'chan45' 'chan46' 'chan47' 'chan48' 'chan49'&#10; 'chan50' 'chan51' 'chan52' 'chan53' 'chan54' 'chan55' 'chan56' 'chan57'&#10; 'chan58' 'chan59' 'chan60' 'chan61' 'chan62' 'chan63' 'chan64' 'chan65'&#10; 'chan66' 'chan67' 'chan68' 'chan69' 'chan70' 'chan71' 'chan72' 'chan73'&#10; 'chan74' 'chan75' 'chan76' 'chan77' 'chan78' 'chan79' 'chan80' 'chan81'&#10; 'chan82' 'chan83' 'chan84' 'chan85' 'chan86' 'chan87' 'chan88' 'chan89'&#10; 'chan90' 'chan91' 'chan92' 'chan93' 'chan94' 'chan95' 'chan96']" />
          <attvalue for="7" value="&lt;[674.0,674.0];[675.0,675.0]&gt;" />
        </attvalues>
      </node>
      <node id="urn:fz-juelich.de:alpaca:object:Python:neo.core.analogsignal.AnalogSignal:1f42f6710268b33aa6f6b36c8db82976825e658a" label="AnalogSignal">
        <attvalues>
          <attvalue for="0" value="object" />
          <attvalue for="1" value="1f42f6710268b33aa6f6b36c8db82976825e658a" />
          <attvalue for="2" value="neo.core.analogsignal.AnalogSignal" />
          <attvalue for="14" value="float64" />
          <attvalue for="16" value="1.0 uV" />
          <attvalue for="9" value="402.6245666666667 s" />
          <attvalue for="3" value="Continuous raw neuronal recordings sampled at high resolution" />
          <attvalue for="15" value="30000.0 Hz" />
          <attvalue for="8" value="402.1245666666667 s" />
          <attvalue for="4" value="NeuralTimeSeriesRaw" />
          <attvalue for="5" value="None" />
          <attvalue for="13" value="(15000, 94)" />
          <attvalue for="17" value="['chan1' 'chan3' 'chan5' 'chan6' 'chan7' 'chan8' 'chan9' 'chan10' 'chan11'&#10; 'chan12' 'chan13' 'chan14' 'chan15' 'chan16' 'chan17' 'chan18' 'chan19'&#10; 'chan20' 'chan21' 'chan22' 'chan23' 'chan24' 'chan25' 'chan26' 'chan27'&#10; 'chan28' 'chan29' 'chan30' 'chan31' 'chan32' 'chan33' 'chan34' 'chan35'&#10; 'chan36' 'chan37' 'chan38' 'chan39' 'chan40' 'chan41' 'chan42' 'chan43'&#10; 'chan44' 'chan45' 'chan46' 'chan47' 'chan48' 'chan49' 'chan50' 'chan51'&#10; 'chan52' 'chan53' 'chan54' 'chan55' 'chan56' 'chan57' 'chan58' 'chan59'&#10; 'chan60' 'chan61' 'chan62' 'chan63' 'chan64' 'chan65' 'chan66' 'chan67'&#10; 'chan68' 'chan69' 'chan70' 'chan71' 'chan72' 'chan73' 'chan74' 'chan75'&#10; 'chan76' 'chan77' 'chan78' 'chan79' 'chan80' 'chan81' 'chan82' 'chan83'&#10; 'chan84' 'chan85' 'chan86' 'chan87' 'chan88' 'chan89' 'chan90' 'chan91'&#10; 'chan92' 'chan93' 'chan94' 'chan95' 'chan96']" />
          <attvalue for="7" value="&lt;[439.0,439.0];[440.0,440.0]&gt;" />
        </attvalues>
      </node>
      <node id="urn:fz-juelich.de:alpaca:object:Python:neo.core.analogsignal.AnalogSignal:2002b2738aa2e84e2b52abb8b588086d29289966" label="AnalogSignal">
        <attvalues>
          <attvalue for="0" value="object" />
          <attvalue for="1" value="2002b2738aa2e84e2b52abb8b588086d29289966" />
          <attvalue for="2" value="neo.core.analogsignal.AnalogSignal" />
          <attvalue for="13" value="(15000, 96)" />
          <attvalue for="8" value="702.3229666666667 s" />
          <attvalue for="16" value="1.0 uV" />
          <attvalue for="5" value="None" />
          <attvalue for="9" value="702.8229666666667 s" />
          <attvalue for="14" value="float64" />
          <attvalue for="3" value="Continuous raw neuronal recordings sampled at high resolution" />
          <attvalue for="4" value="NeuralTimeSeriesRaw" />
          <attvalue for="15" value="30000.0 Hz" />
          <attvalue for="17" value="['chan1' 'chan2' 'chan3' 'chan4' 'chan5' 'chan6' 'chan7' 'chan8' 'chan9'&#10; 'chan10' 'chan11' 'chan12' 'chan13' 'chan14' 'chan15' 'chan16' 'chan17'&#10; 'chan18' 'chan19' 'chan20' 'chan21' 'chan22' 'chan23' 'chan24' 'chan25'&#10; 'chan26' 'chan27' 'chan28' 'chan29' 'chan30' 'chan31' 'chan32' 'chan33'&#10; 'chan34' 'chan35' 'chan36' 'chan37' 'chan38' 'chan39' 'chan40' 'chan41'&#10; 'chan42' 'chan43' 'chan44' 'chan45' 'chan46' 'chan47' 'chan48' 'chan49'&#10; 'chan50' 'chan51' 'chan52' 'chan53' 'chan54' 'chan55' 'chan56' 'chan57'&#10; 'chan58' 'chan59' 'chan60' 'chan61' 'chan62' 'chan63' 'chan64' 'chan65'&#10; 'chan66' 'chan67' 'chan68' 'chan69' 'chan70' 'chan71' 'chan72' 'chan73'&#10; 'chan74' 'chan75' 'chan76' 'chan77' 'chan78' 'chan79' 'chan80' 'chan81'&#10; 'chan82' 'chan83' 'chan84' 'chan85' 'chan86' 'chan87' 'chan88' 'chan89'&#10; 'chan90' 'chan91' 'chan92' 'chan93' 'chan94' 'chan95' 'chan96']" />
          <attvalue for="7" value="&lt;[490.0,490.0];[491.0,491.0]&gt;" />
        </attvalues>
      </node>
      <node id="urn:fz-juelich.de:alpaca:object:Python:neo.core.analogsignal.AnalogSignal:21348c7068b9c8e889381b19eb7522c1731c4b2b" label="AnalogSignal">
        <attvalues>
          <attvalue for="0" value="object" />
          <attvalue for="1" value="21348c7068b9c8e889381b19eb7522c1731c4b2b" />
          <attvalue for="2" value="neo.core.analogsignal.AnalogSignal" />
          <attvalue for="5" value="None" />
          <attvalue for="9" value="701.5358 s" />
          <attvalue for="15" value="30000.0 Hz" />
          <attvalue for="3" value="Continuous raw neuronal recordings sampled at high resolution" />
          <attvalue for="4" value="NeuralTimeSeriesRaw" />
          <attvalue for="16" value="1.0 uV" />
          <attvalue for="8" value="701.0358 s" />
          <attvalue for="14" value="float32" />
          <attvalue for="13" value="(15000, 94)" />
          <attvalue for="17" value="['chan1' 'chan3' 'chan5' 'chan6' 'chan7' 'chan8' 'chan9' 'chan10' 'chan11'&#10; 'chan12' 'chan13' 'chan14' 'chan15' 'chan16' 'chan17' 'chan18' 'chan19'&#10; 'chan20' 'chan21' 'chan22' 'chan23' 'chan24' 'chan25' 'chan26' 'chan27'&#10; 'chan28' 'chan29' 'chan30' 'chan31' 'chan32' 'chan33' 'chan34' 'chan35'&#10; 'chan36' 'chan37' 'chan38' 'chan39' 'chan40' 'chan41' 'chan42' 'chan43'&#10; 'chan44' 'chan45' 'chan46' 'chan47' 'chan48' 'chan49' 'chan50' 'chan51'&#10; 'chan52' 'chan53' 'chan54' 'chan55' 'chan56' 'chan57' 'chan58' 'chan59'&#10; 'chan60' 'chan61' 'chan62' 'chan63' 'chan64' 'chan65' 'chan66' 'chan67'&#10; 'chan68' 'chan69' 'chan70' 'chan71' 'chan72' 'chan73' 'chan74' 'chan75'&#10; 'chan76' 'chan77' 'chan78' 'chan79' 'chan80' 'chan81' 'chan82' 'chan83'&#10; 'chan84' 'chan85' 'chan86' 'chan87' 'chan88' 'chan89' 'chan90' 'chan91'&#10; 'chan92' 'chan93' 'chan94' 'chan95' 'chan96']" />
          <attvalue for="7" value="&lt;[324.0,324.0];[325.0,325.0]&gt;" />
        </attvalues>
      </node>
      <node id="urn:fz-juelich.de:alpaca:object:Python:neo.core.analogsignal.AnalogSignal:223bd281ef7d0e41750619512d1f45decd9f2a50" label="AnalogSignal">
        <attvalues>
          <attvalue for="0" value="object" />
          <attvalue for="1" value="223bd281ef7d0e41750619512d1f45decd9f2a50" />
          <attvalue for="2" value="neo.core.analogsignal.AnalogSignal" />
          <attvalue for="14" value="float32" />
          <attvalue for="15" value="30000.0 Hz" />
          <attvalue for="8" value="334.7243 s" />
          <attvalue for="4" value="NeuralTimeSeriesRaw" />
          <attvalue for="3" value="Continuous raw neuronal recordings sampled at high resolution" />
          <attvalue for="13" value="(15000, 94)" />
          <attvalue for="5" value="None" />
          <attvalue for="16" value="1.0 uV" />
          <attvalue for="9" value="335.2243 s" />
          <attvalue for="17" value="['chan1' 'chan3' 'chan5' 'chan6' 'chan7' 'chan8' 'chan9' 'chan10' 'chan11'&#10; 'chan12' 'chan13' 'chan14' 'chan15' 'chan16' 'chan17' 'chan18' 'chan19'&#10; 'chan20' 'chan21' 'chan22' 'chan23' 'chan24' 'chan25' 'chan26' 'chan27'&#10; 'chan28' 'chan29' 'chan30' 'chan31' 'chan32' 'chan33' 'chan34' 'chan35'&#10; 'chan36' 'chan37' 'chan38' 'chan39' 'chan40' 'chan41' 'chan42' 'chan43'&#10; 'chan44' 'chan45' 'chan46' 'chan47' 'chan48' 'chan49' 'chan50' 'chan51'&#10; 'chan52' 'chan53' 'chan54' 'chan55' 'chan56' 'chan57' 'chan58' 'chan59'&#10; 'chan60' 'chan61' 'chan62' 'chan63' 'chan64' 'chan65' 'chan66' 'chan67'&#10; 'chan68' 'chan69' 'chan70' 'chan71' 'chan72' 'chan73' 'chan74' 'chan75'&#10; 'chan76' 'chan77' 'chan78' 'chan79' 'chan80' 'chan81' 'chan82' 'chan83'&#10; 'chan84' 'chan85' 'chan86' 'chan87' 'chan88' 'chan89' 'chan90' 'chan91'&#10; 'chan92' 'chan93' 'chan94' 'chan95' 'chan96']" />
          <attvalue for="7" value="&lt;[627.0,627.0];[628.0,628.0]&gt;" />
        </attvalues>
      </node>
      <node id="urn:fz-juelich.de:alpaca:object:Python:neo.core.analogsignal.AnalogSignal:2422d593d7126c51faa0549dad611243339ce0b3" label="AnalogSignal">
        <attvalues>
          <attvalue for="0" value="object" />
          <attvalue for="1" value="2422d593d7126c51faa0549dad611243339ce0b3" />
          <attvalue for="2" value="neo.core.analogsignal.AnalogSignal" />
          <attvalue for="3" value="Continuous raw neuronal recordings sampled at high resolution" />
          <attvalue for="9" value="628.3280000000001 s" />
          <attvalue for="4" value="NeuralTimeSeriesRaw" />
          <attvalue for="15" value="30000.0 Hz" />
          <attvalue for="13" value="(15000, 96)" />
          <attvalue for="14" value="float64" />
          <attvalue for="16" value="1.0 uV" />
          <attvalue for="5" value="None" />
          <attvalue for="8" value="627.8280000000001 s" />
          <attvalue for="17" value="['chan1' 'chan2' 'chan3' 'chan4' 'chan5' 'chan6' 'chan7' 'chan8' 'chan9'&#10; 'chan10' 'chan11' 'chan12' 'chan13' 'chan14' 'chan15' 'chan16' 'chan17'&#10; 'chan18' 'chan19' 'chan20' 'chan21' 'chan22' 'chan23' 'chan24' 'chan25'&#10; 'chan26' 'chan27' 'chan28' 'chan29' 'chan30' 'chan31' 'chan32' 'chan33'&#10; 'chan34' 'chan35' 'chan36' 'chan37' 'chan38' 'chan39' 'chan40' 'chan41'&#10; 'chan42' 'chan43' 'chan44' 'chan45' 'chan46' 'chan47' 'chan48' 'chan49'&#10; 'chan50' 'chan51' 'chan52' 'chan53' 'chan54' 'chan55' 'chan56' 'chan57'&#10; 'chan58' 'chan59' 'chan60' 'chan61' 'chan62' 'chan63' 'chan64' 'chan65'&#10; 'chan66' 'chan67' 'chan68' 'chan69' 'chan70' 'chan71' 'chan72' 'chan73'&#10; 'chan74' 'chan75' 'chan76' 'chan77' 'chan78' 'chan79' 'chan80' 'chan81'&#10; 'chan82' 'chan83' 'chan84' 'chan85' 'chan86' 'chan87' 'chan88' 'chan89'&#10; 'chan90' 'chan91' 'chan92' 'chan93' 'chan94' 'chan95' 'chan96']" />
          <attvalue for="7" value="&lt;[291.0,291.0];[292.0,292.0]&gt;" />
        </attvalues>
      </node>
      <node id="urn:fz-juelich.de:alpaca:object:Python:neo.core.analogsignal.AnalogSignal:246916f4ff18b46cd87c5e4305993344504651f7" label="AnalogSignal">
        <attvalues>
          <attvalue for="0" value="object" />
          <attvalue for="1" value="246916f4ff18b46cd87c5e4305993344504651f7" />
          <attvalue for="2" value="neo.core.analogsignal.AnalogSignal" />
          <attvalue for="4" value="NeuralTimeSeriesRaw" />
          <attvalue for="15" value="30000.0 Hz" />
          <attvalue for="8" value="199.94823333333335 s" />
          <attvalue for="3" value="Continuous raw neuronal recordings sampled at high resolution" />
          <attvalue for="13" value="(15000, 94)" />
          <attvalue for="16" value="1.0 uV" />
          <attvalue for="5" value="None" />
          <attvalue for="9" value="200.44823333333335 s" />
          <attvalue for="14" value="float32" />
          <attvalue for="17" value="['chan1' 'chan3' 'chan5' 'chan6' 'chan7' 'chan8' 'chan9' 'chan10' 'chan11'&#10; 'chan12' 'chan13' 'chan14' 'chan15' 'chan16' 'chan17' 'chan18' 'chan19'&#10; 'chan20' 'chan21' 'chan22' 'chan23' 'chan24' 'chan25' 'chan26' 'chan27'&#10; 'chan28' 'chan29' 'chan30' 'chan31' 'chan32' 'chan33' 'chan34' 'chan35'&#10; 'chan36' 'chan37' 'chan38' 'chan39' 'chan40' 'chan41' 'chan42' 'chan43'&#10; 'chan44' 'chan45' 'chan46' 'chan47' 'chan48' 'chan49' 'chan50' 'chan51'&#10; 'chan52' 'chan53' 'chan54' 'chan55' 'chan56' 'chan57' 'chan58' 'chan59'&#10; 'chan60' 'chan61' 'chan62' 'chan63' 'chan64' 'chan65' 'chan66' 'chan67'&#10; 'chan68' 'chan69' 'chan70' 'chan71' 'chan72' 'chan73' 'chan74' 'chan75'&#10; 'chan76' 'chan77' 'chan78' 'chan79' 'chan80' 'chan81' 'chan82' 'chan83'&#10; 'chan84' 'chan85' 'chan86' 'chan87' 'chan88' 'chan89' 'chan90' 'chan91'&#10; 'chan92' 'chan93' 'chan94' 'chan95' 'chan96']" />
          <attvalue for="7" value="&lt;[229.0,229.0];[230.0,230.0]&gt;" />
        </attvalues>
      </node>
      <node id="urn:fz-juelich.de:alpaca:object:Python:neo.core.analogsignal.AnalogSignal:24faefaaf6484d21cb9df1c913a5a943912c4255" label="AnalogSignal">
        <attvalues>
          <attvalue for="0" value="object" />
          <attvalue for="1" value="24faefaaf6484d21cb9df1c913a5a943912c4255" />
          <attvalue for="2" value="neo.core.analogsignal.AnalogSignal" />
          <attvalue for="15" value="30000.0 Hz" />
          <attvalue for="13" value="(15000, 94)" />
          <attvalue for="9" value="40.48773333333334 s" />
          <attvalue for="16" value="1.0 uV" />
          <attvalue for="4" value="NeuralTimeSeriesRaw" />
          <attvalue for="5" value="None" />
          <attvalue for="3" value="Continuous raw neuronal recordings sampled at high resolution" />
          <attvalue for="8" value="39.98773333333334 s" />
          <attvalue for="14" value="float32" />
          <attvalue for="17" value="['chan1' 'chan3' 'chan5' 'chan6' 'chan7' 'chan8' 'chan9' 'chan10' 'chan11'&#10; 'chan12' 'chan13' 'chan14' 'chan15' 'chan16' 'chan17' 'chan18' 'chan19'&#10; 'chan20' 'chan21' 'chan22' 'chan23' 'chan24' 'chan25' 'chan26' 'chan27'&#10; 'chan28' 'chan29' 'chan30' 'chan31' 'chan32' 'chan33' 'chan34' 'chan35'&#10; 'chan36' 'chan37' 'chan38' 'chan39' 'chan40' 'chan41' 'chan42' 'chan43'&#10; 'chan44' 'chan45' 'chan46' 'chan47' 'chan48' 'chan49' 'chan50' 'chan51'&#10; 'chan52' 'chan53' 'chan54' 'chan55' 'chan56' 'chan57' 'chan58' 'chan59'&#10; 'chan60' 'chan61' 'chan62' 'chan63' 'chan64' 'chan65' 'chan66' 'chan67'&#10; 'chan68' 'chan69' 'chan70' 'chan71' 'chan72' 'chan73' 'chan74' 'chan75'&#10; 'chan76' 'chan77' 'chan78' 'chan79' 'chan80' 'chan81' 'chan82' 'chan83'&#10; 'chan84' 'chan85' 'chan86' 'chan87' 'chan88' 'chan89' 'chan90' 'chan91'&#10; 'chan92' 'chan93' 'chan94' 'chan95' 'chan96']" />
          <attvalue for="7" value="&lt;[174.0,174.0];[175.0,175.0]&gt;" />
        </attvalues>
      </node>
      <node id="urn:fz-juelich.de:alpaca:object:Python:neo.core.analogsignal.AnalogSignal:2504451ca12403a226dda786a2ce1579e2bd7a6d" label="AnalogSignal">
        <attvalues>
          <attvalue for="0" value="object" />
          <attvalue for="1" value="2504451ca12403a226dda786a2ce1579e2bd7a6d" />
          <attvalue for="2" value="neo.core.analogsignal.AnalogSignal" />
          <attvalue for="9" value="281.2921666666667 s" />
          <attvalue for="4" value="NeuralTimeSeriesRaw" />
          <attvalue for="5" value="None" />
          <attvalue for="13" value="(15000, 94)" />
          <attvalue for="15" value="30000.0 Hz" />
          <attvalue for="3" value="Continuous raw neuronal recordings sampled at high resolution" />
          <attvalue for="8" value="280.7921666666667 s" />
          <attvalue for="16" value="1.0 uV" />
          <attvalue for="14" value="float32" />
          <attvalue for="17" value="['chan1' 'chan3' 'chan5' 'chan6' 'chan7' 'chan8' 'chan9' 'chan10' 'chan11'&#10; 'chan12' 'chan13' 'chan14' 'chan15' 'chan16' 'chan17' 'chan18' 'chan19'&#10; 'chan20' 'chan21' 'chan22' 'chan23' 'chan24' 'chan25' 'chan26' 'chan27'&#10; 'chan28' 'chan29' 'chan30' 'chan31' 'chan32' 'chan33' 'chan34' 'chan35'&#10; 'chan36' 'chan37' 'chan38' 'chan39' 'chan40' 'chan41' 'chan42' 'chan43'&#10; 'chan44' 'chan45' 'chan46' 'chan47' 'chan48' 'chan49' 'chan50' 'chan51'&#10; 'chan52' 'chan53' 'chan54' 'chan55' 'chan56' 'chan57' 'chan58' 'chan59'&#10; 'chan60' 'chan61' 'chan62' 'chan63' 'chan64' 'chan65' 'chan66' 'chan67'&#10; 'chan68' 'chan69' 'chan70' 'chan71' 'chan72' 'chan73' 'chan74' 'chan75'&#10; 'chan76' 'chan77' 'chan78' 'chan79' 'chan80' 'chan81' 'chan82' 'chan83'&#10; 'chan84' 'chan85' 'chan86' 'chan87' 'chan88' 'chan89' 'chan90' 'chan91'&#10; 'chan92' 'chan93' 'chan94' 'chan95' 'chan96']" />
          <attvalue for="7" value="&lt;[30.0,30.0];[31.0,31.0]&gt;" />
        </attvalues>
      </node>
      <node id="urn:fz-juelich.de:alpaca:object:Python:neo.core.analogsignal.AnalogSignal:256c320ce79513c6233fd30191e816aff4bad986" label="AnalogSignal">
        <attvalues>
          <attvalue for="0" value="object" />
          <attvalue for="1" value="256c320ce79513c6233fd30191e816aff4bad986" />
          <attvalue for="2" value="neo.core.analogsignal.AnalogSignal" />
          <attvalue for="9" value="385.9216333333334 s" />
          <attvalue for="15" value="30000.0 Hz" />
          <attvalue for="16" value="1.0 uV" />
          <attvalue for="14" value="float64" />
          <attvalue for="13" value="(15000, 94)" />
          <attvalue for="5" value="None" />
          <attvalue for="4" value="NeuralTimeSeriesRaw" />
          <attvalue for="8" value="385.4216333333334 s" />
          <attvalue for="3" value="Continuous raw neuronal recordings sampled at high resolution" />
          <attvalue for="17" value="['chan1' 'chan3' 'chan5' 'chan6' 'chan7' 'chan8' 'chan9' 'chan10' 'chan11'&#10; 'chan12' 'chan13' 'chan14' 'chan15' 'chan16' 'chan17' 'chan18' 'chan19'&#10; 'chan20' 'chan21' 'chan22' 'chan23' 'chan24' 'chan25' 'chan26' 'chan27'&#10; 'chan28' 'chan29' 'chan30' 'chan31' 'chan32' 'chan33' 'chan34' 'chan35'&#10; 'chan36' 'chan37' 'chan38' 'chan39' 'chan40' 'chan41' 'chan42' 'chan43'&#10; 'chan44' 'chan45' 'chan46' 'chan47' 'chan48' 'chan49' 'chan50' 'chan51'&#10; 'chan52' 'chan53' 'chan54' 'chan55' 'chan56' 'chan57' 'chan58' 'chan59'&#10; 'chan60' 'chan61' 'chan62' 'chan63' 'chan64' 'chan65' 'chan66' 'chan67'&#10; 'chan68' 'chan69' 'chan70' 'chan71' 'chan72' 'chan73' 'chan74' 'chan75'&#10; 'chan76' 'chan77' 'chan78' 'chan79' 'chan80' 'chan81' 'chan82' 'chan83'&#10; 'chan84' 'chan85' 'chan86' 'chan87' 'chan88' 'chan89' 'chan90' 'chan91'&#10; 'chan92' 'chan93' 'chan94' 'chan95' 'chan96']" />
          <attvalue for="7" value="&lt;[66.0,66.0];[67.0,67.0]&gt;" />
        </attvalues>
      </node>
      <node id="urn:fz-juelich.de:alpaca:object:Python:neo.core.analogsignal.AnalogSignal:2586e9b46b7f68ce836571fb89ee3130f425c9a5" label="AnalogSignal">
        <attvalues>
          <attvalue for="0" value="object" />
          <attvalue for="1" value="2586e9b46b7f68ce836571fb89ee3130f425c9a5" />
          <attvalue for="2" value="neo.core.analogsignal.AnalogSignal" />
          <attvalue for="4" value="NeuralTimeSeriesRaw" />
          <attvalue for="16" value="1.0 uV" />
          <attvalue for="15" value="30000.0 Hz" />
          <attvalue for="13" value="(15000, 94)" />
          <attvalue for="9" value="385.9216333333334 s" />
          <attvalue for="3" value="Continuous raw neuronal recordings sampled at high resolution" />
          <attvalue for="8" value="385.4216333333334 s" />
          <attvalue for="5" value="None" />
          <attvalue for="14" value="float32" />
          <attvalue for="17" value="['chan1' 'chan3' 'chan5' 'chan6' 'chan7' 'chan8' 'chan9' 'chan10' 'chan11'&#10; 'chan12' 'chan13' 'chan14' 'chan15' 'chan16' 'chan17' 'chan18' 'chan19'&#10; 'chan20' 'chan21' 'chan22' 'chan23' 'chan24' 'chan25' 'chan26' 'chan27'&#10; 'chan28' 'chan29' 'chan30' 'chan31' 'chan32' 'chan33' 'chan34' 'chan35'&#10; 'chan36' 'chan37' 'chan38' 'chan39' 'chan40' 'chan41' 'chan42' 'chan43'&#10; 'chan44' 'chan45' 'chan46' 'chan47' 'chan48' 'chan49' 'chan50' 'chan51'&#10; 'chan52' 'chan53' 'chan54' 'chan55' 'chan56' 'chan57' 'chan58' 'chan59'&#10; 'chan60' 'chan61' 'chan62' 'chan63' 'chan64' 'chan65' 'chan66' 'chan67'&#10; 'chan68' 'chan69' 'chan70' 'chan71' 'chan72' 'chan73' 'chan74' 'chan75'&#10; 'chan76' 'chan77' 'chan78' 'chan79' 'chan80' 'chan81' 'chan82' 'chan83'&#10; 'chan84' 'chan85' 'chan86' 'chan87' 'chan88' 'chan89' 'chan90' 'chan91'&#10; 'chan92' 'chan93' 'chan94' 'chan95' 'chan96']" />
          <attvalue for="7" value="&lt;[65.0,65.0];[66.0,66.0]&gt;" />
        </attvalues>
      </node>
      <node id="urn:fz-juelich.de:alpaca:object:Python:neo.core.analogsignal.AnalogSignal:26d7b893f8907c60e6a43ccf62a1f05712572f78" label="AnalogSignal">
        <attvalues>
          <attvalue for="0" value="object" />
          <attvalue for="1" value="26d7b893f8907c60e6a43ccf62a1f05712572f78" />
          <attvalue for="2" value="neo.core.analogsignal.AnalogSignal" />
          <attvalue for="5" value="None" />
          <attvalue for="16" value="1.0 uV" />
          <attvalue for="14" value="float64" />
          <attvalue for="15" value="30000.0 Hz" />
          <attvalue for="8" value="152.96016666666668 s" />
          <attvalue for="4" value="NeuralTimeSeriesRaw" />
          <attvalue for="13" value="(15000, 96)" />
          <attvalue for="3" value="Continuous raw neuronal recordings sampled at high resolution" />
          <attvalue for="9" value="153.46016666666668 s" />
          <attvalue for="17" value="['chan1' 'chan2' 'chan3' 'chan4' 'chan5' 'chan6' 'chan7' 'chan8' 'chan9'&#10; 'chan10' 'chan11' 'chan12' 'chan13' 'chan14' 'chan15' 'chan16' 'chan17'&#10; 'chan18' 'chan19' 'chan20' 'chan21' 'chan22' 'chan23' 'chan24' 'chan25'&#10; 'chan26' 'chan27' 'chan28' 'chan29' 'chan30' 'chan31' 'chan32' 'chan33'&#10; 'chan34' 'chan35' 'chan36' 'chan37' 'chan38' 'chan39' 'chan40' 'chan41'&#10; 'chan42' 'chan43' 'chan44' 'chan45' 'chan46' 'chan47' 'chan48' 'chan49'&#10; 'chan50' 'chan51' 'chan52' 'chan53' 'chan54' 'chan55' 'chan56' 'chan57'&#10; 'chan58' 'chan59' 'chan60' 'chan61' 'chan62' 'chan63' 'chan64' 'chan65'&#10; 'chan66' 'chan67' 'chan68' 'chan69' 'chan70' 'chan71' 'chan72' 'chan73'&#10; 'chan74' 'chan75' 'chan76' 'chan77' 'chan78' 'chan79' 'chan80' 'chan81'&#10; 'chan82' 'chan83' 'chan84' 'chan85' 'chan86' 'chan87' 'chan88' 'chan89'&#10; 'chan90' 'chan91' 'chan92' 'chan93' 'chan94' 'chan95' 'chan96']" />
          <attvalue for="7" value="&lt;[32.0,32.0];[33.0,33.0]&gt;" />
        </attvalues>
      </node>
      <node id="urn:fz-juelich.de:alpaca:object:Python:neo.core.analogsignal.AnalogSignal:26fdc91ecac6639c62f0af10f361769213f4a69b" label="AnalogSignal">
        <attvalues>
          <attvalue for="0" value="object" />
          <attvalue for="1" value="26fdc91ecac6639c62f0af10f361769213f4a69b" />
          <attvalue for="2" value="neo.core.analogsignal.AnalogSignal" />
          <attvalue for="5" value="None" />
          <attvalue for="9" value="616.3018000000001 s" />
          <attvalue for="14" value="float64" />
          <attvalue for="3" value="Continuous raw neuronal recordings sampled at high resolution" />
          <attvalue for="8" value="615.8018000000001 s" />
          <attvalue for="13" value="(15000, 96)" />
          <attvalue for="16" value="1.0 uV" />
          <attvalue for="15" value="30000.0 Hz" />
          <attvalue for="4" value="NeuralTimeSeriesRaw" />
          <attvalue for="17" value="['chan1' 'chan2' 'chan3' 'chan4' 'chan5' 'chan6' 'chan7' 'chan8' 'chan9'&#10; 'chan10' 'chan11' 'chan12' 'chan13' 'chan14' 'chan15' 'chan16' 'chan17'&#10; 'chan18' 'chan19' 'chan20' 'chan21' 'chan22' 'chan23' 'chan24' 'chan25'&#10; 'chan26' 'chan27' 'chan28' 'chan29' 'chan30' 'chan31' 'chan32' 'chan33'&#10; 'chan34' 'chan35' 'chan36' 'chan37' 'chan38' 'chan39' 'chan40' 'chan41'&#10; 'chan42' 'chan43' 'chan44' 'chan45' 'chan46' 'chan47' 'chan48' 'chan49'&#10; 'chan50' 'chan51' 'chan52' 'chan53' 'chan54' 'chan55' 'chan56' 'chan57'&#10; 'chan58' 'chan59' 'chan60' 'chan61' 'chan62' 'chan63' 'chan64' 'chan65'&#10; 'chan66' 'chan67' 'chan68' 'chan69' 'chan70' 'chan71' 'chan72' 'chan73'&#10; 'chan74' 'chan75' 'chan76' 'chan77' 'chan78' 'chan79' 'chan80' 'chan81'&#10; 'chan82' 'chan83' 'chan84' 'chan85' 'chan86' 'chan87' 'chan88' 'chan89'&#10; 'chan90' 'chan91' 'chan92' 'chan93' 'chan94' 'chan95' 'chan96']" />
          <attvalue for="7" value="&lt;[659.0,659.0];[660.0,660.0]&gt;" />
        </attvalues>
      </node>
      <node id="urn:fz-juelich.de:alpaca:object:Python:neo.core.analogsignal.AnalogSignal:27dad5e53228eba7d43056f5de6b7ab83527341d" label="AnalogSignal">
        <attvalues>
          <attvalue for="0" value="object" />
          <attvalue for="1" value="27dad5e53228eba7d43056f5de6b7ab83527341d" />
          <attvalue for="2" value="neo.core.analogsignal.AnalogSignal" />
          <attvalue for="4" value="NeuralTimeSeriesRaw" />
          <attvalue for="15" value="30000.0 Hz" />
          <attvalue for="16" value="1.0 uV" />
          <attvalue for="13" value="(15000, 94)" />
          <attvalue for="8" value="572.1026666666667 s" />
          <attvalue for="14" value="float64" />
          <attvalue for="9" value="572.6026666666667 s" />
          <attvalue for="5" value="None" />
          <attvalue for="3" value="Continuous raw neuronal recordings sampled at high resolution" />
          <attvalue for="17" value="['chan1' 'chan3' 'chan5' 'chan6' 'chan7' 'chan8' 'chan9' 'chan10' 'chan11'&#10; 'chan12' 'chan13' 'chan14' 'chan15' 'chan16' 'chan17' 'chan18' 'chan19'&#10; 'chan20' 'chan21' 'chan22' 'chan23' 'chan24' 'chan25' 'chan26' 'chan27'&#10; 'chan28' 'chan29' 'chan30' 'chan31' 'chan32' 'chan33' 'chan34' 'chan35'&#10; 'chan36' 'chan37' 'chan38' 'chan39' 'chan40' 'chan41' 'chan42' 'chan43'&#10; 'chan44' 'chan45' 'chan46' 'chan47' 'chan48' 'chan49' 'chan50' 'chan51'&#10; 'chan52' 'chan53' 'chan54' 'chan55' 'chan56' 'chan57' 'chan58' 'chan59'&#10; 'chan60' 'chan61' 'chan62' 'chan63' 'chan64' 'chan65' 'chan66' 'chan67'&#10; 'chan68' 'chan69' 'chan70' 'chan71' 'chan72' 'chan73' 'chan74' 'chan75'&#10; 'chan76' 'chan77' 'chan78' 'chan79' 'chan80' 'chan81' 'chan82' 'chan83'&#10; 'chan84' 'chan85' 'chan86' 'chan87' 'chan88' 'chan89' 'chan90' 'chan91'&#10; 'chan92' 'chan93' 'chan94' 'chan95' 'chan96']" />
          <attvalue for="7" value="&lt;[305.0,305.0];[306.0,306.0]&gt;" />
        </attvalues>
      </node>
      <node id="urn:fz-juelich.de:alpaca:object:Python:neo.core.analogsignal.AnalogSignal:28676271182459f60a7adec3ba9a8202257f6b5f" label="AnalogSignal">
        <attvalues>
          <attvalue for="0" value="object" />
          <attvalue for="1" value="28676271182459f60a7adec3ba9a8202257f6b5f" />
          <attvalue for="2" value="neo.core.analogsignal.AnalogSignal" />
          <attvalue for="5" value="None" />
          <attvalue for="15" value="30000.0 Hz" />
          <attvalue for="3" value="Continuous raw neuronal recordings sampled at high resolution" />
          <attvalue for="16" value="1.0 uV" />
          <attvalue for="9" value="326.1881666666667 s" />
          <attvalue for="8" value="325.6881666666667 s" />
          <attvalue for="14" value="float64" />
          <attvalue for="4" value="NeuralTimeSeriesRaw" />
          <attvalue for="13" value="(15000, 94)" />
          <attvalue for="17" value="['chan1' 'chan3' 'chan5' 'chan6' 'chan7' 'chan8' 'chan9' 'chan10' 'chan11'&#10; 'chan12' 'chan13' 'chan14' 'chan15' 'chan16' 'chan17' 'chan18' 'chan19'&#10; 'chan20' 'chan21' 'chan22' 'chan23' 'chan24' 'chan25' 'chan26' 'chan27'&#10; 'chan28' 'chan29' 'chan30' 'chan31' 'chan32' 'chan33' 'chan34' 'chan35'&#10; 'chan36' 'chan37' 'chan38' 'chan39' 'chan40' 'chan41' 'chan42' 'chan43'&#10; 'chan44' 'chan45' 'chan46' 'chan47' 'chan48' 'chan49' 'chan50' 'chan51'&#10; 'chan52' 'chan53' 'chan54' 'chan55' 'chan56' 'chan57' 'chan58' 'chan59'&#10; 'chan60' 'chan61' 'chan62' 'chan63' 'chan64' 'chan65' 'chan66' 'chan67'&#10; 'chan68' 'chan69' 'chan70' 'chan71' 'chan72' 'chan73' 'chan74' 'chan75'&#10; 'chan76' 'chan77' 'chan78' 'chan79' 'chan80' 'chan81' 'chan82' 'chan83'&#10; 'chan84' 'chan85' 'chan86' 'chan87' 'chan88' 'chan89' 'chan90' 'chan91'&#10; 'chan92' 'chan93' 'chan94' 'chan95' 'chan96']" />
          <attvalue for="7" value="&lt;[56.0,56.0];[57.0,57.0]&gt;" />
        </attvalues>
      </node>
      <node id="urn:fz-juelich.de:alpaca:object:Python:neo.core.analogsignal.AnalogSignal:29c5b500d19a4145341e407831b51388d9be39e0" label="AnalogSignal">
        <attvalues>
          <attvalue for="0" value="object" />
          <attvalue for="1" value="29c5b500d19a4145341e407831b51388d9be39e0" />
          <attvalue for="2" value="neo.core.analogsignal.AnalogSignal" />
          <attvalue for="14" value="float64" />
          <attvalue for="4" value="NeuralTimeSeriesRaw" />
          <attvalue for="8" value="920.1215000000001 s" />
          <attvalue for="3" value="Continuous raw neuronal recordings sampled at high resolution" />
          <attvalue for="15" value="30000.0 Hz" />
          <attvalue for="5" value="None" />
          <attvalue for="13" value="(15000, 96)" />
          <attvalue for="9" value="920.6215000000001 s" />
          <attvalue for="16" value="1.0 uV" />
          <attvalue for="17" value="['chan1' 'chan2' 'chan3' 'chan4' 'chan5' 'chan6' 'chan7' 'chan8' 'chan9'&#10; 'chan10' 'chan11' 'chan12' 'chan13' 'chan14' 'chan15' 'chan16' 'chan17'&#10; 'chan18' 'chan19' 'chan20' 'chan21' 'chan22' 'chan23' 'chan24' 'chan25'&#10; 'chan26' 'chan27' 'chan28' 'chan29' 'chan30' 'chan31' 'chan32' 'chan33'&#10; 'chan34' 'chan35' 'chan36' 'chan37' 'chan38' 'chan39' 'chan40' 'chan41'&#10; 'chan42' 'chan43' 'chan44' 'chan45' 'chan46' 'chan47' 'chan48' 'chan49'&#10; 'chan50' 'chan51' 'chan52' 'chan53' 'chan54' 'chan55' 'chan56' 'chan57'&#10; 'chan58' 'chan59' 'chan60' 'chan61' 'chan62' 'chan63' 'chan64' 'chan65'&#10; 'chan66' 'chan67' 'chan68' 'chan69' 'chan70' 'chan71' 'chan72' 'chan73'&#10; 'chan74' 'chan75' 'chan76' 'chan77' 'chan78' 'chan79' 'chan80' 'chan81'&#10; 'chan82' 'chan83' 'chan84' 'chan85' 'chan86' 'chan87' 'chan88' 'chan89'&#10; 'chan90' 'chan91' 'chan92' 'chan93' 'chan94' 'chan95' 'chan96']" />
          <attvalue for="7" value="&lt;[724.0,724.0];[725.0,725.0]&gt;" />
        </attvalues>
      </node>
      <node id="urn:fz-juelich.de:alpaca:object:Python:neo.core.analogsignal.AnalogSignal:2abda64ea83e992cef588471d1a5876cc56fa028" label="AnalogSignal">
        <attvalues>
          <attvalue for="0" value="object" />
          <attvalue for="1" value="2abda64ea83e992cef588471d1a5876cc56fa028" />
          <attvalue for="2" value="neo.core.analogsignal.AnalogSignal" />
          <attvalue for="8" value="907.5552666666667 s" />
          <attvalue for="3" value="Continuous raw neuronal recordings sampled at high resolution" />
          <attvalue for="9" value="908.0552666666667 s" />
          <attvalue for="15" value="30000.0 Hz" />
          <attvalue for="5" value="None" />
          <attvalue for="13" value="(15000, 96)" />
          <attvalue for="4" value="NeuralTimeSeriesRaw" />
          <attvalue for="16" value="1.0 uV" />
          <attvalue for="14" value="float64" />
          <attvalue for="17" value="['chan1' 'chan2' 'chan3' 'chan4' 'chan5' 'chan6' 'chan7' 'chan8' 'chan9'&#10; 'chan10' 'chan11' 'chan12' 'chan13' 'chan14' 'chan15' 'chan16' 'chan17'&#10; 'chan18' 'chan19' 'chan20' 'chan21' 'chan22' 'chan23' 'chan24' 'chan25'&#10; 'chan26' 'chan27' 'chan28' 'chan29' 'chan30' 'chan31' 'chan32' 'chan33'&#10; 'chan34' 'chan35' 'chan36' 'chan37' 'chan38' 'chan39' 'chan40' 'chan41'&#10; 'chan42' 'chan43' 'chan44' 'chan45' 'chan46' 'chan47' 'chan48' 'chan49'&#10; 'chan50' 'chan51' 'chan52' 'chan53' 'chan54' 'chan55' 'chan56' 'chan57'&#10; 'chan58' 'chan59' 'chan60' 'chan61' 'chan62' 'chan63' 'chan64' 'chan65'&#10; 'chan66' 'chan67' 'chan68' 'chan69' 'chan70' 'chan71' 'chan72' 'chan73'&#10; 'chan74' 'chan75' 'chan76' 'chan77' 'chan78' 'chan79' 'chan80' 'chan81'&#10; 'chan82' 'chan83' 'chan84' 'chan85' 'chan86' 'chan87' 'chan88' 'chan89'&#10; 'chan90' 'chan91' 'chan92' 'chan93' 'chan94' 'chan95' 'chan96']" />
          <attvalue for="7" value="&lt;[167.0,167.0];[168.0,168.0]&gt;" />
        </attvalues>
      </node>
      <node id="urn:fz-juelich.de:alpaca:object:Python:neo.core.analogsignal.AnalogSignal:2b2e313e7cc2e83f1765b2fd05a44f282eca23c2" label="AnalogSignal">
        <attvalues>
          <attvalue for="0" value="object" />
          <attvalue for="1" value="2b2e313e7cc2e83f1765b2fd05a44f282eca23c2" />
          <attvalue for="2" value="neo.core.analogsignal.AnalogSignal" />
          <attvalue for="14" value="float64" />
          <attvalue for="3" value="Continuous raw neuronal recordings sampled at high resolution" />
          <attvalue for="8" value="2.420466666666667 s" />
          <attvalue for="16" value="1.0 uV" />
          <attvalue for="9" value="2.920466666666667 s" />
          <attvalue for="4" value="NeuralTimeSeriesRaw" />
          <attvalue for="13" value="(15000, 96)" />
          <attvalue for="15" value="30000.0 Hz" />
          <attvalue for="5" value="None" />
          <attvalue for="17" value="['chan1' 'chan2' 'chan3' 'chan4' 'chan5' 'chan6' 'chan7' 'chan8' 'chan9'&#10; 'chan10' 'chan11' 'chan12' 'chan13' 'chan14' 'chan15' 'chan16' 'chan17'&#10; 'chan18' 'chan19' 'chan20' 'chan21' 'chan22' 'chan23' 'chan24' 'chan25'&#10; 'chan26' 'chan27' 'chan28' 'chan29' 'chan30' 'chan31' 'chan32' 'chan33'&#10; 'chan34' 'chan35' 'chan36' 'chan37' 'chan38' 'chan39' 'chan40' 'chan41'&#10; 'chan42' 'chan43' 'chan44' 'chan45' 'chan46' 'chan47' 'chan48' 'chan49'&#10; 'chan50' 'chan51' 'chan52' 'chan53' 'chan54' 'chan55' 'chan56' 'chan57'&#10; 'chan58' 'chan59' 'chan60' 'chan61' 'chan62' 'chan63' 'chan64' 'chan65'&#10; 'chan66' 'chan67' 'chan68' 'chan69' 'chan70' 'chan71' 'chan72' 'chan73'&#10; 'chan74' 'chan75' 'chan76' 'chan77' 'chan78' 'chan79' 'chan80' 'chan81'&#10; 'chan82' 'chan83' 'chan84' 'chan85' 'chan86' 'chan87' 'chan88' 'chan89'&#10; 'chan90' 'chan91' 'chan92' 'chan93' 'chan94' 'chan95' 'chan96']" />
          <attvalue for="7" value="&lt;[549.0,549.0];[550.0,550.0]&gt;" />
        </attvalues>
      </node>
      <node id="urn:fz-juelich.de:alpaca:object:Python:neo.core.analogsignal.AnalogSignal:2bed0a6c541d690cf6de35f21667c4f12544b1c9" label="AnalogSignal">
        <attvalues>
          <attvalue for="0" value="object" />
          <attvalue for="1" value="2bed0a6c541d690cf6de35f21667c4f12544b1c9" />
          <attvalue for="2" value="neo.core.analogsignal.AnalogSignal" />
          <attvalue for="4" value="NeuralTimeSeriesRaw" />
          <attvalue for="13" value="(15000, 96)" />
          <attvalue for="14" value="float64" />
          <attvalue for="3" value="Continuous raw neuronal recordings sampled at high resolution" />
          <attvalue for="5" value="None" />
          <attvalue for="9" value="456.2798 s" />
          <attvalue for="16" value="1.0 uV" />
          <attvalue for="15" value="30000.0 Hz" />
          <attvalue for="8" value="455.7798 s" />
          <attvalue for="17" value="['chan1' 'chan2' 'chan3' 'chan4' 'chan5' 'chan6' 'chan7' 'chan8' 'chan9'&#10; 'chan10' 'chan11' 'chan12' 'chan13' 'chan14' 'chan15' 'chan16' 'chan17'&#10; 'chan18' 'chan19' 'chan20' 'chan21' 'chan22' 'chan23' 'chan24' 'chan25'&#10; 'chan26' 'chan27' 'chan28' 'chan29' 'chan30' 'chan31' 'chan32' 'chan33'&#10; 'chan34' 'chan35' 'chan36' 'chan37' 'chan38' 'chan39' 'chan40' 'chan41'&#10; 'chan42' 'chan43' 'chan44' 'chan45' 'chan46' 'chan47' 'chan48' 'chan49'&#10; 'chan50' 'chan51' 'chan52' 'chan53' 'chan54' 'chan55' 'chan56' 'chan57'&#10; 'chan58' 'chan59' 'chan60' 'chan61' 'chan62' 'chan63' 'chan64' 'chan65'&#10; 'chan66' 'chan67' 'chan68' 'chan69' 'chan70' 'chan71' 'chan72' 'chan73'&#10; 'chan74' 'chan75' 'chan76' 'chan77' 'chan78' 'chan79' 'chan80' 'chan81'&#10; 'chan82' 'chan83' 'chan84' 'chan85' 'chan86' 'chan87' 'chan88' 'chan89'&#10; 'chan90' 'chan91' 'chan92' 'chan93' 'chan94' 'chan95' 'chan96']" />
          <attvalue for="7" value="&lt;[271.0,271.0];[272.0,272.0]&gt;" />
        </attvalues>
      </node>
      <node id="urn:fz-juelich.de:alpaca:object:Python:neo.core.analogsignal.AnalogSignal:2c2602a3c40796221118606c744703d57e7642d2" label="AnalogSignal">
        <attvalues>
          <attvalue for="0" value="object" />
          <attvalue for="1" value="2c2602a3c40796221118606c744703d57e7642d2" />
          <attvalue for="2" value="neo.core.analogsignal.AnalogSignal" />
          <attvalue for="9" value="609.4388666666667 s" />
          <attvalue for="15" value="30000.0 Hz" />
          <attvalue for="3" value="Continuous raw neuronal recordings sampled at high resolution" />
          <attvalue for="8" value="608.9388666666667 s" />
          <attvalue for="4" value="NeuralTimeSeriesRaw" />
          <attvalue for="5" value="None" />
          <attvalue for="14" value="float32" />
          <attvalue for="16" value="1.0 uV" />
          <attvalue for="13" value="(15000, 94)" />
          <attvalue for="17" value="['chan1' 'chan3' 'chan5' 'chan6' 'chan7' 'chan8' 'chan9' 'chan10' 'chan11'&#10; 'chan12' 'chan13' 'chan14' 'chan15' 'chan16' 'chan17' 'chan18' 'chan19'&#10; 'chan20' 'chan21' 'chan22' 'chan23' 'chan24' 'chan25' 'chan26' 'chan27'&#10; 'chan28' 'chan29' 'chan30' 'chan31' 'chan32' 'chan33' 'chan34' 'chan35'&#10; 'chan36' 'chan37' 'chan38' 'chan39' 'chan40' 'chan41' 'chan42' 'chan43'&#10; 'chan44' 'chan45' 'chan46' 'chan47' 'chan48' 'chan49' 'chan50' 'chan51'&#10; 'chan52' 'chan53' 'chan54' 'chan55' 'chan56' 'chan57' 'chan58' 'chan59'&#10; 'chan60' 'chan61' 'chan62' 'chan63' 'chan64' 'chan65' 'chan66' 'chan67'&#10; 'chan68' 'chan69' 'chan70' 'chan71' 'chan72' 'chan73' 'chan74' 'chan75'&#10; 'chan76' 'chan77' 'chan78' 'chan79' 'chan80' 'chan81' 'chan82' 'chan83'&#10; 'chan84' 'chan85' 'chan86' 'chan87' 'chan88' 'chan89' 'chan90' 'chan91'&#10; 'chan92' 'chan93' 'chan94' 'chan95' 'chan96']" />
          <attvalue for="7" value="&lt;[115.0,115.0];[116.0,116.0]&gt;" />
        </attvalues>
      </node>
      <node id="urn:fz-juelich.de:alpaca:object:Python:neo.core.analogsignal.AnalogSignal:2c9033d921f9cff9b682de9c93efbda4ec66a74a" label="AnalogSignal">
        <attvalues>
          <attvalue for="0" value="object" />
          <attvalue for="1" value="2c9033d921f9cff9b682de9c93efbda4ec66a74a" />
          <attvalue for="2" value="neo.core.analogsignal.AnalogSignal" />
          <attvalue for="13" value="(15000, 94)" />
          <attvalue for="14" value="float32" />
          <attvalue for="5" value="None" />
          <attvalue for="16" value="1.0 uV" />
          <attvalue for="4" value="NeuralTimeSeriesRaw" />
          <attvalue for="8" value="624.4072666666667 s" />
          <attvalue for="9" value="624.9072666666667 s" />
          <attvalue for="15" value="30000.0 Hz" />
          <attvalue for="3" value="Continuous raw neuronal recordings sampled at high resolution" />
          <attvalue for="17" value="['chan1' 'chan3' 'chan5' 'chan6' 'chan7' 'chan8' 'chan9' 'chan10' 'chan11'&#10; 'chan12' 'chan13' 'chan14' 'chan15' 'chan16' 'chan17' 'chan18' 'chan19'&#10; 'chan20' 'chan21' 'chan22' 'chan23' 'chan24' 'chan25' 'chan26' 'chan27'&#10; 'chan28' 'chan29' 'chan30' 'chan31' 'chan32' 'chan33' 'chan34' 'chan35'&#10; 'chan36' 'chan37' 'chan38' 'chan39' 'chan40' 'chan41' 'chan42' 'chan43'&#10; 'chan44' 'chan45' 'chan46' 'chan47' 'chan48' 'chan49' 'chan50' 'chan51'&#10; 'chan52' 'chan53' 'chan54' 'chan55' 'chan56' 'chan57' 'chan58' 'chan59'&#10; 'chan60' 'chan61' 'chan62' 'chan63' 'chan64' 'chan65' 'chan66' 'chan67'&#10; 'chan68' 'chan69' 'chan70' 'chan71' 'chan72' 'chan73' 'chan74' 'chan75'&#10; 'chan76' 'chan77' 'chan78' 'chan79' 'chan80' 'chan81' 'chan82' 'chan83'&#10; 'chan84' 'chan85' 'chan86' 'chan87' 'chan88' 'chan89' 'chan90' 'chan91'&#10; 'chan92' 'chan93' 'chan94' 'chan95' 'chan96']" />
          <attvalue for="7" value="&lt;[130.0,130.0];[131.0,131.0]&gt;" />
        </attvalues>
      </node>
      <node id="urn:fz-juelich.de:alpaca:object:Python:neo.core.analogsignal.AnalogSignal:2cf31905931c95c2f0ffb95d4aeda0552d03aed9" label="AnalogSignal">
        <attvalues>
          <attvalue for="0" value="object" />
          <attvalue for="1" value="2cf31905931c95c2f0ffb95d4aeda0552d03aed9" />
          <attvalue for="2" value="neo.core.analogsignal.AnalogSignal" />
          <attvalue for="5" value="None" />
          <attvalue for="4" value="NeuralTimeSeriesRaw" />
          <attvalue for="9" value="524.4164666666667 s" />
          <attvalue for="8" value="523.9164666666667 s" />
          <attvalue for="14" value="float64" />
          <attvalue for="16" value="1.0 uV" />
          <attvalue for="15" value="30000.0 Hz" />
          <attvalue for="3" value="Continuous raw neuronal recordings sampled at high resolution" />
          <attvalue for="13" value="(15000, 96)" />
          <attvalue for="17" value="['chan1' 'chan2' 'chan3' 'chan4' 'chan5' 'chan6' 'chan7' 'chan8' 'chan9'&#10; 'chan10' 'chan11' 'chan12' 'chan13' 'chan14' 'chan15' 'chan16' 'chan17'&#10; 'chan18' 'chan19' 'chan20' 'chan21' 'chan22' 'chan23' 'chan24' 'chan25'&#10; 'chan26' 'chan27' 'chan28' 'chan29' 'chan30' 'chan31' 'chan32' 'chan33'&#10; 'chan34' 'chan35' 'chan36' 'chan37' 'chan38' 'chan39' 'chan40' 'chan41'&#10; 'chan42' 'chan43' 'chan44' 'chan45' 'chan46' 'chan47' 'chan48' 'chan49'&#10; 'chan50' 'chan51' 'chan52' 'chan53' 'chan54' 'chan55' 'chan56' 'chan57'&#10; 'chan58' 'chan59' 'chan60' 'chan61' 'chan62' 'chan63' 'chan64' 'chan65'&#10; 'chan66' 'chan67' 'chan68' 'chan69' 'chan70' 'chan71' 'chan72' 'chan73'&#10; 'chan74' 'chan75' 'chan76' 'chan77' 'chan78' 'chan79' 'chan80' 'chan81'&#10; 'chan82' 'chan83' 'chan84' 'chan85' 'chan86' 'chan87' 'chan88' 'chan89'&#10; 'chan90' 'chan91' 'chan92' 'chan93' 'chan94' 'chan95' 'chan96']" />
          <attvalue for="7" value="&lt;[450.0,450.0];[451.0,451.0]&gt;" />
        </attvalues>
      </node>
      <node id="urn:fz-juelich.de:alpaca:object:Python:neo.core.analogsignal.AnalogSignal:2dc421e7d54718b2a1fa3e5d42e2fcaf223de082" label="AnalogSignal">
        <attvalues>
          <attvalue for="0" value="object" />
          <attvalue for="1" value="2dc421e7d54718b2a1fa3e5d42e2fcaf223de082" />
          <attvalue for="2" value="neo.core.analogsignal.AnalogSignal" />
          <attvalue for="8" value="991.1526333333334 s" />
          <attvalue for="5" value="None" />
          <attvalue for="13" value="(15000, 96)" />
          <attvalue for="15" value="30000.0 Hz" />
          <attvalue for="9" value="991.6526333333334 s" />
          <attvalue for="16" value="1.0 uV" />
          <attvalue for="14" value="float64" />
          <attvalue for="4" value="NeuralTimeSeriesRaw" />
          <attvalue for="3" value="Continuous raw neuronal recordings sampled at high resolution" />
          <attvalue for="17" value="['chan1' 'chan2' 'chan3' 'chan4' 'chan5' 'chan6' 'chan7' 'chan8' 'chan9'&#10; 'chan10' 'chan11' 'chan12' 'chan13' 'chan14' 'chan15' 'chan16' 'chan17'&#10; 'chan18' 'chan19' 'chan20' 'chan21' 'chan22' 'chan23' 'chan24' 'chan25'&#10; 'chan26' 'chan27' 'chan28' 'chan29' 'chan30' 'chan31' 'chan32' 'chan33'&#10; 'chan34' 'chan35' 'chan36' 'chan37' 'chan38' 'chan39' 'chan40' 'chan41'&#10; 'chan42' 'chan43' 'chan44' 'chan45' 'chan46' 'chan47' 'chan48' 'chan49'&#10; 'chan50' 'chan51' 'chan52' 'chan53' 'chan54' 'chan55' 'chan56' 'chan57'&#10; 'chan58' 'chan59' 'chan60' 'chan61' 'chan62' 'chan63' 'chan64' 'chan65'&#10; 'chan66' 'chan67' 'chan68' 'chan69' 'chan70' 'chan71' 'chan72' 'chan73'&#10; 'chan74' 'chan75' 'chan76' 'chan77' 'chan78' 'chan79' 'chan80' 'chan81'&#10; 'chan82' 'chan83' 'chan84' 'chan85' 'chan86' 'chan87' 'chan88' 'chan89'&#10; 'chan90' 'chan91' 'chan92' 'chan93' 'chan94' 'chan95' 'chan96']" />
          <attvalue for="7" value="&lt;[535.0,535.0];[536.0,536.0]&gt;" />
        </attvalues>
      </node>
      <node id="urn:fz-juelich.de:alpaca:object:Python:neo.core.analogsignal.AnalogSignal:2df98a7b790556f64d9a3c09d880f71e304b39c8" label="AnalogSignal">
        <attvalues>
          <attvalue for="0" value="object" />
          <attvalue for="1" value="2df98a7b790556f64d9a3c09d880f71e304b39c8" />
          <attvalue for="2" value="neo.core.analogsignal.AnalogSignal" />
          <attvalue for="14" value="float64" />
          <attvalue for="8" value="109.57213333333334 s" />
          <attvalue for="9" value="110.07213333333334 s" />
          <attvalue for="15" value="30000.0 Hz" />
          <attvalue for="16" value="1.0 uV" />
          <attvalue for="5" value="None" />
          <attvalue for="3" value="Continuous raw neuronal recordings sampled at high resolution" />
          <attvalue for="4" value="NeuralTimeSeriesRaw" />
          <attvalue for="13" value="(15000, 96)" />
          <attvalue for="17" value="['chan1' 'chan2' 'chan3' 'chan4' 'chan5' 'chan6' 'chan7' 'chan8' 'chan9'&#10; 'chan10' 'chan11' 'chan12' 'chan13' 'chan14' 'chan15' 'chan16' 'chan17'&#10; 'chan18' 'chan19' 'chan20' 'chan21' 'chan22' 'chan23' 'chan24' 'chan25'&#10; 'chan26' 'chan27' 'chan28' 'chan29' 'chan30' 'chan31' 'chan32' 'chan33'&#10; 'chan34' 'chan35' 'chan36' 'chan37' 'chan38' 'chan39' 'chan40' 'chan41'&#10; 'chan42' 'chan43' 'chan44' 'chan45' 'chan46' 'chan47' 'chan48' 'chan49'&#10; 'chan50' 'chan51' 'chan52' 'chan53' 'chan54' 'chan55' 'chan56' 'chan57'&#10; 'chan58' 'chan59' 'chan60' 'chan61' 'chan62' 'chan63' 'chan64' 'chan65'&#10; 'chan66' 'chan67' 'chan68' 'chan69' 'chan70' 'chan71' 'chan72' 'chan73'&#10; 'chan74' 'chan75' 'chan76' 'chan77' 'chan78' 'chan79' 'chan80' 'chan81'&#10; 'chan82' 'chan83' 'chan84' 'chan85' 'chan86' 'chan87' 'chan88' 'chan89'&#10; 'chan90' 'chan91' 'chan92' 'chan93' 'chan94' 'chan95' 'chan96']" />
          <attvalue for="7" value="&lt;[22.0,22.0];[23.0,23.0]&gt;" />
        </attvalues>
      </node>
      <node id="urn:fz-juelich.de:alpaca:object:Python:neo.core.analogsignal.AnalogSignal:2e711163b22bd1f8d3281bf90a1390df09d7bc98" label="AnalogSignal">
        <attvalues>
          <attvalue for="0" value="object" />
          <attvalue for="1" value="2e711163b22bd1f8d3281bf90a1390df09d7bc98" />
          <attvalue for="2" value="neo.core.analogsignal.AnalogSignal" />
          <attvalue for="3" value="Continuous raw neuronal recordings sampled at high resolution" />
          <attvalue for="13" value="(15000, 94)" />
          <attvalue for="8" value="419.53316666666666 s" />
          <attvalue for="16" value="1.0 uV" />
          <attvalue for="5" value="None" />
          <attvalue for="4" value="NeuralTimeSeriesRaw" />
          <attvalue for="14" value="float64" />
          <attvalue for="9" value="420.03316666666666 s" />
          <attvalue for="15" value="30000.0 Hz" />
          <attvalue for="17" value="['chan1' 'chan3' 'chan5' 'chan6' 'chan7' 'chan8' 'chan9' 'chan10' 'chan11'&#10; 'chan12' 'chan13' 'chan14' 'chan15' 'chan16' 'chan17' 'chan18' 'chan19'&#10; 'chan20' 'chan21' 'chan22' 'chan23' 'chan24' 'chan25' 'chan26' 'chan27'&#10; 'chan28' 'chan29' 'chan30' 'chan31' 'chan32' 'chan33' 'chan34' 'chan35'&#10; 'chan36' 'chan37' 'chan38' 'chan39' 'chan40' 'chan41' 'chan42' 'chan43'&#10; 'chan44' 'chan45' 'chan46' 'chan47' 'chan48' 'chan49' 'chan50' 'chan51'&#10; 'chan52' 'chan53' 'chan54' 'chan55' 'chan56' 'chan57' 'chan58' 'chan59'&#10; 'chan60' 'chan61' 'chan62' 'chan63' 'chan64' 'chan65' 'chan66' 'chan67'&#10; 'chan68' 'chan69' 'chan70' 'chan71' 'chan72' 'chan73' 'chan74' 'chan75'&#10; 'chan76' 'chan77' 'chan78' 'chan79' 'chan80' 'chan81' 'chan82' 'chan83'&#10; 'chan84' 'chan85' 'chan86' 'chan87' 'chan88' 'chan89' 'chan90' 'chan91'&#10; 'chan92' 'chan93' 'chan94' 'chan95' 'chan96']" />
          <attvalue for="7" value="&lt;[444.0,444.0];[445.0,445.0]&gt;" />
        </attvalues>
      </node>
      <node id="urn:fz-juelich.de:alpaca:object:Python:neo.core.analogsignal.AnalogSignal:2e71ec6393476c50cfa75684bac914c17cd14777" label="AnalogSignal">
        <attvalues>
          <attvalue for="0" value="object" />
          <attvalue for="1" value="2e71ec6393476c50cfa75684bac914c17cd14777" />
          <attvalue for="2" value="neo.core.analogsignal.AnalogSignal" />
          <attvalue for="16" value="1.0 uV" />
          <attvalue for="15" value="30000.0 Hz" />
          <attvalue for="5" value="None" />
          <attvalue for="13" value="(15000, 94)" />
          <attvalue for="14" value="float64" />
          <attvalue for="4" value="NeuralTimeSeriesRaw" />
          <attvalue for="3" value="Continuous raw neuronal recordings sampled at high resolution" />
          <attvalue for="8" value="280.7921666666667 s" />
          <attvalue for="9" value="281.2921666666667 s" />
          <attvalue for="17" value="['chan1' 'chan3' 'chan5' 'chan6' 'chan7' 'chan8' 'chan9' 'chan10' 'chan11'&#10; 'chan12' 'chan13' 'chan14' 'chan15' 'chan16' 'chan17' 'chan18' 'chan19'&#10; 'chan20' 'chan21' 'chan22' 'chan23' 'chan24' 'chan25' 'chan26' 'chan27'&#10; 'chan28' 'chan29' 'chan30' 'chan31' 'chan32' 'chan33' 'chan34' 'chan35'&#10; 'chan36' 'chan37' 'chan38' 'chan39' 'chan40' 'chan41' 'chan42' 'chan43'&#10; 'chan44' 'chan45' 'chan46' 'chan47' 'chan48' 'chan49' 'chan50' 'chan51'&#10; 'chan52' 'chan53' 'chan54' 'chan55' 'chan56' 'chan57' 'chan58' 'chan59'&#10; 'chan60' 'chan61' 'chan62' 'chan63' 'chan64' 'chan65' 'chan66' 'chan67'&#10; 'chan68' 'chan69' 'chan70' 'chan71' 'chan72' 'chan73' 'chan74' 'chan75'&#10; 'chan76' 'chan77' 'chan78' 'chan79' 'chan80' 'chan81' 'chan82' 'chan83'&#10; 'chan84' 'chan85' 'chan86' 'chan87' 'chan88' 'chan89' 'chan90' 'chan91'&#10; 'chan92' 'chan93' 'chan94' 'chan95' 'chan96']" />
          <attvalue for="7" value="&lt;[31.0,31.0];[32.0,32.0]&gt;" />
        </attvalues>
      </node>
      <node id="urn:fz-juelich.de:alpaca:object:Python:neo.core.analogsignal.AnalogSignal:2ec9efe3dff5d6b8d754dca834c91309b6c68e33" label="AnalogSignal">
        <attvalues>
          <attvalue for="0" value="object" />
          <attvalue for="1" value="2ec9efe3dff5d6b8d754dca834c91309b6c68e33" />
          <attvalue for="2" value="neo.core.analogsignal.AnalogSignal" />
          <attvalue for="5" value="None" />
          <attvalue for="9" value="436.6843666666667 s" />
          <attvalue for="13" value="(15000, 96)" />
          <attvalue for="8" value="436.1843666666667 s" />
          <attvalue for="16" value="1.0 uV" />
          <attvalue for="4" value="NeuralTimeSeriesRaw" />
          <attvalue for="15" value="30000.0 Hz" />
          <attvalue for="3" value="Continuous raw neuronal recordings sampled at high resolution" />
          <attvalue for="14" value="float64" />
          <attvalue for="17" value="['chan1' 'chan2' 'chan3' 'chan4' 'chan5' 'chan6' 'chan7' 'chan8' 'chan9'&#10; 'chan10' 'chan11' 'chan12' 'chan13' 'chan14' 'chan15' 'chan16' 'chan17'&#10; 'chan18' 'chan19' 'chan20' 'chan21' 'chan22' 'chan23' 'chan24' 'chan25'&#10; 'chan26' 'chan27' 'chan28' 'chan29' 'chan30' 'chan31' 'chan32' 'chan33'&#10; 'chan34' 'chan35' 'chan36' 'chan37' 'chan38' 'chan39' 'chan40' 'chan41'&#10; 'chan42' 'chan43' 'chan44' 'chan45' 'chan46' 'chan47' 'chan48' 'chan49'&#10; 'chan50' 'chan51' 'chan52' 'chan53' 'chan54' 'chan55' 'chan56' 'chan57'&#10; 'chan58' 'chan59' 'chan60' 'chan61' 'chan62' 'chan63' 'chan64' 'chan65'&#10; 'chan66' 'chan67' 'chan68' 'chan69' 'chan70' 'chan71' 'chan72' 'chan73'&#10; 'chan74' 'chan75' 'chan76' 'chan77' 'chan78' 'chan79' 'chan80' 'chan81'&#10; 'chan82' 'chan83' 'chan84' 'chan85' 'chan86' 'chan87' 'chan88' 'chan89'&#10; 'chan90' 'chan91' 'chan92' 'chan93' 'chan94' 'chan95' 'chan96']" />
          <attvalue for="7" value="&lt;[266.0,266.0];[267.0,267.0]&gt;" />
        </attvalues>
      </node>
      <node id="urn:fz-juelich.de:alpaca:object:Python:neo.core.analogsignal.AnalogSignal:2ed36a86429d44cb17849f8a2bf7c1beb61c0c45" label="AnalogSignal">
        <attvalues>
          <attvalue for="0" value="object" />
          <attvalue for="1" value="2ed36a86429d44cb17849f8a2bf7c1beb61c0c45" />
          <attvalue for="2" value="neo.core.analogsignal.AnalogSignal" />
          <attvalue for="16" value="1.0 uV" />
          <attvalue for="3" value="Continuous raw neuronal recordings sampled at high resolution" />
          <attvalue for="8" value="402.1245666666667 s" />
          <attvalue for="13" value="(15000, 94)" />
          <attvalue for="4" value="NeuralTimeSeriesRaw" />
          <attvalue for="15" value="30000.0 Hz" />
          <attvalue for="5" value="None" />
          <attvalue for="14" value="float32" />
          <attvalue for="9" value="402.6245666666667 s" />
          <attvalue for="17" value="['chan1' 'chan3' 'chan5' 'chan6' 'chan7' 'chan8' 'chan9' 'chan10' 'chan11'&#10; 'chan12' 'chan13' 'chan14' 'chan15' 'chan16' 'chan17' 'chan18' 'chan19'&#10; 'chan20' 'chan21' 'chan22' 'chan23' 'chan24' 'chan25' 'chan26' 'chan27'&#10; 'chan28' 'chan29' 'chan30' 'chan31' 'chan32' 'chan33' 'chan34' 'chan35'&#10; 'chan36' 'chan37' 'chan38' 'chan39' 'chan40' 'chan41' 'chan42' 'chan43'&#10; 'chan44' 'chan45' 'chan46' 'chan47' 'chan48' 'chan49' 'chan50' 'chan51'&#10; 'chan52' 'chan53' 'chan54' 'chan55' 'chan56' 'chan57' 'chan58' 'chan59'&#10; 'chan60' 'chan61' 'chan62' 'chan63' 'chan64' 'chan65' 'chan66' 'chan67'&#10; 'chan68' 'chan69' 'chan70' 'chan71' 'chan72' 'chan73' 'chan74' 'chan75'&#10; 'chan76' 'chan77' 'chan78' 'chan79' 'chan80' 'chan81' 'chan82' 'chan83'&#10; 'chan84' 'chan85' 'chan86' 'chan87' 'chan88' 'chan89' 'chan90' 'chan91'&#10; 'chan92' 'chan93' 'chan94' 'chan95' 'chan96']" />
          <attvalue for="7" value="&lt;[438.0,438.0];[439.0,439.0]&gt;" />
        </attvalues>
      </node>
      <node id="urn:fz-juelich.de:alpaca:object:Python:neo.core.analogsignal.AnalogSignal:2ee4107e60e57d69070a9c233c719a09c1c4e5ad" label="AnalogSignal">
        <attvalues>
          <attvalue for="0" value="object" />
          <attvalue for="1" value="2ee4107e60e57d69070a9c233c719a09c1c4e5ad" />
          <attvalue for="2" value="neo.core.analogsignal.AnalogSignal" />
          <attvalue for="16" value="1.0 uV" />
          <attvalue for="9" value="357.6827666666667 s" />
          <attvalue for="14" value="float64" />
          <attvalue for="13" value="(15000, 94)" />
          <attvalue for="3" value="Continuous raw neuronal recordings sampled at high resolution" />
          <attvalue for="5" value="None" />
          <attvalue for="4" value="NeuralTimeSeriesRaw" />
          <attvalue for="15" value="30000.0 Hz" />
          <attvalue for="8" value="357.1827666666667 s" />
[truncated: 5,226,030 more chars]
