# Supplementary material for: Facilitating the Sharing of Electrophysiology Data Analysis Results Through In-Depth Provenance Capture
Source: eNeuro. 2024 Jun 7;11(6):ENEURO.0476-23.2024. doi: 10.1523/ENEURO.0476-23.2024 (PMC11181106; doi:10.1523/ENEURO.0476-23.2024)
Supplement: Extended Data 2 — Download Extended Data 2, ZIP file. [file eneuro-11-ENEURO.0476-23.2024-s002.zip › outputs/provenance_mpi/R2G_PSD_all_subjects_rank0.ttl]

@prefix alpaca: <http://purl.org/alpaca#> .
@prefix prov: <http://www.w3.org/ns/prov#> .
@prefix xsd: <http://www.w3.org/2001/XMLSchema#> .

<urn:fz-juelich.de:alpaca:file:sha256:8687b5f101630ce49df12f3cb26bbfd480977af9aa2caefb9f97364b1a4572b5> a alpaca:FileEntity ;
    alpaca:filePath "/users/koehler/projects/alpaca_use_case/outputs/provenance_mpi/R2G_PSD_all_subjects.png"^^xsd:string ;
    prov:wasAttributedTo <urn:fz-juelich.de:alpaca:script:Python:psd_by_trial_type.py:0eedeb8648a461ffc83d28d628c65800b233c6d9330978f78bc5ee188074d746#48c84fbd-d629-45f4-91ac-2cbf03048cf5> ;
    prov:wasDerivedFrom <urn:fz-juelich.de:alpaca:object:Python:matplotlib.figure.Figure:8766156298316> ;
    prov:wasGeneratedBy <urn:fz-juelich.de:alpaca:function_execution:Python:0eedeb8648a461ffc83d28d628c65800b233c6d9330978f78bc5ee188074d746:48c84fbd-d629-45f4-91ac-2cbf03048cf5:__main__.save_plot#149aa3da-2b1b-4839-a785-5ae17fbb3990> .

<urn:fz-juelich.de:alpaca:object:Python:builtins.NoneType:4074499c-8f9e-4866-a1a1-fea5b2b12856> a alpaca:DataObjectEntity ;
    alpaca:hashSource "UUID" ;
    prov:wasAttributedTo <urn:fz-juelich.de:alpaca:script:Python:psd_by_trial_type.py:0eedeb8648a461ffc83d28d628c65800b233c6d9330978f78bc5ee188074d746#48c84fbd-d629-45f4-91ac-2cbf03048cf5> ;
    prov:wasDerivedFrom <urn:fz-juelich.de:alpaca:object:Python:builtins.str:a3b1508fbf736a949d49d0062dc7debdc87436bc>,
        <urn:fz-juelich.de:alpaca:object:Python:matplotlib.axes._subplots.AxesSubplot:8766156298319> ;
    prov:wasGeneratedBy <urn:fz-juelich.de:alpaca:function_execution:Python:0eedeb8648a461ffc83d28d628c65800b233c6d9330978f78bc5ee188074d746:48c84fbd-d629-45f4-91ac-2cbf03048cf5:__main__.set_title#6c38a4de-bb7a-4e3c-9364-d1fb796ca945> .

<urn:fz-juelich.de:alpaca:object:Python:builtins.NoneType:4f617504-d4f1-4175-8e5b-b511de9b9aeb> a alpaca:DataObjectEntity ;
    alpaca:hashSource "UUID" ;
    prov:wasAttributedTo <urn:fz-juelich.de:alpaca:script:Python:psd_by_trial_type.py:0eedeb8648a461ffc83d28d628c65800b233c6d9330978f78bc5ee188074d746#48c84fbd-d629-45f4-91ac-2cbf03048cf5> ;
    prov:wasDerivedFrom <urn:fz-juelich.de:alpaca:object:Python:matplotlib.figure.Figure:8766156298316> ;
    prov:wasGeneratedBy <urn:fz-juelich.de:alpaca:function_execution:Python:0eedeb8648a461ffc83d28d628c65800b233c6d9330978f78bc5ee188074d746:48c84fbd-d629-45f4-91ac-2cbf03048cf5:__main__.save_plot#149aa3da-2b1b-4839-a785-5ae17fbb3990> .

<urn:fz-juelich.de:alpaca:object:Python:builtins.NoneType:9f529c70-17db-46e2-973c-1cdc5ea03436> a alpaca:DataObjectEntity ;
    alpaca:hashSource "UUID" ;
    prov:wasAttributedTo <urn:fz-juelich.de:alpaca:script:Python:psd_by_trial_type.py:0eedeb8648a461ffc83d28d628c65800b233c6d9330978f78bc5ee188074d746#48c84fbd-d629-45f4-91ac-2cbf03048cf5> ;
    prov:wasDerivedFrom <urn:fz-juelich.de:alpaca:object:Python:builtins.str:20907cd4e1ad02232b9322af9bf5020eea7fd6d1>,
        <urn:fz-juelich.de:alpaca:object:Python:matplotlib.axes._subplots.AxesSubplot:8766156298367> ;
    prov:wasGeneratedBy <urn:fz-juelich.de:alpaca:function_execution:Python:0eedeb8648a461ffc83d28d628c65800b233c6d9330978f78bc5ee188074d746:48c84fbd-d629-45f4-91ac-2cbf03048cf5:__main__.set_title#5dee19fe-de77-4dd6-a247-f8f7c39f9a3b> .

<urn:fz-juelich.de:alpaca:object:Python:neo.core.block.Block:14c0366a2047eb61577e83784e9f6a4471bcdd5c> a alpaca:DataObjectEntity ;
    alpaca:hasAnnotation [ a alpaca:NameValuePair ;
            alpaca:pairName "trial_const_sequence_str" ;
            alpaca:pairValue "[0, 1, 2, 3, 4, 5, 6, 7]" ],
        [ a alpaca:NameValuePair ;
            alpaca:pairName "arraygrid_row_num" ;
            alpaca:pairValue "10" ],
        [ a alpaca:NameValuePair ;
            alpaca:pairName "performance_str" ;
            alpaca:pairValue "[0, 159, 161, 163, 167, 175, 191, 255]" ],
        [ a alpaca:NameValuePair ;
            alpaca:pairName "condition_str" ;
            alpaca:pairValue "[0, 1, 2, 11, 12, 13, 14, 21, 22, 23, 24, 131, 132, 133, 141, 142, 144, 211, 213, 214, 222, 223, 224]" ],
        [ a alpaca:NameValuePair ;
            alpaca:pairName "arraygrids_tot_num" ;
            alpaca:pairValue "1" ],
        [ a alpaca:NameValuePair ;
            alpaca:pairName "performance_codes" ;
            alpaca:pairValue "['incomplete_trial', 'error<SR-ON', 'error<WS', 'error<CUE-ON', 'error<CUE-OFF', 'error<GO-ON', 'grip_error', 'correct_trial']" ],
        [ a alpaca:NameValuePair ;
            alpaca:pairName "avail_nev" ;
            alpaca:pairValue "True" ],
        [ a alpaca:NameValuePair ;
            alpaca:pairName "connector_type" ;
            alpaca:pairValue "CerePort" ],
        [ a alpaca:NameValuePair ;
            alpaca:pairName "subject_birthday" ;
            alpaca:pairValue "[datetime.date(2008, 5, 17)]" ],
        [ a alpaca:NameValuePair ;
            alpaca:pairName "event_labels_str" ;
            alpaca:pairValue "['65280', '65296', '65312', '65344', '65349', '65350', '65353', '65354', '65359', '65360', '65365', '65366', '65369', '65370', '65376', '65381', '65382', '65383', '65385', '65386', '65387', '65389', '65390', '65391', '65440', '65504', '65509', '65510', '65513', '65514']" ],
        [ a alpaca:NameValuePair ;
            alpaca:pairName "trial_const_sequence_codes" ;
            alpaca:pairValue "['TS-ON', 'WS-ON', 'CUE-ON', 'CUE-OFF', 'GO-ON', 'SR', 'RW-ON', 'STOP']" ],
        [ a alpaca:NameValuePair ;
            alpaca:pairName "setup_location" ;
            alpaca:pairValue "Inst. de Neurosciences de la Timone (INT), UMR 7289, CNRS - Aix Marseille Univ., Marseille, France" ],
        [ a alpaca:NameValuePair ;
            alpaca:pairName "nix_name" ;
            alpaca:pairValue "neo.block.eb3f004ea32d4c1e80043c3feae76eb9" ],
        [ a alpaca:NameValuePair ;
            alpaca:pairName "subject_activehand" ;
            alpaca:pairValue "left" ],
        [ a alpaca:NameValuePair ;
            alpaca:pairName "subject_name" ;
            alpaca:pairValue "monkey_N" ],
        [ a alpaca:NameValuePair ;
            alpaca:pairName "project_type" ;
            alpaca:pairValue "electrophysiology" ],
        [ a alpaca:NameValuePair ;
            alpaca:pairName "electrodes_pitch" ;
            alpaca:pairValue "400.0 um" ],
        [ a alpaca:NameValuePair ;
            alpaca:pairName "project_name" ;
            alpaca:pairValue "reach-to-grasp" ],
        [ a alpaca:NameValuePair ;
            alpaca:pairName "conditions" ;
            alpaca:pairValue "1" ],
        [ a alpaca:NameValuePair ;
            alpaca:pairName "avail_nsx" ;
            alpaca:pairValue "[2, 6]" ],
        [ a alpaca:NameValuePair ;
            alpaca:pairName "event_labels_codes" ;
            alpaca:pairValue "['ERROR-FLASH-ON', 'GO/RW-OFF', 'HF-ON', 'LF-ON', 'PG-ON', 'RW-ON (+CONF-HF)', 'RW-ON (+CONF-LF)', 'RW-ON (+CONF-PG)', 'RW-ON (+CONF-SG)', 'RW-ON (-CONF)', 'RW-ON (noLEDs)', 'SG-ON', 'SR (+HF)', 'SR (+LF)', 'SR (+PG)', 'SR (+PGHF/HFPG)', 'SR (+PGLF/LFPG)', 'SR (+SG)', 'SR (+SGHF/HFSG)', 'SR (+SGLF/LFSG)', 'STOP', 'TS-OFF/STOP', 'TS-ON', 'WS-ON/CUE-OFF', 'CUE/GO', 'RW-ON', 'SR']" ],
        [ a alpaca:NameValuePair ;
            alpaca:pairName "rec_pauses" ;
            alpaca:pairValue "False" ],
        [ a alpaca:NameValuePair ;
            alpaca:pairName "array_serialnum" ;
            alpaca:pairValue "8596-001139" ],
        [ a alpaca:NameValuePair ;
            alpaca:pairName "project_subtype" ;
            alpaca:pairValue "motor behavior" ],
        [ a alpaca:NameValuePair ;
            alpaca:pairName "taskdesigns" ;
            alpaca:pairValue "TwoCues" ],
        [ a alpaca:NameValuePair ;
            alpaca:pairName "subject_gender" ;
            alpaca:pairValue "male" ],
        [ a alpaca:NameValuePair ;
            alpaca:pairName "arraygrid_col_num" ;
            alpaca:pairValue "10" ],
        [ a alpaca:NameValuePair ;
            alpaca:pairName "avail_file_set" ;
            alpaca:pairValue "['ns2', 'ns6', 'nev']" ],
        [ a alpaca:NameValuePair ;
            alpaca:pairName "electrodes_tot_num" ;
            alpaca:pairValue "100" ],
        [ a alpaca:NameValuePair ;
            alpaca:pairName "avail_electrode_ids" ;
            alpaca:pairValue "[1, 2, 3, 4, 5, 6, 7, 8, 9, 10, 11, 12, 13, 14, 15, 16, 17, 18, 19, 20, 21, 22, 23, 24, 25, 26, 27, 28, 29, 30, 31, 32, 33, 34, 35, 36, 37, 38, 39, 40, 41, 42, 43, 44, 45, 46, 47, 48, 49, 50, 51, 52, 53, 54, 55, 56, 57, 58, 59, 60, 61, 62, 63, 64, 65, 66, 67, 68, 69, 70, 71, 72, 73, 74, 75, 76, 77, 78, 79, 80, 81, 82, 83, 84, 85, 86, 87, 88, 89, 90, 91, 92, 93, 94, 95, 96]" ] ;
    alpaca:hasAttribute [ a alpaca:NameValuePair ;
            alpaca:pairName "index" ;
            alpaca:pairValue "None" ],
        [ a alpaca:NameValuePair ;
            alpaca:pairName "regionsofinterest" ;
            alpaca:pairValue "[]" ],
        [ a alpaca:NameValuePair ;
            alpaca:pairName "segments" ;
            alpaca:pairValue "[neo.core.segment.Segment(t_start=-0.0021000000000000003 s, t_stop=1003.2122333333334 s, name=Segment 0, description=Segment containing data from t_start to t_stop)]" ],
        [ a alpaca:NameValuePair ;
            alpaca:pairName "description" ;
            alpaca:pairValue "Block of reach-to-grasp project data from Blackrock file set." ],
        [ a alpaca:NameValuePair ;
            alpaca:pairName "groups" ;
            alpaca:pairValue "[<neo.core.group.Group object at 0x7f9078e95af0>, <neo.core.group.Group object at 0x7f9078e9c460>, <neo.core.group.Group object at 0x7f9078eff0a0>, <neo.core.group.Group object at 0x7f9078cff580>, <neo.core.group.Group object at 0x7f9078d0c430>, <neo.core.group.Group object at 0x7f9078e95fa0>, <neo.core.group.Group object at 0x7f9078ef9550>, <neo.core.group.Group object at 0x7f9078eaf460>, <neo.core.group.Group object at 0x7f9078ca71c0>, <neo.core.group.Group object at 0x7f9078d5c760>, <neo.core.group.Group object at 0x7f9078caab50>, <neo.core.group.Group object at 0x7f9078d2f940>, <neo.core.group.Group object at 0x7f9078ca7340>, <neo.core.group.Group object at 0x7f9078c484f0>, <neo.core.group.Group object at 0x7f9078cfbaf0>, <neo.core.group.Group object at 0x7f9078ef9e50>, <neo.core.group.Group object at 0x7f9078f1af10>, <neo.core.group.Group object at 0x7f9078ec9100>, <neo.core.group.Group object at 0x7f9078cff3a0>, <neo.core.group.Group object at 0x7f9078ce9d90>, <neo.core.group.Group object at 0x7f9078e95d30>, <neo.core.group.Group object at 0x7f9078cfb2b0>, <neo.core.group.Group object at 0x7f9078c48670>, <neo.core.group.Group object at 0x7f9078d25b50>, <neo.core.group.Group object at 0x7f9078d2fb80>, <neo.core.group.Group object at 0x7f9078effac0>, <neo.core.group.Group object at 0x7f9078d5c340>, <neo.core.group.Group object at 0x7f9078c48340>, <neo.core.group.Group object at 0x7f9078ca74f0>, <neo.core.group.Group object at 0x7f9078e95400>, <neo.core.group.Group object at 0x7f9078ef9c70>, <neo.core.group.Group object at 0x7f9078f1aeb0>, <neo.core.group.Group object at 0x7f9078cdb520>, <neo.core.group.Group object at 0x7f9078ec9280>, <neo.core.group.Group object at 0x7f9078ef95b0>, <neo.core.group.Group object at 0x7f9078e956d0>, <neo.core.group.Group object at 0x7f9078e95250>, <neo.core.group.Group object at 0x7f9078ef9910>, <neo.core.group.Group object at 0x7f9078cde550>, <neo.core.group.Group object at 0x7f9078caa160>, <neo.core.group.Group object at 0x7f9078c488b0>, <neo.core.group.Group object at 0x7f9078d5c040>, <neo.core.group.Group object at 0x7f9078ec9490>, <neo.core.group.Group object at 0x7f9078e9c3d0>, <neo.core.group.Group object at 0x7f9078f39eb0>, <neo.core.group.Group object at 0x7f9078e95bb0>, <neo.core.group.Group object at 0x7f9078d61b50>, <neo.core.group.Group object at 0x7f9078d1cc70>, <neo.core.group.Group object at 0x7f9078cfbee0>, <neo.core.group.Group object at 0x7f9078d25a30>, <neo.core.group.Group object at 0x7f9078f39ee0>, <neo.core.group.Group object at 0x7f9078cff700>, <neo.core.group.Group object at 0x7f9078efffd0>, <neo.core.group.Group object at 0x7f9078ef9f40>, <neo.core.group.Group object at 0x7f9078cde370>, <neo.core.group.Group object at 0x7f9078cde340>, <neo.core.group.Group object at 0x7f9078ec9070>, <neo.core.group.Group object at 0x7f9078cff3d0>, <neo.core.group.Group object at 0x7f9078cdb940>, <neo.core.group.Group object at 0x7f9078ce9460>, <neo.core.group.Group object at 0x7f9078d2f970>, <neo.core.group.Group object at 0x7f9078d25f40>, <neo.core.group.Group object at 0x7f9078cb9e50>, <neo.core.group.Group object at 0x7f9078cb93a0>, <neo.core.group.Group object at 0x7f9078d613d0>, <neo.core.group.Group object at 0x7f9078e9c250>, <neo.core.group.Group object at 0x7f9078f1ae80>, <neo.core.group.Group object at 0x7f9078e95790>, <neo.core.group.Group object at 0x7f9078ec9160>, <neo.core.group.Group object at 0x7f9078cffa00>, <neo.core.group.Group object at 0x7f9078c48f40>, <neo.core.group.Group object at 0x7f9078cfb310>, <neo.core.group.Group object at 0x7f9078e9c400>, <neo.core.group.Group object at 0x7f9078f1ad60>, <neo.core.group.Group object at 0x7f9078e245b0>, <neo.core.group.Group object at 0x7f9078d2f130>, <neo.core.group.Group object at 0x7f9078ca7c10>, <neo.core.group.Group object at 0x7f9078cb9dc0>, <neo.core.group.Group object at 0x7f9078ce97f0>, <neo.core.group.Group object at 0x7f9078e9c0d0>, <neo.core.group.Group object at 0x7f9078cfb100>, <neo.core.group.Group object at 0x7f9078c48910>, <neo.core.group.Group object at 0x7f9078e95e20>, <neo.core.group.Group object at 0x7f9078cdb820>, <neo.core.group.Group object at 0x7f9078cdb100>, <neo.core.group.Group object at 0x7f9078e24a60>, <neo.core.group.Group object at 0x7f9078d1c130>, <neo.core.group.Group object at 0x7f9078f1adc0>, <neo.core.group.Group object at 0x7f9078d2f730>, <neo.core.group.Group object at 0x7f9078ca7280>, <neo.core.group.Group object at 0x7f9078e95d90>, <neo.core.group.Group object at 0x7f9078cb9850>, <neo.core.group.Group object at 0x7f9078d2f580>, <neo.core.group.Group object at 0x7f9078ec9fa0>, <neo.core.group.Group object at 0x7f9078ce9100>, <neo.core.group.Group object at 0x7f9078d257c0>, <neo.core.group.Group object at 0x7f9078d1c910>, <neo.core.group.Group object at 0x7f9078eff730>, <neo.core.group.Group object at 0x7f9078cfb0a0>, <neo.core.group.Group object at 0x7f9078e9c100>, <neo.core.group.Group object at 0x7f9078ec90d0>, <neo.core.group.Group object at 0x7f9078e95dc0>, <neo.core.group.Group object at 0x7f9078effcd0>, <neo.core.group.Group object at 0x7f9078caae80>, <neo.core.group.Group object at 0x7f9078c788b0>, <neo.core.group.Group object at 0x7f9078d1c400>, <neo.core.group.Group object at 0x7f9078c82880>, <neo.core.group.Group object at 0x7f9078cb9ee0>, <neo.core.group.Group object at 0x7f9078eff190>, <neo.core.group.Group object at 0x7f9078c82b50>, <neo.core.group.Group object at 0x7f9078ec94c0>, <neo.core.group.Group object at 0x7f9078e9c160>, <neo.core.group.Group object at 0x7f9078ef93a0>, <neo.core.group.Group object at 0x7f9078ce9820>, <neo.core.group.Group object at 0x7f9078e9c520>, <neo.core.group.Group object at 0x7f9078ec9730>, <neo.core.group.Group object at 0x7f9078eff580>, <neo.core.group.Group object at 0x7f9078c822e0>, <neo.core.group.Group object at 0x7f9078caaa60>, <neo.core.group.Group object at 0x7f9078c78dc0>, <neo.core.group.Group object at 0x7f9078c82100>, <neo.core.group.Group object at 0x7f9078cb9760>, <neo.core.group.Group object at 0x7f9078c0ff40>, <neo.core.group.Group object at 0x7f9078caaca0>, <neo.core.group.Group object at 0x7f9078effa30>, <neo.core.group.Group object at 0x7f9078e952e0>, <neo.core.group.Group object at 0x7f9078c78d00>, <neo.core.group.Group object at 0x7f9078c48e50>, <neo.core.group.Group object at 0x7f9078e9c0a0>, <neo.core.group.Group object at 0x7f9078ec9f70>, <neo.core.group.Group object at 0x7f9078c82f70>, <neo.core.group.Group object at 0x7f9078f1acd0>, <neo.core.group.Group object at 0x7f9078c78d90>, <neo.core.group.Group object at 0x7f9078d25340>, <neo.core.group.Group object at 0x7f9078caa820>, <neo.core.group.Group object at 0x7f9078e95310>, <neo.core.group.Group object at 0x7f9078cb9fd0>, <neo.core.group.Group object at 0x7f9078cffbb0>, <neo.core.group.Group object at 0x7f9078c78370>, <neo.core.group.Group object at 0x7f9078e95ee0>, <neo.core.group.Group object at 0x7f9078ca7070>, <neo.core.group.Group object at 0x7f9078d1c9a0>, <neo.core.group.Group object at 0x7f9078c820d0>, <neo.core.group.Group object at 0x7f9078c48cd0>, <neo.core.group.Group object at 0x7f9078d1c3a0>, <neo.core.group.Group object at 0x7f9078ef90a0>, <neo.core.group.Group object at 0x7f9078d25850>, <neo.core.group.Group object at 0x7f9078ca7a60>, <neo.core.group.Group object at 0x7f9078caad00>, <neo.core.group.Group object at 0x7f9078cb9df0>, <neo.core.group.Group object at 0x7f9078c0fb20>, <neo.core.group.Group object at 0x7f9078cfb400>, <neo.core.group.Group object at 0x7f9078cb9b80>, <neo.core.group.Group object at 0x7f9078c0f610>, <neo.core.group.Group object at 0x7f9078ca7b20>, <neo.core.group.Group object at 0x7f9078e95550>, <neo.core.group.Group object at 0x7f9078c78940>, <neo.core.group.Group object at 0x7f9078c780a0>, <neo.core.group.Group object at 0x7f9078cdb730>, <neo.core.group.Group object at 0x7f9078eff2e0>, <neo.core.group.Group object at 0x7f9078e95a00>, <neo.core.group.Group object at 0x7f9078ca7fd0>, <neo.core.group.Group object at 0x7f9078cfbcd0>, <neo.core.group.Group object at 0x7f9078c78ca0>, <neo.core.group.Group object at 0x7f9078c78a90>, <neo.core.group.Group object at 0x7f9078cff7c0>, <neo.core.group.Group object at 0x7f9078cfb610>, <neo.core.group.Group object at 0x7f9078ca7d00>, <neo.core.group.Group object at 0x7f9078e9c4c0>, <neo.core.group.Group object at 0x7f9078c820a0>, <neo.core.group.Group object at 0x7f9078c48820>, <neo.core.group.Group object at 0x7f9078c78fa0>, <neo.core.group.Group object at 0x7f9078e950a0>, <neo.core.group.Group object at 0x7f9078e95670>, <neo.core.group.Group object at 0x7f9078c78e80>, <neo.core.group.Group object at 0x7f9078c48a60>, <neo.core.group.Group object at 0x7f9078c40ac0>, <neo.core.group.Group object at 0x7f9078c824f0>, <neo.core.group.Group object at 0x7f9078ef9760>, <neo.core.group.Group object at 0x7f9078c0f760>, <neo.core.group.Group object at 0x7f9078cdbf40>, <neo.core.group.Group object at 0x7f9078c48790>, <neo.core.group.Group object at 0x7f9078ce9190>, <neo.core.group.Group object at 0x7f9078e955e0>, <neo.core.group.Group object at 0x7f9078c78640>, <neo.core.group.Group object at 0x7f9078c782e0>, <neo.core.group.Group object at 0x7f9078bca8b0>, <neo.core.group.Group object at 0x7f9078c40a90>, <neo.core.group.Group object at 0x7f9078e953a0>, <neo.core.group.Group object at 0x7f9078effe20>, <neo.core.group.Group object at 0x7f9078f1ad30>, <neo.core.group.Group object at 0x7f9078c489a0>, <neo.core.group.Group object at 0x7f9078c403a0>, <neo.core.group.Group object at 0x7f9078caad30>, <neo.core.group.Group object at 0x7f9078ce9760>, <neo.core.group.Group object at 0x7f9078caa490>, <neo.core.group.Group object at 0x7f9078ca7c70>, <neo.core.group.Group object at 0x7f9078c40820>, <neo.core.group.Group object at 0x7f9078c78580>, <neo.core.group.Group object at 0x7f9078effd00>, <neo.core.group.Group object at 0x7f9078c40df0>, <neo.core.group.Group object at 0x7f9078bd7880>, <neo.core.group.Group object at 0x7f9078eff820>, <neo.core.group.Group object at 0x7f9078bd7d00>, <neo.core.group.Group object at 0x7f9078bd7ee0>, <neo.core.group.Group object at 0x7f9078bcafa0>, <neo.core.group.Group object at 0x7f9078f1ae20>, <neo.core.group.Group object at 0x7f9078caad90>, <neo.core.group.Group object at 0x7f9078c48df0>, <neo.core.group.Group object at 0x7f9078ef9cd0>, <neo.core.group.Group object at 0x7f9078ca7b50>, <neo.core.group.Group object at 0x7f9078bca400>, <neo.core.group.Group object at 0x7f9078c0f640>, <neo.core.group.Group object at 0x7f9078bcafd0>, <neo.core.group.Group object at 0x7f9078caa8e0>, <neo.core.group.Group object at 0x7f9078bd7d90>, <neo.core.group.Group object at 0x7f9078c406d0>, <neo.core.group.Group object at 0x7f9078ca7a30>, <neo.core.group.Group object at 0x7f9078ce9040>, <neo.core.group.Group object at 0x7f9078becdc0>, <neo.core.group.Group object at 0x7f9078bcab50>, <neo.core.group.Group object at 0x7f9078c40bb0>, <neo.core.group.Group object at 0x7f9078bece50>, <neo.core.group.Group object at 0x7f9078bcaa00>, <neo.core.group.Group object at 0x7f9078e9c550>, <neo.core.group.Group object at 0x7f9078c40610>, <neo.core.group.Group object at 0x7f9078ef97c0>, <neo.core.group.Group object at 0x7f9078c40fa0>, <neo.core.group.Group object at 0x7f9078bd72e0>, <neo.core.group.Group object at 0x7f9078bec970>, <neo.core.group.Group object at 0x7f9078bca130>, <neo.core.group.Group object at 0x7f9078c0f2e0>, <neo.core.group.Group object at 0x7f9078c0f310>, <neo.core.group.Group object at 0x7f9078c48460>, <neo.core.group.Group object at 0x7f9078becca0>, <neo.core.group.Group object at 0x7f9078bcae20>, <neo.core.group.Group object at 0x7f9078bca9d0>, <neo.core.group.Group object at 0x7f9078cff6d0>, <neo.core.group.Group object at 0x7f9078cfbdc0>, <neo.core.group.Group object at 0x7f9078cdbee0>, <neo.core.group.Group object at 0x7f9078ef94c0>, <neo.core.group.Group object at 0x7f9078eff1f0>, <neo.core.group.Group object at 0x7f9078bd7730>, <neo.core.group.Group object at 0x7f9078c40580>, <neo.core.group.Group object at 0x7f9078c408e0>, <neo.core.group.Group object at 0x7f9078c48a00>, <neo.core.group.Group object at 0x7f9078c82520>, <neo.core.group.Group object at 0x7f9078c825b0>, <neo.core.group.Group object at 0x7f9078c0f970>, <neo.core.group.Group object at 0x7f9078c405b0>, <neo.core.group.Group object at 0x7f9078c48fa0>, <neo.core.group.Group object at 0x7f9078bca9a0>, <neo.core.group.Group object at 0x7f9078bcad90>, <neo.core.group.Group object at 0x7f9078cffb80>, <neo.core.group.Group object at 0x7f9078cffc10>, <neo.core.group.Group object at 0x7f9078cfb1c0>, <neo.core.group.Group object at 0x7f9078ef9610>, <neo.core.group.Group object at 0x7f9078bcae50>, <neo.core.group.Group object at 0x7f9078c78c10>, <neo.core.group.Group object at 0x7f9078e95970>, <neo.core.group.Group object at 0x7f9078bd7e80>, <neo.core.group.Group object at 0x7f9078c0fb50>, <neo.core.group.Group object at 0x7f9078c408b0>, <neo.core.group.Group object at 0x7f9078c48ac0>, <neo.core.group.Group object at 0x7f9078cfb670>, <neo.core.group.Group object at 0x7f9078bec0d0>, <neo.core.group.Group object at 0x7f9078c786d0>, <neo.core.group.Group object at 0x7f9078cb9460>, <neo.core.group.Group object at 0x7f9078cb9790>, <neo.core.group.Group object at 0x7f9078e95430>, <neo.core.group.Group object at 0x7f9078bd7190>, <neo.core.group.Group object at 0x7f9078efff70>, <neo.core.group.Group object at 0x7f9078c78220>, <neo.core.group.Group object at 0x7f9078bcaeb0>]" ],
        [ a alpaca:NameValuePair ;
            alpaca:pairName "file_datetime" ;
            alpaca:pairValue "None" ],
        [ a alpaca:NameValuePair ;
            alpaca:pairName "rec_datetime" ;
            alpaca:pairValue "2014-07-03 10:40:59" ],
        [ a alpaca:NameValuePair ;
            alpaca:pairName "name" ;
            alpaca:pairValue "Reachgrasp Recording Data Block" ],
        [ a alpaca:NameValuePair ;
            alpaca:pairName "file_origin" ;
            alpaca:pairValue "None" ] ;
    alpaca:hashSource "joblib_SHA1" ;
    prov:hadMember <urn:fz-juelich.de:alpaca:object:Python:builtins.list:1bd14454c7de664ae0cdb7475e6b6e327c5f0873> ;
    prov:wasAttributedTo <urn:fz-juelich.de:alpaca:script:Python:psd_by_trial_type.py:0eedeb8648a461ffc83d28d628c65800b233c6d9330978f78bc5ee188074d746#48c84fbd-d629-45f4-91ac-2cbf03048cf5> ;
    prov:wasDerivedFrom <urn:fz-juelich.de:alpaca:file:sha256:27cc780f4e71fc4d7d2b5925d9c8071282910ade15a294bcaddd2f18f5ec04a0> ;
    prov:wasGeneratedBy <urn:fz-juelich.de:alpaca:function_execution:Python:0eedeb8648a461ffc83d28d628c65800b233c6d9330978f78bc5ee188074d746:48c84fbd-d629-45f4-91ac-2cbf03048cf5:__main__.load_data#8bb96933-a9f0-46ea-9bab-94f69b8f034f> .

<urn:fz-juelich.de:alpaca:object:Python:neo.core.segment.Segment:0097b7a2c76173d79ba6727e19e624ac7ab1d232> a alpaca:DataObjectEntity ;
    alpaca:hasAnnotation [ a alpaca:NameValuePair ;
            alpaca:pairName "trial_id" ;
            alpaca:pairValue "38" ],
        [ a alpaca:NameValuePair ;
            alpaca:pairName "trial_reject_LFC" ;
            alpaca:pairValue "False" ],
        [ a alpaca:NameValuePair ;
            alpaca:pairName "id" ;
            alpaca:pairValue "" ],
        [ a alpaca:NameValuePair ;
            alpaca:pairName "trial_event_labels" ;
            alpaca:pairValue "CUE-OFF" ],
        [ a alpaca:NameValuePair ;
            alpaca:pairName "trial_timestamp_id" ;
            alpaca:pairValue "6877125" ],
        [ a alpaca:NameValuePair ;
            alpaca:pairName "performance_in_trial_str" ;
            alpaca:pairValue "correct_trial" ],
        [ a alpaca:NameValuePair ;
            alpaca:pairName "trial_reject_IFC" ;
            alpaca:pairValue "False" ],
        [ a alpaca:NameValuePair ;
            alpaca:pairName "trial_reject_HFC" ;
            alpaca:pairValue "False" ],
        [ a alpaca:NameValuePair ;
            alpaca:pairName "belongs_to_trialtype" ;
            alpaca:pairValue "SGLF" ],
        [ a alpaca:NameValuePair ;
            alpaca:pairName "condition" ;
            alpaca:pairValue "1" ],
        [ a alpaca:NameValuePair ;
            alpaca:pairName "performance_in_trial" ;
            alpaca:pairValue "255" ] ;
    alpaca:hasAttribute [ a alpaca:NameValuePair ;
            alpaca:pairName "t_start" ;
            alpaca:pairValue "230.34276666666668 s" ],
        [ a alpaca:NameValuePair ;
            alpaca:pairName "epochs" ;
            alpaca:pairValue "[]" ],
        [ a alpaca:NameValuePair ;
            alpaca:pairName "t_stop" ;
            alpaca:pairValue "230.84300000000002 s" ],
        [ a alpaca:NameValuePair ;
            alpaca:pairName "file_origin" ;
            alpaca:pairValue "None" ],
        [ a alpaca:NameValuePair ;
            alpaca:pairName "name" ;
            alpaca:pairValue "Segment 0" ],
        [ a alpaca:NameValuePair ;
            alpaca:pairName "block" ;
            alpaca:pairValue "builtins.NoneType()" ],
        [ a alpaca:NameValuePair ;
            alpaca:pairName "analogsignals" ;
            alpaca:pairValue "[neo.core.analogsignal.AnalogSignal(t_start=230.3429 s, t_stop=230.8429 s, shape=(500, 96), dtype=float32, name=NeuralTimeSeriesDownsampled, description=Downsampled continuous neuronal recordings, where the downsampling was performed on-line by the recording system), neo.core.analogsignal.AnalogSignal(t_start=230.34300000000002 s, t_stop=230.84300000000002 s, shape=(500, 6), dtype=float32, name=BehaviourTimeSeries, description=AnalogSignal from  nsx2), neo.core.analogsignal.AnalogSignal(t_start=230.34276666666668 s, t_stop=230.84276666666668 s, shape=(15000, 96), dtype=float32, name=NeuralTimeSeriesRaw, description=Continuous raw neuronal recordings sampled at high resolution)]" ],
        [ a alpaca:NameValuePair ;
            alpaca:pairName "description" ;
            alpaca:pairValue "Segment containing data from t_start to t_stop" ],
        [ a alpaca:NameValuePair ;
            alpaca:pairName "events" ;
            alpaca:pairValue "[neo.core.event.Event(shape=(1,), dtype=float64, name=DigitalTrialEvents, description=Trial events of the digital input port), neo.core.event.Event(shape=(1,), dtype=float64, name=TrialEvents, description=All trial events (digital and analog))]" ],
        [ a alpaca:NameValuePair ;
            alpaca:pairName "file_datetime" ;
            alpaca:pairValue "None" ],
        [ a alpaca:NameValuePair ;
            alpaca:pairName "index" ;
            alpaca:pairValue "None" ],
        [ a alpaca:NameValuePair ;
            alpaca:pairName "imagesequences" ;
            alpaca:pairValue "[]" ],
        [ a alpaca:NameValuePair ;
            alpaca:pairName "rec_datetime" ;
            alpaca:pairValue "2014-07-03 10:40:59" ],
        [ a alpaca:NameValuePair ;
            alpaca:pairName "irregularlysampledsignals" ;
            alpaca:pairValue "[]" ],
        [ a alpaca:NameValuePair ;
            alpaca:pairName "spiketrains" ;
            alpaca:pairValue "neo.core.spiketrainlist.SpikeTrainList(t_start=230.34276666666668 s, t_stop=230.84276666666668 s)" ] ;
    alpaca:hashSource "joblib_SHA1" ;
    prov:hadMember <urn:fz-juelich.de:alpaca:object:Python:builtins.list:680ce1c637f994121c19be54c6d5c733e84a8c66> ;
    prov:wasAttributedTo <urn:fz-juelich.de:alpaca:script:Python:psd_by_trial_type.py:0eedeb8648a461ffc83d28d628c65800b233c6d9330978f78bc5ee188074d746#48c84fbd-d629-45f4-91ac-2cbf03048cf5> ;
    prov:wasDerivedFrom <urn:fz-juelich.de:alpaca:object:Python:neo.core.epoch.Epoch:aa51df2499ecba25fb894ac8dc998f7a043103e1>,
        <urn:fz-juelich.de:alpaca:object:Python:neo.core.segment.Segment:a29262a7479ff4673f2d7fa2e76ecb5c12cc57df> ;
    prov:wasGeneratedBy <urn:fz-juelich.de:alpaca:function_execution:Python:0eedeb8648a461ffc83d28d628c65800b233c6d9330978f78bc5ee188074d746:48c84fbd-d629-45f4-91ac-2cbf03048cf5:neo.utils.misc.cut_segment_by_epoch#85b70906-ee30-4a26-9e19-dbdc909518b0> .

<urn:fz-juelich.de:alpaca:object:Python:neo.core.segment.Segment:03280dc4b5b7c1ad7c9eea33892b1d1e67e2ffd1> a alpaca:DataObjectEntity ;
    alpaca:hasAnnotation [ a alpaca:NameValuePair ;
            alpaca:pairName "belongs_to_trialtype" ;
            alpaca:pairValue "PGHF" ],
        [ a alpaca:NameValuePair ;
            alpaca:pairName "trial_timestamp_id" ;
            alpaca:pairValue "28104236" ],
        [ a alpaca:NameValuePair ;
            alpaca:pairName "trial_id" ;
            alpaca:pairValue "152" ],
        [ a alpaca:NameValuePair ;
            alpaca:pairName "condition" ;
            alpaca:pairValue "1" ],
        [ a alpaca:NameValuePair ;
            alpaca:pairName "performance_in_trial_str" ;
            alpaca:pairValue "correct_trial" ],
        [ a alpaca:NameValuePair ;
            alpaca:pairName "trial_reject_LFC" ;
            alpaca:pairValue "True" ],
        [ a alpaca:NameValuePair ;
            alpaca:pairName "performance_in_trial" ;
            alpaca:pairValue "255" ],
        [ a alpaca:NameValuePair ;
            alpaca:pairName "trial_reject_IFC" ;
            alpaca:pairValue "False" ],
        [ a alpaca:NameValuePair ;
            alpaca:pairName "trial_event_labels" ;
            alpaca:pairValue "CUE-OFF" ],
        [ a alpaca:NameValuePair ;
            alpaca:pairName "id" ;
            alpaca:pairValue "" ],
        [ a alpaca:NameValuePair ;
            alpaca:pairName "trial_reject_HFC" ;
            alpaca:pairValue "False" ] ;
    alpaca:hasAttribute [ a alpaca:NameValuePair ;
            alpaca:pairName "block" ;
            alpaca:pairValue "builtins.NoneType()" ],
        [ a alpaca:NameValuePair ;
            alpaca:pairName "analogsignals" ;
            alpaca:pairValue "[neo.core.analogsignal.AnalogSignal(t_start=937.9128999999999 s, t_stop=938.4128999999999 s, shape=(500, 96), dtype=float32, name=NeuralTimeSeriesDownsampled, description=Downsampled continuous neuronal recordings, where the downsampling was performed on-line by the recording system), neo.core.analogsignal.AnalogSignal(t_start=937.913 s, t_stop=938.413 s, shape=(500, 6), dtype=float32, name=BehaviourTimeSeries, description=AnalogSignal from  nsx2), neo.core.analogsignal.AnalogSignal(t_start=937.9132000000001 s, t_stop=938.4132000000001 s, shape=(15000, 96), dtype=float32, name=NeuralTimeSeriesRaw, description=Continuous raw neuronal recordings sampled at high resolution)]" ],
        [ a alpaca:NameValuePair ;
            alpaca:pairName "index" ;
            alpaca:pairValue "None" ],
        [ a alpaca:NameValuePair ;
            alpaca:pairName "imagesequences" ;
            alpaca:pairValue "[]" ],
        [ a alpaca:NameValuePair ;
            alpaca:pairName "irregularlysampledsignals" ;
            alpaca:pairValue "[]" ],
        [ a alpaca:NameValuePair ;
            alpaca:pairName "t_start" ;
            alpaca:pairValue "937.9128999999999 s" ],
        [ a alpaca:NameValuePair ;
            alpaca:pairName "file_origin" ;
            alpaca:pairValue "None" ],
        [ a alpaca:NameValuePair ;
            alpaca:pairName "file_datetime" ;
            alpaca:pairValue "None" ],
        [ a alpaca:NameValuePair ;
            alpaca:pairName "events" ;
            alpaca:pairValue "[neo.core.event.Event(shape=(1,), dtype=float64, name=DigitalTrialEvents, description=Trial events of the digital input port), neo.core.event.Event(shape=(1,), dtype=float64, name=TrialEvents, description=All trial events (digital and analog))]" ],
        [ a alpaca:NameValuePair ;
            alpaca:pairName "name" ;
            alpaca:pairValue "Segment 0" ],
        [ a alpaca:NameValuePair ;
            alpaca:pairName "spiketrains" ;
            alpaca:pairValue "neo.core.spiketrainlist.SpikeTrainList(t_start=937.9132 s, t_stop=938.4132 s)" ],
        [ a alpaca:NameValuePair ;
            alpaca:pairName "epochs" ;
            alpaca:pairValue "[]" ],
        [ a alpaca:NameValuePair ;
            alpaca:pairName "t_stop" ;
            alpaca:pairValue "938.4132000000001 s" ],
        [ a alpaca:NameValuePair ;
            alpaca:pairName "rec_datetime" ;
            alpaca:pairValue "2014-07-03 10:40:59" ],
        [ a alpaca:NameValuePair ;
            alpaca:pairName "description" ;
            alpaca:pairValue "Segment containing data from t_start to t_stop" ] ;
    alpaca:hashSource "joblib_SHA1" ;
    prov:hadMember <urn:fz-juelich.de:alpaca:object:Python:builtins.list:d427cd6ab1872daa306f51c57d86e49e7e5baa7a> ;
    prov:wasAttributedTo <urn:fz-juelich.de:alpaca:script:Python:psd_by_trial_type.py:0eedeb8648a461ffc83d28d628c65800b233c6d9330978f78bc5ee188074d746#48c84fbd-d629-45f4-91ac-2cbf03048cf5> ;
    prov:wasDerivedFrom <urn:fz-juelich.de:alpaca:object:Python:neo.core.epoch.Epoch:63667c266462ba34ef5d0655953ea53c78e2c722>,
        <urn:fz-juelich.de:alpaca:object:Python:neo.core.segment.Segment:a29262a7479ff4673f2d7fa2e76ecb5c12cc57df> ;
    prov:wasGeneratedBy <urn:fz-juelich.de:alpaca:function_execution:Python:0eedeb8648a461ffc83d28d628c65800b233c6d9330978f78bc5ee188074d746:48c84fbd-d629-45f4-91ac-2cbf03048cf5:neo.utils.misc.cut_segment_by_epoch#7d6289dd-71f9-4e2b-ab86-7254199de2f1> .

<urn:fz-juelich.de:alpaca:object:Python:neo.core.segment.Segment:0649484f9bc708d5c21785077ad4c2977f3c560f> a alpaca:DataObjectEntity ;
    alpaca:hasAnnotation [ a alpaca:NameValuePair ;
            alpaca:pairName "belongs_to_trialtype" ;
            alpaca:pairValue "PGHF" ],
        [ a alpaca:NameValuePair ;
            alpaca:pairName "trial_event_labels" ;
            alpaca:pairValue "CUE-OFF" ],
        [ a alpaca:NameValuePair ;
            alpaca:pairName "trial_timestamp_id" ;
            alpaca:pairValue "923179" ],
        [ a alpaca:NameValuePair ;
            alpaca:pairName "performance_in_trial" ;
            alpaca:pairValue "255" ],
        [ a alpaca:NameValuePair ;
            alpaca:pairName "condition" ;
            alpaca:pairValue "1" ],
        [ a alpaca:NameValuePair ;
            alpaca:pairName "trial_reject_LFC" ;
            alpaca:pairValue "False" ],
        [ a alpaca:NameValuePair ;
            alpaca:pairName "trial_id" ;
            alpaca:pairValue "6" ],
        [ a alpaca:NameValuePair ;
            alpaca:pairName "performance_in_trial_str" ;
            alpaca:pairValue "correct_trial" ],
        [ a alpaca:NameValuePair ;
            alpaca:pairName "trial_reject_IFC" ;
            alpaca:pairValue "False" ],
        [ a alpaca:NameValuePair ;
            alpaca:pairName "trial_reject_HFC" ;
            alpaca:pairValue "False" ],
        [ a alpaca:NameValuePair ;
            alpaca:pairName "id" ;
            alpaca:pairValue "" ] ;
    alpaca:hasAttribute [ a alpaca:NameValuePair ;
            alpaca:pairName "name" ;
            alpaca:pairValue "Segment 0" ],
        [ a alpaca:NameValuePair ;
            alpaca:pairName "file_origin" ;
            alpaca:pairValue "None" ],
        [ a alpaca:NameValuePair ;
            alpaca:pairName "t_stop" ;
            alpaca:pairValue "32.37703333333333 s" ],
        [ a alpaca:NameValuePair ;
            alpaca:pairName "block" ;
            alpaca:pairValue "builtins.NoneType()" ],
        [ a alpaca:NameValuePair ;
            alpaca:pairName "events" ;
            alpaca:pairValue "[neo.core.event.Event(shape=(1,), dtype=float64, name=DigitalTrialEvents, description=Trial events of the digital input port), neo.core.event.Event(shape=(1,), dtype=float64, name=TrialEvents, description=All trial events (digital and analog))]" ],
        [ a alpaca:NameValuePair ;
            alpaca:pairName "imagesequences" ;
            alpaca:pairValue "[]" ],
        [ a alpaca:NameValuePair ;
            alpaca:pairName "spiketrains" ;
            alpaca:pairValue "neo.core.spiketrainlist.SpikeTrainList(t_start=31.877033333333333 s, t_stop=32.37703333333333 s)" ],
        [ a alpaca:NameValuePair ;
            alpaca:pairName "epochs" ;
            alpaca:pairValue "[]" ],
        [ a alpaca:NameValuePair ;
            alpaca:pairName "irregularlysampledsignals" ;
            alpaca:pairValue "[]" ],
        [ a alpaca:NameValuePair ;
            alpaca:pairName "file_datetime" ;
            alpaca:pairValue "None" ],
        [ a alpaca:NameValuePair ;
            alpaca:pairName "t_start" ;
            alpaca:pairValue "31.876900000000003 s" ],
        [ a alpaca:NameValuePair ;
            alpaca:pairName "rec_datetime" ;
            alpaca:pairValue "2014-07-03 10:40:59" ],
        [ a alpaca:NameValuePair ;
            alpaca:pairName "description" ;
            alpaca:pairValue "Segment containing data from t_start to t_stop" ],
        [ a alpaca:NameValuePair ;
            alpaca:pairName "analogsignals" ;
            alpaca:pairValue "[neo.core.analogsignal.AnalogSignal(t_start=31.876900000000003 s, t_stop=32.376900000000006 s, shape=(500, 96), dtype=float32, name=NeuralTimeSeriesDownsampled, description=Downsampled continuous neuronal recordings, where the downsampling was performed on-line by the recording system), neo.core.analogsignal.AnalogSignal(t_start=31.877 s, t_stop=32.376999999999995 s, shape=(500, 6), dtype=float32, name=BehaviourTimeSeries, description=AnalogSignal from  nsx2), neo.core.analogsignal.AnalogSignal(t_start=31.877033333333333 s, t_stop=32.37703333333333 s, shape=(15000, 96), dtype=float32, name=NeuralTimeSeriesRaw, description=Continuous raw neuronal recordings sampled at high resolution)]" ],
        [ a alpaca:NameValuePair ;
            alpaca:pairName "index" ;
            alpaca:pairValue "None" ] ;
    alpaca:hashSource "joblib_SHA1" ;
    prov:hadMember <urn:fz-juelich.de:alpaca:object:Python:builtins.list:ea6d0d6c899f3ab6f7be0ab8f880d5a5a3a5efc7> ;
    prov:wasAttributedTo <urn:fz-juelich.de:alpaca:script:Python:psd_by_trial_type.py:0eedeb8648a461ffc83d28d628c65800b233c6d9330978f78bc5ee188074d746#48c84fbd-d629-45f4-91ac-2cbf03048cf5> ;
    prov:wasDerivedFrom <urn:fz-juelich.de:alpaca:object:Python:neo.core.epoch.Epoch:63667c266462ba34ef5d0655953ea53c78e2c722>,
        <urn:fz-juelich.de:alpaca:object:Python:neo.core.segment.Segment:a29262a7479ff4673f2d7fa2e76ecb5c12cc57df> ;
    prov:wasGeneratedBy <urn:fz-juelich.de:alpaca:function_execution:Python:0eedeb8648a461ffc83d28d628c65800b233c6d9330978f78bc5ee188074d746:48c84fbd-d629-45f4-91ac-2cbf03048cf5:neo.utils.misc.cut_segment_by_epoch#7d6289dd-71f9-4e2b-ab86-7254199de2f1> .

<urn:fz-juelich.de:alpaca:object:Python:neo.core.segment.Segment:07a940e9e6edc8241d7634a89f025f353d7fd6f9> a alpaca:DataObjectEntity ;
    alpaca:hasAnnotation [ a alpaca:NameValuePair ;
            alpaca:pairName "trial_reject_IFC" ;
            alpaca:pairValue "False" ],
        [ a alpaca:NameValuePair ;
            alpaca:pairName "trial_id" ;
            alpaca:pairValue "64" ],
        [ a alpaca:NameValuePair ;
            alpaca:pairName "performance_in_trial" ;
            alpaca:pairValue "255" ],
        [ a alpaca:NameValuePair ;
            alpaca:pairName "performance_in_trial_str" ;
            alpaca:pairValue "correct_trial" ],
        [ a alpaca:NameValuePair ;
            alpaca:pairName "condition" ;
            alpaca:pairValue "1" ],
        [ a alpaca:NameValuePair ;
            alpaca:pairName "trial_event_labels" ;
            alpaca:pairValue "CUE-OFF" ],
        [ a alpaca:NameValuePair ;
            alpaca:pairName "trial_reject_HFC" ;
            alpaca:pairValue "False" ],
        [ a alpaca:NameValuePair ;
            alpaca:pairName "trial_timestamp_id" ;
            alpaca:pairValue "11716987" ],
        [ a alpaca:NameValuePair ;
            alpaca:pairName "trial_reject_LFC" ;
            alpaca:pairValue "False" ],
        [ a alpaca:NameValuePair ;
            alpaca:pairName "belongs_to_trialtype" ;
            alpaca:pairValue "PGLF" ],
        [ a alpaca:NameValuePair ;
            alpaca:pairName "id" ;
            alpaca:pairValue "" ] ;
    alpaca:hasAttribute [ a alpaca:NameValuePair ;
            alpaca:pairName "analogsignals" ;
            alpaca:pairValue "[neo.core.analogsignal.AnalogSignal(t_start=391.6709 s, t_stop=392.1709 s, shape=(500, 96), dtype=float32, name=NeuralTimeSeriesDownsampled, description=Downsampled continuous neuronal recordings, where the downsampling was performed on-line by the recording system), neo.core.analogsignal.AnalogSignal(t_start=391.671 s, t_stop=392.171 s, shape=(500, 6), dtype=float32, name=BehaviourTimeSeries, description=AnalogSignal from  nsx2), neo.core.analogsignal.AnalogSignal(t_start=391.67136666666664 s, t_stop=392.17136666666664 s, shape=(15000, 96), dtype=float32, name=NeuralTimeSeriesRaw, description=Continuous raw neuronal recordings sampled at high resolution)]" ],
        [ a alpaca:NameValuePair ;
            alpaca:pairName "name" ;
            alpaca:pairValue "Segment 0" ],
        [ a alpaca:NameValuePair ;
            alpaca:pairName "spiketrains" ;
            alpaca:pairValue "neo.core.spiketrainlist.SpikeTrainList(t_start=391.67136666666664 s, t_stop=392.17136666666664 s)" ],
        [ a alpaca:NameValuePair ;
            alpaca:pairName "index" ;
            alpaca:pairValue "None" ],
        [ a alpaca:NameValuePair ;
            alpaca:pairName "file_origin" ;
            alpaca:pairValue "None" ],
        [ a alpaca:NameValuePair ;
            alpaca:pairName "irregularlysampledsignals" ;
            alpaca:pairValue "[]" ],
        [ a alpaca:NameValuePair ;
            alpaca:pairName "events" ;
            alpaca:pairValue "[neo.core.event.Event(shape=(1,), dtype=float64, name=DigitalTrialEvents, description=Trial events of the digital input port), neo.core.event.Event(shape=(1,), dtype=float64, name=TrialEvents, description=All trial events (digital and analog))]" ],
        [ a alpaca:NameValuePair ;
            alpaca:pairName "imagesequences" ;
            alpaca:pairValue "[]" ],
        [ a alpaca:NameValuePair ;
            alpaca:pairName "epochs" ;
            alpaca:pairValue "[]" ],
        [ a alpaca:NameValuePair ;
            alpaca:pairName "file_datetime" ;
            alpaca:pairValue "None" ],
        [ a alpaca:NameValuePair ;
            alpaca:pairName "t_start" ;
            alpaca:pairValue "391.6709 s" ],
        [ a alpaca:NameValuePair ;
            alpaca:pairName "block" ;
            alpaca:pairValue "builtins.NoneType()" ],
        [ a alpaca:NameValuePair ;
            alpaca:pairName "t_stop" ;
            alpaca:pairValue "392.17136666666664 s" ],
        [ a alpaca:NameValuePair ;
            alpaca:pairName "description" ;
            alpaca:pairValue "Segment containing data from t_start to t_stop" ],
        [ a alpaca:NameValuePair ;
            alpaca:pairName "rec_datetime" ;
            alpaca:pairValue "2014-07-03 10:40:59" ] ;
    alpaca:hashSource "joblib_SHA1" ;
    prov:hadMember <urn:fz-juelich.de:alpaca:object:Python:builtins.list:f488e4756656a701137201f1f14e6b568c903dc2> ;
    prov:wasAttributedTo <urn:fz-juelich.de:alpaca:script:Python:psd_by_trial_type.py:0eedeb8648a461ffc83d28d628c65800b233c6d9330978f78bc5ee188074d746#48c84fbd-d629-45f4-91ac-2cbf03048cf5> ;
    prov:wasDerivedFrom <urn:fz-juelich.de:alpaca:object:Python:neo.core.epoch.Epoch:ac8784869abc536e72d40cd7d605d1dec34824c5>,
        <urn:fz-juelich.de:alpaca:object:Python:neo.core.segment.Segment:a29262a7479ff4673f2d7fa2e76ecb5c12cc57df> ;
    prov:wasGeneratedBy <urn:fz-juelich.de:alpaca:function_execution:Python:0eedeb8648a461ffc83d28d628c65800b233c6d9330978f78bc5ee188074d746:48c84fbd-d629-45f4-91ac-2cbf03048cf5:neo.utils.misc.cut_segment_by_epoch#b904db91-1eb9-4a4c-a320-bb9f1d1ea33d> .

<urn:fz-juelich.de:alpaca:object:Python:neo.core.segment.Segment:086921ad2659e2d980875853f36e7d6794ab5b6a> a alpaca:DataObjectEntity ;
    alpaca:hasAnnotation [ a alpaca:NameValuePair ;
            alpaca:pairName "id" ;
            alpaca:pairValue "" ],
        [ a alpaca:NameValuePair ;
            alpaca:pairName "condition" ;
            alpaca:pairValue "1" ],
        [ a alpaca:NameValuePair ;
            alpaca:pairName "trial_id" ;
            alpaca:pairValue "140" ],
        [ a alpaca:NameValuePair ;
            alpaca:pairName "trial_reject_IFC" ;
            alpaca:pairValue "False" ],
        [ a alpaca:NameValuePair ;
            alpaca:pairName "performance_in_trial_str" ;
            alpaca:pairValue "correct_trial" ],
        [ a alpaca:NameValuePair ;
            alpaca:pairName "trial_timestamp_id" ;
            alpaca:pairValue "26006817" ],
        [ a alpaca:NameValuePair ;
            alpaca:pairName "trial_reject_LFC" ;
            alpaca:pairValue "False" ],
        [ a alpaca:NameValuePair ;
            alpaca:pairName "belongs_to_trialtype" ;
            alpaca:pairValue "SGHF" ],
        [ a alpaca:NameValuePair ;
            alpaca:pairName "trial_event_labels" ;
            alpaca:pairValue "CUE-OFF" ],
        [ a alpaca:NameValuePair ;
            alpaca:pairName "trial_reject_HFC" ;
            alpaca:pairValue "False" ],
        [ a alpaca:NameValuePair ;
            alpaca:pairName "performance_in_trial" ;
            alpaca:pairValue "255" ] ;
    alpaca:hasAttribute [ a alpaca:NameValuePair ;
            alpaca:pairName "rec_datetime" ;
            alpaca:pairValue "2014-07-03 10:40:59" ],
        [ a alpaca:NameValuePair ;
            alpaca:pairName "irregularlysampledsignals" ;
            alpaca:pairValue "[]" ],
        [ a alpaca:NameValuePair ;
            alpaca:pairName "spiketrains" ;
            alpaca:pairValue "neo.core.spiketrainlist.SpikeTrainList(t_start=867.9992 s, t_stop=868.4992 s)" ],
        [ a alpaca:NameValuePair ;
            alpaca:pairName "file_origin" ;
            alpaca:pairValue "None" ],
        [ a alpaca:NameValuePair ;
            alpaca:pairName "index" ;
            alpaca:pairValue "None" ],
        [ a alpaca:NameValuePair ;
            alpaca:pairName "block" ;
            alpaca:pairValue "builtins.NoneType()" ],
        [ a alpaca:NameValuePair ;
            alpaca:pairName "t_start" ;
            alpaca:pairValue "867.9988999999999 s" ],
        [ a alpaca:NameValuePair ;
            alpaca:pairName "epochs" ;
            alpaca:pairValue "[]" ],
        [ a alpaca:NameValuePair ;
            alpaca:pairName "file_datetime" ;
            alpaca:pairValue "None" ],
        [ a alpaca:NameValuePair ;
            alpaca:pairName "analogsignals" ;
            alpaca:pairValue "[neo.core.analogsignal.AnalogSignal(t_start=867.9988999999999 s, t_stop=868.4988999999999 s, shape=(500, 96), dtype=float32, name=NeuralTimeSeriesDownsampled, description=Downsampled continuous neuronal recordings, where the downsampling was performed on-line by the recording system), neo.core.analogsignal.AnalogSignal(t_start=867.999 s, t_stop=868.499 s, shape=(500, 6), dtype=float32, name=BehaviourTimeSeries, description=AnalogSignal from  nsx2), neo.core.analogsignal.AnalogSignal(t_start=867.9992000000001 s, t_stop=868.4992000000001 s, shape=(15000, 96), dtype=float32, name=NeuralTimeSeriesRaw, description=Continuous raw neuronal recordings sampled at high resolution)]" ],
        [ a alpaca:NameValuePair ;
            alpaca:pairName "events" ;
            alpaca:pairValue "[neo.core.event.Event(shape=(1,), dtype=float64, name=DigitalTrialEvents, description=Trial events of the digital input port), neo.core.event.Event(shape=(1,), dtype=float64, name=TrialEvents, description=All trial events (digital and analog))]" ],
        [ a alpaca:NameValuePair ;
            alpaca:pairName "name" ;
            alpaca:pairValue "Segment 0" ],
        [ a alpaca:NameValuePair ;
            alpaca:pairName "t_stop" ;
            alpaca:pairValue "868.4992000000001 s" ],
        [ a alpaca:NameValuePair ;
            alpaca:pairName "imagesequences" ;
            alpaca:pairValue "[]" ],
        [ a alpaca:NameValuePair ;
            alpaca:pairName "description" ;
            alpaca:pairValue "Segment containing data from t_start to t_stop" ] ;
    alpaca:hashSource "joblib_SHA1" ;
    prov:hadMember <urn:fz-juelich.de:alpaca:object:Python:builtins.list:f0570c4a093a0fc7160c7c923ca92c5841acc30d> ;
    prov:wasAttributedTo <urn:fz-juelich.de:alpaca:script:Python:psd_by_trial_type.py:0eedeb8648a461ffc83d28d628c65800b233c6d9330978f78bc5ee188074d746#48c84fbd-d629-45f4-91ac-2cbf03048cf5> ;
    prov:wasDerivedFrom <urn:fz-juelich.de:alpaca:object:Python:neo.core.epoch.Epoch:95ada5cc7690d47837b7fbc1b7a7977592f4d9b8>,
        <urn:fz-juelich.de:alpaca:object:Python:neo.core.segment.Segment:a29262a7479ff4673f2d7fa2e76ecb5c12cc57df> ;
    prov:wasGeneratedBy <urn:fz-juelich.de:alpaca:function_execution:Python:0eedeb8648a461ffc83d28d628c65800b233c6d9330978f78bc5ee188074d746:48c84fbd-d629-45f4-91ac-2cbf03048cf5:neo.utils.misc.cut_segment_by_epoch#2b944451-0995-4de6-835e-9489eb3dc800> .

<urn:fz-juelich.de:alpaca:object:Python:neo.core.segment.Segment:0b1aaa1db833d583e23e2671a8e2bd4e83e9ff29> a alpaca:DataObjectEntity ;
    alpaca:hasAnnotation [ a alpaca:NameValuePair ;
            alpaca:pairName "belongs_to_trialtype" ;
            alpaca:pairValue "SGLF" ],
        [ a alpaca:NameValuePair ;
            alpaca:pairName "trial_event_labels" ;
            alpaca:pairValue "CUE-OFF" ],
        [ a alpaca:NameValuePair ;
            alpaca:pairName "performance_in_trial" ;
            alpaca:pairValue "255" ],
        [ a alpaca:NameValuePair ;
            alpaca:pairName "condition" ;
            alpaca:pairValue "1" ],
        [ a alpaca:NameValuePair ;
            alpaca:pairName "trial_timestamp_id" ;
            alpaca:pairValue "29701448" ],
        [ a alpaca:NameValuePair ;
            alpaca:pairName "trial_reject_HFC" ;
            alpaca:pairValue "False" ],
        [ a alpaca:NameValuePair ;
            alpaca:pairName "performance_in_trial_str" ;
            alpaca:pairValue "correct_trial" ],
        [ a alpaca:NameValuePair ;
            alpaca:pairName "id" ;
            alpaca:pairValue "" ],
        [ a alpaca:NameValuePair ;
            alpaca:pairName "trial_reject_LFC" ;
            alpaca:pairValue "False" ],
        [ a alpaca:NameValuePair ;
            alpaca:pairName "trial_reject_IFC" ;
            alpaca:pairValue "False" ],
        [ a alpaca:NameValuePair ;
            alpaca:pairName "trial_id" ;
            alpaca:pairValue "160" ] ;
    alpaca:hasAttribute [ a alpaca:NameValuePair ;
            alpaca:pairName "events" ;
            alpaca:pairValue "[neo.core.event.Event(shape=(1,), dtype=float64, name=DigitalTrialEvents, description=Trial events of the digital input port), neo.core.event.Event(shape=(1,), dtype=float64, name=TrialEvents, description=All trial events (digital and analog))]" ],
        [ a alpaca:NameValuePair ;
            alpaca:pairName "analogsignals" ;
            alpaca:pairValue "[neo.core.analogsignal.AnalogSignal(t_start=991.1528999999999 s, t_stop=991.6528999999999 s, shape=(500, 96), dtype=float32, name=NeuralTimeSeriesDownsampled, description=Downsampled continuous neuronal recordings, where the downsampling was performed on-line by the recording system), neo.core.analogsignal.AnalogSignal(t_start=991.153 s, t_stop=991.653 s, shape=(500, 6), dtype=float32, name=BehaviourTimeSeries, description=AnalogSignal from  nsx2), neo.core.analogsignal.AnalogSignal(t_start=991.1526333333334 s, t_stop=991.6526333333334 s, shape=(15000, 96), dtype=float32, name=NeuralTimeSeriesRaw, description=Continuous raw neuronal recordings sampled at high resolution)]" ],
        [ a alpaca:NameValuePair ;
            alpaca:pairName "block" ;
            alpaca:pairValue "builtins.NoneType()" ],
        [ a alpaca:NameValuePair ;
            alpaca:pairName "t_stop" ;
            alpaca:pairValue "991.653 s" ],
        [ a alpaca:NameValuePair ;
            alpaca:pairName "rec_datetime" ;
            alpaca:pairValue "2014-07-03 10:40:59" ],
        [ a alpaca:NameValuePair ;
            alpaca:pairName "description" ;
            alpaca:pairValue "Segment containing data from t_start to t_stop" ],
        [ a alpaca:NameValuePair ;
            alpaca:pairName "epochs" ;
            alpaca:pairValue "[]" ],
        [ a alpaca:NameValuePair ;
            alpaca:pairName "index" ;
            alpaca:pairValue "None" ],
        [ a alpaca:NameValuePair ;
            alpaca:pairName "irregularlysampledsignals" ;
            alpaca:pairValue "[]" ],
        [ a alpaca:NameValuePair ;
            alpaca:pairName "imagesequences" ;
            alpaca:pairValue "[]" ],
        [ a alpaca:NameValuePair ;
            alpaca:pairName "t_start" ;
            alpaca:pairValue "991.1526333333334 s" ],
        [ a alpaca:NameValuePair ;
            alpaca:pairName "file_datetime" ;
            alpaca:pairValue "None" ],
        [ a alpaca:NameValuePair ;
            alpaca:pairName "name" ;
            alpaca:pairValue "Segment 0" ],
        [ a alpaca:NameValuePair ;
            alpaca:pairName "spiketrains" ;
            alpaca:pairValue "neo.core.spiketrainlist.SpikeTrainList(t_start=991.1526333333334 s, t_stop=991.6526333333334 s)" ],
        [ a alpaca:NameValuePair ;
            alpaca:pairName "file_origin" ;
            alpaca:pairValue "None" ] ;
    alpaca:hashSource "joblib_SHA1" ;
    prov:hadMember <urn:fz-juelich.de:alpaca:object:Python:builtins.list:2659fa06889b4e55b9fc6ec547f0f85577e86662> ;
    prov:wasAttributedTo <urn:fz-juelich.de:alpaca:script:Python:psd_by_trial_type.py:0eedeb8648a461ffc83d28d628c65800b233c6d9330978f78bc5ee188074d746#48c84fbd-d629-45f4-91ac-2cbf03048cf5> ;
    prov:wasDerivedFrom <urn:fz-juelich.de:alpaca:object:Python:neo.core.epoch.Epoch:aa51df2499ecba25fb894ac8dc998f7a043103e1>,
        <urn:fz-juelich.de:alpaca:object:Python:neo.core.segment.Segment:a29262a7479ff4673f2d7fa2e76ecb5c12cc57df> ;
    prov:wasGeneratedBy <urn:fz-juelich.de:alpaca:function_execution:Python:0eedeb8648a461ffc83d28d628c65800b233c6d9330978f78bc5ee188074d746:48c84fbd-d629-45f4-91ac-2cbf03048cf5:neo.utils.misc.cut_segment_by_epoch#85b70906-ee30-4a26-9e19-dbdc909518b0> .

<urn:fz-juelich.de:alpaca:object:Python:neo.core.segment.Segment:0df1551505ccd9e775f326b2fed96dd37d0310ba> a alpaca:DataObjectEntity ;
    alpaca:hasAnnotation [ a alpaca:NameValuePair ;
            alpaca:pairName "trial_reject_HFC" ;
            alpaca:pairValue "False" ],
        [ a alpaca:NameValuePair ;
            alpaca:pairName "condition" ;
            alpaca:pairValue "1" ],
        [ a alpaca:NameValuePair ;
            alpaca:pairName "trial_timestamp_id" ;
            alpaca:pairValue "28367053" ],
        [ a alpaca:NameValuePair ;
            alpaca:pairName "trial_event_labels" ;
            alpaca:pairValue "CUE-OFF" ],
        [ a alpaca:NameValuePair ;
            alpaca:pairName "id" ;
            alpaca:pairValue "" ],
        [ a alpaca:NameValuePair ;
            alpaca:pairName "belongs_to_trialtype" ;
            alpaca:pairValue "PGHF" ],
        [ a alpaca:NameValuePair ;
            alpaca:pairName "trial_id" ;
            alpaca:pairValue "153" ],
        [ a alpaca:NameValuePair ;
            alpaca:pairName "trial_reject_IFC" ;
            alpaca:pairValue "False" ],
        [ a alpaca:NameValuePair ;
            alpaca:pairName "performance_in_trial" ;
            alpaca:pairValue "255" ],
        [ a alpaca:NameValuePair ;
            alpaca:pairName "performance_in_trial_str" ;
            alpaca:pairValue "correct_trial" ],
        [ a alpaca:NameValuePair ;
            alpaca:pairName "trial_reject_LFC" ;
            alpaca:pairValue "False" ] ;
    alpaca:hasAttribute [ a alpaca:NameValuePair ;
            alpaca:pairName "imagesequences" ;
            alpaca:pairValue "[]" ],
        [ a alpaca:NameValuePair ;
            alpaca:pairName "name" ;
            alpaca:pairValue "Segment 0" ],
        [ a alpaca:NameValuePair ;
            alpaca:pairName "file_datetime" ;
            alpaca:pairValue "None" ],
        [ a alpaca:NameValuePair ;
            alpaca:pairName "block" ;
            alpaca:pairValue "builtins.NoneType()" ],
        [ a alpaca:NameValuePair ;
            alpaca:pairName "description" ;
            alpaca:pairValue "Segment containing data from t_start to t_stop" ],
        [ a alpaca:NameValuePair ;
            alpaca:pairName "analogsignals" ;
            alpaca:pairValue "[neo.core.analogsignal.AnalogSignal(t_start=946.6749 s, t_stop=947.1749 s, shape=(500, 96), dtype=float32, name=NeuralTimeSeriesDownsampled, description=Downsampled continuous neuronal recordings, where the downsampling was performed on-line by the recording system), neo.core.analogsignal.AnalogSignal(t_start=946.6750000000001 s, t_stop=947.1750000000001 s, shape=(500, 6), dtype=float32, name=BehaviourTimeSeries, description=AnalogSignal from  nsx2), neo.core.analogsignal.AnalogSignal(t_start=946.6748000000001 s, t_stop=947.1748000000001 s, shape=(15000, 96), dtype=float32, name=NeuralTimeSeriesRaw, description=Continuous raw neuronal recordings sampled at high resolution)]" ],
        [ a alpaca:NameValuePair ;
            alpaca:pairName "file_origin" ;
            alpaca:pairValue "None" ],
        [ a alpaca:NameValuePair ;
            alpaca:pairName "t_stop" ;
            alpaca:pairValue "947.1750000000001 s" ],
        [ a alpaca:NameValuePair ;
            alpaca:pairName "index" ;
            alpaca:pairValue "None" ],
        [ a alpaca:NameValuePair ;
            alpaca:pairName "epochs" ;
            alpaca:pairValue "[]" ],
        [ a alpaca:NameValuePair ;
            alpaca:pairName "events" ;
            alpaca:pairValue "[neo.core.event.Event(shape=(1,), dtype=float64, name=DigitalTrialEvents, description=Trial events of the digital input port), neo.core.event.Event(shape=(1,), dtype=float64, name=TrialEvents, description=All trial events (digital and analog))]" ],
        [ a alpaca:NameValuePair ;
            alpaca:pairName "spiketrains" ;
            alpaca:pairValue "neo.core.spiketrainlist.SpikeTrainList(t_start=946.6748 s, t_stop=947.1748 s)" ],
        [ a alpaca:NameValuePair ;
            alpaca:pairName "irregularlysampledsignals" ;
            alpaca:pairValue "[]" ],
        [ a alpaca:NameValuePair ;
            alpaca:pairName "rec_datetime" ;
            alpaca:pairValue "2014-07-03 10:40:59" ],
        [ a alpaca:NameValuePair ;
            alpaca:pairName "t_start" ;
            alpaca:pairValue "946.6748 s" ] ;
    alpaca:hashSource "joblib_SHA1" ;
    prov:hadMember <urn:fz-juelich.de:alpaca:object:Python:builtins.list:bb38b8998355412e3a7a60316ed7b8af9dc50f07> ;
    prov:wasAttributedTo <urn:fz-juelich.de:alpaca:script:Python:psd_by_trial_type.py:0eedeb8648a461ffc83d28d628c65800b233c6d9330978f78bc5ee188074d746#48c84fbd-d629-45f4-91ac-2cbf03048cf5> ;
    prov:wasDerivedFrom <urn:fz-juelich.de:alpaca:object:Python:neo.core.epoch.Epoch:63667c266462ba34ef5d0655953ea53c78e2c722>,
        <urn:fz-juelich.de:alpaca:object:Python:neo.core.segment.Segment:a29262a7479ff4673f2d7fa2e76ecb5c12cc57df> ;
    prov:wasGeneratedBy <urn:fz-juelich.de:alpaca:function_execution:Python:0eedeb8648a461ffc83d28d628c65800b233c6d9330978f78bc5ee188074d746:48c84fbd-d629-45f4-91ac-2cbf03048cf5:neo.utils.misc.cut_segment_by_epoch#7d6289dd-71f9-4e2b-ab86-7254199de2f1> .

<urn:fz-juelich.de:alpaca:object:Python:neo.core.segment.Segment:0e8a97412b83b5c5666809f40edaf894e85bdf1b> a alpaca:DataObjectEntity ;
    alpaca:hasAnnotation [ a alpaca:NameValuePair ;
            alpaca:pairName "condition" ;
            alpaca:pairValue "1" ],
        [ a alpaca:NameValuePair ;
            alpaca:pairName "trial_event_labels" ;
            alpaca:pairValue "CUE-OFF" ],
        [ a alpaca:NameValuePair ;
            alpaca:pairName "performance_in_trial_str" ;
            alpaca:pairValue "correct_trial" ],
        [ a alpaca:NameValuePair ;
            alpaca:pairName "trial_reject_IFC" ;
            alpaca:pairValue "False" ],
        [ a alpaca:NameValuePair ;
            alpaca:pairName "trial_reject_LFC" ;
            alpaca:pairValue "False" ],
        [ a alpaca:NameValuePair ;
            alpaca:pairName "performance_in_trial" ;
            alpaca:pairValue "255" ],
        [ a alpaca:NameValuePair ;
            alpaca:pairName "trial_timestamp_id" ;
            alpaca:pairValue "24715751" ],
        [ a alpaca:NameValuePair ;
            alpaca:pairName "belongs_to_trialtype" ;
            alpaca:pairValue "PGHF" ],
        [ a alpaca:NameValuePair ;
            alpaca:pairName "trial_id" ;
            alpaca:pairValue "133" ],
        [ a alpaca:NameValuePair ;
            alpaca:pairName "trial_reject_HFC" ;
            alpaca:pairValue "False" ],
        [ a alpaca:NameValuePair ;
            alpaca:pairName "id" ;
            alpaca:pairValue "" ] ;
    alpaca:hasAttribute [ a alpaca:NameValuePair ;
            alpaca:pairName "analogsignals" ;
            alpaca:pairValue "[neo.core.analogsignal.AnalogSignal(t_start=824.9639 s, t_stop=825.4639 s, shape=(500, 96), dtype=float32, name=NeuralTimeSeriesDownsampled, description=Downsampled continuous neuronal recordings, where the downsampling was performed on-line by the recording system), neo.core.analogsignal.AnalogSignal(t_start=824.964 s, t_stop=825.464 s, shape=(500, 6), dtype=float32, name=BehaviourTimeSeries, description=AnalogSignal from  nsx2), neo.core.analogsignal.AnalogSignal(t_start=824.9637 s, t_stop=825.4637 s, shape=(15000, 96), dtype=float32, name=NeuralTimeSeriesRaw, description=Continuous raw neuronal recordings sampled at high resolution)]" ],
        [ a alpaca:NameValuePair ;
            alpaca:pairName "name" ;
            alpaca:pairValue "Segment 0" ],
        [ a alpaca:NameValuePair ;
            alpaca:pairName "events" ;
            alpaca:pairValue "[neo.core.event.Event(shape=(1,), dtype=float64, name=DigitalTrialEvents, description=Trial events of the digital input port), neo.core.event.Event(shape=(1,), dtype=float64, name=TrialEvents, description=All trial events (digital and analog))]" ],
        [ a alpaca:NameValuePair ;
            alpaca:pairName "rec_datetime" ;
            alpaca:pairValue "2014-07-03 10:40:59" ],
        [ a alpaca:NameValuePair ;
            alpaca:pairName "description" ;
            alpaca:pairValue "Segment containing data from t_start to t_stop" ],
        [ a alpaca:NameValuePair ;
            alpaca:pairName "file_datetime" ;
            alpaca:pairValue "None" ],
        [ a alpaca:NameValuePair ;
            alpaca:pairName "t_start" ;
            alpaca:pairValue "824.9637 s" ],
        [ a alpaca:NameValuePair ;
            alpaca:pairName "epochs" ;
            alpaca:pairValue "[]" ],
        [ a alpaca:NameValuePair ;
            alpaca:pairName "block" ;
            alpaca:pairValue "builtins.NoneType()" ],
        [ a alpaca:NameValuePair ;
            alpaca:pairName "irregularlysampledsignals" ;
            alpaca:pairValue "[]" ],
        [ a alpaca:NameValuePair ;
            alpaca:pairName "t_stop" ;
            alpaca:pairValue "825.464 s" ],
        [ a alpaca:NameValuePair ;
            alpaca:pairName "index" ;
            alpaca:pairValue "None" ],
        [ a alpaca:NameValuePair ;
            alpaca:pairName "spiketrains" ;
            alpaca:pairValue "neo.core.spiketrainlist.SpikeTrainList(t_start=824.9637 s, t_stop=825.4637 s)" ],
        [ a alpaca:NameValuePair ;
            alpaca:pairName "imagesequences" ;
            alpaca:pairValue "[]" ],
        [ a alpaca:NameValuePair ;
            alpaca:pairName "file_origin" ;
            alpaca:pairValue "None" ] ;
    alpaca:hashSource "joblib_SHA1" ;
    prov:hadMember <urn:fz-juelich.de:alpaca:object:Python:builtins.list:03c9f026faf63116753ac4309d368357055ce53d> ;
    prov:wasAttributedTo <urn:fz-juelich.de:alpaca:script:Python:psd_by_trial_type.py:0eedeb8648a461ffc83d28d628c65800b233c6d9330978f78bc5ee188074d746#48c84fbd-d629-45f4-91ac-2cbf03048cf5> ;
    prov:wasDerivedFrom <urn:fz-juelich.de:alpaca:object:Python:neo.core.epoch.Epoch:63667c266462ba34ef5d0655953ea53c78e2c722>,
        <urn:fz-juelich.de:alpaca:object:Python:neo.core.segment.Segment:a29262a7479ff4673f2d7fa2e76ecb5c12cc57df> ;
    prov:wasGeneratedBy <urn:fz-juelich.de:alpaca:function_execution:Python:0eedeb8648a461ffc83d28d628c65800b233c6d9330978f78bc5ee188074d746:48c84fbd-d629-45f4-91ac-2cbf03048cf5:neo.utils.misc.cut_segment_by_epoch#7d6289dd-71f9-4e2b-ab86-7254199de2f1> .

<urn:fz-juelich.de:alpaca:object:Python:neo.core.segment.Segment:0fde49ae2b1cbc6cb36098c320d1e96ca85a7235> a alpaca:DataObjectEntity ;
    alpaca:hasAnnotation [ a alpaca:NameValuePair ;
            alpaca:pairName "id" ;
            alpaca:pairValue "" ],
        [ a alpaca:NameValuePair ;
            alpaca:pairName "trial_id" ;
            alpaca:pairValue "52" ],
        [ a alpaca:NameValuePair ;
            alpaca:pairName "trial_timestamp_id" ;
            alpaca:pairValue "9481199" ],
        [ a alpaca:NameValuePair ;
            alpaca:pairName "trial_reject_HFC" ;
            alpaca:pairValue "False" ],
        [ a alpaca:NameValuePair ;
            alpaca:pairName "trial_reject_LFC" ;
            alpaca:pairValue "False" ],
        [ a alpaca:NameValuePair ;
            alpaca:pairName "trial_reject_IFC" ;
            alpaca:pairValue "False" ],
        [ a alpaca:NameValuePair ;
            alpaca:pairName "trial_event_labels" ;
            alpaca:pairValue "CUE-OFF" ],
        [ a alpaca:NameValuePair ;
            alpaca:pairName "performance_in_trial" ;
            alpaca:pairValue "255" ],
        [ a alpaca:NameValuePair ;
            alpaca:pairName "condition" ;
            alpaca:pairValue "1" ],
        [ a alpaca:NameValuePair ;
            alpaca:pairName "performance_in_trial_str" ;
            alpaca:pairValue "correct_trial" ],
        [ a alpaca:NameValuePair ;
            alpaca:pairName "belongs_to_trialtype" ;
            alpaca:pairValue "SGLF" ] ;
    alpaca:hasAttribute [ a alpaca:NameValuePair ;
            alpaca:pairName "description" ;
            alpaca:pairValue "Segment containing data from t_start to t_stop" ],
        [ a alpaca:NameValuePair ;
            alpaca:pairName "rec_datetime" ;
            alpaca:pairValue "2014-07-03 10:40:59" ],
        [ a alpaca:NameValuePair ;
            alpaca:pairName "t_stop" ;
            alpaca:pairValue "317.6451666666667 s" ],
        [ a alpaca:NameValuePair ;
            alpaca:pairName "epochs" ;
            alpaca:pairValue "[]" ],
        [ a alpaca:NameValuePair ;
            alpaca:pairName "file_origin" ;
            alpaca:pairValue "None" ],
        [ a alpaca:NameValuePair ;
            alpaca:pairName "index" ;
            alpaca:pairValue "None" ],
        [ a alpaca:NameValuePair ;
            alpaca:pairName "events" ;
            alpaca:pairValue "[neo.core.event.Event(shape=(1,), dtype=float64, name=DigitalTrialEvents, description=Trial events of the digital input port), neo.core.event.Event(shape=(1,), dtype=float64, name=TrialEvents, description=All trial events (digital and analog))]" ],
        [ a alpaca:NameValuePair ;
            alpaca:pairName "block" ;
            alpaca:pairValue "builtins.NoneType()" ],
        [ a alpaca:NameValuePair ;
            alpaca:pairName "irregularlysampledsignals" ;
            alpaca:pairValue "[]" ],
        [ a alpaca:NameValuePair ;
            alpaca:pairName "name" ;
            alpaca:pairValue "Segment 0" ],
        [ a alpaca:NameValuePair ;
            alpaca:pairName "file_datetime" ;
            alpaca:pairValue "None" ],
        [ a alpaca:NameValuePair ;
            alpaca:pairName "imagesequences" ;
            alpaca:pairValue "[]" ],
        [ a alpaca:NameValuePair ;
            alpaca:pairName "t_start" ;
            alpaca:pairValue "317.1449 s" ],
        [ a alpaca:NameValuePair ;
            alpaca:pairName "analogsignals" ;
            alpaca:pairValue "[neo.core.analogsignal.AnalogSignal(t_start=317.1449 s, t_stop=317.6449 s, shape=(500, 96), dtype=float32, name=NeuralTimeSeriesDownsampled, description=Downsampled continuous neuronal recordings, where the downsampling was performed on-line by the recording system), neo.core.analogsignal.AnalogSignal(t_start=317.145 s, t_stop=317.645 s, shape=(500, 6), dtype=float32, name=BehaviourTimeSeries, description=AnalogSignal from  nsx2), neo.core.analogsignal.AnalogSignal(t_start=317.1451666666667 s, t_stop=317.6451666666667 s, shape=(15000, 96), dtype=float32, name=NeuralTimeSeriesRaw, description=Continuous raw neuronal recordings sampled at high resolution)]" ],
        [ a alpaca:NameValuePair ;
            alpaca:pairName "spiketrains" ;
            alpaca:pairValue "neo.core.spiketrainlist.SpikeTrainList(t_start=317.1451666666667 s, t_stop=317.6451666666667 s)" ] ;
    alpaca:hashSource "joblib_SHA1" ;
    prov:hadMember <urn:fz-juelich.de:alpaca:object:Python:builtins.list:b4db6b386ff3e5564e7f3861716fcd957d76ed47> ;
    prov:wasAttributedTo <urn:fz-juelich.de:alpaca:script:Python:psd_by_trial_type.py:0eedeb8648a461ffc83d28d628c65800b233c6d9330978f78bc5ee188074d746#48c84fbd-d629-45f4-91ac-2cbf03048cf5> ;
    prov:wasDerivedFrom <urn:fz-juelich.de:alpaca:object:Python:neo.core.epoch.Epoch:aa51df2499ecba25fb894ac8dc998f7a043103e1>,
        <urn:fz-juelich.de:alpaca:object:Python:neo.core.segment.Segment:a29262a7479ff4673f2d7fa2e76ecb5c12cc57df> ;
    prov:wasGeneratedBy <urn:fz-juelich.de:alpaca:function_execution:Python:0eedeb8648a461ffc83d28d628c65800b233c6d9330978f78bc5ee188074d746:48c84fbd-d629-45f4-91ac-2cbf03048cf5:neo.utils.misc.cut_segment_by_epoch#85b70906-ee30-4a26-9e19-dbdc909518b0> .

<urn:fz-juelich.de:alpaca:object:Python:neo.core.segment.Segment:138c90a1c674ffaecff8bd26795a373e2149c563> a alpaca:DataObjectEntity ;
    alpaca:hasAnnotation [ a alpaca:NameValuePair ;
            alpaca:pairName "condition" ;
            alpaca:pairValue "1" ],
        [ a alpaca:NameValuePair ;
            alpaca:pairName "trial_reject_HFC" ;
            alpaca:pairValue "False" ],
        [ a alpaca:NameValuePair ;
            alpaca:pairName "id" ;
            alpaca:pairValue "" ],
        [ a alpaca:NameValuePair ;
            alpaca:pairName "trial_id" ;
            alpaca:pairValue "117" ],
        [ a alpaca:NameValuePair ;
            alpaca:pairName "belongs_to_trialtype" ;
            alpaca:pairValue "SGHF" ],
        [ a alpaca:NameValuePair ;
            alpaca:pairName "performance_in_trial_str" ;
            alpaca:pairValue "correct_trial" ],
        [ a alpaca:NameValuePair ;
            alpaca:pairName "trial_timestamp_id" ;
            alpaca:pairValue "21743774" ],
        [ a alpaca:NameValuePair ;
            alpaca:pairName "trial_reject_IFC" ;
            alpaca:pairValue "False" ],
        [ a alpaca:NameValuePair ;
            alpaca:pairName "trial_event_labels" ;
            alpaca:pairValue "CUE-OFF" ],
        [ a alpaca:NameValuePair ;
            alpaca:pairName "performance_in_trial" ;
            alpaca:pairValue "255" ],
        [ a alpaca:NameValuePair ;
            alpaca:pairName "trial_reject_LFC" ;
            alpaca:pairValue "False" ] ;
    alpaca:hasAttribute [ a alpaca:NameValuePair ;
            alpaca:pairName "spiketrains" ;
            alpaca:pairValue "neo.core.spiketrainlist.SpikeTrainList(t_start=725.8978 s, t_stop=726.3978 s)" ],
        [ a alpaca:NameValuePair ;
            alpaca:pairName "rec_datetime" ;
            alpaca:pairValue "2014-07-03 10:40:59" ],
        [ a alpaca:NameValuePair ;
            alpaca:pairName "t_stop" ;
            alpaca:pairValue "726.398 s" ],
        [ a alpaca:NameValuePair ;
            alpaca:pairName "block" ;
            alpaca:pairValue "builtins.NoneType()" ],
        [ a alpaca:NameValuePair ;
            alpaca:pairName "t_start" ;
            alpaca:pairValue "725.8978 s" ],
        [ a alpaca:NameValuePair ;
            alpaca:pairName "events" ;
            alpaca:pairValue "[neo.core.event.Event(shape=(1,), dtype=float64, name=DigitalTrialEvents, description=Trial events of the digital input port), neo.core.event.Event(shape=(1,), dtype=float64, name=TrialEvents, description=All trial events (digital and analog))]" ],
        [ a alpaca:NameValuePair ;
            alpaca:pairName "analogsignals" ;
            alpaca:pairValue "[neo.core.analogsignal.AnalogSignal(t_start=725.8978999999999 s, t_stop=726.3978999999999 s, shape=(500, 96), dtype=float32, name=NeuralTimeSeriesDownsampled, description=Downsampled continuous neuronal recordings, where the downsampling was performed on-line by the recording system), neo.core.analogsignal.AnalogSignal(t_start=725.898 s, t_stop=726.398 s, shape=(500, 6), dtype=float32, name=BehaviourTimeSeries, description=AnalogSignal from  nsx2), neo.core.analogsignal.AnalogSignal(t_start=725.8978000000001 s, t_stop=726.3978000000001 s, shape=(15000, 96), dtype=float32, name=NeuralTimeSeriesRaw, description=Continuous raw neuronal recordings sampled at high resolution)]" ],
        [ a alpaca:NameValuePair ;
            alpaca:pairName "imagesequences" ;
            alpaca:pairValue "[]" ],
        [ a alpaca:NameValuePair ;
            alpaca:pairName "irregularlysampledsignals" ;
            alpaca:pairValue "[]" ],
        [ a alpaca:NameValuePair ;
            alpaca:pairName "file_datetime" ;
            alpaca:pairValue "None" ],
        [ a alpaca:NameValuePair ;
            alpaca:pairName "description" ;
            alpaca:pairValue "Segment containing data from t_start to t_stop" ],
        [ a alpaca:NameValuePair ;
            alpaca:pairName "index" ;
            alpaca:pairValue "None" ],
        [ a alpaca:NameValuePair ;
            alpaca:pairName "epochs" ;
            alpaca:pairValue "[]" ],
        [ a alpaca:NameValuePair ;
            alpaca:pairName "name" ;
            alpaca:pairValue "Segment 0" ],
        [ a alpaca:NameValuePair ;
            alpaca:pairName "file_origin" ;
            alpaca:pairValue "None" ] ;
    alpaca:hashSource "joblib_SHA1" ;
    prov:hadMember <urn:fz-juelich.de:alpaca:object:Python:builtins.list:b4eb7c7b4f530f422191368354bf6f600f54963e> ;
    prov:wasAttributedTo <urn:fz-juelich.de:alpaca:script:Python:psd_by_trial_type.py:0eedeb8648a461ffc83d28d628c65800b233c6d9330978f78bc5ee188074d746#48c84fbd-d629-45f4-91ac-2cbf03048cf5> ;
    prov:wasDerivedFrom <urn:fz-juelich.de:alpaca:object:Python:neo.core.epoch.Epoch:95ada5cc7690d47837b7fbc1b7a7977592f4d9b8>,
        <urn:fz-juelich.de:alpaca:object:Python:neo.core.segment.Segment:a29262a7479ff4673f2d7fa2e76ecb5c12cc57df> ;
    prov:wasGeneratedBy <urn:fz-juelich.de:alpaca:function_execution:Python:0eedeb8648a461ffc83d28d628c65800b233c6d9330978f78bc5ee188074d746:48c84fbd-d629-45f4-91ac-2cbf03048cf5:neo.utils.misc.cut_segment_by_epoch#2b944451-0995-4de6-835e-9489eb3dc800> .

<urn:fz-juelich.de:alpaca:object:Python:neo.core.segment.Segment:150c288bf01835c8a618d9369413d528573c5b0c> a alpaca:DataObjectEntity ;
    alpaca:hasAnnotation [ a alpaca:NameValuePair ;
            alpaca:pairName "trial_event_labels" ;
            alpaca:pairValue "CUE-OFF" ],
        [ a alpaca:NameValuePair ;
            alpaca:pairName "trial_reject_IFC" ;
            alpaca:pairValue "False" ],
        [ a alpaca:NameValuePair ;
            alpaca:pairName "condition" ;
            alpaca:pairValue "1" ],
        [ a alpaca:NameValuePair ;
            alpaca:pairName "trial_timestamp_id" ;
            alpaca:pairValue "2871186" ],
        [ a alpaca:NameValuePair ;
            alpaca:pairName "trial_reject_HFC" ;
            alpaca:pairValue "False" ],
        [ a alpaca:NameValuePair ;
            alpaca:pairName "belongs_to_trialtype" ;
            alpaca:pairValue "PGHF" ],
        [ a alpaca:NameValuePair ;
            alpaca:pairName "id" ;
            alpaca:pairValue "" ],
        [ a alpaca:NameValuePair ;
            alpaca:pairName "trial_reject_LFC" ;
            alpaca:pairValue "False" ],
        [ a alpaca:NameValuePair ;
            alpaca:pairName "performance_in_trial_str" ;
            alpaca:pairValue "correct_trial" ],
        [ a alpaca:NameValuePair ;
            alpaca:pairName "trial_id" ;
            alpaca:pairValue "17" ],
        [ a alpaca:NameValuePair ;
            alpaca:pairName "performance_in_trial" ;
            alpaca:pairValue "255" ] ;
    alpaca:hasAttribute [ a alpaca:NameValuePair ;
            alpaca:pairName "analogsignals" ;
            alpaca:pairValue "[neo.core.analogsignal.AnalogSignal(t_start=96.81190000000001 s, t_stop=97.31190000000001 s, shape=(500, 96), dtype=float32, name=NeuralTimeSeriesDownsampled, description=Downsampled continuous neuronal recordings, where the downsampling was performed on-line by the recording system), neo.core.analogsignal.AnalogSignal(t_start=96.812 s, t_stop=97.312 s, shape=(500, 6), dtype=float32, name=BehaviourTimeSeries, description=AnalogSignal from  nsx2), neo.core.analogsignal.AnalogSignal(t_start=96.81160000000001 s, t_stop=97.31160000000001 s, shape=(15000, 96), dtype=float32, name=NeuralTimeSeriesRaw, description=Continuous raw neuronal recordings sampled at high resolution)]" ],
        [ a alpaca:NameValuePair ;
            alpaca:pairName "rec_datetime" ;
            alpaca:pairValue "2014-07-03 10:40:59" ],
        [ a alpaca:NameValuePair ;
            alpaca:pairName "imagesequences" ;
            alpaca:pairValue "[]" ],
        [ a alpaca:NameValuePair ;
            alpaca:pairName "irregularlysampledsignals" ;
            alpaca:pairValue "[]" ],
        [ a alpaca:NameValuePair ;
            alpaca:pairName "t_start" ;
            alpaca:pairValue "96.8116 s" ],
        [ a alpaca:NameValuePair ;
            alpaca:pairName "index" ;
            alpaca:pairValue "None" ],
        [ a alpaca:NameValuePair ;
            alpaca:pairName "file_origin" ;
            alpaca:pairValue "None" ],
        [ a alpaca:NameValuePair ;
            alpaca:pairName "file_datetime" ;
            alpaca:pairValue "None" ],
        [ a alpaca:NameValuePair ;
            alpaca:pairName "epochs" ;
            alpaca:pairValue "[]" ],
        [ a alpaca:NameValuePair ;
            alpaca:pairName "spiketrains" ;
            alpaca:pairValue "neo.core.spiketrainlist.SpikeTrainList(t_start=96.8116 s, t_stop=97.3116 s)" ],
        [ a alpaca:NameValuePair ;
            alpaca:pairName "name" ;
            alpaca:pairValue "Segment 0" ],
        [ a alpaca:NameValuePair ;
            alpaca:pairName "events" ;
            alpaca:pairValue "[neo.core.event.Event(shape=(1,), dtype=float64, name=DigitalTrialEvents, description=Trial events of the digital input port), neo.core.event.Event(shape=(1,), dtype=float64, name=TrialEvents, description=All trial events (digital and analog))]" ],
        [ a alpaca:NameValuePair ;
            alpaca:pairName "t_stop" ;
            alpaca:pairValue "97.312 s" ],
        [ a alpaca:NameValuePair ;
            alpaca:pairName "block" ;
            alpaca:pairValue "builtins.NoneType()" ],
        [ a alpaca:NameValuePair ;
            alpaca:pairName "description" ;
            alpaca:pairValue "Segment containing data from t_start to t_stop" ] ;
    alpaca:hashSource "joblib_SHA1" ;
    prov:hadMember <urn:fz-juelich.de:alpaca:object:Python:builtins.list:fbfcdf5a5edb68a6364e507a7baf66687799570e> ;
    prov:wasAttributedTo <urn:fz-juelich.de:alpaca:script:Python:psd_by_trial_type.py:0eedeb8648a461ffc83d28d628c65800b233c6d9330978f78bc5ee188074d746#48c84fbd-d629-45f4-91ac-2cbf03048cf5> ;
    prov:wasDerivedFrom <urn:fz-juelich.de:alpaca:object:Python:neo.core.epoch.Epoch:63667c266462ba34ef5d0655953ea53c78e2c722>,
        <urn:fz-juelich.de:alpaca:object:Python:neo.core.segment.Segment:a29262a7479ff4673f2d7fa2e76ecb5c12cc57df> ;
    prov:wasGeneratedBy <urn:fz-juelich.de:alpaca:function_execution:Python:0eedeb8648a461ffc83d28d628c65800b233c6d9330978f78bc5ee188074d746:48c84fbd-d629-45f4-91ac-2cbf03048cf5:neo.utils.misc.cut_segment_by_epoch#7d6289dd-71f9-4e2b-ab86-7254199de2f1> .

<urn:fz-juelich.de:alpaca:object:Python:neo.core.segment.Segment:185002a4b5174226544e5e23bcd6b8e40ea45808> a alpaca:DataObjectEntity ;
    alpaca:hasAnnotation [ a alpaca:NameValuePair ;
            alpaca:pairName "trial_reject_HFC" ;
            alpaca:pairValue "False" ],
        [ a alpaca:NameValuePair ;
            alpaca:pairName "trial_timestamp_id" ;
            alpaca:pairValue "25826116" ],
        [ a alpaca:NameValuePair ;
            alpaca:pairName "belongs_to_trialtype" ;
            alpaca:pairValue "PGLF" ],
        [ a alpaca:NameValuePair ;
            alpaca:pairName "performance_in_trial" ;
            alpaca:pairValue "255" ],
        [ a alpaca:NameValuePair ;
            alpaca:pairName "trial_reject_IFC" ;
            alpaca:pairValue "True" ],
        [ a alpaca:NameValuePair ;
            alpaca:pairName "trial_event_labels" ;
            alpaca:pairValue "CUE-OFF" ],
        [ a alpaca:NameValuePair ;
            alpaca:pairName "id" ;
            alpaca:pairValue "" ],
        [ a alpaca:NameValuePair ;
            alpaca:pairName "trial_reject_LFC" ;
            alpaca:pairValue "True" ],
        [ a alpaca:NameValuePair ;
            alpaca:pairName "trial_id" ;
            alpaca:pairValue "139" ],
        [ a alpaca:NameValuePair ;
            alpaca:pairName "performance_in_trial_str" ;
            alpaca:pairValue "correct_trial" ],
        [ a alpaca:NameValuePair ;
            alpaca:pairName "condition" ;
            alpaca:pairValue "1" ] ;
    alpaca:hasAttribute [ a alpaca:NameValuePair ;
            alpaca:pairName "t_stop" ;
            alpaca:pairValue "862.476 s" ],
        [ a alpaca:NameValuePair ;
            alpaca:pairName "irregularlysampledsignals" ;
            alpaca:pairValue "[]" ],
        [ a alpaca:NameValuePair ;
            alpaca:pairName "index" ;
            alpaca:pairValue "None" ],
        [ a alpaca:NameValuePair ;
            alpaca:pairName "analogsignals" ;
            alpaca:pairValue "[neo.core.analogsignal.AnalogSignal(t_start=861.9759 s, t_stop=862.4759 s, shape=(500, 96), dtype=float32, name=NeuralTimeSeriesDownsampled, description=Downsampled continuous neuronal recordings, where the downsampling was performed on-line by the recording system), neo.core.analogsignal.AnalogSignal(t_start=861.976 s, t_stop=862.476 s, shape=(500, 6), dtype=float32, name=BehaviourTimeSeries, description=AnalogSignal from  nsx2), neo.core.analogsignal.AnalogSignal(t_start=861.9758666666668 s, t_stop=862.4758666666668 s, shape=(15000, 96), dtype=float32, name=NeuralTimeSeriesRaw, description=Continuous raw neuronal recordings sampled at high resolution)]" ],
        [ a alpaca:NameValuePair ;
            alpaca:pairName "block" ;
            alpaca:pairValue "builtins.NoneType()" ],
        [ a alpaca:NameValuePair ;
            alpaca:pairName "spiketrains" ;
            alpaca:pairValue "neo.core.spiketrainlist.SpikeTrainList(t_start=861.9758666666667 s, t_stop=862.4758666666667 s)" ],
        [ a alpaca:NameValuePair ;
            alpaca:pairName "events" ;
            alpaca:pairValue "[neo.core.event.Event(shape=(1,), dtype=float64, name=DigitalTrialEvents, description=Trial events of the digital input port), neo.core.event.Event(shape=(1,), dtype=float64, name=TrialEvents, description=All trial events (digital and analog))]" ],
        [ a alpaca:NameValuePair ;
            alpaca:pairName "name" ;
            alpaca:pairValue "Segment 0" ],
        [ a alpaca:NameValuePair ;
            alpaca:pairName "imagesequences" ;
            alpaca:pairValue "[]" ],
        [ a alpaca:NameValuePair ;
            alpaca:pairName "epochs" ;
            alpaca:pairValue "[]" ],
        [ a alpaca:NameValuePair ;
            alpaca:pairName "file_origin" ;
            alpaca:pairValue "None" ],
        [ a alpaca:NameValuePair ;
            alpaca:pairName "t_start" ;
            alpaca:pairValue "861.9758666666667 s" ],
        [ a alpaca:NameValuePair ;
            alpaca:pairName "description" ;
            alpaca:pairValue "Segment containing data from t_start to t_stop" ],
        [ a alpaca:NameValuePair ;
            alpaca:pairName "file_datetime" ;
            alpaca:pairValue "None" ],
        [ a alpaca:NameValuePair ;
            alpaca:pairName "rec_datetime" ;
            alpaca:pairValue "2014-07-03 10:40:59" ] ;
    alpaca:hashSource "joblib_SHA1" ;
    prov:hadMember <urn:fz-juelich.de:alpaca:object:Python:builtins.list:00c9517db656817117b074d73ad57af94b279219> ;
    prov:wasAttributedTo <urn:fz-juelich.de:alpaca:script:Python:psd_by_trial_type.py:0eedeb8648a461ffc83d28d628c65800b233c6d9330978f78bc5ee188074d746#48c84fbd-d629-45f4-91ac-2cbf03048cf5> ;
    prov:wasDerivedFrom <urn:fz-juelich.de:alpaca:object:Python:neo.core.epoch.Epoch:ac8784869abc536e72d40cd7d605d1dec34824c5>,
        <urn:fz-juelich.de:alpaca:object:Python:neo.core.segment.Segment:a29262a7479ff4673f2d7fa2e76ecb5c12cc57df> ;
    prov:wasGeneratedBy <urn:fz-juelich.de:alpaca:function_execution:Python:0eedeb8648a461ffc83d28d628c65800b233c6d9330978f78bc5ee188074d746:48c84fbd-d629-45f4-91ac-2cbf03048cf5:neo.utils.misc.cut_segment_by_epoch#b904db91-1eb9-4a4c-a320-bb9f1d1ea33d> .

<urn:fz-juelich.de:alpaca:object:Python:neo.core.segment.Segment:18d5a0434e44e26b18b362e4257f5bb8204b9d97> a alpaca:DataObjectEntity ;
    alpaca:hasAnnotation [ a alpaca:NameValuePair ;
            alpaca:pairName "trial_reject_HFC" ;
            alpaca:pairValue "False" ],
        [ a alpaca:NameValuePair ;
            alpaca:pairName "trial_reject_LFC" ;
            alpaca:pairValue "False" ],
        [ a alpaca:NameValuePair ;
            alpaca:pairName "belongs_to_trialtype" ;
            alpaca:pairValue "SGLF" ],
        [ a alpaca:NameValuePair ;
            alpaca:pairName "performance_in_trial" ;
            alpaca:pairValue "255" ],
        [ a alpaca:NameValuePair ;
            alpaca:pairName "trial_id" ;
            alpaca:pairValue "136" ],
        [ a alpaca:NameValuePair ;
            alpaca:pairName "condition" ;
            alpaca:pairValue "1" ],
        [ a alpaca:NameValuePair ;
            alpaca:pairName "trial_reject_IFC" ;
            alpaca:pairValue "False" ],
        [ a alpaca:NameValuePair ;
            alpaca:pairName "trial_timestamp_id" ;
            alpaca:pairValue "25265764" ],
        [ a alpaca:NameValuePair ;
            alpaca:pairName "id" ;
            alpaca:pairValue "" ],
        [ a alpaca:NameValuePair ;
            alpaca:pairName "trial_event_labels" ;
            alpaca:pairValue "CUE-OFF" ],
        [ a alpaca:NameValuePair ;
            alpaca:pairName "performance_in_trial_str" ;
            alpaca:pairValue "correct_trial" ] ;
    alpaca:hasAttribute [ a alpaca:NameValuePair ;
            alpaca:pairName "irregularlysampledsignals" ;
            alpaca:pairValue "[]" ],
        [ a alpaca:NameValuePair ;
            alpaca:pairName "file_datetime" ;
            alpaca:pairValue "None" ],
        [ a alpaca:NameValuePair ;
            alpaca:pairName "index" ;
            alpaca:pairValue "None" ],
        [ a alpaca:NameValuePair ;
            alpaca:pairName "rec_datetime" ;
            alpaca:pairValue "2014-07-03 10:40:59" ],
        [ a alpaca:NameValuePair ;
            alpaca:pairName "epochs" ;
            alpaca:pairValue "[]" ],
        [ a alpaca:NameValuePair ;
            alpaca:pairName "spiketrains" ;
            alpaca:pairValue "neo.core.spiketrainlist.SpikeTrainList(t_start=843.2974333333333 s, t_stop=843.7974333333333 s)" ],
        [ a alpaca:NameValuePair ;
            alpaca:pairName "block" ;
            alpaca:pairValue "builtins.NoneType()" ],
        [ a alpaca:NameValuePair ;
            alpaca:pairName "analogsignals" ;
            alpaca:pairValue "[neo.core.analogsignal.AnalogSignal(t_start=843.2979 s, t_stop=843.7979 s, shape=(500, 96), dtype=float32, name=NeuralTimeSeriesDownsampled, description=Downsampled continuous neuronal recordings, where the downsampling was performed on-line by the recording system), neo.core.analogsignal.AnalogSignal(t_start=843.297 s, t_stop=843.797 s, shape=(500, 6), dtype=float32, name=BehaviourTimeSeries, description=AnalogSignal from  nsx2), neo.core.analogsignal.AnalogSignal(t_start=843.2974333333334 s, t_stop=843.7974333333334 s, shape=(15000, 96), dtype=float32, name=NeuralTimeSeriesRaw, description=Continuous raw neuronal recordings sampled at high resolution)]" ],
        [ a alpaca:NameValuePair ;
            alpaca:pairName "t_stop" ;
            alpaca:pairValue "843.7979 s" ],
        [ a alpaca:NameValuePair ;
            alpaca:pairName "file_origin" ;
            alpaca:pairValue "None" ],
        [ a alpaca:NameValuePair ;
            alpaca:pairName "name" ;
            alpaca:pairValue "Segment 0" ],
        [ a alpaca:NameValuePair ;
            alpaca:pairName "description" ;
            alpaca:pairValue "Segment containing data from t_start to t_stop" ],
        [ a alpaca:NameValuePair ;
            alpaca:pairName "events" ;
            alpaca:pairValue "[neo.core.event.Event(shape=(1,), dtype=float64, name=DigitalTrialEvents, description=Trial events of the digital input port), neo.core.event.Event(shape=(1,), dtype=float64, name=TrialEvents, description=All trial events (digital and analog))]" ],
        [ a alpaca:NameValuePair ;
            alpaca:pairName "t_start" ;
            alpaca:pairValue "843.297 s" ],
        [ a alpaca:NameValuePair ;
            alpaca:pairName "imagesequences" ;
            alpaca:pairValue "[]" ] ;
    alpaca:hashSource "joblib_SHA1" ;
    prov:hadMember <urn:fz-juelich.de:alpaca:object:Python:builtins.list:038258a6d621de24a22a6d54762f42bb2ea23424> ;
    prov:wasAttributedTo <urn:fz-juelich.de:alpaca:script:Python:psd_by_trial_type.py:0eedeb8648a461ffc83d28d628c65800b233c6d9330978f78bc5ee188074d746#48c84fbd-d629-45f4-91ac-2cbf03048cf5> ;
    prov:wasDerivedFrom <urn:fz-juelich.de:alpaca:object:Python:neo.core.epoch.Epoch:aa51df2499ecba25fb894ac8dc998f7a043103e1>,
        <urn:fz-juelich.de:alpaca:object:Python:neo.core.segment.Segment:a29262a7479ff4673f2d7fa2e76ecb5c12cc57df> ;
    prov:wasGeneratedBy <urn:fz-juelich.de:alpaca:function_execution:Python:0eedeb8648a461ffc83d28d628c65800b233c6d9330978f78bc5ee188074d746:48c84fbd-d629-45f4-91ac-2cbf03048cf5:neo.utils.misc.cut_segment_by_epoch#85b70906-ee30-4a26-9e19-dbdc909518b0> .

<urn:fz-juelich.de:alpaca:object:Python:neo.core.segment.Segment:18ebae65f6d1745279d5a980ee47b1190b048736> a alpaca:DataObjectEntity ;
    alpaca:hasAnnotation [ a alpaca:NameValuePair ;
            alpaca:pairName "belongs_to_trialtype" ;
            alpaca:pairValue "SGHF" ],
        [ a alpaca:NameValuePair ;
            alpaca:pairName "performance_in_trial_str" ;
            alpaca:pairValue "correct_trial" ],
        [ a alpaca:NameValuePair ;
            alpaca:pairName "trial_id" ;
            alpaca:pairValue "79" ],
        [ a alpaca:NameValuePair ;
            alpaca:pairName "id" ;
            alpaca:pairValue "" ],
        [ a alpaca:NameValuePair ;
            alpaca:pairName "trial_timestamp_id" ;
            alpaca:pairValue "14548921" ],
        [ a alpaca:NameValuePair ;
            alpaca:pairName "trial_event_labels" ;
            alpaca:pairValue "CUE-OFF" ],
        [ a alpaca:NameValuePair ;
            alpaca:pairName "trial_reject_HFC" ;
            alpaca:pairValue "False" ],
        [ a alpaca:NameValuePair ;
            alpaca:pairName "condition" ;
            alpaca:pairValue "1" ],
        [ a alpaca:NameValuePair ;
            alpaca:pairName "trial_reject_LFC" ;
            alpaca:pairValue "False" ],
        [ a alpaca:NameValuePair ;
            alpaca:pairName "performance_in_trial" ;
            alpaca:pairValue "255" ],
        [ a alpaca:NameValuePair ;
            alpaca:pairName "trial_reject_IFC" ;
            alpaca:pairValue "False" ] ;
    alpaca:hasAttribute [ a alpaca:NameValuePair ;
            alpaca:pairName "spiketrains" ;
            alpaca:pairValue "neo.core.spiketrainlist.SpikeTrainList(t_start=486.06936666666667 s, t_stop=486.56936666666667 s)" ],
        [ a alpaca:NameValuePair ;
            alpaca:pairName "imagesequences" ;
            alpaca:pairValue "[]" ],
        [ a alpaca:NameValuePair ;
            alpaca:pairName "analogsignals" ;
            alpaca:pairValue "[neo.core.analogsignal.AnalogSignal(t_start=486.06890000000004 s, t_stop=486.56890000000004 s, shape=(500, 96), dtype=float32, name=NeuralTimeSeriesDownsampled, description=Downsampled continuous neuronal recordings, where the downsampling was performed on-line by the recording system), neo.core.analogsignal.AnalogSignal(t_start=486.069 s, t_stop=486.569 s, shape=(500, 6), dtype=float32, name=BehaviourTimeSeries, description=AnalogSignal from  nsx2), neo.core.analogsignal.AnalogSignal(t_start=486.06936666666667 s, t_stop=486.56936666666667 s, shape=(15000, 96), dtype=float32, name=NeuralTimeSeriesRaw, description=Continuous raw neuronal recordings sampled at high resolution)]" ],
        [ a alpaca:NameValuePair ;
            alpaca:pairName "description" ;
            alpaca:pairValue "Segment containing data from t_start to t_stop" ],
        [ a alpaca:NameValuePair ;
            alpaca:pairName "name" ;
            alpaca:pairValue "Segment 0" ],
        [ a alpaca:NameValuePair ;
            alpaca:pairName "block" ;
            alpaca:pairValue "builtins.NoneType()" ],
        [ a alpaca:NameValuePair ;
            alpaca:pairName "epochs" ;
            alpaca:pairValue "[]" ],
        [ a alpaca:NameValuePair ;
            alpaca:pairName "rec_datetime" ;
            alpaca:pairValue "2014-07-03 10:40:59" ],
        [ a alpaca:NameValuePair ;
            alpaca:pairName "file_datetime" ;
            alpaca:pairValue "None" ],
        [ a alpaca:NameValuePair ;
            alpaca:pairName "events" ;
            alpaca:pairValue "[neo.core.event.Event(shape=(1,), dtype=float64, name=DigitalTrialEvents, description=Trial events of the digital input port), neo.core.event.Event(shape=(1,), dtype=float64, name=TrialEvents, description=All trial events (digital and analog))]" ],
        [ a alpaca:NameValuePair ;
            alpaca:pairName "t_start" ;
            alpaca:pairValue "486.06890000000004 s" ],
        [ a alpaca:NameValuePair ;
            alpaca:pairName "index" ;
            alpaca:pairValue "None" ],
        [ a alpaca:NameValuePair ;
            alpaca:pairName "file_origin" ;
            alpaca:pairValue "None" ],
        [ a alpaca:NameValuePair ;
            alpaca:pairName "t_stop" ;
            alpaca:pairValue "486.56936666666667 s" ],
        [ a alpaca:NameValuePair ;
            alpaca:pairName "irregularlysampledsignals" ;
            alpaca:pairValue "[]" ] ;
    alpaca:hashSource "joblib_SHA1" ;
    prov:hadMember <urn:fz-juelich.de:alpaca:object:Python:builtins.list:001c66007b57f56b348186817f1ad7e992ae3c2e> ;
    prov:wasAttributedTo <urn:fz-juelich.de:alpaca:script:Python:psd_by_trial_type.py:0eedeb8648a461ffc83d28d628c65800b233c6d9330978f78bc5ee188074d746#48c84fbd-d629-45f4-91ac-2cbf03048cf5> ;
    prov:wasDerivedFrom <urn:fz-juelich.de:alpaca:object:Python:neo.core.epoch.Epoch:95ada5cc7690d47837b7fbc1b7a7977592f4d9b8>,
        <urn:fz-juelich.de:alpaca:object:Python:neo.core.segment.Segment:a29262a7479ff4673f2d7fa2e76ecb5c12cc57df> ;
    prov:wasGeneratedBy <urn:fz-juelich.de:alpaca:function_execution:Python:0eedeb8648a461ffc83d28d628c65800b233c6d9330978f78bc5ee188074d746:48c84fbd-d629-45f4-91ac-2cbf03048cf5:neo.utils.misc.cut_segment_by_epoch#2b944451-0995-4de6-835e-9489eb3dc800> .

<urn:fz-juelich.de:alpaca:object:Python:neo.core.segment.Segment:19641324e4d8cf8e3c10f59db22dd0731e24bf3a> a alpaca:DataObjectEntity ;
    alpaca:hasAnnotation [ a alpaca:NameValuePair ;
            alpaca:pairName "trial_event_labels" ;
            alpaca:pairValue "CUE-OFF" ],
        [ a alpaca:NameValuePair ;
            alpaca:pairName "condition" ;
            alpaca:pairValue "1" ],
        [ a alpaca:NameValuePair ;
            alpaca:pairName "trial_id" ;
            alpaca:pairValue "81" ],
        [ a alpaca:NameValuePair ;
            alpaca:pairName "belongs_to_trialtype" ;
            alpaca:pairValue "PGHF" ],
        [ a alpaca:NameValuePair ;
            alpaca:pairName "trial_timestamp_id" ;
            alpaca:pairValue "14907304" ],
        [ a alpaca:NameValuePair ;
            alpaca:pairName "trial_reject_LFC" ;
            alpaca:pairValue "False" ],
        [ a alpaca:NameValuePair ;
            alpaca:pairName "id" ;
            alpaca:pairValue "" ],
        [ a alpaca:NameValuePair ;
            alpaca:pairName "performance_in_trial" ;
            alpaca:pairValue "255" ],
        [ a alpaca:NameValuePair ;
            alpaca:pairName "trial_reject_IFC" ;
            alpaca:pairValue "False" ],
        [ a alpaca:NameValuePair ;
            alpaca:pairName "performance_in_trial_str" ;
            alpaca:pairValue "correct_trial" ],
        [ a alpaca:NameValuePair ;
            alpaca:pairName "trial_reject_HFC" ;
            alpaca:pairValue "False" ] ;
    alpaca:hasAttribute [ a alpaca:NameValuePair ;
            alpaca:pairName "t_stop" ;
            alpaca:pairValue "498.516 s" ],
        [ a alpaca:NameValuePair ;
            alpaca:pairName "analogsignals" ;
            alpaca:pairValue "[neo.core.analogsignal.AnalogSignal(t_start=498.01590000000004 s, t_stop=498.51590000000004 s, shape=(500, 96), dtype=float32, name=NeuralTimeSeriesDownsampled, description=Downsampled continuous neuronal recordings, where the downsampling was performed on-line by the recording system), neo.core.analogsignal.AnalogSignal(t_start=498.016 s, t_stop=498.516 s, shape=(500, 6), dtype=float32, name=BehaviourTimeSeries, description=AnalogSignal from  nsx2), neo.core.analogsignal.AnalogSignal(t_start=498.0155 s, t_stop=498.5155 s, shape=(15000, 96), dtype=float32, name=NeuralTimeSeriesRaw, description=Continuous raw neuronal recordings sampled at high resolution)]" ],
        [ a alpaca:NameValuePair ;
            alpaca:pairName "description" ;
            alpaca:pairValue "Segment containing data from t_start to t_stop" ],
        [ a alpaca:NameValuePair ;
            alpaca:pairName "epochs" ;
            alpaca:pairValue "[]" ],
        [ a alpaca:NameValuePair ;
            alpaca:pairName "name" ;
            alpaca:pairValue "Segment 0" ],
        [ a alpaca:NameValuePair ;
            alpaca:pairName "rec_datetime" ;
            alpaca:pairValue "2014-07-03 10:40:59" ],
        [ a alpaca:NameValuePair ;
            alpaca:pairName "file_origin" ;
            alpaca:pairValue "None" ],
        [ a alpaca:NameValuePair ;
            alpaca:pairName "t_start" ;
            alpaca:pairValue "498.0155 s" ],
        [ a alpaca:NameValuePair ;
            alpaca:pairName "imagesequences" ;
            alpaca:pairValue "[]" ],
        [ a alpaca:NameValuePair ;
            alpaca:pairName "file_datetime" ;
            alpaca:pairValue "None" ],
        [ a alpaca:NameValuePair ;
            alpaca:pairName "index" ;
            alpaca:pairValue "None" ],
        [ a alpaca:NameValuePair ;
            alpaca:pairName "events" ;
            alpaca:pairValue "[neo.core.event.Event(shape=(1,), dtype=float64, name=DigitalTrialEvents, description=Trial events of the digital input port), neo.core.event.Event(shape=(1,), dtype=float64, name=TrialEvents, description=All trial events (digital and analog))]" ],
        [ a alpaca:NameValuePair ;
            alpaca:pairName "irregularlysampledsignals" ;
            alpaca:pairValue "[]" ],
        [ a alpaca:NameValuePair ;
            alpaca:pairName "spiketrains" ;
            alpaca:pairValue "neo.core.spiketrainlist.SpikeTrainList(t_start=498.0155 s, t_stop=498.5155 s)" ],
        [ a alpaca:NameValuePair ;
            alpaca:pairName "block" ;
            alpaca:pairValue "builtins.NoneType()" ] ;
    alpaca:hashSource "joblib_SHA1" ;
    prov:hadMember <urn:fz-juelich.de:alpaca:object:Python:builtins.list:000847cbe54b6fcfcce3be859866234559666819> ;
    prov:wasAttributedTo <urn:fz-juelich.de:alpaca:script:Python:psd_by_trial_type.py:0eedeb8648a461ffc83d28d628c65800b233c6d9330978f78bc5ee188074d746#48c84fbd-d629-45f4-91ac-2cbf03048cf5> ;
    prov:wasDerivedFrom <urn:fz-juelich.de:alpaca:object:Python:neo.core.epoch.Epoch:63667c266462ba34ef5d0655953ea53c78e2c722>,
        <urn:fz-juelich.de:alpaca:object:Python:neo.core.segment.Segment:a29262a7479ff4673f2d7fa2e76ecb5c12cc57df> ;
    prov:wasGeneratedBy <urn:fz-juelich.de:alpaca:function_execution:Python:0eedeb8648a461ffc83d28d628c65800b233c6d9330978f78bc5ee188074d746:48c84fbd-d629-45f4-91ac-2cbf03048cf5:neo.utils.misc.cut_segment_by_epoch#7d6289dd-71f9-4e2b-ab86-7254199de2f1> .

<urn:fz-juelich.de:alpaca:object:Python:neo.core.segment.Segment:19d6f91aba947b4a0f8f29de4f41f018486bde95> a alpaca:DataObjectEntity ;
    alpaca:hasAnnotation [ a alpaca:NameValuePair ;
            alpaca:pairName "trial_timestamp_id" ;
            alpaca:pairValue "22103182" ],
        [ a alpaca:NameValuePair ;
            alpaca:pairName "trial_id" ;
            alpaca:pairValue "119" ],
        [ a alpaca:NameValuePair ;
            alpaca:pairName "trial_reject_HFC" ;
            alpaca:pairValue "False" ],
        [ a alpaca:NameValuePair ;
            alpaca:pairName "trial_event_labels" ;
            alpaca:pairValue "CUE-OFF" ],
        [ a alpaca:NameValuePair ;
            alpaca:pairName "performance_in_trial" ;
            alpaca:pairValue "255" ],
        [ a alpaca:NameValuePair ;
            alpaca:pairName "condition" ;
            alpaca:pairValue "1" ],
        [ a alpaca:NameValuePair ;
            alpaca:pairName "performance_in_trial_str" ;
            alpaca:pairValue "correct_trial" ],
        [ a alpaca:NameValuePair ;
            alpaca:pairName "belongs_to_trialtype" ;
            alpaca:pairValue "PGLF" ],
        [ a alpaca:NameValuePair ;
            alpaca:pairName "trial_reject_IFC" ;
            alpaca:pairValue "False" ],
        [ a alpaca:NameValuePair ;
            alpaca:pairName "trial_reject_LFC" ;
            alpaca:pairValue "False" ],
        [ a alpaca:NameValuePair ;
            alpaca:pairName "id" ;
            alpaca:pairValue "" ] ;
    alpaca:hasAttribute [ a alpaca:NameValuePair ;
            alpaca:pairName "block" ;
            alpaca:pairValue "builtins.NoneType()" ],
        [ a alpaca:NameValuePair ;
            alpaca:pairName "imagesequences" ;
            alpaca:pairValue "[]" ],
        [ a alpaca:NameValuePair ;
            alpaca:pairName "events" ;
            alpaca:pairValue "[neo.core.event.Event(shape=(1,), dtype=float64, name=DigitalTrialEvents, description=Trial events of the digital input port), neo.core.event.Event(shape=(1,), dtype=float64, name=TrialEvents, description=All trial events (digital and analog))]" ],
        [ a alpaca:NameValuePair ;
            alpaca:pairName "epochs" ;
            alpaca:pairValue "[]" ],
        [ a alpaca:NameValuePair ;
            alpaca:pairName "rec_datetime" ;
            alpaca:pairValue "2014-07-03 10:40:59" ],
        [ a alpaca:NameValuePair ;
            alpaca:pairName "file_origin" ;
            alpaca:pairValue "None" ],
        [ a alpaca:NameValuePair ;
            alpaca:pairName "name" ;
            alpaca:pairValue "Segment 0" ],
        [ a alpaca:NameValuePair ;
            alpaca:pairName "irregularlysampledsignals" ;
            alpaca:pairValue "[]" ],
        [ a alpaca:NameValuePair ;
            alpaca:pairName "file_datetime" ;
            alpaca:pairValue "None" ],
        [ a alpaca:NameValuePair ;
            alpaca:pairName "index" ;
            alpaca:pairValue "None" ],
        [ a alpaca:NameValuePair ;
            alpaca:pairName "analogsignals" ;
            alpaca:pairValue "[neo.core.analogsignal.AnalogSignal(t_start=737.8788999999999 s, t_stop=738.3788999999999 s, shape=(500, 96), dtype=float32, name=NeuralTimeSeriesDownsampled, description=Downsampled continuous neuronal recordings, where the downsampling was performed on-line by the recording system), neo.core.analogsignal.AnalogSignal(t_start=737.879 s, t_stop=738.379 s, shape=(500, 6), dtype=float32, name=BehaviourTimeSeries, description=AnalogSignal from  nsx2), neo.core.analogsignal.AnalogSignal(t_start=737.8790666666667 s, t_stop=738.3790666666667 s, shape=(15000, 96), dtype=float32, name=NeuralTimeSeriesRaw, description=Continuous raw neuronal recordings sampled at high resolution)]" ],
        [ a alpaca:NameValuePair ;
            alpaca:pairName "spiketrains" ;
            alpaca:pairValue "neo.core.spiketrainlist.SpikeTrainList(t_start=737.8790666666666 s, t_stop=738.3790666666666 s)" ],
        [ a alpaca:NameValuePair ;
            alpaca:pairName "description" ;
            alpaca:pairValue "Segment containing data from t_start to t_stop" ],
        [ a alpaca:NameValuePair ;
            alpaca:pairName "t_start" ;
            alpaca:pairValue "737.8788999999999 s" ],
        [ a alpaca:NameValuePair ;
            alpaca:pairName "t_stop" ;
            alpaca:pairValue "738.3790666666667 s" ] ;
    alpaca:hashSource "joblib_SHA1" ;
    prov:hadMember <urn:fz-juelich.de:alpaca:object:Python:builtins.list:3334b33995139d86738e76c64903fefc0b3b30a3> ;
    prov:wasAttributedTo <urn:fz-juelich.de:alpaca:script:Python:psd_by_trial_type.py:0eedeb8648a461ffc83d28d628c65800b233c6d9330978f78bc5ee188074d746#48c84fbd-d629-45f4-91ac-2cbf03048cf5> ;
    prov:wasDerivedFrom <urn:fz-juelich.de:alpaca:object:Python:neo.core.epoch.Epoch:ac8784869abc536e72d40cd7d605d1dec34824c5>,
        <urn:fz-juelich.de:alpaca:object:Python:neo.core.segment.Segment:a29262a7479ff4673f2d7fa2e76ecb5c12cc57df> ;
    prov:wasGeneratedBy <urn:fz-juelich.de:alpaca:function_execution:Python:0eedeb8648a461ffc83d28d628c65800b233c6d9330978f78bc5ee188074d746:48c84fbd-d629-45f4-91ac-2cbf03048cf5:neo.utils.misc.cut_segment_by_epoch#b904db91-1eb9-4a4c-a320-bb9f1d1ea33d> .

<urn:fz-juelich.de:alpaca:object:Python:neo.core.segment.Segment:1c539c3f4271fbc617dafc31fd759add4e75fa80> a alpaca:DataObjectEntity ;
    alpaca:hasAnnotation [ a alpaca:NameValuePair ;
            alpaca:pairName "trial_id" ;
            alpaca:pairValue "89" ],
        [ a alpaca:NameValuePair ;
            alpaca:pairName "trial_reject_HFC" ;
            alpaca:pairValue "True" ],
        [ a alpaca:NameValuePair ;
            alpaca:pairName "trial_reject_IFC" ;
            alpaca:pairValue "True" ],
        [ a alpaca:NameValuePair ;
            alpaca:pairName "belongs_to_trialtype" ;
            alpaca:pairValue "SGLF" ],
        [ a alpaca:NameValuePair ;
            alpaca:pairName "trial_reject_LFC" ;
            alpaca:pairValue "False" ],
        [ a alpaca:NameValuePair ;
            alpaca:pairName "trial_timestamp_id" ;
            alpaca:pairValue "16442639" ],
        [ a alpaca:NameValuePair ;
            alpaca:pairName "id" ;
            alpaca:pairValue "" ],
        [ a alpaca:NameValuePair ;
            alpaca:pairName "performance_in_trial" ;
            alpaca:pairValue "255" ],
        [ a alpaca:NameValuePair ;
            alpaca:pairName "condition" ;
            alpaca:pairValue "1" ],
        [ a alpaca:NameValuePair ;
            alpaca:pairName "performance_in_trial_str" ;
            alpaca:pairValue "correct_trial" ],
        [ a alpaca:NameValuePair ;
            alpaca:pairName "trial_event_labels" ;
            alpaca:pairValue "CUE-OFF" ] ;
    alpaca:hasAttribute [ a alpaca:NameValuePair ;
            alpaca:pairName "index" ;
            alpaca:pairValue "None" ],
        [ a alpaca:NameValuePair ;
            alpaca:pairName "file_origin" ;
            alpaca:pairValue "None" ],
        [ a alpaca:NameValuePair ;
            alpaca:pairName "analogsignals" ;
            alpaca:pairValue "[neo.core.analogsignal.AnalogSignal(t_start=549.1939 s, t_stop=549.6939 s, shape=(500, 96), dtype=float32, name=NeuralTimeSeriesDownsampled, description=Downsampled continuous neuronal recordings, where the downsampling was performed on-line by the recording system), neo.core.analogsignal.AnalogSignal(t_start=549.193 s, t_stop=549.693 s, shape=(500, 6), dtype=float32, name=BehaviourTimeSeries, description=AnalogSignal from  nsx2), neo.core.analogsignal.AnalogSignal(t_start=549.1934333333334 s, t_stop=549.6934333333334 s, shape=(15000, 96), dtype=float32, name=NeuralTimeSeriesRaw, description=Continuous raw neuronal recordings sampled at high resolution)]" ],
        [ a alpaca:NameValuePair ;
            alpaca:pairName "name" ;
            alpaca:pairValue "Segment 0" ],
        [ a alpaca:NameValuePair ;
            alpaca:pairName "t_start" ;
            alpaca:pairValue "549.193 s" ],
        [ a alpaca:NameValuePair ;
            alpaca:pairName "imagesequences" ;
            alpaca:pairValue "[]" ],
        [ a alpaca:NameValuePair ;
            alpaca:pairName "block" ;
            alpaca:pairValue "builtins.NoneType()" ],
        [ a alpaca:NameValuePair ;
            alpaca:pairName "rec_datetime" ;
            alpaca:pairValue "2014-07-03 10:40:59" ],
        [ a alpaca:NameValuePair ;
            alpaca:pairName "t_stop" ;
            alpaca:pairValue "549.6939 s" ],
        [ a alpaca:NameValuePair ;
            alpaca:pairName "epochs" ;
            alpaca:pairValue "[]" ],
        [ a alpaca:NameValuePair ;
            alpaca:pairName "file_datetime" ;
            alpaca:pairValue "None" ],
        [ a alpaca:NameValuePair ;
            alpaca:pairName "irregularlysampledsignals" ;
            alpaca:pairValue "[]" ],
        [ a alpaca:NameValuePair ;
            alpaca:pairName "spiketrains" ;
            alpaca:pairValue "neo.core.spiketrainlist.SpikeTrainList(t_start=549.1934333333334 s, t_stop=549.6934333333334 s)" ],
        [ a alpaca:NameValuePair ;
            alpaca:pairName "description" ;
            alpaca:pairValue "Segment containing data from t_start to t_stop" ],
        [ a alpaca:NameValuePair ;
            alpaca:pairName "events" ;
            alpaca:pairValue "[neo.core.event.Event(shape=(1,), dtype=float64, name=DigitalTrialEvents, description=Trial events of the digital input port), neo.core.event.Event(shape=(1,), dtype=float64, name=TrialEvents, description=All trial events (digital and analog))]" ] ;
    alpaca:hashSource "joblib_SHA1" ;
    prov:hadMember <urn:fz-juelich.de:alpaca:object:Python:builtins.list:894494c88d5a1b4cf93a12f03b3684c22a14ebf9> ;
    prov:wasAttributedTo <urn:fz-juelich.de:alpaca:script:Python:psd_by_trial_type.py:0eedeb8648a461ffc83d28d628c65800b233c6d9330978f78bc5ee188074d746#48c84fbd-d629-45f4-91ac-2cbf03048cf5> ;
    prov:wasDerivedFrom <urn:fz-juelich.de:alpaca:object:Python:neo.core.epoch.Epoch:aa51df2499ecba25fb894ac8dc998f7a043103e1>,
        <urn:fz-juelich.de:alpaca:object:Python:neo.core.segment.Segment:a29262a7479ff4673f2d7fa2e76ecb5c12cc57df> ;
    prov:wasGeneratedBy <urn:fz-juelich.de:alpaca:function_execution:Python:0eedeb8648a461ffc83d28d628c65800b233c6d9330978f78bc5ee188074d746:48c84fbd-d629-45f4-91ac-2cbf03048cf5:neo.utils.misc.cut_segment_by_epoch#85b70906-ee30-4a26-9e19-dbdc909518b0> .

<urn:fz-juelich.de:alpaca:object:Python:neo.core.segment.Segment:1c7f9ebf93ff822bec3bc5961d25a89dafef8d64> a alpaca:DataObjectEntity ;
    alpaca:hasAnnotation [ a alpaca:NameValuePair ;
            alpaca:pairName "trial_reject_IFC" ;
            alpaca:pairValue "False" ],
        [ a alpaca:NameValuePair ;
            alpaca:pairName "performance_in_trial" ;
            alpaca:pairValue "255" ],
        [ a alpaca:NameValuePair ;
            alpaca:pairName "trial_reject_HFC" ;
            alpaca:pairValue "False" ],
        [ a alpaca:NameValuePair ;
            alpaca:pairName "belongs_to_trialtype" ;
            alpaca:pairValue "SGHF" ],
        [ a alpaca:NameValuePair ;
            alpaca:pairName "trial_timestamp_id" ;
            alpaca:pairValue "22283414" ],
        [ a alpaca:NameValuePair ;
            alpaca:pairName "performance_in_trial_str" ;
            alpaca:pairValue "correct_trial" ],
        [ a alpaca:NameValuePair ;
            alpaca:pairName "id" ;
            alpaca:pairValue "" ],
        [ a alpaca:NameValuePair ;
            alpaca:pairName "trial_id" ;
            alpaca:pairValue "120" ],
        [ a alpaca:NameValuePair ;
            alpaca:pairName "trial_event_labels" ;
            alpaca:pairValue "CUE-OFF" ],
        [ a alpaca:NameValuePair ;
            alpaca:pairName "trial_reject_LFC" ;
            alpaca:pairValue "False" ],
        [ a alpaca:NameValuePair ;
            alpaca:pairName "condition" ;
            alpaca:pairValue "1" ] ;
    alpaca:hasAttribute [ a alpaca:NameValuePair ;
            alpaca:pairName "name" ;
            alpaca:pairValue "Segment 0" ],
        [ a alpaca:NameValuePair ;
            alpaca:pairName "events" ;
            alpaca:pairValue "[neo.core.event.Event(shape=(1,), dtype=float64, name=DigitalTrialEvents, description=Trial events of the digital input port), neo.core.event.Event(shape=(1,), dtype=float64, name=TrialEvents, description=All trial events (digital and analog))]" ],
        [ a alpaca:NameValuePair ;
            alpaca:pairName "t_stop" ;
            alpaca:pairValue "744.386 s" ],
        [ a alpaca:NameValuePair ;
            alpaca:pairName "index" ;
            alpaca:pairValue "None" ],
        [ a alpaca:NameValuePair ;
            alpaca:pairName "spiketrains" ;
            alpaca:pairValue "neo.core.spiketrainlist.SpikeTrainList(t_start=743.8858333333334 s, t_stop=744.3858333333334 s)" ],
        [ a alpaca:NameValuePair ;
            alpaca:pairName "rec_datetime" ;
            alpaca:pairValue "2014-07-03 10:40:59" ],
        [ a alpaca:NameValuePair ;
            alpaca:pairName "t_start" ;
            alpaca:pairValue "743.8858333333334 s" ],
        [ a alpaca:NameValuePair ;
            alpaca:pairName "epochs" ;
            alpaca:pairValue "[]" ],
        [ a alpaca:NameValuePair ;
            alpaca:pairName "file_origin" ;
            alpaca:pairValue "None" ],
        [ a alpaca:NameValuePair ;
            alpaca:pairName "imagesequences" ;
            alpaca:pairValue "[]" ],
        [ a alpaca:NameValuePair ;
            alpaca:pairName "analogsignals" ;
            alpaca:pairValue "[neo.core.analogsignal.AnalogSignal(t_start=743.8859 s, t_stop=744.3859 s, shape=(500, 96), dtype=float32, name=NeuralTimeSeriesDownsampled, description=Downsampled continuous neuronal recordings, where the downsampling was performed on-line by the recording system), neo.core.analogsignal.AnalogSignal(t_start=743.886 s, t_stop=744.386 s, shape=(500, 6), dtype=float32, name=BehaviourTimeSeries, description=AnalogSignal from  nsx2), neo.core.analogsignal.AnalogSignal(t_start=743.8858333333334 s, t_stop=744.3858333333334 s, shape=(15000, 96), dtype=float32, name=NeuralTimeSeriesRaw, description=Continuous raw neuronal recordings sampled at high resolution)]" ],
        [ a alpaca:NameValuePair ;
            alpaca:pairName "description" ;
            alpaca:pairValue "Segment containing data from t_start to t_stop" ],
        [ a alpaca:NameValuePair ;
            alpaca:pairName "block" ;
            alpaca:pairValue "builtins.NoneType()" ],
        [ a alpaca:NameValuePair ;
            alpaca:pairName "irregularlysampledsignals" ;
            alpaca:pairValue "[]" ],
        [ a alpaca:NameValuePair ;
            alpaca:pairName "file_datetime" ;
            alpaca:pairValue "None" ] ;
    alpaca:hashSource "joblib_SHA1" ;
    prov:hadMember <urn:fz-juelich.de:alpaca:object:Python:builtins.list:82fb90e1880097fd078854d1aaca3eeee184de7a> ;
    prov:wasAttributedTo <urn:fz-juelich.de:alpaca:script:Python:psd_by_trial_type.py:0eedeb8648a461ffc83d28d628c65800b233c6d9330978f78bc5ee188074d746#48c84fbd-d629-45f4-91ac-2cbf03048cf5> ;
    prov:wasDerivedFrom <urn:fz-juelich.de:alpaca:object:Python:neo.core.epoch.Epoch:95ada5cc7690d47837b7fbc1b7a7977592f4d9b8>,
        <urn:fz-juelich.de:alpaca:object:Python:neo.core.segment.Segment:a29262a7479ff4673f2d7fa2e76ecb5c12cc57df> ;
    prov:wasGeneratedBy <urn:fz-juelich.de:alpaca:function_execution:Python:0eedeb8648a461ffc83d28d628c65800b233c6d9330978f78bc5ee188074d746:48c84fbd-d629-45f4-91ac-2cbf03048cf5:neo.utils.misc.cut_segment_by_epoch#2b944451-0995-4de6-835e-9489eb3dc800> .

<urn:fz-juelich.de:alpaca:object:Python:neo.core.segment.Segment:1ec63d2c647ff6e6877bfcdb91d419ba8dc2c4c4> a alpaca:DataObjectEntity ;
    alpaca:hasAnnotation [ a alpaca:NameValuePair ;
            alpaca:pairName "trial_reject_IFC" ;
            alpaca:pairValue "True" ],
        [ a alpaca:NameValuePair ;
            alpaca:pairName "trial_reject_LFC" ;
            alpaca:pairValue "False" ],
        [ a alpaca:NameValuePair ;
            alpaca:pairName "trial_reject_HFC" ;
            alpaca:pairValue "False" ],
        [ a alpaca:NameValuePair ;
            alpaca:pairName "id" ;
            alpaca:pairValue "" ],
        [ a alpaca:NameValuePair ;
            alpaca:pairName "performance_in_trial" ;
            alpaca:pairValue "255" ],
        [ a alpaca:NameValuePair ;
            alpaca:pairName "trial_timestamp_id" ;
            alpaca:pairValue "39424" ],
        [ a alpaca:NameValuePair ;
            alpaca:pairName "trial_id" ;
            alpaca:pairValue "1" ],
        [ a alpaca:NameValuePair ;
            alpaca:pairName "condition" ;
            alpaca:pairValue "1" ],
        [ a alpaca:NameValuePair ;
            alpaca:pairName "performance_in_trial_str" ;
            alpaca:pairValue "correct_trial" ],
        [ a alpaca:NameValuePair ;
            alpaca:pairName "belongs_to_trialtype" ;
            alpaca:pairValue "SGHF" ],
        [ a alpaca:NameValuePair ;
            alpaca:pairName "trial_event_labels" ;
            alpaca:pairValue "CUE-OFF" ] ;
    alpaca:hasAttribute [ a alpaca:NameValuePair ;
            alpaca:pairName "imagesequences" ;
            alpaca:pairValue "[]" ],
        [ a alpaca:NameValuePair ;
            alpaca:pairName "t_stop" ;
            alpaca:pairValue "2.9209 s" ],
        [ a alpaca:NameValuePair ;
            alpaca:pairName "file_datetime" ;
            alpaca:pairValue "None" ],
        [ a alpaca:NameValuePair ;
            alpaca:pairName "block" ;
            alpaca:pairValue "builtins.NoneType()" ],
        [ a alpaca:NameValuePair ;
            alpaca:pairName "analogsignals" ;
            alpaca:pairValue "[neo.core.analogsignal.AnalogSignal(t_start=2.4209 s, t_stop=2.9209 s, shape=(500, 96), dtype=float32, name=NeuralTimeSeriesDownsampled, description=Downsampled continuous neuronal recordings, where the downsampling was performed on-line by the recording system), neo.core.analogsignal.AnalogSignal(t_start=2.42 s, t_stop=2.92 s, shape=(500, 6), dtype=float32, name=BehaviourTimeSeries, description=AnalogSignal from  nsx2), neo.core.analogsignal.AnalogSignal(t_start=2.420466666666667 s, t_stop=2.920466666666667 s, shape=(15000, 96), dtype=float32, name=NeuralTimeSeriesRaw, description=Continuous raw neuronal recordings sampled at high resolution)]" ],
        [ a alpaca:NameValuePair ;
            alpaca:pairName "index" ;
            alpaca:pairValue "None" ],
        [ a alpaca:NameValuePair ;
            alpaca:pairName "t_start" ;
            alpaca:pairValue "2.42 s" ],
        [ a alpaca:NameValuePair ;
            alpaca:pairName "events" ;
            alpaca:pairValue "[neo.core.event.Event(shape=(1,), dtype=float64, name=DigitalTrialEvents, description=Trial events of the digital input port), neo.core.event.Event(shape=(1,), dtype=float64, name=TrialEvents, description=All trial events (digital and analog))]" ],
        [ a alpaca:NameValuePair ;
            alpaca:pairName "name" ;
            alpaca:pairValue "Segment 0" ],
        [ a alpaca:NameValuePair ;
            alpaca:pairName "spiketrains" ;
            alpaca:pairValue "neo.core.spiketrainlist.SpikeTrainList(t_start=2.4204666666666665 s, t_stop=2.9204666666666665 s)" ],
        [ a alpaca:NameValuePair ;
            alpaca:pairName "rec_datetime" ;
            alpaca:pairValue "2014-07-03 10:40:59" ],
        [ a alpaca:NameValuePair ;
            alpaca:pairName "description" ;
            alpaca:pairValue "Segment containing data from t_start to t_stop" ],
        [ a alpaca:NameValuePair ;
            alpaca:pairName "epochs" ;
            alpaca:pairValue "[]" ],
        [ a alpaca:NameValuePair ;
            alpaca:pairName "file_origin" ;
            alpaca:pairValue "None" ],
        [ a alpaca:NameValuePair ;
            alpaca:pairName "irregularlysampledsignals" ;
            alpaca:pairValue "[]" ] ;
    alpaca:hashSource "joblib_SHA1" ;
    prov:hadMember <urn:fz-juelich.de:alpaca:object:Python:builtins.list:fd213bae20620572379e785c82c0feec7274962e> ;
    prov:wasAttributedTo <urn:fz-juelich.de:alpaca:script:Python:psd_by_trial_type.py:0eedeb8648a461ffc83d28d628c65800b233c6d9330978f78bc5ee188074d746#48c84fbd-d629-45f4-91ac-2cbf03048cf5> ;
    prov:wasDerivedFrom <urn:fz-juelich.de:alpaca:object:Python:neo.core.epoch.Epoch:95ada5cc7690d47837b7fbc1b7a7977592f4d9b8>,
        <urn:fz-juelich.de:alpaca:object:Python:neo.core.segment.Segment:a29262a7479ff4673f2d7fa2e76ecb5c12cc57df> ;
    prov:wasGeneratedBy <urn:fz-juelich.de:alpaca:function_execution:Python:0eedeb8648a461ffc83d28d628c65800b233c6d9330978f78bc5ee188074d746:48c84fbd-d629-45f4-91ac-2cbf03048cf5:neo.utils.misc.cut_segment_by_epoch#2b944451-0995-4de6-835e-9489eb3dc800> .

<urn:fz-juelich.de:alpaca:object:Python:neo.core.segment.Segment:1f2d8b0f4e19a7657e82232674bb9bb57b2f3c65> a alpaca:DataObjectEntity ;
    alpaca:hasAnnotation [ a alpaca:NameValuePair ;
            alpaca:pairName "performance_in_trial" ;
            alpaca:pairValue "255" ],
        [ a alpaca:NameValuePair ;
            alpaca:pairName "trial_id" ;
            alpaca:pairValue "114" ],
        [ a alpaca:NameValuePair ;
            alpaca:pairName "performance_in_trial_str" ;
            alpaca:pairValue "correct_trial" ],
        [ a alpaca:NameValuePair ;
            alpaca:pairName "trial_reject_IFC" ;
            alpaca:pairValue "False" ],
        [ a alpaca:NameValuePair ;
            alpaca:pairName "trial_reject_HFC" ;
            alpaca:pairValue "False" ],
        [ a alpaca:NameValuePair ;
            alpaca:pairName "trial_event_labels" ;
            alpaca:pairValue "CUE-OFF" ],
        [ a alpaca:NameValuePair ;
            alpaca:pairName "belongs_to_trialtype" ;
            alpaca:pairValue "SGHF" ],
        [ a alpaca:NameValuePair ;
            alpaca:pairName "trial_timestamp_id" ;
            alpaca:pairValue "21215530" ],
        [ a alpaca:NameValuePair ;
            alpaca:pairName "id" ;
            alpaca:pairValue "" ],
        [ a alpaca:NameValuePair ;
            alpaca:pairName "condition" ;
            alpaca:pairValue "1" ],
        [ a alpaca:NameValuePair ;
            alpaca:pairName "trial_reject_LFC" ;
            alpaca:pairValue "False" ] ;
    alpaca:hasAttribute [ a alpaca:NameValuePair ;
            alpaca:pairName "file_datetime" ;
            alpaca:pairValue "None" ],
        [ a alpaca:NameValuePair ;
            alpaca:pairName "t_stop" ;
            alpaca:pairValue "708.79 s" ],
        [ a alpaca:NameValuePair ;
            alpaca:pairName "events" ;
            alpaca:pairValue "[neo.core.event.Event(shape=(1,), dtype=float64, name=DigitalTrialEvents, description=Trial events of the digital input port), neo.core.event.Event(shape=(1,), dtype=float64, name=TrialEvents, description=All trial events (digital and analog))]" ],
        [ a alpaca:NameValuePair ;
            alpaca:pairName "spiketrains" ;
            alpaca:pairValue "neo.core.spiketrainlist.SpikeTrainList(t_start=708.2897 s, t_stop=708.7897 s)" ],
        [ a alpaca:NameValuePair ;
            alpaca:pairName "block" ;
            alpaca:pairValue "builtins.NoneType()" ],
        [ a alpaca:NameValuePair ;
            alpaca:pairName "analogsignals" ;
            alpaca:pairValue "[neo.core.analogsignal.AnalogSignal(t_start=708.2899 s, t_stop=708.7899 s, shape=(500, 96), dtype=float32, name=NeuralTimeSeriesDownsampled, description=Downsampled continuous neuronal recordings, where the downsampling was performed on-line by the recording system), neo.core.analogsignal.AnalogSignal(t_start=708.29 s, t_stop=708.79 s, shape=(500, 6), dtype=float32, name=BehaviourTimeSeries, description=AnalogSignal from  nsx2), neo.core.analogsignal.AnalogSignal(t_start=708.2897 s, t_stop=708.7897 s, shape=(15000, 96), dtype=float32, name=NeuralTimeSeriesRaw, description=Continuous raw neuronal recordings sampled at high resolution)]" ],
        [ a alpaca:NameValuePair ;
            alpaca:pairName "file_origin" ;
            alpaca:pairValue "None" ],
        [ a alpaca:NameValuePair ;
            alpaca:pairName "t_start" ;
            alpaca:pairValue "708.2897 s" ],
        [ a alpaca:NameValuePair ;
            alpaca:pairName "description" ;
            alpaca:pairValue "Segment containing data from t_start to t_stop" ],
        [ a alpaca:NameValuePair ;
            alpaca:pairName "index" ;
            alpaca:pairValue "None" ],
        [ a alpaca:NameValuePair ;
            alpaca:pairName "epochs" ;
            alpaca:pairValue "[]" ],
        [ a alpaca:NameValuePair ;
            alpaca:pairName "imagesequences" ;
            alpaca:pairValue "[]" ],
        [ a alpaca:NameValuePair ;
            alpaca:pairName "rec_datetime" ;
            alpaca:pairValue "2014-07-03 10:40:59" ],
        [ a alpaca:NameValuePair ;
            alpaca:pairName "irregularlysampledsignals" ;
            alpaca:pairValue "[]" ],
        [ a alpaca:NameValuePair ;
            alpaca:pairName "name" ;
            alpaca:pairValue "Segment 0" ] ;
    alpaca:hashSource "joblib_SHA1" ;
    prov:hadMember <urn:fz-juelich.de:alpaca:object:Python:builtins.list:01e58e744d74ab4fc4c0dd6bd5ef63ff9d2a86da> ;
    prov:wasAttributedTo <urn:fz-juelich.de:alpaca:script:Python:psd_by_trial_type.py:0eedeb8648a461ffc83d28d628c65800b233c6d9330978f78bc5ee188074d746#48c84fbd-d629-45f4-91ac-2cbf03048cf5> ;
    prov:wasDerivedFrom <urn:fz-juelich.de:alpaca:object:Python:neo.core.epoch.Epoch:95ada5cc7690d47837b7fbc1b7a7977592f4d9b8>,
        <urn:fz-juelich.de:alpaca:object:Python:neo.core.segment.Segment:a29262a7479ff4673f2d7fa2e76ecb5c12cc57df> ;
    prov:wasGeneratedBy <urn:fz-juelich.de:alpaca:function_execution:Python:0eedeb8648a461ffc83d28d628c65800b233c6d9330978f78bc5ee188074d746:48c84fbd-d629-45f4-91ac-2cbf03048cf5:neo.utils.misc.cut_segment_by_epoch#2b944451-0995-4de6-835e-9489eb3dc800> .

<urn:fz-juelich.de:alpaca:object:Python:neo.core.segment.Segment:1f6ee6432c45484cc77c3acccbbdc089f57be361> a alpaca:DataObjectEntity ;
    alpaca:hasAnnotation [ a alpaca:NameValuePair ;
            alpaca:pairName "belongs_to_trialtype" ;
            alpaca:pairValue "PGLF" ],
        [ a alpaca:NameValuePair ;
            alpaca:pairName "id" ;
            alpaca:pairValue "" ],
        [ a alpaca:NameValuePair ;
            alpaca:pairName "trial_timestamp_id" ;
            alpaca:pairValue "12268749" ],
        [ a alpaca:NameValuePair ;
            alpaca:pairName "trial_reject_LFC" ;
            alpaca:pairValue "False" ],
        [ a alpaca:NameValuePair ;
            alpaca:pairName "trial_id" ;
            alpaca:pairValue "67" ],
        [ a alpaca:NameValuePair ;
            alpaca:pairName "trial_reject_HFC" ;
            alpaca:pairValue "False" ],
        [ a alpaca:NameValuePair ;
            alpaca:pairName "performance_in_trial_str" ;
            alpaca:pairValue "correct_trial" ],
        [ a alpaca:NameValuePair ;
            alpaca:pairName "performance_in_trial" ;
            alpaca:pairValue "255" ],
        [ a alpaca:NameValuePair ;
            alpaca:pairName "trial_reject_IFC" ;
            alpaca:pairValue "False" ],
        [ a alpaca:NameValuePair ;
            alpaca:pairName "condition" ;
            alpaca:pairValue "1" ],
        [ a alpaca:NameValuePair ;
            alpaca:pairName "trial_event_labels" ;
            alpaca:pairValue "CUE-OFF" ] ;
    alpaca:hasAttribute [ a alpaca:NameValuePair ;
            alpaca:pairName "t_stop" ;
            alpaca:pairValue "410.564 s" ],
        [ a alpaca:NameValuePair ;
            alpaca:pairName "epochs" ;
            alpaca:pairValue "[]" ],
        [ a alpaca:NameValuePair ;
            alpaca:pairName "file_origin" ;
            alpaca:pairValue "None" ],
        [ a alpaca:NameValuePair ;
            alpaca:pairName "block" ;
            alpaca:pairValue "builtins.NoneType()" ],
        [ a alpaca:NameValuePair ;
            alpaca:pairName "irregularlysampledsignals" ;
            alpaca:pairValue "[]" ],
        [ a alpaca:NameValuePair ;
            alpaca:pairName "events" ;
            alpaca:pairValue "[neo.core.event.Event(shape=(1,), dtype=float64, name=DigitalTrialEvents, description=Trial events of the digital input port), neo.core.event.Event(shape=(1,), dtype=float64, name=TrialEvents, description=All trial events (digital and analog))]" ],
        [ a alpaca:NameValuePair ;
            alpaca:pairName "spiketrains" ;
            alpaca:pairValue "neo.core.spiketrainlist.SpikeTrainList(t_start=410.0636666666667 s, t_stop=410.5636666666667 s)" ],
        [ a alpaca:NameValuePair ;
            alpaca:pairName "file_datetime" ;
            alpaca:pairValue "None" ],
        [ a alpaca:NameValuePair ;
            alpaca:pairName "description" ;
            alpaca:pairValue "Segment containing data from t_start to t_stop" ],
        [ a alpaca:NameValuePair ;
            alpaca:pairName "rec_datetime" ;
            alpaca:pairValue "2014-07-03 10:40:59" ],
        [ a alpaca:NameValuePair ;
            alpaca:pairName "analogsignals" ;
            alpaca:pairValue "[neo.core.analogsignal.AnalogSignal(t_start=410.06390000000005 s, t_stop=410.56390000000005 s, shape=(500, 96), dtype=float32, name=NeuralTimeSeriesDownsampled, description=Downsampled continuous neuronal recordings, where the downsampling was performed on-line by the recording system), neo.core.analogsignal.AnalogSignal(t_start=410.064 s, t_stop=410.564 s, shape=(500, 6), dtype=float32, name=BehaviourTimeSeries, description=AnalogSignal from  nsx2), neo.core.analogsignal.AnalogSignal(t_start=410.0636666666667 s, t_stop=410.5636666666667 s, shape=(15000, 96), dtype=float32, name=NeuralTimeSeriesRaw, description=Continuous raw neuronal recordings sampled at high resolution)]" ],
        [ a alpaca:NameValuePair ;
            alpaca:pairName "t_start" ;
            alpaca:pairValue "410.0636666666667 s" ],
        [ a alpaca:NameValuePair ;
            alpaca:pairName "imagesequences" ;
            alpaca:pairValue "[]" ],
        [ a alpaca:NameValuePair ;
            alpaca:pairName "index" ;
            alpaca:pairValue "None" ],
        [ a alpaca:NameValuePair ;
            alpaca:pairName "name" ;
            alpaca:pairValue "Segment 0" ] ;
    alpaca:hashSource "joblib_SHA1" ;
    prov:hadMember <urn:fz-juelich.de:alpaca:object:Python:builtins.list:a22719feeb49e743b51de185816775cf3b66b661> ;
    prov:wasAttributedTo <urn:fz-juelich.de:alpaca:script:Python:psd_by_trial_type.py:0eedeb8648a461ffc83d28d628c65800b233c6d9330978f78bc5ee188074d746#48c84fbd-d629-45f4-91ac-2cbf03048cf5> ;
    prov:wasDerivedFrom <urn:fz-juelich.de:alpaca:object:Python:neo.core.epoch.Epoch:ac8784869abc536e72d40cd7d605d1dec34824c5>,
        <urn:fz-juelich.de:alpaca:object:Python:neo.core.segment.Segment:a29262a7479ff4673f2d7fa2e76ecb5c12cc57df> ;
    prov:wasGeneratedBy <urn:fz-juelich.de:alpaca:function_execution:Python:0eedeb8648a461ffc83d28d628c65800b233c6d9330978f78bc5ee188074d746:48c84fbd-d629-45f4-91ac-2cbf03048cf5:neo.utils.misc.cut_segment_by_epoch#b904db91-1eb9-4a4c-a320-bb9f1d1ea33d> .

<urn:fz-juelich.de:alpaca:object:Python:neo.core.segment.Segment:2060ce4f8404b4c3e1dd6ae047314ab487bc2023> a alpaca:DataObjectEntity ;
    alpaca:hasAnnotation [ a alpaca:NameValuePair ;
            alpaca:pairName "trial_reject_HFC" ;
            alpaca:pairValue "False" ],
        [ a alpaca:NameValuePair ;
            alpaca:pairName "trial_event_labels" ;
            alpaca:pairValue "CUE-OFF" ],
        [ a alpaca:NameValuePair ;
            alpaca:pairName "trial_reject_LFC" ;
            alpaca:pairValue "False" ],
        [ a alpaca:NameValuePair ;
            alpaca:pairName "performance_in_trial" ;
            alpaca:pairValue "255" ],
        [ a alpaca:NameValuePair ;
            alpaca:pairName "belongs_to_trialtype" ;
            alpaca:pairValue "SGHF" ],
        [ a alpaca:NameValuePair ;
            alpaca:pairName "performance_in_trial_str" ;
            alpaca:pairValue "correct_trial" ],
        [ a alpaca:NameValuePair ;
            alpaca:pairName "id" ;
            alpaca:pairValue "" ],
        [ a alpaca:NameValuePair ;
            alpaca:pairName "trial_id" ;
            alpaca:pairValue "63" ],
        [ a alpaca:NameValuePair ;
            alpaca:pairName "trial_reject_IFC" ;
            alpaca:pairValue "False" ],
        [ a alpaca:NameValuePair ;
            alpaca:pairName "condition" ;
            alpaca:pairValue "1" ],
        [ a alpaca:NameValuePair ;
            alpaca:pairName "trial_timestamp_id" ;
            alpaca:pairValue "11527432" ] ;
    alpaca:hasAttribute [ a alpaca:NameValuePair ;
            alpaca:pairName "name" ;
            alpaca:pairValue "Segment 0" ],
        [ a alpaca:NameValuePair ;
            alpaca:pairName "imagesequences" ;
            alpaca:pairValue "[]" ],
        [ a alpaca:NameValuePair ;
            alpaca:pairName "rec_datetime" ;
            alpaca:pairValue "2014-07-03 10:40:59" ],
        [ a alpaca:NameValuePair ;
            alpaca:pairName "t_stop" ;
            alpaca:pairValue "385.8531 s" ],
        [ a alpaca:NameValuePair ;
            alpaca:pairName "description" ;
            alpaca:pairValue "Segment containing data from t_start to t_stop" ],
        [ a alpaca:NameValuePair ;
            alpaca:pairName "file_datetime" ;
            alpaca:pairValue "None" ],
        [ a alpaca:NameValuePair ;
            alpaca:pairName "block" ;
            alpaca:pairValue "builtins.NoneType()" ],
        [ a alpaca:NameValuePair ;
            alpaca:pairName "epochs" ;
            alpaca:pairValue "[]" ],
        [ a alpaca:NameValuePair ;
            alpaca:pairName "irregularlysampledsignals" ;
            alpaca:pairValue "[]" ],
        [ a alpaca:NameValuePair ;
            alpaca:pairName "analogsignals" ;
            alpaca:pairValue "[neo.core.analogsignal.AnalogSignal(t_start=385.35290000000003 s, t_stop=385.85290000000003 s, shape=(500, 96), dtype=float32, name=NeuralTimeSeriesDownsampled, description=Downsampled continuous neuronal recordings, where the downsampling was performed on-line by the recording system), neo.core.analogsignal.AnalogSignal(t_start=385.353 s, t_stop=385.853 s, shape=(500, 6), dtype=float32, name=BehaviourTimeSeries, description=AnalogSignal from  nsx2), neo.core.analogsignal.AnalogSignal(t_start=385.3531 s, t_stop=385.8531 s, shape=(15000, 96), dtype=float32, name=NeuralTimeSeriesRaw, description=Continuous raw neuronal recordings sampled at high resolution)]" ],
        [ a alpaca:NameValuePair ;
            alpaca:pairName "index" ;
            alpaca:pairValue "None" ],
        [ a alpaca:NameValuePair ;
            alpaca:pairName "t_start" ;
            alpaca:pairValue "385.35290000000003 s" ],
        [ a alpaca:NameValuePair ;
            alpaca:pairName "file_origin" ;
            alpaca:pairValue "None" ],
        [ a alpaca:NameValuePair ;
            alpaca:pairName "events" ;
            alpaca:pairValue "[neo.core.event.Event(shape=(1,), dtype=float64, name=DigitalTrialEvents, description=Trial events of the digital input port), neo.core.event.Event(shape=(1,), dtype=float64, name=TrialEvents, description=All trial events (digital and analog))]" ],
        [ a alpaca:NameValuePair ;
            alpaca:pairName "spiketrains" ;
            alpaca:pairValue "neo.core.spiketrainlist.SpikeTrainList(t_start=385.3531 s, t_stop=385.8531 s)" ] ;
    alpaca:hashSource "joblib_SHA1" ;
    prov:hadMember <urn:fz-juelich.de:alpaca:object:Python:builtins.list:84ede20c8a8bbbaa53fedeb338d0bd41ccf3e386> ;
    prov:wasAttributedTo <urn:fz-juelich.de:alpaca:script:Python:psd_by_trial_type.py:0eedeb8648a461ffc83d28d628c65800b233c6d9330978f78bc5ee188074d746#48c84fbd-d629-45f4-91ac-2cbf03048cf5> ;
    prov:wasDerivedFrom <urn:fz-juelich.de:alpaca:object:Python:neo.core.epoch.Epoch:95ada5cc7690d47837b7fbc1b7a7977592f4d9b8>,
        <urn:fz-juelich.de:alpaca:object:Python:neo.core.segment.Segment:a29262a7479ff4673f2d7fa2e76ecb5c12cc57df> ;
    prov:wasGeneratedBy <urn:fz-juelich.de:alpaca:function_execution:Python:0eedeb8648a461ffc83d28d628c65800b233c6d9330978f78bc5ee188074d746:48c84fbd-d629-45f4-91ac-2cbf03048cf5:neo.utils.misc.cut_segment_by_epoch#2b944451-0995-4de6-835e-9489eb3dc800> .

<urn:fz-juelich.de:alpaca:object:Python:neo.core.segment.Segment:2186276b10cb432246a9cb31c4cc532af57056d5> a alpaca:DataObjectEntity ;
    alpaca:hasAnnotation [ a alpaca:NameValuePair ;
            alpaca:pairName "trial_id" ;
            alpaca:pairValue "14" ],
        [ a alpaca:NameValuePair ;
            alpaca:pairName "trial_reject_IFC" ;
            alpaca:pairValue "False" ],
        [ a alpaca:NameValuePair ;
            alpaca:pairName "trial_reject_LFC" ;
            alpaca:pairValue "False" ],
        [ a alpaca:NameValuePair ;
            alpaca:pairName "belongs_to_trialtype" ;
            alpaca:pairValue "PGLF" ],
        [ a alpaca:NameValuePair ;
            alpaca:pairName "trial_timestamp_id" ;
            alpaca:pairValue "2311332" ],
        [ a alpaca:NameValuePair ;
            alpaca:pairName "id" ;
            alpaca:pairValue "" ],
        [ a alpaca:NameValuePair ;
            alpaca:pairName "trial_event_labels" ;
            alpaca:pairValue "CUE-OFF" ],
        [ a alpaca:NameValuePair ;
            alpaca:pairName "performance_in_trial" ;
            alpaca:pairValue "255" ],
        [ a alpaca:NameValuePair ;
            alpaca:pairName "condition" ;
            alpaca:pairValue "1" ],
        [ a alpaca:NameValuePair ;
            alpaca:pairName "performance_in_trial_str" ;
            alpaca:pairValue "correct_trial" ],
        [ a alpaca:NameValuePair ;
            alpaca:pairName "trial_reject_HFC" ;
            alpaca:pairValue "False" ] ;
    alpaca:hasAttribute [ a alpaca:NameValuePair ;
            alpaca:pairName "block" ;
            alpaca:pairValue "builtins.NoneType()" ],
        [ a alpaca:NameValuePair ;
            alpaca:pairName "irregularlysampledsignals" ;
            alpaca:pairValue "[]" ],
        [ a alpaca:NameValuePair ;
            alpaca:pairName "spiketrains" ;
            alpaca:pairValue "neo.core.spiketrainlist.SpikeTrainList(t_start=78.14976666666666 s, t_stop=78.64976666666666 s)" ],
        [ a alpaca:NameValuePair ;
            alpaca:pairName "index" ;
            alpaca:pairValue "None" ],
        [ a alpaca:NameValuePair ;
            alpaca:pairName "t_stop" ;
            alpaca:pairValue "78.65 s" ],
        [ a alpaca:NameValuePair ;
            alpaca:pairName "events" ;
            alpaca:pairValue "[neo.core.event.Event(shape=(1,), dtype=float64, name=DigitalTrialEvents, description=Trial events of the digital input port), neo.core.event.Event(shape=(1,), dtype=float64, name=TrialEvents, description=All trial events (digital and analog))]" ],
        [ a alpaca:NameValuePair ;
            alpaca:pairName "file_origin" ;
            alpaca:pairValue "None" ],
        [ a alpaca:NameValuePair ;
            alpaca:pairName "file_datetime" ;
            alpaca:pairValue "None" ],
        [ a alpaca:NameValuePair ;
            alpaca:pairName "description" ;
            alpaca:pairValue "Segment containing data from t_start to t_stop" ],
        [ a alpaca:NameValuePair ;
            alpaca:pairName "name" ;
            alpaca:pairValue "Segment 0" ],
        [ a alpaca:NameValuePair ;
            alpaca:pairName "epochs" ;
            alpaca:pairValue "[]" ],
        [ a alpaca:NameValuePair ;
            alpaca:pairName "imagesequences" ;
            alpaca:pairValue "[]" ],
        [ a alpaca:NameValuePair ;
            alpaca:pairName "t_start" ;
            alpaca:pairValue "78.14976666666666 s" ],
        [ a alpaca:NameValuePair ;
            alpaca:pairName "rec_datetime" ;
            alpaca:pairValue "2014-07-03 10:40:59" ],
        [ a alpaca:NameValuePair ;
            alpaca:pairName "analogsignals" ;
            alpaca:pairValue "[neo.core.analogsignal.AnalogSignal(t_start=78.1499 s, t_stop=78.6499 s, shape=(500, 96), dtype=float32, name=NeuralTimeSeriesDownsampled, description=Downsampled continuous neuronal recordings, where the downsampling was performed on-line by the recording system), neo.core.analogsignal.AnalogSignal(t_start=78.15 s, t_stop=78.65 s, shape=(500, 6), dtype=float32, name=BehaviourTimeSeries, description=AnalogSignal from  nsx2), neo.core.analogsignal.AnalogSignal(t_start=78.14976666666668 s, t_stop=78.64976666666668 s, shape=(15000, 96), dtype=float32, name=NeuralTimeSeriesRaw, description=Continuous raw neuronal recordings sampled at high resolution)]" ] ;
    alpaca:hashSource "joblib_SHA1" ;
    prov:hadMember <urn:fz-juelich.de:alpaca:object:Python:builtins.list:abf238aae4de91c811cb95c46afb3462c4bcb3b2> ;
    prov:wasAttributedTo <urn:fz-juelich.de:alpaca:script:Python:psd_by_trial_type.py:0eedeb8648a461ffc83d28d628c65800b233c6d9330978f78bc5ee188074d746#48c84fbd-d629-45f4-91ac-2cbf03048cf5> ;
    prov:wasDerivedFrom <urn:fz-juelich.de:alpaca:object:Python:neo.core.epoch.Epoch:ac8784869abc536e72d40cd7d605d1dec34824c5>,
        <urn:fz-juelich.de:alpaca:object:Python:neo.core.segment.Segment:a29262a7479ff4673f2d7fa2e76ecb5c12cc57df> ;
    prov:wasGeneratedBy <urn:fz-juelich.de:alpaca:function_execution:Python:0eedeb8648a461ffc83d28d628c65800b233c6d9330978f78bc5ee188074d746:48c84fbd-d629-45f4-91ac-2cbf03048cf5:neo.utils.misc.cut_segment_by_epoch#b904db91-1eb9-4a4c-a320-bb9f1d1ea33d> .

<urn:fz-juelich.de:alpaca:object:Python:neo.core.segment.Segment:224696b284da8c533bd81aaf1afe2661a61f2d14> a alpaca:DataObjectEntity ;
    alpaca:hasAnnotation [ a alpaca:NameValuePair ;
            alpaca:pairName "trial_reject_IFC" ;
            alpaca:pairValue "False" ],
        [ a alpaca:NameValuePair ;
            alpaca:pairName "condition" ;
            alpaca:pairValue "1" ],
        [ a alpaca:NameValuePair ;
            alpaca:pairName "performance_in_trial_str" ;
            alpaca:pairValue "correct_trial" ],
        [ a alpaca:NameValuePair ;
            alpaca:pairName "belongs_to_trialtype" ;
            alpaca:pairValue "PGLF" ],
        [ a alpaca:NameValuePair ;
            alpaca:pairName "trial_reject_HFC" ;
            alpaca:pairValue "False" ],
        [ a alpaca:NameValuePair ;
            alpaca:pairName "trial_timestamp_id" ;
            alpaca:pairValue "16871393" ],
        [ a alpaca:NameValuePair ;
            alpaca:pairName "trial_event_labels" ;
            alpaca:pairValue "CUE-OFF" ],
        [ a alpaca:NameValuePair ;
            alpaca:pairName "id" ;
            alpaca:pairValue "" ],
        [ a alpaca:NameValuePair ;
            alpaca:pairName "trial_id" ;
            alpaca:pairValue "91" ],
        [ a alpaca:NameValuePair ;
            alpaca:pairName "performance_in_trial" ;
            alpaca:pairValue "255" ],
        [ a alpaca:NameValuePair ;
            alpaca:pairName "trial_reject_LFC" ;
            alpaca:pairValue "False" ] ;
    alpaca:hasAttribute [ a alpaca:NameValuePair ;
            alpaca:pairName "file_origin" ;
            alpaca:pairValue "None" ],
        [ a alpaca:NameValuePair ;
            alpaca:pairName "events" ;
            alpaca:pairValue "[neo.core.event.Event(shape=(1,), dtype=float64, name=DigitalTrialEvents, description=Trial events of the digital input port), neo.core.event.Event(shape=(1,), dtype=float64, name=TrialEvents, description=All trial events (digital and analog))]" ],
        [ a alpaca:NameValuePair ;
            alpaca:pairName "rec_datetime" ;
            alpaca:pairValue "2014-07-03 10:40:59" ],
        [ a alpaca:NameValuePair ;
            alpaca:pairName "file_datetime" ;
            alpaca:pairValue "None" ],
        [ a alpaca:NameValuePair ;
            alpaca:pairName "spiketrains" ;
            alpaca:pairValue "neo.core.spiketrainlist.SpikeTrainList(t_start=563.4862 s, t_stop=563.9862 s)" ],
        [ a alpaca:NameValuePair ;
            alpaca:pairName "t_stop" ;
            alpaca:pairValue "563.9862 s" ],
        [ a alpaca:NameValuePair ;
            alpaca:pairName "analogsignals" ;
            alpaca:pairValue "[neo.core.analogsignal.AnalogSignal(t_start=563.4859 s, t_stop=563.9859 s, shape=(500, 96), dtype=float32, name=NeuralTimeSeriesDownsampled, description=Downsampled continuous neuronal recordings, where the downsampling was performed on-line by the recording system), neo.core.analogsignal.AnalogSignal(t_start=563.486 s, t_stop=563.986 s, shape=(500, 6), dtype=float32, name=BehaviourTimeSeries, description=AnalogSignal from  nsx2), neo.core.analogsignal.AnalogSignal(t_start=563.4862 s, t_stop=563.9862 s, shape=(15000, 96), dtype=float32, name=NeuralTimeSeriesRaw, description=Continuous raw neuronal recordings sampled at high resolution)]" ],
        [ a alpaca:NameValuePair ;
            alpaca:pairName "epochs" ;
            alpaca:pairValue "[]" ],
        [ a alpaca:NameValuePair ;
            alpaca:pairName "index" ;
            alpaca:pairValue "None" ],
        [ a alpaca:NameValuePair ;
            alpaca:pairName "t_start" ;
            alpaca:pairValue "563.4859 s" ],
        [ a alpaca:NameValuePair ;
            alpaca:pairName "irregularlysampledsignals" ;
            alpaca:pairValue "[]" ],
        [ a alpaca:NameValuePair ;
            alpaca:pairName "description" ;
            alpaca:pairValue "Segment containing data from t_start to t_stop" ],
        [ a alpaca:NameValuePair ;
            alpaca:pairName "imagesequences" ;
            alpaca:pairValue "[]" ],
        [ a alpaca:NameValuePair ;
            alpaca:pairName "name" ;
            alpaca:pairValue "Segment 0" ],
        [ a alpaca:NameValuePair ;
            alpaca:pairName "block" ;
            alpaca:pairValue "builtins.NoneType()" ] ;
    alpaca:hashSource "joblib_SHA1" ;
    prov:hadMember <urn:fz-juelich.de:alpaca:object:Python:builtins.list:a0af8ed793c5c5adda626c5412b6b5c41f481d70> ;
    prov:wasAttributedTo <urn:fz-juelich.de:alpaca:script:Python:psd_by_trial_type.py:0eedeb8648a461ffc83d28d628c65800b233c6d9330978f78bc5ee188074d746#48c84fbd-d629-45f4-91ac-2cbf03048cf5> ;
    prov:wasDerivedFrom <urn:fz-juelich.de:alpaca:object:Python:neo.core.epoch.Epoch:ac8784869abc536e72d40cd7d605d1dec34824c5>,
        <urn:fz-juelich.de:alpaca:object:Python:neo.core.segment.Segment:a29262a7479ff4673f2d7fa2e76ecb5c12cc57df> ;
    prov:wasGeneratedBy <urn:fz-juelich.de:alpaca:function_execution:Python:0eedeb8648a461ffc83d28d628c65800b233c6d9330978f78bc5ee188074d746:48c84fbd-d629-45f4-91ac-2cbf03048cf5:neo.utils.misc.cut_segment_by_epoch#b904db91-1eb9-4a4c-a320-bb9f1d1ea33d> .

<urn:fz-juelich.de:alpaca:object:Python:neo.core.segment.Segment:22dfcdc95a71ce110d0f3415ca218f06b103616f> a alpaca:DataObjectEntity ;
    alpaca:hasAnnotation [ a alpaca:NameValuePair ;
            alpaca:pairName "trial_event_labels" ;
            alpaca:pairValue "CUE-OFF" ],
        [ a alpaca:NameValuePair ;
            alpaca:pairName "trial_reject_IFC" ;
            alpaca:pairValue "False" ],
        [ a alpaca:NameValuePair ;
            alpaca:pairName "id" ;
            alpaca:pairValue "" ],
        [ a alpaca:NameValuePair ;
            alpaca:pairName "belongs_to_trialtype" ;
            alpaca:pairValue "SGHF" ],
        [ a alpaca:NameValuePair ;
            alpaca:pairName "trial_reject_HFC" ;
            alpaca:pairValue "False" ],
        [ a alpaca:NameValuePair ;
            alpaca:pairName "trial_reject_LFC" ;
            alpaca:pairValue "False" ],
        [ a alpaca:NameValuePair ;
            alpaca:pairName "condition" ;
            alpaca:pairValue "1" ],
        [ a alpaca:NameValuePair ;
            alpaca:pairName "performance_in_trial_str" ;
            alpaca:pairValue "correct_trial" ],
        [ a alpaca:NameValuePair ;
            alpaca:pairName "trial_id" ;
            alpaca:pairValue "116" ],
        [ a alpaca:NameValuePair ;
            alpaca:pairName "trial_timestamp_id" ;
            alpaca:pairValue "21565125" ],
        [ a alpaca:NameValuePair ;
            alpaca:pairName "performance_in_trial" ;
            alpaca:pairValue "255" ] ;
    alpaca:hasAttribute [ a alpaca:NameValuePair ;
            alpaca:pairName "description" ;
            alpaca:pairValue "Segment containing data from t_start to t_stop" ],
        [ a alpaca:NameValuePair ;
            alpaca:pairName "index" ;
            alpaca:pairValue "None" ],
        [ a alpaca:NameValuePair ;
            alpaca:pairName "rec_datetime" ;
            alpaca:pairValue "2014-07-03 10:40:59" ],
        [ a alpaca:NameValuePair ;
            alpaca:pairName "block" ;
            alpaca:pairValue "builtins.NoneType()" ],
        [ a alpaca:NameValuePair ;
            alpaca:pairName "epochs" ;
            alpaca:pairValue "[]" ],
        [ a alpaca:NameValuePair ;
            alpaca:pairName "t_stop" ;
            alpaca:pairValue "720.446 s" ],
        [ a alpaca:NameValuePair ;
            alpaca:pairName "name" ;
            alpaca:pairValue "Segment 0" ],
        [ a alpaca:NameValuePair ;
            alpaca:pairName "events" ;
            alpaca:pairValue "[neo.core.event.Event(shape=(1,), dtype=float64, name=DigitalTrialEvents, description=Trial events of the digital input port), neo.core.event.Event(shape=(1,), dtype=float64, name=TrialEvents, description=All trial events (digital and analog))]" ],
        [ a alpaca:NameValuePair ;
            alpaca:pairName "analogsignals" ;
            alpaca:pairValue "[neo.core.analogsignal.AnalogSignal(t_start=719.9458999999999 s, t_stop=720.4458999999999 s, shape=(500, 96), dtype=float32, name=NeuralTimeSeriesDownsampled, description=Downsampled continuous neuronal recordings, where the downsampling was performed on-line by the recording system), neo.core.analogsignal.AnalogSignal(t_start=719.946 s, t_stop=720.446 s, shape=(500, 6), dtype=float32, name=BehaviourTimeSeries, description=AnalogSignal from  nsx2), neo.core.analogsignal.AnalogSignal(t_start=719.9457666666667 s, t_stop=720.4457666666667 s, shape=(15000, 96), dtype=float32, name=NeuralTimeSeriesRaw, description=Continuous raw neuronal recordings sampled at high resolution)]" ],
        [ a alpaca:NameValuePair ;
            alpaca:pairName "file_origin" ;
            alpaca:pairValue "None" ],
        [ a alpaca:NameValuePair ;
            alpaca:pairName "t_start" ;
            alpaca:pairValue "719.9457666666667 s" ],
        [ a alpaca:NameValuePair ;
            alpaca:pairName "spiketrains" ;
            alpaca:pairValue "neo.core.spiketrainlist.SpikeTrainList(t_start=719.9457666666667 s, t_stop=720.4457666666667 s)" ],
        [ a alpaca:NameValuePair ;
            alpaca:pairName "irregularlysampledsignals" ;
            alpaca:pairValue "[]" ],
        [ a alpaca:NameValuePair ;
            alpaca:pairName "file_datetime" ;
            alpaca:pairValue "None" ],
        [ a alpaca:NameValuePair ;
            alpaca:pairName "imagesequences" ;
            alpaca:pairValue "[]" ] ;
    alpaca:hashSource "joblib_SHA1" ;
    prov:hadMember <urn:fz-juelich.de:alpaca:object:Python:builtins.list:da17bc75de0d26ceccc53f599b14399607a77aaa> ;
    prov:wasAttributedTo <urn:fz-juelich.de:alpaca:script:Python:psd_by_trial_type.py:0eedeb8648a461ffc83d28d628c65800b233c6d9330978f78bc5ee188074d746#48c84fbd-d629-45f4-91ac-2cbf03048cf5> ;
    prov:wasDerivedFrom <urn:fz-juelich.de:alpaca:object:Python:neo.core.epoch.Epoch:95ada5cc7690d47837b7fbc1b7a7977592f4d9b8>,
        <urn:fz-juelich.de:alpaca:object:Python:neo.core.segment.Segment:a29262a7479ff4673f2d7fa2e76ecb5c12cc57df> ;
    prov:wasGeneratedBy <urn:fz-juelich.de:alpaca:function_execution:Python:0eedeb8648a461ffc83d28d628c65800b233c6d9330978f78bc5ee188074d746:48c84fbd-d629-45f4-91ac-2cbf03048cf5:neo.utils.misc.cut_segment_by_epoch#2b944451-0995-4de6-835e-9489eb3dc800> .

<urn:fz-juelich.de:alpaca:object:Python:neo.core.segment.Segment:25bdb0f09e2f03eba60d8db997e88f140d260f42> a alpaca:DataObjectEntity ;
    alpaca:hasAnnotation [ a alpaca:NameValuePair ;
            alpaca:pairName "trial_timestamp_id" ;
            alpaca:pairValue "24176580" ],
        [ a alpaca:NameValuePair ;
            alpaca:pairName "id" ;
            alpaca:pairValue "" ],
        [ a alpaca:NameValuePair ;
            alpaca:pairName "performance_in_trial" ;
            alpaca:pairValue "255" ],
        [ a alpaca:NameValuePair ;
            alpaca:pairName "belongs_to_trialtype" ;
            alpaca:pairValue "PGLF" ],
        [ a alpaca:NameValuePair ;
            alpaca:pairName "condition" ;
            alpaca:pairValue "1" ],
        [ a alpaca:NameValuePair ;
            alpaca:pairName "trial_reject_HFC" ;
            alpaca:pairValue "False" ],
        [ a alpaca:NameValuePair ;
            alpaca:pairName "trial_id" ;
            alpaca:pairValue "130" ],
        [ a alpaca:NameValuePair ;
            alpaca:pairName "trial_reject_IFC" ;
            alpaca:pairValue "False" ],
        [ a alpaca:NameValuePair ;
            alpaca:pairName "performance_in_trial_str" ;
            alpaca:pairValue "correct_trial" ],
        [ a alpaca:NameValuePair ;
            alpaca:pairName "trial_event_labels" ;
            alpaca:pairValue "CUE-OFF" ],
        [ a alpaca:NameValuePair ;
            alpaca:pairName "trial_reject_LFC" ;
            alpaca:pairValue "False" ] ;
    alpaca:hasAttribute [ a alpaca:NameValuePair ;
            alpaca:pairName "spiketrains" ;
            alpaca:pairValue "neo.core.spiketrainlist.SpikeTrainList(t_start=806.9913333333334 s, t_stop=807.4913333333334 s)" ],
        [ a alpaca:NameValuePair ;
            alpaca:pairName "rec_datetime" ;
            alpaca:pairValue "2014-07-03 10:40:59" ],
        [ a alpaca:NameValuePair ;
            alpaca:pairName "irregularlysampledsignals" ;
            alpaca:pairValue "[]" ],
        [ a alpaca:NameValuePair ;
            alpaca:pairName "file_datetime" ;
            alpaca:pairValue "None" ],
        [ a alpaca:NameValuePair ;
            alpaca:pairName "t_stop" ;
            alpaca:pairValue "807.4913333333334 s" ],
        [ a alpaca:NameValuePair ;
            alpaca:pairName "description" ;
            alpaca:pairValue "Segment containing data from t_start to t_stop" ],
        [ a alpaca:NameValuePair ;
            alpaca:pairName "epochs" ;
            alpaca:pairValue "[]" ],
        [ a alpaca:NameValuePair ;
            alpaca:pairName "t_start" ;
            alpaca:pairValue "806.9909 s" ],
        [ a alpaca:NameValuePair ;
            alpaca:pairName "imagesequences" ;
            alpaca:pairValue "[]" ],
        [ a alpaca:NameValuePair ;
            alpaca:pairName "file_origin" ;
            alpaca:pairValue "None" ],
        [ a alpaca:NameValuePair ;
            alpaca:pairName "analogsignals" ;
            alpaca:pairValue "[neo.core.analogsignal.AnalogSignal(t_start=806.9909 s, t_stop=807.4909 s, shape=(500, 96), dtype=float32, name=NeuralTimeSeriesDownsampled, description=Downsampled continuous neuronal recordings, where the downsampling was performed on-line by the recording system), neo.core.analogsignal.AnalogSignal(t_start=806.991 s, t_stop=807.491 s, shape=(500, 6), dtype=float32, name=BehaviourTimeSeries, description=AnalogSignal from  nsx2), neo.core.analogsignal.AnalogSignal(t_start=806.9913333333334 s, t_stop=807.4913333333334 s, shape=(15000, 96), dtype=float32, name=NeuralTimeSeriesRaw, description=Continuous raw neuronal recordings sampled at high resolution)]" ],
        [ a alpaca:NameValuePair ;
            alpaca:pairName "name" ;
            alpaca:pairValue "Segment 0" ],
        [ a alpaca:NameValuePair ;
            alpaca:pairName "block" ;
            alpaca:pairValue "builtins.NoneType()" ],
        [ a alpaca:NameValuePair ;
            alpaca:pairName "index" ;
            alpaca:pairValue "None" ],
        [ a alpaca:NameValuePair ;
            alpaca:pairName "events" ;
            alpaca:pairValue "[neo.core.event.Event(shape=(1,), dtype=float64, name=DigitalTrialEvents, description=Trial events of the digital input port), neo.core.event.Event(shape=(1,), dtype=float64, name=TrialEvents, description=All trial events (digital and analog))]" ] ;
    alpaca:hashSource "joblib_SHA1" ;
    prov:hadMember <urn:fz-juelich.de:alpaca:object:Python:builtins.list:c212660800e7a9f6e3cb8b82dc29f35b6b3e28ee> ;
    prov:wasAttributedTo <urn:fz-juelich.de:alpaca:script:Python:psd_by_trial_type.py:0eedeb8648a461ffc83d28d628c65800b233c6d9330978f78bc5ee188074d746#48c84fbd-d629-45f4-91ac-2cbf03048cf5> ;
    prov:wasDerivedFrom <urn:fz-juelich.de:alpaca:object:Python:neo.core.epoch.Epoch:ac8784869abc536e72d40cd7d605d1dec34824c5>,
        <urn:fz-juelich.de:alpaca:object:Python:neo.core.segment.Segment:a29262a7479ff4673f2d7fa2e76ecb5c12cc57df> ;
    prov:wasGeneratedBy <urn:fz-juelich.de:alpaca:function_execution:Python:0eedeb8648a461ffc83d28d628c65800b233c6d9330978f78bc5ee188074d746:48c84fbd-d629-45f4-91ac-2cbf03048cf5:neo.utils.misc.cut_segment_by_epoch#b904db91-1eb9-4a4c-a320-bb9f1d1ea33d> .

<urn:fz-juelich.de:alpaca:object:Python:neo.core.segment.Segment:25c9414aea2f66876ec8521468a10c7f6c59071d> a alpaca:DataObjectEntity ;
    alpaca:hasAnnotation [ a alpaca:NameValuePair ;
            alpaca:pairName "trial_reject_LFC" ;
            alpaca:pairValue "False" ],
        [ a alpaca:NameValuePair ;
            alpaca:pairName "condition" ;
            alpaca:pairValue "1" ],
        [ a alpaca:NameValuePair ;
            alpaca:pairName "performance_in_trial_str" ;
            alpaca:pairValue "correct_trial" ],
        [ a alpaca:NameValuePair ;
            alpaca:pairName "trial_reject_IFC" ;
            alpaca:pairValue "False" ],
        [ a alpaca:NameValuePair ;
            alpaca:pairName "trial_timestamp_id" ;
            alpaca:pairValue "1261878" ],
        [ a alpaca:NameValuePair ;
            alpaca:pairName "trial_event_labels" ;
            alpaca:pairValue "CUE-OFF" ],
        [ a alpaca:NameValuePair ;
            alpaca:pairName "performance_in_trial" ;
            alpaca:pairValue "255" ],
        [ a alpaca:NameValuePair ;
            alpaca:pairName "trial_reject_HFC" ;
            alpaca:pairValue "False" ],
        [ a alpaca:NameValuePair ;
            alpaca:pairName "trial_id" ;
            alpaca:pairValue "8" ],
        [ a alpaca:NameValuePair ;
            alpaca:pairName "belongs_to_trialtype" ;
            alpaca:pairValue "SGHF" ],
        [ a alpaca:NameValuePair ;
            alpaca:pairName "id" ;
            alpaca:pairValue "" ] ;
    alpaca:hasAttribute [ a alpaca:NameValuePair ;
            alpaca:pairName "t_stop" ;
            alpaca:pairValue "43.668 s" ],
        [ a alpaca:NameValuePair ;
            alpaca:pairName "analogsignals" ;
            alpaca:pairValue "[neo.core.analogsignal.AnalogSignal(t_start=43.1679 s, t_stop=43.6679 s, shape=(500, 96), dtype=float32, name=NeuralTimeSeriesDownsampled, description=Downsampled continuous neuronal recordings, where the downsampling was performed on-line by the recording system), neo.core.analogsignal.AnalogSignal(t_start=43.168 s, t_stop=43.668 s, shape=(500, 6), dtype=float32, name=BehaviourTimeSeries, description=AnalogSignal from  nsx2), neo.core.analogsignal.AnalogSignal(t_start=43.1679 s, t_stop=43.6679 s, shape=(15000, 96), dtype=float32, name=NeuralTimeSeriesRaw, description=Continuous raw neuronal recordings sampled at high resolution)]" ],
        [ a alpaca:NameValuePair ;
            alpaca:pairName "t_start" ;
            alpaca:pairValue "43.1679 s" ],
        [ a alpaca:NameValuePair ;
            alpaca:pairName "description" ;
            alpaca:pairValue "Segment containing data from t_start to t_stop" ],
        [ a alpaca:NameValuePair ;
            alpaca:pairName "index" ;
            alpaca:pairValue "None" ],
        [ a alpaca:NameValuePair ;
            alpaca:pairName "rec_datetime" ;
            alpaca:pairValue "2014-07-03 10:40:59" ],
        [ a alpaca:NameValuePair ;
            alpaca:pairName "events" ;
            alpaca:pairValue "[neo.core.event.Event(shape=(1,), dtype=float64, name=DigitalTrialEvents, description=Trial events of the digital input port), neo.core.event.Event(shape=(1,), dtype=float64, name=TrialEvents, description=All trial events (digital and analog))]" ],
        [ a alpaca:NameValuePair ;
            alpaca:pairName "name" ;
            alpaca:pairValue "Segment 0" ],
        [ a alpaca:NameValuePair ;
            alpaca:pairName "epochs" ;
            alpaca:pairValue "[]" ],
        [ a alpaca:NameValuePair ;
            alpaca:pairName "spiketrains" ;
            alpaca:pairValue "neo.core.spiketrainlist.SpikeTrainList(t_start=43.1679 s, t_stop=43.6679 s)" ],
        [ a alpaca:NameValuePair ;
            alpaca:pairName "irregularlysampledsignals" ;
            alpaca:pairValue "[]" ],
        [ a alpaca:NameValuePair ;
            alpaca:pairName "imagesequences" ;
            alpaca:pairValue "[]" ],
        [ a alpaca:NameValuePair ;
            alpaca:pairName "file_datetime" ;
            alpaca:pairValue "None" ],
        [ a alpaca:NameValuePair ;
            alpaca:pairName "file_origin" ;
            alpaca:pairValue "None" ],
        [ a alpaca:NameValuePair ;
            alpaca:pairName "block" ;
            alpaca:pairValue "builtins.NoneType()" ] ;
    alpaca:hashSource "joblib_SHA1" ;
    prov:hadMember <urn:fz-juelich.de:alpaca:object:Python:builtins.list:3f7e534b682c56a5eb9ba4fdd80a9f434cae070a> ;
    prov:wasAttributedTo <urn:fz-juelich.de:alpaca:script:Python:psd_by_trial_type.py:0eedeb8648a461ffc83d28d628c65800b233c6d9330978f78bc5ee188074d746#48c84fbd-d629-45f4-91ac-2cbf03048cf5> ;
    prov:wasDerivedFrom <urn:fz-juelich.de:alpaca:object:Python:neo.core.epoch.Epoch:95ada5cc7690d47837b7fbc1b7a7977592f4d9b8>,
        <urn:fz-juelich.de:alpaca:object:Python:neo.core.segment.Segment:a29262a7479ff4673f2d7fa2e76ecb5c12cc57df> ;
    prov:wasGeneratedBy <urn:fz-juelich.de:alpaca:function_execution:Python:0eedeb8648a461ffc83d28d628c65800b233c6d9330978f78bc5ee188074d746:48c84fbd-d629-45f4-91ac-2cbf03048cf5:neo.utils.misc.cut_segment_by_epoch#2b944451-0995-4de6-835e-9489eb3dc800> .

<urn:fz-juelich.de:alpaca:object:Python:neo.core.segment.Segment:262807c8fbf4c76e24771b15c1d536dcc58e5e84> a alpaca:DataObjectEntity ;
    alpaca:hasAnnotation [ a alpaca:NameValuePair ;
            alpaca:pairName "trial_reject_IFC" ;
            alpaca:pairValue "False" ],
        [ a alpaca:NameValuePair ;
            alpaca:pairName "trial_id" ;
            alpaca:pairValue "100" ],
        [ a alpaca:NameValuePair ;
            alpaca:pairName "trial_reject_LFC" ;
            alpaca:pairValue "False" ],
        [ a alpaca:NameValuePair ;
            alpaca:pairName "performance_in_trial" ;
            alpaca:pairValue "255" ],
        [ a alpaca:NameValuePair ;
            alpaca:pairName "performance_in_trial_str" ;
            alpaca:pairValue "correct_trial" ],
        [ a alpaca:NameValuePair ;
            alpaca:pairName "trial_timestamp_id" ;
            alpaca:pairValue "18621799" ],
        [ a alpaca:NameValuePair ;
            alpaca:pairName "id" ;
            alpaca:pairValue "" ],
        [ a alpaca:NameValuePair ;
            alpaca:pairName "condition" ;
            alpaca:pairValue "1" ],
        [ a alpaca:NameValuePair ;
            alpaca:pairName "belongs_to_trialtype" ;
            alpaca:pairValue "PGLF" ],
        [ a alpaca:NameValuePair ;
            alpaca:pairName "trial_event_labels" ;
            alpaca:pairValue "CUE-OFF" ],
        [ a alpaca:NameValuePair ;
            alpaca:pairName "trial_reject_HFC" ;
            alpaca:pairValue "False" ] ;
    alpaca:hasAttribute [ a alpaca:NameValuePair ;
            alpaca:pairName "events" ;
            alpaca:pairValue "[neo.core.event.Event(shape=(1,), dtype=float64, name=DigitalTrialEvents, description=Trial events of the digital input port), neo.core.event.Event(shape=(1,), dtype=float64, name=TrialEvents, description=All trial events (digital and analog))]" ],
        [ a alpaca:NameValuePair ;
            alpaca:pairName "spiketrains" ;
            alpaca:pairValue "neo.core.spiketrainlist.SpikeTrainList(t_start=621.8329666666667 s, t_stop=622.3329666666667 s)" ],
        [ a alpaca:NameValuePair ;
            alpaca:pairName "t_stop" ;
            alpaca:pairValue "622.333 s" ],
        [ a alpaca:NameValuePair ;
            alpaca:pairName "epochs" ;
            alpaca:pairValue "[]" ],
        [ a alpaca:NameValuePair ;
            alpaca:pairName "imagesequences" ;
            alpaca:pairValue "[]" ],
        [ a alpaca:NameValuePair ;
            alpaca:pairName "file_datetime" ;
            alpaca:pairValue "None" ],
        [ a alpaca:NameValuePair ;
            alpaca:pairName "block" ;
            alpaca:pairValue "builtins.NoneType()" ],
        [ a alpaca:NameValuePair ;
            alpaca:pairName "index" ;
            alpaca:pairValue "None" ],
        [ a alpaca:NameValuePair ;
            alpaca:pairName "rec_datetime" ;
            alpaca:pairValue "2014-07-03 10:40:59" ],
        [ a alpaca:NameValuePair ;
            alpaca:pairName "analogsignals" ;
            alpaca:pairValue "[neo.core.analogsignal.AnalogSignal(t_start=621.8329 s, t_stop=622.3329 s, shape=(500, 96), dtype=float32, name=NeuralTimeSeriesDownsampled, description=Downsampled continuous neuronal recordings, where the downsampling was performed on-line by the recording system), neo.core.analogsignal.AnalogSignal(t_start=621.833 s, t_stop=622.333 s, shape=(500, 6), dtype=float32, name=BehaviourTimeSeries, description=AnalogSignal from  nsx2), neo.core.analogsignal.AnalogSignal(t_start=621.8329666666667 s, t_stop=622.3329666666667 s, shape=(15000, 96), dtype=float32, name=NeuralTimeSeriesRaw, description=Continuous raw neuronal recordings sampled at high resolution)]" ],
        [ a alpaca:NameValuePair ;
            alpaca:pairName "description" ;
            alpaca:pairValue "Segment containing data from t_start to t_stop" ],
        [ a alpaca:NameValuePair ;
            alpaca:pairName "file_origin" ;
            alpaca:pairValue "None" ],
        [ a alpaca:NameValuePair ;
            alpaca:pairName "name" ;
            alpaca:pairValue "Segment 0" ],
        [ a alpaca:NameValuePair ;
            alpaca:pairName "t_start" ;
            alpaca:pairValue "621.8329 s" ],
        [ a alpaca:NameValuePair ;
            alpaca:pairName "irregularlysampledsignals" ;
            alpaca:pairValue "[]" ] ;
    alpaca:hashSource "joblib_SHA1" ;
    prov:hadMember <urn:fz-juelich.de:alpaca:object:Python:builtins.list:5e21de7f582e0e78840ec2c10b6147dbba7df331> ;
    prov:wasAttributedTo <urn:fz-juelich.de:alpaca:script:Python:psd_by_trial_type.py:0eedeb8648a461ffc83d28d628c65800b233c6d9330978f78bc5ee188074d746#48c84fbd-d629-45f4-91ac-2cbf03048cf5> ;
    prov:wasDerivedFrom <urn:fz-juelich.de:alpaca:object:Python:neo.core.epoch.Epoch:ac8784869abc536e72d40cd7d605d1dec34824c5>,
        <urn:fz-juelich.de:alpaca:object:Python:neo.core.segment.Segment:a29262a7479ff4673f2d7fa2e76ecb5c12cc57df> ;
    prov:wasGeneratedBy <urn:fz-juelich.de:alpaca:function_execution:Python:0eedeb8648a461ffc83d28d628c65800b233c6d9330978f78bc5ee188074d746:48c84fbd-d629-45f4-91ac-2cbf03048cf5:neo.utils.misc.cut_segment_by_epoch#b904db91-1eb9-4a4c-a320-bb9f1d1ea33d> .

<urn:fz-juelich.de:alpaca:object:Python:neo.core.segment.Segment:26356e13e3229764d06c730fc9c8e108c9bd56bc> a alpaca:DataObjectEntity ;
    alpaca:hasAnnotation [ a alpaca:NameValuePair ;
            alpaca:pairName "id" ;
            alpaca:pairValue "" ],
        [ a alpaca:NameValuePair ;
            alpaca:pairName "trial_reject_LFC" ;
            alpaca:pairValue "False" ],
        [ a alpaca:NameValuePair ;
            alpaca:pairName "trial_id" ;
            alpaca:pairValue "33" ],
        [ a alpaca:NameValuePair ;
            alpaca:pairName "performance_in_trial" ;
            alpaca:pairValue "255" ],
        [ a alpaca:NameValuePair ;
            alpaca:pairName "belongs_to_trialtype" ;
            alpaca:pairValue "PGHF" ],
        [ a alpaca:NameValuePair ;
            alpaca:pairName "trial_timestamp_id" ;
            alpaca:pairValue "5924432" ],
        [ a alpaca:NameValuePair ;
            alpaca:pairName "trial_reject_IFC" ;
            alpaca:pairValue "False" ],
        [ a alpaca:NameValuePair ;
            alpaca:pairName "performance_in_trial_str" ;
            alpaca:pairValue "correct_trial" ],
        [ a alpaca:NameValuePair ;
            alpaca:pairName "trial_reject_HFC" ;
            alpaca:pairValue "False" ],
        [ a alpaca:NameValuePair ;
            alpaca:pairName "condition" ;
            alpaca:pairValue "1" ],
        [ a alpaca:NameValuePair ;
            alpaca:pairName "trial_event_labels" ;
            alpaca:pairValue "CUE-OFF" ] ;
    alpaca:hasAttribute [ a alpaca:NameValuePair ;
            alpaca:pairName "description" ;
            alpaca:pairValue "Segment containing data from t_start to t_stop" ],
        [ a alpaca:NameValuePair ;
            alpaca:pairName "file_origin" ;
            alpaca:pairValue "None" ],
        [ a alpaca:NameValuePair ;
            alpaca:pairName "events" ;
            alpaca:pairValue "[neo.core.event.Event(shape=(1,), dtype=float64, name=DigitalTrialEvents, description=Trial events of the digital input port), neo.core.event.Event(shape=(1,), dtype=float64, name=TrialEvents, description=All trial events (digital and analog))]" ],
        [ a alpaca:NameValuePair ;
            alpaca:pairName "irregularlysampledsignals" ;
            alpaca:pairValue "[]" ],
        [ a alpaca:NameValuePair ;
            alpaca:pairName "spiketrains" ;
            alpaca:pairValue "neo.core.spiketrainlist.SpikeTrainList(t_start=198.58643333333333 s, t_stop=199.08643333333333 s)" ],
        [ a alpaca:NameValuePair ;
            alpaca:pairName "name" ;
            alpaca:pairValue "Segment 0" ],
        [ a alpaca:NameValuePair ;
            alpaca:pairName "rec_datetime" ;
            alpaca:pairValue "2014-07-03 10:40:59" ],
        [ a alpaca:NameValuePair ;
            alpaca:pairName "imagesequences" ;
            alpaca:pairValue "[]" ],
        [ a alpaca:NameValuePair ;
            alpaca:pairName "block" ;
            alpaca:pairValue "builtins.NoneType()" ],
        [ a alpaca:NameValuePair ;
            alpaca:pairName "t_start" ;
            alpaca:pairValue "198.586 s" ],
        [ a alpaca:NameValuePair ;
            alpaca:pairName "analogsignals" ;
            alpaca:pairValue "[neo.core.analogsignal.AnalogSignal(t_start=198.58689999999999 s, t_stop=199.08689999999999 s, shape=(500, 96), dtype=float32, name=NeuralTimeSeriesDownsampled, description=Downsampled continuous neuronal recordings, where the downsampling was performed on-line by the recording system), neo.core.analogsignal.AnalogSignal(t_start=198.586 s, t_stop=199.086 s, shape=(500, 6), dtype=float32, name=BehaviourTimeSeries, description=AnalogSignal from  nsx2), neo.core.analogsignal.AnalogSignal(t_start=198.58643333333336 s, t_stop=199.08643333333336 s, shape=(15000, 96), dtype=float32, name=NeuralTimeSeriesRaw, description=Continuous raw neuronal recordings sampled at high resolution)]" ],
        [ a alpaca:NameValuePair ;
            alpaca:pairName "file_datetime" ;
            alpaca:pairValue "None" ],
        [ a alpaca:NameValuePair ;
            alpaca:pairName "epochs" ;
            alpaca:pairValue "[]" ],
        [ a alpaca:NameValuePair ;
            alpaca:pairName "t_stop" ;
            alpaca:pairValue "199.08689999999999 s" ],
        [ a alpaca:NameValuePair ;
            alpaca:pairName "index" ;
            alpaca:pairValue "None" ] ;
    alpaca:hashSource "joblib_SHA1" ;
    prov:hadMember <urn:fz-juelich.de:alpaca:object:Python:builtins.list:ef0897453eaf821a2d7b250ff20b63ee5e078e9f> ;
    prov:wasAttributedTo <urn:fz-juelich.de:alpaca:script:Python:psd_by_trial_type.py:0eedeb8648a461ffc83d28d628c65800b233c6d9330978f78bc5ee188074d746#48c84fbd-d629-45f4-91ac-2cbf03048cf5> ;
    prov:wasDerivedFrom <urn:fz-juelich.de:alpaca:object:Python:neo.core.epoch.Epoch:63667c266462ba34ef5d0655953ea53c78e2c722>,
        <urn:fz-juelich.de:alpaca:object:Python:neo.core.segment.Segment:a29262a7479ff4673f2d7fa2e76ecb5c12cc57df> ;
    prov:wasGeneratedBy <urn:fz-juelich.de:alpaca:function_execution:Python:0eedeb8648a461ffc83d28d628c65800b233c6d9330978f78bc5ee188074d746:48c84fbd-d629-45f4-91ac-2cbf03048cf5:neo.utils.misc.cut_segment_by_epoch#7d6289dd-71f9-4e2b-ab86-7254199de2f1> .

<urn:fz-juelich.de:alpaca:object:Python:neo.core.segment.Segment:2936024f0a0dd4f406ec8180bc9e39e15caa1ad6> a alpaca:DataObjectEntity ;
    alpaca:hasAnnotation [ a alpaca:NameValuePair ;
            alpaca:pairName "trial_timestamp_id" ;
            alpaca:pairValue "22832079" ],
        [ a alpaca:NameValuePair ;
            alpaca:pairName "trial_reject_LFC" ;
            alpaca:pairValue "False" ],
        [ a alpaca:NameValuePair ;
            alpaca:pairName "performance_in_trial" ;
            alpaca:pairValue "255" ],
        [ a alpaca:NameValuePair ;
            alpaca:pairName "trial_id" ;
            alpaca:pairValue "123" ],
        [ a alpaca:NameValuePair ;
            alpaca:pairName "trial_reject_HFC" ;
            alpaca:pairValue "False" ],
        [ a alpaca:NameValuePair ;
            alpaca:pairName "trial_event_labels" ;
            alpaca:pairValue "CUE-OFF" ],
        [ a alpaca:NameValuePair ;
            alpaca:pairName "trial_reject_IFC" ;
            alpaca:pairValue "False" ],
        [ a alpaca:NameValuePair ;
            alpaca:pairName "condition" ;
            alpaca:pairValue "1" ],
        [ a alpaca:NameValuePair ;
            alpaca:pairName "belongs_to_trialtype" ;
            alpaca:pairValue "PGLF" ],
        [ a alpaca:NameValuePair ;
            alpaca:pairName "id" ;
            alpaca:pairValue "" ],
        [ a alpaca:NameValuePair ;
            alpaca:pairName "performance_in_trial_str" ;
            alpaca:pairValue "correct_trial" ] ;
    alpaca:hasAttribute [ a alpaca:NameValuePair ;
            alpaca:pairName "name" ;
            alpaca:pairValue "Segment 0" ],
        [ a alpaca:NameValuePair ;
            alpaca:pairName "file_datetime" ;
            alpaca:pairValue "None" ],
        [ a alpaca:NameValuePair ;
            alpaca:pairName "events" ;
            alpaca:pairValue "[neo.core.event.Event(shape=(1,), dtype=float64, name=DigitalTrialEvents, description=Trial events of the digital input port), neo.core.event.Event(shape=(1,), dtype=float64, name=TrialEvents, description=All trial events (digital and analog))]" ],
        [ a alpaca:NameValuePair ;
            alpaca:pairName "description" ;
            alpaca:pairValue "Segment containing data from t_start to t_stop" ],
        [ a alpaca:NameValuePair ;
            alpaca:pairName "epochs" ;
            alpaca:pairValue "[]" ],
        [ a alpaca:NameValuePair ;
            alpaca:pairName "rec_datetime" ;
            alpaca:pairValue "2014-07-03 10:40:59" ],
        [ a alpaca:NameValuePair ;
            alpaca:pairName "file_origin" ;
            alpaca:pairValue "None" ],
        [ a alpaca:NameValuePair ;
            alpaca:pairName "index" ;
            alpaca:pairValue "None" ],
        [ a alpaca:NameValuePair ;
            alpaca:pairName "spiketrains" ;
            alpaca:pairValue "neo.core.spiketrainlist.SpikeTrainList(t_start=762.1746333333333 s, t_stop=762.6746333333333 s)" ],
        [ a alpaca:NameValuePair ;
            alpaca:pairName "t_start" ;
            alpaca:pairValue "762.1746333333333 s" ],
        [ a alpaca:NameValuePair ;
            alpaca:pairName "block" ;
            alpaca:pairValue "builtins.NoneType()" ],
        [ a alpaca:NameValuePair ;
            alpaca:pairName "analogsignals" ;
            alpaca:pairValue "[neo.core.analogsignal.AnalogSignal(t_start=762.1749 s, t_stop=762.6749 s, shape=(500, 96), dtype=float32, name=NeuralTimeSeriesDownsampled, description=Downsampled continuous neuronal recordings, where the downsampling was performed on-line by the recording system), neo.core.analogsignal.AnalogSignal(t_start=762.1750000000001 s, t_stop=762.6750000000001 s, shape=(500, 6), dtype=float32, name=BehaviourTimeSeries, description=AnalogSignal from  nsx2), neo.core.analogsignal.AnalogSignal(t_start=762.1746333333334 s, t_stop=762.6746333333334 s, shape=(15000, 96), dtype=float32, name=NeuralTimeSeriesRaw, description=Continuous raw neuronal recordings sampled at high resolution)]" ],
        [ a alpaca:NameValuePair ;
            alpaca:pairName "irregularlysampledsignals" ;
            alpaca:pairValue "[]" ],
        [ a alpaca:NameValuePair ;
            alpaca:pairName "t_stop" ;
            alpaca:pairValue "762.6750000000001 s" ],
        [ a alpaca:NameValuePair ;
            alpaca:pairName "imagesequences" ;
            alpaca:pairValue "[]" ] ;
    alpaca:hashSource "joblib_SHA1" ;
    prov:hadMember <urn:fz-juelich.de:alpaca:object:Python:builtins.list:1a4b4665e01753ce7729cbcf51e02d92f56f28ca> ;
    prov:wasAttributedTo <urn:fz-juelich.de:alpaca:script:Python:psd_by_trial_type.py:0eedeb8648a461ffc83d28d628c65800b233c6d9330978f78bc5ee188074d746#48c84fbd-d629-45f4-91ac-2cbf03048cf5> ;
    prov:wasDerivedFrom <urn:fz-juelich.de:alpaca:object:Python:neo.core.epoch.Epoch:ac8784869abc536e72d40cd7d605d1dec34824c5>,
        <urn:fz-juelich.de:alpaca:object:Python:neo.core.segment.Segment:a29262a7479ff4673f2d7fa2e76ecb5c12cc57df> ;
    prov:wasGeneratedBy <urn:fz-juelich.de:alpaca:function_execution:Python:0eedeb8648a461ffc83d28d628c65800b233c6d9330978f78bc5ee188074d746:48c84fbd-d629-45f4-91ac-2cbf03048cf5:neo.utils.misc.cut_segment_by_epoch#b904db91-1eb9-4a4c-a320-bb9f1d1ea33d> .

<urn:fz-juelich.de:alpaca:object:Python:neo.core.segment.Segment:2a21a3b1f805bebb51bd9085d6567b9df3395184> a alpaca:DataObjectEntity ;
    alpaca:hasAnnotation [ a alpaca:NameValuePair ;
            alpaca:pairName "trial_event_labels" ;
            alpaca:pairValue "CUE-OFF" ],
        [ a alpaca:NameValuePair ;
            alpaca:pairName "belongs_to_trialtype" ;
            alpaca:pairValue "SGLF" ],
        [ a alpaca:NameValuePair ;
            alpaca:pairName "trial_timestamp_id" ;
            alpaca:pairValue "6679751" ],
        [ a alpaca:NameValuePair ;
            alpaca:pairName "trial_id" ;
            alpaca:pairValue "37" ],
        [ a alpaca:NameValuePair ;
            alpaca:pairName "id" ;
            alpaca:pairValue "" ],
        [ a alpaca:NameValuePair ;
            alpaca:pairName "trial_reject_HFC" ;
            alpaca:pairValue "False" ],
        [ a alpaca:NameValuePair ;
            alpaca:pairName "trial_reject_IFC" ;
            alpaca:pairValue "False" ],
        [ a alpaca:NameValuePair ;
            alpaca:pairName "condition" ;
            alpaca:pairValue "1" ],
        [ a alpaca:NameValuePair ;
            alpaca:pairName "performance_in_trial_str" ;
            alpaca:pairValue "correct_trial" ],
        [ a alpaca:NameValuePair ;
            alpaca:pairName "performance_in_trial" ;
            alpaca:pairValue "255" ],
        [ a alpaca:NameValuePair ;
            alpaca:pairName "trial_reject_LFC" ;
            alpaca:pairValue "False" ] ;
    alpaca:hasAttribute [ a alpaca:NameValuePair ;
            alpaca:pairName "block" ;
            alpaca:pairValue "builtins.NoneType()" ],
        [ a alpaca:NameValuePair ;
            alpaca:pairName "index" ;
            alpaca:pairValue "None" ],
        [ a alpaca:NameValuePair ;
            alpaca:pairName "events" ;
            alpaca:pairValue "[neo.core.event.Event(shape=(1,), dtype=float64, name=DigitalTrialEvents, description=Trial events of the digital input port), neo.core.event.Event(shape=(1,), dtype=float64, name=TrialEvents, description=All trial events (digital and analog))]" ],
        [ a alpaca:NameValuePair ;
            alpaca:pairName "t_start" ;
            alpaca:pairValue "223.76376666666667 s" ],
        [ a alpaca:NameValuePair ;
            alpaca:pairName "epochs" ;
            alpaca:pairValue "[]" ],
        [ a alpaca:NameValuePair ;
            alpaca:pairName "imagesequences" ;
            alpaca:pairValue "[]" ],
        [ a alpaca:NameValuePair ;
            alpaca:pairName "analogsignals" ;
            alpaca:pairValue "[neo.core.analogsignal.AnalogSignal(t_start=223.76389999999998 s, t_stop=224.26389999999998 s, shape=(500, 96), dtype=float32, name=NeuralTimeSeriesDownsampled, description=Downsampled continuous neuronal recordings, where the downsampling was performed on-line by the recording system), neo.core.analogsignal.AnalogSignal(t_start=223.764 s, t_stop=224.264 s, shape=(500, 6), dtype=float32, name=BehaviourTimeSeries, description=AnalogSignal from  nsx2), neo.core.analogsignal.AnalogSignal(t_start=223.76376666666667 s, t_stop=224.26376666666667 s, shape=(15000, 96), dtype=float32, name=NeuralTimeSeriesRaw, description=Continuous raw neuronal recordings sampled at high resolution)]" ],
        [ a alpaca:NameValuePair ;
            alpaca:pairName "irregularlysampledsignals" ;
            alpaca:pairValue "[]" ],
        [ a alpaca:NameValuePair ;
            alpaca:pairName "t_stop" ;
            alpaca:pairValue "224.264 s" ],
        [ a alpaca:NameValuePair ;
            alpaca:pairName "description" ;
            alpaca:pairValue "Segment containing data from t_start to t_stop" ],
        [ a alpaca:NameValuePair ;
            alpaca:pairName "file_datetime" ;
            alpaca:pairValue "None" ],
        [ a alpaca:NameValuePair ;
            alpaca:pairName "name" ;
            alpaca:pairValue "Segment 0" ],
        [ a alpaca:NameValuePair ;
            alpaca:pairName "rec_datetime" ;
            alpaca:pairValue "2014-07-03 10:40:59" ],
        [ a alpaca:NameValuePair ;
            alpaca:pairName "spiketrains" ;
            alpaca:pairValue "neo.core.spiketrainlist.SpikeTrainList(t_start=223.76376666666667 s, t_stop=224.26376666666667 s)" ],
        [ a alpaca:NameValuePair ;
            alpaca:pairName "file_origin" ;
            alpaca:pairValue "None" ] ;
    alpaca:hashSource "joblib_SHA1" ;
    prov:hadMember <urn:fz-juelich.de:alpaca:object:Python:builtins.list:7c6430ac4f7bc7ba13548499f87e7d52e99040a5> ;
    prov:wasAttributedTo <urn:fz-juelich.de:alpaca:script:Python:psd_by_trial_type.py:0eedeb8648a461ffc83d28d628c65800b233c6d9330978f78bc5ee188074d746#48c84fbd-d629-45f4-91ac-2cbf03048cf5> ;
    prov:wasDerivedFrom <urn:fz-juelich.de:alpaca:object:Python:neo.core.epoch.Epoch:aa51df2499ecba25fb894ac8dc998f7a043103e1>,
        <urn:fz-juelich.de:alpaca:object:Python:neo.core.segment.Segment:a29262a7479ff4673f2d7fa2e76ecb5c12cc57df> ;
    prov:wasGeneratedBy <urn:fz-juelich.de:alpaca:function_execution:Python:0eedeb8648a461ffc83d28d628c65800b233c6d9330978f78bc5ee188074d746:48c84fbd-d629-45f4-91ac-2cbf03048cf5:neo.utils.misc.cut_segment_by_epoch#85b70906-ee30-4a26-9e19-dbdc909518b0> .

<urn:fz-juelich.de:alpaca:object:Python:neo.core.segment.Segment:3089ac500743ee86496c64fa7aeb3eb478b0e907> a alpaca:DataObjectEntity ;
    alpaca:hasAnnotation [ a alpaca:NameValuePair ;
            alpaca:pairName "trial_reject_HFC" ;
            alpaca:pairValue "False" ],
        [ a alpaca:NameValuePair ;
            alpaca:pairName "trial_id" ;
            alpaca:pairValue "22" ],
        [ a alpaca:NameValuePair ;
            alpaca:pairName "trial_reject_LFC" ;
            alpaca:pairValue "False" ],
        [ a alpaca:NameValuePair ;
            alpaca:pairName "trial_reject_IFC" ;
            alpaca:pairValue "False" ],
        [ a alpaca:NameValuePair ;
            alpaca:pairName "belongs_to_trialtype" ;
            alpaca:pairValue "PGHF" ],
        [ a alpaca:NameValuePair ;
            alpaca:pairName "performance_in_trial" ;
            alpaca:pairValue "255" ],
        [ a alpaca:NameValuePair ;
            alpaca:pairName "performance_in_trial_str" ;
            alpaca:pairValue "correct_trial" ],
        [ a alpaca:NameValuePair ;
            alpaca:pairName "id" ;
            alpaca:pairValue "" ],
        [ a alpaca:NameValuePair ;
            alpaca:pairName "trial_event_labels" ;
            alpaca:pairValue "CUE-OFF" ],
        [ a alpaca:NameValuePair ;
            alpaca:pairName "trial_timestamp_id" ;
            alpaca:pairValue "3818815" ],
        [ a alpaca:NameValuePair ;
            alpaca:pairName "condition" ;
            alpaca:pairValue "1" ] ;
    alpaca:hasAttribute [ a alpaca:NameValuePair ;
            alpaca:pairName "spiketrains" ;
            alpaca:pairValue "neo.core.spiketrainlist.SpikeTrainList(t_start=128.39996666666667 s, t_stop=128.89996666666667 s)" ],
        [ a alpaca:NameValuePair ;
            alpaca:pairName "t_start" ;
            alpaca:pairValue "128.3999 s" ],
        [ a alpaca:NameValuePair ;
            alpaca:pairName "epochs" ;
            alpaca:pairValue "[]" ],
        [ a alpaca:NameValuePair ;
            alpaca:pairName "block" ;
            alpaca:pairValue "builtins.NoneType()" ],
        [ a alpaca:NameValuePair ;
            alpaca:pairName "events" ;
            alpaca:pairValue "[neo.core.event.Event(shape=(1,), dtype=float64, name=DigitalTrialEvents, description=Trial events of the digital input port), neo.core.event.Event(shape=(1,), dtype=float64, name=TrialEvents, description=All trial events (digital and analog))]" ],
        [ a alpaca:NameValuePair ;
            alpaca:pairName "name" ;
            alpaca:pairValue "Segment 0" ],
        [ a alpaca:NameValuePair ;
            alpaca:pairName "file_origin" ;
            alpaca:pairValue "None" ],
        [ a alpaca:NameValuePair ;
            alpaca:pairName "t_stop" ;
            alpaca:pairValue "128.9 s" ],
        [ a alpaca:NameValuePair ;
            alpaca:pairName "file_datetime" ;
            alpaca:pairValue "None" ],
        [ a alpaca:NameValuePair ;
            alpaca:pairName "imagesequences" ;
            alpaca:pairValue "[]" ],
        [ a alpaca:NameValuePair ;
            alpaca:pairName "rec_datetime" ;
            alpaca:pairValue "2014-07-03 10:40:59" ],
        [ a alpaca:NameValuePair ;
            alpaca:pairName "description" ;
            alpaca:pairValue "Segment containing data from t_start to t_stop" ],
        [ a alpaca:NameValuePair ;
            alpaca:pairName "index" ;
            alpaca:pairValue "None" ],
        [ a alpaca:NameValuePair ;
            alpaca:pairName "analogsignals" ;
            alpaca:pairValue "[neo.core.analogsignal.AnalogSignal(t_start=128.3999 s, t_stop=128.8999 s, shape=(500, 96), dtype=float32, name=NeuralTimeSeriesDownsampled, description=Downsampled continuous neuronal recordings, where the downsampling was performed on-line by the recording system), neo.core.analogsignal.AnalogSignal(t_start=128.4 s, t_stop=128.9 s, shape=(500, 6), dtype=float32, name=BehaviourTimeSeries, description=AnalogSignal from  nsx2), neo.core.analogsignal.AnalogSignal(t_start=128.39996666666667 s, t_stop=128.89996666666667 s, shape=(15000, 96), dtype=float32, name=NeuralTimeSeriesRaw, description=Continuous raw neuronal recordings sampled at high resolution)]" ],
        [ a alpaca:NameValuePair ;
            alpaca:pairName "irregularlysampledsignals" ;
            alpaca:pairValue "[]" ] ;
    alpaca:hashSource "joblib_SHA1" ;
    prov:hadMember <urn:fz-juelich.de:alpaca:object:Python:builtins.list:20f7507cad8a35ce185509abd69b90165a23dfa6> ;
    prov:wasAttributedTo <urn:fz-juelich.de:alpaca:script:Python:psd_by_trial_type.py:0eedeb8648a461ffc83d28d628c65800b233c6d9330978f78bc5ee188074d746#48c84fbd-d629-45f4-91ac-2cbf03048cf5> ;
    prov:wasDerivedFrom <urn:fz-juelich.de:alpaca:object:Python:neo.core.epoch.Epoch:63667c266462ba34ef5d0655953ea53c78e2c722>,
        <urn:fz-juelich.de:alpaca:object:Python:neo.core.segment.Segment:a29262a7479ff4673f2d7fa2e76ecb5c12cc57df> ;
    prov:wasGeneratedBy <urn:fz-juelich.de:alpaca:function_execution:Python:0eedeb8648a461ffc83d28d628c65800b233c6d9330978f78bc5ee188074d746:48c84fbd-d629-45f4-91ac-2cbf03048cf5:neo.utils.misc.cut_segment_by_epoch#7d6289dd-71f9-4e2b-ab86-7254199de2f1> .

<urn:fz-juelich.de:alpaca:object:Python:neo.core.segment.Segment:31f5091c30a168117ffb33009c46c2ba6fb3606c> a alpaca:DataObjectEntity ;
    alpaca:hasAnnotation [ a alpaca:NameValuePair ;
            alpaca:pairName "trial_timestamp_id" ;
            alpaca:pairValue "22469450" ],
        [ a alpaca:NameValuePair ;
            alpaca:pairName "trial_reject_HFC" ;
            alpaca:pairValue "False" ],
        [ a alpaca:NameValuePair ;
            alpaca:pairName "id" ;
            alpaca:pairValue "" ],
        [ a alpaca:NameValuePair ;
            alpaca:pairName "trial_id" ;
            alpaca:pairValue "121" ],
        [ a alpaca:NameValuePair ;
            alpaca:pairName "trial_reject_IFC" ;
            alpaca:pairValue "False" ],
        [ a alpaca:NameValuePair ;
            alpaca:pairName "performance_in_trial_str" ;
            alpaca:pairValue "correct_trial" ],
        [ a alpaca:NameValuePair ;
            alpaca:pairName "trial_reject_LFC" ;
            alpaca:pairValue "False" ],
        [ a alpaca:NameValuePair ;
            alpaca:pairName "performance_in_trial" ;
            alpaca:pairValue "255" ],
        [ a alpaca:NameValuePair ;
            alpaca:pairName "condition" ;
            alpaca:pairValue "1" ],
        [ a alpaca:NameValuePair ;
            alpaca:pairName "belongs_to_trialtype" ;
            alpaca:pairValue "SGLF" ],
        [ a alpaca:NameValuePair ;
            alpaca:pairName "trial_event_labels" ;
            alpaca:pairValue "CUE-OFF" ] ;
    alpaca:hasAttribute [ a alpaca:NameValuePair ;
            alpaca:pairName "analogsignals" ;
            alpaca:pairValue "[neo.core.analogsignal.AnalogSignal(t_start=750.0869 s, t_stop=750.5869 s, shape=(500, 96), dtype=float32, name=NeuralTimeSeriesDownsampled, description=Downsampled continuous neuronal recordings, where the downsampling was performed on-line by the recording system), neo.core.analogsignal.AnalogSignal(t_start=750.087 s, t_stop=750.587 s, shape=(500, 6), dtype=float32, name=BehaviourTimeSeries, description=AnalogSignal from  nsx2), neo.core.analogsignal.AnalogSignal(t_start=750.0869333333334 s, t_stop=750.5869333333334 s, shape=(15000, 96), dtype=float32, name=NeuralTimeSeriesRaw, description=Continuous raw neuronal recordings sampled at high resolution)]" ],
        [ a alpaca:NameValuePair ;
            alpaca:pairName "imagesequences" ;
            alpaca:pairValue "[]" ],
        [ a alpaca:NameValuePair ;
            alpaca:pairName "events" ;
            alpaca:pairValue "[neo.core.event.Event(shape=(1,), dtype=float64, name=DigitalTrialEvents, description=Trial events of the digital input port), neo.core.event.Event(shape=(1,), dtype=float64, name=TrialEvents, description=All trial events (digital and analog))]" ],
        [ a alpaca:NameValuePair ;
            alpaca:pairName "spiketrains" ;
            alpaca:pairValue "neo.core.spiketrainlist.SpikeTrainList(t_start=750.0869333333334 s, t_stop=750.5869333333334 s)" ],
        [ a alpaca:NameValuePair ;
            alpaca:pairName "block" ;
            alpaca:pairValue "builtins.NoneType()" ],
        [ a alpaca:NameValuePair ;
            alpaca:pairName "epochs" ;
            alpaca:pairValue "[]" ],
        [ a alpaca:NameValuePair ;
            alpaca:pairName "index" ;
            alpaca:pairValue "None" ],
        [ a alpaca:NameValuePair ;
            alpaca:pairName "irregularlysampledsignals" ;
            alpaca:pairValue "[]" ],
        [ a alpaca:NameValuePair ;
            alpaca:pairName "file_datetime" ;
            alpaca:pairValue "None" ],
        [ a alpaca:NameValuePair ;
            alpaca:pairName "t_stop" ;
            alpaca:pairValue "750.587 s" ],
        [ a alpaca:NameValuePair ;
            alpaca:pairName "description" ;
            alpaca:pairValue "Segment containing data from t_start to t_stop" ],
        [ a alpaca:NameValuePair ;
            alpaca:pairName "rec_datetime" ;
            alpaca:pairValue "2014-07-03 10:40:59" ],
        [ a alpaca:NameValuePair ;
            alpaca:pairName "name" ;
            alpaca:pairValue "Segment 0" ],
        [ a alpaca:NameValuePair ;
            alpaca:pairName "t_start" ;
            alpaca:pairValue "750.0869 s" ],
        [ a alpaca:NameValuePair ;
            alpaca:pairName "file_origin" ;
            alpaca:pairValue "None" ] ;
    alpaca:hashSource "joblib_SHA1" ;
    prov:hadMember <urn:fz-juelich.de:alpaca:object:Python:builtins.list:3c6cb96ed24274882c46a0e29800f1454c0013d2> ;
    prov:wasAttributedTo <urn:fz-juelich.de:alpaca:script:Python:psd_by_trial_type.py:0eedeb8648a461ffc83d28d628c65800b233c6d9330978f78bc5ee188074d746#48c84fbd-d629-45f4-91ac-2cbf03048cf5> ;
    prov:wasDerivedFrom <urn:fz-juelich.de:alpaca:object:Python:neo.core.epoch.Epoch:aa51df2499ecba25fb894ac8dc998f7a043103e1>,
        <urn:fz-juelich.de:alpaca:object:Python:neo.core.segment.Segment:a29262a7479ff4673f2d7fa2e76ecb5c12cc57df> ;
    prov:wasGeneratedBy <urn:fz-juelich.de:alpaca:function_execution:Python:0eedeb8648a461ffc83d28d628c65800b233c6d9330978f78bc5ee188074d746:48c84fbd-d629-45f4-91ac-2cbf03048cf5:neo.utils.misc.cut_segment_by_epoch#85b70906-ee30-4a26-9e19-dbdc909518b0> .

<urn:fz-juelich.de:alpaca:object:Python:neo.core.segment.Segment:325e5f735fa641a6bfe8736c42a6650aca74b259> a alpaca:DataObjectEntity ;
    alpaca:hasAnnotation [ a alpaca:NameValuePair ;
            alpaca:pairName "trial_reject_HFC" ;
            alpaca:pairValue "False" ],
        [ a alpaca:NameValuePair ;
            alpaca:pairName "performance_in_trial" ;
            alpaca:pairValue "255" ],
        [ a alpaca:NameValuePair ;
            alpaca:pairName "id" ;
            alpaca:pairValue "" ],
        [ a alpaca:NameValuePair ;
            alpaca:pairName "trial_event_labels" ;
            alpaca:pairValue "CUE-OFF" ],
        [ a alpaca:NameValuePair ;
            alpaca:pairName "belongs_to_trialtype" ;
            alpaca:pairValue "PGLF" ],
        [ a alpaca:NameValuePair ;
            alpaca:pairName "trial_reject_IFC" ;
            alpaca:pairValue "False" ],
        [ a alpaca:NameValuePair ;
            alpaca:pairName "trial_timestamp_id" ;
            alpaca:pairValue "25637095" ],
        [ a alpaca:NameValuePair ;
            alpaca:pairName "performance_in_trial_str" ;
            alpaca:pairValue "correct_trial" ],
        [ a alpaca:NameValuePair ;
            alpaca:pairName "trial_reject_LFC" ;
            alpaca:pairValue "False" ],
        [ a alpaca:NameValuePair ;
            alpaca:pairName "trial_id" ;
            alpaca:pairValue "138" ],
        [ a alpaca:NameValuePair ;
            alpaca:pairName "condition" ;
            alpaca:pairValue "1" ] ;
    alpaca:hasAttribute [ a alpaca:NameValuePair ;
            alpaca:pairName "events" ;
            alpaca:pairValue "[neo.core.event.Event(shape=(1,), dtype=float64, name=DigitalTrialEvents, description=Trial events of the digital input port), neo.core.event.Event(shape=(1,), dtype=float64, name=TrialEvents, description=All trial events (digital and analog))]" ],
        [ a alpaca:NameValuePair ;
            alpaca:pairName "analogsignals" ;
            alpaca:pairValue "[neo.core.analogsignal.AnalogSignal(t_start=855.6749 s, t_stop=856.1749 s, shape=(500, 96), dtype=float32, name=NeuralTimeSeriesDownsampled, description=Downsampled continuous neuronal recordings, where the downsampling was performed on-line by the recording system), neo.core.analogsignal.AnalogSignal(t_start=855.6750000000001 s, t_stop=856.1750000000001 s, shape=(500, 6), dtype=float32, name=BehaviourTimeSeries, description=AnalogSignal from  nsx2), neo.core.analogsignal.AnalogSignal(t_start=855.6752000000001 s, t_stop=856.1752000000001 s, shape=(15000, 96), dtype=float32, name=NeuralTimeSeriesRaw, description=Continuous raw neuronal recordings sampled at high resolution)]" ],
        [ a alpaca:NameValuePair ;
            alpaca:pairName "file_origin" ;
            alpaca:pairValue "None" ],
        [ a alpaca:NameValuePair ;
            alpaca:pairName "file_datetime" ;
            alpaca:pairValue "None" ],
        [ a alpaca:NameValuePair ;
            alpaca:pairName "t_start" ;
            alpaca:pairValue "855.6749 s" ],
        [ a alpaca:NameValuePair ;
            alpaca:pairName "rec_datetime" ;
            alpaca:pairValue "2014-07-03 10:40:59" ],
        [ a alpaca:NameValuePair ;
            alpaca:pairName "index" ;
            alpaca:pairValue "None" ],
        [ a alpaca:NameValuePair ;
            alpaca:pairName "name" ;
            alpaca:pairValue "Segment 0" ],
        [ a alpaca:NameValuePair ;
            alpaca:pairName "description" ;
            alpaca:pairValue "Segment containing data from t_start to t_stop" ],
        [ a alpaca:NameValuePair ;
            alpaca:pairName "epochs" ;
            alpaca:pairValue "[]" ],
        [ a alpaca:NameValuePair ;
            alpaca:pairName "irregularlysampledsignals" ;
            alpaca:pairValue "[]" ],
        [ a alpaca:NameValuePair ;
            alpaca:pairName "t_stop" ;
            alpaca:pairValue "856.1752000000001 s" ],
        [ a alpaca:NameValuePair ;
            alpaca:pairName "block" ;
            alpaca:pairValue "builtins.NoneType()" ],
        [ a alpaca:NameValuePair ;
            alpaca:pairName "spiketrains" ;
            alpaca:pairValue "neo.core.spiketrainlist.SpikeTrainList(t_start=855.6752 s, t_stop=856.1752 s)" ],
        [ a alpaca:NameValuePair ;
            alpaca:pairName "imagesequences" ;
            alpaca:pairValue "[]" ] ;
    alpaca:hashSource "joblib_SHA1" ;
    prov:hadMember <urn:fz-juelich.de:alpaca:object:Python:builtins.list:6c3ae2663b3bbe20257f8b88a75bd66233763a30> ;
    prov:wasAttributedTo <urn:fz-juelich.de:alpaca:script:Python:psd_by_trial_type.py:0eedeb8648a461ffc83d28d628c65800b233c6d9330978f78bc5ee188074d746#48c84fbd-d629-45f4-91ac-2cbf03048cf5> ;
    prov:wasDerivedFrom <urn:fz-juelich.de:alpaca:object:Python:neo.core.epoch.Epoch:ac8784869abc536e72d40cd7d605d1dec34824c5>,
        <urn:fz-juelich.de:alpaca:object:Python:neo.core.segment.Segment:a29262a7479ff4673f2d7fa2e76ecb5c12cc57df> ;
    prov:wasGeneratedBy <urn:fz-juelich.de:alpaca:function_execution:Python:0eedeb8648a461ffc83d28d628c65800b233c6d9330978f78bc5ee188074d746:48c84fbd-d629-45f4-91ac-2cbf03048cf5:neo.utils.misc.cut_segment_by_epoch#b904db91-1eb9-4a4c-a320-bb9f1d1ea33d> .

<urn:fz-juelich.de:alpaca:object:Python:neo.core.segment.Segment:336e8891546850d9fc56d5261d9cb090fddd57ae> a alpaca:DataObjectEntity ;
    alpaca:hasAnnotation [ a alpaca:NameValuePair ;
            alpaca:pairName "performance_in_trial_str" ;
            alpaca:pairValue "correct_trial" ],
        [ a alpaca:NameValuePair ;
            alpaca:pairName "trial_reject_LFC" ;
            alpaca:pairValue "False" ],
        [ a alpaca:NameValuePair ;
            alpaca:pairName "trial_event_labels" ;
            alpaca:pairValue "CUE-OFF" ],
        [ a alpaca:NameValuePair ;
            alpaca:pairName "trial_timestamp_id" ;
            alpaca:pairValue "18261831" ],
        [ a alpaca:NameValuePair ;
            alpaca:pairName "trial_reject_IFC" ;
            alpaca:pairValue "False" ],
        [ a alpaca:NameValuePair ;
            alpaca:pairName "performance_in_trial" ;
            alpaca:pairValue "255" ],
        [ a alpaca:NameValuePair ;
            alpaca:pairName "condition" ;
            alpaca:pairValue "1" ],
        [ a alpaca:NameValuePair ;
            alpaca:pairName "belongs_to_trialtype" ;
            alpaca:pairValue "PGLF" ],
        [ a alpaca:NameValuePair ;
            alpaca:pairName "id" ;
            alpaca:pairValue "" ],
        [ a alpaca:NameValuePair ;
            alpaca:pairName "trial_id" ;
            alpaca:pairValue "98" ],
        [ a alpaca:NameValuePair ;
            alpaca:pairName "trial_reject_HFC" ;
            alpaca:pairValue "False" ] ;
    alpaca:hasAttribute [ a alpaca:NameValuePair ;
            alpaca:pairName "rec_datetime" ;
            alpaca:pairValue "2014-07-03 10:40:59" ],
        [ a alpaca:NameValuePair ;
            alpaca:pairName "description" ;
            alpaca:pairValue "Segment containing data from t_start to t_stop" ],
        [ a alpaca:NameValuePair ;
            alpaca:pairName "events" ;
            alpaca:pairValue "[neo.core.event.Event(shape=(1,), dtype=float64, name=DigitalTrialEvents, description=Trial events of the digital input port), neo.core.event.Event(shape=(1,), dtype=float64, name=TrialEvents, description=All trial events (digital and analog))]" ],
        [ a alpaca:NameValuePair ;
            alpaca:pairName "file_datetime" ;
            alpaca:pairValue "None" ],
        [ a alpaca:NameValuePair ;
            alpaca:pairName "t_start" ;
            alpaca:pairValue "609.8319 s" ],
        [ a alpaca:NameValuePair ;
            alpaca:pairName "t_stop" ;
            alpaca:pairValue "610.3321666666667 s" ],
        [ a alpaca:NameValuePair ;
            alpaca:pairName "spiketrains" ;
            alpaca:pairValue "neo.core.spiketrainlist.SpikeTrainList(t_start=609.8321666666667 s, t_stop=610.3321666666667 s)" ],
        [ a alpaca:NameValuePair ;
            alpaca:pairName "epochs" ;
            alpaca:pairValue "[]" ],
        [ a alpaca:NameValuePair ;
            alpaca:pairName "block" ;
            alpaca:pairValue "builtins.NoneType()" ],
        [ a alpaca:NameValuePair ;
            alpaca:pairName "analogsignals" ;
            alpaca:pairValue "[neo.core.analogsignal.AnalogSignal(t_start=609.8319 s, t_stop=610.3319 s, shape=(500, 96), dtype=float32, name=NeuralTimeSeriesDownsampled, description=Downsampled continuous neuronal recordings, where the downsampling was performed on-line by the recording system), neo.core.analogsignal.AnalogSignal(t_start=609.832 s, t_stop=610.332 s, shape=(500, 6), dtype=float32, name=BehaviourTimeSeries, description=AnalogSignal from  nsx2), neo.core.analogsignal.AnalogSignal(t_start=609.8321666666667 s, t_stop=610.3321666666667 s, shape=(15000, 96), dtype=float32, name=NeuralTimeSeriesRaw, description=Continuous raw neuronal recordings sampled at high resolution)]" ],
        [ a alpaca:NameValuePair ;
            alpaca:pairName "name" ;
            alpaca:pairValue "Segment 0" ],
        [ a alpaca:NameValuePair ;
            alpaca:pairName "file_origin" ;
            alpaca:pairValue "None" ],
        [ a alpaca:NameValuePair ;
            alpaca:pairName "imagesequences" ;
            alpaca:pairValue "[]" ],
        [ a alpaca:NameValuePair ;
            alpaca:pairName "index" ;
            alpaca:pairValue "None" ],
        [ a alpaca:NameValuePair ;
            alpaca:pairName "irregularlysampledsignals" ;
            alpaca:pairValue "[]" ] ;
    alpaca:hashSource "joblib_SHA1" ;
    prov:hadMember <urn:fz-juelich.de:alpaca:object:Python:builtins.list:4fb6926d8ff320242751b9d27775cf31a897c74c> ;
    prov:wasAttributedTo <urn:fz-juelich.de:alpaca:script:Python:psd_by_trial_type.py:0eedeb8648a461ffc83d28d628c65800b233c6d9330978f78bc5ee188074d746#48c84fbd-d629-45f4-91ac-2cbf03048cf5> ;
    prov:wasDerivedFrom <urn:fz-juelich.de:alpaca:object:Python:neo.core.epoch.Epoch:ac8784869abc536e72d40cd7d605d1dec34824c5>,
        <urn:fz-juelich.de:alpaca:object:Python:neo.core.segment.Segment:a29262a7479ff4673f2d7fa2e76ecb5c12cc57df> ;
    prov:wasGeneratedBy <urn:fz-juelich.de:alpaca:function_execution:Python:0eedeb8648a461ffc83d28d628c65800b233c6d9330978f78bc5ee188074d746:48c84fbd-d629-45f4-91ac-2cbf03048cf5:neo.utils.misc.cut_segment_by_epoch#b904db91-1eb9-4a4c-a320-bb9f1d1ea33d> .

<urn:fz-juelich.de:alpaca:object:Python:neo.core.segment.Segment:341480e2f4640779a1eec1a6f47d0c1983a4fc45> a alpaca:DataObjectEntity ;
    alpaca:hasAnnotation [ a alpaca:NameValuePair ;
            alpaca:pairName "belongs_to_trialtype" ;
            alpaca:pairValue "SGHF" ],
        [ a alpaca:NameValuePair ;
            alpaca:pairName "performance_in_trial" ;
            alpaca:pairValue "255" ],
        [ a alpaca:NameValuePair ;
            alpaca:pairName "trial_reject_IFC" ;
            alpaca:pairValue "False" ],
        [ a alpaca:NameValuePair ;
            alpaca:pairName "performance_in_trial_str" ;
            alpaca:pairValue "correct_trial" ],
        [ a alpaca:NameValuePair ;
            alpaca:pairName "trial_id" ;
            alpaca:pairValue "69" ],
        [ a alpaca:NameValuePair ;
            alpaca:pairName "trial_event_labels" ;
            alpaca:pairValue "CUE-OFF" ],
        [ a alpaca:NameValuePair ;
            alpaca:pairName "trial_reject_HFC" ;
            alpaca:pairValue "False" ],
        [ a alpaca:NameValuePair ;
            alpaca:pairName "id" ;
            alpaca:pairValue "" ],
        [ a alpaca:NameValuePair ;
            alpaca:pairName "trial_timestamp_id" ;
            alpaca:pairValue "12696537" ],
        [ a alpaca:NameValuePair ;
            alpaca:pairName "condition" ;
            alpaca:pairValue "1" ],
        [ a alpaca:NameValuePair ;
            alpaca:pairName "trial_reject_LFC" ;
            alpaca:pairValue "False" ] ;
    alpaca:hasAttribute [ a alpaca:NameValuePair ;
            alpaca:pairName "imagesequences" ;
            alpaca:pairValue "[]" ],
        [ a alpaca:NameValuePair ;
            alpaca:pairName "analogsignals" ;
            alpaca:pairValue "[neo.core.analogsignal.AnalogSignal(t_start=424.32090000000005 s, t_stop=424.82090000000005 s, shape=(500, 96), dtype=float32, name=NeuralTimeSeriesDownsampled, description=Downsampled continuous neuronal recordings, where the downsampling was performed on-line by the recording system), neo.core.analogsignal.AnalogSignal(t_start=424.321 s, t_stop=424.821 s, shape=(500, 6), dtype=float32, name=BehaviourTimeSeries, description=AnalogSignal from  nsx2), neo.core.analogsignal.AnalogSignal(t_start=424.32126666666665 s, t_stop=424.82126666666665 s, shape=(15000, 96), dtype=float32, name=NeuralTimeSeriesRaw, description=Continuous raw neuronal recordings sampled at high resolution)]" ],
        [ a alpaca:NameValuePair ;
            alpaca:pairName "t_start" ;
            alpaca:pairValue "424.32090000000005 s" ],
        [ a alpaca:NameValuePair ;
            alpaca:pairName "file_datetime" ;
            alpaca:pairValue "None" ],
        [ a alpaca:NameValuePair ;
            alpaca:pairName "irregularlysampledsignals" ;
            alpaca:pairValue "[]" ],
        [ a alpaca:NameValuePair ;
            alpaca:pairName "name" ;
            alpaca:pairValue "Segment 0" ],
        [ a alpaca:NameValuePair ;
            alpaca:pairName "t_stop" ;
            alpaca:pairValue "424.82126666666665 s" ],
        [ a alpaca:NameValuePair ;
            alpaca:pairName "events" ;
            alpaca:pairValue "[neo.core.event.Event(shape=(1,), dtype=float64, name=DigitalTrialEvents, description=Trial events of the digital input port), neo.core.event.Event(shape=(1,), dtype=float64, name=TrialEvents, description=All trial events (digital and analog))]" ],
        [ a alpaca:NameValuePair ;
            alpaca:pairName "epochs" ;
            alpaca:pairValue "[]" ],
        [ a alpaca:NameValuePair ;
            alpaca:pairName "spiketrains" ;
            alpaca:pairValue "neo.core.spiketrainlist.SpikeTrainList(t_start=424.32126666666665 s, t_stop=424.82126666666665 s)" ],
        [ a alpaca:NameValuePair ;
            alpaca:pairName "description" ;
            alpaca:pairValue "Segment containing data from t_start to t_stop" ],
        [ a alpaca:NameValuePair ;
            alpaca:pairName "index" ;
            alpaca:pairValue "None" ],
        [ a alpaca:NameValuePair ;
            alpaca:pairName "rec_datetime" ;
            alpaca:pairValue "2014-07-03 10:40:59" ],
        [ a alpaca:NameValuePair ;
            alpaca:pairName "block" ;
            alpaca:pairValue "builtins.NoneType()" ],
        [ a alpaca:NameValuePair ;
            alpaca:pairName "file_origin" ;
            alpaca:pairValue "None" ] ;
    alpaca:hashSource "joblib_SHA1" ;
    prov:hadMember <urn:fz-juelich.de:alpaca:object:Python:builtins.list:81c72cfd1192b37bccc5d69d4e13521e12a0d060> ;
    prov:wasAttributedTo <urn:fz-juelich.de:alpaca:script:Python:psd_by_trial_type.py:0eedeb8648a461ffc83d28d628c65800b233c6d9330978f78bc5ee188074d746#48c84fbd-d629-45f4-91ac-2cbf03048cf5> ;
    prov:wasDerivedFrom <urn:fz-juelich.de:alpaca:object:Python:neo.core.epoch.Epoch:95ada5cc7690d47837b7fbc1b7a7977592f4d9b8>,
        <urn:fz-juelich.de:alpaca:object:Python:neo.core.segment.Segment:a29262a7479ff4673f2d7fa2e76ecb5c12cc57df> ;
    prov:wasGeneratedBy <urn:fz-juelich.de:alpaca:function_execution:Python:0eedeb8648a461ffc83d28d628c65800b233c6d9330978f78bc5ee188074d746:48c84fbd-d629-45f4-91ac-2cbf03048cf5:neo.utils.misc.cut_segment_by_epoch#2b944451-0995-4de6-835e-9489eb3dc800> .

<urn:fz-juelich.de:alpaca:object:Python:neo.core.segment.Segment:368ad5029d330ce2879e93216b1047405f9b865b> a alpaca:DataObjectEntity ;
    alpaca:hasAnnotation [ a alpaca:NameValuePair ;
            alpaca:pairName "trial_timestamp_id" ;
            alpaca:pairValue "18078058" ],
        [ a alpaca:NameValuePair ;
            alpaca:pairName "condition" ;
            alpaca:pairValue "1" ],
        [ a alpaca:NameValuePair ;
            alpaca:pairName "trial_reject_LFC" ;
            alpaca:pairValue "False" ],
        [ a alpaca:NameValuePair ;
            alpaca:pairName "performance_in_trial_str" ;
            alpaca:pairValue "correct_trial" ],
        [ a alpaca:NameValuePair ;
            alpaca:pairName "trial_event_labels" ;
            alpaca:pairValue "CUE-OFF" ],
        [ a alpaca:NameValuePair ;
            alpaca:pairName "trial_reject_IFC" ;
            alpaca:pairValue "False" ],
        [ a alpaca:NameValuePair ;
            alpaca:pairName "trial_reject_HFC" ;
            alpaca:pairValue "False" ],
        [ a alpaca:NameValuePair ;
            alpaca:pairName "id" ;
            alpaca:pairValue "" ],
        [ a alpaca:NameValuePair ;
            alpaca:pairName "belongs_to_trialtype" ;
            alpaca:pairValue "PGLF" ],
        [ a alpaca:NameValuePair ;
            alpaca:pairName "performance_in_trial" ;
            alpaca:pairValue "255" ],
        [ a alpaca:NameValuePair ;
            alpaca:pairName "trial_id" ;
            alpaca:pairValue "97" ] ;
    alpaca:hasAttribute [ a alpaca:NameValuePair ;
            alpaca:pairName "imagesequences" ;
            alpaca:pairValue "[]" ],
        [ a alpaca:NameValuePair ;
            alpaca:pairName "spiketrains" ;
            alpaca:pairValue "neo.core.spiketrainlist.SpikeTrainList(t_start=603.7072666666667 s, t_stop=604.2072666666667 s)" ],
        [ a alpaca:NameValuePair ;
            alpaca:pairName "analogsignals" ;
            alpaca:pairValue "[neo.core.analogsignal.AnalogSignal(t_start=603.7069 s, t_stop=604.2069 s, shape=(500, 96), dtype=float32, name=NeuralTimeSeriesDownsampled, description=Downsampled continuous neuronal recordings, where the downsampling was performed on-line by the recording system), neo.core.analogsignal.AnalogSignal(t_start=603.707 s, t_stop=604.207 s, shape=(500, 6), dtype=float32, name=BehaviourTimeSeries, description=AnalogSignal from  nsx2), neo.core.analogsignal.AnalogSignal(t_start=603.7072666666668 s, t_stop=604.2072666666668 s, shape=(15000, 96), dtype=float32, name=NeuralTimeSeriesRaw, description=Continuous raw neuronal recordings sampled at high resolution)]" ],
        [ a alpaca:NameValuePair ;
            alpaca:pairName "description" ;
            alpaca:pairValue "Segment containing data from t_start to t_stop" ],
        [ a alpaca:NameValuePair ;
            alpaca:pairName "index" ;
            alpaca:pairValue "None" ],
        [ a alpaca:NameValuePair ;
            alpaca:pairName "file_origin" ;
            alpaca:pairValue "None" ],
        [ a alpaca:NameValuePair ;
            alpaca:pairName "block" ;
            alpaca:pairValue "builtins.NoneType()" ],
        [ a alpaca:NameValuePair ;
            alpaca:pairName "events" ;
            alpaca:pairValue "[neo.core.event.Event(shape=(1,), dtype=float64, name=DigitalTrialEvents, description=Trial events of the digital input port), neo.core.event.Event(shape=(1,), dtype=float64, name=TrialEvents, description=All trial events (digital and analog))]" ],
        [ a alpaca:NameValuePair ;
            alpaca:pairName "t_start" ;
            alpaca:pairValue "603.7069 s" ],
        [ a alpaca:NameValuePair ;
            alpaca:pairName "epochs" ;
            alpaca:pairValue "[]" ],
        [ a alpaca:NameValuePair ;
            alpaca:pairName "file_datetime" ;
            alpaca:pairValue "None" ],
        [ a alpaca:NameValuePair ;
            alpaca:pairName "irregularlysampledsignals" ;
            alpaca:pairValue "[]" ],
        [ a alpaca:NameValuePair ;
            alpaca:pairName "t_stop" ;
            alpaca:pairValue "604.2072666666668 s" ],
        [ a alpaca:NameValuePair ;
            alpaca:pairName "name" ;
            alpaca:pairValue "Segment 0" ],
        [ a alpaca:NameValuePair ;
            alpaca:pairName "rec_datetime" ;
            alpaca:pairValue "2014-07-03 10:40:59" ] ;
    alpaca:hashSource "joblib_SHA1" ;
    prov:hadMember <urn:fz-juelich.de:alpaca:object:Python:builtins.list:ad3b257db8d90b3e74a7ef3ff328da72c16098a9> ;
    prov:wasAttributedTo <urn:fz-juelich.de:alpaca:script:Python:psd_by_trial_type.py:0eedeb8648a461ffc83d28d628c65800b233c6d9330978f78bc5ee188074d746#48c84fbd-d629-45f4-91ac-2cbf03048cf5> ;
    prov:wasDerivedFrom <urn:fz-juelich.de:alpaca:object:Python:neo.core.epoch.Epoch:ac8784869abc536e72d40cd7d605d1dec34824c5>,
        <urn:fz-juelich.de:alpaca:object:Python:neo.core.segment.Segment:a29262a7479ff4673f2d7fa2e76ecb5c12cc57df> ;
    prov:wasGeneratedBy <urn:fz-juelich.de:alpaca:function_execution:Python:0eedeb8648a461ffc83d28d628c65800b233c6d9330978f78bc5ee188074d746:48c84fbd-d629-45f4-91ac-2cbf03048cf5:neo.utils.misc.cut_segment_by_epoch#b904db91-1eb9-4a4c-a320-bb9f1d1ea33d> .

<urn:fz-juelich.de:alpaca:object:Python:neo.core.segment.Segment:37dd4791b3e5c47db6f0239ac2bb02184fefb11d> a alpaca:DataObjectEntity ;
    alpaca:hasAnnotation [ a alpaca:NameValuePair ;
            alpaca:pairName "trial_id" ;
            alpaca:pairValue "99" ],
        [ a alpaca:NameValuePair ;
            alpaca:pairName "trial_reject_HFC" ;
            alpaca:pairValue "False" ],
        [ a alpaca:NameValuePair ;
            alpaca:pairName "performance_in_trial_str" ;
            alpaca:pairValue "correct_trial" ],
        [ a alpaca:NameValuePair ;
            alpaca:pairName "belongs_to_trialtype" ;
            alpaca:pairValue "SGHF" ],
        [ a alpaca:NameValuePair ;
            alpaca:pairName "trial_event_labels" ;
            alpaca:pairValue "CUE-OFF" ],
        [ a alpaca:NameValuePair ;
            alpaca:pairName "trial_timestamp_id" ;
            alpaca:pairValue "18440894" ],
        [ a alpaca:NameValuePair ;
            alpaca:pairName "condition" ;
            alpaca:pairValue "1" ],
        [ a alpaca:NameValuePair ;
            alpaca:pairName "performance_in_trial" ;
            alpaca:pairValue "255" ],
        [ a alpaca:NameValuePair ;
            alpaca:pairName "trial_reject_IFC" ;
            alpaca:pairValue "False" ],
        [ a alpaca:NameValuePair ;
            alpaca:pairName "trial_reject_LFC" ;
            alpaca:pairValue "False" ],
        [ a alpaca:NameValuePair ;
            alpaca:pairName "id" ;
            alpaca:pairValue "" ] ;
    alpaca:hasAttribute [ a alpaca:NameValuePair ;
            alpaca:pairName "index" ;
            alpaca:pairValue "None" ],
        [ a alpaca:NameValuePair ;
            alpaca:pairName "epochs" ;
            alpaca:pairValue "[]" ],
        [ a alpaca:NameValuePair ;
            alpaca:pairName "spiketrains" ;
            alpaca:pairValue "neo.core.spiketrainlist.SpikeTrainList(t_start=615.8018 s, t_stop=616.3018 s)" ],
        [ a alpaca:NameValuePair ;
            alpaca:pairName "t_stop" ;
            alpaca:pairValue "616.302 s" ],
        [ a alpaca:NameValuePair ;
            alpaca:pairName "events" ;
            alpaca:pairValue "[neo.core.event.Event(shape=(1,), dtype=float64, name=DigitalTrialEvents, description=Trial events of the digital input port), neo.core.event.Event(shape=(1,), dtype=float64, name=TrialEvents, description=All trial events (digital and analog))]" ],
        [ a alpaca:NameValuePair ;
            alpaca:pairName "imagesequences" ;
            alpaca:pairValue "[]" ],
        [ a alpaca:NameValuePair ;
            alpaca:pairName "irregularlysampledsignals" ;
            alpaca:pairValue "[]" ],
        [ a alpaca:NameValuePair ;
            alpaca:pairName "rec_datetime" ;
            alpaca:pairValue "2014-07-03 10:40:59" ],
        [ a alpaca:NameValuePair ;
            alpaca:pairName "file_origin" ;
            alpaca:pairValue "None" ],
        [ a alpaca:NameValuePair ;
            alpaca:pairName "block" ;
            alpaca:pairValue "builtins.NoneType()" ],
        [ a alpaca:NameValuePair ;
            alpaca:pairName "t_start" ;
            alpaca:pairValue "615.8018 s" ],
        [ a alpaca:NameValuePair ;
            alpaca:pairName "description" ;
            alpaca:pairValue "Segment containing data from t_start to t_stop" ],
        [ a alpaca:NameValuePair ;
            alpaca:pairName "name" ;
            alpaca:pairValue "Segment 0" ],
        [ a alpaca:NameValuePair ;
            alpaca:pairName "analogsignals" ;
            alpaca:pairValue "[neo.core.analogsignal.AnalogSignal(t_start=615.8018999999999 s, t_stop=616.3018999999999 s, shape=(500, 96), dtype=float32, name=NeuralTimeSeriesDownsampled, description=Downsampled continuous neuronal recordings, where the downsampling was performed on-line by the recording system), neo.core.analogsignal.AnalogSignal(t_start=615.802 s, t_stop=616.302 s, shape=(500, 6), dtype=float32, name=BehaviourTimeSeries, description=AnalogSignal from  nsx2), neo.core.analogsignal.AnalogSignal(t_start=615.8018000000001 s, t_stop=616.3018000000001 s, shape=(15000, 96), dtype=float32, name=NeuralTimeSeriesRaw, description=Continuous raw neuronal recordings sampled at high resolution)]" ],
        [ a alpaca:NameValuePair ;
            alpaca:pairName "file_datetime" ;
            alpaca:pairValue "None" ] ;
    alpaca:hashSource "joblib_SHA1" ;
    prov:hadMember <urn:fz-juelich.de:alpaca:object:Python:builtins.list:3cefacf5af301aa07cff5f55d28e8a9be122adeb> ;
    prov:wasAttributedTo <urn:fz-juelich.de:alpaca:script:Python:psd_by_trial_type.py:0eedeb8648a461ffc83d28d628c65800b233c6d9330978f78bc5ee188074d746#48c84fbd-d629-45f4-91ac-2cbf03048cf5> ;
    prov:wasDerivedFrom <urn:fz-juelich.de:alpaca:object:Python:neo.core.epoch.Epoch:95ada5cc7690d47837b7fbc1b7a7977592f4d9b8>,
        <urn:fz-juelich.de:alpaca:object:Python:neo.core.segment.Segment:a29262a7479ff4673f2d7fa2e76ecb5c12cc57df> ;
    prov:wasGeneratedBy <urn:fz-juelich.de:alpaca:function_execution:Python:0eedeb8648a461ffc83d28d628c65800b233c6d9330978f78bc5ee188074d746:48c84fbd-d629-45f4-91ac-2cbf03048cf5:neo.utils.misc.cut_segment_by_epoch#2b944451-0995-4de6-835e-9489eb3dc800> .

<urn:fz-juelich.de:alpaca:object:Python:neo.core.segment.Segment:3b780a24023acf563ed45c20763940c27b86eae6> a alpaca:DataObjectEntity ;
    alpaca:hasAnnotation [ a alpaca:NameValuePair ;
            alpaca:pairName "trial_reject_HFC" ;
            alpaca:pairValue "True" ],
        [ a alpaca:NameValuePair ;
            alpaca:pairName "belongs_to_trialtype" ;
            alpaca:pairValue "SGLF" ],
        [ a alpaca:NameValuePair ;
            alpaca:pairName "trial_timestamp_id" ;
            alpaca:pairValue "8528032" ],
        [ a alpaca:NameValuePair ;
            alpaca:pairName "id" ;
            alpaca:pairValue "" ],
        [ a alpaca:NameValuePair ;
            alpaca:pairName "condition" ;
            alpaca:pairValue "1" ],
        [ a alpaca:NameValuePair ;
            alpaca:pairName "trial_event_labels" ;
            alpaca:pairValue "CUE-OFF" ],
        [ a alpaca:NameValuePair ;
            alpaca:pairName "trial_reject_IFC" ;
            alpaca:pairValue "True" ],
        [ a alpaca:NameValuePair ;
            alpaca:pairName "performance_in_trial_str" ;
            alpaca:pairValue "correct_trial" ],
        [ a alpaca:NameValuePair ;
            alpaca:pairName "performance_in_trial" ;
            alpaca:pairValue "255" ],
        [ a alpaca:NameValuePair ;
            alpaca:pairName "trial_reject_LFC" ;
            alpaca:pairValue "False" ],
        [ a alpaca:NameValuePair ;
            alpaca:pairName "trial_id" ;
            alpaca:pairValue "47" ] ;
    alpaca:hasAttribute [ a alpaca:NameValuePair ;
            alpaca:pairName "imagesequences" ;
            alpaca:pairValue "[]" ],
        [ a alpaca:NameValuePair ;
            alpaca:pairName "file_datetime" ;
            alpaca:pairValue "None" ],
        [ a alpaca:NameValuePair ;
            alpaca:pairName "t_stop" ;
            alpaca:pairValue "285.8732 s" ],
        [ a alpaca:NameValuePair ;
            alpaca:pairName "irregularlysampledsignals" ;
            alpaca:pairValue "[]" ],
        [ a alpaca:NameValuePair ;
            alpaca:pairName "block" ;
            alpaca:pairValue "builtins.NoneType()" ],
        [ a alpaca:NameValuePair ;
            alpaca:pairName "analogsignals" ;
            alpaca:pairValue "[neo.core.analogsignal.AnalogSignal(t_start=285.3729 s, t_stop=285.8729 s, shape=(500, 96), dtype=float32, name=NeuralTimeSeriesDownsampled, description=Downsampled continuous neuronal recordings, where the downsampling was performed on-line by the recording system), neo.core.analogsignal.AnalogSignal(t_start=285.373 s, t_stop=285.873 s, shape=(500, 6), dtype=float32, name=BehaviourTimeSeries, description=AnalogSignal from  nsx2), neo.core.analogsignal.AnalogSignal(t_start=285.3732 s, t_stop=285.8732 s, shape=(15000, 96), dtype=float32, name=NeuralTimeSeriesRaw, description=Continuous raw neuronal recordings sampled at high resolution)]" ],
        [ a alpaca:NameValuePair ;
            alpaca:pairName "t_start" ;
            alpaca:pairValue "285.3729 s" ],
        [ a alpaca:NameValuePair ;
            alpaca:pairName "index" ;
            alpaca:pairValue "None" ],
        [ a alpaca:NameValuePair ;
            alpaca:pairName "file_origin" ;
            alpaca:pairValue "None" ],
        [ a alpaca:NameValuePair ;
            alpaca:pairName "spiketrains" ;
            alpaca:pairValue "neo.core.spiketrainlist.SpikeTrainList(t_start=285.3732 s, t_stop=285.8732 s)" ],
        [ a alpaca:NameValuePair ;
            alpaca:pairName "description" ;
            alpaca:pairValue "Segment containing data from t_start to t_stop" ],
        [ a alpaca:NameValuePair ;
            alpaca:pairName "name" ;
            alpaca:pairValue "Segment 0" ],
        [ a alpaca:NameValuePair ;
            alpaca:pairName "events" ;
            alpaca:pairValue "[neo.core.event.Event(shape=(1,), dtype=float64, name=DigitalTrialEvents, description=Trial events of the digital input port), neo.core.event.Event(shape=(1,), dtype=float64, name=TrialEvents, description=All trial events (digital and analog))]" ],
        [ a alpaca:NameValuePair ;
            alpaca:pairName "epochs" ;
            alpaca:pairValue "[]" ],
        [ a alpaca:NameValuePair ;
            alpaca:pairName "rec_datetime" ;
            alpaca:pairValue "2014-07-03 10:40:59" ] ;
    alpaca:hashSource "joblib_SHA1" ;
    prov:hadMember <urn:fz-juelich.de:alpaca:object:Python:builtins.list:78bd494e85fa6873549c986e6d17baaa73dee273> ;
    prov:wasAttributedTo <urn:fz-juelich.de:alpaca:script:Python:psd_by_trial_type.py:0eedeb8648a461ffc83d28d628c65800b233c6d9330978f78bc5ee188074d746#48c84fbd-d629-45f4-91ac-2cbf03048cf5> ;
    prov:wasDerivedFrom <urn:fz-juelich.de:alpaca:object:Python:neo.core.epoch.Epoch:aa51df2499ecba25fb894ac8dc998f7a043103e1>,
        <urn:fz-juelich.de:alpaca:object:Python:neo.core.segment.Segment:a29262a7479ff4673f2d7fa2e76ecb5c12cc57df> ;
    prov:wasGeneratedBy <urn:fz-juelich.de:alpaca:function_execution:Python:0eedeb8648a461ffc83d28d628c65800b233c6d9330978f78bc5ee188074d746:48c84fbd-d629-45f4-91ac-2cbf03048cf5:neo.utils.misc.cut_segment_by_epoch#85b70906-ee30-4a26-9e19-dbdc909518b0> .

<urn:fz-juelich.de:alpaca:object:Python:neo.core.segment.Segment:3eb0ae9bb9ae47414d8f3b07bdac23ea4ca685db> a alpaca:DataObjectEntity ;
    alpaca:hasAnnotation [ a alpaca:NameValuePair ;
            alpaca:pairName "trial_timestamp_id" ;
            alpaca:pairValue "17523013" ],
        [ a alpaca:NameValuePair ;
            alpaca:pairName "condition" ;
            alpaca:pairValue "1" ],
        [ a alpaca:NameValuePair ;
            alpaca:pairName "performance_in_trial" ;
            alpaca:pairValue "255" ],
        [ a alpaca:NameValuePair ;
            alpaca:pairName "id" ;
            alpaca:pairValue "" ],
        [ a alpaca:NameValuePair ;
            alpaca:pairName "trial_reject_IFC" ;
            alpaca:pairValue "False" ],
        [ a alpaca:NameValuePair ;
            alpaca:pairName "trial_id" ;
            alpaca:pairValue "94" ],
        [ a alpaca:NameValuePair ;
            alpaca:pairName "performance_in_trial_str" ;
            alpaca:pairValue "correct_trial" ],
        [ a alpaca:NameValuePair ;
            alpaca:pairName "trial_reject_HFC" ;
            alpaca:pairValue "False" ],
        [ a alpaca:NameValuePair ;
            alpaca:pairName "trial_reject_LFC" ;
            alpaca:pairValue "False" ],
        [ a alpaca:NameValuePair ;
            alpaca:pairName "trial_event_labels" ;
            alpaca:pairValue "CUE-OFF" ],
        [ a alpaca:NameValuePair ;
            alpaca:pairName "belongs_to_trialtype" ;
            alpaca:pairValue "SGLF" ] ;
    alpaca:hasAttribute [ a alpaca:NameValuePair ;
            alpaca:pairName "index" ;
            alpaca:pairValue "None" ],
        [ a alpaca:NameValuePair ;
            alpaca:pairName "rec_datetime" ;
            alpaca:pairValue "2014-07-03 10:40:59" ],
        [ a alpaca:NameValuePair ;
            alpaca:pairName "events" ;
            alpaca:pairValue "[neo.core.event.Event(shape=(1,), dtype=float64, name=DigitalTrialEvents, description=Trial events of the digital input port), neo.core.event.Event(shape=(1,), dtype=float64, name=TrialEvents, description=All trial events (digital and analog))]" ],
        [ a alpaca:NameValuePair ;
            alpaca:pairName "imagesequences" ;
            alpaca:pairValue "[]" ],
        [ a alpaca:NameValuePair ;
            alpaca:pairName "file_origin" ;
            alpaca:pairValue "None" ],
        [ a alpaca:NameValuePair ;
            alpaca:pairName "irregularlysampledsignals" ;
            alpaca:pairValue "[]" ],
        [ a alpaca:NameValuePair ;
            alpaca:pairName "epochs" ;
            alpaca:pairValue "[]" ],
        [ a alpaca:NameValuePair ;
            alpaca:pairName "block" ;
            alpaca:pairValue "builtins.NoneType()" ],
        [ a alpaca:NameValuePair ;
            alpaca:pairName "file_datetime" ;
            alpaca:pairValue "None" ],
        [ a alpaca:NameValuePair ;
            alpaca:pairName "t_start" ;
            alpaca:pairValue "585.2065666666666 s" ],
        [ a alpaca:NameValuePair ;
            alpaca:pairName "description" ;
            alpaca:pairValue "Segment containing data from t_start to t_stop" ],
        [ a alpaca:NameValuePair ;
            alpaca:pairName "name" ;
            alpaca:pairValue "Segment 0" ],
        [ a alpaca:NameValuePair ;
            alpaca:pairName "analogsignals" ;
            alpaca:pairValue "[neo.core.analogsignal.AnalogSignal(t_start=585.2069 s, t_stop=585.7069 s, shape=(500, 96), dtype=float32, name=NeuralTimeSeriesDownsampled, description=Downsampled continuous neuronal recordings, where the downsampling was performed on-line by the recording system), neo.core.analogsignal.AnalogSignal(t_start=585.207 s, t_stop=585.707 s, shape=(500, 6), dtype=float32, name=BehaviourTimeSeries, description=AnalogSignal from  nsx2), neo.core.analogsignal.AnalogSignal(t_start=585.2065666666667 s, t_stop=585.7065666666667 s, shape=(15000, 96), dtype=float32, name=NeuralTimeSeriesRaw, description=Continuous raw neuronal recordings sampled at high resolution)]" ],
        [ a alpaca:NameValuePair ;
            alpaca:pairName "spiketrains" ;
            alpaca:pairValue "neo.core.spiketrainlist.SpikeTrainList(t_start=585.2065666666666 s, t_stop=585.7065666666666 s)" ],
        [ a alpaca:NameValuePair ;
            alpaca:pairName "t_stop" ;
            alpaca:pairValue "585.707 s" ] ;
    alpaca:hashSource "joblib_SHA1" ;
    prov:hadMember <urn:fz-juelich.de:alpaca:object:Python:builtins.list:e7467be9158379501479ff8056a33882c9556c5d> ;
    prov:wasAttributedTo <urn:fz-juelich.de:alpaca:script:Python:psd_by_trial_type.py:0eedeb8648a461ffc83d28d628c65800b233c6d9330978f78bc5ee188074d746#48c84fbd-d629-45f4-91ac-2cbf03048cf5> ;
    prov:wasDerivedFrom <urn:fz-juelich.de:alpaca:object:Python:neo.core.epoch.Epoch:aa51df2499ecba25fb894ac8dc998f7a043103e1>,
        <urn:fz-juelich.de:alpaca:object:Python:neo.core.segment.Segment:a29262a7479ff4673f2d7fa2e76ecb5c12cc57df> ;
    prov:wasGeneratedBy <urn:fz-juelich.de:alpaca:function_execution:Python:0eedeb8648a461ffc83d28d628c65800b233c6d9330978f78bc5ee188074d746:48c84fbd-d629-45f4-91ac-2cbf03048cf5:neo.utils.misc.cut_segment_by_epoch#85b70906-ee30-4a26-9e19-dbdc909518b0> .

<urn:fz-juelich.de:alpaca:object:Python:neo.core.segment.Segment:3ec61ae12d5875cec19663847b5031f68d539891> a alpaca:DataObjectEntity ;
    alpaca:hasAnnotation [ a alpaca:NameValuePair ;
            alpaca:pairName "trial_timestamp_id" ;
            alpaca:pairValue "17094748" ],
        [ a alpaca:NameValuePair ;
            alpaca:pairName "trial_id" ;
            alpaca:pairValue "92" ],
        [ a alpaca:NameValuePair ;
            alpaca:pairName "performance_in_trial_str" ;
            alpaca:pairValue "correct_trial" ],
        [ a alpaca:NameValuePair ;
            alpaca:pairName "condition" ;
            alpaca:pairValue "1" ],
        [ a alpaca:NameValuePair ;
            alpaca:pairName "performance_in_trial" ;
            alpaca:pairValue "255" ],
        [ a alpaca:NameValuePair ;
            alpaca:pairName "trial_reject_HFC" ;
            alpaca:pairValue "False" ],
        [ a alpaca:NameValuePair ;
            alpaca:pairName "belongs_to_trialtype" ;
            alpaca:pairValue "SGHF" ],
        [ a alpaca:NameValuePair ;
            alpaca:pairName "trial_reject_IFC" ;
            alpaca:pairValue "False" ],
        [ a alpaca:NameValuePair ;
            alpaca:pairName "trial_reject_LFC" ;
            alpaca:pairValue "False" ],
        [ a alpaca:NameValuePair ;
            alpaca:pairName "trial_event_labels" ;
            alpaca:pairValue "CUE-OFF" ],
        [ a alpaca:NameValuePair ;
            alpaca:pairName "id" ;
            alpaca:pairValue "" ] ;
    alpaca:hasAttribute [ a alpaca:NameValuePair ;
            alpaca:pairName "block" ;
            alpaca:pairValue "builtins.NoneType()" ],
        [ a alpaca:NameValuePair ;
            alpaca:pairName "file_origin" ;
            alpaca:pairValue "None" ],
        [ a alpaca:NameValuePair ;
            alpaca:pairName "epochs" ;
            alpaca:pairValue "[]" ],
        [ a alpaca:NameValuePair ;
            alpaca:pairName "name" ;
            alpaca:pairValue "Segment 0" ],
        [ a alpaca:NameValuePair ;
            alpaca:pairName "index" ;
            alpaca:pairValue "None" ],
        [ a alpaca:NameValuePair ;
            alpaca:pairName "spiketrains" ;
            alpaca:pairValue "neo.core.spiketrainlist.SpikeTrainList(t_start=570.9304333333333 s, t_stop=571.4304333333333 s)" ],
        [ a alpaca:NameValuePair ;
            alpaca:pairName "analogsignals" ;
            alpaca:pairValue "[neo.core.analogsignal.AnalogSignal(t_start=570.9309 s, t_stop=571.4309 s, shape=(500, 96), dtype=float32, name=NeuralTimeSeriesDownsampled, description=Downsampled continuous neuronal recordings, where the downsampling was performed on-line by the recording system), neo.core.analogsignal.AnalogSignal(t_start=570.9300000000001 s, t_stop=571.4300000000001 s, shape=(500, 6), dtype=float32, name=BehaviourTimeSeries, description=AnalogSignal from  nsx2), neo.core.analogsignal.AnalogSignal(t_start=570.9304333333334 s, t_stop=571.4304333333334 s, shape=(15000, 96), dtype=float32, name=NeuralTimeSeriesRaw, description=Continuous raw neuronal recordings sampled at high resolution)]" ],
        [ a alpaca:NameValuePair ;
            alpaca:pairName "description" ;
            alpaca:pairValue "Segment containing data from t_start to t_stop" ],
        [ a alpaca:NameValuePair ;
            alpaca:pairName "rec_datetime" ;
            alpaca:pairValue "2014-07-03 10:40:59" ],
        [ a alpaca:NameValuePair ;
            alpaca:pairName "file_datetime" ;
            alpaca:pairValue "None" ],
        [ a alpaca:NameValuePair ;
            alpaca:pairName "t_start" ;
            alpaca:pairValue "570.9300000000001 s" ],
        [ a alpaca:NameValuePair ;
            alpaca:pairName "imagesequences" ;
            alpaca:pairValue "[]" ],
        [ a alpaca:NameValuePair ;
            alpaca:pairName "t_stop" ;
            alpaca:pairValue "571.4309 s" ],
        [ a alpaca:NameValuePair ;
            alpaca:pairName "events" ;
            alpaca:pairValue "[neo.core.event.Event(shape=(1,), dtype=float64, name=DigitalTrialEvents, description=Trial events of the digital input port), neo.core.event.Event(shape=(1,), dtype=float64, name=TrialEvents, description=All trial events (digital and analog))]" ],
        [ a alpaca:NameValuePair ;
            alpaca:pairName "irregularlysampledsignals" ;
            alpaca:pairValue "[]" ] ;
    alpaca:hashSource "joblib_SHA1" ;
    prov:hadMember <urn:fz-juelich.de:alpaca:object:Python:builtins.list:61d7879bf5cd387101c366b208d8216c73cff93c> ;
    prov:wasAttributedTo <urn:fz-juelich.de:alpaca:script:Python:psd_by_trial_type.py:0eedeb8648a461ffc83d28d628c65800b233c6d9330978f78bc5ee188074d746#48c84fbd-d629-45f4-91ac-2cbf03048cf5> ;
    prov:wasDerivedFrom <urn:fz-juelich.de:alpaca:object:Python:neo.core.epoch.Epoch:95ada5cc7690d47837b7fbc1b7a7977592f4d9b8>,
        <urn:fz-juelich.de:alpaca:object:Python:neo.core.segment.Segment:a29262a7479ff4673f2d7fa2e76ecb5c12cc57df> ;
    prov:wasGeneratedBy <urn:fz-juelich.de:alpaca:function_execution:Python:0eedeb8648a461ffc83d28d628c65800b233c6d9330978f78bc5ee188074d746:48c84fbd-d629-45f4-91ac-2cbf03048cf5:neo.utils.misc.cut_segment_by_epoch#2b944451-0995-4de6-835e-9489eb3dc800> .

<urn:fz-juelich.de:alpaca:object:Python:neo.core.segment.Segment:42f2e65895a249be471c955c8dfa255fb10bdd03> a alpaca:DataObjectEntity ;
    alpaca:hasAnnotation [ a alpaca:NameValuePair ;
            alpaca:pairName "trial_id" ;
            alpaca:pairValue "118" ],
        [ a alpaca:NameValuePair ;
            alpaca:pairName "performance_in_trial_str" ;
            alpaca:pairValue "correct_trial" ],
        [ a alpaca:NameValuePair ;
            alpaca:pairName "condition" ;
            alpaca:pairValue "1" ],
        [ a alpaca:NameValuePair ;
            alpaca:pairName "belongs_to_trialtype" ;
            alpaca:pairValue "SGHF" ],
        [ a alpaca:NameValuePair ;
            alpaca:pairName "trial_reject_IFC" ;
            alpaca:pairValue "False" ],
        [ a alpaca:NameValuePair ;
            alpaca:pairName "performance_in_trial" ;
            alpaca:pairValue "255" ],
        [ a alpaca:NameValuePair ;
            alpaca:pairName "trial_event_labels" ;
            alpaca:pairValue "CUE-OFF" ],
        [ a alpaca:NameValuePair ;
            alpaca:pairName "id" ;
            alpaca:pairValue "" ],
        [ a alpaca:NameValuePair ;
            alpaca:pairName "trial_reject_HFC" ;
            alpaca:pairValue "False" ],
        [ a alpaca:NameValuePair ;
            alpaca:pairName "trial_timestamp_id" ;
            alpaca:pairValue "21924244" ],
        [ a alpaca:NameValuePair ;
            alpaca:pairName "trial_reject_LFC" ;
            alpaca:pairValue "False" ] ;
    alpaca:hasAttribute [ a alpaca:NameValuePair ;
            alpaca:pairName "epochs" ;
            alpaca:pairValue "[]" ],
        [ a alpaca:NameValuePair ;
            alpaca:pairName "irregularlysampledsignals" ;
            alpaca:pairValue "[]" ],
        [ a alpaca:NameValuePair ;
            alpaca:pairName "analogsignals" ;
            alpaca:pairValue "[neo.core.analogsignal.AnalogSignal(t_start=731.9128999999999 s, t_stop=732.4128999999999 s, shape=(500, 96), dtype=float32, name=NeuralTimeSeriesDownsampled, description=Downsampled continuous neuronal recordings, where the downsampling was performed on-line by the recording system), neo.core.analogsignal.AnalogSignal(t_start=731.913 s, t_stop=732.413 s, shape=(500, 6), dtype=float32, name=BehaviourTimeSeries, description=AnalogSignal from  nsx2), neo.core.analogsignal.AnalogSignal(t_start=731.9133333333334 s, t_stop=732.4133333333334 s, shape=(15000, 96), dtype=float32, name=NeuralTimeSeriesRaw, description=Continuous raw neuronal recordings sampled at high resolution)]" ],
        [ a alpaca:NameValuePair ;
            alpaca:pairName "imagesequences" ;
            alpaca:pairValue "[]" ],
        [ a alpaca:NameValuePair ;
            alpaca:pairName "description" ;
            alpaca:pairValue "Segment containing data from t_start to t_stop" ],
        [ a alpaca:NameValuePair ;
            alpaca:pairName "t_stop" ;
            alpaca:pairValue "732.4133333333334 s" ],
        [ a alpaca:NameValuePair ;
            alpaca:pairName "file_datetime" ;
            alpaca:pairValue "None" ],
        [ a alpaca:NameValuePair ;
            alpaca:pairName "file_origin" ;
            alpaca:pairValue "None" ],
        [ a alpaca:NameValuePair ;
            alpaca:pairName "rec_datetime" ;
            alpaca:pairValue "2014-07-03 10:40:59" ],
        [ a alpaca:NameValuePair ;
            alpaca:pairName "events" ;
            alpaca:pairValue "[neo.core.event.Event(shape=(1,), dtype=float64, name=DigitalTrialEvents, description=Trial events of the digital input port), neo.core.event.Event(shape=(1,), dtype=float64, name=TrialEvents, description=All trial events (digital and analog))]" ],
        [ a alpaca:NameValuePair ;
            alpaca:pairName "name" ;
            alpaca:pairValue "Segment 0" ],
        [ a alpaca:NameValuePair ;
            alpaca:pairName "block" ;
            alpaca:pairValue "builtins.NoneType()" ],
        [ a alpaca:NameValuePair ;
            alpaca:pairName "index" ;
            alpaca:pairValue "None" ],
        [ a alpaca:NameValuePair ;
            alpaca:pairName "t_start" ;
            alpaca:pairValue "731.9128999999999 s" ],
        [ a alpaca:NameValuePair ;
            alpaca:pairName "spiketrains" ;
            alpaca:pairValue "neo.core.spiketrainlist.SpikeTrainList(t_start=731.9133333333333 s, t_stop=732.4133333333333 s)" ] ;
    alpaca:hashSource "joblib_SHA1" ;
    prov:hadMember <urn:fz-juelich.de:alpaca:object:Python:builtins.list:e83d2095a551c57708013752c0a502680d720ec1> ;
    prov:wasAttributedTo <urn:fz-juelich.de:alpaca:script:Python:psd_by_trial_type.py:0eedeb8648a461ffc83d28d628c65800b233c6d9330978f78bc5ee188074d746#48c84fbd-d629-45f4-91ac-2cbf03048cf5> ;
    prov:wasDerivedFrom <urn:fz-juelich.de:alpaca:object:Python:neo.core.epoch.Epoch:95ada5cc7690d47837b7fbc1b7a7977592f4d9b8>,
        <urn:fz-juelich.de:alpaca:object:Python:neo.core.segment.Segment:a29262a7479ff4673f2d7fa2e76ecb5c12cc57df> ;
    prov:wasGeneratedBy <urn:fz-juelich.de:alpaca:function_execution:Python:0eedeb8648a461ffc83d28d628c65800b233c6d9330978f78bc5ee188074d746:48c84fbd-d629-45f4-91ac-2cbf03048cf5:neo.utils.misc.cut_segment_by_epoch#2b944451-0995-4de6-835e-9489eb3dc800> .

<urn:fz-juelich.de:alpaca:object:Python:neo.core.segment.Segment:45a9e0ff60c8844a88f141ba03db08e7482988c8> a alpaca:DataObjectEntity ;
    alpaca:hasAnnotation [ a alpaca:NameValuePair ;
            alpaca:pairName "performance_in_trial_str" ;
            alpaca:pairValue "correct_trial" ],
        [ a alpaca:NameValuePair ;
            alpaca:pairName "trial_reject_HFC" ;
            alpaca:pairValue "False" ],
        [ a alpaca:NameValuePair ;
            alpaca:pairName "id" ;
            alpaca:pairValue "" ],
        [ a alpaca:NameValuePair ;
            alpaca:pairName "trial_timestamp_id" ;
            alpaca:pairValue "20098046" ],
        [ a alpaca:NameValuePair ;
            alpaca:pairName "performance_in_trial" ;
            alpaca:pairValue "255" ],
        [ a alpaca:NameValuePair ;
            alpaca:pairName "condition" ;
            alpaca:pairValue "1" ],
        [ a alpaca:NameValuePair ;
            alpaca:pairName "trial_event_labels" ;
            alpaca:pairValue "CUE-OFF" ],
        [ a alpaca:NameValuePair ;
            alpaca:pairName "trial_reject_IFC" ;
            alpaca:pairValue "False" ],
        [ a alpaca:NameValuePair ;
            alpaca:pairName "belongs_to_trialtype" ;
            alpaca:pairValue "SGHF" ],
        [ a alpaca:NameValuePair ;
            alpaca:pairName "trial_reject_LFC" ;
            alpaca:pairValue "False" ],
        [ a alpaca:NameValuePair ;
            alpaca:pairName "trial_id" ;
            alpaca:pairValue "108" ] ;
    alpaca:hasAttribute [ a alpaca:NameValuePair ;
            alpaca:pairName "events" ;
            alpaca:pairValue "[neo.core.event.Event(shape=(1,), dtype=float64, name=DigitalTrialEvents, description=Trial events of the digital input port), neo.core.event.Event(shape=(1,), dtype=float64, name=TrialEvents, description=All trial events (digital and analog))]" ],
        [ a alpaca:NameValuePair ;
            alpaca:pairName "index" ;
            alpaca:pairValue "None" ],
        [ a alpaca:NameValuePair ;
            alpaca:pairName "t_stop" ;
            alpaca:pairValue "671.5392666666668 s" ],
        [ a alpaca:NameValuePair ;
            alpaca:pairName "epochs" ;
            alpaca:pairValue "[]" ],
        [ a alpaca:NameValuePair ;
            alpaca:pairName "spiketrains" ;
            alpaca:pairValue "neo.core.spiketrainlist.SpikeTrainList(t_start=671.0392666666667 s, t_stop=671.5392666666667 s)" ],
        [ a alpaca:NameValuePair ;
            alpaca:pairName "file_origin" ;
            alpaca:pairValue "None" ],
        [ a alpaca:NameValuePair ;
            alpaca:pairName "imagesequences" ;
            alpaca:pairValue "[]" ],
        [ a alpaca:NameValuePair ;
            alpaca:pairName "description" ;
            alpaca:pairValue "Segment containing data from t_start to t_stop" ],
        [ a alpaca:NameValuePair ;
            alpaca:pairName "name" ;
            alpaca:pairValue "Segment 0" ],
        [ a alpaca:NameValuePair ;
            alpaca:pairName "analogsignals" ;
            alpaca:pairValue "[neo.core.analogsignal.AnalogSignal(t_start=671.0389 s, t_stop=671.5389 s, shape=(500, 96), dtype=float32, name=NeuralTimeSeriesDownsampled, description=Downsampled continuous neuronal recordings, where the downsampling was performed on-line by the recording system), neo.core.analogsignal.AnalogSignal(t_start=671.039 s, t_stop=671.539 s, shape=(500, 6), dtype=float32, name=BehaviourTimeSeries, description=AnalogSignal from  nsx2), neo.core.analogsignal.AnalogSignal(t_start=671.0392666666668 s, t_stop=671.5392666666668 s, shape=(15000, 96), dtype=float32, name=NeuralTimeSeriesRaw, description=Continuous raw neuronal recordings sampled at high resolution)]" ],
        [ a alpaca:NameValuePair ;
            alpaca:pairName "rec_datetime" ;
            alpaca:pairValue "2014-07-03 10:40:59" ],
        [ a alpaca:NameValuePair ;
            alpaca:pairName "t_start" ;
            alpaca:pairValue "671.0389 s" ],
        [ a alpaca:NameValuePair ;
            alpaca:pairName "block" ;
            alpaca:pairValue "builtins.NoneType()" ],
        [ a alpaca:NameValuePair ;
            alpaca:pairName "file_datetime" ;
            alpaca:pairValue "None" ],
        [ a alpaca:NameValuePair ;
            alpaca:pairName "irregularlysampledsignals" ;
            alpaca:pairValue "[]" ] ;
    alpaca:hashSource "joblib_SHA1" ;
    prov:hadMember <urn:fz-juelich.de:alpaca:object:Python:builtins.list:552eebfc5b0dc18a88c35e20b11bf11a24e2a266> ;
    prov:wasAttributedTo <urn:fz-juelich.de:alpaca:script:Python:psd_by_trial_type.py:0eedeb8648a461ffc83d28d628c65800b233c6d9330978f78bc5ee188074d746#48c84fbd-d629-45f4-91ac-2cbf03048cf5> ;
    prov:wasDerivedFrom <urn:fz-juelich.de:alpaca:object:Python:neo.core.epoch.Epoch:95ada5cc7690d47837b7fbc1b7a7977592f4d9b8>,
        <urn:fz-juelich.de:alpaca:object:Python:neo.core.segment.Segment:a29262a7479ff4673f2d7fa2e76ecb5c12cc57df> ;
    prov:wasGeneratedBy <urn:fz-juelich.de:alpaca:function_execution:Python:0eedeb8648a461ffc83d28d628c65800b233c6d9330978f78bc5ee188074d746:48c84fbd-d629-45f4-91ac-2cbf03048cf5:neo.utils.misc.cut_segment_by_epoch#2b944451-0995-4de6-835e-9489eb3dc800> .

<urn:fz-juelich.de:alpaca:object:Python:neo.core.segment.Segment:475d68ef626c916da7ed3720061abb9c93250140> a alpaca:DataObjectEntity ;
    alpaca:hasAnnotation [ a alpaca:NameValuePair ;
            alpaca:pairName "id" ;
            alpaca:pairValue "" ],
        [ a alpaca:NameValuePair ;
            alpaca:pairName "condition" ;
            alpaca:pairValue "1" ],
        [ a alpaca:NameValuePair ;
            alpaca:pairName "trial_reject_IFC" ;
            alpaca:pairValue "True" ],
        [ a alpaca:NameValuePair ;
            alpaca:pairName "performance_in_trial" ;
            alpaca:pairValue "255" ],
        [ a alpaca:NameValuePair ;
            alpaca:pairName "trial_reject_LFC" ;
            alpaca:pairValue "False" ],
        [ a alpaca:NameValuePair ;
            alpaca:pairName "performance_in_trial_str" ;
            alpaca:pairValue "correct_trial" ],
        [ a alpaca:NameValuePair ;
            alpaca:pairName "belongs_to_trialtype" ;
            alpaca:pairValue "SGLF" ],
        [ a alpaca:NameValuePair ;
            alpaca:pairName "trial_event_labels" ;
            alpaca:pairValue "CUE-OFF" ],
        [ a alpaca:NameValuePair ;
            alpaca:pairName "trial_reject_HFC" ;
            alpaca:pairValue "True" ],
        [ a alpaca:NameValuePair ;
            alpaca:pairName "trial_timestamp_id" ;
            alpaca:pairValue "1614493" ],
        [ a alpaca:NameValuePair ;
            alpaca:pairName "trial_id" ;
            alpaca:pairValue "10" ] ;
    alpaca:hasAttribute [ a alpaca:NameValuePair ;
            alpaca:pairName "t_stop" ;
            alpaca:pairValue "55.422000000000004 s" ],
        [ a alpaca:NameValuePair ;
            alpaca:pairName "irregularlysampledsignals" ;
            alpaca:pairValue "[]" ],
        [ a alpaca:NameValuePair ;
            alpaca:pairName "description" ;
            alpaca:pairValue "Segment containing data from t_start to t_stop" ],
        [ a alpaca:NameValuePair ;
            alpaca:pairName "spiketrains" ;
            alpaca:pairValue "neo.core.spiketrainlist.SpikeTrainList(t_start=54.92163333333333 s, t_stop=55.42163333333333 s)" ],
        [ a alpaca:NameValuePair ;
            alpaca:pairName "block" ;
            alpaca:pairValue "builtins.NoneType()" ],
        [ a alpaca:NameValuePair ;
            alpaca:pairName "file_datetime" ;
            alpaca:pairValue "None" ],
        [ a alpaca:NameValuePair ;
            alpaca:pairName "epochs" ;
            alpaca:pairValue "[]" ],
        [ a alpaca:NameValuePair ;
            alpaca:pairName "name" ;
            alpaca:pairValue "Segment 0" ],
        [ a alpaca:NameValuePair ;
            alpaca:pairName "t_start" ;
            alpaca:pairValue "54.92163333333333 s" ],
        [ a alpaca:NameValuePair ;
            alpaca:pairName "imagesequences" ;
            alpaca:pairValue "[]" ],
        [ a alpaca:NameValuePair ;
            alpaca:pairName "analogsignals" ;
            alpaca:pairValue "[neo.core.analogsignal.AnalogSignal(t_start=54.9219 s, t_stop=55.4219 s, shape=(500, 96), dtype=float32, name=NeuralTimeSeriesDownsampled, description=Downsampled continuous neuronal recordings, where the downsampling was performed on-line by the recording system), neo.core.analogsignal.AnalogSignal(t_start=54.922000000000004 s, t_stop=55.422000000000004 s, shape=(500, 6), dtype=float32, name=BehaviourTimeSeries, description=AnalogSignal from  nsx2), neo.core.analogsignal.AnalogSignal(t_start=54.92163333333333 s, t_stop=55.42163333333333 s, shape=(15000, 96), dtype=float32, name=NeuralTimeSeriesRaw, description=Continuous raw neuronal recordings sampled at high resolution)]" ],
        [ a alpaca:NameValuePair ;
            alpaca:pairName "rec_datetime" ;
            alpaca:pairValue "2014-07-03 10:40:59" ],
        [ a alpaca:NameValuePair ;
            alpaca:pairName "file_origin" ;
            alpaca:pairValue "None" ],
        [ a alpaca:NameValuePair ;
            alpaca:pairName "events" ;
            alpaca:pairValue "[neo.core.event.Event(shape=(1,), dtype=float64, name=DigitalTrialEvents, description=Trial events of the digital input port), neo.core.event.Event(shape=(1,), dtype=float64, name=TrialEvents, description=All trial events (digital and analog))]" ],
        [ a alpaca:NameValuePair ;
            alpaca:pairName "index" ;
            alpaca:pairValue "None" ] ;
    alpaca:hashSource "joblib_SHA1" ;
    prov:hadMember <urn:fz-juelich.de:alpaca:object:Python:builtins.list:816b19d7979c8e6eef9e97cddbc4707526c9933a> ;
    prov:wasAttributedTo <urn:fz-juelich.de:alpaca:script:Python:psd_by_trial_type.py:0eedeb8648a461ffc83d28d628c65800b233c6d9330978f78bc5ee188074d746#48c84fbd-d629-45f4-91ac-2cbf03048cf5> ;
    prov:wasDerivedFrom <urn:fz-juelich.de:alpaca:object:Python:neo.core.epoch.Epoch:aa51df2499ecba25fb894ac8dc998f7a043103e1>,
        <urn:fz-juelich.de:alpaca:object:Python:neo.core.segment.Segment:a29262a7479ff4673f2d7fa2e76ecb5c12cc57df> ;
    prov:wasGeneratedBy <urn:fz-juelich.de:alpaca:function_execution:Python:0eedeb8648a461ffc83d28d628c65800b233c6d9330978f78bc5ee188074d746:48c84fbd-d629-45f4-91ac-2cbf03048cf5:neo.utils.misc.cut_segment_by_epoch#85b70906-ee30-4a26-9e19-dbdc909518b0> .

<urn:fz-juelich.de:alpaca:object:Python:neo.core.segment.Segment:48b66afb81136dcbceff28e667cb4e2a6c953def> a alpaca:DataObjectEntity ;
    alpaca:hasAnnotation [ a alpaca:NameValuePair ;
            alpaca:pairName "trial_event_labels" ;
            alpaca:pairValue "CUE-OFF" ],
        [ a alpaca:NameValuePair ;
            alpaca:pairName "trial_timestamp_id" ;
            alpaca:pairValue "19006993" ],
        [ a alpaca:NameValuePair ;
            alpaca:pairName "performance_in_trial" ;
            alpaca:pairValue "255" ],
        [ a alpaca:NameValuePair ;
            alpaca:pairName "trial_reject_HFC" ;
            alpaca:pairValue "False" ],
        [ a alpaca:NameValuePair ;
            alpaca:pairName "trial_id" ;
            alpaca:pairValue "102" ],
        [ a alpaca:NameValuePair ;
            alpaca:pairName "id" ;
            alpaca:pairValue "" ],
        [ a alpaca:NameValuePair ;
            alpaca:pairName "trial_reject_IFC" ;
            alpaca:pairValue "False" ],
        [ a alpaca:NameValuePair ;
            alpaca:pairName "belongs_to_trialtype" ;
            alpaca:pairValue "PGHF" ],
        [ a alpaca:NameValuePair ;
            alpaca:pairName "condition" ;
            alpaca:pairValue "1" ],
        [ a alpaca:NameValuePair ;
            alpaca:pairName "trial_reject_LFC" ;
            alpaca:pairValue "False" ],
        [ a alpaca:NameValuePair ;
            alpaca:pairName "performance_in_trial_str" ;
            alpaca:pairValue "correct_trial" ] ;
    alpaca:hasAttribute [ a alpaca:NameValuePair ;
            alpaca:pairName "irregularlysampledsignals" ;
            alpaca:pairValue "[]" ],
        [ a alpaca:NameValuePair ;
            alpaca:pairName "epochs" ;
            alpaca:pairValue "[]" ],
        [ a alpaca:NameValuePair ;
            alpaca:pairName "events" ;
            alpaca:pairValue "[neo.core.event.Event(shape=(1,), dtype=float64, name=DigitalTrialEvents, description=Trial events of the digital input port), neo.core.event.Event(shape=(1,), dtype=float64, name=TrialEvents, description=All trial events (digital and analog))]" ],
        [ a alpaca:NameValuePair ;
            alpaca:pairName "rec_datetime" ;
            alpaca:pairValue "2014-07-03 10:40:59" ],
        [ a alpaca:NameValuePair ;
            alpaca:pairName "block" ;
            alpaca:pairValue "builtins.NoneType()" ],
        [ a alpaca:NameValuePair ;
            alpaca:pairName "name" ;
            alpaca:pairValue "Segment 0" ],
        [ a alpaca:NameValuePair ;
            alpaca:pairName "spiketrains" ;
            alpaca:pairValue "neo.core.spiketrainlist.SpikeTrainList(t_start=634.6716333333334 s, t_stop=635.1716333333334 s)" ],
        [ a alpaca:NameValuePair ;
            alpaca:pairName "file_origin" ;
            alpaca:pairValue "None" ],
        [ a alpaca:NameValuePair ;
            alpaca:pairName "t_start" ;
            alpaca:pairValue "634.6716333333334 s" ],
        [ a alpaca:NameValuePair ;
            alpaca:pairName "t_stop" ;
            alpaca:pairValue "635.172 s" ],
        [ a alpaca:NameValuePair ;
            alpaca:pairName "index" ;
            alpaca:pairValue "None" ],
        [ a alpaca:NameValuePair ;
            alpaca:pairName "analogsignals" ;
            alpaca:pairValue "[neo.core.analogsignal.AnalogSignal(t_start=634.6718999999999 s, t_stop=635.1718999999999 s, shape=(500, 96), dtype=float32, name=NeuralTimeSeriesDownsampled, description=Downsampled continuous neuronal recordings, where the downsampling was performed on-line by the recording system), neo.core.analogsignal.AnalogSignal(t_start=634.672 s, t_stop=635.172 s, shape=(500, 6), dtype=float32, name=BehaviourTimeSeries, description=AnalogSignal from  nsx2), neo.core.analogsignal.AnalogSignal(t_start=634.6716333333334 s, t_stop=635.1716333333334 s, shape=(15000, 96), dtype=float32, name=NeuralTimeSeriesRaw, description=Continuous raw neuronal recordings sampled at high resolution)]" ],
        [ a alpaca:NameValuePair ;
            alpaca:pairName "description" ;
            alpaca:pairValue "Segment containing data from t_start to t_stop" ],
        [ a alpaca:NameValuePair ;
            alpaca:pairName "file_datetime" ;
            alpaca:pairValue "None" ],
        [ a alpaca:NameValuePair ;
            alpaca:pairName "imagesequences" ;
            alpaca:pairValue "[]" ] ;
    alpaca:hashSource "joblib_SHA1" ;
    prov:hadMember <urn:fz-juelich.de:alpaca:object:Python:builtins.list:192ed5a1a2b8555d97a70fa1091144f79a18baf0> ;
    prov:wasAttributedTo <urn:fz-juelich.de:alpaca:script:Python:psd_by_trial_type.py:0eedeb8648a461ffc83d28d628c65800b233c6d9330978f78bc5ee188074d746#48c84fbd-d629-45f4-91ac-2cbf03048cf5> ;
    prov:wasDerivedFrom <urn:fz-juelich.de:alpaca:object:Python:neo.core.epoch.Epoch:63667c266462ba34ef5d0655953ea53c78e2c722>,
        <urn:fz-juelich.de:alpaca:object:Python:neo.core.segment.Segment:a29262a7479ff4673f2d7fa2e76ecb5c12cc57df> ;
    prov:wasGeneratedBy <urn:fz-juelich.de:alpaca:function_execution:Python:0eedeb8648a461ffc83d28d628c65800b233c6d9330978f78bc5ee188074d746:48c84fbd-d629-45f4-91ac-2cbf03048cf5:neo.utils.misc.cut_segment_by_epoch#7d6289dd-71f9-4e2b-ab86-7254199de2f1> .

<urn:fz-juelich.de:alpaca:object:Python:neo.core.segment.Segment:49376ffd0728a14fae17e682070ef542bf9f878d> a alpaca:DataObjectEntity ;
    alpaca:hasAnnotation [ a alpaca:NameValuePair ;
            alpaca:pairName "trial_timestamp_id" ;
            alpaca:pairValue "4555645" ],
        [ a alpaca:NameValuePair ;
            alpaca:pairName "id" ;
            alpaca:pairValue "" ],
        [ a alpaca:NameValuePair ;
            alpaca:pairName "trial_id" ;
            alpaca:pairValue "26" ],
        [ a alpaca:NameValuePair ;
            alpaca:pairName "trial_event_labels" ;
            alpaca:pairValue "CUE-OFF" ],
        [ a alpaca:NameValuePair ;
            alpaca:pairName "performance_in_trial_str" ;
            alpaca:pairValue "correct_trial" ],
        [ a alpaca:NameValuePair ;
            alpaca:pairName "condition" ;
            alpaca:pairValue "1" ],
        [ a alpaca:NameValuePair ;
            alpaca:pairName "trial_reject_LFC" ;
            alpaca:pairValue "False" ],
        [ a alpaca:NameValuePair ;
            alpaca:pairName "performance_in_trial" ;
            alpaca:pairValue "255" ],
        [ a alpaca:NameValuePair ;
            alpaca:pairName "belongs_to_trialtype" ;
            alpaca:pairValue "PGLF" ],
        [ a alpaca:NameValuePair ;
            alpaca:pairName "trial_reject_HFC" ;
            alpaca:pairValue "False" ],
        [ a alpaca:NameValuePair ;
            alpaca:pairName "trial_reject_IFC" ;
            alpaca:pairValue "False" ] ;
    alpaca:hasAttribute [ a alpaca:NameValuePair ;
            alpaca:pairName "epochs" ;
            alpaca:pairValue "[]" ],
        [ a alpaca:NameValuePair ;
            alpaca:pairName "file_datetime" ;
            alpaca:pairValue "None" ],
        [ a alpaca:NameValuePair ;
            alpaca:pairName "t_stop" ;
            alpaca:pairValue "153.46016666666668 s" ],
        [ a alpaca:NameValuePair ;
            alpaca:pairName "name" ;
            alpaca:pairValue "Segment 0" ],
        [ a alpaca:NameValuePair ;
            alpaca:pairName "analogsignals" ;
            alpaca:pairValue "[neo.core.analogsignal.AnalogSignal(t_start=152.95989999999998 s, t_stop=153.45989999999998 s, shape=(500, 96), dtype=float32, name=NeuralTimeSeriesDownsampled, description=Downsampled continuous neuronal recordings, where the downsampling was performed on-line by the recording system), neo.core.analogsignal.AnalogSignal(t_start=152.96 s, t_stop=153.46 s, shape=(500, 6), dtype=float32, name=BehaviourTimeSeries, description=AnalogSignal from  nsx2), neo.core.analogsignal.AnalogSignal(t_start=152.96016666666668 s, t_stop=153.46016666666668 s, shape=(15000, 96), dtype=float32, name=NeuralTimeSeriesRaw, description=Continuous raw neuronal recordings sampled at high resolution)]" ],
        [ a alpaca:NameValuePair ;
            alpaca:pairName "rec_datetime" ;
            alpaca:pairValue "2014-07-03 10:40:59" ],
        [ a alpaca:NameValuePair ;
            alpaca:pairName "index" ;
            alpaca:pairValue "None" ],
        [ a alpaca:NameValuePair ;
            alpaca:pairName "description" ;
            alpaca:pairValue "Segment containing data from t_start to t_stop" ],
        [ a alpaca:NameValuePair ;
            alpaca:pairName "t_start" ;
            alpaca:pairValue "152.95989999999998 s" ],
        [ a alpaca:NameValuePair ;
            alpaca:pairName "events" ;
            alpaca:pairValue "[neo.core.event.Event(shape=(1,), dtype=float64, name=DigitalTrialEvents, description=Trial events of the digital input port), neo.core.event.Event(shape=(1,), dtype=float64, name=TrialEvents, description=All trial events (digital and analog))]" ],
        [ a alpaca:NameValuePair ;
            alpaca:pairName "file_origin" ;
            alpaca:pairValue "None" ],
        [ a alpaca:NameValuePair ;
            alpaca:pairName "block" ;
            alpaca:pairValue "builtins.NoneType()" ],
        [ a alpaca:NameValuePair ;
            alpaca:pairName "irregularlysampledsignals" ;
            alpaca:pairValue "[]" ],
        [ a alpaca:NameValuePair ;
            alpaca:pairName "imagesequences" ;
            alpaca:pairValue "[]" ],
        [ a alpaca:NameValuePair ;
            alpaca:pairName "spiketrains" ;
            alpaca:pairValue "neo.core.spiketrainlist.SpikeTrainList(t_start=152.96016666666668 s, t_stop=153.46016666666668 s)" ] ;
    alpaca:hashSource "joblib_SHA1" ;
    prov:hadMember <urn:fz-juelich.de:alpaca:object:Python:builtins.list:53992c807126408159a77729abe438c1d05d09b3> ;
    prov:wasAttributedTo <urn:fz-juelich.de:alpaca:script:Python:psd_by_trial_type.py:0eedeb8648a461ffc83d28d628c65800b233c6d9330978f78bc5ee188074d746#48c84fbd-d629-45f4-91ac-2cbf03048cf5> ;
    prov:wasDerivedFrom <urn:fz-juelich.de:alpaca:object:Python:neo.core.epoch.Epoch:ac8784869abc536e72d40cd7d605d1dec34824c5>,
        <urn:fz-juelich.de:alpaca:object:Python:neo.core.segment.Segment:a29262a7479ff4673f2d7fa2e76ecb5c12cc57df> ;
    prov:wasGeneratedBy <urn:fz-juelich.de:alpaca:function_execution:Python:0eedeb8648a461ffc83d28d628c65800b233c6d9330978f78bc5ee188074d746:48c84fbd-d629-45f4-91ac-2cbf03048cf5:neo.utils.misc.cut_segment_by_epoch#b904db91-1eb9-4a4c-a320-bb9f1d1ea33d> .

<urn:fz-juelich.de:alpaca:object:Python:neo.core.segment.Segment:4991b2e4dd853a3033a5730b6928f4b9a8ef3912> a alpaca:DataObjectEntity ;
    alpaca:hasAnnotation [ a alpaca:NameValuePair ;
            alpaca:pairName "trial_event_labels" ;
            alpaca:pairValue "CUE-OFF" ],
        [ a alpaca:NameValuePair ;
            alpaca:pairName "trial_reject_LFC" ;
            alpaca:pairValue "False" ],
        [ a alpaca:NameValuePair ;
            alpaca:pairName "performance_in_trial" ;
            alpaca:pairValue "255" ],
        [ a alpaca:NameValuePair ;
            alpaca:pairName "performance_in_trial_str" ;
            alpaca:pairValue "correct_trial" ],
        [ a alpaca:NameValuePair ;
            alpaca:pairName "trial_id" ;
            alpaca:pairValue "113" ],
        [ a alpaca:NameValuePair ;
            alpaca:pairName "id" ;
            alpaca:pairValue "" ],
        [ a alpaca:NameValuePair ;
            alpaca:pairName "belongs_to_trialtype" ;
            alpaca:pairValue "SGLF" ],
        [ a alpaca:NameValuePair ;
            alpaca:pairName "trial_reject_IFC" ;
            alpaca:pairValue "False" ],
        [ a alpaca:NameValuePair ;
            alpaca:pairName "trial_reject_HFC" ;
            alpaca:pairValue "False" ],
        [ a alpaca:NameValuePair ;
            alpaca:pairName "trial_timestamp_id" ;
            alpaca:pairValue "21036529" ],
        [ a alpaca:NameValuePair ;
            alpaca:pairName "condition" ;
            alpaca:pairValue "1" ] ;
    alpaca:hasAttribute [ a alpaca:NameValuePair ;
            alpaca:pairName "irregularlysampledsignals" ;
            alpaca:pairValue "[]" ],
        [ a alpaca:NameValuePair ;
            alpaca:pairName "rec_datetime" ;
            alpaca:pairValue "2014-07-03 10:40:59" ],
        [ a alpaca:NameValuePair ;
            alpaca:pairName "events" ;
            alpaca:pairValue "[neo.core.event.Event(shape=(1,), dtype=float64, name=DigitalTrialEvents, description=Trial events of the digital input port), neo.core.event.Event(shape=(1,), dtype=float64, name=TrialEvents, description=All trial events (digital and analog))]" ],
        [ a alpaca:NameValuePair ;
            alpaca:pairName "t_start" ;
            alpaca:pairValue "702.3229 s" ],
        [ a alpaca:NameValuePair ;
            alpaca:pairName "file_origin" ;
            alpaca:pairValue "None" ],
        [ a alpaca:NameValuePair ;
            alpaca:pairName "t_stop" ;
            alpaca:pairValue "702.823 s" ],
        [ a alpaca:NameValuePair ;
            alpaca:pairName "file_datetime" ;
            alpaca:pairValue "None" ],
        [ a alpaca:NameValuePair ;
            alpaca:pairName "imagesequences" ;
            alpaca:pairValue "[]" ],
        [ a alpaca:NameValuePair ;
            alpaca:pairName "epochs" ;
            alpaca:pairValue "[]" ],
        [ a alpaca:NameValuePair ;
            alpaca:pairName "name" ;
            alpaca:pairValue "Segment 0" ],
        [ a alpaca:NameValuePair ;
            alpaca:pairName "description" ;
            alpaca:pairValue "Segment containing data from t_start to t_stop" ],
        [ a alpaca:NameValuePair ;
            alpaca:pairName "block" ;
            alpaca:pairValue "builtins.NoneType()" ],
        [ a alpaca:NameValuePair ;
            alpaca:pairName "index" ;
            alpaca:pairValue "None" ],
        [ a alpaca:NameValuePair ;
            alpaca:pairName "analogsignals" ;
            alpaca:pairValue "[neo.core.analogsignal.AnalogSignal(t_start=702.3229 s, t_stop=702.8229 s, shape=(500, 96), dtype=float32, name=NeuralTimeSeriesDownsampled, description=Downsampled continuous neuronal recordings, where the downsampling was performed on-line by the recording system), neo.core.analogsignal.AnalogSignal(t_start=702.323 s, t_stop=702.823 s, shape=(500, 6), dtype=float32, name=BehaviourTimeSeries, description=AnalogSignal from  nsx2), neo.core.analogsignal.AnalogSignal(t_start=702.3229666666667 s, t_stop=702.8229666666667 s, shape=(15000, 96), dtype=float32, name=NeuralTimeSeriesRaw, description=Continuous raw neuronal recordings sampled at high resolution)]" ],
        [ a alpaca:NameValuePair ;
            alpaca:pairName "spiketrains" ;
            alpaca:pairValue "neo.core.spiketrainlist.SpikeTrainList(t_start=702.3229666666666 s, t_stop=702.8229666666666 s)" ] ;
    alpaca:hashSource "joblib_SHA1" ;
    prov:hadMember <urn:fz-juelich.de:alpaca:object:Python:builtins.list:9f2b906e22e3c0bb012a77cfb44b13a93af01ea7> ;
    prov:wasAttributedTo <urn:fz-juelich.de:alpaca:script:Python:psd_by_trial_type.py:0eedeb8648a461ffc83d28d628c65800b233c6d9330978f78bc5ee188074d746#48c84fbd-d629-45f4-91ac-2cbf03048cf5> ;
    prov:wasDerivedFrom <urn:fz-juelich.de:alpaca:object:Python:neo.core.epoch.Epoch:aa51df2499ecba25fb894ac8dc998f7a043103e1>,
        <urn:fz-juelich.de:alpaca:object:Python:neo.core.segment.Segment:a29262a7479ff4673f2d7fa2e76ecb5c12cc57df> ;
    prov:wasGeneratedBy <urn:fz-juelich.de:alpaca:function_execution:Python:0eedeb8648a461ffc83d28d628c65800b233c6d9330978f78bc5ee188074d746:48c84fbd-d629-45f4-91ac-2cbf03048cf5:neo.utils.misc.cut_segment_by_epoch#85b70906-ee30-4a26-9e19-dbdc909518b0> .

<urn:fz-juelich.de:alpaca:object:Python:neo.core.segment.Segment:49a6f6c2f39c920b8a27f40296d010a6024347fd> a alpaca:DataObjectEntity ;
    alpaca:hasAnnotation [ a alpaca:NameValuePair ;
            alpaca:pairName "trial_reject_HFC" ;
            alpaca:pairValue "False" ],
        [ a alpaca:NameValuePair ;
            alpaca:pairName "id" ;
            alpaca:pairValue "" ],
        [ a alpaca:NameValuePair ;
            alpaca:pairName "trial_reject_LFC" ;
            alpaca:pairValue "False" ],
        [ a alpaca:NameValuePair ;
            alpaca:pairName "performance_in_trial" ;
            alpaca:pairValue "255" ],
        [ a alpaca:NameValuePair ;
            alpaca:pairName "trial_event_labels" ;
            alpaca:pairValue "CUE-OFF" ],
        [ a alpaca:NameValuePair ;
            alpaca:pairName "trial_timestamp_id" ;
            alpaca:pairValue "27372938" ],
        [ a alpaca:NameValuePair ;
            alpaca:pairName "trial_reject_IFC" ;
            alpaca:pairValue "False" ],
        [ a alpaca:NameValuePair ;
            alpaca:pairName "trial_id" ;
            alpaca:pairValue "148" ],
        [ a alpaca:NameValuePair ;
            alpaca:pairName "condition" ;
            alpaca:pairValue "1" ],
        [ a alpaca:NameValuePair ;
            alpaca:pairName "belongs_to_trialtype" ;
            alpaca:pairValue "PGHF" ],
        [ a alpaca:NameValuePair ;
            alpaca:pairName "performance_in_trial_str" ;
            alpaca:pairValue "correct_trial" ] ;
    alpaca:hasAttribute [ a alpaca:NameValuePair ;
            alpaca:pairName "t_start" ;
            alpaca:pairValue "913.5366333333334 s" ],
        [ a alpaca:NameValuePair ;
            alpaca:pairName "file_origin" ;
            alpaca:pairValue "None" ],
        [ a alpaca:NameValuePair ;
            alpaca:pairName "irregularlysampledsignals" ;
            alpaca:pairValue "[]" ],
        [ a alpaca:NameValuePair ;
            alpaca:pairName "t_stop" ;
            alpaca:pairValue "914.037 s" ],
        [ a alpaca:NameValuePair ;
            alpaca:pairName "imagesequences" ;
            alpaca:pairValue "[]" ],
        [ a alpaca:NameValuePair ;
            alpaca:pairName "events" ;
            alpaca:pairValue "[neo.core.event.Event(shape=(1,), dtype=float64, name=DigitalTrialEvents, description=Trial events of the digital input port), neo.core.event.Event(shape=(1,), dtype=float64, name=TrialEvents, description=All trial events (digital and analog))]" ],
        [ a alpaca:NameValuePair ;
            alpaca:pairName "analogsignals" ;
            alpaca:pairValue "[neo.core.analogsignal.AnalogSignal(t_start=913.5369 s, t_stop=914.0369 s, shape=(500, 96), dtype=float32, name=NeuralTimeSeriesDownsampled, description=Downsampled continuous neuronal recordings, where the downsampling was performed on-line by the recording system), neo.core.analogsignal.AnalogSignal(t_start=913.537 s, t_stop=914.037 s, shape=(500, 6), dtype=float32, name=BehaviourTimeSeries, description=AnalogSignal from  nsx2), neo.core.analogsignal.AnalogSignal(t_start=913.5366333333334 s, t_stop=914.0366333333334 s, shape=(15000, 96), dtype=float32, name=NeuralTimeSeriesRaw, description=Continuous raw neuronal recordings sampled at high resolution)]" ],
        [ a alpaca:NameValuePair ;
            alpaca:pairName "file_datetime" ;
            alpaca:pairValue "None" ],
        [ a alpaca:NameValuePair ;
            alpaca:pairName "index" ;
            alpaca:pairValue "None" ],
        [ a alpaca:NameValuePair ;
            alpaca:pairName "block" ;
            alpaca:pairValue "builtins.NoneType()" ],
        [ a alpaca:NameValuePair ;
            alpaca:pairName "name" ;
            alpaca:pairValue "Segment 0" ],
        [ a alpaca:NameValuePair ;
            alpaca:pairName "epochs" ;
            alpaca:pairValue "[]" ],
        [ a alpaca:NameValuePair ;
            alpaca:pairName "description" ;
            alpaca:pairValue "Segment containing data from t_start to t_stop" ],
        [ a alpaca:NameValuePair ;
            alpaca:pairName "spiketrains" ;
            alpaca:pairValue "neo.core.spiketrainlist.SpikeTrainList(t_start=913.5366333333334 s, t_stop=914.0366333333334 s)" ],
        [ a alpaca:NameValuePair ;
            alpaca:pairName "rec_datetime" ;
            alpaca:pairValue "2014-07-03 10:40:59" ] ;
    alpaca:hashSource "joblib_SHA1" ;
    prov:hadMember <urn:fz-juelich.de:alpaca:object:Python:builtins.list:feb63dd3474188c8c3d3344638b18b4a60afdcd5> ;
    prov:wasAttributedTo <urn:fz-juelich.de:alpaca:script:Python:psd_by_trial_type.py:0eedeb8648a461ffc83d28d628c65800b233c6d9330978f78bc5ee188074d746#48c84fbd-d629-45f4-91ac-2cbf03048cf5> ;
    prov:wasDerivedFrom <urn:fz-juelich.de:alpaca:object:Python:neo.core.epoch.Epoch:63667c266462ba34ef5d0655953ea53c78e2c722>,
        <urn:fz-juelich.de:alpaca:object:Python:neo.core.segment.Segment:a29262a7479ff4673f2d7fa2e76ecb5c12cc57df> ;
    prov:wasGeneratedBy <urn:fz-juelich.de:alpaca:function_execution:Python:0eedeb8648a461ffc83d28d628c65800b233c6d9330978f78bc5ee188074d746:48c84fbd-d629-45f4-91ac-2cbf03048cf5:neo.utils.misc.cut_segment_by_epoch#7d6289dd-71f9-4e2b-ab86-7254199de2f1> .

<urn:fz-juelich.de:alpaca:object:Python:neo.core.segment.Segment:4a0c963e364d1d270d05b74bf356cbc890b53642> a alpaca:DataObjectEntity ;
    alpaca:hasAnnotation [ a alpaca:NameValuePair ;
            alpaca:pairName "trial_id" ;
            alpaca:pairValue "93" ],
        [ a alpaca:NameValuePair ;
            alpaca:pairName "belongs_to_trialtype" ;
            alpaca:pairValue "SGLF" ],
        [ a alpaca:NameValuePair ;
            alpaca:pairName "trial_reject_LFC" ;
            alpaca:pairValue "False" ],
        [ a alpaca:NameValuePair ;
            alpaca:pairName "trial_reject_HFC" ;
            alpaca:pairValue "False" ],
        [ a alpaca:NameValuePair ;
            alpaca:pairName "performance_in_trial_str" ;
            alpaca:pairValue "correct_trial" ],
        [ a alpaca:NameValuePair ;
            alpaca:pairName "id" ;
            alpaca:pairValue "" ],
        [ a alpaca:NameValuePair ;
            alpaca:pairName "performance_in_trial" ;
            alpaca:pairValue "255" ],
        [ a alpaca:NameValuePair ;
            alpaca:pairName "condition" ;
            alpaca:pairValue "1" ],
        [ a alpaca:NameValuePair ;
            alpaca:pairName "trial_reject_IFC" ;
            alpaca:pairValue "True" ],
        [ a alpaca:NameValuePair ;
            alpaca:pairName "trial_event_labels" ;
            alpaca:pairValue "CUE-OFF" ],
        [ a alpaca:NameValuePair ;
            alpaca:pairName "trial_timestamp_id" ;
            alpaca:pairValue "17320018" ] ;
    alpaca:hasAttribute [ a alpaca:NameValuePair ;
            alpaca:pairName "analogsignals" ;
            alpaca:pairValue "[neo.core.analogsignal.AnalogSignal(t_start=578.4379 s, t_stop=578.9379 s, shape=(500, 96), dtype=float32, name=NeuralTimeSeriesDownsampled, description=Downsampled continuous neuronal recordings, where the downsampling was performed on-line by the recording system), neo.core.analogsignal.AnalogSignal(t_start=578.438 s, t_stop=578.938 s, shape=(500, 6), dtype=float32, name=BehaviourTimeSeries, description=AnalogSignal from  nsx2), neo.core.analogsignal.AnalogSignal(t_start=578.4381666666667 s, t_stop=578.9381666666667 s, shape=(15000, 96), dtype=float32, name=NeuralTimeSeriesRaw, description=Continuous raw neuronal recordings sampled at high resolution)]" ],
        [ a alpaca:NameValuePair ;
            alpaca:pairName "file_origin" ;
            alpaca:pairValue "None" ],
        [ a alpaca:NameValuePair ;
            alpaca:pairName "irregularlysampledsignals" ;
            alpaca:pairValue "[]" ],
        [ a alpaca:NameValuePair ;
            alpaca:pairName "index" ;
            alpaca:pairValue "None" ],
        [ a alpaca:NameValuePair ;
            alpaca:pairName "t_start" ;
            alpaca:pairValue "578.4379 s" ],
        [ a alpaca:NameValuePair ;
            alpaca:pairName "description" ;
            alpaca:pairValue "Segment containing data from t_start to t_stop" ],
        [ a alpaca:NameValuePair ;
            alpaca:pairName "events" ;
            alpaca:pairValue "[neo.core.event.Event(shape=(1,), dtype=float64, name=DigitalTrialEvents, description=Trial events of the digital input port), neo.core.event.Event(shape=(1,), dtype=float64, name=TrialEvents, description=All trial events (digital and analog))]" ],
        [ a alpaca:NameValuePair ;
            alpaca:pairName "rec_datetime" ;
            alpaca:pairValue "2014-07-03 10:40:59" ],
        [ a alpaca:NameValuePair ;
            alpaca:pairName "block" ;
            alpaca:pairValue "builtins.NoneType()" ],
        [ a alpaca:NameValuePair ;
            alpaca:pairName "file_datetime" ;
            alpaca:pairValue "None" ],
        [ a alpaca:NameValuePair ;
            alpaca:pairName "name" ;
            alpaca:pairValue "Segment 0" ],
        [ a alpaca:NameValuePair ;
            alpaca:pairName "t_stop" ;
            alpaca:pairValue "578.9381666666667 s" ],
        [ a alpaca:NameValuePair ;
            alpaca:pairName "imagesequences" ;
            alpaca:pairValue "[]" ],
        [ a alpaca:NameValuePair ;
            alpaca:pairName "epochs" ;
            alpaca:pairValue "[]" ],
        [ a alpaca:NameValuePair ;
            alpaca:pairName "spiketrains" ;
            alpaca:pairValue "neo.core.spiketrainlist.SpikeTrainList(t_start=578.4381666666667 s, t_stop=578.9381666666667 s)" ] ;
    alpaca:hashSource "joblib_SHA1" ;
    prov:hadMember <urn:fz-juelich.de:alpaca:object:Python:builtins.list:95ae95e8a3849f0e5f4a425cbbc962e6d5d746c8> ;
    prov:wasAttributedTo <urn:fz-juelich.de:alpaca:script:Python:psd_by_trial_type.py:0eedeb8648a461ffc83d28d628c65800b233c6d9330978f78bc5ee188074d746#48c84fbd-d629-45f4-91ac-2cbf03048cf5> ;
    prov:wasDerivedFrom <urn:fz-juelich.de:alpaca:object:Python:neo.core.epoch.Epoch:aa51df2499ecba25fb894ac8dc998f7a043103e1>,
        <urn:fz-juelich.de:alpaca:object:Python:neo.core.segment.Segment:a29262a7479ff4673f2d7fa2e76ecb5c12cc57df> ;
    prov:wasGeneratedBy <urn:fz-juelich.de:alpaca:function_execution:Python:0eedeb8648a461ffc83d28d628c65800b233c6d9330978f78bc5ee188074d746:48c84fbd-d629-45f4-91ac-2cbf03048cf5:neo.utils.misc.cut_segment_by_epoch#85b70906-ee30-4a26-9e19-dbdc909518b0> .

<urn:fz-juelich.de:alpaca:object:Python:neo.core.segment.Segment:4a9837ec85f648ac087c4fbb6bbc69d151a3e866> a alpaca:DataObjectEntity ;
    alpaca:hasAnnotation [ a alpaca:NameValuePair ;
            alpaca:pairName "trial_id" ;
            alpaca:pairValue "105" ],
        [ a alpaca:NameValuePair ;
            alpaca:pairName "trial_reject_IFC" ;
            alpaca:pairValue "False" ],
        [ a alpaca:NameValuePair ;
            alpaca:pairName "id" ;
            alpaca:pairValue "" ],
        [ a alpaca:NameValuePair ;
            alpaca:pairName "condition" ;
            alpaca:pairValue "1" ],
        [ a alpaca:NameValuePair ;
            alpaca:pairName "performance_in_trial_str" ;
            alpaca:pairValue "correct_trial" ],
        [ a alpaca:NameValuePair ;
            alpaca:pairName "trial_reject_HFC" ;
            alpaca:pairValue "False" ],
        [ a alpaca:NameValuePair ;
            alpaca:pairName "trial_reject_LFC" ;
            alpaca:pairValue "False" ],
        [ a alpaca:NameValuePair ;
            alpaca:pairName "belongs_to_trialtype" ;
            alpaca:pairValue "PGHF" ],
        [ a alpaca:NameValuePair ;
            alpaca:pairName "trial_timestamp_id" ;
            alpaca:pairValue "19559960" ],
        [ a alpaca:NameValuePair ;
            alpaca:pairName "performance_in_trial" ;
            alpaca:pairValue "255" ],
        [ a alpaca:NameValuePair ;
            alpaca:pairName "trial_event_labels" ;
            alpaca:pairValue "CUE-OFF" ] ;
    alpaca:hasAttribute [ a alpaca:NameValuePair ;
            alpaca:pairName "spiketrains" ;
            alpaca:pairValue "neo.core.spiketrainlist.SpikeTrainList(t_start=653.104 s, t_stop=653.604 s)" ],
        [ a alpaca:NameValuePair ;
            alpaca:pairName "index" ;
            alpaca:pairValue "None" ],
        [ a alpaca:NameValuePair ;
            alpaca:pairName "analogsignals" ;
            alpaca:pairValue "[neo.core.analogsignal.AnalogSignal(t_start=653.1039 s, t_stop=653.6039 s, shape=(500, 96), dtype=float32, name=NeuralTimeSeriesDownsampled, description=Downsampled continuous neuronal recordings, where the downsampling was performed on-line by the recording system), neo.core.analogsignal.AnalogSignal(t_start=653.104 s, t_stop=653.604 s, shape=(500, 6), dtype=float32, name=BehaviourTimeSeries, description=AnalogSignal from  nsx2), neo.core.analogsignal.AnalogSignal(t_start=653.104 s, t_stop=653.604 s, shape=(15000, 96), dtype=float32, name=NeuralTimeSeriesRaw, description=Continuous raw neuronal recordings sampled at high resolution)]" ],
        [ a alpaca:NameValuePair ;
            alpaca:pairName "epochs" ;
            alpaca:pairValue "[]" ],
        [ a alpaca:NameValuePair ;
            alpaca:pairName "block" ;
            alpaca:pairValue "builtins.NoneType()" ],
        [ a alpaca:NameValuePair ;
            alpaca:pairName "file_datetime" ;
            alpaca:pairValue "None" ],
        [ a alpaca:NameValuePair ;
            alpaca:pairName "file_origin" ;
            alpaca:pairValue "None" ],
        [ a alpaca:NameValuePair ;
            alpaca:pairName "name" ;
            alpaca:pairValue "Segment 0" ],
        [ a alpaca:NameValuePair ;
            alpaca:pairName "description" ;
            alpaca:pairValue "Segment containing data from t_start to t_stop" ],
        [ a alpaca:NameValuePair ;
            alpaca:pairName "t_start" ;
            alpaca:pairValue "653.1039 s" ],
        [ a alpaca:NameValuePair ;
            alpaca:pairName "irregularlysampledsignals" ;
            alpaca:pairValue "[]" ],
        [ a alpaca:NameValuePair ;
            alpaca:pairName "rec_datetime" ;
            alpaca:pairValue "2014-07-03 10:40:59" ],
        [ a alpaca:NameValuePair ;
            alpaca:pairName "t_stop" ;
            alpaca:pairValue "653.604 s" ],
        [ a alpaca:NameValuePair ;
            alpaca:pairName "events" ;
            alpaca:pairValue "[neo.core.event.Event(shape=(1,), dtype=float64, name=DigitalTrialEvents, description=Trial events of the digital input port), neo.core.event.Event(shape=(1,), dtype=float64, name=TrialEvents, description=All trial events (digital and analog))]" ],
        [ a alpaca:NameValuePair ;
            alpaca:pairName "imagesequences" ;
            alpaca:pairValue "[]" ] ;
    alpaca:hashSource "joblib_SHA1" ;
    prov:hadMember <urn:fz-juelich.de:alpaca:object:Python:builtins.list:9f80a2654bf7d825140d7b1d8008342f08776554> ;
    prov:wasAttributedTo <urn:fz-juelich.de:alpaca:script:Python:psd_by_trial_type.py:0eedeb8648a461ffc83d28d628c65800b233c6d9330978f78bc5ee188074d746#48c84fbd-d629-45f4-91ac-2cbf03048cf5> ;
    prov:wasDerivedFrom <urn:fz-juelich.de:alpaca:object:Python:neo.core.epoch.Epoch:63667c266462ba34ef5d0655953ea53c78e2c722>,
        <urn:fz-juelich.de:alpaca:object:Python:neo.core.segment.Segment:a29262a7479ff4673f2d7fa2e76ecb5c12cc57df> ;
    prov:wasGeneratedBy <urn:fz-juelich.de:alpaca:function_execution:Python:0eedeb8648a461ffc83d28d628c65800b233c6d9330978f78bc5ee188074d746:48c84fbd-d629-45f4-91ac-2cbf03048cf5:neo.utils.misc.cut_segment_by_epoch#7d6289dd-71f9-4e2b-ab86-7254199de2f1> .

<urn:fz-juelich.de:alpaca:object:Python:neo.core.segment.Segment:4d16608096683e3ff1ac44432debb95f2b32997f> a alpaca:DataObjectEntity ;
    alpaca:hasAnnotation [ a alpaca:NameValuePair ;
            alpaca:pairName "trial_id" ;
            alpaca:pairValue "35" ],
        [ a alpaca:NameValuePair ;
            alpaca:pairName "performance_in_trial_str" ;
            alpaca:pairValue "correct_trial" ],
        [ a alpaca:NameValuePair ;
            alpaca:pairName "performance_in_trial" ;
            alpaca:pairValue "255" ],
        [ a alpaca:NameValuePair ;
            alpaca:pairName "trial_reject_IFC" ;
            alpaca:pairValue "False" ],
        [ a alpaca:NameValuePair ;
            alpaca:pairName "condition" ;
            alpaca:pairValue "1" ],
        [ a alpaca:NameValuePair ;
            alpaca:pairName "trial_timestamp_id" ;
            alpaca:pairValue "6296468" ],
        [ a alpaca:NameValuePair ;
            alpaca:pairName "trial_reject_HFC" ;
            alpaca:pairValue "False" ],
        [ a alpaca:NameValuePair ;
            alpaca:pairName "id" ;
            alpaca:pairValue "" ],
        [ a alpaca:NameValuePair ;
            alpaca:pairName "trial_event_labels" ;
            alpaca:pairValue "CUE-OFF" ],
        [ a alpaca:NameValuePair ;
            alpaca:pairName "trial_reject_LFC" ;
            alpaca:pairValue "False" ],
        [ a alpaca:NameValuePair ;
            alpaca:pairName "belongs_to_trialtype" ;
            alpaca:pairValue "SGLF" ] ;
    alpaca:hasAttribute [ a alpaca:NameValuePair ;
            alpaca:pairName "analogsignals" ;
            alpaca:pairValue "[neo.core.analogsignal.AnalogSignal(t_start=210.9879 s, t_stop=211.4879 s, shape=(500, 96), dtype=float32, name=NeuralTimeSeriesDownsampled, description=Downsampled continuous neuronal recordings, where the downsampling was performed on-line by the recording system), neo.core.analogsignal.AnalogSignal(t_start=210.988 s, t_stop=211.488 s, shape=(500, 6), dtype=float32, name=BehaviourTimeSeries, description=AnalogSignal from  nsx2), neo.core.analogsignal.AnalogSignal(t_start=210.98763333333335 s, t_stop=211.48763333333335 s, shape=(15000, 96), dtype=float32, name=NeuralTimeSeriesRaw, description=Continuous raw neuronal recordings sampled at high resolution)]" ],
        [ a alpaca:NameValuePair ;
            alpaca:pairName "name" ;
            alpaca:pairValue "Segment 0" ],
        [ a alpaca:NameValuePair ;
            alpaca:pairName "epochs" ;
            alpaca:pairValue "[]" ],
        [ a alpaca:NameValuePair ;
            alpaca:pairName "imagesequences" ;
            alpaca:pairValue "[]" ],
        [ a alpaca:NameValuePair ;
            alpaca:pairName "irregularlysampledsignals" ;
            alpaca:pairValue "[]" ],
        [ a alpaca:NameValuePair ;
            alpaca:pairName "index" ;
            alpaca:pairValue "None" ],
        [ a alpaca:NameValuePair ;
            alpaca:pairName "block" ;
            alpaca:pairValue "builtins.NoneType()" ],
        [ a alpaca:NameValuePair ;
            alpaca:pairName "spiketrains" ;
            alpaca:pairValue "neo.core.spiketrainlist.SpikeTrainList(t_start=210.98763333333332 s, t_stop=211.48763333333332 s)" ],
        [ a alpaca:NameValuePair ;
            alpaca:pairName "t_stop" ;
            alpaca:pairValue "211.488 s" ],
        [ a alpaca:NameValuePair ;
            alpaca:pairName "events" ;
            alpaca:pairValue "[neo.core.event.Event(shape=(1,), dtype=float64, name=DigitalTrialEvents, description=Trial events of the digital input port), neo.core.event.Event(shape=(1,), dtype=float64, name=TrialEvents, description=All trial events (digital and analog))]" ],
        [ a alpaca:NameValuePair ;
            alpaca:pairName "rec_datetime" ;
            alpaca:pairValue "2014-07-03 10:40:59" ],
        [ a alpaca:NameValuePair ;
            alpaca:pairName "file_datetime" ;
            alpaca:pairValue "None" ],
        [ a alpaca:NameValuePair ;
            alpaca:pairName "file_origin" ;
            alpaca:pairValue "None" ],
        [ a alpaca:NameValuePair ;
            alpaca:pairName "t_start" ;
            alpaca:pairValue "210.98763333333332 s" ],
        [ a alpaca:NameValuePair ;
            alpaca:pairName "description" ;
            alpaca:pairValue "Segment containing data from t_start to t_stop" ] ;
    alpaca:hashSource "joblib_SHA1" ;
    prov:hadMember <urn:fz-juelich.de:alpaca:object:Python:builtins.list:285c5ea8c80472253a6971def648ef150862ff5e> ;
    prov:wasAttributedTo <urn:fz-juelich.de:alpaca:script:Python:psd_by_trial_type.py:0eedeb8648a461ffc83d28d628c65800b233c6d9330978f78bc5ee188074d746#48c84fbd-d629-45f4-91ac-2cbf03048cf5> ;
    prov:wasDerivedFrom <urn:fz-juelich.de:alpaca:object:Python:neo.core.epoch.Epoch:aa51df2499ecba25fb894ac8dc998f7a043103e1>,
        <urn:fz-juelich.de:alpaca:object:Python:neo.core.segment.Segment:a29262a7479ff4673f2d7fa2e76ecb5c12cc57df> ;
    prov:wasGeneratedBy <urn:fz-juelich.de:alpaca:function_execution:Python:0eedeb8648a461ffc83d28d628c65800b233c6d9330978f78bc5ee188074d746:48c84fbd-d629-45f4-91ac-2cbf03048cf5:neo.utils.misc.cut_segment_by_epoch#85b70906-ee30-4a26-9e19-dbdc909518b0> .

<urn:fz-juelich.de:alpaca:object:Python:neo.core.segment.Segment:510674b3952ff654508c2e84cc807233a8d7320d> a alpaca:DataObjectEntity ;
    alpaca:hasAnnotation [ a alpaca:NameValuePair ;
            alpaca:pairName "trial_timestamp_id" ;
            alpaca:pairValue "27193468" ],
        [ a alpaca:NameValuePair ;
            alpaca:pairName "trial_event_labels" ;
            alpaca:pairValue "CUE-OFF" ],
        [ a alpaca:NameValuePair ;
            alpaca:pairName "trial_reject_IFC" ;
            alpaca:pairValue "False" ],
        [ a alpaca:NameValuePair ;
            alpaca:pairName "performance_in_trial" ;
            alpaca:pairValue "255" ],
        [ a alpaca:NameValuePair ;
            alpaca:pairName "trial_reject_LFC" ;
            alpaca:pairValue "False" ],
        [ a alpaca:NameValuePair ;
            alpaca:pairName "trial_reject_HFC" ;
            alpaca:pairValue "False" ],
        [ a alpaca:NameValuePair ;
            alpaca:pairName "belongs_to_trialtype" ;
            alpaca:pairValue "PGLF" ],
        [ a alpaca:NameValuePair ;
            alpaca:pairName "trial_id" ;
            alpaca:pairValue "147" ],
        [ a alpaca:NameValuePair ;
            alpaca:pairName "performance_in_trial_str" ;
            alpaca:pairValue "correct_trial" ],
        [ a alpaca:NameValuePair ;
            alpaca:pairName "id" ;
            alpaca:pairValue "" ],
        [ a alpaca:NameValuePair ;
            alpaca:pairName "condition" ;
            alpaca:pairValue "1" ] ;
    alpaca:hasAttribute [ a alpaca:NameValuePair ;
            alpaca:pairName "block" ;
            alpaca:pairValue "builtins.NoneType()" ],
        [ a alpaca:NameValuePair ;
            alpaca:pairName "spiketrains" ;
            alpaca:pairValue "neo.core.spiketrainlist.SpikeTrainList(t_start=907.5552666666666 s, t_stop=908.0552666666666 s)" ],
        [ a alpaca:NameValuePair ;
            alpaca:pairName "epochs" ;
            alpaca:pairValue "[]" ],
        [ a alpaca:NameValuePair ;
            alpaca:pairName "index" ;
            alpaca:pairValue "None" ],
        [ a alpaca:NameValuePair ;
            alpaca:pairName "irregularlysampledsignals" ;
            alpaca:pairValue "[]" ],
        [ a alpaca:NameValuePair ;
            alpaca:pairName "file_origin" ;
            alpaca:pairValue "None" ],
        [ a alpaca:NameValuePair ;
            alpaca:pairName "t_start" ;
            alpaca:pairValue "907.5549 s" ],
        [ a alpaca:NameValuePair ;
            alpaca:pairName "rec_datetime" ;
            alpaca:pairValue "2014-07-03 10:40:59" ],
        [ a alpaca:NameValuePair ;
            alpaca:pairName "events" ;
            alpaca:pairValue "[neo.core.event.Event(shape=(1,), dtype=float64, name=DigitalTrialEvents, description=Trial events of the digital input port), neo.core.event.Event(shape=(1,), dtype=float64, name=TrialEvents, description=All trial events (digital and analog))]" ],
        [ a alpaca:NameValuePair ;
            alpaca:pairName "analogsignals" ;
            alpaca:pairValue "[neo.core.analogsignal.AnalogSignal(t_start=907.5549 s, t_stop=908.0549 s, shape=(500, 96), dtype=float32, name=NeuralTimeSeriesDownsampled, description=Downsampled continuous neuronal recordings, where the downsampling was performed on-line by the recording system), neo.core.analogsignal.AnalogSignal(t_start=907.5550000000001 s, t_stop=908.0550000000001 s, shape=(500, 6), dtype=float32, name=BehaviourTimeSeries, description=AnalogSignal from  nsx2), neo.core.analogsignal.AnalogSignal(t_start=907.5552666666667 s, t_stop=908.0552666666667 s, shape=(15000, 96), dtype=float32, name=NeuralTimeSeriesRaw, description=Continuous raw neuronal recordings sampled at high resolution)]" ],
        [ a alpaca:NameValuePair ;
            alpaca:pairName "imagesequences" ;
            alpaca:pairValue "[]" ],
        [ a alpaca:NameValuePair ;
            alpaca:pairName "description" ;
            alpaca:pairValue "Segment containing data from t_start to t_stop" ],
        [ a alpaca:NameValuePair ;
            alpaca:pairName "t_stop" ;
            alpaca:pairValue "908.0552666666667 s" ],
        [ a alpaca:NameValuePair ;
            alpaca:pairName "name" ;
            alpaca:pairValue "Segment 0" ],
        [ a alpaca:NameValuePair ;
            alpaca:pairName "file_datetime" ;
            alpaca:pairValue "None" ] ;
    alpaca:hashSource "joblib_SHA1" ;
    prov:hadMember <urn:fz-juelich.de:alpaca:object:Python:builtins.list:ce1572706751cf6cca72d55073adb571d02ef3b6> ;
    prov:wasAttributedTo <urn:fz-juelich.de:alpaca:script:Python:psd_by_trial_type.py:0eedeb8648a461ffc83d28d628c65800b233c6d9330978f78bc5ee188074d746#48c84fbd-d629-45f4-91ac-2cbf03048cf5> ;
    prov:wasDerivedFrom <urn:fz-juelich.de:alpaca:object:Python:neo.core.epoch.Epoch:ac8784869abc536e72d40cd7d605d1dec34824c5>,
        <urn:fz-juelich.de:alpaca:object:Python:neo.core.segment.Segment:a29262a7479ff4673f2d7fa2e76ecb5c12cc57df> ;
    prov:wasGeneratedBy <urn:fz-juelich.de:alpaca:function_execution:Python:0eedeb8648a461ffc83d28d628c65800b233c6d9330978f78bc5ee188074d746:48c84fbd-d629-45f4-91ac-2cbf03048cf5:neo.utils.misc.cut_segment_by_epoch#b904db91-1eb9-4a4c-a320-bb9f1d1ea33d> .

<urn:fz-juelich.de:alpaca:object:Python:neo.core.segment.Segment:522d2857e6466ebbe2108ac01969950079855b31> a alpaca:DataObjectEntity ;
    alpaca:hasAnnotation [ a alpaca:NameValuePair ;
            alpaca:pairName "trial_reject_LFC" ;
            alpaca:pairValue "False" ],
        [ a alpaca:NameValuePair ;
            alpaca:pairName "trial_event_labels" ;
            alpaca:pairValue "CUE-OFF" ],
        [ a alpaca:NameValuePair ;
            alpaca:pairName "trial_reject_IFC" ;
            alpaca:pairValue "False" ],
        [ a alpaca:NameValuePair ;
            alpaca:pairName "trial_timestamp_id" ;
            alpaca:pairValue "1787132" ],
        [ a alpaca:NameValuePair ;
            alpaca:pairName "performance_in_trial_str" ;
            alpaca:pairValue "correct_trial" ],
        [ a alpaca:NameValuePair ;
            alpaca:pairName "trial_id" ;
            alpaca:pairValue "11" ],
        [ a alpaca:NameValuePair ;
            alpaca:pairName "condition" ;
            alpaca:pairValue "1" ],
        [ a alpaca:NameValuePair ;
            alpaca:pairName "trial_reject_HFC" ;
            alpaca:pairValue "False" ],
        [ a alpaca:NameValuePair ;
            alpaca:pairName "id" ;
            alpaca:pairValue "" ],
        [ a alpaca:NameValuePair ;
            alpaca:pairName "performance_in_trial" ;
            alpaca:pairValue "255" ],
        [ a alpaca:NameValuePair ;
            alpaca:pairName "belongs_to_trialtype" ;
            alpaca:pairValue "SGLF" ] ;
    alpaca:hasAttribute [ a alpaca:NameValuePair ;
            alpaca:pairName "t_start" ;
            alpaca:pairValue "60.675900000000006 s" ],
        [ a alpaca:NameValuePair ;
            alpaca:pairName "file_origin" ;
            alpaca:pairValue "None" ],
        [ a alpaca:NameValuePair ;
            alpaca:pairName "epochs" ;
            alpaca:pairValue "[]" ],
        [ a alpaca:NameValuePair ;
            alpaca:pairName "t_stop" ;
            alpaca:pairValue "61.1764 s" ],
        [ a alpaca:NameValuePair ;
            alpaca:pairName "analogsignals" ;
            alpaca:pairValue "[neo.core.analogsignal.AnalogSignal(t_start=60.675900000000006 s, t_stop=61.175900000000006 s, shape=(500, 96), dtype=float32, name=NeuralTimeSeriesDownsampled, description=Downsampled continuous neuronal recordings, where the downsampling was performed on-line by the recording system), neo.core.analogsignal.AnalogSignal(t_start=60.676 s, t_stop=61.176 s, shape=(500, 6), dtype=float32, name=BehaviourTimeSeries, description=AnalogSignal from  nsx2), neo.core.analogsignal.AnalogSignal(t_start=60.6764 s, t_stop=61.1764 s, shape=(15000, 96), dtype=float32, name=NeuralTimeSeriesRaw, description=Continuous raw neuronal recordings sampled at high resolution)]" ],
        [ a alpaca:NameValuePair ;
            alpaca:pairName "spiketrains" ;
            alpaca:pairValue "neo.core.spiketrainlist.SpikeTrainList(t_start=60.6764 s, t_stop=61.1764 s)" ],
        [ a alpaca:NameValuePair ;
            alpaca:pairName "imagesequences" ;
            alpaca:pairValue "[]" ],
        [ a alpaca:NameValuePair ;
            alpaca:pairName "file_datetime" ;
            alpaca:pairValue "None" ],
        [ a alpaca:NameValuePair ;
            alpaca:pairName "events" ;
            alpaca:pairValue "[neo.core.event.Event(shape=(1,), dtype=float64, name=DigitalTrialEvents, description=Trial events of the digital input port), neo.core.event.Event(shape=(1,), dtype=float64, name=TrialEvents, description=All trial events (digital and analog))]" ],
        [ a alpaca:NameValuePair ;
            alpaca:pairName "block" ;
            alpaca:pairValue "builtins.NoneType()" ],
        [ a alpaca:NameValuePair ;
            alpaca:pairName "description" ;
            alpaca:pairValue "Segment containing data from t_start to t_stop" ],
        [ a alpaca:NameValuePair ;
            alpaca:pairName "irregularlysampledsignals" ;
            alpaca:pairValue "[]" ],
        [ a alpaca:NameValuePair ;
            alpaca:pairName "name" ;
            alpaca:pairValue "Segment 0" ],
        [ a alpaca:NameValuePair ;
            alpaca:pairName "rec_datetime" ;
            alpaca:pairValue "2014-07-03 10:40:59" ],
        [ a alpaca:NameValuePair ;
            alpaca:pairName "index" ;
            alpaca:pairValue "None" ] ;
    alpaca:hashSource "joblib_SHA1" ;
    prov:hadMember <urn:fz-juelich.de:alpaca:object:Python:builtins.list:98efc0331b460863c577cf4f8e4e5d27a4056573> ;
    prov:wasAttributedTo <urn:fz-juelich.de:alpaca:script:Python:psd_by_trial_type.py:0eedeb8648a461ffc83d28d628c65800b233c6d9330978f78bc5ee188074d746#48c84fbd-d629-45f4-91ac-2cbf03048cf5> ;
    prov:wasDerivedFrom <urn:fz-juelich.de:alpaca:object:Python:neo.core.epoch.Epoch:aa51df2499ecba25fb894ac8dc998f7a043103e1>,
        <urn:fz-juelich.de:alpaca:object:Python:neo.core.segment.Segment:a29262a7479ff4673f2d7fa2e76ecb5c12cc57df> ;
    prov:wasGeneratedBy <urn:fz-juelich.de:alpaca:function_execution:Python:0eedeb8648a461ffc83d28d628c65800b233c6d9330978f78bc5ee188074d746:48c84fbd-d629-45f4-91ac-2cbf03048cf5:neo.utils.misc.cut_segment_by_epoch#85b70906-ee30-4a26-9e19-dbdc909518b0> .

<urn:fz-juelich.de:alpaca:object:Python:neo.core.segment.Segment:52e29c28bf4c5fb5294fa97f2f6e5f11bdaa0876> a alpaca:DataObjectEntity ;
    alpaca:hasAnnotation [ a alpaca:NameValuePair ;
            alpaca:pairName "condition" ;
            alpaca:pairValue "1" ],
        [ a alpaca:NameValuePair ;
            alpaca:pairName "trial_id" ;
            alpaca:pairValue "122" ],
        [ a alpaca:NameValuePair ;
            alpaca:pairName "id" ;
            alpaca:pairValue "" ],
        [ a alpaca:NameValuePair ;
            alpaca:pairName "trial_reject_HFC" ;
            alpaca:pairValue "False" ],
        [ a alpaca:NameValuePair ;
            alpaca:pairName "belongs_to_trialtype" ;
            alpaca:pairValue "SGLF" ],
        [ a alpaca:NameValuePair ;
            alpaca:pairName "trial_reject_IFC" ;
            alpaca:pairValue "False" ],
        [ a alpaca:NameValuePair ;
            alpaca:pairName "performance_in_trial_str" ;
            alpaca:pairValue "correct_trial" ],
        [ a alpaca:NameValuePair ;
            alpaca:pairName "trial_reject_LFC" ;
            alpaca:pairValue "False" ],
        [ a alpaca:NameValuePair ;
            alpaca:pairName "trial_timestamp_id" ;
            alpaca:pairValue "22650031" ],
        [ a alpaca:NameValuePair ;
            alpaca:pairName "performance_in_trial" ;
            alpaca:pairValue "255" ],
        [ a alpaca:NameValuePair ;
            alpaca:pairName "trial_event_labels" ;
            alpaca:pairValue "CUE-OFF" ] ;
    alpaca:hasAttribute [ a alpaca:NameValuePair ;
            alpaca:pairName "index" ;
            alpaca:pairValue "None" ],
        [ a alpaca:NameValuePair ;
            alpaca:pairName "t_start" ;
            alpaca:pairValue "756.1059 s" ],
        [ a alpaca:NameValuePair ;
            alpaca:pairName "epochs" ;
            alpaca:pairValue "[]" ],
        [ a alpaca:NameValuePair ;
            alpaca:pairName "imagesequences" ;
            alpaca:pairValue "[]" ],
        [ a alpaca:NameValuePair ;
            alpaca:pairName "t_stop" ;
            alpaca:pairValue "756.6063666666668 s" ],
        [ a alpaca:NameValuePair ;
            alpaca:pairName "file_origin" ;
            alpaca:pairValue "None" ],
        [ a alpaca:NameValuePair ;
            alpaca:pairName "block" ;
            alpaca:pairValue "builtins.NoneType()" ],
        [ a alpaca:NameValuePair ;
            alpaca:pairName "description" ;
            alpaca:pairValue "Segment containing data from t_start to t_stop" ],
        [ a alpaca:NameValuePair ;
            alpaca:pairName "events" ;
            alpaca:pairValue "[neo.core.event.Event(shape=(1,), dtype=float64, name=DigitalTrialEvents, description=Trial events of the digital input port), neo.core.event.Event(shape=(1,), dtype=float64, name=TrialEvents, description=All trial events (digital and analog))]" ],
        [ a alpaca:NameValuePair ;
            alpaca:pairName "spiketrains" ;
            alpaca:pairValue "neo.core.spiketrainlist.SpikeTrainList(t_start=756.1063666666666 s, t_stop=756.6063666666666 s)" ],
        [ a alpaca:NameValuePair ;
            alpaca:pairName "rec_datetime" ;
            alpaca:pairValue "2014-07-03 10:40:59" ],
        [ a alpaca:NameValuePair ;
            alpaca:pairName "name" ;
            alpaca:pairValue "Segment 0" ],
        [ a alpaca:NameValuePair ;
            alpaca:pairName "irregularlysampledsignals" ;
            alpaca:pairValue "[]" ],
        [ a alpaca:NameValuePair ;
            alpaca:pairName "analogsignals" ;
            alpaca:pairValue "[neo.core.analogsignal.AnalogSignal(t_start=756.1059 s, t_stop=756.6059 s, shape=(500, 96), dtype=float32, name=NeuralTimeSeriesDownsampled, description=Downsampled continuous neuronal recordings, where the downsampling was performed on-line by the recording system), neo.core.analogsignal.AnalogSignal(t_start=756.106 s, t_stop=756.606 s, shape=(500, 6), dtype=float32, name=BehaviourTimeSeries, description=AnalogSignal from  nsx2), neo.core.analogsignal.AnalogSignal(t_start=756.1063666666668 s, t_stop=756.6063666666668 s, shape=(15000, 96), dtype=float32, name=NeuralTimeSeriesRaw, description=Continuous raw neuronal recordings sampled at high resolution)]" ],
        [ a alpaca:NameValuePair ;
            alpaca:pairName "file_datetime" ;
            alpaca:pairValue "None" ] ;
    alpaca:hashSource "joblib_SHA1" ;
    prov:hadMember <urn:fz-juelich.de:alpaca:object:Python:builtins.list:de0e7c092c55b4e08f3dda40c5ebe135c7109cc0> ;
    prov:wasAttributedTo <urn:fz-juelich.de:alpaca:script:Python:psd_by_trial_type.py:0eedeb8648a461ffc83d28d628c65800b233c6d9330978f78bc5ee188074d746#48c84fbd-d629-45f4-91ac-2cbf03048cf5> ;
    prov:wasDerivedFrom <urn:fz-juelich.de:alpaca:object:Python:neo.core.epoch.Epoch:aa51df2499ecba25fb894ac8dc998f7a043103e1>,
        <urn:fz-juelich.de:alpaca:object:Python:neo.core.segment.Segment:a29262a7479ff4673f2d7fa2e76ecb5c12cc57df> ;
    prov:wasGeneratedBy <urn:fz-juelich.de:alpaca:function_execution:Python:0eedeb8648a461ffc83d28d628c65800b233c6d9330978f78bc5ee188074d746:48c84fbd-d629-45f4-91ac-2cbf03048cf5:neo.utils.misc.cut_segment_by_epoch#85b70906-ee30-4a26-9e19-dbdc909518b0> .

<urn:fz-juelich.de:alpaca:object:Python:neo.core.segment.Segment:541f1724a9b6ee194df8ede7faefd270e8d506d1> a alpaca:DataObjectEntity ;
    alpaca:hasAnnotation [ a alpaca:NameValuePair ;
            alpaca:pairName "trial_reject_IFC" ;
            alpaca:pairValue "True" ],
        [ a alpaca:NameValuePair ;
            alpaca:pairName "trial_event_labels" ;
            alpaca:pairValue "CUE-OFF" ],
        [ a alpaca:NameValuePair ;
            alpaca:pairName "trial_timestamp_id" ;
            alpaca:pairValue "23013833" ],
        [ a alpaca:NameValuePair ;
            alpaca:pairName "trial_reject_HFC" ;
            alpaca:pairValue "True" ],
        [ a alpaca:NameValuePair ;
            alpaca:pairName "belongs_to_trialtype" ;
            alpaca:pairValue "SGLF" ],
        [ a alpaca:NameValuePair ;
            alpaca:pairName "trial_reject_LFC" ;
            alpaca:pairValue "False" ],
        [ a alpaca:NameValuePair ;
            alpaca:pairName "performance_in_trial_str" ;
            alpaca:pairValue "correct_trial" ],
        [ a alpaca:NameValuePair ;
            alpaca:pairName "trial_id" ;
            alpaca:pairValue "124" ],
        [ a alpaca:NameValuePair ;
            alpaca:pairName "id" ;
            alpaca:pairValue "" ],
        [ a alpaca:NameValuePair ;
            alpaca:pairName "performance_in_trial" ;
            alpaca:pairValue "255" ],
        [ a alpaca:NameValuePair ;
            alpaca:pairName "condition" ;
            alpaca:pairValue "1" ] ;
    alpaca:hasAttribute [ a alpaca:NameValuePair ;
            alpaca:pairName "file_datetime" ;
            alpaca:pairValue "None" ],
        [ a alpaca:NameValuePair ;
            alpaca:pairName "imagesequences" ;
            alpaca:pairValue "[]" ],
        [ a alpaca:NameValuePair ;
            alpaca:pairName "file_origin" ;
            alpaca:pairValue "None" ],
        [ a alpaca:NameValuePair ;
            alpaca:pairName "rec_datetime" ;
            alpaca:pairValue "2014-07-03 10:40:59" ],
        [ a alpaca:NameValuePair ;
            alpaca:pairName "description" ;
            alpaca:pairValue "Segment containing data from t_start to t_stop" ],
        [ a alpaca:NameValuePair ;
            alpaca:pairName "analogsignals" ;
            alpaca:pairValue "[neo.core.analogsignal.AnalogSignal(t_start=768.2359 s, t_stop=768.7359 s, shape=(500, 96), dtype=float32, name=NeuralTimeSeriesDownsampled, description=Downsampled continuous neuronal recordings, where the downsampling was performed on-line by the recording system), neo.core.analogsignal.AnalogSignal(t_start=768.236 s, t_stop=768.736 s, shape=(500, 6), dtype=float32, name=BehaviourTimeSeries, description=AnalogSignal from  nsx2), neo.core.analogsignal.AnalogSignal(t_start=768.2360666666667 s, t_stop=768.7360666666667 s, shape=(15000, 96), dtype=float32, name=NeuralTimeSeriesRaw, description=Continuous raw neuronal recordings sampled at high resolution)]" ],
        [ a alpaca:NameValuePair ;
            alpaca:pairName "t_stop" ;
            alpaca:pairValue "768.7360666666667 s" ],
        [ a alpaca:NameValuePair ;
            alpaca:pairName "epochs" ;
            alpaca:pairValue "[]" ],
        [ a alpaca:NameValuePair ;
            alpaca:pairName "index" ;
            alpaca:pairValue "None" ],
        [ a alpaca:NameValuePair ;
            alpaca:pairName "block" ;
            alpaca:pairValue "builtins.NoneType()" ],
        [ a alpaca:NameValuePair ;
            alpaca:pairName "name" ;
            alpaca:pairValue "Segment 0" ],
        [ a alpaca:NameValuePair ;
            alpaca:pairName "t_start" ;
            alpaca:pairValue "768.2359 s" ],
        [ a alpaca:NameValuePair ;
            alpaca:pairName "spiketrains" ;
            alpaca:pairValue "neo.core.spiketrainlist.SpikeTrainList(t_start=768.2360666666667 s, t_stop=768.7360666666667 s)" ],
        [ a alpaca:NameValuePair ;
            alpaca:pairName "events" ;
            alpaca:pairValue "[neo.core.event.Event(shape=(1,), dtype=float64, name=DigitalTrialEvents, description=Trial events of the digital input port), neo.core.event.Event(shape=(1,), dtype=float64, name=TrialEvents, description=All trial events (digital and analog))]" ],
        [ a alpaca:NameValuePair ;
            alpaca:pairName "irregularlysampledsignals" ;
            alpaca:pairValue "[]" ] ;
    alpaca:hashSource "joblib_SHA1" ;
    prov:hadMember <urn:fz-juelich.de:alpaca:object:Python:builtins.list:060beeb68f2c0bfcc8d4695ed3c655bca29dbb62> ;
    prov:wasAttributedTo <urn:fz-juelich.de:alpaca:script:Python:psd_by_trial_type.py:0eedeb8648a461ffc83d28d628c65800b233c6d9330978f78bc5ee188074d746#48c84fbd-d629-45f4-91ac-2cbf03048cf5> ;
    prov:wasDerivedFrom <urn:fz-juelich.de:alpaca:object:Python:neo.core.epoch.Epoch:aa51df2499ecba25fb894ac8dc998f7a043103e1>,
        <urn:fz-juelich.de:alpaca:object:Python:neo.core.segment.Segment:a29262a7479ff4673f2d7fa2e76ecb5c12cc57df> ;
    prov:wasGeneratedBy <urn:fz-juelich.de:alpaca:function_execution:Python:0eedeb8648a461ffc83d28d628c65800b233c6d9330978f78bc5ee188074d746:48c84fbd-d629-45f4-91ac-2cbf03048cf5:neo.utils.misc.cut_segment_by_epoch#85b70906-ee30-4a26-9e19-dbdc909518b0> .

<urn:fz-juelich.de:alpaca:object:Python:neo.core.segment.Segment:54869bc8f161dfe55e20e0433fd2b90f519517ef> a alpaca:DataObjectEntity ;
    alpaca:hasAnnotation [ a alpaca:NameValuePair ;
            alpaca:pairName "trial_timestamp_id" ;
            alpaca:pairValue "15086480" ],
        [ a alpaca:NameValuePair ;
            alpaca:pairName "performance_in_trial" ;
            alpaca:pairValue "255" ],
        [ a alpaca:NameValuePair ;
            alpaca:pairName "trial_reject_HFC" ;
            alpaca:pairValue "True" ],
        [ a alpaca:NameValuePair ;
            alpaca:pairName "belongs_to_trialtype" ;
            alpaca:pairValue "PGHF" ],
        [ a alpaca:NameValuePair ;
            alpaca:pairName "trial_id" ;
            alpaca:pairValue "82" ],
        [ a alpaca:NameValuePair ;
            alpaca:pairName "id" ;
            alpaca:pairValue "" ],
        [ a alpaca:NameValuePair ;
            alpaca:pairName "trial_event_labels" ;
            alpaca:pairValue "CUE-OFF" ],
        [ a alpaca:NameValuePair ;
            alpaca:pairName "condition" ;
            alpaca:pairValue "1" ],
        [ a alpaca:NameValuePair ;
            alpaca:pairName "trial_reject_LFC" ;
            alpaca:pairValue "False" ],
        [ a alpaca:NameValuePair ;
            alpaca:pairName "performance_in_trial_str" ;
            alpaca:pairValue "correct_trial" ],
        [ a alpaca:NameValuePair ;
            alpaca:pairName "trial_reject_IFC" ;
            alpaca:pairValue "False" ] ;
    alpaca:hasAttribute [ a alpaca:NameValuePair ;
            alpaca:pairName "irregularlysampledsignals" ;
            alpaca:pairValue "[]" ],
        [ a alpaca:NameValuePair ;
            alpaca:pairName "file_origin" ;
            alpaca:pairValue "None" ],
        [ a alpaca:NameValuePair ;
            alpaca:pairName "rec_datetime" ;
            alpaca:pairValue "2014-07-03 10:40:59" ],
        [ a alpaca:NameValuePair ;
            alpaca:pairName "block" ;
            alpaca:pairValue "builtins.NoneType()" ],
        [ a alpaca:NameValuePair ;
            alpaca:pairName "epochs" ;
            alpaca:pairValue "[]" ],
        [ a alpaca:NameValuePair ;
            alpaca:pairName "t_stop" ;
            alpaca:pairValue "504.49 s" ],
        [ a alpaca:NameValuePair ;
            alpaca:pairName "spiketrains" ;
            alpaca:pairValue "neo.core.spiketrainlist.SpikeTrainList(t_start=503.99 s, t_stop=504.49 s)" ],
        [ a alpaca:NameValuePair ;
            alpaca:pairName "description" ;
            alpaca:pairValue "Segment containing data from t_start to t_stop" ],
        [ a alpaca:NameValuePair ;
            alpaca:pairName "index" ;
            alpaca:pairValue "None" ],
        [ a alpaca:NameValuePair ;
            alpaca:pairName "t_start" ;
            alpaca:pairValue "503.98990000000003 s" ],
        [ a alpaca:NameValuePair ;
            alpaca:pairName "name" ;
            alpaca:pairValue "Segment 0" ],
        [ a alpaca:NameValuePair ;
            alpaca:pairName "analogsignals" ;
            alpaca:pairValue "[neo.core.analogsignal.AnalogSignal(t_start=503.98990000000003 s, t_stop=504.48990000000003 s, shape=(500, 96), dtype=float32, name=NeuralTimeSeriesDownsampled, description=Downsampled continuous neuronal recordings, where the downsampling was performed on-line by the recording system), neo.core.analogsignal.AnalogSignal(t_start=503.99 s, t_stop=504.49 s, shape=(500, 6), dtype=float32, name=BehaviourTimeSeries, description=AnalogSignal from  nsx2), neo.core.analogsignal.AnalogSignal(t_start=503.99 s, t_stop=504.49 s, shape=(15000, 96), dtype=float32, name=NeuralTimeSeriesRaw, description=Continuous raw neuronal recordings sampled at high resolution)]" ],
        [ a alpaca:NameValuePair ;
            alpaca:pairName "file_datetime" ;
            alpaca:pairValue "None" ],
        [ a alpaca:NameValuePair ;
            alpaca:pairName "imagesequences" ;
            alpaca:pairValue "[]" ],
        [ a alpaca:NameValuePair ;
            alpaca:pairName "events" ;
            alpaca:pairValue "[neo.core.event.Event(shape=(1,), dtype=float64, name=DigitalTrialEvents, description=Trial events of the digital input port), neo.core.event.Event(shape=(1,), dtype=float64, name=TrialEvents, description=All trial events (digital and analog))]" ] ;
    alpaca:hashSource "joblib_SHA1" ;
    prov:hadMember <urn:fz-juelich.de:alpaca:object:Python:builtins.list:70bf12d049e83199675b3b2e59d59a6af6599190> ;
    prov:wasAttributedTo <urn:fz-juelich.de:alpaca:script:Python:psd_by_trial_type.py:0eedeb8648a461ffc83d28d628c65800b233c6d9330978f78bc5ee188074d746#48c84fbd-d629-45f4-91ac-2cbf03048cf5> ;
    prov:wasDerivedFrom <urn:fz-juelich.de:alpaca:object:Python:neo.core.epoch.Epoch:63667c266462ba34ef5d0655953ea53c78e2c722>,
        <urn:fz-juelich.de:alpaca:object:Python:neo.core.segment.Segment:a29262a7479ff4673f2d7fa2e76ecb5c12cc57df> ;
    prov:wasGeneratedBy <urn:fz-juelich.de:alpaca:function_execution:Python:0eedeb8648a461ffc83d28d628c65800b233c6d9330978f78bc5ee188074d746:48c84fbd-d629-45f4-91ac-2cbf03048cf5:neo.utils.misc.cut_segment_by_epoch#7d6289dd-71f9-4e2b-ab86-7254199de2f1> .

<urn:fz-juelich.de:alpaca:object:Python:neo.core.segment.Segment:559e93b38dc60d356419ed315a18ec24fc66ffd2> a alpaca:DataObjectEntity ;
    alpaca:hasAnnotation [ a alpaca:NameValuePair ;
            alpaca:pairName "trial_reject_IFC" ;
            alpaca:pairValue "False" ],
        [ a alpaca:NameValuePair ;
            alpaca:pairName "id" ;
            alpaca:pairValue "" ],
        [ a alpaca:NameValuePair ;
            alpaca:pairName "belongs_to_trialtype" ;
            alpaca:pairValue "PGHF" ],
        [ a alpaca:NameValuePair ;
            alpaca:pairName "performance_in_trial_str" ;
            alpaca:pairValue "correct_trial" ],
        [ a alpaca:NameValuePair ;
            alpaca:pairName "trial_id" ;
            alpaca:pairValue "135" ],
        [ a alpaca:NameValuePair ;
            alpaca:pairName "trial_reject_HFC" ;
            alpaca:pairValue "False" ],
        [ a alpaca:NameValuePair ;
            alpaca:pairName "trial_timestamp_id" ;
            alpaca:pairValue "25078323" ],
        [ a alpaca:NameValuePair ;
            alpaca:pairName "trial_event_labels" ;
            alpaca:pairValue "CUE-OFF" ],
        [ a alpaca:NameValuePair ;
            alpaca:pairName "trial_reject_LFC" ;
            alpaca:pairValue "False" ],
        [ a alpaca:NameValuePair ;
            alpaca:pairName "performance_in_trial" ;
            alpaca:pairValue "255" ],
        [ a alpaca:NameValuePair ;
            alpaca:pairName "condition" ;
            alpaca:pairValue "1" ] ;
    alpaca:hasAttribute [ a alpaca:NameValuePair ;
            alpaca:pairName "name" ;
            alpaca:pairValue "Segment 0" ],
        [ a alpaca:NameValuePair ;
            alpaca:pairName "events" ;
            alpaca:pairValue "[neo.core.event.Event(shape=(1,), dtype=float64, name=DigitalTrialEvents, description=Trial events of the digital input port), neo.core.event.Event(shape=(1,), dtype=float64, name=TrialEvents, description=All trial events (digital and analog))]" ],
        [ a alpaca:NameValuePair ;
            alpaca:pairName "description" ;
            alpaca:pairValue "Segment containing data from t_start to t_stop" ],
        [ a alpaca:NameValuePair ;
            alpaca:pairName "imagesequences" ;
            alpaca:pairValue "[]" ],
        [ a alpaca:NameValuePair ;
            alpaca:pairName "rec_datetime" ;
            alpaca:pairValue "2014-07-03 10:40:59" ],
        [ a alpaca:NameValuePair ;
            alpaca:pairName "file_origin" ;
            alpaca:pairValue "None" ],
        [ a alpaca:NameValuePair ;
            alpaca:pairName "index" ;
            alpaca:pairValue "None" ],
        [ a alpaca:NameValuePair ;
            alpaca:pairName "epochs" ;
            alpaca:pairValue "[]" ],
        [ a alpaca:NameValuePair ;
            alpaca:pairName "analogsignals" ;
            alpaca:pairValue "[neo.core.analogsignal.AnalogSignal(t_start=837.0499 s, t_stop=837.5499 s, shape=(500, 96), dtype=float32, name=NeuralTimeSeriesDownsampled, description=Downsampled continuous neuronal recordings, where the downsampling was performed on-line by the recording system), neo.core.analogsignal.AnalogSignal(t_start=837.049 s, t_stop=837.549 s, shape=(500, 6), dtype=float32, name=BehaviourTimeSeries, description=AnalogSignal from  nsx2), neo.core.analogsignal.AnalogSignal(t_start=837.0494666666667 s, t_stop=837.5494666666667 s, shape=(15000, 96), dtype=float32, name=NeuralTimeSeriesRaw, description=Continuous raw neuronal recordings sampled at high resolution)]" ],
        [ a alpaca:NameValuePair ;
            alpaca:pairName "spiketrains" ;
            alpaca:pairValue "neo.core.spiketrainlist.SpikeTrainList(t_start=837.0494666666667 s, t_stop=837.5494666666667 s)" ],
        [ a alpaca:NameValuePair ;
            alpaca:pairName "block" ;
            alpaca:pairValue "builtins.NoneType()" ],
        [ a alpaca:NameValuePair ;
            alpaca:pairName "t_start" ;
            alpaca:pairValue "837.049 s" ],
        [ a alpaca:NameValuePair ;
            alpaca:pairName "irregularlysampledsignals" ;
            alpaca:pairValue "[]" ],
        [ a alpaca:NameValuePair ;
            alpaca:pairName "t_stop" ;
            alpaca:pairValue "837.5499 s" ],
        [ a alpaca:NameValuePair ;
            alpaca:pairName "file_datetime" ;
            alpaca:pairValue "None" ] ;
    alpaca:hashSource "joblib_SHA1" ;
    prov:hadMember <urn:fz-juelich.de:alpaca:object:Python:builtins.list:862e01c35667c4bc6f4cee0363fae37d076961c8> ;
    prov:wasAttributedTo <urn:fz-juelich.de:alpaca:script:Python:psd_by_trial_type.py:0eedeb8648a461ffc83d28d628c65800b233c6d9330978f78bc5ee188074d746#48c84fbd-d629-45f4-91ac-2cbf03048cf5> ;
    prov:wasDerivedFrom <urn:fz-juelich.de:alpaca:object:Python:neo.core.epoch.Epoch:63667c266462ba34ef5d0655953ea53c78e2c722>,
        <urn:fz-juelich.de:alpaca:object:Python:neo.core.segment.Segment:a29262a7479ff4673f2d7fa2e76ecb5c12cc57df> ;
    prov:wasGeneratedBy <urn:fz-juelich.de:alpaca:function_execution:Python:0eedeb8648a461ffc83d28d628c65800b233c6d9330978f78bc5ee188074d746:48c84fbd-d629-45f4-91ac-2cbf03048cf5:neo.utils.misc.cut_segment_by_epoch#7d6289dd-71f9-4e2b-ab86-7254199de2f1> .

<urn:fz-juelich.de:alpaca:object:Python:neo.core.segment.Segment:5aa66d13ffc6cb37981cfbc76858ef49a9a5953d> a alpaca:DataObjectEntity ;
    alpaca:hasAnnotation [ a alpaca:NameValuePair ;
            alpaca:pairName "id" ;
            alpaca:pairValue "" ],
        [ a alpaca:NameValuePair ;
            alpaca:pairName "trial_reject_HFC" ;
            alpaca:pairValue "False" ],
        [ a alpaca:NameValuePair ;
            alpaca:pairName "performance_in_trial_str" ;
            alpaca:pairValue "correct_trial" ],
        [ a alpaca:NameValuePair ;
            alpaca:pairName "trial_event_labels" ;
            alpaca:pairValue "CUE-OFF" ],
        [ a alpaca:NameValuePair ;
            alpaca:pairName "trial_reject_IFC" ;
            alpaca:pairValue "False" ],
        [ a alpaca:NameValuePair ;
            alpaca:pairName "trial_id" ;
            alpaca:pairValue "128" ],
        [ a alpaca:NameValuePair ;
            alpaca:pairName "trial_reject_LFC" ;
            alpaca:pairValue "False" ],
        [ a alpaca:NameValuePair ;
            alpaca:pairName "condition" ;
            alpaca:pairValue "1" ],
        [ a alpaca:NameValuePair ;
            alpaca:pairName "belongs_to_trialtype" ;
            alpaca:pairValue "SGLF" ],
        [ a alpaca:NameValuePair ;
            alpaca:pairName "trial_timestamp_id" ;
            alpaca:pairValue "23807385" ],
        [ a alpaca:NameValuePair ;
            alpaca:pairName "performance_in_trial" ;
            alpaca:pairValue "255" ] ;
    alpaca:hasAttribute [ a alpaca:NameValuePair ;
            alpaca:pairName "name" ;
            alpaca:pairValue "Segment 0" ],
        [ a alpaca:NameValuePair ;
            alpaca:pairName "t_start" ;
            alpaca:pairValue "794.6849 s" ],
        [ a alpaca:NameValuePair ;
            alpaca:pairName "rec_datetime" ;
            alpaca:pairValue "2014-07-03 10:40:59" ],
        [ a alpaca:NameValuePair ;
            alpaca:pairName "events" ;
            alpaca:pairValue "[neo.core.event.Event(shape=(1,), dtype=float64, name=DigitalTrialEvents, description=Trial events of the digital input port), neo.core.event.Event(shape=(1,), dtype=float64, name=TrialEvents, description=All trial events (digital and analog))]" ],
        [ a alpaca:NameValuePair ;
            alpaca:pairName "analogsignals" ;
            alpaca:pairValue "[neo.core.analogsignal.AnalogSignal(t_start=794.6849 s, t_stop=795.1849 s, shape=(500, 96), dtype=float32, name=NeuralTimeSeriesDownsampled, description=Downsampled continuous neuronal recordings, where the downsampling was performed on-line by the recording system), neo.core.analogsignal.AnalogSignal(t_start=794.6850000000001 s, t_stop=795.1850000000001 s, shape=(500, 6), dtype=float32, name=BehaviourTimeSeries, description=AnalogSignal from  nsx2), neo.core.analogsignal.AnalogSignal(t_start=794.6849000000001 s, t_stop=795.1849000000001 s, shape=(15000, 96), dtype=float32, name=NeuralTimeSeriesRaw, description=Continuous raw neuronal recordings sampled at high resolution)]" ],
        [ a alpaca:NameValuePair ;
            alpaca:pairName "irregularlysampledsignals" ;
            alpaca:pairValue "[]" ],
        [ a alpaca:NameValuePair ;
            alpaca:pairName "spiketrains" ;
            alpaca:pairValue "neo.core.spiketrainlist.SpikeTrainList(t_start=794.6849 s, t_stop=795.1849 s)" ],
        [ a alpaca:NameValuePair ;
            alpaca:pairName "epochs" ;
            alpaca:pairValue "[]" ],
        [ a alpaca:NameValuePair ;
            alpaca:pairName "index" ;
            alpaca:pairValue "None" ],
        [ a alpaca:NameValuePair ;
            alpaca:pairName "block" ;
            alpaca:pairValue "builtins.NoneType()" ],
        [ a alpaca:NameValuePair ;
            alpaca:pairName "t_stop" ;
            alpaca:pairValue "795.1850000000001 s" ],
        [ a alpaca:NameValuePair ;
            alpaca:pairName "imagesequences" ;
            alpaca:pairValue "[]" ],
        [ a alpaca:NameValuePair ;
            alpaca:pairName "description" ;
            alpaca:pairValue "Segment containing data from t_start to t_stop" ],
        [ a alpaca:NameValuePair ;
            alpaca:pairName "file_origin" ;
            alpaca:pairValue "None" ],
        [ a alpaca:NameValuePair ;
            alpaca:pairName "file_datetime" ;
            alpaca:pairValue "None" ] ;
    alpaca:hashSource "joblib_SHA1" ;
    prov:hadMember <urn:fz-juelich.de:alpaca:object:Python:builtins.list:0b29b3a278b606e6732af5b94fd3da638db6df61> ;
    prov:wasAttributedTo <urn:fz-juelich.de:alpaca:script:Python:psd_by_trial_type.py:0eedeb8648a461ffc83d28d628c65800b233c6d9330978f78bc5ee188074d746#48c84fbd-d629-45f4-91ac-2cbf03048cf5> ;
    prov:wasDerivedFrom <urn:fz-juelich.de:alpaca:object:Python:neo.core.epoch.Epoch:aa51df2499ecba25fb894ac8dc998f7a043103e1>,
        <urn:fz-juelich.de:alpaca:object:Python:neo.core.segment.Segment:a29262a7479ff4673f2d7fa2e76ecb5c12cc57df> ;
    prov:wasGeneratedBy <urn:fz-juelich.de:alpaca:function_execution:Python:0eedeb8648a461ffc83d28d628c65800b233c6d9330978f78bc5ee188074d746:48c84fbd-d629-45f4-91ac-2cbf03048cf5:neo.utils.misc.cut_segment_by_epoch#85b70906-ee30-4a26-9e19-dbdc909518b0> .

<urn:fz-juelich.de:alpaca:object:Python:neo.core.segment.Segment:5d1b073cefc3b17531b1af89311cf48d1adf2e09> a alpaca:DataObjectEntity ;
    alpaca:hasAnnotation [ a alpaca:NameValuePair ;
            alpaca:pairName "condition" ;
            alpaca:pairValue "1" ],
        [ a alpaca:NameValuePair ;
            alpaca:pairName "belongs_to_trialtype" ;
            alpaca:pairValue "SGLF" ],
        [ a alpaca:NameValuePair ;
            alpaca:pairName "id" ;
            alpaca:pairValue "" ],
        [ a alpaca:NameValuePair ;
            alpaca:pairName "trial_event_labels" ;
            alpaca:pairValue "CUE-OFF" ],
        [ a alpaca:NameValuePair ;
            alpaca:pairName "trial_id" ;
            alpaca:pairValue "5" ],
        [ a alpaca:NameValuePair ;
            alpaca:pairName "trial_reject_HFC" ;
            alpaca:pairValue "False" ],
        [ a alpaca:NameValuePair ;
            alpaca:pairName "trial_timestamp_id" ;
            alpaca:pairValue "750801" ],
        [ a alpaca:NameValuePair ;
            alpaca:pairName "trial_reject_LFC" ;
            alpaca:pairValue "False" ],
        [ a alpaca:NameValuePair ;
            alpaca:pairName "performance_in_trial_str" ;
            alpaca:pairValue "correct_trial" ],
        [ a alpaca:NameValuePair ;
            alpaca:pairName "performance_in_trial" ;
            alpaca:pairValue "255" ],
        [ a alpaca:NameValuePair ;
            alpaca:pairName "trial_reject_IFC" ;
            alpaca:pairValue "False" ] ;
    alpaca:hasAttribute [ a alpaca:NameValuePair ;
            alpaca:pairName "t_stop" ;
            alpaca:pairValue "26.632 s" ],
        [ a alpaca:NameValuePair ;
            alpaca:pairName "rec_datetime" ;
            alpaca:pairValue "2014-07-03 10:40:59" ],
        [ a alpaca:NameValuePair ;
            alpaca:pairName "file_origin" ;
            alpaca:pairValue "None" ],
        [ a alpaca:NameValuePair ;
            alpaca:pairName "spiketrains" ;
            alpaca:pairValue "neo.core.spiketrainlist.SpikeTrainList(t_start=26.132 s, t_stop=26.632 s)" ],
        [ a alpaca:NameValuePair ;
            alpaca:pairName "name" ;
            alpaca:pairValue "Segment 0" ],
        [ a alpaca:NameValuePair ;
            alpaca:pairName "events" ;
            alpaca:pairValue "[neo.core.event.Event(shape=(1,), dtype=float64, name=DigitalTrialEvents, description=Trial events of the digital input port), neo.core.event.Event(shape=(1,), dtype=float64, name=TrialEvents, description=All trial events (digital and analog))]" ],
        [ a alpaca:NameValuePair ;
            alpaca:pairName "analogsignals" ;
            alpaca:pairValue "[neo.core.analogsignal.AnalogSignal(t_start=26.1319 s, t_stop=26.6319 s, shape=(500, 96), dtype=float32, name=NeuralTimeSeriesDownsampled, description=Downsampled continuous neuronal recordings, where the downsampling was performed on-line by the recording system), neo.core.analogsignal.AnalogSignal(t_start=26.132 s, t_stop=26.632 s, shape=(500, 6), dtype=float32, name=BehaviourTimeSeries, description=AnalogSignal from  nsx2), neo.core.analogsignal.AnalogSignal(t_start=26.131999999999998 s, t_stop=26.631999999999998 s, shape=(15000, 96), dtype=float32, name=NeuralTimeSeriesRaw, description=Continuous raw neuronal recordings sampled at high resolution)]" ],
        [ a alpaca:NameValuePair ;
            alpaca:pairName "irregularlysampledsignals" ;
            alpaca:pairValue "[]" ],
        [ a alpaca:NameValuePair ;
            alpaca:pairName "epochs" ;
            alpaca:pairValue "[]" ],
        [ a alpaca:NameValuePair ;
            alpaca:pairName "block" ;
            alpaca:pairValue "builtins.NoneType()" ],
        [ a alpaca:NameValuePair ;
            alpaca:pairName "t_start" ;
            alpaca:pairValue "26.1319 s" ],
        [ a alpaca:NameValuePair ;
            alpaca:pairName "index" ;
            alpaca:pairValue "None" ],
        [ a alpaca:NameValuePair ;
            alpaca:pairName "description" ;
            alpaca:pairValue "Segment containing data from t_start to t_stop" ],
        [ a alpaca:NameValuePair ;
            alpaca:pairName "imagesequences" ;
            alpaca:pairValue "[]" ],
        [ a alpaca:NameValuePair ;
            alpaca:pairName "file_datetime" ;
            alpaca:pairValue "None" ] ;
    alpaca:hashSource "joblib_SHA1" ;
    prov:hadMember <urn:fz-juelich.de:alpaca:object:Python:builtins.list:612988b5b34ade999d6d115fbb78784d2a524e1c> ;
    prov:wasAttributedTo <urn:fz-juelich.de:alpaca:script:Python:psd_by_trial_type.py:0eedeb8648a461ffc83d28d628c65800b233c6d9330978f78bc5ee188074d746#48c84fbd-d629-45f4-91ac-2cbf03048cf5> ;
    prov:wasDerivedFrom <urn:fz-juelich.de:alpaca:object:Python:neo.core.epoch.Epoch:aa51df2499ecba25fb894ac8dc998f7a043103e1>,
        <urn:fz-juelich.de:alpaca:object:Python:neo.core.segment.Segment:a29262a7479ff4673f2d7fa2e76ecb5c12cc57df> ;
    prov:wasGeneratedBy <urn:fz-juelich.de:alpaca:function_execution:Python:0eedeb8648a461ffc83d28d628c65800b233c6d9330978f78bc5ee188074d746:48c84fbd-d629-45f4-91ac-2cbf03048cf5:neo.utils.misc.cut_segment_by_epoch#85b70906-ee30-4a26-9e19-dbdc909518b0> .

<urn:fz-juelich.de:alpaca:object:Python:neo.core.segment.Segment:5e34b75faff2d36acdd89b8b2f0e0ca64b7c4e06> a alpaca:DataObjectEntity ;
    alpaca:hasAnnotation [ a alpaca:NameValuePair ;
            alpaca:pairName "trial_event_labels" ;
            alpaca:pairValue "CUE-OFF" ],
        [ a alpaca:NameValuePair ;
            alpaca:pairName "belongs_to_trialtype" ;
            alpaca:pairValue "PGHF" ],
        [ a alpaca:NameValuePair ;
            alpaca:pairName "performance_in_trial" ;
            alpaca:pairValue "255" ],
        [ a alpaca:NameValuePair ;
            alpaca:pairName "condition" ;
            alpaca:pairValue "1" ],
        [ a alpaca:NameValuePair ;
            alpaca:pairName "trial_reject_IFC" ;
            alpaca:pairValue "False" ],
        [ a alpaca:NameValuePair ;
            alpaca:pairName "id" ;
            alpaca:pairValue "" ],
        [ a alpaca:NameValuePair ;
            alpaca:pairName "trial_timestamp_id" ;
            alpaca:pairValue "4955891" ],
        [ a alpaca:NameValuePair ;
            alpaca:pairName "trial_reject_HFC" ;
            alpaca:pairValue "False" ],
        [ a alpaca:NameValuePair ;
            alpaca:pairName "trial_id" ;
            alpaca:pairValue "28" ],
        [ a alpaca:NameValuePair ;
            alpaca:pairName "trial_reject_LFC" ;
            alpaca:pairValue "False" ],
        [ a alpaca:NameValuePair ;
            alpaca:pairName "performance_in_trial_str" ;
            alpaca:pairValue "correct_trial" ] ;
    alpaca:hasAttribute [ a alpaca:NameValuePair ;
            alpaca:pairName "block" ;
            alpaca:pairValue "builtins.NoneType()" ],
        [ a alpaca:NameValuePair ;
            alpaca:pairName "t_start" ;
            alpaca:pairValue "166.30173333333335 s" ],
        [ a alpaca:NameValuePair ;
            alpaca:pairName "file_datetime" ;
            alpaca:pairValue "None" ],
        [ a alpaca:NameValuePair ;
            alpaca:pairName "t_stop" ;
            alpaca:pairValue "166.802 s" ],
        [ a alpaca:NameValuePair ;
            alpaca:pairName "description" ;
            alpaca:pairValue "Segment containing data from t_start to t_stop" ],
        [ a alpaca:NameValuePair ;
            alpaca:pairName "events" ;
            alpaca:pairValue "[neo.core.event.Event(shape=(1,), dtype=float64, name=DigitalTrialEvents, description=Trial events of the digital input port), neo.core.event.Event(shape=(1,), dtype=float64, name=TrialEvents, description=All trial events (digital and analog))]" ],
        [ a alpaca:NameValuePair ;
            alpaca:pairName "spiketrains" ;
            alpaca:pairValue "neo.core.spiketrainlist.SpikeTrainList(t_start=166.30173333333335 s, t_stop=166.80173333333335 s)" ],
        [ a alpaca:NameValuePair ;
            alpaca:pairName "index" ;
            alpaca:pairValue "None" ],
        [ a alpaca:NameValuePair ;
            alpaca:pairName "analogsignals" ;
            alpaca:pairValue "[neo.core.analogsignal.AnalogSignal(t_start=166.3019 s, t_stop=166.8019 s, shape=(500, 96), dtype=float32, name=NeuralTimeSeriesDownsampled, description=Downsampled continuous neuronal recordings, where the downsampling was performed on-line by the recording system), neo.core.analogsignal.AnalogSignal(t_start=166.302 s, t_stop=166.802 s, shape=(500, 6), dtype=float32, name=BehaviourTimeSeries, description=AnalogSignal from  nsx2), neo.core.analogsignal.AnalogSignal(t_start=166.30173333333335 s, t_stop=166.80173333333335 s, shape=(15000, 96), dtype=float32, name=NeuralTimeSeriesRaw, description=Continuous raw neuronal recordings sampled at high resolution)]" ],
        [ a alpaca:NameValuePair ;
            alpaca:pairName "name" ;
            alpaca:pairValue "Segment 0" ],
        [ a alpaca:NameValuePair ;
            alpaca:pairName "imagesequences" ;
            alpaca:pairValue "[]" ],
        [ a alpaca:NameValuePair ;
            alpaca:pairName "epochs" ;
            alpaca:pairValue "[]" ],
        [ a alpaca:NameValuePair ;
            alpaca:pairName "irregularlysampledsignals" ;
            alpaca:pairValue "[]" ],
        [ a alpaca:NameValuePair ;
            alpaca:pairName "rec_datetime" ;
            alpaca:pairValue "2014-07-03 10:40:59" ],
        [ a alpaca:NameValuePair ;
            alpaca:pairName "file_origin" ;
            alpaca:pairValue "None" ] ;
    alpaca:hashSource "joblib_SHA1" ;
    prov:hadMember <urn:fz-juelich.de:alpaca:object:Python:builtins.list:a8f25129dbcad6c8f33b811a2a361c1fa95b2815> ;
    prov:wasAttributedTo <urn:fz-juelich.de:alpaca:script:Python:psd_by_trial_type.py:0eedeb8648a461ffc83d28d628c65800b233c6d9330978f78bc5ee188074d746#48c84fbd-d629-45f4-91ac-2cbf03048cf5> ;
    prov:wasDerivedFrom <urn:fz-juelich.de:alpaca:object:Python:neo.core.epoch.Epoch:63667c266462ba34ef5d0655953ea53c78e2c722>,
        <urn:fz-juelich.de:alpaca:object:Python:neo.core.segment.Segment:a29262a7479ff4673f2d7fa2e76ecb5c12cc57df> ;
    prov:wasGeneratedBy <urn:fz-juelich.de:alpaca:function_execution:Python:0eedeb8648a461ffc83d28d628c65800b233c6d9330978f78bc5ee188074d746:48c84fbd-d629-45f4-91ac-2cbf03048cf5:neo.utils.misc.cut_segment_by_epoch#7d6289dd-71f9-4e2b-ab86-7254199de2f1> .

<urn:fz-juelich.de:alpaca:object:Python:neo.core.segment.Segment:5e69724a1e0e65ad9dc71892e7065de55f17a8ee> a alpaca:DataObjectEntity ;
    alpaca:hasAnnotation [ a alpaca:NameValuePair ;
            alpaca:pairName "condition" ;
            alpaca:pairValue "1" ],
        [ a alpaca:NameValuePair ;
            alpaca:pairName "trial_reject_IFC" ;
            alpaca:pairValue "True" ],
        [ a alpaca:NameValuePair ;
            alpaca:pairName "trial_timestamp_id" ;
            alpaca:pairValue "4010611" ],
        [ a alpaca:NameValuePair ;
            alpaca:pairName "id" ;
            alpaca:pairValue "" ],
        [ a alpaca:NameValuePair ;
            alpaca:pairName "belongs_to_trialtype" ;
            alpaca:pairValue "PGHF" ],
        [ a alpaca:NameValuePair ;
            alpaca:pairName "trial_id" ;
            alpaca:pairValue "23" ],
        [ a alpaca:NameValuePair ;
            alpaca:pairName "performance_in_trial" ;
            alpaca:pairValue "255" ],
        [ a alpaca:NameValuePair ;
            alpaca:pairName "trial_reject_HFC" ;
            alpaca:pairValue "True" ],
        [ a alpaca:NameValuePair ;
            alpaca:pairName "trial_reject_LFC" ;
            alpaca:pairValue "False" ],
        [ a alpaca:NameValuePair ;
            alpaca:pairName "performance_in_trial_str" ;
            alpaca:pairValue "correct_trial" ],
        [ a alpaca:NameValuePair ;
            alpaca:pairName "trial_event_labels" ;
            alpaca:pairValue "CUE-OFF" ] ;
    alpaca:hasAttribute [ a alpaca:NameValuePair ;
            alpaca:pairName "spiketrains" ;
            alpaca:pairValue "neo.core.spiketrainlist.SpikeTrainList(t_start=134.79343333333333 s, t_stop=135.29343333333333 s)" ],
        [ a alpaca:NameValuePair ;
            alpaca:pairName "analogsignals" ;
            alpaca:pairValue "[neo.core.analogsignal.AnalogSignal(t_start=134.79389999999998 s, t_stop=135.29389999999998 s, shape=(500, 96), dtype=float32, name=NeuralTimeSeriesDownsampled, description=Downsampled continuous neuronal recordings, where the downsampling was performed on-line by the recording system), neo.core.analogsignal.AnalogSignal(t_start=134.793 s, t_stop=135.293 s, shape=(500, 6), dtype=float32, name=BehaviourTimeSeries, description=AnalogSignal from  nsx2), neo.core.analogsignal.AnalogSignal(t_start=134.79343333333335 s, t_stop=135.29343333333335 s, shape=(15000, 96), dtype=float32, name=NeuralTimeSeriesRaw, description=Continuous raw neuronal recordings sampled at high resolution)]" ],
        [ a alpaca:NameValuePair ;
            alpaca:pairName "name" ;
            alpaca:pairValue "Segment 0" ],
        [ a alpaca:NameValuePair ;
            alpaca:pairName "irregularlysampledsignals" ;
            alpaca:pairValue "[]" ],
        [ a alpaca:NameValuePair ;
            alpaca:pairName "description" ;
            alpaca:pairValue "Segment containing data from t_start to t_stop" ],
        [ a alpaca:NameValuePair ;
            alpaca:pairName "events" ;
            alpaca:pairValue "[neo.core.event.Event(shape=(1,), dtype=float64, name=DigitalTrialEvents, description=Trial events of the digital input port), neo.core.event.Event(shape=(1,), dtype=float64, name=TrialEvents, description=All trial events (digital and analog))]" ],
        [ a alpaca:NameValuePair ;
            alpaca:pairName "epochs" ;
            alpaca:pairValue "[]" ],
        [ a alpaca:NameValuePair ;
            alpaca:pairName "t_stop" ;
            alpaca:pairValue "135.29389999999998 s" ],
        [ a alpaca:NameValuePair ;
            alpaca:pairName "file_datetime" ;
            alpaca:pairValue "None" ],
        [ a alpaca:NameValuePair ;
            alpaca:pairName "file_origin" ;
            alpaca:pairValue "None" ],
        [ a alpaca:NameValuePair ;
            alpaca:pairName "t_start" ;
            alpaca:pairValue "134.793 s" ],
        [ a alpaca:NameValuePair ;
            alpaca:pairName "imagesequences" ;
            alpaca:pairValue "[]" ],
        [ a alpaca:NameValuePair ;
            alpaca:pairName "block" ;
            alpaca:pairValue "builtins.NoneType()" ],
        [ a alpaca:NameValuePair ;
            alpaca:pairName "rec_datetime" ;
            alpaca:pairValue "2014-07-03 10:40:59" ],
        [ a alpaca:NameValuePair ;
            alpaca:pairName "index" ;
            alpaca:pairValue "None" ] ;
    alpaca:hashSource "joblib_SHA1" ;
    prov:hadMember <urn:fz-juelich.de:alpaca:object:Python:builtins.list:21b6aadd8dac3a4b05688d0a1ee742da6abfbe6f> ;
    prov:wasAttributedTo <urn:fz-juelich.de:alpaca:script:Python:psd_by_trial_type.py:0eedeb8648a461ffc83d28d628c65800b233c6d9330978f78bc5ee188074d746#48c84fbd-d629-45f4-91ac-2cbf03048cf5> ;
    prov:wasDerivedFrom <urn:fz-juelich.de:alpaca:object:Python:neo.core.epoch.Epoch:63667c266462ba34ef5d0655953ea53c78e2c722>,
        <urn:fz-juelich.de:alpaca:object:Python:neo.core.segment.Segment:a29262a7479ff4673f2d7fa2e76ecb5c12cc57df> ;
    prov:wasGeneratedBy <urn:fz-juelich.de:alpaca:function_execution:Python:0eedeb8648a461ffc83d28d628c65800b233c6d9330978f78bc5ee188074d746:48c84fbd-d629-45f4-91ac-2cbf03048cf5:neo.utils.misc.cut_segment_by_epoch#7d6289dd-71f9-4e2b-ab86-7254199de2f1> .

<urn:fz-juelich.de:alpaca:object:Python:neo.core.segment.Segment:6396c3828821cd39bfe340866f413b988d8b0479> a alpaca:DataObjectEntity ;
    alpaca:hasAnnotation [ a alpaca:NameValuePair ;
            alpaca:pairName "performance_in_trial_str" ;
            alpaca:pairValue "correct_trial" ],
        [ a alpaca:NameValuePair ;
            alpaca:pairName "trial_reject_HFC" ;
            alpaca:pairValue "False" ],
        [ a alpaca:NameValuePair ;
            alpaca:pairName "performance_in_trial" ;
            alpaca:pairValue "255" ],
        [ a alpaca:NameValuePair ;
            alpaca:pairName "trial_timestamp_id" ;
            alpaca:pairValue "7995894" ],
        [ a alpaca:NameValuePair ;
            alpaca:pairName "trial_reject_IFC" ;
            alpaca:pairValue "False" ],
        [ a alpaca:NameValuePair ;
            alpaca:pairName "trial_event_labels" ;
            alpaca:pairValue "CUE-OFF" ],
        [ a alpaca:NameValuePair ;
            alpaca:pairName "condition" ;
            alpaca:pairValue "1" ],
        [ a alpaca:NameValuePair ;
            alpaca:pairName "belongs_to_trialtype" ;
            alpaca:pairValue "PGLF" ],
        [ a alpaca:NameValuePair ;
            alpaca:pairName "trial_id" ;
            alpaca:pairValue "44" ],
        [ a alpaca:NameValuePair ;
            alpaca:pairName "id" ;
            alpaca:pairValue "" ],
        [ a alpaca:NameValuePair ;
            alpaca:pairName "trial_reject_LFC" ;
            alpaca:pairValue "False" ] ;
    alpaca:hasAttribute [ a alpaca:NameValuePair ;
            alpaca:pairName "file_datetime" ;
            alpaca:pairValue "None" ],
        [ a alpaca:NameValuePair ;
            alpaca:pairName "irregularlysampledsignals" ;
            alpaca:pairValue "[]" ],
        [ a alpaca:NameValuePair ;
            alpaca:pairName "index" ;
            alpaca:pairValue "None" ],
        [ a alpaca:NameValuePair ;
            alpaca:pairName "name" ;
            alpaca:pairValue "Segment 0" ],
        [ a alpaca:NameValuePair ;
            alpaca:pairName "spiketrains" ;
            alpaca:pairValue "neo.core.spiketrainlist.SpikeTrainList(t_start=267.6351666666667 s, t_stop=268.1351666666667 s)" ],
        [ a alpaca:NameValuePair ;
            alpaca:pairName "block" ;
            alpaca:pairValue "builtins.NoneType()" ],
        [ a alpaca:NameValuePair ;
            alpaca:pairName "analogsignals" ;
            alpaca:pairValue "[neo.core.analogsignal.AnalogSignal(t_start=267.6349 s, t_stop=268.1349 s, shape=(500, 96), dtype=float32, name=NeuralTimeSeriesDownsampled, description=Downsampled continuous neuronal recordings, where the downsampling was performed on-line by the recording system), neo.core.analogsignal.AnalogSignal(t_start=267.635 s, t_stop=268.135 s, shape=(500, 6), dtype=float32, name=BehaviourTimeSeries, description=AnalogSignal from  nsx2), neo.core.analogsignal.AnalogSignal(t_start=267.63516666666663 s, t_stop=268.13516666666663 s, shape=(15000, 96), dtype=float32, name=NeuralTimeSeriesRaw, description=Continuous raw neuronal recordings sampled at high resolution)]" ],
        [ a alpaca:NameValuePair ;
            alpaca:pairName "description" ;
            alpaca:pairValue "Segment containing data from t_start to t_stop" ],
        [ a alpaca:NameValuePair ;
            alpaca:pairName "rec_datetime" ;
            alpaca:pairValue "2014-07-03 10:40:59" ],
        [ a alpaca:NameValuePair ;
            alpaca:pairName "t_start" ;
            alpaca:pairValue "267.6349 s" ],
        [ a alpaca:NameValuePair ;
            alpaca:pairName "imagesequences" ;
            alpaca:pairValue "[]" ],
        [ a alpaca:NameValuePair ;
            alpaca:pairName "epochs" ;
            alpaca:pairValue "[]" ],
        [ a alpaca:NameValuePair ;
            alpaca:pairName "events" ;
            alpaca:pairValue "[neo.core.event.Event(shape=(1,), dtype=float64, name=DigitalTrialEvents, description=Trial events of the digital input port), neo.core.event.Event(shape=(1,), dtype=float64, name=TrialEvents, description=All trial events (digital and analog))]" ],
        [ a alpaca:NameValuePair ;
            alpaca:pairName "t_stop" ;
            alpaca:pairValue "268.1351666666667 s" ],
        [ a alpaca:NameValuePair ;
            alpaca:pairName "file_origin" ;
            alpaca:pairValue "None" ] ;
    alpaca:hashSource "joblib_SHA1" ;
    prov:hadMember <urn:fz-juelich.de:alpaca:object:Python:builtins.list:cebb24184b4db037973856d45164b300e76722d6> ;
    prov:wasAttributedTo <urn:fz-juelich.de:alpaca:script:Python:psd_by_trial_type.py:0eedeb8648a461ffc83d28d628c65800b233c6d9330978f78bc5ee188074d746#48c84fbd-d629-45f4-91ac-2cbf03048cf5> ;
    prov:wasDerivedFrom <urn:fz-juelich.de:alpaca:object:Python:neo.core.epoch.Epoch:ac8784869abc536e72d40cd7d605d1dec34824c5>,
        <urn:fz-juelich.de:alpaca:object:Python:neo.core.segment.Segment:a29262a7479ff4673f2d7fa2e76ecb5c12cc57df> ;
    prov:wasGeneratedBy <urn:fz-juelich.de:alpaca:function_execution:Python:0eedeb8648a461ffc83d28d628c65800b233c6d9330978f78bc5ee188074d746:48c84fbd-d629-45f4-91ac-2cbf03048cf5:neo.utils.misc.cut_segment_by_epoch#b904db91-1eb9-4a4c-a320-bb9f1d1ea33d> .

<urn:fz-juelich.de:alpaca:object:Python:neo.core.segment.Segment:63b22b671e0367fe739ae0382781878aa910f4c1> a alpaca:DataObjectEntity ;
    alpaca:hasAnnotation [ a alpaca:NameValuePair ;
            alpaca:pairName "condition" ;
            alpaca:pairValue "1" ],
        [ a alpaca:NameValuePair ;
            alpaca:pairName "performance_in_trial_str" ;
            alpaca:pairValue "correct_trial" ],
        [ a alpaca:NameValuePair ;
            alpaca:pairName "belongs_to_trialtype" ;
            alpaca:pairValue "SGHF" ],
        [ a alpaca:NameValuePair ;
            alpaca:pairName "trial_reject_IFC" ;
            alpaca:pairValue "False" ],
        [ a alpaca:NameValuePair ;
            alpaca:pairName "performance_in_trial" ;
            alpaca:pairValue "255" ],
        [ a alpaca:NameValuePair ;
            alpaca:pairName "trial_event_labels" ;
            alpaca:pairValue "CUE-OFF" ],
        [ a alpaca:NameValuePair ;
            alpaca:pairName "id" ;
            alpaca:pairValue "" ],
        [ a alpaca:NameValuePair ;
            alpaca:pairName "trial_id" ;
            alpaca:pairValue "65" ],
        [ a alpaca:NameValuePair ;
            alpaca:pairName "trial_timestamp_id" ;
            alpaca:pairValue "11896041" ],
        [ a alpaca:NameValuePair ;
            alpaca:pairName "trial_reject_HFC" ;
            alpaca:pairValue "False" ],
        [ a alpaca:NameValuePair ;
            alpaca:pairName "trial_reject_LFC" ;
            alpaca:pairValue "False" ] ;
    alpaca:hasAttribute [ a alpaca:NameValuePair ;
            alpaca:pairName "file_datetime" ;
            alpaca:pairValue "None" ],
        [ a alpaca:NameValuePair ;
            alpaca:pairName "index" ;
            alpaca:pairValue "None" ],
        [ a alpaca:NameValuePair ;
            alpaca:pairName "description" ;
            alpaca:pairValue "Segment containing data from t_start to t_stop" ],
        [ a alpaca:NameValuePair ;
            alpaca:pairName "block" ;
            alpaca:pairValue "builtins.NoneType()" ],
        [ a alpaca:NameValuePair ;
            alpaca:pairName "t_stop" ;
            alpaca:pairValue "398.14003333333335 s" ],
        [ a alpaca:NameValuePair ;
            alpaca:pairName "t_start" ;
            alpaca:pairValue "397.6399 s" ],
        [ a alpaca:NameValuePair ;
            alpaca:pairName "spiketrains" ;
            alpaca:pairValue "neo.core.spiketrainlist.SpikeTrainList(t_start=397.64003333333335 s, t_stop=398.14003333333335 s)" ],
        [ a alpaca:NameValuePair ;
            alpaca:pairName "epochs" ;
            alpaca:pairValue "[]" ],
        [ a alpaca:NameValuePair ;
            alpaca:pairName "events" ;
            alpaca:pairValue "[neo.core.event.Event(shape=(1,), dtype=float64, name=DigitalTrialEvents, description=Trial events of the digital input port), neo.core.event.Event(shape=(1,), dtype=float64, name=TrialEvents, description=All trial events (digital and analog))]" ],
        [ a alpaca:NameValuePair ;
            alpaca:pairName "analogsignals" ;
            alpaca:pairValue "[neo.core.analogsignal.AnalogSignal(t_start=397.6399 s, t_stop=398.1399 s, shape=(500, 96), dtype=float32, name=NeuralTimeSeriesDownsampled, description=Downsampled continuous neuronal recordings, where the downsampling was performed on-line by the recording system), neo.core.analogsignal.AnalogSignal(t_start=397.64 s, t_stop=398.14 s, shape=(500, 6), dtype=float32, name=BehaviourTimeSeries, description=AnalogSignal from  nsx2), neo.core.analogsignal.AnalogSignal(t_start=397.64003333333335 s, t_stop=398.14003333333335 s, shape=(15000, 96), dtype=float32, name=NeuralTimeSeriesRaw, description=Continuous raw neuronal recordings sampled at high resolution)]" ],
        [ a alpaca:NameValuePair ;
            alpaca:pairName "file_origin" ;
            alpaca:pairValue "None" ],
        [ a alpaca:NameValuePair ;
            alpaca:pairName "rec_datetime" ;
            alpaca:pairValue "2014-07-03 10:40:59" ],
        [ a alpaca:NameValuePair ;
            alpaca:pairName "irregularlysampledsignals" ;
            alpaca:pairValue "[]" ],
        [ a alpaca:NameValuePair ;
            alpaca:pairName "name" ;
            alpaca:pairValue "Segment 0" ],
        [ a alpaca:NameValuePair ;
            alpaca:pairName "imagesequences" ;
            alpaca:pairValue "[]" ] ;
    alpaca:hashSource "joblib_SHA1" ;
    prov:hadMember <urn:fz-juelich.de:alpaca:object:Python:builtins.list:3823515e53b19c4f304636f892b819f89c32395d> ;
    prov:wasAttributedTo <urn:fz-juelich.de:alpaca:script:Python:psd_by_trial_type.py:0eedeb8648a461ffc83d28d628c65800b233c6d9330978f78bc5ee188074d746#48c84fbd-d629-45f4-91ac-2cbf03048cf5> ;
    prov:wasDerivedFrom <urn:fz-juelich.de:alpaca:object:Python:neo.core.epoch.Epoch:95ada5cc7690d47837b7fbc1b7a7977592f4d9b8>,
        <urn:fz-juelich.de:alpaca:object:Python:neo.core.segment.Segment:a29262a7479ff4673f2d7fa2e76ecb5c12cc57df> ;
    prov:wasGeneratedBy <urn:fz-juelich.de:alpaca:function_execution:Python:0eedeb8648a461ffc83d28d628c65800b233c6d9330978f78bc5ee188074d746:48c84fbd-d629-45f4-91ac-2cbf03048cf5:neo.utils.misc.cut_segment_by_epoch#2b944451-0995-4de6-835e-9489eb3dc800> .

<urn:fz-juelich.de:alpaca:object:Python:neo.core.segment.Segment:64024adc28e8b388c4b393acf00dac8b7de28f3f> a alpaca:DataObjectEntity ;
    alpaca:hasAnnotation [ a alpaca:NameValuePair ;
            alpaca:pairName "performance_in_trial_str" ;
            alpaca:pairValue "correct_trial" ],
        [ a alpaca:NameValuePair ;
            alpaca:pairName "condition" ;
            alpaca:pairValue "1" ],
        [ a alpaca:NameValuePair ;
            alpaca:pairName "trial_timestamp_id" ;
            alpaca:pairValue "4780322" ],
        [ a alpaca:NameValuePair ;
            alpaca:pairName "trial_event_labels" ;
            alpaca:pairValue "CUE-OFF" ],
        [ a alpaca:NameValuePair ;
            alpaca:pairName "trial_reject_LFC" ;
            alpaca:pairValue "False" ],
        [ a alpaca:NameValuePair ;
            alpaca:pairName "trial_reject_IFC" ;
            alpaca:pairValue "False" ],
        [ a alpaca:NameValuePair ;
            alpaca:pairName "trial_reject_HFC" ;
            alpaca:pairValue "False" ],
        [ a alpaca:NameValuePair ;
            alpaca:pairName "performance_in_trial" ;
            alpaca:pairValue "255" ],
        [ a alpaca:NameValuePair ;
            alpaca:pairName "id" ;
            alpaca:pairValue "" ],
        [ a alpaca:NameValuePair ;
            alpaca:pairName "belongs_to_trialtype" ;
            alpaca:pairValue "SGLF" ],
        [ a alpaca:NameValuePair ;
            alpaca:pairName "trial_id" ;
            alpaca:pairValue "27" ] ;
    alpaca:hasAttribute [ a alpaca:NameValuePair ;
            alpaca:pairName "index" ;
            alpaca:pairValue "None" ],
        [ a alpaca:NameValuePair ;
            alpaca:pairName "spiketrains" ;
            alpaca:pairValue "neo.core.spiketrainlist.SpikeTrainList(t_start=160.4483 s, t_stop=160.9483 s)" ],
        [ a alpaca:NameValuePair ;
            alpaca:pairName "name" ;
            alpaca:pairValue "Segment 0" ],
        [ a alpaca:NameValuePair ;
            alpaca:pairName "file_origin" ;
            alpaca:pairValue "None" ],
        [ a alpaca:NameValuePair ;
            alpaca:pairName "irregularlysampledsignals" ;
            alpaca:pairValue "[]" ],
        [ a alpaca:NameValuePair ;
            alpaca:pairName "analogsignals" ;
            alpaca:pairValue "[neo.core.analogsignal.AnalogSignal(t_start=160.4479 s, t_stop=160.9479 s, shape=(500, 96), dtype=float32, name=NeuralTimeSeriesDownsampled, description=Downsampled continuous neuronal recordings, where the downsampling was performed on-line by the recording system), neo.core.analogsignal.AnalogSignal(t_start=160.448 s, t_stop=160.948 s, shape=(500, 6), dtype=float32, name=BehaviourTimeSeries, description=AnalogSignal from  nsx2), neo.core.analogsignal.AnalogSignal(t_start=160.44830000000002 s, t_stop=160.94830000000002 s, shape=(15000, 96), dtype=float32, name=NeuralTimeSeriesRaw, description=Continuous raw neuronal recordings sampled at high resolution)]" ],
        [ a alpaca:NameValuePair ;
            alpaca:pairName "t_stop" ;
            alpaca:pairValue "160.94830000000002 s" ],
        [ a alpaca:NameValuePair ;
            alpaca:pairName "imagesequences" ;
            alpaca:pairValue "[]" ],
        [ a alpaca:NameValuePair ;
            alpaca:pairName "description" ;
            alpaca:pairValue "Segment containing data from t_start to t_stop" ],
        [ a alpaca:NameValuePair ;
            alpaca:pairName "block" ;
            alpaca:pairValue "builtins.NoneType()" ],
        [ a alpaca:NameValuePair ;
            alpaca:pairName "file_datetime" ;
            alpaca:pairValue "None" ],
        [ a alpaca:NameValuePair ;
            alpaca:pairName "events" ;
            alpaca:pairValue "[neo.core.event.Event(shape=(1,), dtype=float64, name=DigitalTrialEvents, description=Trial events of the digital input port), neo.core.event.Event(shape=(1,), dtype=float64, name=TrialEvents, description=All trial events (digital and analog))]" ],
        [ a alpaca:NameValuePair ;
            alpaca:pairName "t_start" ;
            alpaca:pairValue "160.4479 s" ],
        [ a alpaca:NameValuePair ;
            alpaca:pairName "rec_datetime" ;
            alpaca:pairValue "2014-07-03 10:40:59" ],
        [ a alpaca:NameValuePair ;
            alpaca:pairName "epochs" ;
            alpaca:pairValue "[]" ] ;
    alpaca:hashSource "joblib_SHA1" ;
    prov:hadMember <urn:fz-juelich.de:alpaca:object:Python:builtins.list:701f2a92375e01053d16a7c00eea83bcc1af6132> ;
    prov:wasAttributedTo <urn:fz-juelich.de:alpaca:script:Python:psd_by_trial_type.py:0eedeb8648a461ffc83d28d628c65800b233c6d9330978f78bc5ee188074d746#48c84fbd-d629-45f4-91ac-2cbf03048cf5> ;
    prov:wasDerivedFrom <urn:fz-juelich.de:alpaca:object:Python:neo.core.epoch.Epoch:aa51df2499ecba25fb894ac8dc998f7a043103e1>,
        <urn:fz-juelich.de:alpaca:object:Python:neo.core.segment.Segment:a29262a7479ff4673f2d7fa2e76ecb5c12cc57df> ;
    prov:wasGeneratedBy <urn:fz-juelich.de:alpaca:function_execution:Python:0eedeb8648a461ffc83d28d628c65800b233c6d9330978f78bc5ee188074d746:48c84fbd-d629-45f4-91ac-2cbf03048cf5:neo.utils.misc.cut_segment_by_epoch#85b70906-ee30-4a26-9e19-dbdc909518b0> .

<urn:fz-juelich.de:alpaca:object:Python:neo.core.segment.Segment:6566a6925a6936a74d3babc002aeec8fbf7d11b7> a alpaca:DataObjectEntity ;
    alpaca:hasAnnotation [ a alpaca:NameValuePair ;
            alpaca:pairName "performance_in_trial_str" ;
            alpaca:pairValue "correct_trial" ],
        [ a alpaca:NameValuePair ;
            alpaca:pairName "belongs_to_trialtype" ;
            alpaca:pairValue "PGHF" ],
        [ a alpaca:NameValuePair ;
            alpaca:pairName "trial_reject_IFC" ;
            alpaca:pairValue "False" ],
        [ a alpaca:NameValuePair ;
            alpaca:pairName "trial_id" ;
            alpaca:pairValue "129" ],
        [ a alpaca:NameValuePair ;
            alpaca:pairName "id" ;
            alpaca:pairValue "" ],
        [ a alpaca:NameValuePair ;
            alpaca:pairName "trial_event_labels" ;
            alpaca:pairValue "CUE-OFF" ],
        [ a alpaca:NameValuePair ;
            alpaca:pairName "trial_reject_HFC" ;
            alpaca:pairValue "False" ],
        [ a alpaca:NameValuePair ;
            alpaca:pairName "trial_reject_LFC" ;
            alpaca:pairValue "False" ],
        [ a alpaca:NameValuePair ;
            alpaca:pairName "condition" ;
            alpaca:pairValue "1" ],
        [ a alpaca:NameValuePair ;
            alpaca:pairName "trial_timestamp_id" ;
            alpaca:pairValue "23990872" ],
        [ a alpaca:NameValuePair ;
            alpaca:pairName "performance_in_trial" ;
            alpaca:pairValue "255" ] ;
    alpaca:hasAttribute [ a alpaca:NameValuePair ;
            alpaca:pairName "description" ;
            alpaca:pairValue "Segment containing data from t_start to t_stop" ],
        [ a alpaca:NameValuePair ;
            alpaca:pairName "spiketrains" ;
            alpaca:pairValue "neo.core.spiketrainlist.SpikeTrainList(t_start=800.8 s, t_stop=801.3 s)" ],
        [ a alpaca:NameValuePair ;
            alpaca:pairName "t_start" ;
            alpaca:pairValue "800.7999 s" ],
        [ a alpaca:NameValuePair ;
            alpaca:pairName "irregularlysampledsignals" ;
            alpaca:pairValue "[]" ],
        [ a alpaca:NameValuePair ;
            alpaca:pairName "block" ;
            alpaca:pairValue "builtins.NoneType()" ],
        [ a alpaca:NameValuePair ;
            alpaca:pairName "name" ;
            alpaca:pairValue "Segment 0" ],
        [ a alpaca:NameValuePair ;
            alpaca:pairName "analogsignals" ;
            alpaca:pairValue "[neo.core.analogsignal.AnalogSignal(t_start=800.7999 s, t_stop=801.2999 s, shape=(500, 96), dtype=float32, name=NeuralTimeSeriesDownsampled, description=Downsampled continuous neuronal recordings, where the downsampling was performed on-line by the recording system), neo.core.analogsignal.AnalogSignal(t_start=800.8000000000001 s, t_stop=801.3000000000001 s, shape=(500, 6), dtype=float32, name=BehaviourTimeSeries, description=AnalogSignal from  nsx2), neo.core.analogsignal.AnalogSignal(t_start=800.8000000000001 s, t_stop=801.3000000000001 s, shape=(15000, 96), dtype=float32, name=NeuralTimeSeriesRaw, description=Continuous raw neuronal recordings sampled at high resolution)]" ],
        [ a alpaca:NameValuePair ;
            alpaca:pairName "index" ;
            alpaca:pairValue "None" ],
        [ a alpaca:NameValuePair ;
            alpaca:pairName "epochs" ;
            alpaca:pairValue "[]" ],
        [ a alpaca:NameValuePair ;
            alpaca:pairName "file_datetime" ;
            alpaca:pairValue "None" ],
        [ a alpaca:NameValuePair ;
            alpaca:pairName "rec_datetime" ;
            alpaca:pairValue "2014-07-03 10:40:59" ],
        [ a alpaca:NameValuePair ;
            alpaca:pairName "imagesequences" ;
            alpaca:pairValue "[]" ],
        [ a alpaca:NameValuePair ;
            alpaca:pairName "events" ;
            alpaca:pairValue "[neo.core.event.Event(shape=(1,), dtype=float64, name=DigitalTrialEvents, description=Trial events of the digital input port), neo.core.event.Event(shape=(1,), dtype=float64, name=TrialEvents, description=All trial events (digital and analog))]" ],
        [ a alpaca:NameValuePair ;
            alpaca:pairName "t_stop" ;
            alpaca:pairValue "801.3000000000001 s" ],
        [ a alpaca:NameValuePair ;
            alpaca:pairName "file_origin" ;
            alpaca:pairValue "None" ] ;
    alpaca:hashSource "joblib_SHA1" ;
    prov:hadMember <urn:fz-juelich.de:alpaca:object:Python:builtins.list:f3d9f4a29cb10cc709fc282d313c75cefc400017> ;
    prov:wasAttributedTo <urn:fz-juelich.de:alpaca:script:Python:psd_by_trial_type.py:0eedeb8648a461ffc83d28d628c65800b233c6d9330978f78bc5ee188074d746#48c84fbd-d629-45f4-91ac-2cbf03048cf5> ;
    prov:wasDerivedFrom <urn:fz-juelich.de:alpaca:object:Python:neo.core.epoch.Epoch:63667c266462ba34ef5d0655953ea53c78e2c722>,
        <urn:fz-juelich.de:alpaca:object:Python:neo.core.segment.Segment:a29262a7479ff4673f2d7fa2e76ecb5c12cc57df> ;
    prov:wasGeneratedBy <urn:fz-juelich.de:alpaca:function_execution:Python:0eedeb8648a461ffc83d28d628c65800b233c6d9330978f78bc5ee188074d746:48c84fbd-d629-45f4-91ac-2cbf03048cf5:neo.utils.misc.cut_segment_by_epoch#7d6289dd-71f9-4e2b-ab86-7254199de2f1> .

<urn:fz-juelich.de:alpaca:object:Python:neo.core.segment.Segment:65bc50e8b4d2f9ce8c1c78560d86116980a33151> a alpaca:DataObjectEntity ;
    alpaca:hasAnnotation [ a alpaca:NameValuePair ;
            alpaca:pairName "trial_reject_IFC" ;
            alpaca:pairValue "False" ],
        [ a alpaca:NameValuePair ;
            alpaca:pairName "trial_id" ;
            alpaca:pairValue "70" ],
        [ a alpaca:NameValuePair ;
            alpaca:pairName "condition" ;
            alpaca:pairValue "1" ],
        [ a alpaca:NameValuePair ;
            alpaca:pairName "trial_reject_HFC" ;
            alpaca:pairValue "False" ],
        [ a alpaca:NameValuePair ;
            alpaca:pairName "performance_in_trial" ;
            alpaca:pairValue "255" ],
        [ a alpaca:NameValuePair ;
            alpaca:pairName "performance_in_trial_str" ;
            alpaca:pairValue "correct_trial" ],
        [ a alpaca:NameValuePair ;
            alpaca:pairName "trial_reject_LFC" ;
            alpaca:pairValue "False" ],
        [ a alpaca:NameValuePair ;
            alpaca:pairName "trial_event_labels" ;
            alpaca:pairValue "CUE-OFF" ],
        [ a alpaca:NameValuePair ;
            alpaca:pairName "trial_timestamp_id" ;
            alpaca:pairValue "12874074" ],
        [ a alpaca:NameValuePair ;
            alpaca:pairName "id" ;
            alpaca:pairValue "" ],
        [ a alpaca:NameValuePair ;
            alpaca:pairName "belongs_to_trialtype" ;
            alpaca:pairValue "SGHF" ] ;
    alpaca:hasAttribute [ a alpaca:NameValuePair ;
            alpaca:pairName "spiketrains" ;
            alpaca:pairValue "neo.core.spiketrainlist.SpikeTrainList(t_start=430.2411333333333 s, t_stop=430.7411333333333 s)" ],
        [ a alpaca:NameValuePair ;
            alpaca:pairName "name" ;
            alpaca:pairValue "Segment 0" ],
        [ a alpaca:NameValuePair ;
            alpaca:pairName "t_start" ;
            alpaca:pairValue "430.2409 s" ],
        [ a alpaca:NameValuePair ;
            alpaca:pairName "epochs" ;
            alpaca:pairValue "[]" ],
        [ a alpaca:NameValuePair ;
            alpaca:pairName "index" ;
            alpaca:pairValue "None" ],
        [ a alpaca:NameValuePair ;
            alpaca:pairName "rec_datetime" ;
            alpaca:pairValue "2014-07-03 10:40:59" ],
        [ a alpaca:NameValuePair ;
            alpaca:pairName "file_datetime" ;
            alpaca:pairValue "None" ],
        [ a alpaca:NameValuePair ;
            alpaca:pairName "imagesequences" ;
            alpaca:pairValue "[]" ],
        [ a alpaca:NameValuePair ;
            alpaca:pairName "file_origin" ;
            alpaca:pairValue "None" ],
        [ a alpaca:NameValuePair ;
            alpaca:pairName "analogsignals" ;
            alpaca:pairValue "[neo.core.analogsignal.AnalogSignal(t_start=430.2409 s, t_stop=430.7409 s, shape=(500, 96), dtype=float32, name=NeuralTimeSeriesDownsampled, description=Downsampled continuous neuronal recordings, where the downsampling was performed on-line by the recording system), neo.core.analogsignal.AnalogSignal(t_start=430.241 s, t_stop=430.741 s, shape=(500, 6), dtype=float32, name=BehaviourTimeSeries, description=AnalogSignal from  nsx2), neo.core.analogsignal.AnalogSignal(t_start=430.2411333333333 s, t_stop=430.7411333333333 s, shape=(15000, 96), dtype=float32, name=NeuralTimeSeriesRaw, description=Continuous raw neuronal recordings sampled at high resolution)]" ],
        [ a alpaca:NameValuePair ;
            alpaca:pairName "description" ;
            alpaca:pairValue "Segment containing data from t_start to t_stop" ],
        [ a alpaca:NameValuePair ;
            alpaca:pairName "irregularlysampledsignals" ;
            alpaca:pairValue "[]" ],
        [ a alpaca:NameValuePair ;
            alpaca:pairName "block" ;
            alpaca:pairValue "builtins.NoneType()" ],
        [ a alpaca:NameValuePair ;
            alpaca:pairName "events" ;
            alpaca:pairValue "[neo.core.event.Event(shape=(1,), dtype=float64, name=DigitalTrialEvents, description=Trial events of the digital input port), neo.core.event.Event(shape=(1,), dtype=float64, name=TrialEvents, description=All trial events (digital and analog))]" ],
        [ a alpaca:NameValuePair ;
            alpaca:pairName "t_stop" ;
            alpaca:pairValue "430.7411333333333 s" ] ;
    alpaca:hashSource "joblib_SHA1" ;
    prov:hadMember <urn:fz-juelich.de:alpaca:object:Python:builtins.list:84c1bc86560c65ce6df16f3a3c3a4f1c80ae7fbc> ;
    prov:wasAttributedTo <urn:fz-juelich.de:alpaca:script:Python:psd_by_trial_type.py:0eedeb8648a461ffc83d28d628c65800b233c6d9330978f78bc5ee188074d746#48c84fbd-d629-45f4-91ac-2cbf03048cf5> ;
    prov:wasDerivedFrom <urn:fz-juelich.de:alpaca:object:Python:neo.core.epoch.Epoch:95ada5cc7690d47837b7fbc1b7a7977592f4d9b8>,
        <urn:fz-juelich.de:alpaca:object:Python:neo.core.segment.Segment:a29262a7479ff4673f2d7fa2e76ecb5c12cc57df> ;
    prov:wasGeneratedBy <urn:fz-juelich.de:alpaca:function_execution:Python:0eedeb8648a461ffc83d28d628c65800b233c6d9330978f78bc5ee188074d746:48c84fbd-d629-45f4-91ac-2cbf03048cf5:neo.utils.misc.cut_segment_by_epoch#2b944451-0995-4de6-835e-9489eb3dc800> .

<urn:fz-juelich.de:alpaca:object:Python:neo.core.segment.Segment:65fd3f289e6e45c64c7c27aecc3b4905d1a12d18> a alpaca:DataObjectEntity ;
    alpaca:hasAnnotation [ a alpaca:NameValuePair ;
            alpaca:pairName "trial_reject_HFC" ;
            alpaca:pairValue "False" ],
        [ a alpaca:NameValuePair ;
            alpaca:pairName "trial_event_labels" ;
            alpaca:pairValue "CUE-OFF" ],
        [ a alpaca:NameValuePair ;
            alpaca:pairName "trial_reject_LFC" ;
            alpaca:pairValue "False" ],
        [ a alpaca:NameValuePair ;
            alpaca:pairName "condition" ;
            alpaca:pairValue "1" ],
        [ a alpaca:NameValuePair ;
            alpaca:pairName "trial_timestamp_id" ;
            alpaca:pairValue "8704926" ],
        [ a alpaca:NameValuePair ;
            alpaca:pairName "performance_in_trial" ;
            alpaca:pairValue "255" ],
        [ a alpaca:NameValuePair ;
            alpaca:pairName "performance_in_trial_str" ;
            alpaca:pairValue "correct_trial" ],
        [ a alpaca:NameValuePair ;
            alpaca:pairName "belongs_to_trialtype" ;
            alpaca:pairValue "PGHF" ],
        [ a alpaca:NameValuePair ;
            alpaca:pairName "trial_id" ;
            alpaca:pairValue "48" ],
        [ a alpaca:NameValuePair ;
            alpaca:pairName "trial_reject_IFC" ;
            alpaca:pairValue "False" ],
        [ a alpaca:NameValuePair ;
            alpaca:pairName "id" ;
            alpaca:pairValue "" ] ;
    alpaca:hasAttribute [ a alpaca:NameValuePair ;
            alpaca:pairName "t_stop" ;
            alpaca:pairValue "291.77 s" ],
        [ a alpaca:NameValuePair ;
            alpaca:pairName "events" ;
            alpaca:pairValue "[neo.core.event.Event(shape=(1,), dtype=float64, name=DigitalTrialEvents, description=Trial events of the digital input port), neo.core.event.Event(shape=(1,), dtype=float64, name=TrialEvents, description=All trial events (digital and analog))]" ],
        [ a alpaca:NameValuePair ;
            alpaca:pairName "rec_datetime" ;
            alpaca:pairValue "2014-07-03 10:40:59" ],
        [ a alpaca:NameValuePair ;
            alpaca:pairName "block" ;
            alpaca:pairValue "builtins.NoneType()" ],
        [ a alpaca:NameValuePair ;
            alpaca:pairName "spiketrains" ;
            alpaca:pairValue "neo.core.spiketrainlist.SpikeTrainList(t_start=291.26956666666666 s, t_stop=291.76956666666666 s)" ],
        [ a alpaca:NameValuePair ;
            alpaca:pairName "analogsignals" ;
            alpaca:pairValue "[neo.core.analogsignal.AnalogSignal(t_start=291.2699 s, t_stop=291.7699 s, shape=(500, 96), dtype=float32, name=NeuralTimeSeriesDownsampled, description=Downsampled continuous neuronal recordings, where the downsampling was performed on-line by the recording system), neo.core.analogsignal.AnalogSignal(t_start=291.27 s, t_stop=291.77 s, shape=(500, 6), dtype=float32, name=BehaviourTimeSeries, description=AnalogSignal from  nsx2), neo.core.analogsignal.AnalogSignal(t_start=291.26956666666666 s, t_stop=291.76956666666666 s, shape=(15000, 96), dtype=float32, name=NeuralTimeSeriesRaw, description=Continuous raw neuronal recordings sampled at high resolution)]" ],
        [ a alpaca:NameValuePair ;
            alpaca:pairName "epochs" ;
            alpaca:pairValue "[]" ],
        [ a alpaca:NameValuePair ;
            alpaca:pairName "irregularlysampledsignals" ;
            alpaca:pairValue "[]" ],
        [ a alpaca:NameValuePair ;
            alpaca:pairName "file_origin" ;
            alpaca:pairValue "None" ],
        [ a alpaca:NameValuePair ;
            alpaca:pairName "name" ;
            alpaca:pairValue "Segment 0" ],
        [ a alpaca:NameValuePair ;
            alpaca:pairName "index" ;
            alpaca:pairValue "None" ],
        [ a alpaca:NameValuePair ;
            alpaca:pairName "imagesequences" ;
            alpaca:pairValue "[]" ],
        [ a alpaca:NameValuePair ;
            alpaca:pairName "description" ;
            alpaca:pairValue "Segment containing data from t_start to t_stop" ],
        [ a alpaca:NameValuePair ;
            alpaca:pairName "file_datetime" ;
            alpaca:pairValue "None" ],
        [ a alpaca:NameValuePair ;
            alpaca:pairName "t_start" ;
            alpaca:pairValue "291.26956666666666 s" ] ;
    alpaca:hashSource "joblib_SHA1" ;
    prov:hadMember <urn:fz-juelich.de:alpaca:object:Python:builtins.list:61a8249c1cab35c2d63aed33e23231458920bf4c> ;
    prov:wasAttributedTo <urn:fz-juelich.de:alpaca:script:Python:psd_by_trial_type.py:0eedeb8648a461ffc83d28d628c65800b233c6d9330978f78bc5ee188074d746#48c84fbd-d629-45f4-91ac-2cbf03048cf5> ;
    prov:wasDerivedFrom <urn:fz-juelich.de:alpaca:object:Python:neo.core.epoch.Epoch:63667c266462ba34ef5d0655953ea53c78e2c722>,
        <urn:fz-juelich.de:alpaca:object:Python:neo.core.segment.Segment:a29262a7479ff4673f2d7fa2e76ecb5c12cc57df> ;
    prov:wasGeneratedBy <urn:fz-juelich.de:alpaca:function_execution:Python:0eedeb8648a461ffc83d28d628c65800b233c6d9330978f78bc5ee188074d746:48c84fbd-d629-45f4-91ac-2cbf03048cf5:neo.utils.misc.cut_segment_by_epoch#7d6289dd-71f9-4e2b-ab86-7254199de2f1> .

<urn:fz-juelich.de:alpaca:object:Python:neo.core.segment.Segment:669220448edb0541e5dd5e1845e150d18b490e67> a alpaca:DataObjectEntity ;
    alpaca:hasAnnotation [ a alpaca:NameValuePair ;
            alpaca:pairName "performance_in_trial" ;
            alpaca:pairValue "255" ],
        [ a alpaca:NameValuePair ;
            alpaca:pairName "trial_id" ;
            alpaca:pairValue "158" ],
        [ a alpaca:NameValuePair ;
            alpaca:pairName "belongs_to_trialtype" ;
            alpaca:pairValue "SGLF" ],
        [ a alpaca:NameValuePair ;
            alpaca:pairName "id" ;
            alpaca:pairValue "" ],
        [ a alpaca:NameValuePair ;
            alpaca:pairName "trial_reject_HFC" ;
            alpaca:pairValue "True" ],
        [ a alpaca:NameValuePair ;
            alpaca:pairName "performance_in_trial_str" ;
            alpaca:pairValue "correct_trial" ],
        [ a alpaca:NameValuePair ;
            alpaca:pairName "trial_reject_LFC" ;
            alpaca:pairValue "False" ],
        [ a alpaca:NameValuePair ;
            alpaca:pairName "trial_reject_IFC" ;
            alpaca:pairValue "True" ],
        [ a alpaca:NameValuePair ;
            alpaca:pairName "trial_timestamp_id" ;
            alpaca:pairValue "29337558" ],
        [ a alpaca:NameValuePair ;
            alpaca:pairName "trial_event_labels" ;
            alpaca:pairValue "CUE-OFF" ],
        [ a alpaca:NameValuePair ;
            alpaca:pairName "condition" ;
            alpaca:pairValue "1" ] ;
    alpaca:hasAttribute [ a alpaca:NameValuePair ;
            alpaca:pairName "t_start" ;
            alpaca:pairValue "979.0219 s" ],
        [ a alpaca:NameValuePair ;
            alpaca:pairName "file_datetime" ;
            alpaca:pairValue "None" ],
        [ a alpaca:NameValuePair ;
            alpaca:pairName "irregularlysampledsignals" ;
            alpaca:pairValue "[]" ],
        [ a alpaca:NameValuePair ;
            alpaca:pairName "name" ;
            alpaca:pairValue "Segment 0" ],
        [ a alpaca:NameValuePair ;
            alpaca:pairName "rec_datetime" ;
            alpaca:pairValue "2014-07-03 10:40:59" ],
        [ a alpaca:NameValuePair ;
            alpaca:pairName "file_origin" ;
            alpaca:pairValue "None" ],
        [ a alpaca:NameValuePair ;
            alpaca:pairName "analogsignals" ;
            alpaca:pairValue "[neo.core.analogsignal.AnalogSignal(t_start=979.0219 s, t_stop=979.5219 s, shape=(500, 96), dtype=float32, name=NeuralTimeSeriesDownsampled, description=Downsampled continuous neuronal recordings, where the downsampling was performed on-line by the recording system), neo.core.analogsignal.AnalogSignal(t_start=979.022 s, t_stop=979.522 s, shape=(500, 6), dtype=float32, name=BehaviourTimeSeries, description=AnalogSignal from  nsx2), neo.core.analogsignal.AnalogSignal(t_start=979.0219666666668 s, t_stop=979.5219666666668 s, shape=(15000, 96), dtype=float32, name=NeuralTimeSeriesRaw, description=Continuous raw neuronal recordings sampled at high resolution)]" ],
        [ a alpaca:NameValuePair ;
            alpaca:pairName "events" ;
            alpaca:pairValue "[neo.core.event.Event(shape=(1,), dtype=float64, name=DigitalTrialEvents, description=Trial events of the digital input port), neo.core.event.Event(shape=(1,), dtype=float64, name=TrialEvents, description=All trial events (digital and analog))]" ],
        [ a alpaca:NameValuePair ;
            alpaca:pairName "description" ;
            alpaca:pairValue "Segment containing data from t_start to t_stop" ],
        [ a alpaca:NameValuePair ;
            alpaca:pairName "block" ;
            alpaca:pairValue "builtins.NoneType()" ],
        [ a alpaca:NameValuePair ;
            alpaca:pairName "epochs" ;
            alpaca:pairValue "[]" ],
        [ a alpaca:NameValuePair ;
            alpaca:pairName "imagesequences" ;
            alpaca:pairValue "[]" ],
        [ a alpaca:NameValuePair ;
            alpaca:pairName "index" ;
            alpaca:pairValue "None" ],
        [ a alpaca:NameValuePair ;
            alpaca:pairName "t_stop" ;
            alpaca:pairValue "979.522 s" ],
        [ a alpaca:NameValuePair ;
            alpaca:pairName "spiketrains" ;
            alpaca:pairValue "neo.core.spiketrainlist.SpikeTrainList(t_start=979.0219666666667 s, t_stop=979.5219666666667 s)" ] ;
    alpaca:hashSource "joblib_SHA1" ;
    prov:hadMember <urn:fz-juelich.de:alpaca:object:Python:builtins.list:e7dc1829a97a177555094f3f7b9ba3b550e1104a> ;
    prov:wasAttributedTo <urn:fz-juelich.de:alpaca:script:Python:psd_by_trial_type.py:0eedeb8648a461ffc83d28d628c65800b233c6d9330978f78bc5ee188074d746#48c84fbd-d629-45f4-91ac-2cbf03048cf5> ;
    prov:wasDerivedFrom <urn:fz-juelich.de:alpaca:object:Python:neo.core.epoch.Epoch:aa51df2499ecba25fb894ac8dc998f7a043103e1>,
        <urn:fz-juelich.de:alpaca:object:Python:neo.core.segment.Segment:a29262a7479ff4673f2d7fa2e76ecb5c12cc57df> ;
    prov:wasGeneratedBy <urn:fz-juelich.de:alpaca:function_execution:Python:0eedeb8648a461ffc83d28d628c65800b233c6d9330978f78bc5ee188074d746:48c84fbd-d629-45f4-91ac-2cbf03048cf5:neo.utils.misc.cut_segment_by_epoch#85b70906-ee30-4a26-9e19-dbdc909518b0> .

<urn:fz-juelich.de:alpaca:object:Python:neo.core.segment.Segment:6f2e1d797cc8e239482599fd8d80aa4ad0b6694d> a alpaca:DataObjectEntity ;
    alpaca:hasAnnotation [ a alpaca:NameValuePair ;
            alpaca:pairName "performance_in_trial_str" ;
            alpaca:pairValue "correct_trial" ],
        [ a alpaca:NameValuePair ;
            alpaca:pairName "id" ;
            alpaca:pairValue "" ],
        [ a alpaca:NameValuePair ;
            alpaca:pairName "performance_in_trial" ;
            alpaca:pairValue "255" ],
        [ a alpaca:NameValuePair ;
            alpaca:pairName "trial_event_labels" ;
            alpaca:pairValue "CUE-OFF" ],
        [ a alpaca:NameValuePair ;
            alpaca:pairName "condition" ;
            alpaca:pairValue "1" ],
        [ a alpaca:NameValuePair ;
            alpaca:pairName "belongs_to_trialtype" ;
            alpaca:pairValue "SGHF" ],
        [ a alpaca:NameValuePair ;
            alpaca:pairName "trial_reject_HFC" ;
            alpaca:pairValue "False" ],
        [ a alpaca:NameValuePair ;
            alpaca:pairName "trial_reject_IFC" ;
            alpaca:pairValue "False" ],
        [ a alpaca:NameValuePair ;
            alpaca:pairName "trial_reject_LFC" ;
            alpaca:pairValue "False" ],
        [ a alpaca:NameValuePair ;
            alpaca:pairName "trial_id" ;
            alpaca:pairValue "137" ],
        [ a alpaca:NameValuePair ;
            alpaca:pairName "trial_timestamp_id" ;
            alpaca:pairValue "25455019" ] ;
    alpaca:hasAttribute [ a alpaca:NameValuePair ;
            alpaca:pairName "file_origin" ;
            alpaca:pairValue "None" ],
        [ a alpaca:NameValuePair ;
            alpaca:pairName "epochs" ;
            alpaca:pairValue "[]" ],
        [ a alpaca:NameValuePair ;
            alpaca:pairName "name" ;
            alpaca:pairValue "Segment 0" ],
        [ a alpaca:NameValuePair ;
            alpaca:pairName "t_stop" ;
            alpaca:pairValue "850.106 s" ],
        [ a alpaca:NameValuePair ;
            alpaca:pairName "file_datetime" ;
            alpaca:pairValue "None" ],
        [ a alpaca:NameValuePair ;
            alpaca:pairName "irregularlysampledsignals" ;
            alpaca:pairValue "[]" ],
        [ a alpaca:NameValuePair ;
            alpaca:pairName "events" ;
            alpaca:pairValue "[neo.core.event.Event(shape=(1,), dtype=float64, name=DigitalTrialEvents, description=Trial events of the digital input port), neo.core.event.Event(shape=(1,), dtype=float64, name=TrialEvents, description=All trial events (digital and analog))]" ],
        [ a alpaca:NameValuePair ;
            alpaca:pairName "block" ;
            alpaca:pairValue "builtins.NoneType()" ],
        [ a alpaca:NameValuePair ;
            alpaca:pairName "description" ;
            alpaca:pairValue "Segment containing data from t_start to t_stop" ],
        [ a alpaca:NameValuePair ;
            alpaca:pairName "index" ;
            alpaca:pairValue "None" ],
        [ a alpaca:NameValuePair ;
            alpaca:pairName "imagesequences" ;
            alpaca:pairValue "[]" ],
        [ a alpaca:NameValuePair ;
            alpaca:pairName "analogsignals" ;
            alpaca:pairValue "[neo.core.analogsignal.AnalogSignal(t_start=849.6059 s, t_stop=850.1059 s, shape=(500, 96), dtype=float32, name=NeuralTimeSeriesDownsampled, description=Downsampled continuous neuronal recordings, where the downsampling was performed on-line by the recording system), neo.core.analogsignal.AnalogSignal(t_start=849.606 s, t_stop=850.106 s, shape=(500, 6), dtype=float32, name=BehaviourTimeSeries, description=AnalogSignal from  nsx2), neo.core.analogsignal.AnalogSignal(t_start=849.6059333333334 s, t_stop=850.1059333333334 s, shape=(15000, 96), dtype=float32, name=NeuralTimeSeriesRaw, description=Continuous raw neuronal recordings sampled at high resolution)]" ],
        [ a alpaca:NameValuePair ;
            alpaca:pairName "rec_datetime" ;
            alpaca:pairValue "2014-07-03 10:40:59" ],
        [ a alpaca:NameValuePair ;
            alpaca:pairName "spiketrains" ;
            alpaca:pairValue "neo.core.spiketrainlist.SpikeTrainList(t_start=849.6059333333334 s, t_stop=850.1059333333334 s)" ],
        [ a alpaca:NameValuePair ;
            alpaca:pairName "t_start" ;
            alpaca:pairValue "849.6059 s" ] ;
    alpaca:hashSource "joblib_SHA1" ;
    prov:hadMember <urn:fz-juelich.de:alpaca:object:Python:builtins.list:ab2e401c2ced21b3732755c666ebf2b1dd8ab7ed> ;
    prov:wasAttributedTo <urn:fz-juelich.de:alpaca:script:Python:psd_by_trial_type.py:0eedeb8648a461ffc83d28d628c65800b233c6d9330978f78bc5ee188074d746#48c84fbd-d629-45f4-91ac-2cbf03048cf5> ;
    prov:wasDerivedFrom <urn:fz-juelich.de:alpaca:object:Python:neo.core.epoch.Epoch:95ada5cc7690d47837b7fbc1b7a7977592f4d9b8>,
        <urn:fz-juelich.de:alpaca:object:Python:neo.core.segment.Segment:a29262a7479ff4673f2d7fa2e76ecb5c12cc57df> ;
    prov:wasGeneratedBy <urn:fz-juelich.de:alpaca:function_execution:Python:0eedeb8648a461ffc83d28d628c65800b233c6d9330978f78bc5ee188074d746:48c84fbd-d629-45f4-91ac-2cbf03048cf5:neo.utils.misc.cut_segment_by_epoch#2b944451-0995-4de6-835e-9489eb3dc800> .

<urn:fz-juelich.de:alpaca:object:Python:neo.core.segment.Segment:6fa21f3cd6f8a5b70b2c42411542065669abf2fe> a alpaca:DataObjectEntity ;
    alpaca:hasAnnotation [ a alpaca:NameValuePair ;
            alpaca:pairName "id" ;
            alpaca:pairValue "" ],
        [ a alpaca:NameValuePair ;
            alpaca:pairName "trial_reject_LFC" ;
            alpaca:pairValue "False" ],
        [ a alpaca:NameValuePair ;
            alpaca:pairName "trial_timestamp_id" ;
            alpaca:pairValue "12071293" ],
        [ a alpaca:NameValuePair ;
            alpaca:pairName "condition" ;
            alpaca:pairValue "1" ],
        [ a alpaca:NameValuePair ;
            alpaca:pairName "trial_reject_IFC" ;
            alpaca:pairValue "False" ],
        [ a alpaca:NameValuePair ;
            alpaca:pairName "belongs_to_trialtype" ;
            alpaca:pairValue "SGHF" ],
        [ a alpaca:NameValuePair ;
            alpaca:pairName "performance_in_trial" ;
            alpaca:pairValue "255" ],
        [ a alpaca:NameValuePair ;
            alpaca:pairName "performance_in_trial_str" ;
            alpaca:pairValue "correct_trial" ],
        [ a alpaca:NameValuePair ;
            alpaca:pairName "trial_event_labels" ;
            alpaca:pairValue "CUE-OFF" ],
        [ a alpaca:NameValuePair ;
            alpaca:pairName "trial_reject_HFC" ;
            alpaca:pairValue "False" ],
        [ a alpaca:NameValuePair ;
            alpaca:pairName "trial_id" ;
            alpaca:pairValue "66" ] ;
    alpaca:hasAttribute [ a alpaca:NameValuePair ;
            alpaca:pairName "events" ;
            alpaca:pairValue "[neo.core.event.Event(shape=(1,), dtype=float64, name=DigitalTrialEvents, description=Trial events of the digital input port), neo.core.event.Event(shape=(1,), dtype=float64, name=TrialEvents, description=All trial events (digital and analog))]" ],
        [ a alpaca:NameValuePair ;
            alpaca:pairName "name" ;
            alpaca:pairValue "Segment 0" ],
        [ a alpaca:NameValuePair ;
            alpaca:pairName "analogsignals" ;
            alpaca:pairValue "[neo.core.analogsignal.AnalogSignal(t_start=403.4819 s, t_stop=403.9819 s, shape=(500, 96), dtype=float32, name=NeuralTimeSeriesDownsampled, description=Downsampled continuous neuronal recordings, where the downsampling was performed on-line by the recording system), neo.core.analogsignal.AnalogSignal(t_start=403.482 s, t_stop=403.982 s, shape=(500, 6), dtype=float32, name=BehaviourTimeSeries, description=AnalogSignal from  nsx2), neo.core.analogsignal.AnalogSignal(t_start=403.48173333333335 s, t_stop=403.98173333333335 s, shape=(15000, 96), dtype=float32, name=NeuralTimeSeriesRaw, description=Continuous raw neuronal recordings sampled at high resolution)]" ],
        [ a alpaca:NameValuePair ;
            alpaca:pairName "t_start" ;
            alpaca:pairValue "403.48173333333335 s" ],
        [ a alpaca:NameValuePair ;
            alpaca:pairName "imagesequences" ;
            alpaca:pairValue "[]" ],
        [ a alpaca:NameValuePair ;
            alpaca:pairName "t_stop" ;
            alpaca:pairValue "403.982 s" ],
        [ a alpaca:NameValuePair ;
            alpaca:pairName "file_origin" ;
            alpaca:pairValue "None" ],
        [ a alpaca:NameValuePair ;
            alpaca:pairName "file_datetime" ;
            alpaca:pairValue "None" ],
        [ a alpaca:NameValuePair ;
            alpaca:pairName "rec_datetime" ;
            alpaca:pairValue "2014-07-03 10:40:59" ],
        [ a alpaca:NameValuePair ;
            alpaca:pairName "epochs" ;
            alpaca:pairValue "[]" ],
        [ a alpaca:NameValuePair ;
            alpaca:pairName "block" ;
            alpaca:pairValue "builtins.NoneType()" ],
        [ a alpaca:NameValuePair ;
            alpaca:pairName "spiketrains" ;
            alpaca:pairValue "neo.core.spiketrainlist.SpikeTrainList(t_start=403.48173333333335 s, t_stop=403.98173333333335 s)" ],
        [ a alpaca:NameValuePair ;
            alpaca:pairName "irregularlysampledsignals" ;
            alpaca:pairValue "[]" ],
        [ a alpaca:NameValuePair ;
            alpaca:pairName "description" ;
            alpaca:pairValue "Segment containing data from t_start to t_stop" ],
        [ a alpaca:NameValuePair ;
            alpaca:pairName "index" ;
            alpaca:pairValue "None" ] ;
    alpaca:hashSource "joblib_SHA1" ;
    prov:hadMember <urn:fz-juelich.de:alpaca:object:Python:builtins.list:990a787ccc4360474c48fad2b955949dce4b49c4> ;
    prov:wasAttributedTo <urn:fz-juelich.de:alpaca:script:Python:psd_by_trial_type.py:0eedeb8648a461ffc83d28d628c65800b233c6d9330978f78bc5ee188074d746#48c84fbd-d629-45f4-91ac-2cbf03048cf5> ;
    prov:wasDerivedFrom <urn:fz-juelich.de:alpaca:object:Python:neo.core.epoch.Epoch:95ada5cc7690d47837b7fbc1b7a7977592f4d9b8>,
        <urn:fz-juelich.de:alpaca:object:Python:neo.core.segment.Segment:a29262a7479ff4673f2d7fa2e76ecb5c12cc57df> ;
    prov:wasGeneratedBy <urn:fz-juelich.de:alpaca:function_execution:Python:0eedeb8648a461ffc83d28d628c65800b233c6d9330978f78bc5ee188074d746:48c84fbd-d629-45f4-91ac-2cbf03048cf5:neo.utils.misc.cut_segment_by_epoch#2b944451-0995-4de6-835e-9489eb3dc800> .

<urn:fz-juelich.de:alpaca:object:Python:neo.core.segment.Segment:7488a733a0cc78aba90cb023a253952164282d2e> a alpaca:DataObjectEntity ;
    alpaca:hasAnnotation [ a alpaca:NameValuePair ;
            alpaca:pairName "trial_reject_LFC" ;
            alpaca:pairValue "False" ],
        [ a alpaca:NameValuePair ;
            alpaca:pairName "trial_reject_HFC" ;
            alpaca:pairValue "False" ],
        [ a alpaca:NameValuePair ;
            alpaca:pairName "trial_event_labels" ;
            alpaca:pairValue "CUE-OFF" ],
        [ a alpaca:NameValuePair ;
            alpaca:pairName "condition" ;
            alpaca:pairValue "1" ],
        [ a alpaca:NameValuePair ;
            alpaca:pairName "trial_timestamp_id" ;
            alpaca:pairValue "9860001" ],
        [ a alpaca:NameValuePair ;
            alpaca:pairName "belongs_to_trialtype" ;
            alpaca:pairValue "SGHF" ],
        [ a alpaca:NameValuePair ;
            alpaca:pairName "performance_in_trial_str" ;
            alpaca:pairValue "correct_trial" ],
        [ a alpaca:NameValuePair ;
            alpaca:pairName "trial_id" ;
            alpaca:pairValue "54" ],
        [ a alpaca:NameValuePair ;
            alpaca:pairName "id" ;
            alpaca:pairValue "" ],
        [ a alpaca:NameValuePair ;
            alpaca:pairName "performance_in_trial" ;
            alpaca:pairValue "255" ],
        [ a alpaca:NameValuePair ;
            alpaca:pairName "trial_reject_IFC" ;
            alpaca:pairValue "False" ] ;
    alpaca:hasAttribute [ a alpaca:NameValuePair ;
            alpaca:pairName "t_start" ;
            alpaca:pairValue "329.7719 s" ],
        [ a alpaca:NameValuePair ;
            alpaca:pairName "epochs" ;
            alpaca:pairValue "[]" ],
        [ a alpaca:NameValuePair ;
            alpaca:pairName "t_stop" ;
            alpaca:pairValue "330.272 s" ],
        [ a alpaca:NameValuePair ;
            alpaca:pairName "index" ;
            alpaca:pairValue "None" ],
        [ a alpaca:NameValuePair ;
            alpaca:pairName "rec_datetime" ;
            alpaca:pairValue "2014-07-03 10:40:59" ],
        [ a alpaca:NameValuePair ;
            alpaca:pairName "description" ;
            alpaca:pairValue "Segment containing data from t_start to t_stop" ],
        [ a alpaca:NameValuePair ;
            alpaca:pairName "events" ;
            alpaca:pairValue "[neo.core.event.Event(shape=(1,), dtype=float64, name=DigitalTrialEvents, description=Trial events of the digital input port), neo.core.event.Event(shape=(1,), dtype=float64, name=TrialEvents, description=All trial events (digital and analog))]" ],
        [ a alpaca:NameValuePair ;
            alpaca:pairName "irregularlysampledsignals" ;
            alpaca:pairValue "[]" ],
        [ a alpaca:NameValuePair ;
            alpaca:pairName "file_datetime" ;
            alpaca:pairValue "None" ],
        [ a alpaca:NameValuePair ;
            alpaca:pairName "file_origin" ;
            alpaca:pairValue "None" ],
        [ a alpaca:NameValuePair ;
            alpaca:pairName "spiketrains" ;
            alpaca:pairValue "neo.core.spiketrainlist.SpikeTrainList(t_start=329.7719333333333 s, t_stop=330.2719333333333 s)" ],
        [ a alpaca:NameValuePair ;
            alpaca:pairName "block" ;
            alpaca:pairValue "builtins.NoneType()" ],
        [ a alpaca:NameValuePair ;
            alpaca:pairName "imagesequences" ;
            alpaca:pairValue "[]" ],
        [ a alpaca:NameValuePair ;
            alpaca:pairName "analogsignals" ;
            alpaca:pairValue "[neo.core.analogsignal.AnalogSignal(t_start=329.7719 s, t_stop=330.2719 s, shape=(500, 96), dtype=float32, name=NeuralTimeSeriesDownsampled, description=Downsampled continuous neuronal recordings, where the downsampling was performed on-line by the recording system), neo.core.analogsignal.AnalogSignal(t_start=329.772 s, t_stop=330.272 s, shape=(500, 6), dtype=float32, name=BehaviourTimeSeries, description=AnalogSignal from  nsx2), neo.core.analogsignal.AnalogSignal(t_start=329.7719333333333 s, t_stop=330.2719333333333 s, shape=(15000, 96), dtype=float32, name=NeuralTimeSeriesRaw, description=Continuous raw neuronal recordings sampled at high resolution)]" ],
        [ a alpaca:NameValuePair ;
            alpaca:pairName "name" ;
            alpaca:pairValue "Segment 0" ] ;
    alpaca:hashSource "joblib_SHA1" ;
    prov:hadMember <urn:fz-juelich.de:alpaca:object:Python:builtins.list:434eeb644f604d393d27247a0da2a560430969ed> ;
    prov:wasAttributedTo <urn:fz-juelich.de:alpaca:script:Python:psd_by_trial_type.py:0eedeb8648a461ffc83d28d628c65800b233c6d9330978f78bc5ee188074d746#48c84fbd-d629-45f4-91ac-2cbf03048cf5> ;
    prov:wasDerivedFrom <urn:fz-juelich.de:alpaca:object:Python:neo.core.epoch.Epoch:95ada5cc7690d47837b7fbc1b7a7977592f4d9b8>,
        <urn:fz-juelich.de:alpaca:object:Python:neo.core.segment.Segment:a29262a7479ff4673f2d7fa2e76ecb5c12cc57df> ;
    prov:wasGeneratedBy <urn:fz-juelich.de:alpaca:function_execution:Python:0eedeb8648a461ffc83d28d628c65800b233c6d9330978f78bc5ee188074d746:48c84fbd-d629-45f4-91ac-2cbf03048cf5:neo.utils.misc.cut_segment_by_epoch#2b944451-0995-4de6-835e-9489eb3dc800> .

<urn:fz-juelich.de:alpaca:object:Python:neo.core.segment.Segment:786f0f718ff321729ccc36ba6ed5ea66a9d9ead8> a alpaca:DataObjectEntity ;
    alpaca:hasAnnotation [ a alpaca:NameValuePair ;
            alpaca:pairName "id" ;
            alpaca:pairValue "" ],
        [ a alpaca:NameValuePair ;
            alpaca:pairName "condition" ;
            alpaca:pairValue "1" ],
        [ a alpaca:NameValuePair ;
            alpaca:pairName "trial_event_labels" ;
            alpaca:pairValue "CUE-OFF" ],
        [ a alpaca:NameValuePair ;
            alpaca:pairName "trial_timestamp_id" ;
            alpaca:pairValue "24356344" ],
        [ a alpaca:NameValuePair ;
            alpaca:pairName "trial_reject_LFC" ;
            alpaca:pairValue "False" ],
        [ a alpaca:NameValuePair ;
            alpaca:pairName "trial_id" ;
            alpaca:pairValue "131" ],
        [ a alpaca:NameValuePair ;
            alpaca:pairName "trial_reject_IFC" ;
            alpaca:pairValue "False" ],
        [ a alpaca:NameValuePair ;
            alpaca:pairName "performance_in_trial_str" ;
            alpaca:pairValue "correct_trial" ],
        [ a alpaca:NameValuePair ;
            alpaca:pairName "belongs_to_trialtype" ;
            alpaca:pairValue "PGHF" ],
        [ a alpaca:NameValuePair ;
            alpaca:pairName "performance_in_trial" ;
            alpaca:pairValue "255" ],
        [ a alpaca:NameValuePair ;
            alpaca:pairName "trial_reject_HFC" ;
            alpaca:pairValue "False" ] ;
    alpaca:hasAttribute [ a alpaca:NameValuePair ;
            alpaca:pairName "t_stop" ;
            alpaca:pairValue "813.4859 s" ],
        [ a alpaca:NameValuePair ;
            alpaca:pairName "t_start" ;
            alpaca:pairValue "812.985 s" ],
        [ a alpaca:NameValuePair ;
            alpaca:pairName "file_datetime" ;
            alpaca:pairValue "None" ],
        [ a alpaca:NameValuePair ;
            alpaca:pairName "imagesequences" ;
            alpaca:pairValue "[]" ],
        [ a alpaca:NameValuePair ;
            alpaca:pairName "epochs" ;
            alpaca:pairValue "[]" ],
        [ a alpaca:NameValuePair ;
            alpaca:pairName "name" ;
            alpaca:pairValue "Segment 0" ],
        [ a alpaca:NameValuePair ;
            alpaca:pairName "description" ;
            alpaca:pairValue "Segment containing data from t_start to t_stop" ],
        [ a alpaca:NameValuePair ;
            alpaca:pairName "irregularlysampledsignals" ;
            alpaca:pairValue "[]" ],
        [ a alpaca:NameValuePair ;
            alpaca:pairName "events" ;
            alpaca:pairValue "[neo.core.event.Event(shape=(1,), dtype=float64, name=DigitalTrialEvents, description=Trial events of the digital input port), neo.core.event.Event(shape=(1,), dtype=float64, name=TrialEvents, description=All trial events (digital and analog))]" ],
        [ a alpaca:NameValuePair ;
            alpaca:pairName "analogsignals" ;
            alpaca:pairValue "[neo.core.analogsignal.AnalogSignal(t_start=812.9859 s, t_stop=813.4859 s, shape=(500, 96), dtype=float32, name=NeuralTimeSeriesDownsampled, description=Downsampled continuous neuronal recordings, where the downsampling was performed on-line by the recording system), neo.core.analogsignal.AnalogSignal(t_start=812.985 s, t_stop=813.485 s, shape=(500, 6), dtype=float32, name=BehaviourTimeSeries, description=AnalogSignal from  nsx2), neo.core.analogsignal.AnalogSignal(t_start=812.9854333333334 s, t_stop=813.4854333333334 s, shape=(15000, 96), dtype=float32, name=NeuralTimeSeriesRaw, description=Continuous raw neuronal recordings sampled at high resolution)]" ],
        [ a alpaca:NameValuePair ;
            alpaca:pairName "rec_datetime" ;
            alpaca:pairValue "2014-07-03 10:40:59" ],
        [ a alpaca:NameValuePair ;
            alpaca:pairName "spiketrains" ;
            alpaca:pairValue "neo.core.spiketrainlist.SpikeTrainList(t_start=812.9854333333334 s, t_stop=813.4854333333334 s)" ],
        [ a alpaca:NameValuePair ;
            alpaca:pairName "index" ;
            alpaca:pairValue "None" ],
        [ a alpaca:NameValuePair ;
            alpaca:pairName "block" ;
            alpaca:pairValue "builtins.NoneType()" ],
        [ a alpaca:NameValuePair ;
            alpaca:pairName "file_origin" ;
            alpaca:pairValue "None" ] ;
    alpaca:hashSource "joblib_SHA1" ;
    prov:hadMember <urn:fz-juelich.de:alpaca:object:Python:builtins.list:3551b3fd5157ef6e964be90542dad5d44b8229d4> ;
    prov:wasAttributedTo <urn:fz-juelich.de:alpaca:script:Python:psd_by_trial_type.py:0eedeb8648a461ffc83d28d628c65800b233c6d9330978f78bc5ee188074d746#48c84fbd-d629-45f4-91ac-2cbf03048cf5> ;
    prov:wasDerivedFrom <urn:fz-juelich.de:alpaca:object:Python:neo.core.epoch.Epoch:63667c266462ba34ef5d0655953ea53c78e2c722>,
        <urn:fz-juelich.de:alpaca:object:Python:neo.core.segment.Segment:a29262a7479ff4673f2d7fa2e76ecb5c12cc57df> ;
    prov:wasGeneratedBy <urn:fz-juelich.de:alpaca:function_execution:Python:0eedeb8648a461ffc83d28d628c65800b233c6d9330978f78bc5ee188074d746:48c84fbd-d629-45f4-91ac-2cbf03048cf5:neo.utils.misc.cut_segment_by_epoch#7d6289dd-71f9-4e2b-ab86-7254199de2f1> .

<urn:fz-juelich.de:alpaca:object:Python:neo.core.segment.Segment:7bb3dae17626fc281c2316fed09eefa3b9e4fab3> a alpaca:DataObjectEntity ;
    alpaca:hasAnnotation [ a alpaca:NameValuePair ;
            alpaca:pairName "trial_reject_LFC" ;
            alpaca:pairValue "False" ],
        [ a alpaca:NameValuePair ;
            alpaca:pairName "trial_timestamp_id" ;
            alpaca:pairValue "7809276" ],
        [ a alpaca:NameValuePair ;
            alpaca:pairName "belongs_to_trialtype" ;
            alpaca:pairValue "PGLF" ],
        [ a alpaca:NameValuePair ;
            alpaca:pairName "performance_in_trial_str" ;
            alpaca:pairValue "correct_trial" ],
        [ a alpaca:NameValuePair ;
            alpaca:pairName "performance_in_trial" ;
            alpaca:pairValue "255" ],
        [ a alpaca:NameValuePair ;
            alpaca:pairName "trial_event_labels" ;
            alpaca:pairValue "CUE-OFF" ],
        [ a alpaca:NameValuePair ;
            alpaca:pairName "condition" ;
            alpaca:pairValue "1" ],
        [ a alpaca:NameValuePair ;
            alpaca:pairName "trial_reject_HFC" ;
            alpaca:pairValue "False" ],
        [ a alpaca:NameValuePair ;
            alpaca:pairName "trial_reject_IFC" ;
            alpaca:pairValue "False" ],
        [ a alpaca:NameValuePair ;
[truncated: 8,208,192 more chars]
