# Supplementary material for: Facilitating the Sharing of Electrophysiology Data Analysis Results Through In-Depth Provenance Capture
Source: eNeuro. 2024 Jun 7;11(6):ENEURO.0476-23.2024. doi: 10.1523/ENEURO.0476-23.2024 (PMC11181106; doi:10.1523/ENEURO.0476-23.2024)
Supplement: Extended Data 2 — Download Extended Data 2, ZIP file. [file eneuro-11-ENEURO.0476-23.2024-s002.zip › outputs/provenance_mpi/R2G_PSD_all_subjects_rank1.ttl]

@prefix alpaca: <http://purl.org/alpaca#> .
@prefix prov: <http://www.w3.org/ns/prov#> .
@prefix xsd: <http://www.w3.org/2001/XMLSchema#> .

<urn:fz-juelich.de:alpaca:object:Python:neo.core.block.Block:15e72f8be2b25a06eeb09ab95204a2492a79da47> a alpaca:DataObjectEntity ;
    alpaca:hasAnnotation [ a alpaca:NameValuePair ;
            alpaca:pairName "electrodes_tot_num" ;
            alpaca:pairValue "100" ],
        [ a alpaca:NameValuePair ;
            alpaca:pairName "avail_file_set" ;
            alpaca:pairValue "['ns2', 'ns5', 'nev']" ],
        [ a alpaca:NameValuePair ;
            alpaca:pairName "avail_nsx" ;
            alpaca:pairValue "[2, 5]" ],
        [ a alpaca:NameValuePair ;
            alpaca:pairName "performance_str" ;
            alpaca:pairValue "[0, 159, 161, 163, 167, 175, 191, 255]" ],
        [ a alpaca:NameValuePair ;
            alpaca:pairName "conditions" ;
            alpaca:pairValue "1" ],
        [ a alpaca:NameValuePair ;
            alpaca:pairName "event_labels_codes" ;
            alpaca:pairValue "['ERROR-FLASH-ON', 'GO/RW-OFF', 'HF-ON', 'LF-ON', 'PG-ON', 'RW-ON (+CONF-HF)', 'RW-ON (+CONF-LF)', 'RW-ON (+CONF-PG)', 'RW-ON (+CONF-SG)', 'RW-ON (-CONF)', 'RW-ON (noLEDs)', 'SG-ON', 'SR (+HF)', 'SR (+LF)', 'SR (+PG)', 'SR (+PGHF/HFPG)', 'SR (+PGLF/LFPG)', 'SR (+SG)', 'SR (+SGHF/HFSG)', 'SR (+SGLF/LFSG)', 'STOP', 'TS-OFF/STOP', 'TS-ON', 'WS-ON/CUE-OFF', 'CUE/GO', 'RW-ON', 'SR']" ],
        [ a alpaca:NameValuePair ;
            alpaca:pairName "subject_gender" ;
            alpaca:pairValue "female" ],
        [ a alpaca:NameValuePair ;
            alpaca:pairName "arraygrids_tot_num" ;
            alpaca:pairValue "1" ],
        [ a alpaca:NameValuePair ;
            alpaca:pairName "project_type" ;
            alpaca:pairValue "electrophysiology" ],
        [ a alpaca:NameValuePair ;
            alpaca:pairName "trial_const_sequence_str" ;
            alpaca:pairValue "[0, 1, 2, 3, 4, 5, 6, 7]" ],
        [ a alpaca:NameValuePair ;
            alpaca:pairName "setup_location" ;
            alpaca:pairValue "Inst. de Neurosciences Cognitives de la Mediterranee (INCM), GLM, CNRS - Aix Marseille Univ., Marseille, France" ],
        [ a alpaca:NameValuePair ;
            alpaca:pairName "avail_nev" ;
            alpaca:pairValue "True" ],
        [ a alpaca:NameValuePair ;
            alpaca:pairName "performance_codes" ;
            alpaca:pairValue "['incomplete_trial', 'error<SR-ON', 'error<WS', 'error<CUE-ON', 'error<CUE-OFF', 'error<GO-ON', 'grip_error', 'correct_trial']" ],
        [ a alpaca:NameValuePair ;
            alpaca:pairName "arraygrid_row_num" ;
            alpaca:pairValue "10" ],
        [ a alpaca:NameValuePair ;
            alpaca:pairName "taskdesigns" ;
            alpaca:pairValue "TwoCues" ],
        [ a alpaca:NameValuePair ;
            alpaca:pairName "electrodes_pitch" ;
            alpaca:pairValue "400.0 um" ],
        [ a alpaca:NameValuePair ;
            alpaca:pairName "array_serialnum" ;
            alpaca:pairValue "1025-0503" ],
        [ a alpaca:NameValuePair ;
            alpaca:pairName "project_subtype" ;
            alpaca:pairValue "motor behavior" ],
        [ a alpaca:NameValuePair ;
            alpaca:pairName "avail_electrode_ids" ;
            alpaca:pairValue "[1, 2, 3, 4, 5, 6, 7, 8, 9, 10, 11, 12, 13, 14, 15, 16, 17, 18, 19, 20, 21, 22, 23, 24, 25, 26, 27, 28, 29, 30, 31, 32, 33, 34, 35, 36, 37, 38, 39, 40, 41, 42, 43, 44, 45, 46, 47, 48, 49, 50, 51, 52, 53, 54, 55, 56, 57, 58, 59, 60, 61, 62, 63, 64, 65, 66, 67, 68, 69, 70, 71, 72, 73, 74, 75, 76, 77, 78, 79, 80, 81, 82, 83, 84, 85, 86, 87, 88, 89, 90, 91, 92, 93, 94, 95, 96]" ],
        [ a alpaca:NameValuePair ;
            alpaca:pairName "subject_name" ;
            alpaca:pairValue "monkey_L" ],
        [ a alpaca:NameValuePair ;
            alpaca:pairName "condition_str" ;
            alpaca:pairValue "[0, 1, 2, 11, 12, 13, 14, 21, 22, 23, 24, 131, 132, 133, 141, 142, 144, 211, 213, 214, 222, 223, 224]" ],
        [ a alpaca:NameValuePair ;
            alpaca:pairName "arraygrid_col_num" ;
            alpaca:pairValue "10" ],
        [ a alpaca:NameValuePair ;
            alpaca:pairName "nix_name" ;
            alpaca:pairValue "neo.block.f9199e8ede7145cd84013f17648b6b4c" ],
        [ a alpaca:NameValuePair ;
            alpaca:pairName "subject_birthday" ;
            alpaca:pairValue "[datetime.date(2004, 3, 19)]" ],
        [ a alpaca:NameValuePair ;
            alpaca:pairName "trial_const_sequence_codes" ;
            alpaca:pairValue "['TS-ON', 'WS-ON', 'CUE-ON', 'CUE-OFF', 'GO-ON', 'SR', 'RW-ON', 'STOP']" ],
        [ a alpaca:NameValuePair ;
            alpaca:pairName "event_labels_str" ;
            alpaca:pairValue "['65280', '65296', '65312', '65344', '65349', '65350', '65353', '65354', '65359', '65360', '65365', '65366', '65369', '65370', '65376', '65381', '65382', '65383', '65385', '65386', '65387', '65389', '65390', '65391', '65440', '65504', '65509', '65510', '65513', '65514']" ],
        [ a alpaca:NameValuePair ;
            alpaca:pairName "connector_type" ;
            alpaca:pairValue "CerePort" ],
        [ a alpaca:NameValuePair ;
            alpaca:pairName "project_name" ;
            alpaca:pairValue "reach-to-grasp" ],
        [ a alpaca:NameValuePair ;
            alpaca:pairName "rec_pauses" ;
            alpaca:pairValue "False" ],
        [ a alpaca:NameValuePair ;
            alpaca:pairName "subject_activehand" ;
            alpaca:pairValue "left" ] ;
    alpaca:hasAttribute [ a alpaca:NameValuePair ;
            alpaca:pairName "description" ;
            alpaca:pairValue "Block of reach-to-grasp project data from Blackrock file set." ],
        [ a alpaca:NameValuePair ;
            alpaca:pairName "index" ;
            alpaca:pairValue "None" ],
        [ a alpaca:NameValuePair ;
            alpaca:pairName "name" ;
            alpaca:pairValue "Reachgrasp Recording Data Block" ],
        [ a alpaca:NameValuePair ;
            alpaca:pairName "rec_datetime" ;
            alpaca:pairValue "2010-12-10 10:50:10" ],
        [ a alpaca:NameValuePair ;
            alpaca:pairName "regionsofinterest" ;
            alpaca:pairValue "[]" ],
        [ a alpaca:NameValuePair ;
            alpaca:pairName "groups" ;
            alpaca:pairValue "[<neo.core.group.Group object at 0x7fe2f83f6c70>, <neo.core.group.Group object at 0x7fe2f83a6670>, <neo.core.group.Group object at 0x7fe2f8177310>, <neo.core.group.Group object at 0x7fe2f817de80>, <neo.core.group.Group object at 0x7fe2f816c8b0>, <neo.core.group.Group object at 0x7fe2f83f60d0>, <neo.core.group.Group object at 0x7fe2f81593a0>, <neo.core.group.Group object at 0x7fe2f83a6040>, <neo.core.group.Group object at 0x7fe2f81aedc0>, <neo.core.group.Group object at 0x7fe2f814c1c0>, <neo.core.group.Group object at 0x7fe2f82415b0>, <neo.core.group.Group object at 0x7fe2f83f6340>, <neo.core.group.Group object at 0x7fe2f814ca30>, <neo.core.group.Group object at 0x7fe2f816c2b0>, <neo.core.group.Group object at 0x7fe2f83a6730>, <neo.core.group.Group object at 0x7fe2f817d790>, <neo.core.group.Group object at 0x7fe2f8409af0>, <neo.core.group.Group object at 0x7fe2f822b790>, <neo.core.group.Group object at 0x7fe2f81eec40>, <neo.core.group.Group object at 0x7fe2f817da00>, <neo.core.group.Group object at 0x7fe2f8409c40>, <neo.core.group.Group object at 0x7fe2f83a61c0>, <neo.core.group.Group object at 0x7fe2f83f64f0>, <neo.core.group.Group object at 0x7fe2f81362e0>, <neo.core.group.Group object at 0x7fe2f82313d0>, <neo.core.group.Group object at 0x7fe2f81c1b80>, <neo.core.group.Group object at 0x7fe2f816c7f0>, <neo.core.group.Group object at 0x7fe2f81364c0>, <neo.core.group.Group object at 0x7fe2f83a66d0>, <neo.core.group.Group object at 0x7fe2f8159fa0>, <neo.core.group.Group object at 0x7fe2f8159ee0>, <neo.core.group.Group object at 0x7fe2f81771c0>, <neo.core.group.Group object at 0x7fe2f81462b0>, <neo.core.group.Group object at 0x7fe2f8203d90>, <neo.core.group.Group object at 0x7fe2f81960d0>, <neo.core.group.Group object at 0x7fe2f8210970>, <neo.core.group.Group object at 0x7fe2f8159160>, <neo.core.group.Group object at 0x7fe2f817d760>, <neo.core.group.Group object at 0x7fe2f83f6310>, <neo.core.group.Group object at 0x7fe2f83a66a0>, <neo.core.group.Group object at 0x7fe2f8136280>, <neo.core.group.Group object at 0x7fe2f81cc820>, <neo.core.group.Group object at 0x7fe2f8136df0>, <neo.core.group.Group object at 0x7fe2f83f6fd0>, <neo.core.group.Group object at 0x7fe2f8177b50>, <neo.core.group.Group object at 0x7fe2f8210e80>, <neo.core.group.Group object at 0x7fe2f8159880>, <neo.core.group.Group object at 0x7fe2f8146880>, <neo.core.group.Group object at 0x7fe2f814c7c0>, <neo.core.group.Group object at 0x7fe2f81ee670>, <neo.core.group.Group object at 0x7fe2f81bca60>, <neo.core.group.Group object at 0x7fe2f8210940>, <neo.core.group.Group object at 0x7fe2f81594f0>, <neo.core.group.Group object at 0x7fe2f83f61f0>, <neo.core.group.Group object at 0x7fe2f817dd00>, <neo.core.group.Group object at 0x7fe2f83bb3a0>, <neo.core.group.Group object at 0x7fe2f818df40>, <neo.core.group.Group object at 0x7fe2f816cac0>, <neo.core.group.Group object at 0x7fe2f83f63a0>, <neo.core.group.Group object at 0x7fe2f8409940>, <neo.core.group.Group object at 0x7fe2f814ceb0>, <neo.core.group.Group object at 0x7fe2f81bcfd0>, <neo.core.group.Group object at 0x7fe2f8146040>, <neo.core.group.Group object at 0x7fe2f83a6340>, <neo.core.group.Group object at 0x7fe2f8196af0>, <neo.core.group.Group object at 0x7fe2f81595b0>, <neo.core.group.Group object at 0x7fe2f8409f40>, <neo.core.group.Group object at 0x7fe2f83a6850>, <neo.core.group.Group object at 0x7fe2f817dc70>, <neo.core.group.Group object at 0x7fe2f8136a30>, <neo.core.group.Group object at 0x7fe2f83bbac0>, <neo.core.group.Group object at 0x7fe2f83bb040>, <neo.core.group.Group object at 0x7fe2f8102d60>, <neo.core.group.Group object at 0x7fe2f816c220>, <neo.core.group.Group object at 0x7fe2f814c9a0>, <neo.core.group.Group object at 0x7fe2f83a6520>, <neo.core.group.Group object at 0x7fe2f817d1f0>, <neo.core.group.Group object at 0x7fe2f81960a0>, <neo.core.group.Group object at 0x7fe2f8177ee0>, <neo.core.group.Group object at 0x7fe2f8102250>, <neo.core.group.Group object at 0x7fe2f817d2e0>, <neo.core.group.Group object at 0x7fe2f810a2e0>, <neo.core.group.Group object at 0x7fe2f81ee5b0>, <neo.core.group.Group object at 0x7fe2f818d550>, <neo.core.group.Group object at 0x7fe2f810a370>, <neo.core.group.Group object at 0x7fe2f8159670>, <neo.core.group.Group object at 0x7fe2f814c970>, <neo.core.group.Group object at 0x7fe2f83bbee0>, <neo.core.group.Group object at 0x7fe2f8177eb0>, <neo.core.group.Group object at 0x7fe2f8102e50>, <neo.core.group.Group object at 0x7fe2f822b130>, <neo.core.group.Group object at 0x7fe2f817df70>, <neo.core.group.Group object at 0x7fe2f816c670>, <neo.core.group.Group object at 0x7fe2f810a880>, <neo.core.group.Group object at 0x7fe2f83a6790>, <neo.core.group.Group object at 0x7fe2f83a62e0>, <neo.core.group.Group object at 0x7fe2f816c460>, <neo.core.group.Group object at 0x7fe2f81ee820>, <neo.core.group.Group object at 0x7fe2f81022e0>, <neo.core.group.Group object at 0x7fe2f814cf10>, <neo.core.group.Group object at 0x7fe2f8159250>, <neo.core.group.Group object at 0x7fe2f83bb820>, <neo.core.group.Group object at 0x7fe2f83bba60>, <neo.core.group.Group object at 0x7fe2f82d9a60>, <neo.core.group.Group object at 0x7fe2f81595e0>, <neo.core.group.Group object at 0x7fe2f8409520>, <neo.core.group.Group object at 0x7fe2f822b0a0>, <neo.core.group.Group object at 0x7fe2f81ee7c0>, <neo.core.group.Group object at 0x7fe2f83bbe50>, <neo.core.group.Group object at 0x7fe2f81cc460>, <neo.core.group.Group object at 0x7fe2f81cc970>, <neo.core.group.Group object at 0x7fe2f8196100>, <neo.core.group.Group object at 0x7fe2f81eef10>, <neo.core.group.Group object at 0x7fe2f82033d0>, <neo.core.group.Group object at 0x7fe2f81770a0>, <neo.core.group.Group object at 0x7fe2f81029a0>, <neo.core.group.Group object at 0x7fe2f8159df0>, <neo.core.group.Group object at 0x7fe2f81468b0>, <neo.core.group.Group object at 0x7fe2f8203b80>, <neo.core.group.Group object at 0x7fe2f81778b0>, <neo.core.group.Group object at 0x7fe2f81c1ee0>, <neo.core.group.Group object at 0x7fe2f8159520>, <neo.core.group.Group object at 0x7fe2f810a190>, <neo.core.group.Group object at 0x7fe2f83a60d0>, <neo.core.group.Group object at 0x7fe2f8136f40>, <neo.core.group.Group object at 0x7fe2f816c700>, <neo.core.group.Group object at 0x7fe2f8196a00>, <neo.core.group.Group object at 0x7fe2f818d460>, <neo.core.group.Group object at 0x7fe2f84090a0>, <neo.core.group.Group object at 0x7fe2f8102ee0>, <neo.core.group.Group object at 0x7fe2f8203220>, <neo.core.group.Group object at 0x7fe2f8146a00>, <neo.core.group.Group object at 0x7fe2f8146790>, <neo.core.group.Group object at 0x7fe2f81bc6a0>, <neo.core.group.Group object at 0x7fe2f814c490>, <neo.core.group.Group object at 0x7fe2f81599d0>, <neo.core.group.Group object at 0x7fe2f83a62b0>, <neo.core.group.Group object at 0x7fe2f83bb220>, <neo.core.group.Group object at 0x7fe2f810ad30>, <neo.core.group.Group object at 0x7fe2f8102f10>, <neo.core.group.Group object at 0x7fe2f80c1250>, <neo.core.group.Group object at 0x7fe2f83a63d0>, <neo.core.group.Group object at 0x7fe2f8102fa0>, <neo.core.group.Group object at 0x7fe2f810a2b0>, <neo.core.group.Group object at 0x7fe2f810abe0>, <neo.core.group.Group object at 0x7fe2f81fd220>, <neo.core.group.Group object at 0x7fe2f8203b20>, <neo.core.group.Group object at 0x7fe2f8159e20>, <neo.core.group.Group object at 0x7fe2f8203a30>, <neo.core.group.Group object at 0x7fe2f81fdb50>, <neo.core.group.Group object at 0x7fe2f818d310>, <neo.core.group.Group object at 0x7fe2f84099d0>, <neo.core.group.Group object at 0x7fe2f810a400>, <neo.core.group.Group object at 0x7fe2f81026d0>, <neo.core.group.Group object at 0x7fe2f8102280>, <neo.core.group.Group object at 0x7fe2f8196d60>, <neo.core.group.Group object at 0x7fe2f80c1400>, <neo.core.group.Group object at 0x7fe2f810afa0>, <neo.core.group.Group object at 0x7fe2f80c18b0>, <neo.core.group.Group object at 0x7fe2f81bc3a0>, <neo.core.group.Group object at 0x7fe2f8136250>, <neo.core.group.Group object at 0x7fe2f8409370>, <neo.core.group.Group object at 0x7fe2f8102ac0>, <neo.core.group.Group object at 0x7fe2f80c7cd0>, <neo.core.group.Group object at 0x7fe2f80d75e0>, <neo.core.group.Group object at 0x7fe2f80c7190>, <neo.core.group.Group object at 0x7fe2f84094f0>, <neo.core.group.Group object at 0x7fe2f83bbd30>, <neo.core.group.Group object at 0x7fe2f814c550>, <neo.core.group.Group object at 0x7fe2f8196970>, <neo.core.group.Group object at 0x7fe2f810a5e0>, <neo.core.group.Group object at 0x7fe2f80c1220>, <neo.core.group.Group object at 0x7fe2f810adf0>, <neo.core.group.Group object at 0x7fe2f81c1490>, <neo.core.group.Group object at 0x7fe2f80d7430>, <neo.core.group.Group object at 0x7fe2f8203e50>, <neo.core.group.Group object at 0x7fe2f80c1550>, <neo.core.group.Group object at 0x7fe2f8196b20>, <neo.core.group.Group object at 0x7fe2f8146160>, <neo.core.group.Group object at 0x7fe2f8102040>, <neo.core.group.Group object at 0x7fe2f81cc700>, <neo.core.group.Group object at 0x7fe2f8136be0>, <neo.core.group.Group object at 0x7fe2f8146ca0>, <neo.core.group.Group object at 0x7fe2f81c1d60>, <neo.core.group.Group object at 0x7fe2f80c1d30>, <neo.core.group.Group object at 0x7fe2f80d7c40>, <neo.core.group.Group object at 0x7fe2f83f61c0>, <neo.core.group.Group object at 0x7fe2f80d7040>, <neo.core.group.Group object at 0x7fe2f81c1160>, <neo.core.group.Group object at 0x7fe2f8146250>, <neo.core.group.Group object at 0x7fe2f818dbe0>, <neo.core.group.Group object at 0x7fe2f80c1b80>, <neo.core.group.Group object at 0x7fe2f81ccb50>, <neo.core.group.Group object at 0x7fe2f81cc4f0>, <neo.core.group.Group object at 0x7fe2f81025e0>, <neo.core.group.Group object at 0x7fe2f818db50>, <neo.core.group.Group object at 0x7fe2f8146d30>, <neo.core.group.Group object at 0x7fe2f81c1130>, <neo.core.group.Group object at 0x7fe2f80d76d0>, <neo.core.group.Group object at 0x7fe2f8409dc0>, <neo.core.group.Group object at 0x7fe2f80d7d30>, <neo.core.group.Group object at 0x7fe2f8159760>, <neo.core.group.Group object at 0x7fe2f83bb340>, <neo.core.group.Group object at 0x7fe2f81c1ac0>, <neo.core.group.Group object at 0x7fe2f8159790>, <neo.core.group.Group object at 0x7fe2f80c1940>, <neo.core.group.Group object at 0x7fe2f80c1e20>, <neo.core.group.Group object at 0x7fe2f816ce80>, <neo.core.group.Group object at 0x7fe2f83a65e0>, <neo.core.group.Group object at 0x7fe2f814c340>, <neo.core.group.Group object at 0x7fe2f816c0a0>, <neo.core.group.Group object at 0x7fe2f810a160>, <neo.core.group.Group object at 0x7fe2f8136850>, <neo.core.group.Group object at 0x7fe2f8409700>, <neo.core.group.Group object at 0x7fe2f80d78e0>, <neo.core.group.Group object at 0x7fe2f80d7b20>, <neo.core.group.Group object at 0x7fe2f80c7fa0>, <neo.core.group.Group object at 0x7fe2f83bba90>, <neo.core.group.Group object at 0x7fe2f80d77c0>, <neo.core.group.Group object at 0x7fe2f80d7f10>, <neo.core.group.Group object at 0x7fe2f80c7310>, <neo.core.group.Group object at 0x7fe2f8146dc0>, <neo.core.group.Group object at 0x7fe2f8136ee0>, <neo.core.group.Group object at 0x7fe2f816c8e0>, <neo.core.group.Group object at 0x7fe2f81bc460>, <neo.core.group.Group object at 0x7fe2f818dfd0>, <neo.core.group.Group object at 0x7fe2f81bce50>, <neo.core.group.Group object at 0x7fe2f81368b0>, <neo.core.group.Group object at 0x7fe2f8102160>, <neo.core.group.Group object at 0x7fe2f80c7700>, <neo.core.group.Group object at 0x7fe2f80d7280>, <neo.core.group.Group object at 0x7fe2f80c7400>, <neo.core.group.Group object at 0x7fe2f807e670>, <neo.core.group.Group object at 0x7fe2f83bb400>, <neo.core.group.Group object at 0x7fe2f807e4f0>, <neo.core.group.Group object at 0x7fe2f80939a0>, <neo.core.group.Group object at 0x7fe2f80d7eb0>, <neo.core.group.Group object at 0x7fe2f83a64f0>, <neo.core.group.Group object at 0x7fe2f8093dc0>, <neo.core.group.Group object at 0x7fe2f8136040>, <neo.core.group.Group object at 0x7fe2f81bc8e0>, <neo.core.group.Group object at 0x7fe2f8159af0>, <neo.core.group.Group object at 0x7fe2f810ab20>, <neo.core.group.Group object at 0x7fe2f816c820>, <neo.core.group.Group object at 0x7fe2f8136070>, <neo.core.group.Group object at 0x7fe2f80d7520>, <neo.core.group.Group object at 0x7fe2f80936a0>, <neo.core.group.Group object at 0x7fe2f80d78b0>, <neo.core.group.Group object at 0x7fe2f8093a90>, <neo.core.group.Group object at 0x7fe2f8023b80>, <neo.core.group.Group object at 0x7fe2f8093df0>, <neo.core.group.Group object at 0x7fe2f8093340>, <neo.core.group.Group object at 0x7fe2f807e1c0>, <neo.core.group.Group object at 0x7fe2f816c400>, <neo.core.group.Group object at 0x7fe2f83a67f0>, <neo.core.group.Group object at 0x7fe2f8146580>, <neo.core.group.Group object at 0x7fe2f810a490>, <neo.core.group.Group object at 0x7fe2f8409f70>, <neo.core.group.Group object at 0x7fe2f81464c0>, <neo.core.group.Group object at 0x7fe2f8102df0>, <neo.core.group.Group object at 0x7fe2f81bce80>, <neo.core.group.Group object at 0x7fe2f807ea30>, <neo.core.group.Group object at 0x7fe2f8023d90>, <neo.core.group.Group object at 0x7fe2f807ed60>, <neo.core.group.Group object at 0x7fe2f8093910>, <neo.core.group.Group object at 0x7fe2f8196700>, <neo.core.group.Group object at 0x7fe2f8023850>, <neo.core.group.Group object at 0x7fe2f80348b0>, <neo.core.group.Group object at 0x7fe2f80935b0>, <neo.core.group.Group object at 0x7fe2f8023640>, <neo.core.group.Group object at 0x7fe2f807e100>, <neo.core.group.Group object at 0x7fe2f818d040>, <neo.core.group.Group object at 0x7fe2f814c5b0>, <neo.core.group.Group object at 0x7fe2f80c16a0>, <neo.core.group.Group object at 0x7fe2f80c75e0>, <neo.core.group.Group object at 0x7fe2f80936d0>, <neo.core.group.Group object at 0x7fe2f807e460>, <neo.core.group.Group object at 0x7fe2f8093ac0>, <neo.core.group.Group object at 0x7fe2f8034580>, <neo.core.group.Group object at 0x7fe2f84098b0>, <neo.core.group.Group object at 0x7fe2f83bbaf0>, <neo.core.group.Group object at 0x7fe2f8034bb0>, <neo.core.group.Group object at 0x7fe2f8093100>, <neo.core.group.Group object at 0x7fe2f8023400>, <neo.core.group.Group object at 0x7fe2f8034e50>, <neo.core.group.Group object at 0x7fe2f80c7df0>, <neo.core.group.Group object at 0x7fe2f8159130>, <neo.core.group.Group object at 0x7fe2f8093610>, <neo.core.group.Group object at 0x7fe2f81ccd90>, <neo.core.group.Group object at 0x7fe2f8159e50>, <neo.core.group.Group object at 0x7fe2f80c7e50>, <neo.core.group.Group object at 0x7fe2f8023190>, <neo.core.group.Group object at 0x7fe2f8093070>, <neo.core.group.Group object at 0x7fe2f8093280>, <neo.core.group.Group object at 0x7fe2f807e9d0>, <neo.core.group.Group object at 0x7fe2f8409790>, <neo.core.group.Group object at 0x7fe2f80d73a0>, <neo.core.group.Group object at 0x7fe2f80d7bb0>, <neo.core.group.Group object at 0x7fe2f807ef10>, <neo.core.group.Group object at 0x7fe2f807eca0>, <neo.core.group.Group object at 0x7fe2f8023ac0>, <neo.core.group.Group object at 0x7fe2f8023760>, <neo.core.group.Group object at 0x7fe2f80c1340>, <neo.core.group.Group object at 0x7fe2f8159310>, <neo.core.group.Group object at 0x7fe2f814c7f0>, <neo.core.group.Group object at 0x7fe2f810a6d0>, <neo.core.group.Group object at 0x7fe2f8136fa0>, <neo.core.group.Group object at 0x7fe2f8102b50>, <neo.core.group.Group object at 0x7fe2f8023790>, <neo.core.group.Group object at 0x7fe2f807eb80>, <neo.core.group.Group object at 0x7fe2f80c1e80>, <neo.core.group.Group object at 0x7fe2f8034160>, <neo.core.group.Group object at 0x7fe2f80d70a0>, <neo.core.group.Group object at 0x7fe2f807efd0>, <neo.core.group.Group object at 0x7fe2f80d7790>, <neo.core.group.Group object at 0x7fe2f80235e0>, <neo.core.group.Group object at 0x7fe2f8023bb0>, <neo.core.group.Group object at 0x7fe2f83bb8e0>, <neo.core.group.Group object at 0x7fe2f80c1be0>, <neo.core.group.Group object at 0x7fe2f80c7ee0>, <neo.core.group.Group object at 0x7fe2f810a1c0>, <neo.core.group.Group object at 0x7fe2f80c7d60>, <neo.core.group.Group object at 0x7fe2f8136880>, <neo.core.group.Group object at 0x7fe2f8023f70>, <neo.core.group.Group object at 0x7fe2f8023130>, <neo.core.group.Group object at 0x7fe2f8034fa0>, <neo.core.group.Group object at 0x7fe2f80d7250>, <neo.core.group.Group object at 0x7fe2f83a6280>, <neo.core.group.Group object at 0x7fe2f8093f40>, <neo.core.group.Group object at 0x7fe2f83bbd00>, <neo.core.group.Group object at 0x7fe2f814c6d0>, <neo.core.group.Group object at 0x7fe2f80c76a0>, <neo.core.group.Group object at 0x7fe2f807e370>, <neo.core.group.Group object at 0x7fe2f8102d00>, <neo.core.group.Group object at 0x7fe2f0d06730>, <neo.core.group.Group object at 0x7fe2f81021c0>, <neo.core.group.Group object at 0x7fe2f0d12d60>, <neo.core.group.Group object at 0x7fe2f8146c10>]" ],
        [ a alpaca:NameValuePair ;
            alpaca:pairName "segments" ;
            alpaca:pairValue "[neo.core.segment.Segment(t_start=0.0 s, t_stop=709.2479666666667 s, name=Segment 0, description=Segment containing data from t_start to t_stop)]" ],
        [ a alpaca:NameValuePair ;
            alpaca:pairName "file_datetime" ;
            alpaca:pairValue "None" ],
        [ a alpaca:NameValuePair ;
            alpaca:pairName "file_origin" ;
            alpaca:pairValue "None" ] ;
    alpaca:hashSource "joblib_SHA1" ;
    prov:hadMember <urn:fz-juelich.de:alpaca:object:Python:builtins.list:d0bfed12c02e056e9ee84da9abbaf43530ce808d> ;
    prov:wasAttributedTo <urn:fz-juelich.de:alpaca:script:Python:psd_by_trial_type.py:0eedeb8648a461ffc83d28d628c65800b233c6d9330978f78bc5ee188074d746#af6ada7a-b9bc-40d0-a31f-e985360e1655> ;
    prov:wasDerivedFrom <urn:fz-juelich.de:alpaca:file:sha256:a3b48deadd2378dc976ca6758bfa64db47700e8d6475b24e906e73592c5bf465> ;
    prov:wasGeneratedBy <urn:fz-juelich.de:alpaca:function_execution:Python:0eedeb8648a461ffc83d28d628c65800b233c6d9330978f78bc5ee188074d746:af6ada7a-b9bc-40d0-a31f-e985360e1655:__main__.load_data#6a515a19-9aba-47d3-91f7-39df41b23392> .

<urn:fz-juelich.de:alpaca:object:Python:neo.core.segment.Segment:0020adfd1eb00fc45884dc162f074c4cad6d9fb5> a alpaca:DataObjectEntity ;
    alpaca:hasAnnotation [ a alpaca:NameValuePair ;
            alpaca:pairName "belongs_to_trialtype" ;
            alpaca:pairValue "PGLF" ],
        [ a alpaca:NameValuePair ;
            alpaca:pairName "trial_reject_LFC" ;
            alpaca:pairValue "False" ],
        [ a alpaca:NameValuePair ;
            alpaca:pairName "trial_id" ;
            alpaca:pairValue "196" ],
        [ a alpaca:NameValuePair ;
            alpaca:pairName "trial_reject_HFC" ;
            alpaca:pairValue "False" ],
        [ a alpaca:NameValuePair ;
            alpaca:pairName "condition" ;
            alpaca:pairValue "1" ],
        [ a alpaca:NameValuePair ;
            alpaca:pairName "trial_event_labels" ;
            alpaca:pairValue "CUE-OFF" ],
        [ a alpaca:NameValuePair ;
            alpaca:pairName "trial_reject_IFC" ;
            alpaca:pairValue "False" ],
        [ a alpaca:NameValuePair ;
            alpaca:pairName "id" ;
            alpaca:pairValue "" ],
        [ a alpaca:NameValuePair ;
            alpaca:pairName "performance_in_trial" ;
            alpaca:pairValue "255" ],
        [ a alpaca:NameValuePair ;
            alpaca:pairName "trial_timestamp_id" ;
            alpaca:pairValue "20234571" ],
        [ a alpaca:NameValuePair ;
            alpaca:pairName "performance_in_trial_str" ;
            alpaca:pairValue "correct_trial" ] ;
    alpaca:hasAttribute [ a alpaca:NameValuePair ;
            alpaca:pairName "epochs" ;
            alpaca:pairValue "[]" ],
        [ a alpaca:NameValuePair ;
            alpaca:pairName "description" ;
            alpaca:pairValue "Segment containing data from t_start to t_stop" ],
        [ a alpaca:NameValuePair ;
            alpaca:pairName "imagesequences" ;
            alpaca:pairValue "[]" ],
        [ a alpaca:NameValuePair ;
            alpaca:pairName "spiketrains" ;
            alpaca:pairValue "neo.core.spiketrainlist.SpikeTrainList(t_start=675.5928666666666 s, t_stop=676.0928666666666 s)" ],
        [ a alpaca:NameValuePair ;
            alpaca:pairName "file_datetime" ;
            alpaca:pairValue "None" ],
        [ a alpaca:NameValuePair ;
            alpaca:pairName "block" ;
            alpaca:pairValue "builtins.NoneType()" ],
        [ a alpaca:NameValuePair ;
            alpaca:pairName "irregularlysampledsignals" ;
            alpaca:pairValue "[]" ],
        [ a alpaca:NameValuePair ;
            alpaca:pairName "rec_datetime" ;
            alpaca:pairValue "2010-12-10 10:50:10" ],
        [ a alpaca:NameValuePair ;
            alpaca:pairName "events" ;
            alpaca:pairValue "[neo.core.event.Event(shape=(1,), dtype=float64, name=DigitalTrialEvents, description=Trial events of the digital input port), neo.core.event.Event(shape=(1,), dtype=float64, name=TrialEvents, description=All trial events (digital and analog))]" ],
        [ a alpaca:NameValuePair ;
            alpaca:pairName "index" ;
            alpaca:pairValue "None" ],
        [ a alpaca:NameValuePair ;
            alpaca:pairName "t_start" ;
            alpaca:pairValue "675.5928666666666 s" ],
        [ a alpaca:NameValuePair ;
            alpaca:pairName "analogsignals" ;
            alpaca:pairValue "[neo.core.analogsignal.AnalogSignal(t_start=675.593 s, t_stop=676.093 s, shape=(500, 6), dtype=float32, name=BehaviourTimeSeries, description=AnalogSignal from  nsx2), neo.core.analogsignal.AnalogSignal(t_start=675.5928666666667 s, t_stop=676.0928666666667 s, shape=(15000, 96), dtype=float32, name=NeuralTimeSeriesRaw, description=Continuous raw neuronal recordings sampled at high resolution)]" ],
        [ a alpaca:NameValuePair ;
            alpaca:pairName "name" ;
            alpaca:pairValue "Segment 0" ],
        [ a alpaca:NameValuePair ;
            alpaca:pairName "file_origin" ;
            alpaca:pairValue "None" ],
        [ a alpaca:NameValuePair ;
            alpaca:pairName "t_stop" ;
            alpaca:pairValue "676.093 s" ] ;
    alpaca:hashSource "joblib_SHA1" ;
    prov:hadMember <urn:fz-juelich.de:alpaca:object:Python:builtins.list:81fb39713ec3bd5fd1b5b53c12d378473380fe96> ;
    prov:wasAttributedTo <urn:fz-juelich.de:alpaca:script:Python:psd_by_trial_type.py:0eedeb8648a461ffc83d28d628c65800b233c6d9330978f78bc5ee188074d746#af6ada7a-b9bc-40d0-a31f-e985360e1655> ;
    prov:wasDerivedFrom <urn:fz-juelich.de:alpaca:object:Python:neo.core.epoch.Epoch:3a8f00aa292a39817dd45cdc819db14eeb9acfa6>,
        <urn:fz-juelich.de:alpaca:object:Python:neo.core.segment.Segment:a0a51c2dfdec5800a5e45e473ce5d221e5281307> ;
    prov:wasGeneratedBy <urn:fz-juelich.de:alpaca:function_execution:Python:0eedeb8648a461ffc83d28d628c65800b233c6d9330978f78bc5ee188074d746:af6ada7a-b9bc-40d0-a31f-e985360e1655:neo.utils.misc.cut_segment_by_epoch#2880d5d3-e2d1-4fc6-a15d-90cb776fc669> .

<urn:fz-juelich.de:alpaca:object:Python:neo.core.segment.Segment:007232bdad71dec7cdc196cf663a012021473592> a alpaca:DataObjectEntity ;
    alpaca:hasAnnotation [ a alpaca:NameValuePair ;
            alpaca:pairName "trial_timestamp_id" ;
            alpaca:pairValue "10007604" ],
        [ a alpaca:NameValuePair ;
            alpaca:pairName "id" ;
            alpaca:pairValue "" ],
        [ a alpaca:NameValuePair ;
            alpaca:pairName "belongs_to_trialtype" ;
            alpaca:pairValue "SGHF" ],
        [ a alpaca:NameValuePair ;
            alpaca:pairName "condition" ;
            alpaca:pairValue "1" ],
        [ a alpaca:NameValuePair ;
            alpaca:pairName "performance_in_trial_str" ;
            alpaca:pairValue "correct_trial" ],
        [ a alpaca:NameValuePair ;
            alpaca:pairName "trial_reject_LFC" ;
            alpaca:pairValue "False" ],
        [ a alpaca:NameValuePair ;
            alpaca:pairName "trial_reject_HFC" ;
            alpaca:pairValue "False" ],
        [ a alpaca:NameValuePair ;
            alpaca:pairName "trial_id" ;
            alpaca:pairValue "97" ],
        [ a alpaca:NameValuePair ;
            alpaca:pairName "trial_event_labels" ;
            alpaca:pairValue "CUE-OFF" ],
        [ a alpaca:NameValuePair ;
            alpaca:pairName "performance_in_trial" ;
            alpaca:pairValue "255" ],
        [ a alpaca:NameValuePair ;
            alpaca:pairName "trial_reject_IFC" ;
            alpaca:pairValue "False" ] ;
    alpaca:hasAttribute [ a alpaca:NameValuePair ;
            alpaca:pairName "block" ;
            alpaca:pairValue "builtins.NoneType()" ],
        [ a alpaca:NameValuePair ;
            alpaca:pairName "irregularlysampledsignals" ;
            alpaca:pairValue "[]" ],
        [ a alpaca:NameValuePair ;
            alpaca:pairName "epochs" ;
            alpaca:pairValue "[]" ],
        [ a alpaca:NameValuePair ;
            alpaca:pairName "description" ;
            alpaca:pairValue "Segment containing data from t_start to t_stop" ],
        [ a alpaca:NameValuePair ;
            alpaca:pairName "t_start" ;
            alpaca:pairValue "334.724 s" ],
        [ a alpaca:NameValuePair ;
            alpaca:pairName "name" ;
            alpaca:pairValue "Segment 0" ],
        [ a alpaca:NameValuePair ;
            alpaca:pairName "t_stop" ;
            alpaca:pairValue "335.2243 s" ],
        [ a alpaca:NameValuePair ;
            alpaca:pairName "file_origin" ;
            alpaca:pairValue "None" ],
        [ a alpaca:NameValuePair ;
            alpaca:pairName "rec_datetime" ;
            alpaca:pairValue "2010-12-10 10:50:10" ],
        [ a alpaca:NameValuePair ;
            alpaca:pairName "events" ;
            alpaca:pairValue "[neo.core.event.Event(shape=(1,), dtype=float64, name=DigitalTrialEvents, description=Trial events of the digital input port), neo.core.event.Event(shape=(1,), dtype=float64, name=TrialEvents, description=All trial events (digital and analog))]" ],
        [ a alpaca:NameValuePair ;
            alpaca:pairName "file_datetime" ;
            alpaca:pairValue "None" ],
        [ a alpaca:NameValuePair ;
            alpaca:pairName "spiketrains" ;
            alpaca:pairValue "neo.core.spiketrainlist.SpikeTrainList(t_start=334.7243 s, t_stop=335.2243 s)" ],
        [ a alpaca:NameValuePair ;
            alpaca:pairName "imagesequences" ;
            alpaca:pairValue "[]" ],
        [ a alpaca:NameValuePair ;
            alpaca:pairName "index" ;
            alpaca:pairValue "None" ],
        [ a alpaca:NameValuePair ;
            alpaca:pairName "analogsignals" ;
            alpaca:pairValue "[neo.core.analogsignal.AnalogSignal(t_start=334.724 s, t_stop=335.224 s, shape=(500, 6), dtype=float32, name=BehaviourTimeSeries, description=AnalogSignal from  nsx2), neo.core.analogsignal.AnalogSignal(t_start=334.7243 s, t_stop=335.2243 s, shape=(15000, 96), dtype=float32, name=NeuralTimeSeriesRaw, description=Continuous raw neuronal recordings sampled at high resolution)]" ] ;
    alpaca:hashSource "joblib_SHA1" ;
    prov:hadMember <urn:fz-juelich.de:alpaca:object:Python:builtins.list:38c8f9ac1281101c5e70d18e51af36adaadacbc7> ;
    prov:wasAttributedTo <urn:fz-juelich.de:alpaca:script:Python:psd_by_trial_type.py:0eedeb8648a461ffc83d28d628c65800b233c6d9330978f78bc5ee188074d746#af6ada7a-b9bc-40d0-a31f-e985360e1655> ;
    prov:wasDerivedFrom <urn:fz-juelich.de:alpaca:object:Python:neo.core.epoch.Epoch:5989216a6b95615d17cdb6daf0c01890eb446417>,
        <urn:fz-juelich.de:alpaca:object:Python:neo.core.segment.Segment:a0a51c2dfdec5800a5e45e473ce5d221e5281307> ;
    prov:wasGeneratedBy <urn:fz-juelich.de:alpaca:function_execution:Python:0eedeb8648a461ffc83d28d628c65800b233c6d9330978f78bc5ee188074d746:af6ada7a-b9bc-40d0-a31f-e985360e1655:neo.utils.misc.cut_segment_by_epoch#73b7f56e-2c06-407e-9497-fdf313beb877> .

<urn:fz-juelich.de:alpaca:object:Python:neo.core.segment.Segment:034563b6efef3ac15926f539ce0e4fb39b18712a> a alpaca:DataObjectEntity ;
    alpaca:hasAnnotation [ a alpaca:NameValuePair ;
            alpaca:pairName "trial_event_labels" ;
            alpaca:pairValue "CUE-OFF" ],
        [ a alpaca:NameValuePair ;
            alpaca:pairName "performance_in_trial_str" ;
            alpaca:pairValue "correct_trial" ],
        [ a alpaca:NameValuePair ;
            alpaca:pairName "belongs_to_trialtype" ;
            alpaca:pairValue "PGHF" ],
        [ a alpaca:NameValuePair ;
            alpaca:pairName "trial_reject_IFC" ;
            alpaca:pairValue "False" ],
        [ a alpaca:NameValuePair ;
            alpaca:pairName "id" ;
            alpaca:pairValue "" ],
        [ a alpaca:NameValuePair ;
            alpaca:pairName "trial_reject_LFC" ;
            alpaca:pairValue "False" ],
        [ a alpaca:NameValuePair ;
            alpaca:pairName "performance_in_trial" ;
            alpaca:pairValue "255" ],
        [ a alpaca:NameValuePair ;
            alpaca:pairName "condition" ;
            alpaca:pairValue "1" ],
        [ a alpaca:NameValuePair ;
            alpaca:pairName "trial_timestamp_id" ;
            alpaca:pairValue "3886782" ],
        [ a alpaca:NameValuePair ;
            alpaca:pairName "trial_reject_HFC" ;
            alpaca:pairValue "False" ],
        [ a alpaca:NameValuePair ;
            alpaca:pairName "trial_id" ;
            alpaca:pairValue "38" ] ;
    alpaca:hasAttribute [ a alpaca:NameValuePair ;
            alpaca:pairName "index" ;
            alpaca:pairValue "None" ],
        [ a alpaca:NameValuePair ;
            alpaca:pairName "analogsignals" ;
            alpaca:pairValue "[neo.core.analogsignal.AnalogSignal(t_start=130.666 s, t_stop=131.166 s, shape=(500, 6), dtype=float32, name=BehaviourTimeSeries, description=AnalogSignal from  nsx2), neo.core.analogsignal.AnalogSignal(t_start=130.66596666666666 s, t_stop=131.16596666666666 s, shape=(15000, 96), dtype=float32, name=NeuralTimeSeriesRaw, description=Continuous raw neuronal recordings sampled at high resolution)]" ],
        [ a alpaca:NameValuePair ;
            alpaca:pairName "description" ;
            alpaca:pairValue "Segment containing data from t_start to t_stop" ],
        [ a alpaca:NameValuePair ;
            alpaca:pairName "events" ;
            alpaca:pairValue "[neo.core.event.Event(shape=(1,), dtype=float64, name=DigitalTrialEvents, description=Trial events of the digital input port), neo.core.event.Event(shape=(1,), dtype=float64, name=TrialEvents, description=All trial events (digital and analog))]" ],
        [ a alpaca:NameValuePair ;
            alpaca:pairName "rec_datetime" ;
            alpaca:pairValue "2010-12-10 10:50:10" ],
        [ a alpaca:NameValuePair ;
            alpaca:pairName "file_origin" ;
            alpaca:pairValue "None" ],
        [ a alpaca:NameValuePair ;
            alpaca:pairName "spiketrains" ;
            alpaca:pairValue "neo.core.spiketrainlist.SpikeTrainList(t_start=130.66596666666666 s, t_stop=131.16596666666666 s)" ],
        [ a alpaca:NameValuePair ;
            alpaca:pairName "t_stop" ;
            alpaca:pairValue "131.166 s" ],
        [ a alpaca:NameValuePair ;
            alpaca:pairName "block" ;
            alpaca:pairValue "builtins.NoneType()" ],
        [ a alpaca:NameValuePair ;
            alpaca:pairName "epochs" ;
            alpaca:pairValue "[]" ],
        [ a alpaca:NameValuePair ;
            alpaca:pairName "irregularlysampledsignals" ;
            alpaca:pairValue "[]" ],
        [ a alpaca:NameValuePair ;
            alpaca:pairName "file_datetime" ;
            alpaca:pairValue "None" ],
        [ a alpaca:NameValuePair ;
            alpaca:pairName "imagesequences" ;
            alpaca:pairValue "[]" ],
        [ a alpaca:NameValuePair ;
            alpaca:pairName "name" ;
            alpaca:pairValue "Segment 0" ],
        [ a alpaca:NameValuePair ;
            alpaca:pairName "t_start" ;
            alpaca:pairValue "130.66596666666666 s" ] ;
    alpaca:hashSource "joblib_SHA1" ;
    prov:hadMember <urn:fz-juelich.de:alpaca:object:Python:builtins.list:8c67720cd080a782e16a001cbf8db5c315d5a291> ;
    prov:wasAttributedTo <urn:fz-juelich.de:alpaca:script:Python:psd_by_trial_type.py:0eedeb8648a461ffc83d28d628c65800b233c6d9330978f78bc5ee188074d746#af6ada7a-b9bc-40d0-a31f-e985360e1655> ;
    prov:wasDerivedFrom <urn:fz-juelich.de:alpaca:object:Python:neo.core.epoch.Epoch:8c03a7f40030531ee8e88d4964728c4f42eaeb79>,
        <urn:fz-juelich.de:alpaca:object:Python:neo.core.segment.Segment:a0a51c2dfdec5800a5e45e473ce5d221e5281307> ;
    prov:wasGeneratedBy <urn:fz-juelich.de:alpaca:function_execution:Python:0eedeb8648a461ffc83d28d628c65800b233c6d9330978f78bc5ee188074d746:af6ada7a-b9bc-40d0-a31f-e985360e1655:neo.utils.misc.cut_segment_by_epoch#0e8a4e9e-c95b-4b70-b4a2-0b4ab3f52337> .

<urn:fz-juelich.de:alpaca:object:Python:neo.core.segment.Segment:07eef132bf7de4b25737f79d3e758bdc6fbfc93a> a alpaca:DataObjectEntity ;
    alpaca:hasAnnotation [ a alpaca:NameValuePair ;
            alpaca:pairName "condition" ;
            alpaca:pairValue "1" ],
        [ a alpaca:NameValuePair ;
            alpaca:pairName "trial_timestamp_id" ;
            alpaca:pairValue "20542688" ],
        [ a alpaca:NameValuePair ;
            alpaca:pairName "id" ;
            alpaca:pairValue "" ],
        [ a alpaca:NameValuePair ;
            alpaca:pairName "belongs_to_trialtype" ;
            alpaca:pairValue "PGHF" ],
        [ a alpaca:NameValuePair ;
            alpaca:pairName "trial_id" ;
            alpaca:pairValue "199" ],
        [ a alpaca:NameValuePair ;
            alpaca:pairName "performance_in_trial_str" ;
            alpaca:pairValue "correct_trial" ],
        [ a alpaca:NameValuePair ;
            alpaca:pairName "performance_in_trial" ;
            alpaca:pairValue "255" ],
        [ a alpaca:NameValuePair ;
            alpaca:pairName "trial_event_labels" ;
            alpaca:pairValue "CUE-OFF" ],
        [ a alpaca:NameValuePair ;
            alpaca:pairName "trial_reject_IFC" ;
            alpaca:pairValue "False" ],
        [ a alpaca:NameValuePair ;
            alpaca:pairName "trial_reject_LFC" ;
            alpaca:pairValue "False" ],
        [ a alpaca:NameValuePair ;
            alpaca:pairName "trial_reject_HFC" ;
            alpaca:pairValue "False" ] ;
    alpaca:hasAttribute [ a alpaca:NameValuePair ;
            alpaca:pairName "block" ;
            alpaca:pairValue "builtins.NoneType()" ],
        [ a alpaca:NameValuePair ;
            alpaca:pairName "analogsignals" ;
            alpaca:pairValue "[neo.core.analogsignal.AnalogSignal(t_start=685.867 s, t_stop=686.367 s, shape=(500, 6), dtype=float32, name=BehaviourTimeSeries, description=AnalogSignal from  nsx2), neo.core.analogsignal.AnalogSignal(t_start=685.8671666666667 s, t_stop=686.3671666666667 s, shape=(15000, 96), dtype=float32, name=NeuralTimeSeriesRaw, description=Continuous raw neuronal recordings sampled at high resolution)]" ],
        [ a alpaca:NameValuePair ;
            alpaca:pairName "t_start" ;
            alpaca:pairValue "685.867 s" ],
        [ a alpaca:NameValuePair ;
            alpaca:pairName "file_datetime" ;
            alpaca:pairValue "None" ],
        [ a alpaca:NameValuePair ;
            alpaca:pairName "file_origin" ;
            alpaca:pairValue "None" ],
        [ a alpaca:NameValuePair ;
            alpaca:pairName "epochs" ;
            alpaca:pairValue "[]" ],
        [ a alpaca:NameValuePair ;
            alpaca:pairName "description" ;
            alpaca:pairValue "Segment containing data from t_start to t_stop" ],
        [ a alpaca:NameValuePair ;
            alpaca:pairName "t_stop" ;
            alpaca:pairValue "686.3671666666667 s" ],
        [ a alpaca:NameValuePair ;
            alpaca:pairName "irregularlysampledsignals" ;
            alpaca:pairValue "[]" ],
        [ a alpaca:NameValuePair ;
            alpaca:pairName "imagesequences" ;
            alpaca:pairValue "[]" ],
        [ a alpaca:NameValuePair ;
            alpaca:pairName "events" ;
            alpaca:pairValue "[neo.core.event.Event(shape=(1,), dtype=float64, name=DigitalTrialEvents, description=Trial events of the digital input port), neo.core.event.Event(shape=(1,), dtype=float64, name=TrialEvents, description=All trial events (digital and analog))]" ],
        [ a alpaca:NameValuePair ;
            alpaca:pairName "spiketrains" ;
            alpaca:pairValue "neo.core.spiketrainlist.SpikeTrainList(t_start=685.8671666666667 s, t_stop=686.3671666666667 s)" ],
        [ a alpaca:NameValuePair ;
            alpaca:pairName "rec_datetime" ;
            alpaca:pairValue "2010-12-10 10:50:10" ],
        [ a alpaca:NameValuePair ;
            alpaca:pairName "index" ;
            alpaca:pairValue "None" ],
        [ a alpaca:NameValuePair ;
            alpaca:pairName "name" ;
            alpaca:pairValue "Segment 0" ] ;
    alpaca:hashSource "joblib_SHA1" ;
    prov:hadMember <urn:fz-juelich.de:alpaca:object:Python:builtins.list:f7929b633afb5da6a06acc69908cdaa7998cdf48> ;
    prov:wasAttributedTo <urn:fz-juelich.de:alpaca:script:Python:psd_by_trial_type.py:0eedeb8648a461ffc83d28d628c65800b233c6d9330978f78bc5ee188074d746#af6ada7a-b9bc-40d0-a31f-e985360e1655> ;
    prov:wasDerivedFrom <urn:fz-juelich.de:alpaca:object:Python:neo.core.epoch.Epoch:8c03a7f40030531ee8e88d4964728c4f42eaeb79>,
        <urn:fz-juelich.de:alpaca:object:Python:neo.core.segment.Segment:a0a51c2dfdec5800a5e45e473ce5d221e5281307> ;
    prov:wasGeneratedBy <urn:fz-juelich.de:alpaca:function_execution:Python:0eedeb8648a461ffc83d28d628c65800b233c6d9330978f78bc5ee188074d746:af6ada7a-b9bc-40d0-a31f-e985360e1655:neo.utils.misc.cut_segment_by_epoch#0e8a4e9e-c95b-4b70-b4a2-0b4ab3f52337> .

<urn:fz-juelich.de:alpaca:object:Python:neo.core.segment.Segment:0923e74961425d295e18602eb16b93558d2b97a2> a alpaca:DataObjectEntity ;
    alpaca:hasAnnotation [ a alpaca:NameValuePair ;
            alpaca:pairName "performance_in_trial_str" ;
            alpaca:pairValue "correct_trial" ],
        [ a alpaca:NameValuePair ;
            alpaca:pairName "trial_timestamp_id" ;
            alpaca:pairValue "1165934" ],
        [ a alpaca:NameValuePair ;
            alpaca:pairName "belongs_to_trialtype" ;
            alpaca:pairValue "PGHF" ],
        [ a alpaca:NameValuePair ;
            alpaca:pairName "trial_reject_LFC" ;
            alpaca:pairValue "False" ],
        [ a alpaca:NameValuePair ;
            alpaca:pairName "trial_reject_HFC" ;
            alpaca:pairValue "False" ],
        [ a alpaca:NameValuePair ;
            alpaca:pairName "performance_in_trial" ;
            alpaca:pairValue "255" ],
        [ a alpaca:NameValuePair ;
            alpaca:pairName "condition" ;
            alpaca:pairValue "1" ],
        [ a alpaca:NameValuePair ;
            alpaca:pairName "trial_reject_IFC" ;
            alpaca:pairValue "False" ],
        [ a alpaca:NameValuePair ;
            alpaca:pairName "id" ;
            alpaca:pairValue "" ],
        [ a alpaca:NameValuePair ;
            alpaca:pairName "trial_event_labels" ;
            alpaca:pairValue "CUE-OFF" ],
        [ a alpaca:NameValuePair ;
            alpaca:pairName "trial_id" ;
            alpaca:pairValue "12" ] ;
    alpaca:hasAttribute [ a alpaca:NameValuePair ;
            alpaca:pairName "file_datetime" ;
            alpaca:pairValue "None" ],
        [ a alpaca:NameValuePair ;
            alpaca:pairName "imagesequences" ;
            alpaca:pairValue "[]" ],
        [ a alpaca:NameValuePair ;
            alpaca:pairName "irregularlysampledsignals" ;
            alpaca:pairValue "[]" ],
        [ a alpaca:NameValuePair ;
            alpaca:pairName "description" ;
            alpaca:pairValue "Segment containing data from t_start to t_stop" ],
        [ a alpaca:NameValuePair ;
            alpaca:pairName "epochs" ;
            alpaca:pairValue "[]" ],
        [ a alpaca:NameValuePair ;
            alpaca:pairName "t_stop" ;
            alpaca:pairValue "40.488 s" ],
        [ a alpaca:NameValuePair ;
            alpaca:pairName "rec_datetime" ;
            alpaca:pairValue "2010-12-10 10:50:10" ],
        [ a alpaca:NameValuePair ;
            alpaca:pairName "t_start" ;
            alpaca:pairValue "39.98773333333333 s" ],
        [ a alpaca:NameValuePair ;
            alpaca:pairName "block" ;
            alpaca:pairValue "builtins.NoneType()" ],
        [ a alpaca:NameValuePair ;
            alpaca:pairName "file_origin" ;
            alpaca:pairValue "None" ],
        [ a alpaca:NameValuePair ;
            alpaca:pairName "index" ;
            alpaca:pairValue "None" ],
        [ a alpaca:NameValuePair ;
            alpaca:pairName "analogsignals" ;
            alpaca:pairValue "[neo.core.analogsignal.AnalogSignal(t_start=39.988 s, t_stop=40.488 s, shape=(500, 6), dtype=float32, name=BehaviourTimeSeries, description=AnalogSignal from  nsx2), neo.core.analogsignal.AnalogSignal(t_start=39.98773333333334 s, t_stop=40.48773333333334 s, shape=(15000, 96), dtype=float32, name=NeuralTimeSeriesRaw, description=Continuous raw neuronal recordings sampled at high resolution)]" ],
        [ a alpaca:NameValuePair ;
            alpaca:pairName "events" ;
            alpaca:pairValue "[neo.core.event.Event(shape=(1,), dtype=float64, name=DigitalTrialEvents, description=Trial events of the digital input port), neo.core.event.Event(shape=(1,), dtype=float64, name=TrialEvents, description=All trial events (digital and analog))]" ],
        [ a alpaca:NameValuePair ;
            alpaca:pairName "spiketrains" ;
            alpaca:pairValue "neo.core.spiketrainlist.SpikeTrainList(t_start=39.98773333333333 s, t_stop=40.48773333333333 s)" ],
        [ a alpaca:NameValuePair ;
            alpaca:pairName "name" ;
            alpaca:pairValue "Segment 0" ] ;
    alpaca:hashSource "joblib_SHA1" ;
    prov:hadMember <urn:fz-juelich.de:alpaca:object:Python:builtins.list:d9bb1b5306f9b6338778d75fb5ecab9a7a1b3edc> ;
    prov:wasAttributedTo <urn:fz-juelich.de:alpaca:script:Python:psd_by_trial_type.py:0eedeb8648a461ffc83d28d628c65800b233c6d9330978f78bc5ee188074d746#af6ada7a-b9bc-40d0-a31f-e985360e1655> ;
    prov:wasDerivedFrom <urn:fz-juelich.de:alpaca:object:Python:neo.core.epoch.Epoch:8c03a7f40030531ee8e88d4964728c4f42eaeb79>,
        <urn:fz-juelich.de:alpaca:object:Python:neo.core.segment.Segment:a0a51c2dfdec5800a5e45e473ce5d221e5281307> ;
    prov:wasGeneratedBy <urn:fz-juelich.de:alpaca:function_execution:Python:0eedeb8648a461ffc83d28d628c65800b233c6d9330978f78bc5ee188074d746:af6ada7a-b9bc-40d0-a31f-e985360e1655:neo.utils.misc.cut_segment_by_epoch#0e8a4e9e-c95b-4b70-b4a2-0b4ab3f52337> .

<urn:fz-juelich.de:alpaca:object:Python:neo.core.segment.Segment:093f700318a1554eda34fc13aaf33e74dd2c97f6> a alpaca:DataObjectEntity ;
    alpaca:hasAnnotation [ a alpaca:NameValuePair ;
            alpaca:pairName "performance_in_trial" ;
            alpaca:pairValue "255" ],
        [ a alpaca:NameValuePair ;
            alpaca:pairName "trial_reject_IFC" ;
            alpaca:pairValue "True" ],
        [ a alpaca:NameValuePair ;
            alpaca:pairName "condition" ;
            alpaca:pairValue "1" ],
        [ a alpaca:NameValuePair ;
            alpaca:pairName "trial_id" ;
            alpaca:pairValue "195" ],
        [ a alpaca:NameValuePair ;
            alpaca:pairName "id" ;
            alpaca:pairValue "" ],
        [ a alpaca:NameValuePair ;
            alpaca:pairName "belongs_to_trialtype" ;
            alpaca:pairValue "SGLF" ],
        [ a alpaca:NameValuePair ;
            alpaca:pairName "trial_reject_HFC" ;
            alpaca:pairValue "False" ],
        [ a alpaca:NameValuePair ;
            alpaca:pairName "performance_in_trial_str" ;
            alpaca:pairValue "correct_trial" ],
        [ a alpaca:NameValuePair ;
            alpaca:pairName "trial_reject_LFC" ;
            alpaca:pairValue "False" ],
        [ a alpaca:NameValuePair ;
            alpaca:pairName "trial_event_labels" ;
            alpaca:pairValue "CUE-OFF" ],
        [ a alpaca:NameValuePair ;
            alpaca:pairName "trial_timestamp_id" ;
            alpaca:pairValue "20121735" ] ;
    alpaca:hasAttribute [ a alpaca:NameValuePair ;
            alpaca:pairName "rec_datetime" ;
            alpaca:pairValue "2010-12-10 10:50:10" ],
        [ a alpaca:NameValuePair ;
            alpaca:pairName "imagesequences" ;
            alpaca:pairValue "[]" ],
        [ a alpaca:NameValuePair ;
            alpaca:pairName "events" ;
            alpaca:pairValue "[neo.core.event.Event(shape=(1,), dtype=float64, name=DigitalTrialEvents, description=Trial events of the digital input port), neo.core.event.Event(shape=(1,), dtype=float64, name=TrialEvents, description=All trial events (digital and analog))]" ],
        [ a alpaca:NameValuePair ;
            alpaca:pairName "file_datetime" ;
            alpaca:pairValue "None" ],
        [ a alpaca:NameValuePair ;
            alpaca:pairName "t_start" ;
            alpaca:pairValue "671.831 s" ],
        [ a alpaca:NameValuePair ;
            alpaca:pairName "spiketrains" ;
            alpaca:pairValue "neo.core.spiketrainlist.SpikeTrainList(t_start=671.8313666666667 s, t_stop=672.3313666666667 s)" ],
        [ a alpaca:NameValuePair ;
            alpaca:pairName "analogsignals" ;
            alpaca:pairValue "[neo.core.analogsignal.AnalogSignal(t_start=671.831 s, t_stop=672.331 s, shape=(500, 6), dtype=float32, name=BehaviourTimeSeries, description=AnalogSignal from  nsx2), neo.core.analogsignal.AnalogSignal(t_start=671.8313666666667 s, t_stop=672.3313666666667 s, shape=(15000, 96), dtype=float32, name=NeuralTimeSeriesRaw, description=Continuous raw neuronal recordings sampled at high resolution)]" ],
        [ a alpaca:NameValuePair ;
            alpaca:pairName "irregularlysampledsignals" ;
            alpaca:pairValue "[]" ],
        [ a alpaca:NameValuePair ;
            alpaca:pairName "description" ;
            alpaca:pairValue "Segment containing data from t_start to t_stop" ],
        [ a alpaca:NameValuePair ;
            alpaca:pairName "file_origin" ;
            alpaca:pairValue "None" ],
        [ a alpaca:NameValuePair ;
            alpaca:pairName "block" ;
            alpaca:pairValue "builtins.NoneType()" ],
        [ a alpaca:NameValuePair ;
            alpaca:pairName "epochs" ;
            alpaca:pairValue "[]" ],
        [ a alpaca:NameValuePair ;
            alpaca:pairName "name" ;
            alpaca:pairValue "Segment 0" ],
        [ a alpaca:NameValuePair ;
            alpaca:pairName "t_stop" ;
            alpaca:pairValue "672.3313666666667 s" ],
        [ a alpaca:NameValuePair ;
            alpaca:pairName "index" ;
            alpaca:pairValue "None" ] ;
    alpaca:hashSource "joblib_SHA1" ;
    prov:hadMember <urn:fz-juelich.de:alpaca:object:Python:builtins.list:c5d5a85836b8780ab4b1d5a143f443f47506df0f> ;
    prov:wasAttributedTo <urn:fz-juelich.de:alpaca:script:Python:psd_by_trial_type.py:0eedeb8648a461ffc83d28d628c65800b233c6d9330978f78bc5ee188074d746#af6ada7a-b9bc-40d0-a31f-e985360e1655> ;
    prov:wasDerivedFrom <urn:fz-juelich.de:alpaca:object:Python:neo.core.epoch.Epoch:053007ed434c0d81903aed7adb8134eea8da381b>,
        <urn:fz-juelich.de:alpaca:object:Python:neo.core.segment.Segment:a0a51c2dfdec5800a5e45e473ce5d221e5281307> ;
    prov:wasGeneratedBy <urn:fz-juelich.de:alpaca:function_execution:Python:0eedeb8648a461ffc83d28d628c65800b233c6d9330978f78bc5ee188074d746:af6ada7a-b9bc-40d0-a31f-e985360e1655:neo.utils.misc.cut_segment_by_epoch#b418b702-6af1-4d48-8f8d-6ebeb039c98f> .

<urn:fz-juelich.de:alpaca:object:Python:neo.core.segment.Segment:0a526f23415219330dd87213afbe14a1dc65f9d2> a alpaca:DataObjectEntity ;
    alpaca:hasAnnotation [ a alpaca:NameValuePair ;
            alpaca:pairName "id" ;
            alpaca:pairValue "" ],
        [ a alpaca:NameValuePair ;
            alpaca:pairName "trial_reject_HFC" ;
            alpaca:pairValue "False" ],
        [ a alpaca:NameValuePair ;
            alpaca:pairName "condition" ;
            alpaca:pairValue "1" ],
        [ a alpaca:NameValuePair ;
            alpaca:pairName "trial_timestamp_id" ;
            alpaca:pairValue "15602153" ],
        [ a alpaca:NameValuePair ;
            alpaca:pairName "trial_reject_IFC" ;
            alpaca:pairValue "False" ],
        [ a alpaca:NameValuePair ;
            alpaca:pairName "performance_in_trial_str" ;
            alpaca:pairValue "correct_trial" ],
        [ a alpaca:NameValuePair ;
            alpaca:pairName "performance_in_trial" ;
            alpaca:pairValue "255" ],
        [ a alpaca:NameValuePair ;
            alpaca:pairName "trial_event_labels" ;
            alpaca:pairValue "CUE-OFF" ],
        [ a alpaca:NameValuePair ;
            alpaca:pairName "belongs_to_trialtype" ;
            alpaca:pairValue "PGHF" ],
        [ a alpaca:NameValuePair ;
            alpaca:pairName "trial_reject_LFC" ;
            alpaca:pairValue "False" ],
        [ a alpaca:NameValuePair ;
            alpaca:pairName "trial_id" ;
            alpaca:pairValue "154" ] ;
    alpaca:hasAttribute [ a alpaca:NameValuePair ;
            alpaca:pairName "spiketrains" ;
            alpaca:pairValue "neo.core.spiketrainlist.SpikeTrainList(t_start=521.1783333333333 s, t_stop=521.6783333333333 s)" ],
        [ a alpaca:NameValuePair ;
            alpaca:pairName "events" ;
            alpaca:pairValue "[neo.core.event.Event(shape=(1,), dtype=float64, name=DigitalTrialEvents, description=Trial events of the digital input port), neo.core.event.Event(shape=(1,), dtype=float64, name=TrialEvents, description=All trial events (digital and analog))]" ],
        [ a alpaca:NameValuePair ;
            alpaca:pairName "description" ;
            alpaca:pairValue "Segment containing data from t_start to t_stop" ],
        [ a alpaca:NameValuePair ;
            alpaca:pairName "file_origin" ;
            alpaca:pairValue "None" ],
        [ a alpaca:NameValuePair ;
            alpaca:pairName "block" ;
            alpaca:pairValue "builtins.NoneType()" ],
        [ a alpaca:NameValuePair ;
            alpaca:pairName "t_start" ;
            alpaca:pairValue "521.178 s" ],
        [ a alpaca:NameValuePair ;
            alpaca:pairName "epochs" ;
            alpaca:pairValue "[]" ],
        [ a alpaca:NameValuePair ;
            alpaca:pairName "name" ;
            alpaca:pairValue "Segment 0" ],
        [ a alpaca:NameValuePair ;
            alpaca:pairName "imagesequences" ;
            alpaca:pairValue "[]" ],
        [ a alpaca:NameValuePair ;
            alpaca:pairName "rec_datetime" ;
            alpaca:pairValue "2010-12-10 10:50:10" ],
        [ a alpaca:NameValuePair ;
            alpaca:pairName "analogsignals" ;
            alpaca:pairValue "[neo.core.analogsignal.AnalogSignal(t_start=521.178 s, t_stop=521.678 s, shape=(500, 6), dtype=float32, name=BehaviourTimeSeries, description=AnalogSignal from  nsx2), neo.core.analogsignal.AnalogSignal(t_start=521.1783333333334 s, t_stop=521.6783333333334 s, shape=(15000, 96), dtype=float32, name=NeuralTimeSeriesRaw, description=Continuous raw neuronal recordings sampled at high resolution)]" ],
        [ a alpaca:NameValuePair ;
            alpaca:pairName "file_datetime" ;
            alpaca:pairValue "None" ],
        [ a alpaca:NameValuePair ;
            alpaca:pairName "index" ;
            alpaca:pairValue "None" ],
        [ a alpaca:NameValuePair ;
            alpaca:pairName "t_stop" ;
            alpaca:pairValue "521.6783333333334 s" ],
        [ a alpaca:NameValuePair ;
            alpaca:pairName "irregularlysampledsignals" ;
            alpaca:pairValue "[]" ] ;
    alpaca:hashSource "joblib_SHA1" ;
    prov:hadMember <urn:fz-juelich.de:alpaca:object:Python:builtins.list:97b83db651c38b8ee4fbe8eb318807a870a64f5e> ;
    prov:wasAttributedTo <urn:fz-juelich.de:alpaca:script:Python:psd_by_trial_type.py:0eedeb8648a461ffc83d28d628c65800b233c6d9330978f78bc5ee188074d746#af6ada7a-b9bc-40d0-a31f-e985360e1655> ;
    prov:wasDerivedFrom <urn:fz-juelich.de:alpaca:object:Python:neo.core.epoch.Epoch:8c03a7f40030531ee8e88d4964728c4f42eaeb79>,
        <urn:fz-juelich.de:alpaca:object:Python:neo.core.segment.Segment:a0a51c2dfdec5800a5e45e473ce5d221e5281307> ;
    prov:wasGeneratedBy <urn:fz-juelich.de:alpaca:function_execution:Python:0eedeb8648a461ffc83d28d628c65800b233c6d9330978f78bc5ee188074d746:af6ada7a-b9bc-40d0-a31f-e985360e1655:neo.utils.misc.cut_segment_by_epoch#0e8a4e9e-c95b-4b70-b4a2-0b4ab3f52337> .

<urn:fz-juelich.de:alpaca:object:Python:neo.core.segment.Segment:0b2b92f3f6f21a8b1d05da5a47ee27d194fedc4d> a alpaca:DataObjectEntity ;
    alpaca:hasAnnotation [ a alpaca:NameValuePair ;
            alpaca:pairName "trial_timestamp_id" ;
            alpaca:pairValue "5007848" ],
        [ a alpaca:NameValuePair ;
            alpaca:pairName "trial_event_labels" ;
            alpaca:pairValue "CUE-OFF" ],
        [ a alpaca:NameValuePair ;
            alpaca:pairName "trial_id" ;
            alpaca:pairValue "48" ],
        [ a alpaca:NameValuePair ;
            alpaca:pairName "trial_reject_IFC" ;
            alpaca:pairValue "False" ],
        [ a alpaca:NameValuePair ;
            alpaca:pairName "performance_in_trial_str" ;
            alpaca:pairValue "correct_trial" ],
        [ a alpaca:NameValuePair ;
            alpaca:pairName "condition" ;
            alpaca:pairValue "1" ],
        [ a alpaca:NameValuePair ;
            alpaca:pairName "id" ;
            alpaca:pairValue "" ],
        [ a alpaca:NameValuePair ;
            alpaca:pairName "trial_reject_LFC" ;
            alpaca:pairValue "False" ],
        [ a alpaca:NameValuePair ;
            alpaca:pairName "belongs_to_trialtype" ;
            alpaca:pairValue "SGHF" ],
        [ a alpaca:NameValuePair ;
            alpaca:pairName "trial_reject_HFC" ;
            alpaca:pairValue "False" ],
        [ a alpaca:NameValuePair ;
            alpaca:pairName "performance_in_trial" ;
            alpaca:pairValue "255" ] ;
    alpaca:hasAttribute [ a alpaca:NameValuePair ;
            alpaca:pairName "imagesequences" ;
            alpaca:pairValue "[]" ],
        [ a alpaca:NameValuePair ;
            alpaca:pairName "index" ;
            alpaca:pairValue "None" ],
        [ a alpaca:NameValuePair ;
            alpaca:pairName "analogsignals" ;
            alpaca:pairValue "[neo.core.analogsignal.AnalogSignal(t_start=168.05700000000002 s, t_stop=168.55700000000002 s, shape=(500, 6), dtype=float32, name=BehaviourTimeSeries, description=AnalogSignal from  nsx2), neo.core.analogsignal.AnalogSignal(t_start=168.05696666666668 s, t_stop=168.55696666666668 s, shape=(15000, 96), dtype=float32, name=NeuralTimeSeriesRaw, description=Continuous raw neuronal recordings sampled at high resolution)]" ],
        [ a alpaca:NameValuePair ;
            alpaca:pairName "t_stop" ;
            alpaca:pairValue "168.55700000000002 s" ],
        [ a alpaca:NameValuePair ;
            alpaca:pairName "epochs" ;
            alpaca:pairValue "[]" ],
        [ a alpaca:NameValuePair ;
            alpaca:pairName "events" ;
            alpaca:pairValue "[neo.core.event.Event(shape=(1,), dtype=float64, name=DigitalTrialEvents, description=Trial events of the digital input port), neo.core.event.Event(shape=(1,), dtype=float64, name=TrialEvents, description=All trial events (digital and analog))]" ],
        [ a alpaca:NameValuePair ;
            alpaca:pairName "irregularlysampledsignals" ;
            alpaca:pairValue "[]" ],
        [ a alpaca:NameValuePair ;
            alpaca:pairName "file_origin" ;
            alpaca:pairValue "None" ],
        [ a alpaca:NameValuePair ;
            alpaca:pairName "t_start" ;
            alpaca:pairValue "168.05696666666665 s" ],
        [ a alpaca:NameValuePair ;
            alpaca:pairName "block" ;
            alpaca:pairValue "builtins.NoneType()" ],
        [ a alpaca:NameValuePair ;
            alpaca:pairName "name" ;
            alpaca:pairValue "Segment 0" ],
        [ a alpaca:NameValuePair ;
            alpaca:pairName "description" ;
            alpaca:pairValue "Segment containing data from t_start to t_stop" ],
        [ a alpaca:NameValuePair ;
            alpaca:pairName "spiketrains" ;
            alpaca:pairValue "neo.core.spiketrainlist.SpikeTrainList(t_start=168.05696666666665 s, t_stop=168.55696666666665 s)" ],
        [ a alpaca:NameValuePair ;
            alpaca:pairName "file_datetime" ;
            alpaca:pairValue "None" ],
        [ a alpaca:NameValuePair ;
            alpaca:pairName "rec_datetime" ;
            alpaca:pairValue "2010-12-10 10:50:10" ] ;
    alpaca:hashSource "joblib_SHA1" ;
    prov:hadMember <urn:fz-juelich.de:alpaca:object:Python:builtins.list:5cd578a5ee20c2388c49068e086641b5c087d1db> ;
    prov:wasAttributedTo <urn:fz-juelich.de:alpaca:script:Python:psd_by_trial_type.py:0eedeb8648a461ffc83d28d628c65800b233c6d9330978f78bc5ee188074d746#af6ada7a-b9bc-40d0-a31f-e985360e1655> ;
    prov:wasDerivedFrom <urn:fz-juelich.de:alpaca:object:Python:neo.core.epoch.Epoch:5989216a6b95615d17cdb6daf0c01890eb446417>,
        <urn:fz-juelich.de:alpaca:object:Python:neo.core.segment.Segment:a0a51c2dfdec5800a5e45e473ce5d221e5281307> ;
    prov:wasGeneratedBy <urn:fz-juelich.de:alpaca:function_execution:Python:0eedeb8648a461ffc83d28d628c65800b233c6d9330978f78bc5ee188074d746:af6ada7a-b9bc-40d0-a31f-e985360e1655:neo.utils.misc.cut_segment_by_epoch#73b7f56e-2c06-407e-9497-fdf313beb877> .

<urn:fz-juelich.de:alpaca:object:Python:neo.core.segment.Segment:0c54bc75b1696ecdba1ffd40a63d9bf546eb2ad7> a alpaca:DataObjectEntity ;
    alpaca:hasAnnotation [ a alpaca:NameValuePair ;
            alpaca:pairName "id" ;
            alpaca:pairValue "" ],
        [ a alpaca:NameValuePair ;
            alpaca:pairName "trial_reject_LFC" ;
            alpaca:pairValue "False" ],
        [ a alpaca:NameValuePair ;
            alpaca:pairName "belongs_to_trialtype" ;
            alpaca:pairValue "SGLF" ],
        [ a alpaca:NameValuePair ;
            alpaca:pairName "trial_event_labels" ;
            alpaca:pairValue "CUE-OFF" ],
        [ a alpaca:NameValuePair ;
            alpaca:pairName "trial_reject_IFC" ;
            alpaca:pairValue "False" ],
        [ a alpaca:NameValuePair ;
            alpaca:pairName "condition" ;
            alpaca:pairValue "1" ],
        [ a alpaca:NameValuePair ;
            alpaca:pairName "trial_timestamp_id" ;
            alpaca:pairValue "19114332" ],
        [ a alpaca:NameValuePair ;
            alpaca:pairName "performance_in_trial" ;
            alpaca:pairValue "255" ],
        [ a alpaca:NameValuePair ;
            alpaca:pairName "performance_in_trial_str" ;
            alpaca:pairValue "correct_trial" ],
        [ a alpaca:NameValuePair ;
            alpaca:pairName "trial_reject_HFC" ;
            alpaca:pairValue "False" ],
        [ a alpaca:NameValuePair ;
            alpaca:pairName "trial_id" ;
            alpaca:pairValue "186" ] ;
    alpaca:hasAttribute [ a alpaca:NameValuePair ;
            alpaca:pairName "file_origin" ;
            alpaca:pairValue "None" ],
        [ a alpaca:NameValuePair ;
            alpaca:pairName "epochs" ;
            alpaca:pairValue "[]" ],
        [ a alpaca:NameValuePair ;
            alpaca:pairName "description" ;
            alpaca:pairValue "Segment containing data from t_start to t_stop" ],
        [ a alpaca:NameValuePair ;
            alpaca:pairName "rec_datetime" ;
            alpaca:pairValue "2010-12-10 10:50:10" ],
        [ a alpaca:NameValuePair ;
            alpaca:pairName "analogsignals" ;
            alpaca:pairValue "[neo.core.analogsignal.AnalogSignal(t_start=638.254 s, t_stop=638.754 s, shape=(500, 6), dtype=float32, name=BehaviourTimeSeries, description=AnalogSignal from  nsx2), neo.core.analogsignal.AnalogSignal(t_start=638.2536 s, t_stop=638.7536 s, shape=(15000, 96), dtype=float32, name=NeuralTimeSeriesRaw, description=Continuous raw neuronal recordings sampled at high resolution)]" ],
        [ a alpaca:NameValuePair ;
            alpaca:pairName "t_start" ;
            alpaca:pairValue "638.2536 s" ],
        [ a alpaca:NameValuePair ;
            alpaca:pairName "index" ;
            alpaca:pairValue "None" ],
        [ a alpaca:NameValuePair ;
            alpaca:pairName "spiketrains" ;
            alpaca:pairValue "neo.core.spiketrainlist.SpikeTrainList(t_start=638.2536 s, t_stop=638.7536 s)" ],
        [ a alpaca:NameValuePair ;
            alpaca:pairName "irregularlysampledsignals" ;
            alpaca:pairValue "[]" ],
        [ a alpaca:NameValuePair ;
            alpaca:pairName "events" ;
            alpaca:pairValue "[neo.core.event.Event(shape=(1,), dtype=float64, name=DigitalTrialEvents, description=Trial events of the digital input port), neo.core.event.Event(shape=(1,), dtype=float64, name=TrialEvents, description=All trial events (digital and analog))]" ],
        [ a alpaca:NameValuePair ;
            alpaca:pairName "block" ;
            alpaca:pairValue "builtins.NoneType()" ],
        [ a alpaca:NameValuePair ;
            alpaca:pairName "t_stop" ;
            alpaca:pairValue "638.754 s" ],
        [ a alpaca:NameValuePair ;
            alpaca:pairName "file_datetime" ;
            alpaca:pairValue "None" ],
        [ a alpaca:NameValuePair ;
            alpaca:pairName "name" ;
            alpaca:pairValue "Segment 0" ],
        [ a alpaca:NameValuePair ;
            alpaca:pairName "imagesequences" ;
            alpaca:pairValue "[]" ] ;
    alpaca:hashSource "joblib_SHA1" ;
    prov:hadMember <urn:fz-juelich.de:alpaca:object:Python:builtins.list:4ea32a851783a243833c53142c6c0e070a95c60a> ;
    prov:wasAttributedTo <urn:fz-juelich.de:alpaca:script:Python:psd_by_trial_type.py:0eedeb8648a461ffc83d28d628c65800b233c6d9330978f78bc5ee188074d746#af6ada7a-b9bc-40d0-a31f-e985360e1655> ;
    prov:wasDerivedFrom <urn:fz-juelich.de:alpaca:object:Python:neo.core.epoch.Epoch:053007ed434c0d81903aed7adb8134eea8da381b>,
        <urn:fz-juelich.de:alpaca:object:Python:neo.core.segment.Segment:a0a51c2dfdec5800a5e45e473ce5d221e5281307> ;
    prov:wasGeneratedBy <urn:fz-juelich.de:alpaca:function_execution:Python:0eedeb8648a461ffc83d28d628c65800b233c6d9330978f78bc5ee188074d746:af6ada7a-b9bc-40d0-a31f-e985360e1655:neo.utils.misc.cut_segment_by_epoch#b418b702-6af1-4d48-8f8d-6ebeb039c98f> .

<urn:fz-juelich.de:alpaca:object:Python:neo.core.segment.Segment:0dc6b176d6b77251c4e7934c9d3f628aeda43042> a alpaca:DataObjectEntity ;
    alpaca:hasAnnotation [ a alpaca:NameValuePair ;
            alpaca:pairName "id" ;
            alpaca:pairValue "" ],
        [ a alpaca:NameValuePair ;
            alpaca:pairName "performance_in_trial_str" ;
            alpaca:pairValue "correct_trial" ],
        [ a alpaca:NameValuePair ;
            alpaca:pairName "trial_reject_HFC" ;
            alpaca:pairValue "False" ],
        [ a alpaca:NameValuePair ;
            alpaca:pairName "performance_in_trial" ;
            alpaca:pairValue "255" ],
        [ a alpaca:NameValuePair ;
            alpaca:pairName "condition" ;
            alpaca:pairValue "1" ],
        [ a alpaca:NameValuePair ;
            alpaca:pairName "trial_reject_LFC" ;
            alpaca:pairValue "False" ],
        [ a alpaca:NameValuePair ;
            alpaca:pairName "trial_timestamp_id" ;
            alpaca:pairValue "6261265" ],
        [ a alpaca:NameValuePair ;
            alpaca:pairName "trial_id" ;
            alpaca:pairValue "60" ],
        [ a alpaca:NameValuePair ;
            alpaca:pairName "belongs_to_trialtype" ;
            alpaca:pairValue "SGLF" ],
        [ a alpaca:NameValuePair ;
            alpaca:pairName "trial_reject_IFC" ;
            alpaca:pairValue "False" ],
        [ a alpaca:NameValuePair ;
            alpaca:pairName "trial_event_labels" ;
            alpaca:pairValue "CUE-OFF" ] ;
    alpaca:hasAttribute [ a alpaca:NameValuePair ;
            alpaca:pairName "index" ;
            alpaca:pairValue "None" ],
        [ a alpaca:NameValuePair ;
            alpaca:pairName "irregularlysampledsignals" ;
            alpaca:pairValue "[]" ],
        [ a alpaca:NameValuePair ;
            alpaca:pairName "name" ;
            alpaca:pairValue "Segment 0" ],
        [ a alpaca:NameValuePair ;
            alpaca:pairName "imagesequences" ;
            alpaca:pairValue "[]" ],
        [ a alpaca:NameValuePair ;
            alpaca:pairName "spiketrains" ;
            alpaca:pairValue "neo.core.spiketrainlist.SpikeTrainList(t_start=209.816 s, t_stop=210.316 s)" ],
        [ a alpaca:NameValuePair ;
            alpaca:pairName "block" ;
            alpaca:pairValue "builtins.NoneType()" ],
        [ a alpaca:NameValuePair ;
            alpaca:pairName "file_datetime" ;
            alpaca:pairValue "None" ],
        [ a alpaca:NameValuePair ;
            alpaca:pairName "t_start" ;
            alpaca:pairValue "209.816 s" ],
        [ a alpaca:NameValuePair ;
            alpaca:pairName "rec_datetime" ;
            alpaca:pairValue "2010-12-10 10:50:10" ],
        [ a alpaca:NameValuePair ;
            alpaca:pairName "file_origin" ;
            alpaca:pairValue "None" ],
        [ a alpaca:NameValuePair ;
            alpaca:pairName "analogsignals" ;
            alpaca:pairValue "[neo.core.analogsignal.AnalogSignal(t_start=209.816 s, t_stop=210.316 s, shape=(500, 6), dtype=float32, name=BehaviourTimeSeries, description=AnalogSignal from  nsx2), neo.core.analogsignal.AnalogSignal(t_start=209.816 s, t_stop=210.316 s, shape=(15000, 96), dtype=float32, name=NeuralTimeSeriesRaw, description=Continuous raw neuronal recordings sampled at high resolution)]" ],
        [ a alpaca:NameValuePair ;
            alpaca:pairName "t_stop" ;
            alpaca:pairValue "210.316 s" ],
        [ a alpaca:NameValuePair ;
            alpaca:pairName "epochs" ;
            alpaca:pairValue "[]" ],
        [ a alpaca:NameValuePair ;
            alpaca:pairName "description" ;
            alpaca:pairValue "Segment containing data from t_start to t_stop" ],
        [ a alpaca:NameValuePair ;
            alpaca:pairName "events" ;
            alpaca:pairValue "[neo.core.event.Event(shape=(1,), dtype=float64, name=DigitalTrialEvents, description=Trial events of the digital input port), neo.core.event.Event(shape=(1,), dtype=float64, name=TrialEvents, description=All trial events (digital and analog))]" ] ;
    alpaca:hashSource "joblib_SHA1" ;
    prov:hadMember <urn:fz-juelich.de:alpaca:object:Python:builtins.list:d5310d6f6b23c42d5802bb1f38f82cd9a9da71d6> ;
    prov:wasAttributedTo <urn:fz-juelich.de:alpaca:script:Python:psd_by_trial_type.py:0eedeb8648a461ffc83d28d628c65800b233c6d9330978f78bc5ee188074d746#af6ada7a-b9bc-40d0-a31f-e985360e1655> ;
    prov:wasDerivedFrom <urn:fz-juelich.de:alpaca:object:Python:neo.core.epoch.Epoch:053007ed434c0d81903aed7adb8134eea8da381b>,
        <urn:fz-juelich.de:alpaca:object:Python:neo.core.segment.Segment:a0a51c2dfdec5800a5e45e473ce5d221e5281307> ;
    prov:wasGeneratedBy <urn:fz-juelich.de:alpaca:function_execution:Python:0eedeb8648a461ffc83d28d628c65800b233c6d9330978f78bc5ee188074d746:af6ada7a-b9bc-40d0-a31f-e985360e1655:neo.utils.misc.cut_segment_by_epoch#b418b702-6af1-4d48-8f8d-6ebeb039c98f> .

<urn:fz-juelich.de:alpaca:object:Python:neo.core.segment.Segment:10ad60b7340b944b1b41c39e6233072821e1b1d8> a alpaca:DataObjectEntity ;
    alpaca:hasAnnotation [ a alpaca:NameValuePair ;
            alpaca:pairName "trial_reject_HFC" ;
            alpaca:pairValue "False" ],
        [ a alpaca:NameValuePair ;
            alpaca:pairName "trial_reject_IFC" ;
            alpaca:pairValue "False" ],
        [ a alpaca:NameValuePair ;
            alpaca:pairName "belongs_to_trialtype" ;
            alpaca:pairValue "PGLF" ],
        [ a alpaca:NameValuePair ;
            alpaca:pairName "performance_in_trial" ;
            alpaca:pairValue "255" ],
        [ a alpaca:NameValuePair ;
            alpaca:pairName "trial_timestamp_id" ;
            alpaca:pairValue "1648723" ],
        [ a alpaca:NameValuePair ;
            alpaca:pairName "id" ;
            alpaca:pairValue "" ],
        [ a alpaca:NameValuePair ;
            alpaca:pairName "trial_id" ;
            alpaca:pairValue "17" ],
        [ a alpaca:NameValuePair ;
            alpaca:pairName "trial_reject_LFC" ;
            alpaca:pairValue "False" ],
        [ a alpaca:NameValuePair ;
            alpaca:pairName "condition" ;
            alpaca:pairValue "1" ],
        [ a alpaca:NameValuePair ;
            alpaca:pairName "trial_event_labels" ;
            alpaca:pairValue "CUE-OFF" ],
        [ a alpaca:NameValuePair ;
            alpaca:pairName "performance_in_trial_str" ;
            alpaca:pairValue "correct_trial" ] ;
    alpaca:hasAttribute [ a alpaca:NameValuePair ;
            alpaca:pairName "irregularlysampledsignals" ;
            alpaca:pairValue "[]" ],
        [ a alpaca:NameValuePair ;
            alpaca:pairName "epochs" ;
            alpaca:pairValue "[]" ],
        [ a alpaca:NameValuePair ;
            alpaca:pairName "rec_datetime" ;
            alpaca:pairValue "2010-12-10 10:50:10" ],
        [ a alpaca:NameValuePair ;
            alpaca:pairName "t_start" ;
            alpaca:pairValue "56.0638 s" ],
        [ a alpaca:NameValuePair ;
            alpaca:pairName "block" ;
            alpaca:pairValue "builtins.NoneType()" ],
        [ a alpaca:NameValuePair ;
            alpaca:pairName "spiketrains" ;
            alpaca:pairValue "neo.core.spiketrainlist.SpikeTrainList(t_start=56.0638 s, t_stop=56.5638 s)" ],
        [ a alpaca:NameValuePair ;
            alpaca:pairName "events" ;
            alpaca:pairValue "[neo.core.event.Event(shape=(1,), dtype=float64, name=DigitalTrialEvents, description=Trial events of the digital input port), neo.core.event.Event(shape=(1,), dtype=float64, name=TrialEvents, description=All trial events (digital and analog))]" ],
        [ a alpaca:NameValuePair ;
            alpaca:pairName "file_datetime" ;
            alpaca:pairValue "None" ],
        [ a alpaca:NameValuePair ;
            alpaca:pairName "name" ;
            alpaca:pairValue "Segment 0" ],
        [ a alpaca:NameValuePair ;
            alpaca:pairName "t_stop" ;
            alpaca:pairValue "56.564 s" ],
        [ a alpaca:NameValuePair ;
            alpaca:pairName "file_origin" ;
            alpaca:pairValue "None" ],
        [ a alpaca:NameValuePair ;
            alpaca:pairName "imagesequences" ;
            alpaca:pairValue "[]" ],
        [ a alpaca:NameValuePair ;
            alpaca:pairName "description" ;
            alpaca:pairValue "Segment containing data from t_start to t_stop" ],
        [ a alpaca:NameValuePair ;
            alpaca:pairName "analogsignals" ;
            alpaca:pairValue "[neo.core.analogsignal.AnalogSignal(t_start=56.064 s, t_stop=56.564 s, shape=(500, 6), dtype=float32, name=BehaviourTimeSeries, description=AnalogSignal from  nsx2), neo.core.analogsignal.AnalogSignal(t_start=56.0638 s, t_stop=56.5638 s, shape=(15000, 96), dtype=float32, name=NeuralTimeSeriesRaw, description=Continuous raw neuronal recordings sampled at high resolution)]" ],
        [ a alpaca:NameValuePair ;
            alpaca:pairName "index" ;
            alpaca:pairValue "None" ] ;
    alpaca:hashSource "joblib_SHA1" ;
    prov:hadMember <urn:fz-juelich.de:alpaca:object:Python:builtins.list:66fe58cbc640f723cc77f2963f8c1a1a9ac7e565> ;
    prov:wasAttributedTo <urn:fz-juelich.de:alpaca:script:Python:psd_by_trial_type.py:0eedeb8648a461ffc83d28d628c65800b233c6d9330978f78bc5ee188074d746#af6ada7a-b9bc-40d0-a31f-e985360e1655> ;
    prov:wasDerivedFrom <urn:fz-juelich.de:alpaca:object:Python:neo.core.epoch.Epoch:3a8f00aa292a39817dd45cdc819db14eeb9acfa6>,
        <urn:fz-juelich.de:alpaca:object:Python:neo.core.segment.Segment:a0a51c2dfdec5800a5e45e473ce5d221e5281307> ;
    prov:wasGeneratedBy <urn:fz-juelich.de:alpaca:function_execution:Python:0eedeb8648a461ffc83d28d628c65800b233c6d9330978f78bc5ee188074d746:af6ada7a-b9bc-40d0-a31f-e985360e1655:neo.utils.misc.cut_segment_by_epoch#2880d5d3-e2d1-4fc6-a15d-90cb776fc669> .

<urn:fz-juelich.de:alpaca:object:Python:neo.core.segment.Segment:1401857b0a33b7f7dbcef3c76b067a2c2f74bb0e> a alpaca:DataObjectEntity ;
    alpaca:hasAnnotation [ a alpaca:NameValuePair ;
            alpaca:pairName "trial_timestamp_id" ;
            alpaca:pairValue "3033291" ],
        [ a alpaca:NameValuePair ;
            alpaca:pairName "performance_in_trial" ;
            alpaca:pairValue "255" ],
        [ a alpaca:NameValuePair ;
            alpaca:pairName "performance_in_trial_str" ;
            alpaca:pairValue "correct_trial" ],
        [ a alpaca:NameValuePair ;
            alpaca:pairName "belongs_to_trialtype" ;
            alpaca:pairValue "PGLF" ],
        [ a alpaca:NameValuePair ;
            alpaca:pairName "trial_id" ;
            alpaca:pairValue "29" ],
        [ a alpaca:NameValuePair ;
            alpaca:pairName "trial_event_labels" ;
            alpaca:pairValue "CUE-OFF" ],
        [ a alpaca:NameValuePair ;
            alpaca:pairName "trial_reject_LFC" ;
            alpaca:pairValue "False" ],
        [ a alpaca:NameValuePair ;
            alpaca:pairName "condition" ;
            alpaca:pairValue "1" ],
        [ a alpaca:NameValuePair ;
            alpaca:pairName "id" ;
            alpaca:pairValue "" ],
        [ a alpaca:NameValuePair ;
            alpaca:pairName "trial_reject_HFC" ;
            alpaca:pairValue "False" ],
        [ a alpaca:NameValuePair ;
            alpaca:pairName "trial_reject_IFC" ;
            alpaca:pairValue "False" ] ;
    alpaca:hasAttribute [ a alpaca:NameValuePair ;
            alpaca:pairName "file_datetime" ;
            alpaca:pairValue "None" ],
        [ a alpaca:NameValuePair ;
            alpaca:pairName "file_origin" ;
            alpaca:pairValue "None" ],
        [ a alpaca:NameValuePair ;
            alpaca:pairName "events" ;
            alpaca:pairValue "[neo.core.event.Event(shape=(1,), dtype=float64, name=DigitalTrialEvents, description=Trial events of the digital input port), neo.core.event.Event(shape=(1,), dtype=float64, name=TrialEvents, description=All trial events (digital and analog))]" ],
        [ a alpaca:NameValuePair ;
            alpaca:pairName "imagesequences" ;
            alpaca:pairValue "[]" ],
        [ a alpaca:NameValuePair ;
            alpaca:pairName "epochs" ;
            alpaca:pairValue "[]" ],
        [ a alpaca:NameValuePair ;
            alpaca:pairName "t_start" ;
            alpaca:pairValue "102.24466666666666 s" ],
        [ a alpaca:NameValuePair ;
            alpaca:pairName "block" ;
            alpaca:pairValue "builtins.NoneType()" ],
        [ a alpaca:NameValuePair ;
            alpaca:pairName "analogsignals" ;
            alpaca:pairValue "[neo.core.analogsignal.AnalogSignal(t_start=102.245 s, t_stop=102.745 s, shape=(500, 6), dtype=float32, name=BehaviourTimeSeries, description=AnalogSignal from  nsx2), neo.core.analogsignal.AnalogSignal(t_start=102.24466666666667 s, t_stop=102.74466666666667 s, shape=(15000, 96), dtype=float32, name=NeuralTimeSeriesRaw, description=Continuous raw neuronal recordings sampled at high resolution)]" ],
        [ a alpaca:NameValuePair ;
            alpaca:pairName "t_stop" ;
            alpaca:pairValue "102.745 s" ],
        [ a alpaca:NameValuePair ;
            alpaca:pairName "irregularlysampledsignals" ;
            alpaca:pairValue "[]" ],
        [ a alpaca:NameValuePair ;
            alpaca:pairName "rec_datetime" ;
            alpaca:pairValue "2010-12-10 10:50:10" ],
        [ a alpaca:NameValuePair ;
            alpaca:pairName "name" ;
            alpaca:pairValue "Segment 0" ],
        [ a alpaca:NameValuePair ;
            alpaca:pairName "spiketrains" ;
            alpaca:pairValue "neo.core.spiketrainlist.SpikeTrainList(t_start=102.24466666666666 s, t_stop=102.74466666666666 s)" ],
        [ a alpaca:NameValuePair ;
            alpaca:pairName "description" ;
            alpaca:pairValue "Segment containing data from t_start to t_stop" ],
        [ a alpaca:NameValuePair ;
            alpaca:pairName "index" ;
            alpaca:pairValue "None" ] ;
    alpaca:hashSource "joblib_SHA1" ;
    prov:hadMember <urn:fz-juelich.de:alpaca:object:Python:builtins.list:afd6dae234830574e108b251c65f43fa9209afe6> ;
    prov:wasAttributedTo <urn:fz-juelich.de:alpaca:script:Python:psd_by_trial_type.py:0eedeb8648a461ffc83d28d628c65800b233c6d9330978f78bc5ee188074d746#af6ada7a-b9bc-40d0-a31f-e985360e1655> ;
    prov:wasDerivedFrom <urn:fz-juelich.de:alpaca:object:Python:neo.core.epoch.Epoch:3a8f00aa292a39817dd45cdc819db14eeb9acfa6>,
        <urn:fz-juelich.de:alpaca:object:Python:neo.core.segment.Segment:a0a51c2dfdec5800a5e45e473ce5d221e5281307> ;
    prov:wasGeneratedBy <urn:fz-juelich.de:alpaca:function_execution:Python:0eedeb8648a461ffc83d28d628c65800b233c6d9330978f78bc5ee188074d746:af6ada7a-b9bc-40d0-a31f-e985360e1655:neo.utils.misc.cut_segment_by_epoch#2880d5d3-e2d1-4fc6-a15d-90cb776fc669> .

<urn:fz-juelich.de:alpaca:object:Python:neo.core.segment.Segment:1550267367e11298559d394c2dc42fb88c7b36e1> a alpaca:DataObjectEntity ;
    alpaca:hasAnnotation [ a alpaca:NameValuePair ;
            alpaca:pairName "performance_in_trial" ;
            alpaca:pairValue "255" ],
        [ a alpaca:NameValuePair ;
            alpaca:pairName "belongs_to_trialtype" ;
            alpaca:pairValue "PGHF" ],
        [ a alpaca:NameValuePair ;
            alpaca:pairName "trial_event_labels" ;
            alpaca:pairValue "CUE-OFF" ],
        [ a alpaca:NameValuePair ;
            alpaca:pairName "condition" ;
            alpaca:pairValue "1" ],
        [ a alpaca:NameValuePair ;
            alpaca:pairName "performance_in_trial_str" ;
            alpaca:pairValue "correct_trial" ],
        [ a alpaca:NameValuePair ;
            alpaca:pairName "trial_reject_IFC" ;
            alpaca:pairValue "True" ],
        [ a alpaca:NameValuePair ;
            alpaca:pairName "trial_id" ;
            alpaca:pairValue "139" ],
        [ a alpaca:NameValuePair ;
            alpaca:pairName "trial_reject_LFC" ;
            alpaca:pairValue "False" ],
        [ a alpaca:NameValuePair ;
            alpaca:pairName "id" ;
            alpaca:pairValue "" ],
        [ a alpaca:NameValuePair ;
            alpaca:pairName "trial_timestamp_id" ;
            alpaca:pairValue "14141880" ],
        [ a alpaca:NameValuePair ;
            alpaca:pairName "trial_reject_HFC" ;
            alpaca:pairValue "False" ] ;
    alpaca:hasAttribute [ a alpaca:NameValuePair ;
            alpaca:pairName "index" ;
            alpaca:pairValue "None" ],
        [ a alpaca:NameValuePair ;
            alpaca:pairName "rec_datetime" ;
            alpaca:pairValue "2010-12-10 10:50:10" ],
        [ a alpaca:NameValuePair ;
            alpaca:pairName "analogsignals" ;
            alpaca:pairValue "[neo.core.analogsignal.AnalogSignal(t_start=472.511 s, t_stop=473.011 s, shape=(500, 6), dtype=float32, name=BehaviourTimeSeries, description=AnalogSignal from  nsx2), neo.core.analogsignal.AnalogSignal(t_start=472.51116666666667 s, t_stop=473.01116666666667 s, shape=(15000, 96), dtype=float32, name=NeuralTimeSeriesRaw, description=Continuous raw neuronal recordings sampled at high resolution)]" ],
        [ a alpaca:NameValuePair ;
            alpaca:pairName "imagesequences" ;
            alpaca:pairValue "[]" ],
        [ a alpaca:NameValuePair ;
            alpaca:pairName "events" ;
            alpaca:pairValue "[neo.core.event.Event(shape=(1,), dtype=float64, name=DigitalTrialEvents, description=Trial events of the digital input port), neo.core.event.Event(shape=(1,), dtype=float64, name=TrialEvents, description=All trial events (digital and analog))]" ],
        [ a alpaca:NameValuePair ;
            alpaca:pairName "block" ;
            alpaca:pairValue "builtins.NoneType()" ],
        [ a alpaca:NameValuePair ;
            alpaca:pairName "file_origin" ;
            alpaca:pairValue "None" ],
        [ a alpaca:NameValuePair ;
            alpaca:pairName "t_start" ;
            alpaca:pairValue "472.511 s" ],
        [ a alpaca:NameValuePair ;
            alpaca:pairName "t_stop" ;
            alpaca:pairValue "473.01116666666667 s" ],
        [ a alpaca:NameValuePair ;
            alpaca:pairName "spiketrains" ;
            alpaca:pairValue "neo.core.spiketrainlist.SpikeTrainList(t_start=472.51116666666667 s, t_stop=473.01116666666667 s)" ],
        [ a alpaca:NameValuePair ;
            alpaca:pairName "file_datetime" ;
            alpaca:pairValue "None" ],
        [ a alpaca:NameValuePair ;
            alpaca:pairName "description" ;
            alpaca:pairValue "Segment containing data from t_start to t_stop" ],
        [ a alpaca:NameValuePair ;
            alpaca:pairName "irregularlysampledsignals" ;
            alpaca:pairValue "[]" ],
        [ a alpaca:NameValuePair ;
            alpaca:pairName "epochs" ;
            alpaca:pairValue "[]" ],
        [ a alpaca:NameValuePair ;
            alpaca:pairName "name" ;
            alpaca:pairValue "Segment 0" ] ;
    alpaca:hashSource "joblib_SHA1" ;
    prov:hadMember <urn:fz-juelich.de:alpaca:object:Python:builtins.list:3bfd5feb85f1208f663e1f6d93abe63c831e5761> ;
    prov:wasAttributedTo <urn:fz-juelich.de:alpaca:script:Python:psd_by_trial_type.py:0eedeb8648a461ffc83d28d628c65800b233c6d9330978f78bc5ee188074d746#af6ada7a-b9bc-40d0-a31f-e985360e1655> ;
    prov:wasDerivedFrom <urn:fz-juelich.de:alpaca:object:Python:neo.core.epoch.Epoch:8c03a7f40030531ee8e88d4964728c4f42eaeb79>,
        <urn:fz-juelich.de:alpaca:object:Python:neo.core.segment.Segment:a0a51c2dfdec5800a5e45e473ce5d221e5281307> ;
    prov:wasGeneratedBy <urn:fz-juelich.de:alpaca:function_execution:Python:0eedeb8648a461ffc83d28d628c65800b233c6d9330978f78bc5ee188074d746:af6ada7a-b9bc-40d0-a31f-e985360e1655:neo.utils.misc.cut_segment_by_epoch#0e8a4e9e-c95b-4b70-b4a2-0b4ab3f52337> .

<urn:fz-juelich.de:alpaca:object:Python:neo.core.segment.Segment:1964dce60ebcbdf35ebb94887c30b213fb9890ea> a alpaca:DataObjectEntity ;
    alpaca:hasAnnotation [ a alpaca:NameValuePair ;
            alpaca:pairName "trial_timestamp_id" ;
            alpaca:pairValue "18581713" ],
        [ a alpaca:NameValuePair ;
            alpaca:pairName "trial_reject_IFC" ;
            alpaca:pairValue "False" ],
        [ a alpaca:NameValuePair ;
            alpaca:pairName "trial_reject_HFC" ;
            alpaca:pairValue "False" ],
        [ a alpaca:NameValuePair ;
            alpaca:pairName "trial_event_labels" ;
            alpaca:pairValue "CUE-OFF" ],
        [ a alpaca:NameValuePair ;
            alpaca:pairName "performance_in_trial_str" ;
            alpaca:pairValue "correct_trial" ],
        [ a alpaca:NameValuePair ;
            alpaca:pairName "belongs_to_trialtype" ;
            alpaca:pairValue "PGLF" ],
        [ a alpaca:NameValuePair ;
            alpaca:pairName "trial_reject_LFC" ;
            alpaca:pairValue "False" ],
        [ a alpaca:NameValuePair ;
            alpaca:pairName "id" ;
            alpaca:pairValue "" ],
        [ a alpaca:NameValuePair ;
            alpaca:pairName "trial_id" ;
            alpaca:pairValue "181" ],
        [ a alpaca:NameValuePair ;
            alpaca:pairName "condition" ;
            alpaca:pairValue "1" ],
        [ a alpaca:NameValuePair ;
            alpaca:pairName "performance_in_trial" ;
            alpaca:pairValue "255" ] ;
    alpaca:hasAttribute [ a alpaca:NameValuePair ;
            alpaca:pairName "epochs" ;
            alpaca:pairValue "[]" ],
        [ a alpaca:NameValuePair ;
            alpaca:pairName "file_datetime" ;
            alpaca:pairValue "None" ],
        [ a alpaca:NameValuePair ;
            alpaca:pairName "t_start" ;
            alpaca:pairValue "620.4988666666667 s" ],
        [ a alpaca:NameValuePair ;
            alpaca:pairName "imagesequences" ;
            alpaca:pairValue "[]" ],
        [ a alpaca:NameValuePair ;
            alpaca:pairName "analogsignals" ;
            alpaca:pairValue "[neo.core.analogsignal.AnalogSignal(t_start=620.499 s, t_stop=620.999 s, shape=(500, 6), dtype=float32, name=BehaviourTimeSeries, description=AnalogSignal from  nsx2), neo.core.analogsignal.AnalogSignal(t_start=620.4988666666667 s, t_stop=620.9988666666667 s, shape=(15000, 96), dtype=float32, name=NeuralTimeSeriesRaw, description=Continuous raw neuronal recordings sampled at high resolution)]" ],
        [ a alpaca:NameValuePair ;
            alpaca:pairName "events" ;
            alpaca:pairValue "[neo.core.event.Event(shape=(1,), dtype=float64, name=DigitalTrialEvents, description=Trial events of the digital input port), neo.core.event.Event(shape=(1,), dtype=float64, name=TrialEvents, description=All trial events (digital and analog))]" ],
        [ a alpaca:NameValuePair ;
            alpaca:pairName "name" ;
            alpaca:pairValue "Segment 0" ],
        [ a alpaca:NameValuePair ;
            alpaca:pairName "file_origin" ;
            alpaca:pairValue "None" ],
        [ a alpaca:NameValuePair ;
            alpaca:pairName "rec_datetime" ;
            alpaca:pairValue "2010-12-10 10:50:10" ],
        [ a alpaca:NameValuePair ;
            alpaca:pairName "irregularlysampledsignals" ;
            alpaca:pairValue "[]" ],
        [ a alpaca:NameValuePair ;
            alpaca:pairName "index" ;
            alpaca:pairValue "None" ],
        [ a alpaca:NameValuePair ;
            alpaca:pairName "t_stop" ;
            alpaca:pairValue "620.999 s" ],
        [ a alpaca:NameValuePair ;
            alpaca:pairName "block" ;
            alpaca:pairValue "builtins.NoneType()" ],
        [ a alpaca:NameValuePair ;
            alpaca:pairName "description" ;
            alpaca:pairValue "Segment containing data from t_start to t_stop" ],
        [ a alpaca:NameValuePair ;
            alpaca:pairName "spiketrains" ;
            alpaca:pairValue "neo.core.spiketrainlist.SpikeTrainList(t_start=620.4988666666667 s, t_stop=620.9988666666667 s)" ] ;
    alpaca:hashSource "joblib_SHA1" ;
    prov:hadMember <urn:fz-juelich.de:alpaca:object:Python:builtins.list:4c4169a4283540ba8cb0dd8b00ee1e4cc9fd3428> ;
    prov:wasAttributedTo <urn:fz-juelich.de:alpaca:script:Python:psd_by_trial_type.py:0eedeb8648a461ffc83d28d628c65800b233c6d9330978f78bc5ee188074d746#af6ada7a-b9bc-40d0-a31f-e985360e1655> ;
    prov:wasDerivedFrom <urn:fz-juelich.de:alpaca:object:Python:neo.core.epoch.Epoch:3a8f00aa292a39817dd45cdc819db14eeb9acfa6>,
        <urn:fz-juelich.de:alpaca:object:Python:neo.core.segment.Segment:a0a51c2dfdec5800a5e45e473ce5d221e5281307> ;
    prov:wasGeneratedBy <urn:fz-juelich.de:alpaca:function_execution:Python:0eedeb8648a461ffc83d28d628c65800b233c6d9330978f78bc5ee188074d746:af6ada7a-b9bc-40d0-a31f-e985360e1655:neo.utils.misc.cut_segment_by_epoch#2880d5d3-e2d1-4fc6-a15d-90cb776fc669> .

<urn:fz-juelich.de:alpaca:object:Python:neo.core.segment.Segment:1a6e1e9f037d7de9547aea716ea4ded6923a6e29> a alpaca:DataObjectEntity ;
    alpaca:hasAnnotation [ a alpaca:NameValuePair ;
            alpaca:pairName "trial_event_labels" ;
            alpaca:pairValue "CUE-OFF" ],
        [ a alpaca:NameValuePair ;
            alpaca:pairName "performance_in_trial" ;
            alpaca:pairValue "255" ],
        [ a alpaca:NameValuePair ;
            alpaca:pairName "belongs_to_trialtype" ;
            alpaca:pairValue "SGHF" ],
        [ a alpaca:NameValuePair ;
            alpaca:pairName "trial_reject_HFC" ;
            alpaca:pairValue "False" ],
        [ a alpaca:NameValuePair ;
            alpaca:pairName "trial_reject_LFC" ;
            alpaca:pairValue "False" ],
        [ a alpaca:NameValuePair ;
            alpaca:pairName "trial_reject_IFC" ;
            alpaca:pairValue "False" ],
        [ a alpaca:NameValuePair ;
            alpaca:pairName "performance_in_trial_str" ;
            alpaca:pairValue "correct_trial" ],
        [ a alpaca:NameValuePair ;
            alpaca:pairName "trial_timestamp_id" ;
            alpaca:pairValue "7994183" ],
        [ a alpaca:NameValuePair ;
            alpaca:pairName "condition" ;
            alpaca:pairValue "1" ],
        [ a alpaca:NameValuePair ;
            alpaca:pairName "id" ;
            alpaca:pairValue "" ],
        [ a alpaca:NameValuePair ;
            alpaca:pairName "trial_id" ;
            alpaca:pairValue "77" ] ;
    alpaca:hasAttribute [ a alpaca:NameValuePair ;
            alpaca:pairName "rec_datetime" ;
            alpaca:pairValue "2010-12-10 10:50:10" ],
        [ a alpaca:NameValuePair ;
            alpaca:pairName "t_stop" ;
            alpaca:pairValue "268.08500000000004 s" ],
        [ a alpaca:NameValuePair ;
            alpaca:pairName "file_origin" ;
            alpaca:pairValue "None" ],
        [ a alpaca:NameValuePair ;
            alpaca:pairName "imagesequences" ;
            alpaca:pairValue "[]" ],
        [ a alpaca:NameValuePair ;
            alpaca:pairName "analogsignals" ;
            alpaca:pairValue "[neo.core.analogsignal.AnalogSignal(t_start=267.585 s, t_stop=268.085 s, shape=(500, 6), dtype=float32, name=BehaviourTimeSeries, description=AnalogSignal from  nsx2), neo.core.analogsignal.AnalogSignal(t_start=267.58500000000004 s, t_stop=268.08500000000004 s, shape=(15000, 96), dtype=float32, name=NeuralTimeSeriesRaw, description=Continuous raw neuronal recordings sampled at high resolution)]" ],
        [ a alpaca:NameValuePair ;
            alpaca:pairName "t_start" ;
            alpaca:pairValue "267.585 s" ],
        [ a alpaca:NameValuePair ;
            alpaca:pairName "events" ;
            alpaca:pairValue "[neo.core.event.Event(shape=(1,), dtype=float64, name=DigitalTrialEvents, description=Trial events of the digital input port), neo.core.event.Event(shape=(1,), dtype=float64, name=TrialEvents, description=All trial events (digital and analog))]" ],
        [ a alpaca:NameValuePair ;
            alpaca:pairName "block" ;
            alpaca:pairValue "builtins.NoneType()" ],
        [ a alpaca:NameValuePair ;
            alpaca:pairName "irregularlysampledsignals" ;
            alpaca:pairValue "[]" ],
        [ a alpaca:NameValuePair ;
            alpaca:pairName "description" ;
            alpaca:pairValue "Segment containing data from t_start to t_stop" ],
        [ a alpaca:NameValuePair ;
            alpaca:pairName "name" ;
            alpaca:pairValue "Segment 0" ],
        [ a alpaca:NameValuePair ;
            alpaca:pairName "file_datetime" ;
            alpaca:pairValue "None" ],
        [ a alpaca:NameValuePair ;
            alpaca:pairName "spiketrains" ;
            alpaca:pairValue "neo.core.spiketrainlist.SpikeTrainList(t_start=267.585 s, t_stop=268.085 s)" ],
        [ a alpaca:NameValuePair ;
            alpaca:pairName "epochs" ;
            alpaca:pairValue "[]" ],
        [ a alpaca:NameValuePair ;
            alpaca:pairName "index" ;
            alpaca:pairValue "None" ] ;
    alpaca:hashSource "joblib_SHA1" ;
    prov:hadMember <urn:fz-juelich.de:alpaca:object:Python:builtins.list:decefd5677cbada267de7ac76bd512d49843807d> ;
    prov:wasAttributedTo <urn:fz-juelich.de:alpaca:script:Python:psd_by_trial_type.py:0eedeb8648a461ffc83d28d628c65800b233c6d9330978f78bc5ee188074d746#af6ada7a-b9bc-40d0-a31f-e985360e1655> ;
    prov:wasDerivedFrom <urn:fz-juelich.de:alpaca:object:Python:neo.core.epoch.Epoch:5989216a6b95615d17cdb6daf0c01890eb446417>,
        <urn:fz-juelich.de:alpaca:object:Python:neo.core.segment.Segment:a0a51c2dfdec5800a5e45e473ce5d221e5281307> ;
    prov:wasGeneratedBy <urn:fz-juelich.de:alpaca:function_execution:Python:0eedeb8648a461ffc83d28d628c65800b233c6d9330978f78bc5ee188074d746:af6ada7a-b9bc-40d0-a31f-e985360e1655:neo.utils.misc.cut_segment_by_epoch#73b7f56e-2c06-407e-9497-fdf313beb877> .

<urn:fz-juelich.de:alpaca:object:Python:neo.core.segment.Segment:1a9667a8645e574f070a69a2fbda0b1f05661649> a alpaca:DataObjectEntity ;
    alpaca:hasAnnotation [ a alpaca:NameValuePair ;
            alpaca:pairName "trial_event_labels" ;
            alpaca:pairValue "CUE-OFF" ],
        [ a alpaca:NameValuePair ;
            alpaca:pairName "id" ;
            alpaca:pairValue "" ],
        [ a alpaca:NameValuePair ;
            alpaca:pairName "performance_in_trial" ;
            alpaca:pairValue "255" ],
        [ a alpaca:NameValuePair ;
            alpaca:pairName "performance_in_trial_str" ;
            alpaca:pairValue "correct_trial" ],
        [ a alpaca:NameValuePair ;
            alpaca:pairName "trial_reject_IFC" ;
            alpaca:pairValue "False" ],
        [ a alpaca:NameValuePair ;
            alpaca:pairName "trial_id" ;
            alpaca:pairValue "27" ],
        [ a alpaca:NameValuePair ;
            alpaca:pairName "trial_reject_HFC" ;
            alpaca:pairValue "False" ],
        [ a alpaca:NameValuePair ;
            alpaca:pairName "trial_reject_LFC" ;
            alpaca:pairValue "False" ],
        [ a alpaca:NameValuePair ;
            alpaca:pairName "condition" ;
            alpaca:pairValue "1" ],
        [ a alpaca:NameValuePair ;
            alpaca:pairName "trial_timestamp_id" ;
            alpaca:pairValue "2799674" ],
        [ a alpaca:NameValuePair ;
            alpaca:pairName "belongs_to_trialtype" ;
            alpaca:pairValue "SGLF" ] ;
    alpaca:hasAttribute [ a alpaca:NameValuePair ;
            alpaca:pairName "t_stop" ;
            alpaca:pairValue "94.9452 s" ],
        [ a alpaca:NameValuePair ;
            alpaca:pairName "epochs" ;
            alpaca:pairValue "[]" ],
        [ a alpaca:NameValuePair ;
            alpaca:pairName "file_datetime" ;
            alpaca:pairValue "None" ],
        [ a alpaca:NameValuePair ;
            alpaca:pairName "name" ;
            alpaca:pairValue "Segment 0" ],
        [ a alpaca:NameValuePair ;
            alpaca:pairName "spiketrains" ;
            alpaca:pairValue "neo.core.spiketrainlist.SpikeTrainList(t_start=94.4452 s, t_stop=94.9452 s)" ],
        [ a alpaca:NameValuePair ;
            alpaca:pairName "rec_datetime" ;
            alpaca:pairValue "2010-12-10 10:50:10" ],
        [ a alpaca:NameValuePair ;
            alpaca:pairName "block" ;
            alpaca:pairValue "builtins.NoneType()" ],
        [ a alpaca:NameValuePair ;
            alpaca:pairName "file_origin" ;
            alpaca:pairValue "None" ],
        [ a alpaca:NameValuePair ;
            alpaca:pairName "irregularlysampledsignals" ;
            alpaca:pairValue "[]" ],
        [ a alpaca:NameValuePair ;
            alpaca:pairName "events" ;
            alpaca:pairValue "[neo.core.event.Event(shape=(1,), dtype=float64, name=DigitalTrialEvents, description=Trial events of the digital input port), neo.core.event.Event(shape=(1,), dtype=float64, name=TrialEvents, description=All trial events (digital and analog))]" ],
        [ a alpaca:NameValuePair ;
            alpaca:pairName "analogsignals" ;
            alpaca:pairValue "[neo.core.analogsignal.AnalogSignal(t_start=94.44500000000001 s, t_stop=94.94500000000001 s, shape=(500, 6), dtype=float32, name=BehaviourTimeSeries, description=AnalogSignal from  nsx2), neo.core.analogsignal.AnalogSignal(t_start=94.4452 s, t_stop=94.9452 s, shape=(15000, 96), dtype=float32, name=NeuralTimeSeriesRaw, description=Continuous raw neuronal recordings sampled at high resolution)]" ],
        [ a alpaca:NameValuePair ;
            alpaca:pairName "imagesequences" ;
            alpaca:pairValue "[]" ],
        [ a alpaca:NameValuePair ;
            alpaca:pairName "t_start" ;
            alpaca:pairValue "94.44500000000001 s" ],
        [ a alpaca:NameValuePair ;
            alpaca:pairName "index" ;
            alpaca:pairValue "None" ],
        [ a alpaca:NameValuePair ;
            alpaca:pairName "description" ;
            alpaca:pairValue "Segment containing data from t_start to t_stop" ] ;
    alpaca:hashSource "joblib_SHA1" ;
    prov:hadMember <urn:fz-juelich.de:alpaca:object:Python:builtins.list:3273fc0c8217c6ca3748d46f0d37dc66f121ad34> ;
    prov:wasAttributedTo <urn:fz-juelich.de:alpaca:script:Python:psd_by_trial_type.py:0eedeb8648a461ffc83d28d628c65800b233c6d9330978f78bc5ee188074d746#af6ada7a-b9bc-40d0-a31f-e985360e1655> ;
    prov:wasDerivedFrom <urn:fz-juelich.de:alpaca:object:Python:neo.core.epoch.Epoch:053007ed434c0d81903aed7adb8134eea8da381b>,
        <urn:fz-juelich.de:alpaca:object:Python:neo.core.segment.Segment:a0a51c2dfdec5800a5e45e473ce5d221e5281307> ;
    prov:wasGeneratedBy <urn:fz-juelich.de:alpaca:function_execution:Python:0eedeb8648a461ffc83d28d628c65800b233c6d9330978f78bc5ee188074d746:af6ada7a-b9bc-40d0-a31f-e985360e1655:neo.utils.misc.cut_segment_by_epoch#b418b702-6af1-4d48-8f8d-6ebeb039c98f> .

<urn:fz-juelich.de:alpaca:object:Python:neo.core.segment.Segment:1bdde31ebe3ba73aecfe5e3016044d74aac6fb2a> a alpaca:DataObjectEntity ;
    alpaca:hasAnnotation [ a alpaca:NameValuePair ;
            alpaca:pairName "id" ;
            alpaca:pairValue "" ],
        [ a alpaca:NameValuePair ;
            alpaca:pairName "performance_in_trial_str" ;
            alpaca:pairValue "correct_trial" ],
        [ a alpaca:NameValuePair ;
            alpaca:pairName "trial_reject_HFC" ;
            alpaca:pairValue "False" ],
        [ a alpaca:NameValuePair ;
            alpaca:pairName "performance_in_trial" ;
            alpaca:pairValue "255" ],
        [ a alpaca:NameValuePair ;
            alpaca:pairName "trial_event_labels" ;
            alpaca:pairValue "CUE-OFF" ],
        [ a alpaca:NameValuePair ;
            alpaca:pairName "belongs_to_trialtype" ;
            alpaca:pairValue "SGLF" ],
        [ a alpaca:NameValuePair ;
            alpaca:pairName "condition" ;
            alpaca:pairValue "1" ],
        [ a alpaca:NameValuePair ;
            alpaca:pairName "trial_reject_LFC" ;
            alpaca:pairValue "False" ],
        [ a alpaca:NameValuePair ;
            alpaca:pairName "trial_timestamp_id" ;
            alpaca:pairValue "20658177" ],
        [ a alpaca:NameValuePair ;
            alpaca:pairName "trial_id" ;
            alpaca:pairValue "200" ],
        [ a alpaca:NameValuePair ;
            alpaca:pairName "trial_reject_IFC" ;
            alpaca:pairValue "True" ] ;
    alpaca:hasAttribute [ a alpaca:NameValuePair ;
            alpaca:pairName "t_start" ;
            alpaca:pairValue "689.713 s" ],
        [ a alpaca:NameValuePair ;
            alpaca:pairName "epochs" ;
            alpaca:pairValue "[]" ],
        [ a alpaca:NameValuePair ;
            alpaca:pairName "file_origin" ;
            alpaca:pairValue "None" ],
        [ a alpaca:NameValuePair ;
            alpaca:pairName "t_stop" ;
            alpaca:pairValue "690.2133333333334 s" ],
        [ a alpaca:NameValuePair ;
            alpaca:pairName "irregularlysampledsignals" ;
            alpaca:pairValue "[]" ],
        [ a alpaca:NameValuePair ;
            alpaca:pairName "block" ;
            alpaca:pairValue "builtins.NoneType()" ],
        [ a alpaca:NameValuePair ;
            alpaca:pairName "file_datetime" ;
            alpaca:pairValue "None" ],
        [ a alpaca:NameValuePair ;
            alpaca:pairName "events" ;
            alpaca:pairValue "[neo.core.event.Event(shape=(1,), dtype=float64, name=DigitalTrialEvents, description=Trial events of the digital input port), neo.core.event.Event(shape=(1,), dtype=float64, name=TrialEvents, description=All trial events (digital and analog))]" ],
        [ a alpaca:NameValuePair ;
            alpaca:pairName "rec_datetime" ;
            alpaca:pairValue "2010-12-10 10:50:10" ],
        [ a alpaca:NameValuePair ;
            alpaca:pairName "name" ;
            alpaca:pairValue "Segment 0" ],
        [ a alpaca:NameValuePair ;
            alpaca:pairName "index" ;
            alpaca:pairValue "None" ],
        [ a alpaca:NameValuePair ;
            alpaca:pairName "description" ;
            alpaca:pairValue "Segment containing data from t_start to t_stop" ],
        [ a alpaca:NameValuePair ;
            alpaca:pairName "spiketrains" ;
            alpaca:pairValue "neo.core.spiketrainlist.SpikeTrainList(t_start=689.7133333333334 s, t_stop=690.2133333333334 s)" ],
        [ a alpaca:NameValuePair ;
            alpaca:pairName "analogsignals" ;
            alpaca:pairValue "[neo.core.analogsignal.AnalogSignal(t_start=689.713 s, t_stop=690.213 s, shape=(500, 6), dtype=float32, name=BehaviourTimeSeries, description=AnalogSignal from  nsx2), neo.core.analogsignal.AnalogSignal(t_start=689.7133333333334 s, t_stop=690.2133333333334 s, shape=(15000, 96), dtype=float32, name=NeuralTimeSeriesRaw, description=Continuous raw neuronal recordings sampled at high resolution)]" ],
        [ a alpaca:NameValuePair ;
            alpaca:pairName "imagesequences" ;
            alpaca:pairValue "[]" ] ;
    alpaca:hashSource "joblib_SHA1" ;
    prov:hadMember <urn:fz-juelich.de:alpaca:object:Python:builtins.list:95fbda3d5937c2617f84592ca91adb783a190c61> ;
    prov:wasAttributedTo <urn:fz-juelich.de:alpaca:script:Python:psd_by_trial_type.py:0eedeb8648a461ffc83d28d628c65800b233c6d9330978f78bc5ee188074d746#af6ada7a-b9bc-40d0-a31f-e985360e1655> ;
    prov:wasDerivedFrom <urn:fz-juelich.de:alpaca:object:Python:neo.core.epoch.Epoch:053007ed434c0d81903aed7adb8134eea8da381b>,
        <urn:fz-juelich.de:alpaca:object:Python:neo.core.segment.Segment:a0a51c2dfdec5800a5e45e473ce5d221e5281307> ;
    prov:wasGeneratedBy <urn:fz-juelich.de:alpaca:function_execution:Python:0eedeb8648a461ffc83d28d628c65800b233c6d9330978f78bc5ee188074d746:af6ada7a-b9bc-40d0-a31f-e985360e1655:neo.utils.misc.cut_segment_by_epoch#b418b702-6af1-4d48-8f8d-6ebeb039c98f> .

<urn:fz-juelich.de:alpaca:object:Python:neo.core.segment.Segment:1e719c3c4c129994d7592043fec44ead3b86ee82> a alpaca:DataObjectEntity ;
    alpaca:hasAnnotation [ a alpaca:NameValuePair ;
            alpaca:pairName "trial_reject_LFC" ;
            alpaca:pairValue "False" ],
        [ a alpaca:NameValuePair ;
            alpaca:pairName "trial_event_labels" ;
            alpaca:pairValue "CUE-OFF" ],
        [ a alpaca:NameValuePair ;
            alpaca:pairName "trial_id" ;
            alpaca:pairValue "187" ],
        [ a alpaca:NameValuePair ;
            alpaca:pairName "trial_timestamp_id" ;
            alpaca:pairValue "19236986" ],
        [ a alpaca:NameValuePair ;
            alpaca:pairName "performance_in_trial" ;
            alpaca:pairValue "255" ],
        [ a alpaca:NameValuePair ;
            alpaca:pairName "performance_in_trial_str" ;
            alpaca:pairValue "correct_trial" ],
        [ a alpaca:NameValuePair ;
            alpaca:pairName "condition" ;
            alpaca:pairValue "1" ],
        [ a alpaca:NameValuePair ;
            alpaca:pairName "id" ;
            alpaca:pairValue "" ],
        [ a alpaca:NameValuePair ;
            alpaca:pairName "trial_reject_HFC" ;
            alpaca:pairValue "False" ],
        [ a alpaca:NameValuePair ;
            alpaca:pairName "belongs_to_trialtype" ;
            alpaca:pairValue "PGLF" ],
        [ a alpaca:NameValuePair ;
            alpaca:pairName "trial_reject_IFC" ;
            alpaca:pairValue "False" ] ;
    alpaca:hasAttribute [ a alpaca:NameValuePair ;
            alpaca:pairName "description" ;
            alpaca:pairValue "Segment containing data from t_start to t_stop" ],
        [ a alpaca:NameValuePair ;
            alpaca:pairName "file_origin" ;
            alpaca:pairValue "None" ],
        [ a alpaca:NameValuePair ;
            alpaca:pairName "imagesequences" ;
            alpaca:pairValue "[]" ],
        [ a alpaca:NameValuePair ;
            alpaca:pairName "index" ;
            alpaca:pairValue "None" ],
        [ a alpaca:NameValuePair ;
            alpaca:pairName "epochs" ;
            alpaca:pairValue "[]" ],
        [ a alpaca:NameValuePair ;
            alpaca:pairName "spiketrains" ;
            alpaca:pairValue "neo.core.spiketrainlist.SpikeTrainList(t_start=642.3393333333333 s, t_stop=642.8393333333333 s)" ],
        [ a alpaca:NameValuePair ;
            alpaca:pairName "name" ;
            alpaca:pairValue "Segment 0" ],
        [ a alpaca:NameValuePair ;
            alpaca:pairName "t_stop" ;
            alpaca:pairValue "642.8393333333333 s" ],
        [ a alpaca:NameValuePair ;
            alpaca:pairName "block" ;
            alpaca:pairValue "builtins.NoneType()" ],
        [ a alpaca:NameValuePair ;
            alpaca:pairName "events" ;
            alpaca:pairValue "[neo.core.event.Event(shape=(1,), dtype=float64, name=DigitalTrialEvents, description=Trial events of the digital input port), neo.core.event.Event(shape=(1,), dtype=float64, name=TrialEvents, description=All trial events (digital and analog))]" ],
        [ a alpaca:NameValuePair ;
            alpaca:pairName "file_datetime" ;
            alpaca:pairValue "None" ],
        [ a alpaca:NameValuePair ;
            alpaca:pairName "rec_datetime" ;
            alpaca:pairValue "2010-12-10 10:50:10" ],
        [ a alpaca:NameValuePair ;
            alpaca:pairName "analogsignals" ;
            alpaca:pairValue "[neo.core.analogsignal.AnalogSignal(t_start=642.339 s, t_stop=642.839 s, shape=(500, 6), dtype=float32, name=BehaviourTimeSeries, description=AnalogSignal from  nsx2), neo.core.analogsignal.AnalogSignal(t_start=642.3393333333333 s, t_stop=642.8393333333333 s, shape=(15000, 96), dtype=float32, name=NeuralTimeSeriesRaw, description=Continuous raw neuronal recordings sampled at high resolution)]" ],
        [ a alpaca:NameValuePair ;
            alpaca:pairName "irregularlysampledsignals" ;
            alpaca:pairValue "[]" ],
        [ a alpaca:NameValuePair ;
            alpaca:pairName "t_start" ;
            alpaca:pairValue "642.339 s" ] ;
    alpaca:hashSource "joblib_SHA1" ;
    prov:hadMember <urn:fz-juelich.de:alpaca:object:Python:builtins.list:67dfea7fa9e11cad08a8bf743ba910c2594a9176> ;
    prov:wasAttributedTo <urn:fz-juelich.de:alpaca:script:Python:psd_by_trial_type.py:0eedeb8648a461ffc83d28d628c65800b233c6d9330978f78bc5ee188074d746#af6ada7a-b9bc-40d0-a31f-e985360e1655> ;
    prov:wasDerivedFrom <urn:fz-juelich.de:alpaca:object:Python:neo.core.epoch.Epoch:3a8f00aa292a39817dd45cdc819db14eeb9acfa6>,
        <urn:fz-juelich.de:alpaca:object:Python:neo.core.segment.Segment:a0a51c2dfdec5800a5e45e473ce5d221e5281307> ;
    prov:wasGeneratedBy <urn:fz-juelich.de:alpaca:function_execution:Python:0eedeb8648a461ffc83d28d628c65800b233c6d9330978f78bc5ee188074d746:af6ada7a-b9bc-40d0-a31f-e985360e1655:neo.utils.misc.cut_segment_by_epoch#2880d5d3-e2d1-4fc6-a15d-90cb776fc669> .

<urn:fz-juelich.de:alpaca:object:Python:neo.core.segment.Segment:200432cd507af48920e2f6d3c835acb541de33bd> a alpaca:DataObjectEntity ;
    alpaca:hasAnnotation [ a alpaca:NameValuePair ;
            alpaca:pairName "performance_in_trial_str" ;
            alpaca:pairValue "correct_trial" ],
        [ a alpaca:NameValuePair ;
            alpaca:pairName "id" ;
            alpaca:pairValue "" ],
        [ a alpaca:NameValuePair ;
            alpaca:pairName "trial_reject_LFC" ;
            alpaca:pairValue "False" ],
        [ a alpaca:NameValuePair ;
            alpaca:pairName "condition" ;
            alpaca:pairValue "1" ],
        [ a alpaca:NameValuePair ;
            alpaca:pairName "trial_reject_IFC" ;
            alpaca:pairValue "False" ],
        [ a alpaca:NameValuePair ;
            alpaca:pairName "performance_in_trial" ;
            alpaca:pairValue "255" ],
        [ a alpaca:NameValuePair ;
            alpaca:pairName "trial_id" ;
            alpaca:pairValue "56" ],
        [ a alpaca:NameValuePair ;
            alpaca:pairName "trial_event_labels" ;
            alpaca:pairValue "CUE-OFF" ],
        [ a alpaca:NameValuePair ;
            alpaca:pairName "trial_timestamp_id" ;
            alpaca:pairValue "5849112" ],
        [ a alpaca:NameValuePair ;
            alpaca:pairName "belongs_to_trialtype" ;
            alpaca:pairValue "SGHF" ],
        [ a alpaca:NameValuePair ;
            alpaca:pairName "trial_reject_HFC" ;
            alpaca:pairValue "False" ] ;
    alpaca:hasAttribute [ a alpaca:NameValuePair ;
            alpaca:pairName "rec_datetime" ;
            alpaca:pairValue "2010-12-10 10:50:10" ],
        [ a alpaca:NameValuePair ;
            alpaca:pairName "t_stop" ;
            alpaca:pairValue "196.5750666666667 s" ],
        [ a alpaca:NameValuePair ;
            alpaca:pairName "events" ;
            alpaca:pairValue "[neo.core.event.Event(shape=(1,), dtype=float64, name=DigitalTrialEvents, description=Trial events of the digital input port), neo.core.event.Event(shape=(1,), dtype=float64, name=TrialEvents, description=All trial events (digital and analog))]" ],
        [ a alpaca:NameValuePair ;
            alpaca:pairName "index" ;
            alpaca:pairValue "None" ],
        [ a alpaca:NameValuePair ;
            alpaca:pairName "file_datetime" ;
            alpaca:pairValue "None" ],
        [ a alpaca:NameValuePair ;
            alpaca:pairName "analogsignals" ;
            alpaca:pairValue "[neo.core.analogsignal.AnalogSignal(t_start=196.07500000000002 s, t_stop=196.57500000000002 s, shape=(500, 6), dtype=float32, name=BehaviourTimeSeries, description=AnalogSignal from  nsx2), neo.core.analogsignal.AnalogSignal(t_start=196.0750666666667 s, t_stop=196.5750666666667 s, shape=(15000, 96), dtype=float32, name=NeuralTimeSeriesRaw, description=Continuous raw neuronal recordings sampled at high resolution)]" ],
        [ a alpaca:NameValuePair ;
            alpaca:pairName "file_origin" ;
            alpaca:pairValue "None" ],
        [ a alpaca:NameValuePair ;
            alpaca:pairName "imagesequences" ;
            alpaca:pairValue "[]" ],
        [ a alpaca:NameValuePair ;
            alpaca:pairName "t_start" ;
            alpaca:pairValue "196.07500000000002 s" ],
        [ a alpaca:NameValuePair ;
            alpaca:pairName "spiketrains" ;
            alpaca:pairValue "neo.core.spiketrainlist.SpikeTrainList(t_start=196.07506666666666 s, t_stop=196.57506666666666 s)" ],
        [ a alpaca:NameValuePair ;
            alpaca:pairName "irregularlysampledsignals" ;
            alpaca:pairValue "[]" ],
        [ a alpaca:NameValuePair ;
            alpaca:pairName "epochs" ;
            alpaca:pairValue "[]" ],
        [ a alpaca:NameValuePair ;
            alpaca:pairName "name" ;
            alpaca:pairValue "Segment 0" ],
        [ a alpaca:NameValuePair ;
            alpaca:pairName "description" ;
            alpaca:pairValue "Segment containing data from t_start to t_stop" ],
        [ a alpaca:NameValuePair ;
            alpaca:pairName "block" ;
            alpaca:pairValue "builtins.NoneType()" ] ;
    alpaca:hashSource "joblib_SHA1" ;
    prov:hadMember <urn:fz-juelich.de:alpaca:object:Python:builtins.list:b0db3fbc59fc43089cc1649be377377b22d7a0ad> ;
    prov:wasAttributedTo <urn:fz-juelich.de:alpaca:script:Python:psd_by_trial_type.py:0eedeb8648a461ffc83d28d628c65800b233c6d9330978f78bc5ee188074d746#af6ada7a-b9bc-40d0-a31f-e985360e1655> ;
    prov:wasDerivedFrom <urn:fz-juelich.de:alpaca:object:Python:neo.core.epoch.Epoch:5989216a6b95615d17cdb6daf0c01890eb446417>,
        <urn:fz-juelich.de:alpaca:object:Python:neo.core.segment.Segment:a0a51c2dfdec5800a5e45e473ce5d221e5281307> ;
    prov:wasGeneratedBy <urn:fz-juelich.de:alpaca:function_execution:Python:0eedeb8648a461ffc83d28d628c65800b233c6d9330978f78bc5ee188074d746:af6ada7a-b9bc-40d0-a31f-e985360e1655:neo.utils.misc.cut_segment_by_epoch#73b7f56e-2c06-407e-9497-fdf313beb877> .

<urn:fz-juelich.de:alpaca:object:Python:neo.core.segment.Segment:20c3c53394536b3dd01ac80dbb3a3bcded519278> a alpaca:DataObjectEntity ;
    alpaca:hasAnnotation [ a alpaca:NameValuePair ;
            alpaca:pairName "trial_id" ;
            alpaca:pairValue "10" ],
        [ a alpaca:NameValuePair ;
            alpaca:pairName "condition" ;
            alpaca:pairValue "1" ],
        [ a alpaca:NameValuePair ;
            alpaca:pairName "trial_reject_IFC" ;
            alpaca:pairValue "False" ],
        [ a alpaca:NameValuePair ;
            alpaca:pairName "trial_reject_HFC" ;
            alpaca:pairValue "False" ],
        [ a alpaca:NameValuePair ;
            alpaca:pairName "trial_timestamp_id" ;
            alpaca:pairValue "937522" ],
        [ a alpaca:NameValuePair ;
            alpaca:pairName "id" ;
            alpaca:pairValue "" ],
        [ a alpaca:NameValuePair ;
            alpaca:pairName "performance_in_trial_str" ;
            alpaca:pairValue "correct_trial" ],
        [ a alpaca:NameValuePair ;
            alpaca:pairName "belongs_to_trialtype" ;
            alpaca:pairValue "PGHF" ],
        [ a alpaca:NameValuePair ;
            alpaca:pairName "trial_event_labels" ;
            alpaca:pairValue "CUE-OFF" ],
        [ a alpaca:NameValuePair ;
            alpaca:pairName "trial_reject_LFC" ;
            alpaca:pairValue "False" ],
        [ a alpaca:NameValuePair ;
            alpaca:pairName "performance_in_trial" ;
            alpaca:pairValue "255" ] ;
    alpaca:hasAttribute [ a alpaca:NameValuePair ;
            alpaca:pairName "rec_datetime" ;
            alpaca:pairValue "2010-12-10 10:50:10" ],
        [ a alpaca:NameValuePair ;
            alpaca:pairName "spiketrains" ;
            alpaca:pairValue "neo.core.spiketrainlist.SpikeTrainList(t_start=32.3589 s, t_stop=32.8589 s)" ],
        [ a alpaca:NameValuePair ;
            alpaca:pairName "description" ;
            alpaca:pairValue "Segment containing data from t_start to t_stop" ],
        [ a alpaca:NameValuePair ;
            alpaca:pairName "irregularlysampledsignals" ;
            alpaca:pairValue "[]" ],
        [ a alpaca:NameValuePair ;
            alpaca:pairName "analogsignals" ;
            alpaca:pairValue "[neo.core.analogsignal.AnalogSignal(t_start=32.359 s, t_stop=32.859 s, shape=(500, 6), dtype=float32, name=BehaviourTimeSeries, description=AnalogSignal from  nsx2), neo.core.analogsignal.AnalogSignal(t_start=32.3589 s, t_stop=32.8589 s, shape=(15000, 96), dtype=float32, name=NeuralTimeSeriesRaw, description=Continuous raw neuronal recordings sampled at high resolution)]" ],
        [ a alpaca:NameValuePair ;
            alpaca:pairName "t_start" ;
            alpaca:pairValue "32.3589 s" ],
        [ a alpaca:NameValuePair ;
            alpaca:pairName "index" ;
            alpaca:pairValue "None" ],
        [ a alpaca:NameValuePair ;
            alpaca:pairName "file_datetime" ;
            alpaca:pairValue "None" ],
        [ a alpaca:NameValuePair ;
            alpaca:pairName "imagesequences" ;
            alpaca:pairValue "[]" ],
        [ a alpaca:NameValuePair ;
            alpaca:pairName "name" ;
            alpaca:pairValue "Segment 0" ],
        [ a alpaca:NameValuePair ;
            alpaca:pairName "file_origin" ;
            alpaca:pairValue "None" ],
        [ a alpaca:NameValuePair ;
            alpaca:pairName "epochs" ;
            alpaca:pairValue "[]" ],
        [ a alpaca:NameValuePair ;
            alpaca:pairName "block" ;
            alpaca:pairValue "builtins.NoneType()" ],
        [ a alpaca:NameValuePair ;
            alpaca:pairName "t_stop" ;
            alpaca:pairValue "32.859 s" ],
        [ a alpaca:NameValuePair ;
            alpaca:pairName "events" ;
            alpaca:pairValue "[neo.core.event.Event(shape=(1,), dtype=float64, name=DigitalTrialEvents, description=Trial events of the digital input port), neo.core.event.Event(shape=(1,), dtype=float64, name=TrialEvents, description=All trial events (digital and analog))]" ] ;
    alpaca:hashSource "joblib_SHA1" ;
    prov:hadMember <urn:fz-juelich.de:alpaca:object:Python:builtins.list:8d7393fd839155bce9a96c685c0ca2cb0022426a> ;
    prov:wasAttributedTo <urn:fz-juelich.de:alpaca:script:Python:psd_by_trial_type.py:0eedeb8648a461ffc83d28d628c65800b233c6d9330978f78bc5ee188074d746#af6ada7a-b9bc-40d0-a31f-e985360e1655> ;
    prov:wasDerivedFrom <urn:fz-juelich.de:alpaca:object:Python:neo.core.epoch.Epoch:8c03a7f40030531ee8e88d4964728c4f42eaeb79>,
        <urn:fz-juelich.de:alpaca:object:Python:neo.core.segment.Segment:a0a51c2dfdec5800a5e45e473ce5d221e5281307> ;
    prov:wasGeneratedBy <urn:fz-juelich.de:alpaca:function_execution:Python:0eedeb8648a461ffc83d28d628c65800b233c6d9330978f78bc5ee188074d746:af6ada7a-b9bc-40d0-a31f-e985360e1655:neo.utils.misc.cut_segment_by_epoch#0e8a4e9e-c95b-4b70-b4a2-0b4ab3f52337> .

<urn:fz-juelich.de:alpaca:object:Python:neo.core.segment.Segment:210ef6038992865ac12c0a7fed9699101e71398c> a alpaca:DataObjectEntity ;
    alpaca:hasAnnotation [ a alpaca:NameValuePair ;
            alpaca:pairName "trial_reject_IFC" ;
            alpaca:pairValue "False" ],
        [ a alpaca:NameValuePair ;
            alpaca:pairName "condition" ;
            alpaca:pairValue "1" ],
        [ a alpaca:NameValuePair ;
            alpaca:pairName "performance_in_trial_str" ;
            alpaca:pairValue "correct_trial" ],
        [ a alpaca:NameValuePair ;
            alpaca:pairName "performance_in_trial" ;
            alpaca:pairValue "255" ],
        [ a alpaca:NameValuePair ;
            alpaca:pairName "trial_reject_LFC" ;
            alpaca:pairValue "False" ],
        [ a alpaca:NameValuePair ;
            alpaca:pairName "trial_timestamp_id" ;
            alpaca:pairValue "6079319" ],
        [ a alpaca:NameValuePair ;
            alpaca:pairName "belongs_to_trialtype" ;
            alpaca:pairValue "PGLF" ],
        [ a alpaca:NameValuePair ;
            alpaca:pairName "trial_reject_HFC" ;
            alpaca:pairValue "False" ],
        [ a alpaca:NameValuePair ;
            alpaca:pairName "trial_event_labels" ;
            alpaca:pairValue "CUE-OFF" ],
        [ a alpaca:NameValuePair ;
            alpaca:pairName "id" ;
            alpaca:pairValue "" ],
        [ a alpaca:NameValuePair ;
            alpaca:pairName "trial_id" ;
            alpaca:pairValue "58" ] ;
    alpaca:hasAttribute [ a alpaca:NameValuePair ;
            alpaca:pairName "file_origin" ;
            alpaca:pairValue "None" ],
        [ a alpaca:NameValuePair ;
            alpaca:pairName "analogsignals" ;
            alpaca:pairValue "[neo.core.analogsignal.AnalogSignal(t_start=203.754 s, t_stop=204.254 s, shape=(500, 6), dtype=float32, name=BehaviourTimeSeries, description=AnalogSignal from  nsx2), neo.core.analogsignal.AnalogSignal(t_start=203.75356666666667 s, t_stop=204.25356666666667 s, shape=(15000, 96), dtype=float32, name=NeuralTimeSeriesRaw, description=Continuous raw neuronal recordings sampled at high resolution)]" ],
        [ a alpaca:NameValuePair ;
            alpaca:pairName "epochs" ;
            alpaca:pairValue "[]" ],
        [ a alpaca:NameValuePair ;
            alpaca:pairName "irregularlysampledsignals" ;
            alpaca:pairValue "[]" ],
        [ a alpaca:NameValuePair ;
            alpaca:pairName "t_stop" ;
            alpaca:pairValue "204.254 s" ],
        [ a alpaca:NameValuePair ;
            alpaca:pairName "index" ;
            alpaca:pairValue "None" ],
        [ a alpaca:NameValuePair ;
            alpaca:pairName "imagesequences" ;
            alpaca:pairValue "[]" ],
        [ a alpaca:NameValuePair ;
            alpaca:pairName "t_start" ;
            alpaca:pairValue "203.75356666666667 s" ],
        [ a alpaca:NameValuePair ;
            alpaca:pairName "rec_datetime" ;
            alpaca:pairValue "2010-12-10 10:50:10" ],
        [ a alpaca:NameValuePair ;
            alpaca:pairName "file_datetime" ;
            alpaca:pairValue "None" ],
        [ a alpaca:NameValuePair ;
            alpaca:pairName "name" ;
            alpaca:pairValue "Segment 0" ],
        [ a alpaca:NameValuePair ;
            alpaca:pairName "events" ;
            alpaca:pairValue "[neo.core.event.Event(shape=(1,), dtype=float64, name=DigitalTrialEvents, description=Trial events of the digital input port), neo.core.event.Event(shape=(1,), dtype=float64, name=TrialEvents, description=All trial events (digital and analog))]" ],
        [ a alpaca:NameValuePair ;
            alpaca:pairName "block" ;
            alpaca:pairValue "builtins.NoneType()" ],
        [ a alpaca:NameValuePair ;
            alpaca:pairName "description" ;
            alpaca:pairValue "Segment containing data from t_start to t_stop" ],
        [ a alpaca:NameValuePair ;
            alpaca:pairName "spiketrains" ;
            alpaca:pairValue "neo.core.spiketrainlist.SpikeTrainList(t_start=203.75356666666667 s, t_stop=204.25356666666667 s)" ] ;
    alpaca:hashSource "joblib_SHA1" ;
    prov:hadMember <urn:fz-juelich.de:alpaca:object:Python:builtins.list:3a08765344c24916cce39f3fa5cb8b0a7a5eaafd> ;
    prov:wasAttributedTo <urn:fz-juelich.de:alpaca:script:Python:psd_by_trial_type.py:0eedeb8648a461ffc83d28d628c65800b233c6d9330978f78bc5ee188074d746#af6ada7a-b9bc-40d0-a31f-e985360e1655> ;
    prov:wasDerivedFrom <urn:fz-juelich.de:alpaca:object:Python:neo.core.epoch.Epoch:3a8f00aa292a39817dd45cdc819db14eeb9acfa6>,
        <urn:fz-juelich.de:alpaca:object:Python:neo.core.segment.Segment:a0a51c2dfdec5800a5e45e473ce5d221e5281307> ;
    prov:wasGeneratedBy <urn:fz-juelich.de:alpaca:function_execution:Python:0eedeb8648a461ffc83d28d628c65800b233c6d9330978f78bc5ee188074d746:af6ada7a-b9bc-40d0-a31f-e985360e1655:neo.utils.misc.cut_segment_by_epoch#2880d5d3-e2d1-4fc6-a15d-90cb776fc669> .

<urn:fz-juelich.de:alpaca:object:Python:neo.core.segment.Segment:211135dc3b341c21d36fe6243d767a69abf3b2e2> a alpaca:DataObjectEntity ;
    alpaca:hasAnnotation [ a alpaca:NameValuePair ;
            alpaca:pairName "performance_in_trial" ;
            alpaca:pairValue "255" ],
        [ a alpaca:NameValuePair ;
            alpaca:pairName "trial_reject_HFC" ;
            alpaca:pairValue "False" ],
        [ a alpaca:NameValuePair ;
            alpaca:pairName "trial_reject_LFC" ;
            alpaca:pairValue "False" ],
        [ a alpaca:NameValuePair ;
            alpaca:pairName "trial_id" ;
            alpaca:pairValue "102" ],
        [ a alpaca:NameValuePair ;
            alpaca:pairName "belongs_to_trialtype" ;
            alpaca:pairValue "PGLF" ],
        [ a alpaca:NameValuePair ;
            alpaca:pairName "trial_timestamp_id" ;
            alpaca:pairValue "10494046" ],
        [ a alpaca:NameValuePair ;
            alpaca:pairName "trial_reject_IFC" ;
            alpaca:pairValue "True" ],
        [ a alpaca:NameValuePair ;
            alpaca:pairName "id" ;
            alpaca:pairValue "" ],
        [ a alpaca:NameValuePair ;
            alpaca:pairName "condition" ;
            alpaca:pairValue "1" ],
        [ a alpaca:NameValuePair ;
            alpaca:pairName "trial_event_labels" ;
            alpaca:pairValue "CUE-OFF" ],
        [ a alpaca:NameValuePair ;
            alpaca:pairName "performance_in_trial_str" ;
            alpaca:pairValue "correct_trial" ] ;
    alpaca:hasAttribute [ a alpaca:NameValuePair ;
            alpaca:pairName "spiketrains" ;
            alpaca:pairValue "neo.core.spiketrainlist.SpikeTrainList(t_start=350.94666666666666 s, t_stop=351.44666666666666 s)" ],
        [ a alpaca:NameValuePair ;
            alpaca:pairName "description" ;
            alpaca:pairValue "Segment containing data from t_start to t_stop" ],
        [ a alpaca:NameValuePair ;
            alpaca:pairName "analogsignals" ;
            alpaca:pairValue "[neo.core.analogsignal.AnalogSignal(t_start=350.947 s, t_stop=351.447 s, shape=(500, 6), dtype=float32, name=BehaviourTimeSeries, description=AnalogSignal from  nsx2), neo.core.analogsignal.AnalogSignal(t_start=350.94666666666666 s, t_stop=351.44666666666666 s, shape=(15000, 96), dtype=float32, name=NeuralTimeSeriesRaw, description=Continuous raw neuronal recordings sampled at high resolution)]" ],
        [ a alpaca:NameValuePair ;
            alpaca:pairName "name" ;
            alpaca:pairValue "Segment 0" ],
        [ a alpaca:NameValuePair ;
            alpaca:pairName "t_start" ;
            alpaca:pairValue "350.94666666666666 s" ],
        [ a alpaca:NameValuePair ;
            alpaca:pairName "file_datetime" ;
            alpaca:pairValue "None" ],
        [ a alpaca:NameValuePair ;
            alpaca:pairName "block" ;
            alpaca:pairValue "builtins.NoneType()" ],
        [ a alpaca:NameValuePair ;
            alpaca:pairName "imagesequences" ;
            alpaca:pairValue "[]" ],
        [ a alpaca:NameValuePair ;
            alpaca:pairName "t_stop" ;
            alpaca:pairValue "351.447 s" ],
        [ a alpaca:NameValuePair ;
            alpaca:pairName "irregularlysampledsignals" ;
            alpaca:pairValue "[]" ],
        [ a alpaca:NameValuePair ;
            alpaca:pairName "events" ;
            alpaca:pairValue "[neo.core.event.Event(shape=(1,), dtype=float64, name=DigitalTrialEvents, description=Trial events of the digital input port), neo.core.event.Event(shape=(1,), dtype=float64, name=TrialEvents, description=All trial events (digital and analog))]" ],
        [ a alpaca:NameValuePair ;
            alpaca:pairName "rec_datetime" ;
            alpaca:pairValue "2010-12-10 10:50:10" ],
        [ a alpaca:NameValuePair ;
            alpaca:pairName "file_origin" ;
            alpaca:pairValue "None" ],
        [ a alpaca:NameValuePair ;
            alpaca:pairName "epochs" ;
            alpaca:pairValue "[]" ],
        [ a alpaca:NameValuePair ;
            alpaca:pairName "index" ;
            alpaca:pairValue "None" ] ;
    alpaca:hashSource "joblib_SHA1" ;
    prov:hadMember <urn:fz-juelich.de:alpaca:object:Python:builtins.list:ee0a6dc4a38705f8e0e70412b971102252ac4f6c> ;
    prov:wasAttributedTo <urn:fz-juelich.de:alpaca:script:Python:psd_by_trial_type.py:0eedeb8648a461ffc83d28d628c65800b233c6d9330978f78bc5ee188074d746#af6ada7a-b9bc-40d0-a31f-e985360e1655> ;
    prov:wasDerivedFrom <urn:fz-juelich.de:alpaca:object:Python:neo.core.epoch.Epoch:3a8f00aa292a39817dd45cdc819db14eeb9acfa6>,
        <urn:fz-juelich.de:alpaca:object:Python:neo.core.segment.Segment:a0a51c2dfdec5800a5e45e473ce5d221e5281307> ;
    prov:wasGeneratedBy <urn:fz-juelich.de:alpaca:function_execution:Python:0eedeb8648a461ffc83d28d628c65800b233c6d9330978f78bc5ee188074d746:af6ada7a-b9bc-40d0-a31f-e985360e1655:neo.utils.misc.cut_segment_by_epoch#2880d5d3-e2d1-4fc6-a15d-90cb776fc669> .

<urn:fz-juelich.de:alpaca:object:Python:neo.core.segment.Segment:2453e7a1d5cb259fe0cca00453d03ff376144514> a alpaca:DataObjectEntity ;
    alpaca:hasAnnotation [ a alpaca:NameValuePair ;
            alpaca:pairName "performance_in_trial" ;
            alpaca:pairValue "255" ],
        [ a alpaca:NameValuePair ;
            alpaca:pairName "trial_id" ;
            alpaca:pairValue "28" ],
        [ a alpaca:NameValuePair ;
            alpaca:pairName "belongs_to_trialtype" ;
            alpaca:pairValue "SGHF" ],
        [ a alpaca:NameValuePair ;
            alpaca:pairName "trial_reject_HFC" ;
            alpaca:pairValue "False" ],
        [ a alpaca:NameValuePair ;
            alpaca:pairName "trial_timestamp_id" ;
            alpaca:pairValue "2916206" ],
        [ a alpaca:NameValuePair ;
            alpaca:pairName "condition" ;
            alpaca:pairValue "1" ],
        [ a alpaca:NameValuePair ;
            alpaca:pairName "performance_in_trial_str" ;
            alpaca:pairValue "correct_trial" ],
        [ a alpaca:NameValuePair ;
            alpaca:pairName "trial_event_labels" ;
            alpaca:pairValue "CUE-OFF" ],
        [ a alpaca:NameValuePair ;
            alpaca:pairName "id" ;
            alpaca:pairValue "" ],
        [ a alpaca:NameValuePair ;
            alpaca:pairName "trial_reject_LFC" ;
            alpaca:pairValue "False" ],
        [ a alpaca:NameValuePair ;
            alpaca:pairName "trial_reject_IFC" ;
            alpaca:pairValue "False" ] ;
    alpaca:hasAttribute [ a alpaca:NameValuePair ;
            alpaca:pairName "imagesequences" ;
            alpaca:pairValue "[]" ],
        [ a alpaca:NameValuePair ;
            alpaca:pairName "events" ;
            alpaca:pairValue "[neo.core.event.Event(shape=(1,), dtype=float64, name=DigitalTrialEvents, description=Trial events of the digital input port), neo.core.event.Event(shape=(1,), dtype=float64, name=TrialEvents, description=All trial events (digital and analog))]" ],
        [ a alpaca:NameValuePair ;
            alpaca:pairName "block" ;
            alpaca:pairValue "builtins.NoneType()" ],
        [ a alpaca:NameValuePair ;
            alpaca:pairName "file_origin" ;
            alpaca:pairValue "None" ],
        [ a alpaca:NameValuePair ;
            alpaca:pairName "file_datetime" ;
            alpaca:pairValue "None" ],
        [ a alpaca:NameValuePair ;
            alpaca:pairName "name" ;
            alpaca:pairValue "Segment 0" ],
        [ a alpaca:NameValuePair ;
            alpaca:pairName "epochs" ;
            alpaca:pairValue "[]" ],
        [ a alpaca:NameValuePair ;
            alpaca:pairName "t_stop" ;
            alpaca:pairValue "98.83 s" ],
        [ a alpaca:NameValuePair ;
            alpaca:pairName "index" ;
            alpaca:pairValue "None" ],
        [ a alpaca:NameValuePair ;
            alpaca:pairName "analogsignals" ;
            alpaca:pairValue "[neo.core.analogsignal.AnalogSignal(t_start=98.33 s, t_stop=98.83 s, shape=(500, 6), dtype=float32, name=BehaviourTimeSeries, description=AnalogSignal from  nsx2), neo.core.analogsignal.AnalogSignal(t_start=98.32956666666666 s, t_stop=98.82956666666666 s, shape=(15000, 96), dtype=float32, name=NeuralTimeSeriesRaw, description=Continuous raw neuronal recordings sampled at high resolution)]" ],
        [ a alpaca:NameValuePair ;
            alpaca:pairName "description" ;
            alpaca:pairValue "Segment containing data from t_start to t_stop" ],
        [ a alpaca:NameValuePair ;
            alpaca:pairName "irregularlysampledsignals" ;
            alpaca:pairValue "[]" ],
        [ a alpaca:NameValuePair ;
            alpaca:pairName "rec_datetime" ;
            alpaca:pairValue "2010-12-10 10:50:10" ],
        [ a alpaca:NameValuePair ;
            alpaca:pairName "spiketrains" ;
            alpaca:pairValue "neo.core.spiketrainlist.SpikeTrainList(t_start=98.32956666666666 s, t_stop=98.82956666666666 s)" ],
        [ a alpaca:NameValuePair ;
            alpaca:pairName "t_start" ;
            alpaca:pairValue "98.32956666666666 s" ] ;
    alpaca:hashSource "joblib_SHA1" ;
    prov:hadMember <urn:fz-juelich.de:alpaca:object:Python:builtins.list:ee9781fb9b8ec661f1ecbd800a143bd465f82229> ;
    prov:wasAttributedTo <urn:fz-juelich.de:alpaca:script:Python:psd_by_trial_type.py:0eedeb8648a461ffc83d28d628c65800b233c6d9330978f78bc5ee188074d746#af6ada7a-b9bc-40d0-a31f-e985360e1655> ;
    prov:wasDerivedFrom <urn:fz-juelich.de:alpaca:object:Python:neo.core.epoch.Epoch:5989216a6b95615d17cdb6daf0c01890eb446417>,
        <urn:fz-juelich.de:alpaca:object:Python:neo.core.segment.Segment:a0a51c2dfdec5800a5e45e473ce5d221e5281307> ;
    prov:wasGeneratedBy <urn:fz-juelich.de:alpaca:function_execution:Python:0eedeb8648a461ffc83d28d628c65800b233c6d9330978f78bc5ee188074d746:af6ada7a-b9bc-40d0-a31f-e985360e1655:neo.utils.misc.cut_segment_by_epoch#73b7f56e-2c06-407e-9497-fdf313beb877> .

<urn:fz-juelich.de:alpaca:object:Python:neo.core.segment.Segment:278066ea05be8a0997136c6e734f0bbb5f67d985> a alpaca:DataObjectEntity ;
    alpaca:hasAnnotation [ a alpaca:NameValuePair ;
            alpaca:pairName "id" ;
            alpaca:pairValue "" ],
        [ a alpaca:NameValuePair ;
            alpaca:pairName "trial_reject_LFC" ;
            alpaca:pairValue "False" ],
        [ a alpaca:NameValuePair ;
            alpaca:pairName "belongs_to_trialtype" ;
            alpaca:pairValue "PGHF" ],
        [ a alpaca:NameValuePair ;
            alpaca:pairName "trial_reject_HFC" ;
            alpaca:pairValue "False" ],
        [ a alpaca:NameValuePair ;
            alpaca:pairName "trial_reject_IFC" ;
            alpaca:pairValue "False" ],
        [ a alpaca:NameValuePair ;
            alpaca:pairName "condition" ;
            alpaca:pairValue "1" ],
        [ a alpaca:NameValuePair ;
            alpaca:pairName "performance_in_trial_str" ;
            alpaca:pairValue "correct_trial" ],
        [ a alpaca:NameValuePair ;
            alpaca:pairName "trial_id" ;
            alpaca:pairValue "172" ],
        [ a alpaca:NameValuePair ;
            alpaca:pairName "performance_in_trial" ;
            alpaca:pairValue "255" ],
        [ a alpaca:NameValuePair ;
            alpaca:pairName "trial_event_labels" ;
            alpaca:pairValue "CUE-OFF" ],
        [ a alpaca:NameValuePair ;
            alpaca:pairName "trial_timestamp_id" ;
            alpaca:pairValue "17586332" ] ;
    alpaca:hasAttribute [ a alpaca:NameValuePair ;
            alpaca:pairName "events" ;
            alpaca:pairValue "[neo.core.event.Event(shape=(1,), dtype=float64, name=DigitalTrialEvents, description=Trial events of the digital input port), neo.core.event.Event(shape=(1,), dtype=float64, name=TrialEvents, description=All trial events (digital and analog))]" ],
        [ a alpaca:NameValuePair ;
            alpaca:pairName "spiketrains" ;
            alpaca:pairValue "neo.core.spiketrainlist.SpikeTrainList(t_start=587.3204333333333 s, t_stop=587.8204333333333 s)" ],
        [ a alpaca:NameValuePair ;
            alpaca:pairName "name" ;
            alpaca:pairValue "Segment 0" ],
        [ a alpaca:NameValuePair ;
            alpaca:pairName "imagesequences" ;
            alpaca:pairValue "[]" ],
        [ a alpaca:NameValuePair ;
            alpaca:pairName "t_stop" ;
            alpaca:pairValue "587.8204333333333 s" ],
        [ a alpaca:NameValuePair ;
            alpaca:pairName "irregularlysampledsignals" ;
            alpaca:pairValue "[]" ],
        [ a alpaca:NameValuePair ;
            alpaca:pairName "t_start" ;
            alpaca:pairValue "587.32 s" ],
        [ a alpaca:NameValuePair ;
            alpaca:pairName "epochs" ;
            alpaca:pairValue "[]" ],
        [ a alpaca:NameValuePair ;
            alpaca:pairName "index" ;
            alpaca:pairValue "None" ],
        [ a alpaca:NameValuePair ;
            alpaca:pairName "analogsignals" ;
            alpaca:pairValue "[neo.core.analogsignal.AnalogSignal(t_start=587.32 s, t_stop=587.82 s, shape=(500, 6), dtype=float32, name=BehaviourTimeSeries, description=AnalogSignal from  nsx2), neo.core.analogsignal.AnalogSignal(t_start=587.3204333333333 s, t_stop=587.8204333333333 s, shape=(15000, 96), dtype=float32, name=NeuralTimeSeriesRaw, description=Continuous raw neuronal recordings sampled at high resolution)]" ],
        [ a alpaca:NameValuePair ;
            alpaca:pairName "file_origin" ;
            alpaca:pairValue "None" ],
        [ a alpaca:NameValuePair ;
            alpaca:pairName "rec_datetime" ;
            alpaca:pairValue "2010-12-10 10:50:10" ],
        [ a alpaca:NameValuePair ;
            alpaca:pairName "description" ;
            alpaca:pairValue "Segment containing data from t_start to t_stop" ],
        [ a alpaca:NameValuePair ;
            alpaca:pairName "file_datetime" ;
            alpaca:pairValue "None" ],
        [ a alpaca:NameValuePair ;
            alpaca:pairName "block" ;
            alpaca:pairValue "builtins.NoneType()" ] ;
    alpaca:hashSource "joblib_SHA1" ;
    prov:hadMember <urn:fz-juelich.de:alpaca:object:Python:builtins.list:4c1deda3b274519901b2d398f577a99d1c54d810> ;
    prov:wasAttributedTo <urn:fz-juelich.de:alpaca:script:Python:psd_by_trial_type.py:0eedeb8648a461ffc83d28d628c65800b233c6d9330978f78bc5ee188074d746#af6ada7a-b9bc-40d0-a31f-e985360e1655> ;
    prov:wasDerivedFrom <urn:fz-juelich.de:alpaca:object:Python:neo.core.epoch.Epoch:8c03a7f40030531ee8e88d4964728c4f42eaeb79>,
        <urn:fz-juelich.de:alpaca:object:Python:neo.core.segment.Segment:a0a51c2dfdec5800a5e45e473ce5d221e5281307> ;
    prov:wasGeneratedBy <urn:fz-juelich.de:alpaca:function_execution:Python:0eedeb8648a461ffc83d28d628c65800b233c6d9330978f78bc5ee188074d746:af6ada7a-b9bc-40d0-a31f-e985360e1655:neo.utils.misc.cut_segment_by_epoch#0e8a4e9e-c95b-4b70-b4a2-0b4ab3f52337> .

<urn:fz-juelich.de:alpaca:object:Python:neo.core.segment.Segment:279d2280f6e685cb90cb66c31219f50dcb1a00f8> a alpaca:DataObjectEntity ;
    alpaca:hasAnnotation [ a alpaca:NameValuePair ;
            alpaca:pairName "performance_in_trial" ;
            alpaca:pairValue "255" ],
        [ a alpaca:NameValuePair ;
            alpaca:pairName "performance_in_trial_str" ;
            alpaca:pairValue "correct_trial" ],
        [ a alpaca:NameValuePair ;
            alpaca:pairName "condition" ;
            alpaca:pairValue "1" ],
        [ a alpaca:NameValuePair ;
            alpaca:pairName "belongs_to_trialtype" ;
            alpaca:pairValue "PGLF" ],
        [ a alpaca:NameValuePair ;
            alpaca:pairName "trial_reject_LFC" ;
            alpaca:pairValue "False" ],
        [ a alpaca:NameValuePair ;
            alpaca:pairName "trial_reject_HFC" ;
            alpaca:pairValue "False" ],
        [ a alpaca:NameValuePair ;
            alpaca:pairName "trial_reject_IFC" ;
            alpaca:pairValue "False" ],
        [ a alpaca:NameValuePair ;
            alpaca:pairName "trial_id" ;
            alpaca:pairValue "188" ],
        [ a alpaca:NameValuePair ;
            alpaca:pairName "id" ;
            alpaca:pairValue "" ],
        [ a alpaca:NameValuePair ;
            alpaca:pairName "trial_timestamp_id" ;
            alpaca:pairValue "19351946" ],
        [ a alpaca:NameValuePair ;
            alpaca:pairName "trial_event_labels" ;
            alpaca:pairValue "CUE-OFF" ] ;
    alpaca:hasAttribute [ a alpaca:NameValuePair ;
            alpaca:pairName "file_datetime" ;
            alpaca:pairValue "None" ],
        [ a alpaca:NameValuePair ;
            alpaca:pairName "t_start" ;
            alpaca:pairValue "646.172 s" ],
        [ a alpaca:NameValuePair ;
            alpaca:pairName "name" ;
            alpaca:pairValue "Segment 0" ],
        [ a alpaca:NameValuePair ;
            alpaca:pairName "spiketrains" ;
            alpaca:pairValue "neo.core.spiketrainlist.SpikeTrainList(t_start=646.1723 s, t_stop=646.6723 s)" ],
        [ a alpaca:NameValuePair ;
            alpaca:pairName "index" ;
            alpaca:pairValue "None" ],
        [ a alpaca:NameValuePair ;
            alpaca:pairName "rec_datetime" ;
            alpaca:pairValue "2010-12-10 10:50:10" ],
        [ a alpaca:NameValuePair ;
            alpaca:pairName "t_stop" ;
            alpaca:pairValue "646.6723000000001 s" ],
        [ a alpaca:NameValuePair ;
            alpaca:pairName "imagesequences" ;
            alpaca:pairValue "[]" ],
        [ a alpaca:NameValuePair ;
            alpaca:pairName "analogsignals" ;
            alpaca:pairValue "[neo.core.analogsignal.AnalogSignal(t_start=646.172 s, t_stop=646.672 s, shape=(500, 6), dtype=float32, name=BehaviourTimeSeries, description=AnalogSignal from  nsx2), neo.core.analogsignal.AnalogSignal(t_start=646.1723000000001 s, t_stop=646.6723000000001 s, shape=(15000, 96), dtype=float32, name=NeuralTimeSeriesRaw, description=Continuous raw neuronal recordings sampled at high resolution)]" ],
        [ a alpaca:NameValuePair ;
            alpaca:pairName "irregularlysampledsignals" ;
            alpaca:pairValue "[]" ],
        [ a alpaca:NameValuePair ;
            alpaca:pairName "block" ;
            alpaca:pairValue "builtins.NoneType()" ],
        [ a alpaca:NameValuePair ;
            alpaca:pairName "description" ;
            alpaca:pairValue "Segment containing data from t_start to t_stop" ],
        [ a alpaca:NameValuePair ;
            alpaca:pairName "events" ;
            alpaca:pairValue "[neo.core.event.Event(shape=(1,), dtype=float64, name=DigitalTrialEvents, description=Trial events of the digital input port), neo.core.event.Event(shape=(1,), dtype=float64, name=TrialEvents, description=All trial events (digital and analog))]" ],
        [ a alpaca:NameValuePair ;
            alpaca:pairName "file_origin" ;
            alpaca:pairValue "None" ],
        [ a alpaca:NameValuePair ;
            alpaca:pairName "epochs" ;
            alpaca:pairValue "[]" ] ;
    alpaca:hashSource "joblib_SHA1" ;
    prov:hadMember <urn:fz-juelich.de:alpaca:object:Python:builtins.list:a39efc5d9e2d1679fdb064cb8f6f7c624b155b98> ;
    prov:wasAttributedTo <urn:fz-juelich.de:alpaca:script:Python:psd_by_trial_type.py:0eedeb8648a461ffc83d28d628c65800b233c6d9330978f78bc5ee188074d746#af6ada7a-b9bc-40d0-a31f-e985360e1655> ;
    prov:wasDerivedFrom <urn:fz-juelich.de:alpaca:object:Python:neo.core.epoch.Epoch:3a8f00aa292a39817dd45cdc819db14eeb9acfa6>,
        <urn:fz-juelich.de:alpaca:object:Python:neo.core.segment.Segment:a0a51c2dfdec5800a5e45e473ce5d221e5281307> ;
    prov:wasGeneratedBy <urn:fz-juelich.de:alpaca:function_execution:Python:0eedeb8648a461ffc83d28d628c65800b233c6d9330978f78bc5ee188074d746:af6ada7a-b9bc-40d0-a31f-e985360e1655:neo.utils.misc.cut_segment_by_epoch#2880d5d3-e2d1-4fc6-a15d-90cb776fc669> .

<urn:fz-juelich.de:alpaca:object:Python:neo.core.segment.Segment:2c0cf827315fc4420c504484d80075eb6df8da1c> a alpaca:DataObjectEntity ;
    alpaca:hasAnnotation [ a alpaca:NameValuePair ;
            alpaca:pairName "condition" ;
            alpaca:pairValue "1" ],
        [ a alpaca:NameValuePair ;
            alpaca:pairName "performance_in_trial_str" ;
            alpaca:pairValue "correct_trial" ],
        [ a alpaca:NameValuePair ;
            alpaca:pairName "trial_reject_HFC" ;
            alpaca:pairValue "False" ],
        [ a alpaca:NameValuePair ;
            alpaca:pairName "trial_event_labels" ;
            alpaca:pairValue "CUE-OFF" ],
        [ a alpaca:NameValuePair ;
            alpaca:pairName "trial_reject_LFC" ;
            alpaca:pairValue "False" ],
        [ a alpaca:NameValuePair ;
            alpaca:pairName "performance_in_trial" ;
            alpaca:pairValue "255" ],
        [ a alpaca:NameValuePair ;
            alpaca:pairName "id" ;
            alpaca:pairValue "" ],
        [ a alpaca:NameValuePair ;
            alpaca:pairName "trial_id" ;
            alpaca:pairValue "94" ],
        [ a alpaca:NameValuePair ;
            alpaca:pairName "trial_reject_IFC" ;
            alpaca:pairValue "False" ],
        [ a alpaca:NameValuePair ;
            alpaca:pairName "belongs_to_trialtype" ;
            alpaca:pairValue "PGLF" ],
        [ a alpaca:NameValuePair ;
            alpaca:pairName "trial_timestamp_id" ;
            alpaca:pairValue "9737430" ] ;
    alpaca:hasAttribute [ a alpaca:NameValuePair ;
            alpaca:pairName "block" ;
            alpaca:pairValue "builtins.NoneType()" ],
        [ a alpaca:NameValuePair ;
            alpaca:pairName "rec_datetime" ;
            alpaca:pairValue "2010-12-10 10:50:10" ],
        [ a alpaca:NameValuePair ;
            alpaca:pairName "t_start" ;
            alpaca:pairValue "325.688 s" ],
        [ a alpaca:NameValuePair ;
            alpaca:pairName "irregularlysampledsignals" ;
            alpaca:pairValue "[]" ],
        [ a alpaca:NameValuePair ;
            alpaca:pairName "imagesequences" ;
            alpaca:pairValue "[]" ],
        [ a alpaca:NameValuePair ;
            alpaca:pairName "events" ;
            alpaca:pairValue "[neo.core.event.Event(shape=(1,), dtype=float64, name=DigitalTrialEvents, description=Trial events of the digital input port), neo.core.event.Event(shape=(1,), dtype=float64, name=TrialEvents, description=All trial events (digital and analog))]" ],
        [ a alpaca:NameValuePair ;
            alpaca:pairName "name" ;
            alpaca:pairValue "Segment 0" ],
        [ a alpaca:NameValuePair ;
            alpaca:pairName "file_datetime" ;
            alpaca:pairValue "None" ],
        [ a alpaca:NameValuePair ;
            alpaca:pairName "file_origin" ;
            alpaca:pairValue "None" ],
        [ a alpaca:NameValuePair ;
            alpaca:pairName "index" ;
            alpaca:pairValue "None" ],
        [ a alpaca:NameValuePair ;
            alpaca:pairName "t_stop" ;
            alpaca:pairValue "326.1881666666667 s" ],
        [ a alpaca:NameValuePair ;
            alpaca:pairName "analogsignals" ;
            alpaca:pairValue "[neo.core.analogsignal.AnalogSignal(t_start=325.688 s, t_stop=326.188 s, shape=(500, 6), dtype=float32, name=BehaviourTimeSeries, description=AnalogSignal from  nsx2), neo.core.analogsignal.AnalogSignal(t_start=325.6881666666667 s, t_stop=326.1881666666667 s, shape=(15000, 96), dtype=float32, name=NeuralTimeSeriesRaw, description=Continuous raw neuronal recordings sampled at high resolution)]" ],
        [ a alpaca:NameValuePair ;
            alpaca:pairName "epochs" ;
            alpaca:pairValue "[]" ],
        [ a alpaca:NameValuePair ;
            alpaca:pairName "description" ;
            alpaca:pairValue "Segment containing data from t_start to t_stop" ],
        [ a alpaca:NameValuePair ;
            alpaca:pairName "spiketrains" ;
            alpaca:pairValue "neo.core.spiketrainlist.SpikeTrainList(t_start=325.6881666666667 s, t_stop=326.1881666666667 s)" ] ;
    alpaca:hashSource "joblib_SHA1" ;
    prov:hadMember <urn:fz-juelich.de:alpaca:object:Python:builtins.list:ce9e1b68488b1371b044ad53d0a7b8cb5a9d62c0> ;
    prov:wasAttributedTo <urn:fz-juelich.de:alpaca:script:Python:psd_by_trial_type.py:0eedeb8648a461ffc83d28d628c65800b233c6d9330978f78bc5ee188074d746#af6ada7a-b9bc-40d0-a31f-e985360e1655> ;
    prov:wasDerivedFrom <urn:fz-juelich.de:alpaca:object:Python:neo.core.epoch.Epoch:3a8f00aa292a39817dd45cdc819db14eeb9acfa6>,
        <urn:fz-juelich.de:alpaca:object:Python:neo.core.segment.Segment:a0a51c2dfdec5800a5e45e473ce5d221e5281307> ;
    prov:wasGeneratedBy <urn:fz-juelich.de:alpaca:function_execution:Python:0eedeb8648a461ffc83d28d628c65800b233c6d9330978f78bc5ee188074d746:af6ada7a-b9bc-40d0-a31f-e985360e1655:neo.utils.misc.cut_segment_by_epoch#2880d5d3-e2d1-4fc6-a15d-90cb776fc669> .

<urn:fz-juelich.de:alpaca:object:Python:neo.core.segment.Segment:305ce2f753dc138c3522ca7b4a0234662f892648> a alpaca:DataObjectEntity ;
    alpaca:hasAnnotation [ a alpaca:NameValuePair ;
            alpaca:pairName "trial_id" ;
            alpaca:pairValue "176" ],
        [ a alpaca:NameValuePair ;
            alpaca:pairName "performance_in_trial" ;
            alpaca:pairValue "255" ],
        [ a alpaca:NameValuePair ;
            alpaca:pairName "trial_reject_HFC" ;
            alpaca:pairValue "False" ],
        [ a alpaca:NameValuePair ;
            alpaca:pairName "trial_event_labels" ;
            alpaca:pairValue "CUE-OFF" ],
        [ a alpaca:NameValuePair ;
            alpaca:pairName "belongs_to_trialtype" ;
            alpaca:pairValue "SGLF" ],
        [ a alpaca:NameValuePair ;
            alpaca:pairName "condition" ;
            alpaca:pairValue "1" ],
        [ a alpaca:NameValuePair ;
            alpaca:pairName "trial_timestamp_id" ;
            alpaca:pairValue "18006211" ],
        [ a alpaca:NameValuePair ;
            alpaca:pairName "trial_reject_IFC" ;
            alpaca:pairValue "False" ],
        [ a alpaca:NameValuePair ;
            alpaca:pairName "performance_in_trial_str" ;
            alpaca:pairValue "correct_trial" ],
        [ a alpaca:NameValuePair ;
            alpaca:pairName "trial_reject_LFC" ;
            alpaca:pairValue "False" ],
        [ a alpaca:NameValuePair ;
            alpaca:pairName "id" ;
            alpaca:pairValue "" ] ;
    alpaca:hasAttribute [ a alpaca:NameValuePair ;
            alpaca:pairName "rec_datetime" ;
            alpaca:pairValue "2010-12-10 10:50:10" ],
        [ a alpaca:NameValuePair ;
            alpaca:pairName "imagesequences" ;
            alpaca:pairValue "[]" ],
        [ a alpaca:NameValuePair ;
            alpaca:pairName "block" ;
            alpaca:pairValue "builtins.NoneType()" ],
        [ a alpaca:NameValuePair ;
            alpaca:pairName "analogsignals" ;
            alpaca:pairValue "[neo.core.analogsignal.AnalogSignal(t_start=601.327 s, t_stop=601.827 s, shape=(500, 6), dtype=float32, name=BehaviourTimeSeries, description=AnalogSignal from  nsx2), neo.core.analogsignal.AnalogSignal(t_start=601.3274333333334 s, t_stop=601.8274333333334 s, shape=(15000, 96), dtype=float32, name=NeuralTimeSeriesRaw, description=Continuous raw neuronal recordings sampled at high resolution)]" ],
        [ a alpaca:NameValuePair ;
            alpaca:pairName "t_start" ;
            alpaca:pairValue "601.327 s" ],
        [ a alpaca:NameValuePair ;
            alpaca:pairName "events" ;
            alpaca:pairValue "[neo.core.event.Event(shape=(1,), dtype=float64, name=DigitalTrialEvents, description=Trial events of the digital input port), neo.core.event.Event(shape=(1,), dtype=float64, name=TrialEvents, description=All trial events (digital and analog))]" ],
        [ a alpaca:NameValuePair ;
            alpaca:pairName "name" ;
            alpaca:pairValue "Segment 0" ],
        [ a alpaca:NameValuePair ;
            alpaca:pairName "t_stop" ;
            alpaca:pairValue "601.8274333333334 s" ],
        [ a alpaca:NameValuePair ;
            alpaca:pairName "irregularlysampledsignals" ;
            alpaca:pairValue "[]" ],
        [ a alpaca:NameValuePair ;
            alpaca:pairName "file_datetime" ;
            alpaca:pairValue "None" ],
        [ a alpaca:NameValuePair ;
            alpaca:pairName "description" ;
            alpaca:pairValue "Segment containing data from t_start to t_stop" ],
        [ a alpaca:NameValuePair ;
            alpaca:pairName "epochs" ;
            alpaca:pairValue "[]" ],
        [ a alpaca:NameValuePair ;
            alpaca:pairName "index" ;
            alpaca:pairValue "None" ],
        [ a alpaca:NameValuePair ;
            alpaca:pairName "file_origin" ;
            alpaca:pairValue "None" ],
        [ a alpaca:NameValuePair ;
            alpaca:pairName "spiketrains" ;
            alpaca:pairValue "neo.core.spiketrainlist.SpikeTrainList(t_start=601.3274333333334 s, t_stop=601.8274333333334 s)" ] ;
    alpaca:hashSource "joblib_SHA1" ;
    prov:hadMember <urn:fz-juelich.de:alpaca:object:Python:builtins.list:2373b9563e5ad713a60b1864b618f68a3aa26c0b> ;
    prov:wasAttributedTo <urn:fz-juelich.de:alpaca:script:Python:psd_by_trial_type.py:0eedeb8648a461ffc83d28d628c65800b233c6d9330978f78bc5ee188074d746#af6ada7a-b9bc-40d0-a31f-e985360e1655> ;
    prov:wasDerivedFrom <urn:fz-juelich.de:alpaca:object:Python:neo.core.epoch.Epoch:053007ed434c0d81903aed7adb8134eea8da381b>,
        <urn:fz-juelich.de:alpaca:object:Python:neo.core.segment.Segment:a0a51c2dfdec5800a5e45e473ce5d221e5281307> ;
    prov:wasGeneratedBy <urn:fz-juelich.de:alpaca:function_execution:Python:0eedeb8648a461ffc83d28d628c65800b233c6d9330978f78bc5ee188074d746:af6ada7a-b9bc-40d0-a31f-e985360e1655:neo.utils.misc.cut_segment_by_epoch#b418b702-6af1-4d48-8f8d-6ebeb039c98f> .

<urn:fz-juelich.de:alpaca:object:Python:neo.core.segment.Segment:31cd22f787c23d88daaea9c7cb9530da09bd2a7a> a alpaca:DataObjectEntity ;
    alpaca:hasAnnotation [ a alpaca:NameValuePair ;
            alpaca:pairName "trial_id" ;
            alpaca:pairValue "57" ],
        [ a alpaca:NameValuePair ;
            alpaca:pairName "trial_reject_LFC" ;
            alpaca:pairValue "False" ],
        [ a alpaca:NameValuePair ;
            alpaca:pairName "trial_reject_HFC" ;
            alpaca:pairValue "False" ],
        [ a alpaca:NameValuePair ;
            alpaca:pairName "trial_reject_IFC" ;
            alpaca:pairValue "False" ],
        [ a alpaca:NameValuePair ;
            alpaca:pairName "trial_timestamp_id" ;
            alpaca:pairValue "5965324" ],
        [ a alpaca:NameValuePair ;
            alpaca:pairName "id" ;
            alpaca:pairValue "" ],
        [ a alpaca:NameValuePair ;
            alpaca:pairName "trial_event_labels" ;
            alpaca:pairValue "CUE-OFF" ],
        [ a alpaca:NameValuePair ;
            alpaca:pairName "condition" ;
            alpaca:pairValue "1" ],
        [ a alpaca:NameValuePair ;
            alpaca:pairName "belongs_to_trialtype" ;
            alpaca:pairValue "PGHF" ],
        [ a alpaca:NameValuePair ;
            alpaca:pairName "performance_in_trial" ;
            alpaca:pairValue "255" ],
        [ a alpaca:NameValuePair ;
            alpaca:pairName "performance_in_trial_str" ;
            alpaca:pairValue "correct_trial" ] ;
    alpaca:hasAttribute [ a alpaca:NameValuePair ;
            alpaca:pairName "t_stop" ;
            alpaca:pairValue "200.44823333333335 s" ],
        [ a alpaca:NameValuePair ;
            alpaca:pairName "t_start" ;
            alpaca:pairValue "199.948 s" ],
        [ a alpaca:NameValuePair ;
            alpaca:pairName "file_datetime" ;
            alpaca:pairValue "None" ],
        [ a alpaca:NameValuePair ;
            alpaca:pairName "imagesequences" ;
            alpaca:pairValue "[]" ],
        [ a alpaca:NameValuePair ;
            alpaca:pairName "analogsignals" ;
            alpaca:pairValue "[neo.core.analogsignal.AnalogSignal(t_start=199.948 s, t_stop=200.448 s, shape=(500, 6), dtype=float32, name=BehaviourTimeSeries, description=AnalogSignal from  nsx2), neo.core.analogsignal.AnalogSignal(t_start=199.94823333333335 s, t_stop=200.44823333333335 s, shape=(15000, 96), dtype=float32, name=NeuralTimeSeriesRaw, description=Continuous raw neuronal recordings sampled at high resolution)]" ],
        [ a alpaca:NameValuePair ;
            alpaca:pairName "irregularlysampledsignals" ;
            alpaca:pairValue "[]" ],
        [ a alpaca:NameValuePair ;
            alpaca:pairName "epochs" ;
            alpaca:pairValue "[]" ],
        [ a alpaca:NameValuePair ;
            alpaca:pairName "name" ;
            alpaca:pairValue "Segment 0" ],
        [ a alpaca:NameValuePair ;
            alpaca:pairName "events" ;
            alpaca:pairValue "[neo.core.event.Event(shape=(1,), dtype=float64, name=DigitalTrialEvents, description=Trial events of the digital input port), neo.core.event.Event(shape=(1,), dtype=float64, name=TrialEvents, description=All trial events (digital and analog))]" ],
        [ a alpaca:NameValuePair ;
            alpaca:pairName "block" ;
            alpaca:pairValue "builtins.NoneType()" ],
        [ a alpaca:NameValuePair ;
            alpaca:pairName "rec_datetime" ;
            alpaca:pairValue "2010-12-10 10:50:10" ],
        [ a alpaca:NameValuePair ;
            alpaca:pairName "file_origin" ;
            alpaca:pairValue "None" ],
        [ a alpaca:NameValuePair ;
            alpaca:pairName "index" ;
            alpaca:pairValue "None" ],
        [ a alpaca:NameValuePair ;
            alpaca:pairName "description" ;
            alpaca:pairValue "Segment containing data from t_start to t_stop" ],
        [ a alpaca:NameValuePair ;
            alpaca:pairName "spiketrains" ;
            alpaca:pairValue "neo.core.spiketrainlist.SpikeTrainList(t_start=199.94823333333332 s, t_stop=200.44823333333332 s)" ] ;
    alpaca:hashSource "joblib_SHA1" ;
    prov:hadMember <urn:fz-juelich.de:alpaca:object:Python:builtins.list:1bd22252cab37e142385f625bdf7a34f4c2fda33> ;
    prov:wasAttributedTo <urn:fz-juelich.de:alpaca:script:Python:psd_by_trial_type.py:0eedeb8648a461ffc83d28d628c65800b233c6d9330978f78bc5ee188074d746#af6ada7a-b9bc-40d0-a31f-e985360e1655> ;
    prov:wasDerivedFrom <urn:fz-juelich.de:alpaca:object:Python:neo.core.epoch.Epoch:8c03a7f40030531ee8e88d4964728c4f42eaeb79>,
        <urn:fz-juelich.de:alpaca:object:Python:neo.core.segment.Segment:a0a51c2dfdec5800a5e45e473ce5d221e5281307> ;
    prov:wasGeneratedBy <urn:fz-juelich.de:alpaca:function_execution:Python:0eedeb8648a461ffc83d28d628c65800b233c6d9330978f78bc5ee188074d746:af6ada7a-b9bc-40d0-a31f-e985360e1655:neo.utils.misc.cut_segment_by_epoch#0e8a4e9e-c95b-4b70-b4a2-0b4ab3f52337> .

<urn:fz-juelich.de:alpaca:object:Python:neo.core.segment.Segment:34490f76097715ad2481936610af2283a7c36241> a alpaca:DataObjectEntity ;
    alpaca:hasAnnotation [ a alpaca:NameValuePair ;
            alpaca:pairName "performance_in_trial" ;
            alpaca:pairValue "255" ],
        [ a alpaca:NameValuePair ;
            alpaca:pairName "trial_event_labels" ;
            alpaca:pairValue "CUE-OFF" ],
        [ a alpaca:NameValuePair ;
            alpaca:pairName "trial_reject_IFC" ;
            alpaca:pairValue "False" ],
        [ a alpaca:NameValuePair ;
            alpaca:pairName "trial_reject_LFC" ;
            alpaca:pairValue "False" ],
        [ a alpaca:NameValuePair ;
            alpaca:pairName "belongs_to_trialtype" ;
            alpaca:pairValue "PGLF" ],
        [ a alpaca:NameValuePair ;
            alpaca:pairName "trial_reject_HFC" ;
            alpaca:pairValue "False" ],
        [ a alpaca:NameValuePair ;
            alpaca:pairName "trial_timestamp_id" ;
            alpaca:pairValue "9169797" ],
        [ a alpaca:NameValuePair ;
            alpaca:pairName "performance_in_trial_str" ;
            alpaca:pairValue "correct_trial" ],
        [ a alpaca:NameValuePair ;
            alpaca:pairName "condition" ;
            alpaca:pairValue "1" ],
        [ a alpaca:NameValuePair ;
            alpaca:pairName "trial_id" ;
            alpaca:pairValue "89" ],
        [ a alpaca:NameValuePair ;
            alpaca:pairName "id" ;
            alpaca:pairValue "" ] ;
    alpaca:hasAttribute [ a alpaca:NameValuePair ;
            alpaca:pairName "spiketrains" ;
            alpaca:pairValue "neo.core.spiketrainlist.SpikeTrainList(t_start=306.7656333333333 s, t_stop=307.2656333333333 s)" ],
        [ a alpaca:NameValuePair ;
            alpaca:pairName "irregularlysampledsignals" ;
            alpaca:pairValue "[]" ],
        [ a alpaca:NameValuePair ;
            alpaca:pairName "file_origin" ;
            alpaca:pairValue "None" ],
        [ a alpaca:NameValuePair ;
            alpaca:pairName "name" ;
            alpaca:pairValue "Segment 0" ],
        [ a alpaca:NameValuePair ;
            alpaca:pairName "index" ;
            alpaca:pairValue "None" ],
        [ a alpaca:NameValuePair ;
            alpaca:pairName "file_datetime" ;
            alpaca:pairValue "None" ],
        [ a alpaca:NameValuePair ;
            alpaca:pairName "block" ;
            alpaca:pairValue "builtins.NoneType()" ],
        [ a alpaca:NameValuePair ;
            alpaca:pairName "analogsignals" ;
            alpaca:pairValue "[neo.core.analogsignal.AnalogSignal(t_start=306.766 s, t_stop=307.266 s, shape=(500, 6), dtype=float32, name=BehaviourTimeSeries, description=AnalogSignal from  nsx2), neo.core.analogsignal.AnalogSignal(t_start=306.76563333333337 s, t_stop=307.26563333333337 s, shape=(15000, 96), dtype=float32, name=NeuralTimeSeriesRaw, description=Continuous raw neuronal recordings sampled at high resolution)]" ],
        [ a alpaca:NameValuePair ;
            alpaca:pairName "epochs" ;
            alpaca:pairValue "[]" ],
        [ a alpaca:NameValuePair ;
            alpaca:pairName "description" ;
            alpaca:pairValue "Segment containing data from t_start to t_stop" ],
        [ a alpaca:NameValuePair ;
            alpaca:pairName "imagesequences" ;
            alpaca:pairValue "[]" ],
        [ a alpaca:NameValuePair ;
            alpaca:pairName "events" ;
            alpaca:pairValue "[neo.core.event.Event(shape=(1,), dtype=float64, name=DigitalTrialEvents, description=Trial events of the digital input port), neo.core.event.Event(shape=(1,), dtype=float64, name=TrialEvents, description=All trial events (digital and analog))]" ],
        [ a alpaca:NameValuePair ;
            alpaca:pairName "rec_datetime" ;
            alpaca:pairValue "2010-12-10 10:50:10" ],
        [ a alpaca:NameValuePair ;
            alpaca:pairName "t_start" ;
            alpaca:pairValue "306.7656333333333 s" ],
        [ a alpaca:NameValuePair ;
            alpaca:pairName "t_stop" ;
            alpaca:pairValue "307.266 s" ] ;
    alpaca:hashSource "joblib_SHA1" ;
    prov:hadMember <urn:fz-juelich.de:alpaca:object:Python:builtins.list:554c10a238645807de87faddf6dd81971cab54ad> ;
    prov:wasAttributedTo <urn:fz-juelich.de:alpaca:script:Python:psd_by_trial_type.py:0eedeb8648a461ffc83d28d628c65800b233c6d9330978f78bc5ee188074d746#af6ada7a-b9bc-40d0-a31f-e985360e1655> ;
    prov:wasDerivedFrom <urn:fz-juelich.de:alpaca:object:Python:neo.core.epoch.Epoch:3a8f00aa292a39817dd45cdc819db14eeb9acfa6>,
        <urn:fz-juelich.de:alpaca:object:Python:neo.core.segment.Segment:a0a51c2dfdec5800a5e45e473ce5d221e5281307> ;
    prov:wasGeneratedBy <urn:fz-juelich.de:alpaca:function_execution:Python:0eedeb8648a461ffc83d28d628c65800b233c6d9330978f78bc5ee188074d746:af6ada7a-b9bc-40d0-a31f-e985360e1655:neo.utils.misc.cut_segment_by_epoch#2880d5d3-e2d1-4fc6-a15d-90cb776fc669> .

<urn:fz-juelich.de:alpaca:object:Python:neo.core.segment.Segment:35db9d99f8615fae44d067c09416c85a63c60ce1> a alpaca:DataObjectEntity ;
    alpaca:hasAnnotation [ a alpaca:NameValuePair ;
            alpaca:pairName "trial_reject_HFC" ;
            alpaca:pairValue "False" ],
        [ a alpaca:NameValuePair ;
            alpaca:pairName "trial_id" ;
            alpaca:pairValue "126" ],
        [ a alpaca:NameValuePair ;
            alpaca:pairName "condition" ;
            alpaca:pairValue "1" ],
        [ a alpaca:NameValuePair ;
            alpaca:pairName "id" ;
            alpaca:pairValue "" ],
        [ a alpaca:NameValuePair ;
            alpaca:pairName "trial_reject_IFC" ;
            alpaca:pairValue "False" ],
        [ a alpaca:NameValuePair ;
            alpaca:pairName "performance_in_trial_str" ;
            alpaca:pairValue "correct_trial" ],
        [ a alpaca:NameValuePair ;
            alpaca:pairName "trial_event_labels" ;
            alpaca:pairValue "CUE-OFF" ],
        [ a alpaca:NameValuePair ;
            alpaca:pairName "trial_reject_LFC" ;
            alpaca:pairValue "False" ],
        [ a alpaca:NameValuePair ;
            alpaca:pairName "belongs_to_trialtype" ;
            alpaca:pairValue "PGHF" ],
        [ a alpaca:NameValuePair ;
            alpaca:pairName "performance_in_trial" ;
            alpaca:pairValue "255" ],
        [ a alpaca:NameValuePair ;
            alpaca:pairName "trial_timestamp_id" ;
            alpaca:pairValue "12855077" ] ;
    alpaca:hasAttribute [ a alpaca:NameValuePair ;
            alpaca:pairName "rec_datetime" ;
            alpaca:pairValue "2010-12-10 10:50:10" ],
        [ a alpaca:NameValuePair ;
            alpaca:pairName "name" ;
            alpaca:pairValue "Segment 0" ],
        [ a alpaca:NameValuePair ;
            alpaca:pairName "index" ;
            alpaca:pairValue "None" ],
        [ a alpaca:NameValuePair ;
            alpaca:pairName "file_datetime" ;
            alpaca:pairValue "None" ],
        [ a alpaca:NameValuePair ;
            alpaca:pairName "imagesequences" ;
            alpaca:pairValue "[]" ],
        [ a alpaca:NameValuePair ;
            alpaca:pairName "analogsignals" ;
            alpaca:pairValue "[neo.core.analogsignal.AnalogSignal(t_start=429.608 s, t_stop=430.108 s, shape=(500, 6), dtype=float32, name=BehaviourTimeSeries, description=AnalogSignal from  nsx2), neo.core.analogsignal.AnalogSignal(t_start=429.6084333333334 s, t_stop=430.1084333333334 s, shape=(15000, 96), dtype=float32, name=NeuralTimeSeriesRaw, description=Continuous raw neuronal recordings sampled at high resolution)]" ],
        [ a alpaca:NameValuePair ;
            alpaca:pairName "t_start" ;
            alpaca:pairValue "429.608 s" ],
        [ a alpaca:NameValuePair ;
            alpaca:pairName "epochs" ;
            alpaca:pairValue "[]" ],
        [ a alpaca:NameValuePair ;
            alpaca:pairName "spiketrains" ;
            alpaca:pairValue "neo.core.spiketrainlist.SpikeTrainList(t_start=429.6084333333333 s, t_stop=430.1084333333333 s)" ],
        [ a alpaca:NameValuePair ;
            alpaca:pairName "events" ;
            alpaca:pairValue "[neo.core.event.Event(shape=(1,), dtype=float64, name=DigitalTrialEvents, description=Trial events of the digital input port), neo.core.event.Event(shape=(1,), dtype=float64, name=TrialEvents, description=All trial events (digital and analog))]" ],
        [ a alpaca:NameValuePair ;
            alpaca:pairName "block" ;
            alpaca:pairValue "builtins.NoneType()" ],
        [ a alpaca:NameValuePair ;
            alpaca:pairName "file_origin" ;
            alpaca:pairValue "None" ],
        [ a alpaca:NameValuePair ;
            alpaca:pairName "description" ;
            alpaca:pairValue "Segment containing data from t_start to t_stop" ],
        [ a alpaca:NameValuePair ;
            alpaca:pairName "irregularlysampledsignals" ;
            alpaca:pairValue "[]" ],
        [ a alpaca:NameValuePair ;
            alpaca:pairName "t_stop" ;
            alpaca:pairValue "430.1084333333334 s" ] ;
    alpaca:hashSource "joblib_SHA1" ;
    prov:hadMember <urn:fz-juelich.de:alpaca:object:Python:builtins.list:4a768b46b0662244e1f41cf1aa027b8a3c8d2f1a> ;
    prov:wasAttributedTo <urn:fz-juelich.de:alpaca:script:Python:psd_by_trial_type.py:0eedeb8648a461ffc83d28d628c65800b233c6d9330978f78bc5ee188074d746#af6ada7a-b9bc-40d0-a31f-e985360e1655> ;
    prov:wasDerivedFrom <urn:fz-juelich.de:alpaca:object:Python:neo.core.epoch.Epoch:8c03a7f40030531ee8e88d4964728c4f42eaeb79>,
        <urn:fz-juelich.de:alpaca:object:Python:neo.core.segment.Segment:a0a51c2dfdec5800a5e45e473ce5d221e5281307> ;
    prov:wasGeneratedBy <urn:fz-juelich.de:alpaca:function_execution:Python:0eedeb8648a461ffc83d28d628c65800b233c6d9330978f78bc5ee188074d746:af6ada7a-b9bc-40d0-a31f-e985360e1655:neo.utils.misc.cut_segment_by_epoch#0e8a4e9e-c95b-4b70-b4a2-0b4ab3f52337> .

<urn:fz-juelich.de:alpaca:object:Python:neo.core.segment.Segment:3723b912ec716557e40769b49b975b841aaede84> a alpaca:DataObjectEntity ;
    alpaca:hasAnnotation [ a alpaca:NameValuePair ;
            alpaca:pairName "trial_id" ;
            alpaca:pairValue "2" ],
        [ a alpaca:NameValuePair ;
            alpaca:pairName "trial_reject_HFC" ;
            alpaca:pairValue "False" ],
        [ a alpaca:NameValuePair ;
            alpaca:pairName "trial_timestamp_id" ;
            alpaca:pairValue "119769" ],
        [ a alpaca:NameValuePair ;
            alpaca:pairName "condition" ;
            alpaca:pairValue "1" ],
        [ a alpaca:NameValuePair ;
            alpaca:pairName "id" ;
            alpaca:pairValue "" ],
        [ a alpaca:NameValuePair ;
            alpaca:pairName "trial_reject_LFC" ;
            alpaca:pairValue "False" ],
        [ a alpaca:NameValuePair ;
            alpaca:pairName "trial_event_labels" ;
            alpaca:pairValue "CUE-OFF" ],
        [ a alpaca:NameValuePair ;
            alpaca:pairName "trial_reject_IFC" ;
            alpaca:pairValue "False" ],
        [ a alpaca:NameValuePair ;
            alpaca:pairName "belongs_to_trialtype" ;
            alpaca:pairValue "SGLF" ],
        [ a alpaca:NameValuePair ;
            alpaca:pairName "performance_in_trial_str" ;
            alpaca:pairValue "correct_trial" ],
        [ a alpaca:NameValuePair ;
            alpaca:pairName "performance_in_trial" ;
            alpaca:pairValue "255" ] ;
    alpaca:hasAttribute [ a alpaca:NameValuePair ;
            alpaca:pairName "epochs" ;
            alpaca:pairValue "[]" ],
        [ a alpaca:NameValuePair ;
            alpaca:pairName "block" ;
            alpaca:pairValue "builtins.NoneType()" ],
        [ a alpaca:NameValuePair ;
            alpaca:pairName "index" ;
            alpaca:pairValue "None" ],
        [ a alpaca:NameValuePair ;
            alpaca:pairName "spiketrains" ;
            alpaca:pairValue "neo.core.spiketrainlist.SpikeTrainList(t_start=5.0997 s, t_stop=5.5997 s)" ],
        [ a alpaca:NameValuePair ;
            alpaca:pairName "name" ;
            alpaca:pairValue "Segment 0" ],
        [ a alpaca:NameValuePair ;
            alpaca:pairName "file_origin" ;
            alpaca:pairValue "None" ],
        [ a alpaca:NameValuePair ;
            alpaca:pairName "file_datetime" ;
            alpaca:pairValue "None" ],
        [ a alpaca:NameValuePair ;
            alpaca:pairName "rec_datetime" ;
            alpaca:pairValue "2010-12-10 10:50:10" ],
        [ a alpaca:NameValuePair ;
            alpaca:pairName "t_start" ;
            alpaca:pairValue "5.0997 s" ],
        [ a alpaca:NameValuePair ;
            alpaca:pairName "description" ;
            alpaca:pairValue "Segment containing data from t_start to t_stop" ],
        [ a alpaca:NameValuePair ;
            alpaca:pairName "t_stop" ;
            alpaca:pairValue "5.6000000000000005 s" ],
        [ a alpaca:NameValuePair ;
            alpaca:pairName "imagesequences" ;
            alpaca:pairValue "[]" ],
        [ a alpaca:NameValuePair ;
            alpaca:pairName "analogsignals" ;
            alpaca:pairValue "[neo.core.analogsignal.AnalogSignal(t_start=5.1000000000000005 s, t_stop=5.6000000000000005 s, shape=(500, 6), dtype=float32, name=BehaviourTimeSeries, description=AnalogSignal from  nsx2), neo.core.analogsignal.AnalogSignal(t_start=5.0997 s, t_stop=5.5997 s, shape=(15000, 96), dtype=float32, name=NeuralTimeSeriesRaw, description=Continuous raw neuronal recordings sampled at high resolution)]" ],
        [ a alpaca:NameValuePair ;
            alpaca:pairName "events" ;
            alpaca:pairValue "[neo.core.event.Event(shape=(1,), dtype=float64, name=DigitalTrialEvents, description=Trial events of the digital input port), neo.core.event.Event(shape=(1,), dtype=float64, name=TrialEvents, description=All trial events (digital and analog))]" ],
        [ a alpaca:NameValuePair ;
            alpaca:pairName "irregularlysampledsignals" ;
            alpaca:pairValue "[]" ] ;
    alpaca:hashSource "joblib_SHA1" ;
    prov:hadMember <urn:fz-juelich.de:alpaca:object:Python:builtins.list:c8f141390b971ebf46883f1299858764634b7f06> ;
    prov:wasAttributedTo <urn:fz-juelich.de:alpaca:script:Python:psd_by_trial_type.py:0eedeb8648a461ffc83d28d628c65800b233c6d9330978f78bc5ee188074d746#af6ada7a-b9bc-40d0-a31f-e985360e1655> ;
    prov:wasDerivedFrom <urn:fz-juelich.de:alpaca:object:Python:neo.core.epoch.Epoch:053007ed434c0d81903aed7adb8134eea8da381b>,
        <urn:fz-juelich.de:alpaca:object:Python:neo.core.segment.Segment:a0a51c2dfdec5800a5e45e473ce5d221e5281307> ;
    prov:wasGeneratedBy <urn:fz-juelich.de:alpaca:function_execution:Python:0eedeb8648a461ffc83d28d628c65800b233c6d9330978f78bc5ee188074d746:af6ada7a-b9bc-40d0-a31f-e985360e1655:neo.utils.misc.cut_segment_by_epoch#b418b702-6af1-4d48-8f8d-6ebeb039c98f> .

<urn:fz-juelich.de:alpaca:object:Python:neo.core.segment.Segment:3a3d5c2999d80d2b1e3b3a4e274fcdf061cd25d9> a alpaca:DataObjectEntity ;
    alpaca:hasAnnotation [ a alpaca:NameValuePair ;
            alpaca:pairName "trial_timestamp_id" ;
            alpaca:pairValue "10980344" ],
        [ a alpaca:NameValuePair ;
            alpaca:pairName "trial_reject_LFC" ;
            alpaca:pairValue "False" ],
        [ a alpaca:NameValuePair ;
            alpaca:pairName "condition" ;
            alpaca:pairValue "1" ],
        [ a alpaca:NameValuePair ;
            alpaca:pairName "trial_id" ;
            alpaca:pairValue "107" ],
        [ a alpaca:NameValuePair ;
            alpaca:pairName "belongs_to_trialtype" ;
            alpaca:pairValue "SGLF" ],
        [ a alpaca:NameValuePair ;
            alpaca:pairName "id" ;
            alpaca:pairValue "" ],
        [ a alpaca:NameValuePair ;
            alpaca:pairName "performance_in_trial" ;
            alpaca:pairValue "255" ],
        [ a alpaca:NameValuePair ;
            alpaca:pairName "performance_in_trial_str" ;
            alpaca:pairValue "correct_trial" ],
        [ a alpaca:NameValuePair ;
            alpaca:pairName "trial_reject_IFC" ;
            alpaca:pairValue "False" ],
        [ a alpaca:NameValuePair ;
            alpaca:pairName "trial_reject_HFC" ;
            alpaca:pairValue "False" ],
        [ a alpaca:NameValuePair ;
            alpaca:pairName "trial_event_labels" ;
            alpaca:pairValue "CUE-OFF" ] ;
    alpaca:hasAttribute [ a alpaca:NameValuePair ;
            alpaca:pairName "block" ;
            alpaca:pairValue "builtins.NoneType()" ],
        [ a alpaca:NameValuePair ;
            alpaca:pairName "index" ;
            alpaca:pairValue "None" ],
        [ a alpaca:NameValuePair ;
            alpaca:pairName "epochs" ;
            alpaca:pairValue "[]" ],
        [ a alpaca:NameValuePair ;
            alpaca:pairName "file_datetime" ;
            alpaca:pairValue "None" ],
        [ a alpaca:NameValuePair ;
            alpaca:pairName "irregularlysampledsignals" ;
            alpaca:pairValue "[]" ],
        [ a alpaca:NameValuePair ;
            alpaca:pairName "name" ;
            alpaca:pairValue "Segment 0" ],
        [ a alpaca:NameValuePair ;
            alpaca:pairName "events" ;
            alpaca:pairValue "[neo.core.event.Event(shape=(1,), dtype=float64, name=DigitalTrialEvents, description=Trial events of the digital input port), neo.core.event.Event(shape=(1,), dtype=float64, name=TrialEvents, description=All trial events (digital and analog))]" ],
        [ a alpaca:NameValuePair ;
            alpaca:pairName "analogsignals" ;
            alpaca:pairValue "[neo.core.analogsignal.AnalogSignal(t_start=367.116 s, t_stop=367.616 s, shape=(500, 6), dtype=float32, name=BehaviourTimeSeries, description=AnalogSignal from  nsx2), neo.core.analogsignal.AnalogSignal(t_start=367.11643333333336 s, t_stop=367.61643333333336 s, shape=(15000, 96), dtype=float32, name=NeuralTimeSeriesRaw, description=Continuous raw neuronal recordings sampled at high resolution)]" ],
        [ a alpaca:NameValuePair ;
            alpaca:pairName "t_start" ;
            alpaca:pairValue "367.116 s" ],
        [ a alpaca:NameValuePair ;
            alpaca:pairName "t_stop" ;
            alpaca:pairValue "367.61643333333336 s" ],
        [ a alpaca:NameValuePair ;
            alpaca:pairName "imagesequences" ;
            alpaca:pairValue "[]" ],
        [ a alpaca:NameValuePair ;
            alpaca:pairName "spiketrains" ;
            alpaca:pairValue "neo.core.spiketrainlist.SpikeTrainList(t_start=367.11643333333336 s, t_stop=367.61643333333336 s)" ],
        [ a alpaca:NameValuePair ;
            alpaca:pairName "file_origin" ;
            alpaca:pairValue "None" ],
        [ a alpaca:NameValuePair ;
            alpaca:pairName "description" ;
            alpaca:pairValue "Segment containing data from t_start to t_stop" ],
        [ a alpaca:NameValuePair ;
            alpaca:pairName "rec_datetime" ;
            alpaca:pairValue "2010-12-10 10:50:10" ] ;
    alpaca:hashSource "joblib_SHA1" ;
    prov:hadMember <urn:fz-juelich.de:alpaca:object:Python:builtins.list:a3b6290381bf3be64f45c9cd0e3d3eb8fc435804> ;
    prov:wasAttributedTo <urn:fz-juelich.de:alpaca:script:Python:psd_by_trial_type.py:0eedeb8648a461ffc83d28d628c65800b233c6d9330978f78bc5ee188074d746#af6ada7a-b9bc-40d0-a31f-e985360e1655> ;
    prov:wasDerivedFrom <urn:fz-juelich.de:alpaca:object:Python:neo.core.epoch.Epoch:053007ed434c0d81903aed7adb8134eea8da381b>,
        <urn:fz-juelich.de:alpaca:object:Python:neo.core.segment.Segment:a0a51c2dfdec5800a5e45e473ce5d221e5281307> ;
    prov:wasGeneratedBy <urn:fz-juelich.de:alpaca:function_execution:Python:0eedeb8648a461ffc83d28d628c65800b233c6d9330978f78bc5ee188074d746:af6ada7a-b9bc-40d0-a31f-e985360e1655:neo.utils.misc.cut_segment_by_epoch#b418b702-6af1-4d48-8f8d-6ebeb039c98f> .

<urn:fz-juelich.de:alpaca:object:Python:neo.core.segment.Segment:3bb40b1e24ec9e534691afa7bc5f7227da790a4a> a alpaca:DataObjectEntity ;
    alpaca:hasAnnotation [ a alpaca:NameValuePair ;
            alpaca:pairName "trial_reject_HFC" ;
            alpaca:pairValue "False" ],
        [ a alpaca:NameValuePair ;
            alpaca:pairName "id" ;
            alpaca:pairValue "" ],
        [ a alpaca:NameValuePair ;
            alpaca:pairName "trial_reject_LFC" ;
            alpaca:pairValue "False" ],
        [ a alpaca:NameValuePair ;
            alpaca:pairName "trial_timestamp_id" ;
            alpaca:pairValue "4119266" ],
        [ a alpaca:NameValuePair ;
            alpaca:pairName "condition" ;
            alpaca:pairValue "1" ],
        [ a alpaca:NameValuePair ;
            alpaca:pairName "performance_in_trial" ;
            alpaca:pairValue "255" ],
        [ a alpaca:NameValuePair ;
            alpaca:pairName "trial_reject_IFC" ;
            alpaca:pairValue "False" ],
        [ a alpaca:NameValuePair ;
            alpaca:pairName "trial_id" ;
            alpaca:pairValue "40" ],
        [ a alpaca:NameValuePair ;
            alpaca:pairName "belongs_to_trialtype" ;
            alpaca:pairValue "PGHF" ],
        [ a alpaca:NameValuePair ;
            alpaca:pairName "trial_event_labels" ;
            alpaca:pairValue "CUE-OFF" ],
        [ a alpaca:NameValuePair ;
            alpaca:pairName "performance_in_trial_str" ;
            alpaca:pairValue "correct_trial" ] ;
    alpaca:hasAttribute [ a alpaca:NameValuePair ;
            alpaca:pairName "block" ;
            alpaca:pairValue "builtins.NoneType()" ],
        [ a alpaca:NameValuePair ;
            alpaca:pairName "events" ;
            alpaca:pairValue "[neo.core.event.Event(shape=(1,), dtype=float64, name=DigitalTrialEvents, description=Trial events of the digital input port), neo.core.event.Event(shape=(1,), dtype=float64, name=TrialEvents, description=All trial events (digital and analog))]" ],
        [ a alpaca:NameValuePair ;
            alpaca:pairName "irregularlysampledsignals" ;
            alpaca:pairValue "[]" ],
        [ a alpaca:NameValuePair ;
            alpaca:pairName "name" ;
            alpaca:pairValue "Segment 0" ],
        [ a alpaca:NameValuePair ;
            alpaca:pairName "imagesequences" ;
            alpaca:pairValue "[]" ],
        [ a alpaca:NameValuePair ;
            alpaca:pairName "t_stop" ;
            alpaca:pairValue "138.91310000000001 s" ],
        [ a alpaca:NameValuePair ;
            alpaca:pairName "analogsignals" ;
            alpaca:pairValue "[neo.core.analogsignal.AnalogSignal(t_start=138.413 s, t_stop=138.913 s, shape=(500, 6), dtype=float32, name=BehaviourTimeSeries, description=AnalogSignal from  nsx2), neo.core.analogsignal.AnalogSignal(t_start=138.41310000000001 s, t_stop=138.91310000000001 s, shape=(15000, 96), dtype=float32, name=NeuralTimeSeriesRaw, description=Continuous raw neuronal recordings sampled at high resolution)]" ],
        [ a alpaca:NameValuePair ;
            alpaca:pairName "epochs" ;
            alpaca:pairValue "[]" ],
        [ a alpaca:NameValuePair ;
            alpaca:pairName "file_origin" ;
            alpaca:pairValue "None" ],
        [ a alpaca:NameValuePair ;
            alpaca:pairName "rec_datetime" ;
            alpaca:pairValue "2010-12-10 10:50:10" ],
        [ a alpaca:NameValuePair ;
            alpaca:pairName "t_start" ;
            alpaca:pairValue "138.413 s" ],
        [ a alpaca:NameValuePair ;
            alpaca:pairName "file_datetime" ;
            alpaca:pairValue "None" ],
        [ a alpaca:NameValuePair ;
            alpaca:pairName "spiketrains" ;
            alpaca:pairValue "neo.core.spiketrainlist.SpikeTrainList(t_start=138.4131 s, t_stop=138.9131 s)" ],
        [ a alpaca:NameValuePair ;
            alpaca:pairName "index" ;
            alpaca:pairValue "None" ],
        [ a alpaca:NameValuePair ;
            alpaca:pairName "description" ;
            alpaca:pairValue "Segment containing data from t_start to t_stop" ] ;
    alpaca:hashSource "joblib_SHA1" ;
    prov:hadMember <urn:fz-juelich.de:alpaca:object:Python:builtins.list:1a0287ffbf4674a0020141795653380cb8307e46> ;
    prov:wasAttributedTo <urn:fz-juelich.de:alpaca:script:Python:psd_by_trial_type.py:0eedeb8648a461ffc83d28d628c65800b233c6d9330978f78bc5ee188074d746#af6ada7a-b9bc-40d0-a31f-e985360e1655> ;
    prov:wasDerivedFrom <urn:fz-juelich.de:alpaca:object:Python:neo.core.epoch.Epoch:8c03a7f40030531ee8e88d4964728c4f42eaeb79>,
        <urn:fz-juelich.de:alpaca:object:Python:neo.core.segment.Segment:a0a51c2dfdec5800a5e45e473ce5d221e5281307> ;
    prov:wasGeneratedBy <urn:fz-juelich.de:alpaca:function_execution:Python:0eedeb8648a461ffc83d28d628c65800b233c6d9330978f78bc5ee188074d746:af6ada7a-b9bc-40d0-a31f-e985360e1655:neo.utils.misc.cut_segment_by_epoch#0e8a4e9e-c95b-4b70-b4a2-0b4ab3f52337> .

<urn:fz-juelich.de:alpaca:object:Python:neo.core.segment.Segment:3c9fe472128ce010443ac01c91a11cc63a2a8bb3> a alpaca:DataObjectEntity ;
    alpaca:hasAnnotation [ a alpaca:NameValuePair ;
            alpaca:pairName "belongs_to_trialtype" ;
            alpaca:pairValue "PGHF" ],
        [ a alpaca:NameValuePair ;
            alpaca:pairName "id" ;
            alpaca:pairValue "" ],
        [ a alpaca:NameValuePair ;
            alpaca:pairName "trial_reject_HFC" ;
            alpaca:pairValue "False" ],
        [ a alpaca:NameValuePair ;
            alpaca:pairName "condition" ;
            alpaca:pairValue "1" ],
        [ a alpaca:NameValuePair ;
            alpaca:pairName "performance_in_trial_str" ;
            alpaca:pairValue "correct_trial" ],
        [ a alpaca:NameValuePair ;
            alpaca:pairName "trial_timestamp_id" ;
            alpaca:pairValue "14922557" ],
        [ a alpaca:NameValuePair ;
            alpaca:pairName "trial_reject_IFC" ;
            alpaca:pairValue "False" ],
        [ a alpaca:NameValuePair ;
            alpaca:pairName "performance_in_trial" ;
            alpaca:pairValue "255" ],
        [ a alpaca:NameValuePair ;
            alpaca:pairName "trial_reject_LFC" ;
            alpaca:pairValue "False" ],
        [ a alpaca:NameValuePair ;
            alpaca:pairName "trial_event_labels" ;
            alpaca:pairValue "CUE-OFF" ],
        [ a alpaca:NameValuePair ;
            alpaca:pairName "trial_id" ;
            alpaca:pairValue "147" ] ;
    alpaca:hasAttribute [ a alpaca:NameValuePair ;
            alpaca:pairName "spiketrains" ;
            alpaca:pairValue "neo.core.spiketrainlist.SpikeTrainList(t_start=498.5326333333333 s, t_stop=499.0326333333333 s)" ],
        [ a alpaca:NameValuePair ;
            alpaca:pairName "rec_datetime" ;
            alpaca:pairValue "2010-12-10 10:50:10" ],
        [ a alpaca:NameValuePair ;
            alpaca:pairName "name" ;
            alpaca:pairValue "Segment 0" ],
        [ a alpaca:NameValuePair ;
            alpaca:pairName "file_datetime" ;
            alpaca:pairValue "None" ],
        [ a alpaca:NameValuePair ;
            alpaca:pairName "imagesequences" ;
            alpaca:pairValue "[]" ],
        [ a alpaca:NameValuePair ;
            alpaca:pairName "analogsignals" ;
            alpaca:pairValue "[neo.core.analogsignal.AnalogSignal(t_start=498.533 s, t_stop=499.033 s, shape=(500, 6), dtype=float32, name=BehaviourTimeSeries, description=AnalogSignal from  nsx2), neo.core.analogsignal.AnalogSignal(t_start=498.53263333333337 s, t_stop=499.03263333333337 s, shape=(15000, 96), dtype=float32, name=NeuralTimeSeriesRaw, description=Continuous raw neuronal recordings sampled at high resolution)]" ],
        [ a alpaca:NameValuePair ;
            alpaca:pairName "irregularlysampledsignals" ;
            alpaca:pairValue "[]" ],
        [ a alpaca:NameValuePair ;
            alpaca:pairName "description" ;
            alpaca:pairValue "Segment containing data from t_start to t_stop" ],
        [ a alpaca:NameValuePair ;
            alpaca:pairName "file_origin" ;
            alpaca:pairValue "None" ],
        [ a alpaca:NameValuePair ;
            alpaca:pairName "block" ;
            alpaca:pairValue "builtins.NoneType()" ],
        [ a alpaca:NameValuePair ;
            alpaca:pairName "t_start" ;
            alpaca:pairValue "498.5326333333333 s" ],
        [ a alpaca:NameValuePair ;
            alpaca:pairName "index" ;
            alpaca:pairValue "None" ],
        [ a alpaca:NameValuePair ;
            alpaca:pairName "epochs" ;
            alpaca:pairValue "[]" ],
        [ a alpaca:NameValuePair ;
            alpaca:pairName "t_stop" ;
            alpaca:pairValue "499.033 s" ],
        [ a alpaca:NameValuePair ;
            alpaca:pairName "events" ;
            alpaca:pairValue "[neo.core.event.Event(shape=(1,), dtype=float64, name=DigitalTrialEvents, description=Trial events of the digital input port), neo.core.event.Event(shape=(1,), dtype=float64, name=TrialEvents, description=All trial events (digital and analog))]" ] ;
    alpaca:hashSource "joblib_SHA1" ;
    prov:hadMember <urn:fz-juelich.de:alpaca:object:Python:builtins.list:28047588cefafcff7fc5db51d7d66911e6817892> ;
    prov:wasAttributedTo <urn:fz-juelich.de:alpaca:script:Python:psd_by_trial_type.py:0eedeb8648a461ffc83d28d628c65800b233c6d9330978f78bc5ee188074d746#af6ada7a-b9bc-40d0-a31f-e985360e1655> ;
    prov:wasDerivedFrom <urn:fz-juelich.de:alpaca:object:Python:neo.core.epoch.Epoch:8c03a7f40030531ee8e88d4964728c4f42eaeb79>,
        <urn:fz-juelich.de:alpaca:object:Python:neo.core.segment.Segment:a0a51c2dfdec5800a5e45e473ce5d221e5281307> ;
    prov:wasGeneratedBy <urn:fz-juelich.de:alpaca:function_execution:Python:0eedeb8648a461ffc83d28d628c65800b233c6d9330978f78bc5ee188074d746:af6ada7a-b9bc-40d0-a31f-e985360e1655:neo.utils.misc.cut_segment_by_epoch#0e8a4e9e-c95b-4b70-b4a2-0b4ab3f52337> .

<urn:fz-juelich.de:alpaca:object:Python:neo.core.segment.Segment:3f6a1ab571e0f3b10de9cb034dee75d8e047792c> a alpaca:DataObjectEntity ;
    alpaca:hasAnnotation [ a alpaca:NameValuePair ;
            alpaca:pairName "trial_timestamp_id" ;
            alpaca:pairValue "236749" ],
        [ a alpaca:NameValuePair ;
            alpaca:pairName "id" ;
            alpaca:pairValue "" ],
        [ a alpaca:NameValuePair ;
            alpaca:pairName "performance_in_trial" ;
            alpaca:pairValue "255" ],
        [ a alpaca:NameValuePair ;
            alpaca:pairName "performance_in_trial_str" ;
            alpaca:pairValue "correct_trial" ],
        [ a alpaca:NameValuePair ;
            alpaca:pairName "trial_reject_LFC" ;
            alpaca:pairValue "False" ],
        [ a alpaca:NameValuePair ;
            alpaca:pairName "trial_reject_HFC" ;
            alpaca:pairValue "False" ],
        [ a alpaca:NameValuePair ;
            alpaca:pairName "trial_reject_IFC" ;
            alpaca:pairValue "False" ],
        [ a alpaca:NameValuePair ;
            alpaca:pairName "trial_id" ;
            alpaca:pairValue "3" ],
        [ a alpaca:NameValuePair ;
            alpaca:pairName "trial_event_labels" ;
            alpaca:pairValue "CUE-OFF" ],
        [ a alpaca:NameValuePair ;
            alpaca:pairName "belongs_to_trialtype" ;
            alpaca:pairValue "PGHF" ],
        [ a alpaca:NameValuePair ;
            alpaca:pairName "condition" ;
            alpaca:pairValue "1" ] ;
    alpaca:hasAttribute [ a alpaca:NameValuePair ;
            alpaca:pairName "index" ;
            alpaca:pairValue "None" ],
        [ a alpaca:NameValuePair ;
            alpaca:pairName "irregularlysampledsignals" ;
            alpaca:pairValue "[]" ],
        [ a alpaca:NameValuePair ;
            alpaca:pairName "rec_datetime" ;
            alpaca:pairValue "2010-12-10 10:50:10" ],
        [ a alpaca:NameValuePair ;
            alpaca:pairName "t_start" ;
            alpaca:pairValue "9.0129 s" ],
        [ a alpaca:NameValuePair ;
            alpaca:pairName "analogsignals" ;
            alpaca:pairValue "[neo.core.analogsignal.AnalogSignal(t_start=9.013 s, t_stop=9.513 s, shape=(500, 6), dtype=float32, name=BehaviourTimeSeries, description=AnalogSignal from  nsx2), neo.core.analogsignal.AnalogSignal(t_start=9.0129 s, t_stop=9.5129 s, shape=(15000, 96), dtype=float32, name=NeuralTimeSeriesRaw, description=Continuous raw neuronal recordings sampled at high resolution)]" ],
        [ a alpaca:NameValuePair ;
            alpaca:pairName "block" ;
            alpaca:pairValue "builtins.NoneType()" ],
        [ a alpaca:NameValuePair ;
            alpaca:pairName "t_stop" ;
            alpaca:pairValue "9.513 s" ],
        [ a alpaca:NameValuePair ;
            alpaca:pairName "epochs" ;
            alpaca:pairValue "[]" ],
        [ a alpaca:NameValuePair ;
            alpaca:pairName "imagesequences" ;
            alpaca:pairValue "[]" ],
        [ a alpaca:NameValuePair ;
            alpaca:pairName "spiketrains" ;
            alpaca:pairValue "neo.core.spiketrainlist.SpikeTrainList(t_start=9.0129 s, t_stop=9.5129 s)" ],
        [ a alpaca:NameValuePair ;
            alpaca:pairName "events" ;
            alpaca:pairValue "[neo.core.event.Event(shape=(1,), dtype=float64, name=DigitalTrialEvents, description=Trial events of the digital input port), neo.core.event.Event(shape=(1,), dtype=float64, name=TrialEvents, description=All trial events (digital and analog))]" ],
        [ a alpaca:NameValuePair ;
            alpaca:pairName "description" ;
            alpaca:pairValue "Segment containing data from t_start to t_stop" ],
        [ a alpaca:NameValuePair ;
            alpaca:pairName "file_datetime" ;
            alpaca:pairValue "None" ],
        [ a alpaca:NameValuePair ;
            alpaca:pairName "name" ;
            alpaca:pairValue "Segment 0" ],
        [ a alpaca:NameValuePair ;
            alpaca:pairName "file_origin" ;
            alpaca:pairValue "None" ] ;
    alpaca:hashSource "joblib_SHA1" ;
    prov:hadMember <urn:fz-juelich.de:alpaca:object:Python:builtins.list:986d275d6caee2de22228e6de1b95cc5ed910870> ;
    prov:wasAttributedTo <urn:fz-juelich.de:alpaca:script:Python:psd_by_trial_type.py:0eedeb8648a461ffc83d28d628c65800b233c6d9330978f78bc5ee188074d746#af6ada7a-b9bc-40d0-a31f-e985360e1655> ;
    prov:wasDerivedFrom <urn:fz-juelich.de:alpaca:object:Python:neo.core.epoch.Epoch:8c03a7f40030531ee8e88d4964728c4f42eaeb79>,
        <urn:fz-juelich.de:alpaca:object:Python:neo.core.segment.Segment:a0a51c2dfdec5800a5e45e473ce5d221e5281307> ;
    prov:wasGeneratedBy <urn:fz-juelich.de:alpaca:function_execution:Python:0eedeb8648a461ffc83d28d628c65800b233c6d9330978f78bc5ee188074d746:af6ada7a-b9bc-40d0-a31f-e985360e1655:neo.utils.misc.cut_segment_by_epoch#0e8a4e9e-c95b-4b70-b4a2-0b4ab3f52337> .

<urn:fz-juelich.de:alpaca:object:Python:neo.core.segment.Segment:3fccefcec68e7f450b1c27911245c616692a01d1> a alpaca:DataObjectEntity ;
    alpaca:hasAnnotation [ a alpaca:NameValuePair ;
            alpaca:pairName "id" ;
            alpaca:pairValue "" ],
        [ a alpaca:NameValuePair ;
            alpaca:pairName "performance_in_trial_str" ;
            alpaca:pairValue "correct_trial" ],
        [ a alpaca:NameValuePair ;
            alpaca:pairName "trial_timestamp_id" ;
            alpaca:pairValue "12968640" ],
        [ a alpaca:NameValuePair ;
            alpaca:pairName "trial_event_labels" ;
            alpaca:pairValue "CUE-OFF" ],
        [ a alpaca:NameValuePair ;
            alpaca:pairName "trial_reject_IFC" ;
            alpaca:pairValue "False" ],
        [ a alpaca:NameValuePair ;
            alpaca:pairName "belongs_to_trialtype" ;
            alpaca:pairValue "PGHF" ],
        [ a alpaca:NameValuePair ;
            alpaca:pairName "trial_reject_HFC" ;
            alpaca:pairValue "False" ],
        [ a alpaca:NameValuePair ;
            alpaca:pairName "trial_reject_LFC" ;
            alpaca:pairValue "False" ],
        [ a alpaca:NameValuePair ;
            alpaca:pairName "performance_in_trial" ;
            alpaca:pairValue "255" ],
        [ a alpaca:NameValuePair ;
            alpaca:pairName "trial_id" ;
            alpaca:pairValue "127" ],
        [ a alpaca:NameValuePair ;
            alpaca:pairName "condition" ;
            alpaca:pairValue "1" ] ;
    alpaca:hasAttribute [ a alpaca:NameValuePair ;
            alpaca:pairName "imagesequences" ;
            alpaca:pairValue "[]" ],
        [ a alpaca:NameValuePair ;
            alpaca:pairName "events" ;
            alpaca:pairValue "[neo.core.event.Event(shape=(1,), dtype=float64, name=DigitalTrialEvents, description=Trial events of the digital input port), neo.core.event.Event(shape=(1,), dtype=float64, name=TrialEvents, description=All trial events (digital and analog))]" ],
        [ a alpaca:NameValuePair ;
            alpaca:pairName "index" ;
            alpaca:pairValue "None" ],
        [ a alpaca:NameValuePair ;
            alpaca:pairName "file_origin" ;
            alpaca:pairValue "None" ],
        [ a alpaca:NameValuePair ;
            alpaca:pairName "epochs" ;
            alpaca:pairValue "[]" ],
        [ a alpaca:NameValuePair ;
            alpaca:pairName "file_datetime" ;
            alpaca:pairValue "None" ],
        [ a alpaca:NameValuePair ;
            alpaca:pairName "analogsignals" ;
            alpaca:pairValue "[neo.core.analogsignal.AnalogSignal(t_start=433.394 s, t_stop=433.894 s, shape=(500, 6), dtype=float32, name=BehaviourTimeSeries, description=AnalogSignal from  nsx2), neo.core.analogsignal.AnalogSignal(t_start=433.3945 s, t_stop=433.8945 s, shape=(15000, 96), dtype=float32, name=NeuralTimeSeriesRaw, description=Continuous raw neuronal recordings sampled at high resolution)]" ],
        [ a alpaca:NameValuePair ;
            alpaca:pairName "t_start" ;
            alpaca:pairValue "433.394 s" ],
        [ a alpaca:NameValuePair ;
            alpaca:pairName "block" ;
            alpaca:pairValue "builtins.NoneType()" ],
        [ a alpaca:NameValuePair ;
            alpaca:pairName "t_stop" ;
            alpaca:pairValue "433.8945 s" ],
        [ a alpaca:NameValuePair ;
            alpaca:pairName "spiketrains" ;
            alpaca:pairValue "neo.core.spiketrainlist.SpikeTrainList(t_start=433.3945 s, t_stop=433.8945 s)" ],
        [ a alpaca:NameValuePair ;
            alpaca:pairName "name" ;
            alpaca:pairValue "Segment 0" ],
        [ a alpaca:NameValuePair ;
            alpaca:pairName "description" ;
            alpaca:pairValue "Segment containing data from t_start to t_stop" ],
        [ a alpaca:NameValuePair ;
            alpaca:pairName "irregularlysampledsignals" ;
            alpaca:pairValue "[]" ],
        [ a alpaca:NameValuePair ;
            alpaca:pairName "rec_datetime" ;
            alpaca:pairValue "2010-12-10 10:50:10" ] ;
    alpaca:hashSource "joblib_SHA1" ;
    prov:hadMember <urn:fz-juelich.de:alpaca:object:Python:builtins.list:8c24462714d79e67ee600a1062a61730c2a5eed9> ;
    prov:wasAttributedTo <urn:fz-juelich.de:alpaca:script:Python:psd_by_trial_type.py:0eedeb8648a461ffc83d28d628c65800b233c6d9330978f78bc5ee188074d746#af6ada7a-b9bc-40d0-a31f-e985360e1655> ;
    prov:wasDerivedFrom <urn:fz-juelich.de:alpaca:object:Python:neo.core.epoch.Epoch:8c03a7f40030531ee8e88d4964728c4f42eaeb79>,
        <urn:fz-juelich.de:alpaca:object:Python:neo.core.segment.Segment:a0a51c2dfdec5800a5e45e473ce5d221e5281307> ;
    prov:wasGeneratedBy <urn:fz-juelich.de:alpaca:function_execution:Python:0eedeb8648a461ffc83d28d628c65800b233c6d9330978f78bc5ee188074d746:af6ada7a-b9bc-40d0-a31f-e985360e1655:neo.utils.misc.cut_segment_by_epoch#0e8a4e9e-c95b-4b70-b4a2-0b4ab3f52337> .

<urn:fz-juelich.de:alpaca:object:Python:neo.core.segment.Segment:40b03e108aea9ec8330b9833803fc3b84da13548> a alpaca:DataObjectEntity ;
    alpaca:hasAnnotation [ a alpaca:NameValuePair ;
            alpaca:pairName "trial_reject_HFC" ;
            alpaca:pairValue "False" ],
        [ a alpaca:NameValuePair ;
            alpaca:pairName "trial_timestamp_id" ;
            alpaca:pairValue "6883535" ],
        [ a alpaca:NameValuePair ;
            alpaca:pairName "performance_in_trial" ;
            alpaca:pairValue "255" ],
        [ a alpaca:NameValuePair ;
            alpaca:pairName "trial_reject_LFC" ;
            alpaca:pairValue "False" ],
        [ a alpaca:NameValuePair ;
            alpaca:pairName "id" ;
            alpaca:pairValue "" ],
        [ a alpaca:NameValuePair ;
            alpaca:pairName "trial_event_labels" ;
            alpaca:pairValue "CUE-OFF" ],
        [ a alpaca:NameValuePair ;
            alpaca:pairName "belongs_to_trialtype" ;
            alpaca:pairValue "SGHF" ],
        [ a alpaca:NameValuePair ;
            alpaca:pairName "condition" ;
            alpaca:pairValue "1" ],
        [ a alpaca:NameValuePair ;
            alpaca:pairName "trial_reject_IFC" ;
            alpaca:pairValue "True" ],
        [ a alpaca:NameValuePair ;
            alpaca:pairName "trial_id" ;
            alpaca:pairValue "66" ],
        [ a alpaca:NameValuePair ;
            alpaca:pairName "performance_in_trial_str" ;
            alpaca:pairValue "correct_trial" ] ;
    alpaca:hasAttribute [ a alpaca:NameValuePair ;
            alpaca:pairName "file_origin" ;
            alpaca:pairValue "None" ],
        [ a alpaca:NameValuePair ;
            alpaca:pairName "analogsignals" ;
            alpaca:pairValue "[neo.core.analogsignal.AnalogSignal(t_start=230.56900000000002 s, t_stop=231.06900000000002 s, shape=(500, 6), dtype=float32, name=BehaviourTimeSeries, description=AnalogSignal from  nsx2), neo.core.analogsignal.AnalogSignal(t_start=230.56866666666667 s, t_stop=231.06866666666667 s, shape=(15000, 96), dtype=float32, name=NeuralTimeSeriesRaw, description=Continuous raw neuronal recordings sampled at high resolution)]" ],
        [ a alpaca:NameValuePair ;
            alpaca:pairName "block" ;
            alpaca:pairValue "builtins.NoneType()" ],
        [ a alpaca:NameValuePair ;
            alpaca:pairName "epochs" ;
            alpaca:pairValue "[]" ],
        [ a alpaca:NameValuePair ;
            alpaca:pairName "t_start" ;
            alpaca:pairValue "230.56866666666667 s" ],
        [ a alpaca:NameValuePair ;
            alpaca:pairName "t_stop" ;
            alpaca:pairValue "231.06900000000002 s" ],
        [ a alpaca:NameValuePair ;
            alpaca:pairName "index" ;
            alpaca:pairValue "None" ],
        [ a alpaca:NameValuePair ;
            alpaca:pairName "spiketrains" ;
            alpaca:pairValue "neo.core.spiketrainlist.SpikeTrainList(t_start=230.56866666666667 s, t_stop=231.06866666666667 s)" ],
        [ a alpaca:NameValuePair ;
            alpaca:pairName "events" ;
            alpaca:pairValue "[neo.core.event.Event(shape=(1,), dtype=float64, name=DigitalTrialEvents, description=Trial events of the digital input port), neo.core.event.Event(shape=(1,), dtype=float64, name=TrialEvents, description=All trial events (digital and analog))]" ],
        [ a alpaca:NameValuePair ;
            alpaca:pairName "file_datetime" ;
            alpaca:pairValue "None" ],
        [ a alpaca:NameValuePair ;
            alpaca:pairName "rec_datetime" ;
            alpaca:pairValue "2010-12-10 10:50:10" ],
        [ a alpaca:NameValuePair ;
            alpaca:pairName "imagesequences" ;
            alpaca:pairValue "[]" ],
        [ a alpaca:NameValuePair ;
            alpaca:pairName "name" ;
            alpaca:pairValue "Segment 0" ],
        [ a alpaca:NameValuePair ;
            alpaca:pairName "description" ;
            alpaca:pairValue "Segment containing data from t_start to t_stop" ],
        [ a alpaca:NameValuePair ;
            alpaca:pairName "irregularlysampledsignals" ;
            alpaca:pairValue "[]" ] ;
    alpaca:hashSource "joblib_SHA1" ;
    prov:hadMember <urn:fz-juelich.de:alpaca:object:Python:builtins.list:63c59e9fde86ea19b4e250999ea1145fe36c3299> ;
    prov:wasAttributedTo <urn:fz-juelich.de:alpaca:script:Python:psd_by_trial_type.py:0eedeb8648a461ffc83d28d628c65800b233c6d9330978f78bc5ee188074d746#af6ada7a-b9bc-40d0-a31f-e985360e1655> ;
    prov:wasDerivedFrom <urn:fz-juelich.de:alpaca:object:Python:neo.core.epoch.Epoch:5989216a6b95615d17cdb6daf0c01890eb446417>,
        <urn:fz-juelich.de:alpaca:object:Python:neo.core.segment.Segment:a0a51c2dfdec5800a5e45e473ce5d221e5281307> ;
    prov:wasGeneratedBy <urn:fz-juelich.de:alpaca:function_execution:Python:0eedeb8648a461ffc83d28d628c65800b233c6d9330978f78bc5ee188074d746:af6ada7a-b9bc-40d0-a31f-e985360e1655:neo.utils.misc.cut_segment_by_epoch#73b7f56e-2c06-407e-9497-fdf313beb877> .

<urn:fz-juelich.de:alpaca:object:Python:neo.core.segment.Segment:41d775a72a92aa00508803ce263f7e256fdac967> a alpaca:DataObjectEntity ;
    alpaca:hasAnnotation [ a alpaca:NameValuePair ;
            alpaca:pairName "condition" ;
            alpaca:pairValue "1" ],
        [ a alpaca:NameValuePair ;
            alpaca:pairName "performance_in_trial" ;
            alpaca:pairValue "255" ],
        [ a alpaca:NameValuePair ;
            alpaca:pairName "performance_in_trial_str" ;
            alpaca:pairValue "correct_trial" ],
        [ a alpaca:NameValuePair ;
            alpaca:pairName "trial_id" ;
            alpaca:pairValue "145" ],
        [ a alpaca:NameValuePair ;
            alpaca:pairName "trial_reject_IFC" ;
            alpaca:pairValue "False" ],
        [ a alpaca:NameValuePair ;
            alpaca:pairName "trial_timestamp_id" ;
            alpaca:pairValue "14692359" ],
        [ a alpaca:NameValuePair ;
            alpaca:pairName "trial_reject_HFC" ;
            alpaca:pairValue "False" ],
        [ a alpaca:NameValuePair ;
            alpaca:pairName "id" ;
            alpaca:pairValue "" ],
        [ a alpaca:NameValuePair ;
            alpaca:pairName "trial_event_labels" ;
            alpaca:pairValue "CUE-OFF" ],
        [ a alpaca:NameValuePair ;
            alpaca:pairName "belongs_to_trialtype" ;
            alpaca:pairValue "SGHF" ],
        [ a alpaca:NameValuePair ;
            alpaca:pairName "trial_reject_LFC" ;
            alpaca:pairValue "False" ] ;
    alpaca:hasAttribute [ a alpaca:NameValuePair ;
            alpaca:pairName "name" ;
            alpaca:pairValue "Segment 0" ],
        [ a alpaca:NameValuePair ;
            alpaca:pairName "imagesequences" ;
            alpaca:pairValue "[]" ],
        [ a alpaca:NameValuePair ;
            alpaca:pairName "spiketrains" ;
            alpaca:pairValue "neo.core.spiketrainlist.SpikeTrainList(t_start=490.8514666666667 s, t_stop=491.3514666666667 s)" ],
        [ a alpaca:NameValuePair ;
            alpaca:pairName "irregularlysampledsignals" ;
            alpaca:pairValue "[]" ],
        [ a alpaca:NameValuePair ;
            alpaca:pairName "file_datetime" ;
            alpaca:pairValue "None" ],
        [ a alpaca:NameValuePair ;
            alpaca:pairName "analogsignals" ;
            alpaca:pairValue "[neo.core.analogsignal.AnalogSignal(t_start=490.851 s, t_stop=491.351 s, shape=(500, 6), dtype=float32, name=BehaviourTimeSeries, description=AnalogSignal from  nsx2), neo.core.analogsignal.AnalogSignal(t_start=490.8514666666667 s, t_stop=491.3514666666667 s, shape=(15000, 96), dtype=float32, name=NeuralTimeSeriesRaw, description=Continuous raw neuronal recordings sampled at high resolution)]" ],
        [ a alpaca:NameValuePair ;
            alpaca:pairName "block" ;
            alpaca:pairValue "builtins.NoneType()" ],
        [ a alpaca:NameValuePair ;
            alpaca:pairName "events" ;
            alpaca:pairValue "[neo.core.event.Event(shape=(1,), dtype=float64, name=DigitalTrialEvents, description=Trial events of the digital input port), neo.core.event.Event(shape=(1,), dtype=float64, name=TrialEvents, description=All trial events (digital and analog))]" ],
        [ a alpaca:NameValuePair ;
            alpaca:pairName "t_stop" ;
            alpaca:pairValue "491.3514666666667 s" ],
        [ a alpaca:NameValuePair ;
            alpaca:pairName "epochs" ;
            alpaca:pairValue "[]" ],
        [ a alpaca:NameValuePair ;
            alpaca:pairName "file_origin" ;
            alpaca:pairValue "None" ],
        [ a alpaca:NameValuePair ;
            alpaca:pairName "index" ;
            alpaca:pairValue "None" ],
        [ a alpaca:NameValuePair ;
            alpaca:pairName "t_start" ;
            alpaca:pairValue "490.851 s" ],
        [ a alpaca:NameValuePair ;
            alpaca:pairName "rec_datetime" ;
            alpaca:pairValue "2010-12-10 10:50:10" ],
        [ a alpaca:NameValuePair ;
            alpaca:pairName "description" ;
            alpaca:pairValue "Segment containing data from t_start to t_stop" ] ;
    alpaca:hashSource "joblib_SHA1" ;
    prov:hadMember <urn:fz-juelich.de:alpaca:object:Python:builtins.list:57aef68e08a1e6f601b9110a35318cc0dad5348e> ;
    prov:wasAttributedTo <urn:fz-juelich.de:alpaca:script:Python:psd_by_trial_type.py:0eedeb8648a461ffc83d28d628c65800b233c6d9330978f78bc5ee188074d746#af6ada7a-b9bc-40d0-a31f-e985360e1655> ;
    prov:wasDerivedFrom <urn:fz-juelich.de:alpaca:object:Python:neo.core.epoch.Epoch:5989216a6b95615d17cdb6daf0c01890eb446417>,
        <urn:fz-juelich.de:alpaca:object:Python:neo.core.segment.Segment:a0a51c2dfdec5800a5e45e473ce5d221e5281307> ;
    prov:wasGeneratedBy <urn:fz-juelich.de:alpaca:function_execution:Python:0eedeb8648a461ffc83d28d628c65800b233c6d9330978f78bc5ee188074d746:af6ada7a-b9bc-40d0-a31f-e985360e1655:neo.utils.misc.cut_segment_by_epoch#73b7f56e-2c06-407e-9497-fdf313beb877> .

<urn:fz-juelich.de:alpaca:object:Python:neo.core.segment.Segment:448f10af89b60959e2df1c70367c47f7b79e7d77> a alpaca:DataObjectEntity ;
    alpaca:hasAnnotation [ a alpaca:NameValuePair ;
            alpaca:pairName "id" ;
            alpaca:pairValue "" ],
        [ a alpaca:NameValuePair ;
            alpaca:pairName "trial_reject_IFC" ;
            alpaca:pairValue "True" ],
        [ a alpaca:NameValuePair ;
            alpaca:pairName "trial_timestamp_id" ;
            alpaca:pairValue "13867691" ],
        [ a alpaca:NameValuePair ;
            alpaca:pairName "performance_in_trial" ;
            alpaca:pairValue "255" ],
        [ a alpaca:NameValuePair ;
            alpaca:pairName "performance_in_trial_str" ;
            alpaca:pairValue "correct_trial" ],
        [ a alpaca:NameValuePair ;
            alpaca:pairName "trial_reject_HFC" ;
            alpaca:pairValue "False" ],
        [ a alpaca:NameValuePair ;
            alpaca:pairName "condition" ;
            alpaca:pairValue "1" ],
        [ a alpaca:NameValuePair ;
            alpaca:pairName "trial_id" ;
            alpaca:pairValue "136" ],
        [ a alpaca:NameValuePair ;
            alpaca:pairName "trial_event_labels" ;
            alpaca:pairValue "CUE-OFF" ],
        [ a alpaca:NameValuePair ;
            alpaca:pairName "trial_reject_LFC" ;
            alpaca:pairValue "False" ],
        [ a alpaca:NameValuePair ;
            alpaca:pairName "belongs_to_trialtype" ;
            alpaca:pairValue "PGHF" ] ;
    alpaca:hasAttribute [ a alpaca:NameValuePair ;
            alpaca:pairName "description" ;
            alpaca:pairValue "Segment containing data from t_start to t_stop" ],
        [ a alpaca:NameValuePair ;
            alpaca:pairName "t_stop" ;
            alpaca:pairValue "463.866 s" ],
        [ a alpaca:NameValuePair ;
            alpaca:pairName "name" ;
            alpaca:pairValue "Segment 0" ],
        [ a alpaca:NameValuePair ;
            alpaca:pairName "index" ;
            alpaca:pairValue "None" ],
        [ a alpaca:NameValuePair ;
            alpaca:pairName "imagesequences" ;
            alpaca:pairValue "[]" ],
        [ a alpaca:NameValuePair ;
            alpaca:pairName "file_origin" ;
            alpaca:pairValue "None" ],
        [ a alpaca:NameValuePair ;
            alpaca:pairName "spiketrains" ;
            alpaca:pairValue "neo.core.spiketrainlist.SpikeTrainList(t_start=463.3657 s, t_stop=463.8657 s)" ],
        [ a alpaca:NameValuePair ;
            alpaca:pairName "analogsignals" ;
            alpaca:pairValue "[neo.core.analogsignal.AnalogSignal(t_start=463.366 s, t_stop=463.866 s, shape=(500, 6), dtype=float32, name=BehaviourTimeSeries, description=AnalogSignal from  nsx2), neo.core.analogsignal.AnalogSignal(t_start=463.3657 s, t_stop=463.8657 s, shape=(15000, 96), dtype=float32, name=NeuralTimeSeriesRaw, description=Continuous raw neuronal recordings sampled at high resolution)]" ],
        [ a alpaca:NameValuePair ;
            alpaca:pairName "events" ;
            alpaca:pairValue "[neo.core.event.Event(shape=(1,), dtype=float64, name=DigitalTrialEvents, description=Trial events of the digital input port), neo.core.event.Event(shape=(1,), dtype=float64, name=TrialEvents, description=All trial events (digital and analog))]" ],
        [ a alpaca:NameValuePair ;
            alpaca:pairName "file_datetime" ;
            alpaca:pairValue "None" ],
        [ a alpaca:NameValuePair ;
            alpaca:pairName "rec_datetime" ;
            alpaca:pairValue "2010-12-10 10:50:10" ],
        [ a alpaca:NameValuePair ;
            alpaca:pairName "epochs" ;
            alpaca:pairValue "[]" ],
        [ a alpaca:NameValuePair ;
            alpaca:pairName "block" ;
            alpaca:pairValue "builtins.NoneType()" ],
        [ a alpaca:NameValuePair ;
            alpaca:pairName "irregularlysampledsignals" ;
            alpaca:pairValue "[]" ],
        [ a alpaca:NameValuePair ;
            alpaca:pairName "t_start" ;
            alpaca:pairValue "463.3657 s" ] ;
    alpaca:hashSource "joblib_SHA1" ;
    prov:hadMember <urn:fz-juelich.de:alpaca:object:Python:builtins.list:106de5687cf61ea622a03487563af1f6905e6ca2> ;
    prov:wasAttributedTo <urn:fz-juelich.de:alpaca:script:Python:psd_by_trial_type.py:0eedeb8648a461ffc83d28d628c65800b233c6d9330978f78bc5ee188074d746#af6ada7a-b9bc-40d0-a31f-e985360e1655> ;
    prov:wasDerivedFrom <urn:fz-juelich.de:alpaca:object:Python:neo.core.epoch.Epoch:8c03a7f40030531ee8e88d4964728c4f42eaeb79>,
        <urn:fz-juelich.de:alpaca:object:Python:neo.core.segment.Segment:a0a51c2dfdec5800a5e45e473ce5d221e5281307> ;
    prov:wasGeneratedBy <urn:fz-juelich.de:alpaca:function_execution:Python:0eedeb8648a461ffc83d28d628c65800b233c6d9330978f78bc5ee188074d746:af6ada7a-b9bc-40d0-a31f-e985360e1655:neo.utils.misc.cut_segment_by_epoch#0e8a4e9e-c95b-4b70-b4a2-0b4ab3f52337> .

<urn:fz-juelich.de:alpaca:object:Python:neo.core.segment.Segment:44ed207f71458e8ff6f01601f325574b3cc35716> a alpaca:DataObjectEntity ;
    alpaca:hasAnnotation [ a alpaca:NameValuePair ;
            alpaca:pairName "trial_id" ;
            alpaca:pairValue "171" ],
        [ a alpaca:NameValuePair ;
            alpaca:pairName "trial_reject_IFC" ;
            alpaca:pairValue "False" ],
        [ a alpaca:NameValuePair ;
            alpaca:pairName "id" ;
            alpaca:pairValue "" ],
        [ a alpaca:NameValuePair ;
            alpaca:pairName "trial_reject_HFC" ;
            alpaca:pairValue "False" ],
        [ a alpaca:NameValuePair ;
            alpaca:pairName "performance_in_trial_str" ;
            alpaca:pairValue "correct_trial" ],
        [ a alpaca:NameValuePair ;
            alpaca:pairName "trial_event_labels" ;
            alpaca:pairValue "CUE-OFF" ],
        [ a alpaca:NameValuePair ;
            alpaca:pairName "performance_in_trial" ;
            alpaca:pairValue "255" ],
        [ a alpaca:NameValuePair ;
            alpaca:pairName "trial_reject_LFC" ;
            alpaca:pairValue "False" ],
        [ a alpaca:NameValuePair ;
            alpaca:pairName "belongs_to_trialtype" ;
            alpaca:pairValue "SGLF" ],
        [ a alpaca:NameValuePair ;
            alpaca:pairName "trial_timestamp_id" ;
            alpaca:pairValue "17469152" ],
        [ a alpaca:NameValuePair ;
            alpaca:pairName "condition" ;
            alpaca:pairValue "1" ] ;
    alpaca:hasAttribute [ a alpaca:NameValuePair ;
            alpaca:pairName "block" ;
            alpaca:pairValue "builtins.NoneType()" ],
        [ a alpaca:NameValuePair ;
            alpaca:pairName "index" ;
            alpaca:pairValue "None" ],
        [ a alpaca:NameValuePair ;
            alpaca:pairName "events" ;
            alpaca:pairValue "[neo.core.event.Event(shape=(1,), dtype=float64, name=DigitalTrialEvents, description=Trial events of the digital input port), neo.core.event.Event(shape=(1,), dtype=float64, name=TrialEvents, description=All trial events (digital and analog))]" ],
        [ a alpaca:NameValuePair ;
            alpaca:pairName "t_stop" ;
            alpaca:pairValue "583.917 s" ],
        [ a alpaca:NameValuePair ;
            alpaca:pairName "imagesequences" ;
            alpaca:pairValue "[]" ],
        [ a alpaca:NameValuePair ;
            alpaca:pairName "irregularlysampledsignals" ;
            alpaca:pairValue "[]" ],
        [ a alpaca:NameValuePair ;
            alpaca:pairName "description" ;
            alpaca:pairValue "Segment containing data from t_start to t_stop" ],
        [ a alpaca:NameValuePair ;
            alpaca:pairName "name" ;
            alpaca:pairValue "Segment 0" ],
        [ a alpaca:NameValuePair ;
            alpaca:pairName "t_start" ;
            alpaca:pairValue "583.4166333333334 s" ],
        [ a alpaca:NameValuePair ;
            alpaca:pairName "analogsignals" ;
            alpaca:pairValue "[neo.core.analogsignal.AnalogSignal(t_start=583.417 s, t_stop=583.917 s, shape=(500, 6), dtype=float32, name=BehaviourTimeSeries, description=AnalogSignal from  nsx2), neo.core.analogsignal.AnalogSignal(t_start=583.4166333333334 s, t_stop=583.9166333333334 s, shape=(15000, 96), dtype=float32, name=NeuralTimeSeriesRaw, description=Continuous raw neuronal recordings sampled at high resolution)]" ],
        [ a alpaca:NameValuePair ;
            alpaca:pairName "spiketrains" ;
            alpaca:pairValue "neo.core.spiketrainlist.SpikeTrainList(t_start=583.4166333333334 s, t_stop=583.9166333333334 s)" ],
        [ a alpaca:NameValuePair ;
            alpaca:pairName "rec_datetime" ;
            alpaca:pairValue "2010-12-10 10:50:10" ],
        [ a alpaca:NameValuePair ;
            alpaca:pairName "file_origin" ;
            alpaca:pairValue "None" ],
        [ a alpaca:NameValuePair ;
            alpaca:pairName "epochs" ;
            alpaca:pairValue "[]" ],
        [ a alpaca:NameValuePair ;
            alpaca:pairName "file_datetime" ;
            alpaca:pairValue "None" ] ;
    alpaca:hashSource "joblib_SHA1" ;
    prov:hadMember <urn:fz-juelich.de:alpaca:object:Python:builtins.list:b03907333b7122d9c6a04e442f546e6d438ee4af> ;
    prov:wasAttributedTo <urn:fz-juelich.de:alpaca:script:Python:psd_by_trial_type.py:0eedeb8648a461ffc83d28d628c65800b233c6d9330978f78bc5ee188074d746#af6ada7a-b9bc-40d0-a31f-e985360e1655> ;
    prov:wasDerivedFrom <urn:fz-juelich.de:alpaca:object:Python:neo.core.epoch.Epoch:053007ed434c0d81903aed7adb8134eea8da381b>,
        <urn:fz-juelich.de:alpaca:object:Python:neo.core.segment.Segment:a0a51c2dfdec5800a5e45e473ce5d221e5281307> ;
    prov:wasGeneratedBy <urn:fz-juelich.de:alpaca:function_execution:Python:0eedeb8648a461ffc83d28d628c65800b233c6d9330978f78bc5ee188074d746:af6ada7a-b9bc-40d0-a31f-e985360e1655:neo.utils.misc.cut_segment_by_epoch#b418b702-6af1-4d48-8f8d-6ebeb039c98f> .

<urn:fz-juelich.de:alpaca:object:Python:neo.core.segment.Segment:45fd42272f7eca6ab744edd1c1619157cbf59704> a alpaca:DataObjectEntity ;
    alpaca:hasAnnotation [ a alpaca:NameValuePair ;
            alpaca:pairName "trial_event_labels" ;
            alpaca:pairValue "CUE-OFF" ],
        [ a alpaca:NameValuePair ;
            alpaca:pairName "trial_timestamp_id" ;
            alpaca:pairValue "18234992" ],
        [ a alpaca:NameValuePair ;
            alpaca:pairName "performance_in_trial" ;
            alpaca:pairValue "255" ],
        [ a alpaca:NameValuePair ;
            alpaca:pairName "performance_in_trial_str" ;
            alpaca:pairValue "correct_trial" ],
        [ a alpaca:NameValuePair ;
            alpaca:pairName "id" ;
            alpaca:pairValue "" ],
        [ a alpaca:NameValuePair ;
            alpaca:pairName "trial_reject_LFC" ;
            alpaca:pairValue "False" ],
        [ a alpaca:NameValuePair ;
            alpaca:pairName "condition" ;
            alpaca:pairValue "1" ],
        [ a alpaca:NameValuePair ;
            alpaca:pairName "trial_id" ;
            alpaca:pairValue "178" ],
        [ a alpaca:NameValuePair ;
            alpaca:pairName "trial_reject_HFC" ;
            alpaca:pairValue "False" ],
        [ a alpaca:NameValuePair ;
            alpaca:pairName "trial_reject_IFC" ;
            alpaca:pairValue "True" ],
        [ a alpaca:NameValuePair ;
            alpaca:pairName "belongs_to_trialtype" ;
            alpaca:pairValue "PGLF" ] ;
    alpaca:hasAttribute [ a alpaca:NameValuePair ;
            alpaca:pairName "events" ;
            alpaca:pairValue "[neo.core.event.Event(shape=(1,), dtype=float64, name=DigitalTrialEvents, description=Trial events of the digital input port), neo.core.event.Event(shape=(1,), dtype=float64, name=TrialEvents, description=All trial events (digital and analog))]" ],
        [ a alpaca:NameValuePair ;
            alpaca:pairName "file_datetime" ;
            alpaca:pairValue "None" ],
        [ a alpaca:NameValuePair ;
            alpaca:pairName "rec_datetime" ;
            alpaca:pairValue "2010-12-10 10:50:10" ],
        [ a alpaca:NameValuePair ;
            alpaca:pairName "file_origin" ;
            alpaca:pairValue "None" ],
        [ a alpaca:NameValuePair ;
            alpaca:pairName "irregularlysampledsignals" ;
            alpaca:pairValue "[]" ],
        [ a alpaca:NameValuePair ;
            alpaca:pairName "name" ;
            alpaca:pairValue "Segment 0" ],
        [ a alpaca:NameValuePair ;
            alpaca:pairName "analogsignals" ;
            alpaca:pairValue "[neo.core.analogsignal.AnalogSignal(t_start=608.939 s, t_stop=609.439 s, shape=(500, 6), dtype=float32, name=BehaviourTimeSeries, description=AnalogSignal from  nsx2), neo.core.analogsignal.AnalogSignal(t_start=608.9388666666667 s, t_stop=609.4388666666667 s, shape=(15000, 96), dtype=float32, name=NeuralTimeSeriesRaw, description=Continuous raw neuronal recordings sampled at high resolution)]" ],
        [ a alpaca:NameValuePair ;
            alpaca:pairName "description" ;
            alpaca:pairValue "Segment containing data from t_start to t_stop" ],
        [ a alpaca:NameValuePair ;
            alpaca:pairName "spiketrains" ;
            alpaca:pairValue "neo.core.spiketrainlist.SpikeTrainList(t_start=608.9388666666666 s, t_stop=609.4388666666666 s)" ],
        [ a alpaca:NameValuePair ;
            alpaca:pairName "t_start" ;
            alpaca:pairValue "608.9388666666666 s" ],
        [ a alpaca:NameValuePair ;
            alpaca:pairName "block" ;
            alpaca:pairValue "builtins.NoneType()" ],
        [ a alpaca:NameValuePair ;
            alpaca:pairName "t_stop" ;
            alpaca:pairValue "609.439 s" ],
        [ a alpaca:NameValuePair ;
            alpaca:pairName "imagesequences" ;
            alpaca:pairValue "[]" ],
        [ a alpaca:NameValuePair ;
            alpaca:pairName "epochs" ;
            alpaca:pairValue "[]" ],
        [ a alpaca:NameValuePair ;
            alpaca:pairName "index" ;
            alpaca:pairValue "None" ] ;
    alpaca:hashSource "joblib_SHA1" ;
    prov:hadMember <urn:fz-juelich.de:alpaca:object:Python:builtins.list:c0aac0a9015811f7e2a1316a2003377ed115ba5b> ;
    prov:wasAttributedTo <urn:fz-juelich.de:alpaca:script:Python:psd_by_trial_type.py:0eedeb8648a461ffc83d28d628c65800b233c6d9330978f78bc5ee188074d746#af6ada7a-b9bc-40d0-a31f-e985360e1655> ;
    prov:wasDerivedFrom <urn:fz-juelich.de:alpaca:object:Python:neo.core.epoch.Epoch:3a8f00aa292a39817dd45cdc819db14eeb9acfa6>,
        <urn:fz-juelich.de:alpaca:object:Python:neo.core.segment.Segment:a0a51c2dfdec5800a5e45e473ce5d221e5281307> ;
    prov:wasGeneratedBy <urn:fz-juelich.de:alpaca:function_execution:Python:0eedeb8648a461ffc83d28d628c65800b233c6d9330978f78bc5ee188074d746:af6ada7a-b9bc-40d0-a31f-e985360e1655:neo.utils.misc.cut_segment_by_epoch#2880d5d3-e2d1-4fc6-a15d-90cb776fc669> .

<urn:fz-juelich.de:alpaca:object:Python:neo.core.segment.Segment:486f16764822cf2cebcfd2cb3297d6e815489b4a> a alpaca:DataObjectEntity ;
    alpaca:hasAnnotation [ a alpaca:NameValuePair ;
            alpaca:pairName "trial_timestamp_id" ;
            alpaca:pairValue "6376489" ],
        [ a alpaca:NameValuePair ;
            alpaca:pairName "performance_in_trial_str" ;
            alpaca:pairValue "correct_trial" ],
        [ a alpaca:NameValuePair ;
            alpaca:pairName "condition" ;
            alpaca:pairValue "1" ],
        [ a alpaca:NameValuePair ;
            alpaca:pairName "id" ;
            alpaca:pairValue "" ],
        [ a alpaca:NameValuePair ;
            alpaca:pairName "performance_in_trial" ;
            alpaca:pairValue "255" ],
        [ a alpaca:NameValuePair ;
            alpaca:pairName "trial_reject_IFC" ;
            alpaca:pairValue "False" ],
        [ a alpaca:NameValuePair ;
            alpaca:pairName "trial_reject_HFC" ;
            alpaca:pairValue "False" ],
        [ a alpaca:NameValuePair ;
            alpaca:pairName "trial_id" ;
            alpaca:pairValue "61" ],
        [ a alpaca:NameValuePair ;
            alpaca:pairName "trial_reject_LFC" ;
            alpaca:pairValue "False" ],
        [ a alpaca:NameValuePair ;
            alpaca:pairName "trial_event_labels" ;
            alpaca:pairValue "CUE-OFF" ],
        [ a alpaca:NameValuePair ;
            alpaca:pairName "belongs_to_trialtype" ;
            alpaca:pairValue "PGHF" ] ;
    alpaca:hasAttribute [ a alpaca:NameValuePair ;
            alpaca:pairName "file_datetime" ;
            alpaca:pairValue "None" ],
        [ a alpaca:NameValuePair ;
            alpaca:pairName "irregularlysampledsignals" ;
            alpaca:pairValue "[]" ],
        [ a alpaca:NameValuePair ;
            alpaca:pairName "file_origin" ;
            alpaca:pairValue "None" ],
        [ a alpaca:NameValuePair ;
            alpaca:pairName "events" ;
            alpaca:pairValue "[neo.core.event.Event(shape=(1,), dtype=float64, name=DigitalTrialEvents, description=Trial events of the digital input port), neo.core.event.Event(shape=(1,), dtype=float64, name=TrialEvents, description=All trial events (digital and analog))]" ],
        [ a alpaca:NameValuePair ;
            alpaca:pairName "rec_datetime" ;
            alpaca:pairValue "2010-12-10 10:50:10" ],
        [ a alpaca:NameValuePair ;
            alpaca:pairName "name" ;
            alpaca:pairValue "Segment 0" ],
        [ a alpaca:NameValuePair ;
            alpaca:pairName "epochs" ;
            alpaca:pairValue "[]" ],
        [ a alpaca:NameValuePair ;
            alpaca:pairName "analogsignals" ;
            alpaca:pairValue "[neo.core.analogsignal.AnalogSignal(t_start=213.657 s, t_stop=214.157 s, shape=(500, 6), dtype=float32, name=BehaviourTimeSeries, description=AnalogSignal from  nsx2), neo.core.analogsignal.AnalogSignal(t_start=213.6569 s, t_stop=214.1569 s, shape=(15000, 96), dtype=float32, name=NeuralTimeSeriesRaw, description=Continuous raw neuronal recordings sampled at high resolution)]" ],
        [ a alpaca:NameValuePair ;
            alpaca:pairName "description" ;
            alpaca:pairValue "Segment containing data from t_start to t_stop" ],
        [ a alpaca:NameValuePair ;
            alpaca:pairName "t_start" ;
            alpaca:pairValue "213.6569 s" ],
        [ a alpaca:NameValuePair ;
            alpaca:pairName "spiketrains" ;
            alpaca:pairValue "neo.core.spiketrainlist.SpikeTrainList(t_start=213.6569 s, t_stop=214.1569 s)" ],
        [ a alpaca:NameValuePair ;
            alpaca:pairName "block" ;
            alpaca:pairValue "builtins.NoneType()" ],
        [ a alpaca:NameValuePair ;
            alpaca:pairName "t_stop" ;
            alpaca:pairValue "214.157 s" ],
        [ a alpaca:NameValuePair ;
            alpaca:pairName "index" ;
            alpaca:pairValue "None" ],
        [ a alpaca:NameValuePair ;
            alpaca:pairName "imagesequences" ;
            alpaca:pairValue "[]" ] ;
    alpaca:hashSource "joblib_SHA1" ;
    prov:hadMember <urn:fz-juelich.de:alpaca:object:Python:builtins.list:e85ed346a11d697e76367fc9a3fd6bbb327eabef> ;
    prov:wasAttributedTo <urn:fz-juelich.de:alpaca:script:Python:psd_by_trial_type.py:0eedeb8648a461ffc83d28d628c65800b233c6d9330978f78bc5ee188074d746#af6ada7a-b9bc-40d0-a31f-e985360e1655> ;
    prov:wasDerivedFrom <urn:fz-juelich.de:alpaca:object:Python:neo.core.epoch.Epoch:8c03a7f40030531ee8e88d4964728c4f42eaeb79>,
        <urn:fz-juelich.de:alpaca:object:Python:neo.core.segment.Segment:a0a51c2dfdec5800a5e45e473ce5d221e5281307> ;
    prov:wasGeneratedBy <urn:fz-juelich.de:alpaca:function_execution:Python:0eedeb8648a461ffc83d28d628c65800b233c6d9330978f78bc5ee188074d746:af6ada7a-b9bc-40d0-a31f-e985360e1655:neo.utils.misc.cut_segment_by_epoch#0e8a4e9e-c95b-4b70-b4a2-0b4ab3f52337> .

<urn:fz-juelich.de:alpaca:object:Python:neo.core.segment.Segment:49ce013bb4e5cf4c3f42b45d789b8035886de58e> a alpaca:DataObjectEntity ;
    alpaca:hasAnnotation [ a alpaca:NameValuePair ;
            alpaca:pairName "trial_reject_IFC" ;
            alpaca:pairValue "True" ],
        [ a alpaca:NameValuePair ;
            alpaca:pairName "id" ;
            alpaca:pairValue "" ],
        [ a alpaca:NameValuePair ;
            alpaca:pairName "trial_event_labels" ;
            alpaca:pairValue "CUE-OFF" ],
        [ a alpaca:NameValuePair ;
            alpaca:pairName "trial_timestamp_id" ;
            alpaca:pairValue "4670868" ],
        [ a alpaca:NameValuePair ;
            alpaca:pairName "performance_in_trial_str" ;
            alpaca:pairValue "correct_trial" ],
        [ a alpaca:NameValuePair ;
            alpaca:pairName "trial_reject_HFC" ;
            alpaca:pairValue "False" ],
        [ a alpaca:NameValuePair ;
            alpaca:pairName "trial_id" ;
            alpaca:pairValue "45" ],
        [ a alpaca:NameValuePair ;
            alpaca:pairName "condition" ;
            alpaca:pairValue "1" ],
        [ a alpaca:NameValuePair ;
            alpaca:pairName "performance_in_trial" ;
            alpaca:pairValue "255" ],
        [ a alpaca:NameValuePair ;
            alpaca:pairName "trial_reject_LFC" ;
            alpaca:pairValue "False" ],
        [ a alpaca:NameValuePair ;
            alpaca:pairName "belongs_to_trialtype" ;
            alpaca:pairValue "SGLF" ] ;
    alpaca:hasAttribute [ a alpaca:NameValuePair ;
            alpaca:pairName "index" ;
            alpaca:pairValue "None" ],
        [ a alpaca:NameValuePair ;
            alpaca:pairName "block" ;
            alpaca:pairValue "builtins.NoneType()" ],
        [ a alpaca:NameValuePair ;
            alpaca:pairName "file_origin" ;
            alpaca:pairValue "None" ],
        [ a alpaca:NameValuePair ;
            alpaca:pairName "rec_datetime" ;
            alpaca:pairValue "2010-12-10 10:50:10" ],
        [ a alpaca:NameValuePair ;
            alpaca:pairName "epochs" ;
            alpaca:pairValue "[]" ],
        [ a alpaca:NameValuePair ;
            alpaca:pairName "imagesequences" ;
            alpaca:pairValue "[]" ],
        [ a alpaca:NameValuePair ;
            alpaca:pairName "t_start" ;
            alpaca:pairValue "156.802 s" ],
        [ a alpaca:NameValuePair ;
            alpaca:pairName "events" ;
            alpaca:pairValue "[neo.core.event.Event(shape=(1,), dtype=float64, name=DigitalTrialEvents, description=Trial events of the digital input port), neo.core.event.Event(shape=(1,), dtype=float64, name=TrialEvents, description=All trial events (digital and analog))]" ],
        [ a alpaca:NameValuePair ;
            alpaca:pairName "t_stop" ;
            alpaca:pairValue "157.30200000000002 s" ],
        [ a alpaca:NameValuePair ;
            alpaca:pairName "description" ;
            alpaca:pairValue "Segment containing data from t_start to t_stop" ],
        [ a alpaca:NameValuePair ;
            alpaca:pairName "file_datetime" ;
            alpaca:pairValue "None" ],
        [ a alpaca:NameValuePair ;
            alpaca:pairName "name" ;
            alpaca:pairValue "Segment 0" ],
        [ a alpaca:NameValuePair ;
            alpaca:pairName "spiketrains" ;
            alpaca:pairValue "neo.core.spiketrainlist.SpikeTrainList(t_start=156.802 s, t_stop=157.302 s)" ],
        [ a alpaca:NameValuePair ;
            alpaca:pairName "analogsignals" ;
            alpaca:pairValue "[neo.core.analogsignal.AnalogSignal(t_start=156.802 s, t_stop=157.302 s, shape=(500, 6), dtype=float32, name=BehaviourTimeSeries, description=AnalogSignal from  nsx2), neo.core.analogsignal.AnalogSignal(t_start=156.80200000000002 s, t_stop=157.30200000000002 s, shape=(15000, 96), dtype=float32, name=NeuralTimeSeriesRaw, description=Continuous raw neuronal recordings sampled at high resolution)]" ],
        [ a alpaca:NameValuePair ;
            alpaca:pairName "irregularlysampledsignals" ;
            alpaca:pairValue "[]" ] ;
    alpaca:hashSource "joblib_SHA1" ;
    prov:hadMember <urn:fz-juelich.de:alpaca:object:Python:builtins.list:c7e2ee80b17651507b1cef41e7f2295a5523f55d> ;
    prov:wasAttributedTo <urn:fz-juelich.de:alpaca:script:Python:psd_by_trial_type.py:0eedeb8648a461ffc83d28d628c65800b233c6d9330978f78bc5ee188074d746#af6ada7a-b9bc-40d0-a31f-e985360e1655> ;
    prov:wasDerivedFrom <urn:fz-juelich.de:alpaca:object:Python:neo.core.epoch.Epoch:053007ed434c0d81903aed7adb8134eea8da381b>,
        <urn:fz-juelich.de:alpaca:object:Python:neo.core.segment.Segment:a0a51c2dfdec5800a5e45e473ce5d221e5281307> ;
    prov:wasGeneratedBy <urn:fz-juelich.de:alpaca:function_execution:Python:0eedeb8648a461ffc83d28d628c65800b233c6d9330978f78bc5ee188074d746:af6ada7a-b9bc-40d0-a31f-e985360e1655:neo.utils.misc.cut_segment_by_epoch#b418b702-6af1-4d48-8f8d-6ebeb039c98f> .

<urn:fz-juelich.de:alpaca:object:Python:neo.core.segment.Segment:4ff925bb262d6689bd6c7f7dd2885cc1a6f8db5a> a alpaca:DataObjectEntity ;
    alpaca:hasAnnotation [ a alpaca:NameValuePair ;
            alpaca:pairName "id" ;
            alpaca:pairValue "" ],
        [ a alpaca:NameValuePair ;
            alpaca:pairName "condition" ;
            alpaca:pairValue "1" ],
        [ a alpaca:NameValuePair ;
            alpaca:pairName "belongs_to_trialtype" ;
            alpaca:pairValue "SGLF" ],
        [ a alpaca:NameValuePair ;
            alpaca:pairName "trial_event_labels" ;
            alpaca:pairValue "CUE-OFF" ],
        [ a alpaca:NameValuePair ;
            alpaca:pairName "trial_reject_HFC" ;
            alpaca:pairValue "False" ],
        [ a alpaca:NameValuePair ;
            alpaca:pairName "trial_id" ;
            alpaca:pairValue "5" ],
        [ a alpaca:NameValuePair ;
            alpaca:pairName "trial_timestamp_id" ;
            alpaca:pairValue "467769" ],
        [ a alpaca:NameValuePair ;
            alpaca:pairName "performance_in_trial" ;
            alpaca:pairValue "255" ],
        [ a alpaca:NameValuePair ;
            alpaca:pairName "trial_reject_IFC" ;
            alpaca:pairValue "False" ],
        [ a alpaca:NameValuePair ;
            alpaca:pairName "trial_reject_LFC" ;
            alpaca:pairValue "False" ],
        [ a alpaca:NameValuePair ;
            alpaca:pairName "performance_in_trial_str" ;
            alpaca:pairValue "correct_trial" ] ;
    alpaca:hasAttribute [ a alpaca:NameValuePair ;
            alpaca:pairName "irregularlysampledsignals" ;
            alpaca:pairValue "[]" ],
        [ a alpaca:NameValuePair ;
            alpaca:pairName "file_datetime" ;
            alpaca:pairValue "None" ],
        [ a alpaca:NameValuePair ;
            alpaca:pairName "block" ;
            alpaca:pairValue "builtins.NoneType()" ],
        [ a alpaca:NameValuePair ;
            alpaca:pairName "imagesequences" ;
            alpaca:pairValue "[]" ],
        [ a alpaca:NameValuePair ;
            alpaca:pairName "t_stop" ;
            alpaca:pairValue "17.199333333333335 s" ],
        [ a alpaca:NameValuePair ;
            alpaca:pairName "description" ;
            alpaca:pairValue "Segment containing data from t_start to t_stop" ],
        [ a alpaca:NameValuePair ;
            alpaca:pairName "index" ;
            alpaca:pairValue "None" ],
        [ a alpaca:NameValuePair ;
            alpaca:pairName "name" ;
            alpaca:pairValue "Segment 0" ],
        [ a alpaca:NameValuePair ;
            alpaca:pairName "events" ;
            alpaca:pairValue "[neo.core.event.Event(shape=(1,), dtype=float64, name=DigitalTrialEvents, description=Trial events of the digital input port), neo.core.event.Event(shape=(1,), dtype=float64, name=TrialEvents, description=All trial events (digital and analog))]" ],
        [ a alpaca:NameValuePair ;
            alpaca:pairName "analogsignals" ;
            alpaca:pairValue "[neo.core.analogsignal.AnalogSignal(t_start=16.699 s, t_stop=17.199 s, shape=(500, 6), dtype=float32, name=BehaviourTimeSeries, description=AnalogSignal from  nsx2), neo.core.analogsignal.AnalogSignal(t_start=16.699333333333335 s, t_stop=17.199333333333335 s, shape=(15000, 96), dtype=float32, name=NeuralTimeSeriesRaw, description=Continuous raw neuronal recordings sampled at high resolution)]" ],
        [ a alpaca:NameValuePair ;
            alpaca:pairName "t_start" ;
            alpaca:pairValue "16.699 s" ],
        [ a alpaca:NameValuePair ;
            alpaca:pairName "epochs" ;
            alpaca:pairValue "[]" ],
        [ a alpaca:NameValuePair ;
            alpaca:pairName "rec_datetime" ;
            alpaca:pairValue "2010-12-10 10:50:10" ],
        [ a alpaca:NameValuePair ;
            alpaca:pairName "file_origin" ;
            alpaca:pairValue "None" ],
        [ a alpaca:NameValuePair ;
            alpaca:pairName "spiketrains" ;
            alpaca:pairValue "neo.core.spiketrainlist.SpikeTrainList(t_start=16.699333333333332 s, t_stop=17.199333333333332 s)" ] ;
    alpaca:hashSource "joblib_SHA1" ;
    prov:hadMember <urn:fz-juelich.de:alpaca:object:Python:builtins.list:8c5acb1544c027874b2e905c205baaf4bcf223ac> ;
    prov:wasAttributedTo <urn:fz-juelich.de:alpaca:script:Python:psd_by_trial_type.py:0eedeb8648a461ffc83d28d628c65800b233c6d9330978f78bc5ee188074d746#af6ada7a-b9bc-40d0-a31f-e985360e1655> ;
    prov:wasDerivedFrom <urn:fz-juelich.de:alpaca:object:Python:neo.core.epoch.Epoch:053007ed434c0d81903aed7adb8134eea8da381b>,
        <urn:fz-juelich.de:alpaca:object:Python:neo.core.segment.Segment:a0a51c2dfdec5800a5e45e473ce5d221e5281307> ;
    prov:wasGeneratedBy <urn:fz-juelich.de:alpaca:function_execution:Python:0eedeb8648a461ffc83d28d628c65800b233c6d9330978f78bc5ee188074d746:af6ada7a-b9bc-40d0-a31f-e985360e1655:neo.utils.misc.cut_segment_by_epoch#b418b702-6af1-4d48-8f8d-6ebeb039c98f> .

<urn:fz-juelich.de:alpaca:object:Python:neo.core.segment.Segment:5136fe14b11de37b19e9d264ea51f83aa6b4a873> a alpaca:DataObjectEntity ;
    alpaca:hasAnnotation [ a alpaca:NameValuePair ;
            alpaca:pairName "trial_timestamp_id" ;
            alpaca:pairValue "8390564" ],
        [ a alpaca:NameValuePair ;
            alpaca:pairName "trial_reject_HFC" ;
            alpaca:pairValue "False" ],
        [ a alpaca:NameValuePair ;
            alpaca:pairName "trial_reject_LFC" ;
            alpaca:pairValue "False" ],
        [ a alpaca:NameValuePair ;
            alpaca:pairName "condition" ;
            alpaca:pairValue "1" ],
        [ a alpaca:NameValuePair ;
            alpaca:pairName "id" ;
            alpaca:pairValue "" ],
        [ a alpaca:NameValuePair ;
            alpaca:pairName "trial_event_labels" ;
            alpaca:pairValue "CUE-OFF" ],
        [ a alpaca:NameValuePair ;
            alpaca:pairName "trial_id" ;
            alpaca:pairValue "81" ],
        [ a alpaca:NameValuePair ;
            alpaca:pairName "performance_in_trial" ;
            alpaca:pairValue "255" ],
        [ a alpaca:NameValuePair ;
            alpaca:pairName "performance_in_trial_str" ;
            alpaca:pairValue "correct_trial" ],
        [ a alpaca:NameValuePair ;
            alpaca:pairName "belongs_to_trialtype" ;
            alpaca:pairValue "PGLF" ],
        [ a alpaca:NameValuePair ;
            alpaca:pairName "trial_reject_IFC" ;
            alpaca:pairValue "False" ] ;
    alpaca:hasAttribute [ a alpaca:NameValuePair ;
            alpaca:pairName "spiketrains" ;
            alpaca:pairValue "neo.core.spiketrainlist.SpikeTrainList(t_start=280.7921666666667 s, t_stop=281.2921666666667 s)" ],
        [ a alpaca:NameValuePair ;
            alpaca:pairName "name" ;
            alpaca:pairValue "Segment 0" ],
        [ a alpaca:NameValuePair ;
            alpaca:pairName "t_start" ;
            alpaca:pairValue "280.79200000000003 s" ],
        [ a alpaca:NameValuePair ;
            alpaca:pairName "events" ;
            alpaca:pairValue "[neo.core.event.Event(shape=(1,), dtype=float64, name=DigitalTrialEvents, description=Trial events of the digital input port), neo.core.event.Event(shape=(1,), dtype=float64, name=TrialEvents, description=All trial events (digital and analog))]" ],
        [ a alpaca:NameValuePair ;
            alpaca:pairName "imagesequences" ;
            alpaca:pairValue "[]" ],
        [ a alpaca:NameValuePair ;
            alpaca:pairName "file_datetime" ;
            alpaca:pairValue "None" ],
        [ a alpaca:NameValuePair ;
            alpaca:pairName "irregularlysampledsignals" ;
            alpaca:pairValue "[]" ],
        [ a alpaca:NameValuePair ;
            alpaca:pairName "block" ;
            alpaca:pairValue "builtins.NoneType()" ],
        [ a alpaca:NameValuePair ;
            alpaca:pairName "t_stop" ;
            alpaca:pairValue "281.2921666666667 s" ],
        [ a alpaca:NameValuePair ;
            alpaca:pairName "description" ;
            alpaca:pairValue "Segment containing data from t_start to t_stop" ],
        [ a alpaca:NameValuePair ;
            alpaca:pairName "epochs" ;
            alpaca:pairValue "[]" ],
        [ a alpaca:NameValuePair ;
            alpaca:pairName "file_origin" ;
            alpaca:pairValue "None" ],
        [ a alpaca:NameValuePair ;
            alpaca:pairName "rec_datetime" ;
            alpaca:pairValue "2010-12-10 10:50:10" ],
        [ a alpaca:NameValuePair ;
            alpaca:pairName "analogsignals" ;
            alpaca:pairValue "[neo.core.analogsignal.AnalogSignal(t_start=280.79200000000003 s, t_stop=281.29200000000003 s, shape=(500, 6), dtype=float32, name=BehaviourTimeSeries, description=AnalogSignal from  nsx2), neo.core.analogsignal.AnalogSignal(t_start=280.7921666666667 s, t_stop=281.2921666666667 s, shape=(15000, 96), dtype=float32, name=NeuralTimeSeriesRaw, description=Continuous raw neuronal recordings sampled at high resolution)]" ],
        [ a alpaca:NameValuePair ;
            alpaca:pairName "index" ;
            alpaca:pairValue "None" ] ;
    alpaca:hashSource "joblib_SHA1" ;
    prov:hadMember <urn:fz-juelich.de:alpaca:object:Python:builtins.list:0b059f7a8881587e63bc8a700d52d930e57d32ab> ;
    prov:wasAttributedTo <urn:fz-juelich.de:alpaca:script:Python:psd_by_trial_type.py:0eedeb8648a461ffc83d28d628c65800b233c6d9330978f78bc5ee188074d746#af6ada7a-b9bc-40d0-a31f-e985360e1655> ;
    prov:wasDerivedFrom <urn:fz-juelich.de:alpaca:object:Python:neo.core.epoch.Epoch:3a8f00aa292a39817dd45cdc819db14eeb9acfa6>,
        <urn:fz-juelich.de:alpaca:object:Python:neo.core.segment.Segment:a0a51c2dfdec5800a5e45e473ce5d221e5281307> ;
    prov:wasGeneratedBy <urn:fz-juelich.de:alpaca:function_execution:Python:0eedeb8648a461ffc83d28d628c65800b233c6d9330978f78bc5ee188074d746:af6ada7a-b9bc-40d0-a31f-e985360e1655:neo.utils.misc.cut_segment_by_epoch#2880d5d3-e2d1-4fc6-a15d-90cb776fc669> .

<urn:fz-juelich.de:alpaca:object:Python:neo.core.segment.Segment:5197048bb22806bb760ef18132fb30705cc6ada6> a alpaca:DataObjectEntity ;
    alpaca:hasAnnotation [ a alpaca:NameValuePair ;
            alpaca:pairName "trial_event_labels" ;
            alpaca:pairValue "CUE-OFF" ],
        [ a alpaca:NameValuePair ;
            alpaca:pairName "condition" ;
            alpaca:pairValue "1" ],
        [ a alpaca:NameValuePair ;
            alpaca:pairName "trial_id" ;
            alpaca:pairValue "125" ],
        [ a alpaca:NameValuePair ;
            alpaca:pairName "trial_reject_IFC" ;
            alpaca:pairValue "False" ],
        [ a alpaca:NameValuePair ;
            alpaca:pairName "trial_timestamp_id" ;
            alpaca:pairValue "12739371" ],
        [ a alpaca:NameValuePair ;
            alpaca:pairName "performance_in_trial" ;
            alpaca:pairValue "255" ],
        [ a alpaca:NameValuePair ;
            alpaca:pairName "id" ;
            alpaca:pairValue "" ],
        [ a alpaca:NameValuePair ;
            alpaca:pairName "belongs_to_trialtype" ;
            alpaca:pairValue "PGHF" ],
        [ a alpaca:NameValuePair ;
            alpaca:pairName "trial_reject_LFC" ;
            alpaca:pairValue "False" ],
        [ a alpaca:NameValuePair ;
            alpaca:pairName "performance_in_trial_str" ;
            alpaca:pairValue "correct_trial" ],
        [ a alpaca:NameValuePair ;
            alpaca:pairName "trial_reject_HFC" ;
            alpaca:pairValue "False" ] ;
    alpaca:hasAttribute [ a alpaca:NameValuePair ;
            alpaca:pairName "analogsignals" ;
            alpaca:pairValue "[neo.core.analogsignal.AnalogSignal(t_start=425.761 s, t_stop=426.261 s, shape=(500, 6), dtype=float32, name=BehaviourTimeSeries, description=AnalogSignal from  nsx2), neo.core.analogsignal.AnalogSignal(t_start=425.7607666666667 s, t_stop=426.2607666666667 s, shape=(15000, 96), dtype=float32, name=NeuralTimeSeriesRaw, description=Continuous raw neuronal recordings sampled at high resolution)]" ],
        [ a alpaca:NameValuePair ;
            alpaca:pairName "file_datetime" ;
            alpaca:pairValue "None" ],
        [ a alpaca:NameValuePair ;
            alpaca:pairName "spiketrains" ;
            alpaca:pairValue "neo.core.spiketrainlist.SpikeTrainList(t_start=425.76076666666665 s, t_stop=426.26076666666665 s)" ],
        [ a alpaca:NameValuePair ;
            alpaca:pairName "irregularlysampledsignals" ;
            alpaca:pairValue "[]" ],
        [ a alpaca:NameValuePair ;
            alpaca:pairName "imagesequences" ;
            alpaca:pairValue "[]" ],
        [ a alpaca:NameValuePair ;
            alpaca:pairName "epochs" ;
            alpaca:pairValue "[]" ],
        [ a alpaca:NameValuePair ;
            alpaca:pairName "events" ;
            alpaca:pairValue "[neo.core.event.Event(shape=(1,), dtype=float64, name=DigitalTrialEvents, description=Trial events of the digital input port), neo.core.event.Event(shape=(1,), dtype=float64, name=TrialEvents, description=All trial events (digital and analog))]" ],
        [ a alpaca:NameValuePair ;
            alpaca:pairName "file_origin" ;
            alpaca:pairValue "None" ],
        [ a alpaca:NameValuePair ;
            alpaca:pairName "name" ;
            alpaca:pairValue "Segment 0" ],
        [ a alpaca:NameValuePair ;
            alpaca:pairName "index" ;
            alpaca:pairValue "None" ],
        [ a alpaca:NameValuePair ;
            alpaca:pairName "description" ;
            alpaca:pairValue "Segment containing data from t_start to t_stop" ],
        [ a alpaca:NameValuePair ;
            alpaca:pairName "block" ;
            alpaca:pairValue "builtins.NoneType()" ],
        [ a alpaca:NameValuePair ;
            alpaca:pairName "t_start" ;
            alpaca:pairValue "425.76076666666665 s" ],
        [ a alpaca:NameValuePair ;
            alpaca:pairName "t_stop" ;
            alpaca:pairValue "426.261 s" ],
        [ a alpaca:NameValuePair ;
            alpaca:pairName "rec_datetime" ;
            alpaca:pairValue "2010-12-10 10:50:10" ] ;
    alpaca:hashSource "joblib_SHA1" ;
    prov:hadMember <urn:fz-juelich.de:alpaca:object:Python:builtins.list:94bf5aa5827295571422f75408e27f4d30709f95> ;
    prov:wasAttributedTo <urn:fz-juelich.de:alpaca:script:Python:psd_by_trial_type.py:0eedeb8648a461ffc83d28d628c65800b233c6d9330978f78bc5ee188074d746#af6ada7a-b9bc-40d0-a31f-e985360e1655> ;
    prov:wasDerivedFrom <urn:fz-juelich.de:alpaca:object:Python:neo.core.epoch.Epoch:8c03a7f40030531ee8e88d4964728c4f42eaeb79>,
        <urn:fz-juelich.de:alpaca:object:Python:neo.core.segment.Segment:a0a51c2dfdec5800a5e45e473ce5d221e5281307> ;
    prov:wasGeneratedBy <urn:fz-juelich.de:alpaca:function_execution:Python:0eedeb8648a461ffc83d28d628c65800b233c6d9330978f78bc5ee188074d746:af6ada7a-b9bc-40d0-a31f-e985360e1655:neo.utils.misc.cut_segment_by_epoch#0e8a4e9e-c95b-4b70-b4a2-0b4ab3f52337> .

<urn:fz-juelich.de:alpaca:object:Python:neo.core.segment.Segment:53f0e652df28e10d998f106b5c5442a0782762e1> a alpaca:DataObjectEntity ;
    alpaca:hasAnnotation [ a alpaca:NameValuePair ;
            alpaca:pairName "performance_in_trial_str" ;
            alpaca:pairValue "correct_trial" ],
        [ a alpaca:NameValuePair ;
            alpaca:pairName "trial_timestamp_id" ;
            alpaca:pairValue "15819896" ],
        [ a alpaca:NameValuePair ;
            alpaca:pairName "condition" ;
            alpaca:pairValue "1" ],
        [ a alpaca:NameValuePair ;
            alpaca:pairName "performance_in_trial" ;
            alpaca:pairValue "255" ],
        [ a alpaca:NameValuePair ;
            alpaca:pairName "trial_reject_HFC" ;
            alpaca:pairValue "False" ],
        [ a alpaca:NameValuePair ;
            alpaca:pairName "trial_event_labels" ;
            alpaca:pairValue "CUE-OFF" ],
        [ a alpaca:NameValuePair ;
            alpaca:pairName "id" ;
            alpaca:pairValue "" ],
        [ a alpaca:NameValuePair ;
            alpaca:pairName "trial_id" ;
            alpaca:pairValue "156" ],
        [ a alpaca:NameValuePair ;
            alpaca:pairName "belongs_to_trialtype" ;
            alpaca:pairValue "SGLF" ],
        [ a alpaca:NameValuePair ;
            alpaca:pairName "trial_reject_LFC" ;
            alpaca:pairValue "False" ],
        [ a alpaca:NameValuePair ;
            alpaca:pairName "trial_reject_IFC" ;
            alpaca:pairValue "False" ] ;
    alpaca:hasAttribute [ a alpaca:NameValuePair ;
            alpaca:pairName "block" ;
            alpaca:pairValue "builtins.NoneType()" ],
        [ a alpaca:NameValuePair ;
            alpaca:pairName "name" ;
            alpaca:pairValue "Segment 0" ],
        [ a alpaca:NameValuePair ;
            alpaca:pairName "index" ;
            alpaca:pairValue "None" ],
        [ a alpaca:NameValuePair ;
            alpaca:pairName "irregularlysampledsignals" ;
            alpaca:pairValue "[]" ],
        [ a alpaca:NameValuePair ;
            alpaca:pairName "rec_datetime" ;
            alpaca:pairValue "2010-12-10 10:50:10" ],
        [ a alpaca:NameValuePair ;
            alpaca:pairName "file_origin" ;
            alpaca:pairValue "None" ],
        [ a alpaca:NameValuePair ;
            alpaca:pairName "description" ;
            alpaca:pairValue "Segment containing data from t_start to t_stop" ],
        [ a alpaca:NameValuePair ;
            alpaca:pairName "t_start" ;
            alpaca:pairValue "528.436 s" ],
        [ a alpaca:NameValuePair ;
            alpaca:pairName "spiketrains" ;
            alpaca:pairValue "neo.core.spiketrainlist.SpikeTrainList(t_start=528.4360666666666 s, t_stop=528.9360666666666 s)" ],
        [ a alpaca:NameValuePair ;
            alpaca:pairName "imagesequences" ;
            alpaca:pairValue "[]" ],
        [ a alpaca:NameValuePair ;
            alpaca:pairName "file_datetime" ;
            alpaca:pairValue "None" ],
        [ a alpaca:NameValuePair ;
            alpaca:pairName "epochs" ;
            alpaca:pairValue "[]" ],
        [ a alpaca:NameValuePair ;
            alpaca:pairName "events" ;
            alpaca:pairValue "[neo.core.event.Event(shape=(1,), dtype=float64, name=DigitalTrialEvents, description=Trial events of the digital input port), neo.core.event.Event(shape=(1,), dtype=float64, name=TrialEvents, description=All trial events (digital and analog))]" ],
        [ a alpaca:NameValuePair ;
            alpaca:pairName "analogsignals" ;
            alpaca:pairValue "[neo.core.analogsignal.AnalogSignal(t_start=528.436 s, t_stop=528.936 s, shape=(500, 6), dtype=float32, name=BehaviourTimeSeries, description=AnalogSignal from  nsx2), neo.core.analogsignal.AnalogSignal(t_start=528.4360666666666 s, t_stop=528.9360666666666 s, shape=(15000, 96), dtype=float32, name=NeuralTimeSeriesRaw, description=Continuous raw neuronal recordings sampled at high resolution)]" ],
        [ a alpaca:NameValuePair ;
            alpaca:pairName "t_stop" ;
            alpaca:pairValue "528.9360666666666 s" ] ;
    alpaca:hashSource "joblib_SHA1" ;
    prov:hadMember <urn:fz-juelich.de:alpaca:object:Python:builtins.list:8c904712cdde903996e85d29b6598b3a47d68cdc> ;
    prov:wasAttributedTo <urn:fz-juelich.de:alpaca:script:Python:psd_by_trial_type.py:0eedeb8648a461ffc83d28d628c65800b233c6d9330978f78bc5ee188074d746#af6ada7a-b9bc-40d0-a31f-e985360e1655> ;
    prov:wasDerivedFrom <urn:fz-juelich.de:alpaca:object:Python:neo.core.epoch.Epoch:053007ed434c0d81903aed7adb8134eea8da381b>,
        <urn:fz-juelich.de:alpaca:object:Python:neo.core.segment.Segment:a0a51c2dfdec5800a5e45e473ce5d221e5281307> ;
    prov:wasGeneratedBy <urn:fz-juelich.de:alpaca:function_execution:Python:0eedeb8648a461ffc83d28d628c65800b233c6d9330978f78bc5ee188074d746:af6ada7a-b9bc-40d0-a31f-e985360e1655:neo.utils.misc.cut_segment_by_epoch#b418b702-6af1-4d48-8f8d-6ebeb039c98f> .

<urn:fz-juelich.de:alpaca:object:Python:neo.core.segment.Segment:5702ce280a5b701ba6a1f1d01a29cf025df3a0ca> a alpaca:DataObjectEntity ;
    alpaca:hasAnnotation [ a alpaca:NameValuePair ;
            alpaca:pairName "id" ;
            alpaca:pairValue "" ],
        [ a alpaca:NameValuePair ;
            alpaca:pairName "performance_in_trial_str" ;
            alpaca:pairValue "correct_trial" ],
        [ a alpaca:NameValuePair ;
            alpaca:pairName "trial_reject_HFC" ;
            alpaca:pairValue "False" ],
        [ a alpaca:NameValuePair ;
            alpaca:pairName "trial_timestamp_id" ;
            alpaca:pairValue "19465781" ],
        [ a alpaca:NameValuePair ;
            alpaca:pairName "trial_event_labels" ;
            alpaca:pairValue "CUE-OFF" ],
        [ a alpaca:NameValuePair ;
            alpaca:pairName "condition" ;
            alpaca:pairValue "1" ],
        [ a alpaca:NameValuePair ;
            alpaca:pairName "belongs_to_trialtype" ;
            alpaca:pairValue "SGHF" ],
        [ a alpaca:NameValuePair ;
            alpaca:pairName "performance_in_trial" ;
            alpaca:pairValue "255" ],
        [ a alpaca:NameValuePair ;
            alpaca:pairName "trial_reject_LFC" ;
            alpaca:pairValue "False" ],
        [ a alpaca:NameValuePair ;
            alpaca:pairName "trial_id" ;
            alpaca:pairValue "189" ],
        [ a alpaca:NameValuePair ;
            alpaca:pairName "trial_reject_IFC" ;
            alpaca:pairValue "False" ] ;
    alpaca:hasAttribute [ a alpaca:NameValuePair ;
            alpaca:pairName "block" ;
            alpaca:pairValue "builtins.NoneType()" ],
        [ a alpaca:NameValuePair ;
            alpaca:pairName "rec_datetime" ;
            alpaca:pairValue "2010-12-10 10:50:10" ],
        [ a alpaca:NameValuePair ;
            alpaca:pairName "irregularlysampledsignals" ;
            alpaca:pairValue "[]" ],
        [ a alpaca:NameValuePair ;
            alpaca:pairName "spiketrains" ;
            alpaca:pairValue "neo.core.spiketrainlist.SpikeTrainList(t_start=649.9653333333333 s, t_stop=650.4653333333333 s)" ],
        [ a alpaca:NameValuePair ;
            alpaca:pairName "events" ;
            alpaca:pairValue "[neo.core.event.Event(shape=(1,), dtype=float64, name=DigitalTrialEvents, description=Trial events of the digital input port), neo.core.event.Event(shape=(1,), dtype=float64, name=TrialEvents, description=All trial events (digital and analog))]" ],
        [ a alpaca:NameValuePair ;
            alpaca:pairName "file_datetime" ;
            alpaca:pairValue "None" ],
        [ a alpaca:NameValuePair ;
            alpaca:pairName "imagesequences" ;
            alpaca:pairValue "[]" ],
        [ a alpaca:NameValuePair ;
            alpaca:pairName "name" ;
            alpaca:pairValue "Segment 0" ],
        [ a alpaca:NameValuePair ;
            alpaca:pairName "analogsignals" ;
            alpaca:pairValue "[neo.core.analogsignal.AnalogSignal(t_start=649.965 s, t_stop=650.465 s, shape=(500, 6), dtype=float32, name=BehaviourTimeSeries, description=AnalogSignal from  nsx2), neo.core.analogsignal.AnalogSignal(t_start=649.9653333333333 s, t_stop=650.4653333333333 s, shape=(15000, 96), dtype=float32, name=NeuralTimeSeriesRaw, description=Continuous raw neuronal recordings sampled at high resolution)]" ],
        [ a alpaca:NameValuePair ;
            alpaca:pairName "file_origin" ;
            alpaca:pairValue "None" ],
        [ a alpaca:NameValuePair ;
            alpaca:pairName "t_stop" ;
            alpaca:pairValue "650.4653333333333 s" ],
        [ a alpaca:NameValuePair ;
            alpaca:pairName "index" ;
            alpaca:pairValue "None" ],
        [ a alpaca:NameValuePair ;
            alpaca:pairName "description" ;
            alpaca:pairValue "Segment containing data from t_start to t_stop" ],
        [ a alpaca:NameValuePair ;
            alpaca:pairName "epochs" ;
            alpaca:pairValue "[]" ],
        [ a alpaca:NameValuePair ;
            alpaca:pairName "t_start" ;
            alpaca:pairValue "649.965 s" ] ;
    alpaca:hashSource "joblib_SHA1" ;
    prov:hadMember <urn:fz-juelich.de:alpaca:object:Python:builtins.list:eba62b8a8c7859486e7663605a301637e88bdbfe> ;
    prov:wasAttributedTo <urn:fz-juelich.de:alpaca:script:Python:psd_by_trial_type.py:0eedeb8648a461ffc83d28d628c65800b233c6d9330978f78bc5ee188074d746#af6ada7a-b9bc-40d0-a31f-e985360e1655> ;
    prov:wasDerivedFrom <urn:fz-juelich.de:alpaca:object:Python:neo.core.epoch.Epoch:5989216a6b95615d17cdb6daf0c01890eb446417>,
        <urn:fz-juelich.de:alpaca:object:Python:neo.core.segment.Segment:a0a51c2dfdec5800a5e45e473ce5d221e5281307> ;
    prov:wasGeneratedBy <urn:fz-juelich.de:alpaca:function_execution:Python:0eedeb8648a461ffc83d28d628c65800b233c6d9330978f78bc5ee188074d746:af6ada7a-b9bc-40d0-a31f-e985360e1655:neo.utils.misc.cut_segment_by_epoch#73b7f56e-2c06-407e-9497-fdf313beb877> .

<urn:fz-juelich.de:alpaca:object:Python:neo.core.segment.Segment:5d0dc8b0985a8ce984ffbc8acf492e0cafb18bf5> a alpaca:DataObjectEntity ;
    alpaca:hasAnnotation [ a alpaca:NameValuePair ;
            alpaca:pairName "trial_reject_IFC" ;
            alpaca:pairValue "False" ],
        [ a alpaca:NameValuePair ;
            alpaca:pairName "performance_in_trial_str" ;
            alpaca:pairValue "correct_trial" ],
        [ a alpaca:NameValuePair ;
            alpaca:pairName "performance_in_trial" ;
            alpaca:pairValue "255" ],
        [ a alpaca:NameValuePair ;
            alpaca:pairName "trial_reject_LFC" ;
            alpaca:pairValue "False" ],
        [ a alpaca:NameValuePair ;
            alpaca:pairName "belongs_to_trialtype" ;
            alpaca:pairValue "PGLF" ],
        [ a alpaca:NameValuePair ;
            alpaca:pairName "condition" ;
            alpaca:pairValue "1" ],
        [ a alpaca:NameValuePair ;
            alpaca:pairName "trial_id" ;
            alpaca:pairValue "93" ],
        [ a alpaca:NameValuePair ;
            alpaca:pairName "trial_timestamp_id" ;
            alpaca:pairValue "9620733" ],
        [ a alpaca:NameValuePair ;
            alpaca:pairName "trial_event_labels" ;
            alpaca:pairValue "CUE-OFF" ],
        [ a alpaca:NameValuePair ;
            alpaca:pairName "trial_reject_HFC" ;
            alpaca:pairValue "False" ],
        [ a alpaca:NameValuePair ;
            alpaca:pairName "id" ;
            alpaca:pairValue "" ] ;
    alpaca:hasAttribute [ a alpaca:NameValuePair ;
            alpaca:pairName "rec_datetime" ;
            alpaca:pairValue "2010-12-10 10:50:10" ],
        [ a alpaca:NameValuePair ;
            alpaca:pairName "t_start" ;
            alpaca:pairValue "321.7959666666667 s" ],
        [ a alpaca:NameValuePair ;
            alpaca:pairName "block" ;
            alpaca:pairValue "builtins.NoneType()" ],
        [ a alpaca:NameValuePair ;
            alpaca:pairName "epochs" ;
            alpaca:pairValue "[]" ],
        [ a alpaca:NameValuePair ;
            alpaca:pairName "index" ;
            alpaca:pairValue "None" ],
        [ a alpaca:NameValuePair ;
            alpaca:pairName "events" ;
            alpaca:pairValue "[neo.core.event.Event(shape=(1,), dtype=float64, name=DigitalTrialEvents, description=Trial events of the digital input port), neo.core.event.Event(shape=(1,), dtype=float64, name=TrialEvents, description=All trial events (digital and analog))]" ],
        [ a alpaca:NameValuePair ;
            alpaca:pairName "file_datetime" ;
            alpaca:pairValue "None" ],
        [ a alpaca:NameValuePair ;
            alpaca:pairName "imagesequences" ;
            alpaca:pairValue "[]" ],
        [ a alpaca:NameValuePair ;
            alpaca:pairName "spiketrains" ;
            alpaca:pairValue "neo.core.spiketrainlist.SpikeTrainList(t_start=321.7959666666667 s, t_stop=322.2959666666667 s)" ],
        [ a alpaca:NameValuePair ;
            alpaca:pairName "name" ;
            alpaca:pairValue "Segment 0" ],
        [ a alpaca:NameValuePair ;
            alpaca:pairName "analogsignals" ;
            alpaca:pairValue "[neo.core.analogsignal.AnalogSignal(t_start=321.796 s, t_stop=322.296 s, shape=(500, 6), dtype=float32, name=BehaviourTimeSeries, description=AnalogSignal from  nsx2), neo.core.analogsignal.AnalogSignal(t_start=321.7959666666667 s, t_stop=322.2959666666667 s, shape=(15000, 96), dtype=float32, name=NeuralTimeSeriesRaw, description=Continuous raw neuronal recordings sampled at high resolution)]" ],
        [ a alpaca:NameValuePair ;
            alpaca:pairName "t_stop" ;
            alpaca:pairValue "322.296 s" ],
        [ a alpaca:NameValuePair ;
            alpaca:pairName "irregularlysampledsignals" ;
            alpaca:pairValue "[]" ],
        [ a alpaca:NameValuePair ;
            alpaca:pairName "file_origin" ;
            alpaca:pairValue "None" ],
        [ a alpaca:NameValuePair ;
            alpaca:pairName "description" ;
            alpaca:pairValue "Segment containing data from t_start to t_stop" ] ;
    alpaca:hashSource "joblib_SHA1" ;
    prov:hadMember <urn:fz-juelich.de:alpaca:object:Python:builtins.list:c047bcbff4fbbf0398a3bde86ccabec91e5dc892> ;
    prov:wasAttributedTo <urn:fz-juelich.de:alpaca:script:Python:psd_by_trial_type.py:0eedeb8648a461ffc83d28d628c65800b233c6d9330978f78bc5ee188074d746#af6ada7a-b9bc-40d0-a31f-e985360e1655> ;
    prov:wasDerivedFrom <urn:fz-juelich.de:alpaca:object:Python:neo.core.epoch.Epoch:3a8f00aa292a39817dd45cdc819db14eeb9acfa6>,
        <urn:fz-juelich.de:alpaca:object:Python:neo.core.segment.Segment:a0a51c2dfdec5800a5e45e473ce5d221e5281307> ;
    prov:wasGeneratedBy <urn:fz-juelich.de:alpaca:function_execution:Python:0eedeb8648a461ffc83d28d628c65800b233c6d9330978f78bc5ee188074d746:af6ada7a-b9bc-40d0-a31f-e985360e1655:neo.utils.misc.cut_segment_by_epoch#2880d5d3-e2d1-4fc6-a15d-90cb776fc669> .

<urn:fz-juelich.de:alpaca:object:Python:neo.core.segment.Segment:5d363a019bc35fbef19c0ad1a18ab5532911efef> a alpaca:DataObjectEntity ;
    alpaca:hasAnnotation [ a alpaca:NameValuePair ;
            alpaca:pairName "belongs_to_trialtype" ;
            alpaca:pairValue "PGLF" ],
        [ a alpaca:NameValuePair ;
            alpaca:pairName "trial_reject_LFC" ;
            alpaca:pairValue "False" ],
        [ a alpaca:NameValuePair ;
            alpaca:pairName "trial_timestamp_id" ;
            alpaca:pairValue "9051006" ],
        [ a alpaca:NameValuePair ;
            alpaca:pairName "trial_reject_HFC" ;
            alpaca:pairValue "False" ],
        [ a alpaca:NameValuePair ;
            alpaca:pairName "performance_in_trial_str" ;
            alpaca:pairValue "correct_trial" ],
        [ a alpaca:NameValuePair ;
            alpaca:pairName "condition" ;
            alpaca:pairValue "1" ],
        [ a alpaca:NameValuePair ;
            alpaca:pairName "performance_in_trial" ;
            alpaca:pairValue "255" ],
        [ a alpaca:NameValuePair ;
            alpaca:pairName "trial_reject_IFC" ;
            alpaca:pairValue "False" ],
        [ a alpaca:NameValuePair ;
            alpaca:pairName "trial_id" ;
            alpaca:pairValue "88" ],
        [ a alpaca:NameValuePair ;
            alpaca:pairName "trial_event_labels" ;
            alpaca:pairValue "CUE-OFF" ],
        [ a alpaca:NameValuePair ;
            alpaca:pairName "id" ;
            alpaca:pairValue "" ] ;
    alpaca:hasAttribute [ a alpaca:NameValuePair ;
            alpaca:pairName "rec_datetime" ;
            alpaca:pairValue "2010-12-10 10:50:10" ],
        [ a alpaca:NameValuePair ;
            alpaca:pairName "index" ;
            alpaca:pairValue "None" ],
        [ a alpaca:NameValuePair ;
            alpaca:pairName "epochs" ;
            alpaca:pairValue "[]" ],
        [ a alpaca:NameValuePair ;
            alpaca:pairName "name" ;
            alpaca:pairValue "Segment 0" ],
        [ a alpaca:NameValuePair ;
            alpaca:pairName "file_datetime" ;
            alpaca:pairValue "None" ],
        [ a alpaca:NameValuePair ;
            alpaca:pairName "spiketrains" ;
            alpaca:pairValue "neo.core.spiketrainlist.SpikeTrainList(t_start=302.8195 s, t_stop=303.3195 s)" ],
        [ a alpaca:NameValuePair ;
            alpaca:pairName "t_start" ;
            alpaca:pairValue "302.8195 s" ],
        [ a alpaca:NameValuePair ;
            alpaca:pairName "t_stop" ;
            alpaca:pairValue "303.32 s" ],
        [ a alpaca:NameValuePair ;
            alpaca:pairName "analogsignals" ;
            alpaca:pairValue "[neo.core.analogsignal.AnalogSignal(t_start=302.82 s, t_stop=303.32 s, shape=(500, 6), dtype=float32, name=BehaviourTimeSeries, description=AnalogSignal from  nsx2), neo.core.analogsignal.AnalogSignal(t_start=302.8195 s, t_stop=303.3195 s, shape=(15000, 96), dtype=float32, name=NeuralTimeSeriesRaw, description=Continuous raw neuronal recordings sampled at high resolution)]" ],
        [ a alpaca:NameValuePair ;
            alpaca:pairName "events" ;
            alpaca:pairValue "[neo.core.event.Event(shape=(1,), dtype=float64, name=DigitalTrialEvents, description=Trial events of the digital input port), neo.core.event.Event(shape=(1,), dtype=float64, name=TrialEvents, description=All trial events (digital and analog))]" ],
        [ a alpaca:NameValuePair ;
            alpaca:pairName "block" ;
            alpaca:pairValue "builtins.NoneType()" ],
        [ a alpaca:NameValuePair ;
            alpaca:pairName "irregularlysampledsignals" ;
            alpaca:pairValue "[]" ],
        [ a alpaca:NameValuePair ;
            alpaca:pairName "description" ;
            alpaca:pairValue "Segment containing data from t_start to t_stop" ],
        [ a alpaca:NameValuePair ;
            alpaca:pairName "file_origin" ;
            alpaca:pairValue "None" ],
        [ a alpaca:NameValuePair ;
            alpaca:pairName "imagesequences" ;
            alpaca:pairValue "[]" ] ;
    alpaca:hashSource "joblib_SHA1" ;
    prov:hadMember <urn:fz-juelich.de:alpaca:object:Python:builtins.list:f90bb16f74c6b9bd48c6d5c3d002e99bdb169ce3> ;
    prov:wasAttributedTo <urn:fz-juelich.de:alpaca:script:Python:psd_by_trial_type.py:0eedeb8648a461ffc83d28d628c65800b233c6d9330978f78bc5ee188074d746#af6ada7a-b9bc-40d0-a31f-e985360e1655> ;
    prov:wasDerivedFrom <urn:fz-juelich.de:alpaca:object:Python:neo.core.epoch.Epoch:3a8f00aa292a39817dd45cdc819db14eeb9acfa6>,
        <urn:fz-juelich.de:alpaca:object:Python:neo.core.segment.Segment:a0a51c2dfdec5800a5e45e473ce5d221e5281307> ;
    prov:wasGeneratedBy <urn:fz-juelich.de:alpaca:function_execution:Python:0eedeb8648a461ffc83d28d628c65800b233c6d9330978f78bc5ee188074d746:af6ada7a-b9bc-40d0-a31f-e985360e1655:neo.utils.misc.cut_segment_by_epoch#2880d5d3-e2d1-4fc6-a15d-90cb776fc669> .

<urn:fz-juelich.de:alpaca:object:Python:neo.core.segment.Segment:5e0d13bb6298d77990aa433324fe90f264ed5233> a alpaca:DataObjectEntity ;
    alpaca:hasAnnotation [ a alpaca:NameValuePair ;
            alpaca:pairName "trial_timestamp_id" ;
            alpaca:pairValue "11916998" ],
        [ a alpaca:NameValuePair ;
            alpaca:pairName "belongs_to_trialtype" ;
            alpaca:pairValue "PGLF" ],
        [ a alpaca:NameValuePair ;
            alpaca:pairName "id" ;
            alpaca:pairValue "" ],
        [ a alpaca:NameValuePair ;
            alpaca:pairName "performance_in_trial_str" ;
            alpaca:pairValue "correct_trial" ],
        [ a alpaca:NameValuePair ;
            alpaca:pairName "trial_reject_IFC" ;
            alpaca:pairValue "True" ],
        [ a alpaca:NameValuePair ;
            alpaca:pairName "trial_event_labels" ;
            alpaca:pairValue "CUE-OFF" ],
        [ a alpaca:NameValuePair ;
            alpaca:pairName "trial_reject_HFC" ;
            alpaca:pairValue "False" ],
        [ a alpaca:NameValuePair ;
            alpaca:pairName "condition" ;
            alpaca:pairValue "1" ],
        [ a alpaca:NameValuePair ;
            alpaca:pairName "trial_id" ;
            alpaca:pairValue "117" ],
        [ a alpaca:NameValuePair ;
            alpaca:pairName "trial_reject_LFC" ;
            alpaca:pairValue "False" ],
        [ a alpaca:NameValuePair ;
            alpaca:pairName "performance_in_trial" ;
            alpaca:pairValue "255" ] ;
    alpaca:hasAttribute [ a alpaca:NameValuePair ;
            alpaca:pairName "imagesequences" ;
            alpaca:pairValue "[]" ],
        [ a alpaca:NameValuePair ;
            alpaca:pairName "index" ;
            alpaca:pairValue "None" ],
        [ a alpaca:NameValuePair ;
            alpaca:pairName "name" ;
            alpaca:pairValue "Segment 0" ],
        [ a alpaca:NameValuePair ;
            alpaca:pairName "rec_datetime" ;
            alpaca:pairValue "2010-12-10 10:50:10" ],
        [ a alpaca:NameValuePair ;
            alpaca:pairName "t_stop" ;
            alpaca:pairValue "398.83930000000004 s" ],
        [ a alpaca:NameValuePair ;
            alpaca:pairName "block" ;
            alpaca:pairValue "builtins.NoneType()" ],
        [ a alpaca:NameValuePair ;
            alpaca:pairName "file_datetime" ;
            alpaca:pairValue "None" ],
        [ a alpaca:NameValuePair ;
            alpaca:pairName "description" ;
            alpaca:pairValue "Segment containing data from t_start to t_stop" ],
        [ a alpaca:NameValuePair ;
            alpaca:pairName "spiketrains" ;
            alpaca:pairValue "neo.core.spiketrainlist.SpikeTrainList(t_start=398.3393 s, t_stop=398.8393 s)" ],
        [ a alpaca:NameValuePair ;
            alpaca:pairName "epochs" ;
            alpaca:pairValue "[]" ],
        [ a alpaca:NameValuePair ;
            alpaca:pairName "file_origin" ;
            alpaca:pairValue "None" ],
        [ a alpaca:NameValuePair ;
            alpaca:pairName "analogsignals" ;
            alpaca:pairValue "[neo.core.analogsignal.AnalogSignal(t_start=398.339 s, t_stop=398.839 s, shape=(500, 6), dtype=float32, name=BehaviourTimeSeries, description=AnalogSignal from  nsx2), neo.core.analogsignal.AnalogSignal(t_start=398.33930000000004 s, t_stop=398.83930000000004 s, shape=(15000, 96), dtype=float32, name=NeuralTimeSeriesRaw, description=Continuous raw neuronal recordings sampled at high resolution)]" ],
        [ a alpaca:NameValuePair ;
            alpaca:pairName "t_start" ;
            alpaca:pairValue "398.339 s" ],
        [ a alpaca:NameValuePair ;
            alpaca:pairName "events" ;
            alpaca:pairValue "[neo.core.event.Event(shape=(1,), dtype=float64, name=DigitalTrialEvents, description=Trial events of the digital input port), neo.core.event.Event(shape=(1,), dtype=float64, name=TrialEvents, description=All trial events (digital and analog))]" ],
        [ a alpaca:NameValuePair ;
            alpaca:pairName "irregularlysampledsignals" ;
            alpaca:pairValue "[]" ] ;
    alpaca:hashSource "joblib_SHA1" ;
    prov:hadMember <urn:fz-juelich.de:alpaca:object:Python:builtins.list:f1a27bb3202d44118f39b014a8b0b06a0038d302> ;
    prov:wasAttributedTo <urn:fz-juelich.de:alpaca:script:Python:psd_by_trial_type.py:0eedeb8648a461ffc83d28d628c65800b233c6d9330978f78bc5ee188074d746#af6ada7a-b9bc-40d0-a31f-e985360e1655> ;
    prov:wasDerivedFrom <urn:fz-juelich.de:alpaca:object:Python:neo.core.epoch.Epoch:3a8f00aa292a39817dd45cdc819db14eeb9acfa6>,
        <urn:fz-juelich.de:alpaca:object:Python:neo.core.segment.Segment:a0a51c2dfdec5800a5e45e473ce5d221e5281307> ;
    prov:wasGeneratedBy <urn:fz-juelich.de:alpaca:function_execution:Python:0eedeb8648a461ffc83d28d628c65800b233c6d9330978f78bc5ee188074d746:af6ada7a-b9bc-40d0-a31f-e985360e1655:neo.utils.misc.cut_segment_by_epoch#2880d5d3-e2d1-4fc6-a15d-90cb776fc669> .

<urn:fz-juelich.de:alpaca:object:Python:neo.core.segment.Segment:5e8a63e5c17821d6c2d70c629f6feb39d2fd0944> a alpaca:DataObjectEntity ;
    alpaca:hasAnnotation [ a alpaca:NameValuePair ;
            alpaca:pairName "trial_timestamp_id" ;
            alpaca:pairValue "13266438" ],
        [ a alpaca:NameValuePair ;
            alpaca:pairName "trial_event_labels" ;
            alpaca:pairValue "CUE-OFF" ],
        [ a alpaca:NameValuePair ;
            alpaca:pairName "trial_id" ;
            alpaca:pairValue "130" ],
        [ a alpaca:NameValuePair ;
            alpaca:pairName "trial_reject_IFC" ;
            alpaca:pairValue "False" ],
        [ a alpaca:NameValuePair ;
            alpaca:pairName "id" ;
            alpaca:pairValue "" ],
        [ a alpaca:NameValuePair ;
            alpaca:pairName "belongs_to_trialtype" ;
            alpaca:pairValue "SGLF" ],
        [ a alpaca:NameValuePair ;
            alpaca:pairName "performance_in_trial" ;
            alpaca:pairValue "255" ],
        [ a alpaca:NameValuePair ;
            alpaca:pairName "performance_in_trial_str" ;
            alpaca:pairValue "correct_trial" ],
        [ a alpaca:NameValuePair ;
            alpaca:pairName "trial_reject_HFC" ;
            alpaca:pairValue "False" ],
        [ a alpaca:NameValuePair ;
            alpaca:pairName "trial_reject_LFC" ;
            alpaca:pairValue "False" ],
        [ a alpaca:NameValuePair ;
            alpaca:pairName "condition" ;
            alpaca:pairValue "1" ] ;
    alpaca:hasAttribute [ a alpaca:NameValuePair ;
            alpaca:pairName "rec_datetime" ;
            alpaca:pairValue "2010-12-10 10:50:10" ],
        [ a alpaca:NameValuePair ;
            alpaca:pairName "analogsignals" ;
            alpaca:pairValue "[neo.core.analogsignal.AnalogSignal(t_start=443.321 s, t_stop=443.821 s, shape=(500, 6), dtype=float32, name=BehaviourTimeSeries, description=AnalogSignal from  nsx2), neo.core.analogsignal.AnalogSignal(t_start=443.3210666666667 s, t_stop=443.8210666666667 s, shape=(15000, 96), dtype=float32, name=NeuralTimeSeriesRaw, description=Continuous raw neuronal recordings sampled at high resolution)]" ],
        [ a alpaca:NameValuePair ;
            alpaca:pairName "block" ;
            alpaca:pairValue "builtins.NoneType()" ],
        [ a alpaca:NameValuePair ;
            alpaca:pairName "description" ;
            alpaca:pairValue "Segment containing data from t_start to t_stop" ],
        [ a alpaca:NameValuePair ;
            alpaca:pairName "t_stop" ;
            alpaca:pairValue "443.8210666666667 s" ],
        [ a alpaca:NameValuePair ;
            alpaca:pairName "file_datetime" ;
            alpaca:pairValue "None" ],
        [ a alpaca:NameValuePair ;
            alpaca:pairName "index" ;
            alpaca:pairValue "None" ],
        [ a alpaca:NameValuePair ;
            alpaca:pairName "imagesequences" ;
            alpaca:pairValue "[]" ],
        [ a alpaca:NameValuePair ;
            alpaca:pairName "spiketrains" ;
            alpaca:pairValue "neo.core.spiketrainlist.SpikeTrainList(t_start=443.32106666666664 s, t_stop=443.82106666666664 s)" ],
        [ a alpaca:NameValuePair ;
            alpaca:pairName "file_origin" ;
            alpaca:pairValue "None" ],
        [ a alpaca:NameValuePair ;
            alpaca:pairName "name" ;
            alpaca:pairValue "Segment 0" ],
        [ a alpaca:NameValuePair ;
            alpaca:pairName "events" ;
            alpaca:pairValue "[neo.core.event.Event(shape=(1,), dtype=float64, name=DigitalTrialEvents, description=Trial events of the digital input port), neo.core.event.Event(shape=(1,), dtype=float64, name=TrialEvents, description=All trial events (digital and analog))]" ],
        [ a alpaca:NameValuePair ;
            alpaca:pairName "epochs" ;
            alpaca:pairValue "[]" ],
        [ a alpaca:NameValuePair ;
            alpaca:pairName "irregularlysampledsignals" ;
            alpaca:pairValue "[]" ],
        [ a alpaca:NameValuePair ;
            alpaca:pairName "t_start" ;
            alpaca:pairValue "443.321 s" ] ;
    alpaca:hashSource "joblib_SHA1" ;
    prov:hadMember <urn:fz-juelich.de:alpaca:object:Python:builtins.list:c93ea23bed97f7f64371a4a8b8c3e66ada0a710b> ;
    prov:wasAttributedTo <urn:fz-juelich.de:alpaca:script:Python:psd_by_trial_type.py:0eedeb8648a461ffc83d28d628c65800b233c6d9330978f78bc5ee188074d746#af6ada7a-b9bc-40d0-a31f-e985360e1655> ;
    prov:wasDerivedFrom <urn:fz-juelich.de:alpaca:object:Python:neo.core.epoch.Epoch:053007ed434c0d81903aed7adb8134eea8da381b>,
        <urn:fz-juelich.de:alpaca:object:Python:neo.core.segment.Segment:a0a51c2dfdec5800a5e45e473ce5d221e5281307> ;
    prov:wasGeneratedBy <urn:fz-juelich.de:alpaca:function_execution:Python:0eedeb8648a461ffc83d28d628c65800b233c6d9330978f78bc5ee188074d746:af6ada7a-b9bc-40d0-a31f-e985360e1655:neo.utils.misc.cut_segment_by_epoch#b418b702-6af1-4d48-8f8d-6ebeb039c98f> .

<urn:fz-juelich.de:alpaca:object:Python:neo.core.segment.Segment:61d8bce64ba721386912dfdaa5155ef45a993a12> a alpaca:DataObjectEntity ;
    alpaca:hasAnnotation [ a alpaca:NameValuePair ;
            alpaca:pairName "performance_in_trial_str" ;
            alpaca:pairValue "correct_trial" ],
        [ a alpaca:NameValuePair ;
            alpaca:pairName "id" ;
            alpaca:pairValue "" ],
        [ a alpaca:NameValuePair ;
            alpaca:pairName "trial_id" ;
            alpaca:pairValue "201" ],
        [ a alpaca:NameValuePair ;
            alpaca:pairName "trial_reject_LFC" ;
            alpaca:pairValue "False" ],
        [ a alpaca:NameValuePair ;
            alpaca:pairName "belongs_to_trialtype" ;
            alpaca:pairValue "SGLF" ],
        [ a alpaca:NameValuePair ;
            alpaca:pairName "trial_reject_IFC" ;
            alpaca:pairValue "False" ],
        [ a alpaca:NameValuePair ;
            alpaca:pairName "trial_timestamp_id" ;
            alpaca:pairValue "20770713" ],
        [ a alpaca:NameValuePair ;
            alpaca:pairName "trial_event_labels" ;
            alpaca:pairValue "CUE-OFF" ],
        [ a alpaca:NameValuePair ;
            alpaca:pairName "performance_in_trial" ;
            alpaca:pairValue "255" ],
        [ a alpaca:NameValuePair ;
            alpaca:pairName "condition" ;
            alpaca:pairValue "1" ],
        [ a alpaca:NameValuePair ;
            alpaca:pairName "trial_reject_HFC" ;
            alpaca:pairValue "False" ] ;
    alpaca:hasAttribute [ a alpaca:NameValuePair ;
            alpaca:pairName "index" ;
            alpaca:pairValue "None" ],
        [ a alpaca:NameValuePair ;
            alpaca:pairName "spiketrains" ;
            alpaca:pairValue "neo.core.spiketrainlist.SpikeTrainList(t_start=693.4676333333333 s, t_stop=693.9676333333333 s)" ],
        [ a alpaca:NameValuePair ;
            alpaca:pairName "imagesequences" ;
            alpaca:pairValue "[]" ],
        [ a alpaca:NameValuePair ;
            alpaca:pairName "block" ;
            alpaca:pairValue "builtins.NoneType()" ],
        [ a alpaca:NameValuePair ;
            alpaca:pairName "events" ;
            alpaca:pairValue "[neo.core.event.Event(shape=(1,), dtype=float64, name=DigitalTrialEvents, description=Trial events of the digital input port), neo.core.event.Event(shape=(1,), dtype=float64, name=TrialEvents, description=All trial events (digital and analog))]" ],
        [ a alpaca:NameValuePair ;
            alpaca:pairName "t_start" ;
            alpaca:pairValue "693.4676333333333 s" ],
        [ a alpaca:NameValuePair ;
            alpaca:pairName "irregularlysampledsignals" ;
            alpaca:pairValue "[]" ],
        [ a alpaca:NameValuePair ;
            alpaca:pairName "file_origin" ;
            alpaca:pairValue "None" ],
        [ a alpaca:NameValuePair ;
            alpaca:pairName "t_stop" ;
            alpaca:pairValue "693.968 s" ],
        [ a alpaca:NameValuePair ;
            alpaca:pairName "analogsignals" ;
            alpaca:pairValue "[neo.core.analogsignal.AnalogSignal(t_start=693.468 s, t_stop=693.968 s, shape=(500, 6), dtype=float32, name=BehaviourTimeSeries, description=AnalogSignal from  nsx2), neo.core.analogsignal.AnalogSignal(t_start=693.4676333333333 s, t_stop=693.9676333333333 s, shape=(15000, 96), dtype=float32, name=NeuralTimeSeriesRaw, description=Continuous raw neuronal recordings sampled at high resolution)]" ],
        [ a alpaca:NameValuePair ;
            alpaca:pairName "rec_datetime" ;
            alpaca:pairValue "2010-12-10 10:50:10" ],
        [ a alpaca:NameValuePair ;
            alpaca:pairName "name" ;
            alpaca:pairValue "Segment 0" ],
        [ a alpaca:NameValuePair ;
            alpaca:pairName "epochs" ;
            alpaca:pairValue "[]" ],
        [ a alpaca:NameValuePair ;
            alpaca:pairName "file_datetime" ;
            alpaca:pairValue "None" ],
        [ a alpaca:NameValuePair ;
            alpaca:pairName "description" ;
            alpaca:pairValue "Segment containing data from t_start to t_stop" ] ;
    alpaca:hashSource "joblib_SHA1" ;
    prov:hadMember <urn:fz-juelich.de:alpaca:object:Python:builtins.list:1a84c33dbee2a08df87661d613e3fe3104314478> ;
    prov:wasAttributedTo <urn:fz-juelich.de:alpaca:script:Python:psd_by_trial_type.py:0eedeb8648a461ffc83d28d628c65800b233c6d9330978f78bc5ee188074d746#af6ada7a-b9bc-40d0-a31f-e985360e1655> ;
    prov:wasDerivedFrom <urn:fz-juelich.de:alpaca:object:Python:neo.core.epoch.Epoch:053007ed434c0d81903aed7adb8134eea8da381b>,
        <urn:fz-juelich.de:alpaca:object:Python:neo.core.segment.Segment:a0a51c2dfdec5800a5e45e473ce5d221e5281307> ;
    prov:wasGeneratedBy <urn:fz-juelich.de:alpaca:function_execution:Python:0eedeb8648a461ffc83d28d628c65800b233c6d9330978f78bc5ee188074d746:af6ada7a-b9bc-40d0-a31f-e985360e1655:neo.utils.misc.cut_segment_by_epoch#b418b702-6af1-4d48-8f8d-6ebeb039c98f> .

<urn:fz-juelich.de:alpaca:object:Python:neo.core.segment.Segment:632a356343a05c84ef89d17b880aff31c46548f4> a alpaca:DataObjectEntity ;
    alpaca:hasAnnotation [ a alpaca:NameValuePair ;
            alpaca:pairName "trial_reject_HFC" ;
            alpaca:pairValue "False" ],
        [ a alpaca:NameValuePair ;
            alpaca:pairName "trial_reject_LFC" ;
            alpaca:pairValue "False" ],
        [ a alpaca:NameValuePair ;
            alpaca:pairName "trial_reject_IFC" ;
            alpaca:pairValue "False" ],
        [ a alpaca:NameValuePair ;
            alpaca:pairName "belongs_to_trialtype" ;
            alpaca:pairValue "PGHF" ],
        [ a alpaca:NameValuePair ;
            alpaca:pairName "performance_in_trial" ;
            alpaca:pairValue "255" ],
        [ a alpaca:NameValuePair ;
            alpaca:pairName "trial_timestamp_id" ;
            alpaca:pairValue "15036168" ],
        [ a alpaca:NameValuePair ;
            alpaca:pairName "condition" ;
            alpaca:pairValue "1" ],
        [ a alpaca:NameValuePair ;
            alpaca:pairName "performance_in_trial_str" ;
            alpaca:pairValue "correct_trial" ],
        [ a alpaca:NameValuePair ;
            alpaca:pairName "trial_event_labels" ;
            alpaca:pairValue "CUE-OFF" ],
        [ a alpaca:NameValuePair ;
            alpaca:pairName "trial_id" ;
            alpaca:pairValue "148" ],
        [ a alpaca:NameValuePair ;
            alpaca:pairName "id" ;
            alpaca:pairValue "" ] ;
    alpaca:hasAttribute [ a alpaca:NameValuePair ;
            alpaca:pairName "index" ;
            alpaca:pairValue "None" ],
        [ a alpaca:NameValuePair ;
            alpaca:pairName "name" ;
            alpaca:pairValue "Segment 0" ],
        [ a alpaca:NameValuePair ;
            alpaca:pairName "block" ;
            alpaca:pairValue "builtins.NoneType()" ],
        [ a alpaca:NameValuePair ;
            alpaca:pairName "t_start" ;
            alpaca:pairValue "502.31100000000004 s" ],
        [ a alpaca:NameValuePair ;
            alpaca:pairName "epochs" ;
            alpaca:pairValue "[]" ],
        [ a alpaca:NameValuePair ;
            alpaca:pairName "spiketrains" ;
            alpaca:pairValue "neo.core.spiketrainlist.SpikeTrainList(t_start=502.31143333333335 s, t_stop=502.81143333333335 s)" ],
        [ a alpaca:NameValuePair ;
            alpaca:pairName "description" ;
            alpaca:pairValue "Segment containing data from t_start to t_stop" ],
        [ a alpaca:NameValuePair ;
            alpaca:pairName "irregularlysampledsignals" ;
            alpaca:pairValue "[]" ],
        [ a alpaca:NameValuePair ;
            alpaca:pairName "events" ;
            alpaca:pairValue "[neo.core.event.Event(shape=(1,), dtype=float64, name=DigitalTrialEvents, description=Trial events of the digital input port), neo.core.event.Event(shape=(1,), dtype=float64, name=TrialEvents, description=All trial events (digital and analog))]" ],
        [ a alpaca:NameValuePair ;
            alpaca:pairName "analogsignals" ;
            alpaca:pairValue "[neo.core.analogsignal.AnalogSignal(t_start=502.31100000000004 s, t_stop=502.81100000000004 s, shape=(500, 6), dtype=float32, name=BehaviourTimeSeries, description=AnalogSignal from  nsx2), neo.core.analogsignal.AnalogSignal(t_start=502.31143333333335 s, t_stop=502.81143333333335 s, shape=(15000, 96), dtype=float32, name=NeuralTimeSeriesRaw, description=Continuous raw neuronal recordings sampled at high resolution)]" ],
        [ a alpaca:NameValuePair ;
            alpaca:pairName "file_origin" ;
            alpaca:pairValue "None" ],
        [ a alpaca:NameValuePair ;
            alpaca:pairName "imagesequences" ;
            alpaca:pairValue "[]" ],
        [ a alpaca:NameValuePair ;
            alpaca:pairName "rec_datetime" ;
            alpaca:pairValue "2010-12-10 10:50:10" ],
        [ a alpaca:NameValuePair ;
            alpaca:pairName "file_datetime" ;
            alpaca:pairValue "None" ],
        [ a alpaca:NameValuePair ;
            alpaca:pairName "t_stop" ;
            alpaca:pairValue "502.81143333333335 s" ] ;
    alpaca:hashSource "joblib_SHA1" ;
    prov:hadMember <urn:fz-juelich.de:alpaca:object:Python:builtins.list:3224811ed284093261051f78cd03b90a0d6fd65c> ;
    prov:wasAttributedTo <urn:fz-juelich.de:alpaca:script:Python:psd_by_trial_type.py:0eedeb8648a461ffc83d28d628c65800b233c6d9330978f78bc5ee188074d746#af6ada7a-b9bc-40d0-a31f-e985360e1655> ;
    prov:wasDerivedFrom <urn:fz-juelich.de:alpaca:object:Python:neo.core.epoch.Epoch:8c03a7f40030531ee8e88d4964728c4f42eaeb79>,
        <urn:fz-juelich.de:alpaca:object:Python:neo.core.segment.Segment:a0a51c2dfdec5800a5e45e473ce5d221e5281307> ;
    prov:wasGeneratedBy <urn:fz-juelich.de:alpaca:function_execution:Python:0eedeb8648a461ffc83d28d628c65800b233c6d9330978f78bc5ee188074d746:af6ada7a-b9bc-40d0-a31f-e985360e1655:neo.utils.misc.cut_segment_by_epoch#0e8a4e9e-c95b-4b70-b4a2-0b4ab3f52337> .

<urn:fz-juelich.de:alpaca:object:Python:neo.core.segment.Segment:66497e60e8ccd8b67b39b329cc0c9bbecd125319> a alpaca:DataObjectEntity ;
    alpaca:hasAnnotation [ a alpaca:NameValuePair ;
            alpaca:pairName "performance_in_trial_str" ;
            alpaca:pairValue "correct_trial" ],
        [ a alpaca:NameValuePair ;
            alpaca:pairName "condition" ;
            alpaca:pairValue "1" ],
        [ a alpaca:NameValuePair ;
            alpaca:pairName "performance_in_trial" ;
            alpaca:pairValue "255" ],
        [ a alpaca:NameValuePair ;
            alpaca:pairName "trial_reject_LFC" ;
            alpaca:pairValue "False" ],
        [ a alpaca:NameValuePair ;
            alpaca:pairName "id" ;
            alpaca:pairValue "" ],
        [ a alpaca:NameValuePair ;
            alpaca:pairName "belongs_to_trialtype" ;
            alpaca:pairValue "PGLF" ],
        [ a alpaca:NameValuePair ;
            alpaca:pairName "trial_reject_IFC" ;
            alpaca:pairValue "False" ],
        [ a alpaca:NameValuePair ;
            alpaca:pairName "trial_event_labels" ;
            alpaca:pairValue "CUE-OFF" ],
        [ a alpaca:NameValuePair ;
            alpaca:pairName "trial_reject_HFC" ;
            alpaca:pairValue "False" ],
        [ a alpaca:NameValuePair ;
            alpaca:pairName "trial_timestamp_id" ;
            alpaca:pairValue "4890532" ],
        [ a alpaca:NameValuePair ;
            alpaca:pairName "trial_id" ;
            alpaca:pairValue "47" ] ;
    alpaca:hasAttribute [ a alpaca:NameValuePair ;
            alpaca:pairName "index" ;
            alpaca:pairValue "None" ],
        [ a alpaca:NameValuePair ;
            alpaca:pairName "name" ;
            alpaca:pairValue "Segment 0" ],
        [ a alpaca:NameValuePair ;
            alpaca:pairName "epochs" ;
            alpaca:pairValue "[]" ],
        [ a alpaca:NameValuePair ;
            alpaca:pairName "t_stop" ;
            alpaca:pairValue "164.63823333333335 s" ],
        [ a alpaca:NameValuePair ;
            alpaca:pairName "events" ;
            alpaca:pairValue "[neo.core.event.Event(shape=(1,), dtype=float64, name=DigitalTrialEvents, description=Trial events of the digital input port), neo.core.event.Event(shape=(1,), dtype=float64, name=TrialEvents, description=All trial events (digital and analog))]" ],
        [ a alpaca:NameValuePair ;
            alpaca:pairName "block" ;
            alpaca:pairValue "builtins.NoneType()" ],
        [ a alpaca:NameValuePair ;
            alpaca:pairName "spiketrains" ;
            alpaca:pairValue "neo.core.spiketrainlist.SpikeTrainList(t_start=164.13823333333335 s, t_stop=164.63823333333335 s)" ],
        [ a alpaca:NameValuePair ;
            alpaca:pairName "analogsignals" ;
            alpaca:pairValue "[neo.core.analogsignal.AnalogSignal(t_start=164.138 s, t_stop=164.638 s, shape=(500, 6), dtype=float32, name=BehaviourTimeSeries, description=AnalogSignal from  nsx2), neo.core.analogsignal.AnalogSignal(t_start=164.13823333333335 s, t_stop=164.63823333333335 s, shape=(15000, 96), dtype=float32, name=NeuralTimeSeriesRaw, description=Continuous raw neuronal recordings sampled at high resolution)]" ],
        [ a alpaca:NameValuePair ;
            alpaca:pairName "rec_datetime" ;
            alpaca:pairValue "2010-12-10 10:50:10" ],
        [ a alpaca:NameValuePair ;
            alpaca:pairName "description" ;
            alpaca:pairValue "Segment containing data from t_start to t_stop" ],
        [ a alpaca:NameValuePair ;
            alpaca:pairName "t_start" ;
            alpaca:pairValue "164.138 s" ],
        [ a alpaca:NameValuePair ;
            alpaca:pairName "file_datetime" ;
            alpaca:pairValue "None" ],
        [ a alpaca:NameValuePair ;
            alpaca:pairName "file_origin" ;
            alpaca:pairValue "None" ],
        [ a alpaca:NameValuePair ;
            alpaca:pairName "irregularlysampledsignals" ;
            alpaca:pairValue "[]" ],
        [ a alpaca:NameValuePair ;
            alpaca:pairName "imagesequences" ;
            alpaca:pairValue "[]" ] ;
    alpaca:hashSource "joblib_SHA1" ;
    prov:hadMember <urn:fz-juelich.de:alpaca:object:Python:builtins.list:0598e55180cdc3821885f3446a83aa3844b3e32e> ;
    prov:wasAttributedTo <urn:fz-juelich.de:alpaca:script:Python:psd_by_trial_type.py:0eedeb8648a461ffc83d28d628c65800b233c6d9330978f78bc5ee188074d746#af6ada7a-b9bc-40d0-a31f-e985360e1655> ;
    prov:wasDerivedFrom <urn:fz-juelich.de:alpaca:object:Python:neo.core.epoch.Epoch:3a8f00aa292a39817dd45cdc819db14eeb9acfa6>,
        <urn:fz-juelich.de:alpaca:object:Python:neo.core.segment.Segment:a0a51c2dfdec5800a5e45e473ce5d221e5281307> ;
    prov:wasGeneratedBy <urn:fz-juelich.de:alpaca:function_execution:Python:0eedeb8648a461ffc83d28d628c65800b233c6d9330978f78bc5ee188074d746:af6ada7a-b9bc-40d0-a31f-e985360e1655:neo.utils.misc.cut_segment_by_epoch#2880d5d3-e2d1-4fc6-a15d-90cb776fc669> .

<urn:fz-juelich.de:alpaca:object:Python:neo.core.segment.Segment:66b8031f4fc94d3c22cf89a25f0b011ff355c36b> a alpaca:DataObjectEntity ;
    alpaca:hasAnnotation [ a alpaca:NameValuePair ;
            alpaca:pairName "belongs_to_trialtype" ;
            alpaca:pairValue "SGLF" ],
        [ a alpaca:NameValuePair ;
            alpaca:pairName "id" ;
            alpaca:pairValue "" ],
        [ a alpaca:NameValuePair ;
            alpaca:pairName "performance_in_trial_str" ;
            alpaca:pairValue "correct_trial" ],
        [ a alpaca:NameValuePair ;
            alpaca:pairName "condition" ;
            alpaca:pairValue "1" ],
        [ a alpaca:NameValuePair ;
            alpaca:pairName "trial_timestamp_id" ;
            alpaca:pairValue "2446804" ],
        [ a alpaca:NameValuePair ;
            alpaca:pairName "trial_reject_HFC" ;
            alpaca:pairValue "False" ],
        [ a alpaca:NameValuePair ;
            alpaca:pairName "trial_event_labels" ;
            alpaca:pairValue "CUE-OFF" ],
        [ a alpaca:NameValuePair ;
            alpaca:pairName "performance_in_trial" ;
            alpaca:pairValue "255" ],
        [ a alpaca:NameValuePair ;
            alpaca:pairName "trial_reject_LFC" ;
            alpaca:pairValue "False" ],
        [ a alpaca:NameValuePair ;
            alpaca:pairName "trial_reject_IFC" ;
            alpaca:pairValue "False" ],
        [ a alpaca:NameValuePair ;
            alpaca:pairName "trial_id" ;
            alpaca:pairValue "24" ] ;
    alpaca:hasAttribute [ a alpaca:NameValuePair ;
            alpaca:pairName "analogsignals" ;
            alpaca:pairValue "[neo.core.analogsignal.AnalogSignal(t_start=82.697 s, t_stop=83.197 s, shape=(500, 6), dtype=float32, name=BehaviourTimeSeries, description=AnalogSignal from  nsx2), neo.core.analogsignal.AnalogSignal(t_start=82.6971 s, t_stop=83.1971 s, shape=(15000, 96), dtype=float32, name=NeuralTimeSeriesRaw, description=Continuous raw neuronal recordings sampled at high resolution)]" ],
        [ a alpaca:NameValuePair ;
            alpaca:pairName "spiketrains" ;
            alpaca:pairValue "neo.core.spiketrainlist.SpikeTrainList(t_start=82.6971 s, t_stop=83.1971 s)" ],
        [ a alpaca:NameValuePair ;
            alpaca:pairName "t_start" ;
            alpaca:pairValue "82.697 s" ],
        [ a alpaca:NameValuePair ;
            alpaca:pairName "rec_datetime" ;
            alpaca:pairValue "2010-12-10 10:50:10" ],
        [ a alpaca:NameValuePair ;
            alpaca:pairName "events" ;
            alpaca:pairValue "[neo.core.event.Event(shape=(1,), dtype=float64, name=DigitalTrialEvents, description=Trial events of the digital input port), neo.core.event.Event(shape=(1,), dtype=float64, name=TrialEvents, description=All trial events (digital and analog))]" ],
        [ a alpaca:NameValuePair ;
            alpaca:pairName "epochs" ;
            alpaca:pairValue "[]" ],
        [ a alpaca:NameValuePair ;
            alpaca:pairName "file_origin" ;
            alpaca:pairValue "None" ],
        [ a alpaca:NameValuePair ;
            alpaca:pairName "file_datetime" ;
            alpaca:pairValue "None" ],
        [ a alpaca:NameValuePair ;
            alpaca:pairName "t_stop" ;
            alpaca:pairValue "83.1971 s" ],
        [ a alpaca:NameValuePair ;
            alpaca:pairName "index" ;
            alpaca:pairValue "None" ],
        [ a alpaca:NameValuePair ;
            alpaca:pairName "irregularlysampledsignals" ;
            alpaca:pairValue "[]" ],
        [ a alpaca:NameValuePair ;
            alpaca:pairName "imagesequences" ;
            alpaca:pairValue "[]" ],
        [ a alpaca:NameValuePair ;
            alpaca:pairName "description" ;
            alpaca:pairValue "Segment containing data from t_start to t_stop" ],
        [ a alpaca:NameValuePair ;
            alpaca:pairName "block" ;
            alpaca:pairValue "builtins.NoneType()" ],
        [ a alpaca:NameValuePair ;
            alpaca:pairName "name" ;
            alpaca:pairValue "Segment 0" ] ;
    alpaca:hashSource "joblib_SHA1" ;
    prov:hadMember <urn:fz-juelich.de:alpaca:object:Python:builtins.list:a6c95d8c78b054100c718f0f7b6c1c7a868325cd> ;
    prov:wasAttributedTo <urn:fz-juelich.de:alpaca:script:Python:psd_by_trial_type.py:0eedeb8648a461ffc83d28d628c65800b233c6d9330978f78bc5ee188074d746#af6ada7a-b9bc-40d0-a31f-e985360e1655> ;
    prov:wasDerivedFrom <urn:fz-juelich.de:alpaca:object:Python:neo.core.epoch.Epoch:053007ed434c0d81903aed7adb8134eea8da381b>,
        <urn:fz-juelich.de:alpaca:object:Python:neo.core.segment.Segment:a0a51c2dfdec5800a5e45e473ce5d221e5281307> ;
    prov:wasGeneratedBy <urn:fz-juelich.de:alpaca:function_execution:Python:0eedeb8648a461ffc83d28d628c65800b233c6d9330978f78bc5ee188074d746:af6ada7a-b9bc-40d0-a31f-e985360e1655:neo.utils.misc.cut_segment_by_epoch#b418b702-6af1-4d48-8f8d-6ebeb039c98f> .

<urn:fz-juelich.de:alpaca:object:Python:neo.core.segment.Segment:67d844835984cf7ee21ed956a0f85e3511702e43> a alpaca:DataObjectEntity ;
    alpaca:hasAnnotation [ a alpaca:NameValuePair ;
            alpaca:pairName "trial_event_labels" ;
            alpaca:pairValue "CUE-OFF" ],
        [ a alpaca:NameValuePair ;
            alpaca:pairName "trial_reject_LFC" ;
            alpaca:pairValue "False" ],
        [ a alpaca:NameValuePair ;
            alpaca:pairName "belongs_to_trialtype" ;
            alpaca:pairValue "PGLF" ],
        [ a alpaca:NameValuePair ;
            alpaca:pairName "trial_reject_IFC" ;
            alpaca:pairValue "False" ],
        [ a alpaca:NameValuePair ;
            alpaca:pairName "trial_id" ;
            alpaca:pairValue "166" ],
        [ a alpaca:NameValuePair ;
            alpaca:pairName "trial_reject_HFC" ;
            alpaca:pairValue "False" ],
        [ a alpaca:NameValuePair ;
            alpaca:pairName "id" ;
            alpaca:pairValue "" ],
        [ a alpaca:NameValuePair ;
            alpaca:pairName "trial_timestamp_id" ;
            alpaca:pairValue "16894558" ],
        [ a alpaca:NameValuePair ;
            alpaca:pairName "performance_in_trial" ;
            alpaca:pairValue "255" ],
        [ a alpaca:NameValuePair ;
            alpaca:pairName "condition" ;
            alpaca:pairValue "1" ],
        [ a alpaca:NameValuePair ;
            alpaca:pairName "performance_in_trial_str" ;
            alpaca:pairValue "correct_trial" ] ;
    alpaca:hasAttribute [ a alpaca:NameValuePair ;
            alpaca:pairName "description" ;
            alpaca:pairValue "Segment containing data from t_start to t_stop" ],
        [ a alpaca:NameValuePair ;
            alpaca:pairName "events" ;
            alpaca:pairValue "[neo.core.event.Event(shape=(1,), dtype=float64, name=DigitalTrialEvents, description=Trial events of the digital input port), neo.core.event.Event(shape=(1,), dtype=float64, name=TrialEvents, description=All trial events (digital and analog))]" ],
        [ a alpaca:NameValuePair ;
            alpaca:pairName "epochs" ;
            alpaca:pairValue "[]" ],
        [ a alpaca:NameValuePair ;
            alpaca:pairName "index" ;
            alpaca:pairValue "None" ],
        [ a alpaca:NameValuePair ;
            alpaca:pairName "block" ;
            alpaca:pairValue "builtins.NoneType()" ],
        [ a alpaca:NameValuePair ;
            alpaca:pairName "file_origin" ;
            alpaca:pairValue "None" ],
        [ a alpaca:NameValuePair ;
            alpaca:pairName "spiketrains" ;
            alpaca:pairValue "neo.core.spiketrainlist.SpikeTrainList(t_start=564.2578333333333 s, t_stop=564.7578333333333 s)" ],
        [ a alpaca:NameValuePair ;
            alpaca:pairName "analogsignals" ;
            alpaca:pairValue "[neo.core.analogsignal.AnalogSignal(t_start=564.258 s, t_stop=564.758 s, shape=(500, 6), dtype=float32, name=BehaviourTimeSeries, description=AnalogSignal from  nsx2), neo.core.analogsignal.AnalogSignal(t_start=564.2578333333333 s, t_stop=564.7578333333333 s, shape=(15000, 96), dtype=float32, name=NeuralTimeSeriesRaw, description=Continuous raw neuronal recordings sampled at high resolution)]" ],
        [ a alpaca:NameValuePair ;
            alpaca:pairName "rec_datetime" ;
            alpaca:pairValue "2010-12-10 10:50:10" ],
        [ a alpaca:NameValuePair ;
            alpaca:pairName "t_start" ;
            alpaca:pairValue "564.2578333333333 s" ],
        [ a alpaca:NameValuePair ;
            alpaca:pairName "irregularlysampledsignals" ;
            alpaca:pairValue "[]" ],
        [ a alpaca:NameValuePair ;
            alpaca:pairName "t_stop" ;
            alpaca:pairValue "564.758 s" ],
        [ a alpaca:NameValuePair ;
            alpaca:pairName "file_datetime" ;
            alpaca:pairValue "None" ],
        [ a alpaca:NameValuePair ;
            alpaca:pairName "imagesequences" ;
            alpaca:pairValue "[]" ],
        [ a alpaca:NameValuePair ;
            alpaca:pairName "name" ;
            alpaca:pairValue "Segment 0" ] ;
    alpaca:hashSource "joblib_SHA1" ;
    prov:hadMember <urn:fz-juelich.de:alpaca:object:Python:builtins.list:deecc9d93ac62ac87a5a92b5737e9518e374065c> ;
    prov:wasAttributedTo <urn:fz-juelich.de:alpaca:script:Python:psd_by_trial_type.py:0eedeb8648a461ffc83d28d628c65800b233c6d9330978f78bc5ee188074d746#af6ada7a-b9bc-40d0-a31f-e985360e1655> ;
    prov:wasDerivedFrom <urn:fz-juelich.de:alpaca:object:Python:neo.core.epoch.Epoch:3a8f00aa292a39817dd45cdc819db14eeb9acfa6>,
        <urn:fz-juelich.de:alpaca:object:Python:neo.core.segment.Segment:a0a51c2dfdec5800a5e45e473ce5d221e5281307> ;
    prov:wasGeneratedBy <urn:fz-juelich.de:alpaca:function_execution:Python:0eedeb8648a461ffc83d28d628c65800b233c6d9330978f78bc5ee188074d746:af6ada7a-b9bc-40d0-a31f-e985360e1655:neo.utils.misc.cut_segment_by_epoch#2880d5d3-e2d1-4fc6-a15d-90cb776fc669> .

<urn:fz-juelich.de:alpaca:object:Python:neo.core.segment.Segment:68f7ced97f11bdf58b73374bce7d1d21ff47ee78> a alpaca:DataObjectEntity ;
    alpaca:hasAnnotation [ a alpaca:NameValuePair ;
            alpaca:pairName "trial_reject_LFC" ;
            alpaca:pairValue "False" ],
        [ a alpaca:NameValuePair ;
            alpaca:pairName "performance_in_trial_str" ;
            alpaca:pairValue "correct_trial" ],
        [ a alpaca:NameValuePair ;
            alpaca:pairName "id" ;
            alpaca:pairValue "" ],
        [ a alpaca:NameValuePair ;
            alpaca:pairName "belongs_to_trialtype" ;
            alpaca:pairValue "SGHF" ],
        [ a alpaca:NameValuePair ;
            alpaca:pairName "trial_id" ;
            alpaca:pairValue "119" ],
        [ a alpaca:NameValuePair ;
            alpaca:pairName "trial_reject_HFC" ;
            alpaca:pairValue "False" ],
        [ a alpaca:NameValuePair ;
            alpaca:pairName "trial_timestamp_id" ;
            alpaca:pairValue "12145933" ],
        [ a alpaca:NameValuePair ;
            alpaca:pairName "trial_reject_IFC" ;
            alpaca:pairValue "False" ],
        [ a alpaca:NameValuePair ;
            alpaca:pairName "trial_event_labels" ;
            alpaca:pairValue "CUE-OFF" ],
        [ a alpaca:NameValuePair ;
            alpaca:pairName "condition" ;
            alpaca:pairValue "1" ],
        [ a alpaca:NameValuePair ;
            alpaca:pairName "performance_in_trial" ;
            alpaca:pairValue "255" ] ;
    alpaca:hasAttribute [ a alpaca:NameValuePair ;
            alpaca:pairName "name" ;
            alpaca:pairValue "Segment 0" ],
        [ a alpaca:NameValuePair ;
            alpaca:pairName "t_start" ;
            alpaca:pairValue "405.9956 s" ],
        [ a alpaca:NameValuePair ;
            alpaca:pairName "file_origin" ;
            alpaca:pairValue "None" ],
        [ a alpaca:NameValuePair ;
            alpaca:pairName "irregularlysampledsignals" ;
            alpaca:pairValue "[]" ],
        [ a alpaca:NameValuePair ;
            alpaca:pairName "block" ;
            alpaca:pairValue "builtins.NoneType()" ],
        [ a alpaca:NameValuePair ;
            alpaca:pairName "t_stop" ;
            alpaca:pairValue "406.496 s" ],
        [ a alpaca:NameValuePair ;
            alpaca:pairName "spiketrains" ;
            alpaca:pairValue "neo.core.spiketrainlist.SpikeTrainList(t_start=405.9956 s, t_stop=406.4956 s)" ],
        [ a alpaca:NameValuePair ;
            alpaca:pairName "imagesequences" ;
            alpaca:pairValue "[]" ],
        [ a alpaca:NameValuePair ;
            alpaca:pairName "rec_datetime" ;
            alpaca:pairValue "2010-12-10 10:50:10" ],
        [ a alpaca:NameValuePair ;
            alpaca:pairName "epochs" ;
            alpaca:pairValue "[]" ],
        [ a alpaca:NameValuePair ;
            alpaca:pairName "description" ;
            alpaca:pairValue "Segment containing data from t_start to t_stop" ],
        [ a alpaca:NameValuePair ;
            alpaca:pairName "analogsignals" ;
            alpaca:pairValue "[neo.core.analogsignal.AnalogSignal(t_start=405.996 s, t_stop=406.496 s, shape=(500, 6), dtype=float32, name=BehaviourTimeSeries, description=AnalogSignal from  nsx2), neo.core.analogsignal.AnalogSignal(t_start=405.9956 s, t_stop=406.4956 s, shape=(15000, 96), dtype=float32, name=NeuralTimeSeriesRaw, description=Continuous raw neuronal recordings sampled at high resolution)]" ],
        [ a alpaca:NameValuePair ;
            alpaca:pairName "events" ;
            alpaca:pairValue "[neo.core.event.Event(shape=(1,), dtype=float64, name=DigitalTrialEvents, description=Trial events of the digital input port), neo.core.event.Event(shape=(1,), dtype=float64, name=TrialEvents, description=All trial events (digital and analog))]" ],
        [ a alpaca:NameValuePair ;
            alpaca:pairName "index" ;
            alpaca:pairValue "None" ],
        [ a alpaca:NameValuePair ;
            alpaca:pairName "file_datetime" ;
            alpaca:pairValue "None" ] ;
    alpaca:hashSource "joblib_SHA1" ;
    prov:hadMember <urn:fz-juelich.de:alpaca:object:Python:builtins.list:c800153babd57556471ee29c99a597d4c617c8e5> ;
    prov:wasAttributedTo <urn:fz-juelich.de:alpaca:script:Python:psd_by_trial_type.py:0eedeb8648a461ffc83d28d628c65800b233c6d9330978f78bc5ee188074d746#af6ada7a-b9bc-40d0-a31f-e985360e1655> ;
    prov:wasDerivedFrom <urn:fz-juelich.de:alpaca:object:Python:neo.core.epoch.Epoch:5989216a6b95615d17cdb6daf0c01890eb446417>,
        <urn:fz-juelich.de:alpaca:object:Python:neo.core.segment.Segment:a0a51c2dfdec5800a5e45e473ce5d221e5281307> ;
    prov:wasGeneratedBy <urn:fz-juelich.de:alpaca:function_execution:Python:0eedeb8648a461ffc83d28d628c65800b233c6d9330978f78bc5ee188074d746:af6ada7a-b9bc-40d0-a31f-e985360e1655:neo.utils.misc.cut_segment_by_epoch#73b7f56e-2c06-407e-9497-fdf313beb877> .

<urn:fz-juelich.de:alpaca:object:Python:neo.core.segment.Segment:6da72912ad2c6d6b8449779ee01799cb18fefa81> a alpaca:DataObjectEntity ;
    alpaca:hasAnnotation [ a alpaca:NameValuePair ;
            alpaca:pairName "performance_in_trial" ;
            alpaca:pairValue "255" ],
        [ a alpaca:NameValuePair ;
            alpaca:pairName "trial_reject_LFC" ;
            alpaca:pairValue "False" ],
        [ a alpaca:NameValuePair ;
            alpaca:pairName "condition" ;
            alpaca:pairValue "1" ],
        [ a alpaca:NameValuePair ;
            alpaca:pairName "trial_reject_HFC" ;
            alpaca:pairValue "False" ],
        [ a alpaca:NameValuePair ;
            alpaca:pairName "belongs_to_trialtype" ;
            alpaca:pairValue "PGHF" ],
        [ a alpaca:NameValuePair ;
            alpaca:pairName "trial_event_labels" ;
            alpaca:pairValue "CUE-OFF" ],
        [ a alpaca:NameValuePair ;
            alpaca:pairName "trial_timestamp_id" ;
            alpaca:pairValue "2326746" ],
        [ a alpaca:NameValuePair ;
            alpaca:pairName "performance_in_trial_str" ;
            alpaca:pairValue "correct_trial" ],
        [ a alpaca:NameValuePair ;
            alpaca:pairName "trial_reject_IFC" ;
            alpaca:pairValue "False" ],
        [ a alpaca:NameValuePair ;
            alpaca:pairName "id" ;
            alpaca:pairValue "" ],
        [ a alpaca:NameValuePair ;
            alpaca:pairName "trial_id" ;
            alpaca:pairValue "23" ] ;
    alpaca:hasAttribute [ a alpaca:NameValuePair ;
            alpaca:pairName "spiketrains" ;
            alpaca:pairValue "neo.core.spiketrainlist.SpikeTrainList(t_start=78.66306666666667 s, t_stop=79.16306666666667 s)" ],
        [ a alpaca:NameValuePair ;
            alpaca:pairName "t_start" ;
            alpaca:pairValue "78.663 s" ],
        [ a alpaca:NameValuePair ;
            alpaca:pairName "t_stop" ;
            alpaca:pairValue "79.16306666666667 s" ],
        [ a alpaca:NameValuePair ;
            alpaca:pairName "imagesequences" ;
            alpaca:pairValue "[]" ],
        [ a alpaca:NameValuePair ;
            alpaca:pairName "epochs" ;
            alpaca:pairValue "[]" ],
        [ a alpaca:NameValuePair ;
            alpaca:pairName "file_datetime" ;
            alpaca:pairValue "None" ],
        [ a alpaca:NameValuePair ;
            alpaca:pairName "description" ;
            alpaca:pairValue "Segment containing data from t_start to t_stop" ],
        [ a alpaca:NameValuePair ;
            alpaca:pairName "index" ;
            alpaca:pairValue "None" ],
        [ a alpaca:NameValuePair ;
            alpaca:pairName "name" ;
            alpaca:pairValue "Segment 0" ],
        [ a alpaca:NameValuePair ;
            alpaca:pairName "file_origin" ;
            alpaca:pairValue "None" ],
        [ a alpaca:NameValuePair ;
            alpaca:pairName "block" ;
            alpaca:pairValue "builtins.NoneType()" ],
        [ a alpaca:NameValuePair ;
            alpaca:pairName "events" ;
            alpaca:pairValue "[neo.core.event.Event(shape=(1,), dtype=float64, name=DigitalTrialEvents, description=Trial events of the digital input port), neo.core.event.Event(shape=(1,), dtype=float64, name=TrialEvents, description=All trial events (digital and analog))]" ],
        [ a alpaca:NameValuePair ;
            alpaca:pairName "irregularlysampledsignals" ;
            alpaca:pairValue "[]" ],
        [ a alpaca:NameValuePair ;
            alpaca:pairName "analogsignals" ;
            alpaca:pairValue "[neo.core.analogsignal.AnalogSignal(t_start=78.663 s, t_stop=79.163 s, shape=(500, 6), dtype=float32, name=BehaviourTimeSeries, description=AnalogSignal from  nsx2), neo.core.analogsignal.AnalogSignal(t_start=78.66306666666667 s, t_stop=79.16306666666667 s, shape=(15000, 96), dtype=float32, name=NeuralTimeSeriesRaw, description=Continuous raw neuronal recordings sampled at high resolution)]" ],
        [ a alpaca:NameValuePair ;
            alpaca:pairName "rec_datetime" ;
            alpaca:pairValue "2010-12-10 10:50:10" ] ;
    alpaca:hashSource "joblib_SHA1" ;
    prov:hadMember <urn:fz-juelich.de:alpaca:object:Python:builtins.list:2f39f45143967fd9305e5583713d90d9a44a9e2e> ;
    prov:wasAttributedTo <urn:fz-juelich.de:alpaca:script:Python:psd_by_trial_type.py:0eedeb8648a461ffc83d28d628c65800b233c6d9330978f78bc5ee188074d746#af6ada7a-b9bc-40d0-a31f-e985360e1655> ;
    prov:wasDerivedFrom <urn:fz-juelich.de:alpaca:object:Python:neo.core.epoch.Epoch:8c03a7f40030531ee8e88d4964728c4f42eaeb79>,
        <urn:fz-juelich.de:alpaca:object:Python:neo.core.segment.Segment:a0a51c2dfdec5800a5e45e473ce5d221e5281307> ;
    prov:wasGeneratedBy <urn:fz-juelich.de:alpaca:function_execution:Python:0eedeb8648a461ffc83d28d628c65800b233c6d9330978f78bc5ee188074d746:af6ada7a-b9bc-40d0-a31f-e985360e1655:neo.utils.misc.cut_segment_by_epoch#0e8a4e9e-c95b-4b70-b4a2-0b4ab3f52337> .

<urn:fz-juelich.de:alpaca:object:Python:neo.core.segment.Segment:6ee5050c3f940c94eb5c4905e8bc458cb41d9cfc> a alpaca:DataObjectEntity ;
    alpaca:hasAnnotation [ a alpaca:NameValuePair ;
            alpaca:pairName "trial_timestamp_id" ;
            alpaca:pairValue "8174877" ],
        [ a alpaca:NameValuePair ;
            alpaca:pairName "trial_reject_IFC" ;
            alpaca:pairValue "False" ],
        [ a alpaca:NameValuePair ;
            alpaca:pairName "trial_event_labels" ;
            alpaca:pairValue "CUE-OFF" ],
        [ a alpaca:NameValuePair ;
            alpaca:pairName "id" ;
            alpaca:pairValue "" ],
        [ a alpaca:NameValuePair ;
            alpaca:pairName "performance_in_trial_str" ;
            alpaca:pairValue "correct_trial" ],
        [ a alpaca:NameValuePair ;
            alpaca:pairName "trial_reject_HFC" ;
            alpaca:pairValue "False" ],
        [ a alpaca:NameValuePair ;
            alpaca:pairName "belongs_to_trialtype" ;
            alpaca:pairValue "PGHF" ],
        [ a alpaca:NameValuePair ;
            alpaca:pairName "performance_in_trial" ;
            alpaca:pairValue "255" ],
        [ a alpaca:NameValuePair ;
            alpaca:pairName "trial_reject_LFC" ;
            alpaca:pairValue "False" ],
        [ a alpaca:NameValuePair ;
            alpaca:pairName "condition" ;
            alpaca:pairValue "1" ],
        [ a alpaca:NameValuePair ;
            alpaca:pairName "trial_id" ;
            alpaca:pairValue "79" ] ;
    alpaca:hasAttribute [ a alpaca:NameValuePair ;
            alpaca:pairName "analogsignals" ;
            alpaca:pairValue "[neo.core.analogsignal.AnalogSignal(t_start=273.60200000000003 s, t_stop=274.10200000000003 s, shape=(500, 6), dtype=float32, name=BehaviourTimeSeries, description=AnalogSignal from  nsx2), neo.core.analogsignal.AnalogSignal(t_start=273.6020666666667 s, t_stop=274.1020666666667 s, shape=(15000, 96), dtype=float32, name=NeuralTimeSeriesRaw, description=Continuous raw neuronal recordings sampled at high resolution)]" ],
        [ a alpaca:NameValuePair ;
            alpaca:pairName "name" ;
            alpaca:pairValue "Segment 0" ],
        [ a alpaca:NameValuePair ;
            alpaca:pairName "description" ;
            alpaca:pairValue "Segment containing data from t_start to t_stop" ],
        [ a alpaca:NameValuePair ;
            alpaca:pairName "block" ;
            alpaca:pairValue "builtins.NoneType()" ],
        [ a alpaca:NameValuePair ;
            alpaca:pairName "epochs" ;
            alpaca:pairValue "[]" ],
        [ a alpaca:NameValuePair ;
            alpaca:pairName "events" ;
            alpaca:pairValue "[neo.core.event.Event(shape=(1,), dtype=float64, name=DigitalTrialEvents, description=Trial events of the digital input port), neo.core.event.Event(shape=(1,), dtype=float64, name=TrialEvents, description=All trial events (digital and analog))]" ],
        [ a alpaca:NameValuePair ;
            alpaca:pairName "rec_datetime" ;
            alpaca:pairValue "2010-12-10 10:50:10" ],
        [ a alpaca:NameValuePair ;
            alpaca:pairName "imagesequences" ;
            alpaca:pairValue "[]" ],
        [ a alpaca:NameValuePair ;
            alpaca:pairName "spiketrains" ;
            alpaca:pairValue "neo.core.spiketrainlist.SpikeTrainList(t_start=273.60206666666664 s, t_stop=274.10206666666664 s)" ],
        [ a alpaca:NameValuePair ;
            alpaca:pairName "index" ;
            alpaca:pairValue "None" ],
        [ a alpaca:NameValuePair ;
            alpaca:pairName "file_origin" ;
            alpaca:pairValue "None" ],
        [ a alpaca:NameValuePair ;
            alpaca:pairName "irregularlysampledsignals" ;
            alpaca:pairValue "[]" ],
        [ a alpaca:NameValuePair ;
            alpaca:pairName "t_stop" ;
            alpaca:pairValue "274.1020666666667 s" ],
        [ a alpaca:NameValuePair ;
            alpaca:pairName "t_start" ;
            alpaca:pairValue "273.60200000000003 s" ],
        [ a alpaca:NameValuePair ;
            alpaca:pairName "file_datetime" ;
            alpaca:pairValue "None" ] ;
    alpaca:hashSource "joblib_SHA1" ;
    prov:hadMember <urn:fz-juelich.de:alpaca:object:Python:builtins.list:ab82b90abdcc0231cfda4fd538ecec001749893b> ;
    prov:wasAttributedTo <urn:fz-juelich.de:alpaca:script:Python:psd_by_trial_type.py:0eedeb8648a461ffc83d28d628c65800b233c6d9330978f78bc5ee188074d746#af6ada7a-b9bc-40d0-a31f-e985360e1655> ;
    prov:wasDerivedFrom <urn:fz-juelich.de:alpaca:object:Python:neo.core.epoch.Epoch:8c03a7f40030531ee8e88d4964728c4f42eaeb79>,
        <urn:fz-juelich.de:alpaca:object:Python:neo.core.segment.Segment:a0a51c2dfdec5800a5e45e473ce5d221e5281307> ;
    prov:wasGeneratedBy <urn:fz-juelich.de:alpaca:function_execution:Python:0eedeb8648a461ffc83d28d628c65800b233c6d9330978f78bc5ee188074d746:af6ada7a-b9bc-40d0-a31f-e985360e1655:neo.utils.misc.cut_segment_by_epoch#0e8a4e9e-c95b-4b70-b4a2-0b4ab3f52337> .

<urn:fz-juelich.de:alpaca:object:Python:neo.core.segment.Segment:70fccfa0a61f8162d18ffcd792a6bca70d2c1237> a alpaca:DataObjectEntity ;
    alpaca:hasAnnotation [ a alpaca:NameValuePair ;
            alpaca:pairName "id" ;
            alpaca:pairValue "" ],
        [ a alpaca:NameValuePair ;
            alpaca:pairName "trial_event_labels" ;
            alpaca:pairValue "CUE-OFF" ],
        [ a alpaca:NameValuePair ;
            alpaca:pairName "trial_reject_IFC" ;
            alpaca:pairValue "False" ],
        [ a alpaca:NameValuePair ;
            alpaca:pairName "trial_id" ;
            alpaca:pairValue "197" ],
        [ a alpaca:NameValuePair ;
            alpaca:pairName "performance_in_trial_str" ;
            alpaca:pairValue "correct_trial" ],
        [ a alpaca:NameValuePair ;
            alpaca:pairName "trial_reject_LFC" ;
            alpaca:pairValue "False" ],
        [ a alpaca:NameValuePair ;
            alpaca:pairName "trial_timestamp_id" ;
            alpaca:pairValue "20352133" ],
        [ a alpaca:NameValuePair ;
            alpaca:pairName "condition" ;
            alpaca:pairValue "1" ],
        [ a alpaca:NameValuePair ;
            alpaca:pairName "belongs_to_trialtype" ;
            alpaca:pairValue "PGLF" ],
        [ a alpaca:NameValuePair ;
            alpaca:pairName "trial_reject_HFC" ;
            alpaca:pairValue "False" ],
        [ a alpaca:NameValuePair ;
            alpaca:pairName "performance_in_trial" ;
            alpaca:pairValue "255" ] ;
    alpaca:hasAttribute [ a alpaca:NameValuePair ;
            alpaca:pairName "description" ;
            alpaca:pairValue "Segment containing data from t_start to t_stop" ],
        [ a alpaca:NameValuePair ;
            alpaca:pairName "block" ;
            alpaca:pairValue "builtins.NoneType()" ],
        [ a alpaca:NameValuePair ;
            alpaca:pairName "name" ;
            alpaca:pairValue "Segment 0" ],
        [ a alpaca:NameValuePair ;
            alpaca:pairName "spiketrains" ;
            alpaca:pairValue "neo.core.spiketrainlist.SpikeTrainList(t_start=679.5116 s, t_stop=680.0116 s)" ],
        [ a alpaca:NameValuePair ;
            alpaca:pairName "imagesequences" ;
            alpaca:pairValue "[]" ],
        [ a alpaca:NameValuePair ;
            alpaca:pairName "analogsignals" ;
            alpaca:pairValue "[neo.core.analogsignal.AnalogSignal(t_start=679.5120000000001 s, t_stop=680.0120000000001 s, shape=(500, 6), dtype=float32, name=BehaviourTimeSeries, description=AnalogSignal from  nsx2), neo.core.analogsignal.AnalogSignal(t_start=679.5116 s, t_stop=680.0116 s, shape=(15000, 96), dtype=float32, name=NeuralTimeSeriesRaw, description=Continuous raw neuronal recordings sampled at high resolution)]" ],
        [ a alpaca:NameValuePair ;
            alpaca:pairName "file_origin" ;
            alpaca:pairValue "None" ],
        [ a alpaca:NameValuePair ;
            alpaca:pairName "events" ;
            alpaca:pairValue "[neo.core.event.Event(shape=(1,), dtype=float64, name=DigitalTrialEvents, description=Trial events of the digital input port), neo.core.event.Event(shape=(1,), dtype=float64, name=TrialEvents, description=All trial events (digital and analog))]" ],
        [ a alpaca:NameValuePair ;
            alpaca:pairName "rec_datetime" ;
            alpaca:pairValue "2010-12-10 10:50:10" ],
        [ a alpaca:NameValuePair ;
            alpaca:pairName "index" ;
            alpaca:pairValue "None" ],
        [ a alpaca:NameValuePair ;
            alpaca:pairName "t_stop" ;
            alpaca:pairValue "680.0120000000001 s" ],
        [ a alpaca:NameValuePair ;
            alpaca:pairName "file_datetime" ;
            alpaca:pairValue "None" ],
        [ a alpaca:NameValuePair ;
            alpaca:pairName "irregularlysampledsignals" ;
            alpaca:pairValue "[]" ],
        [ a alpaca:NameValuePair ;
            alpaca:pairName "epochs" ;
            alpaca:pairValue "[]" ],
        [ a alpaca:NameValuePair ;
            alpaca:pairName "t_start" ;
            alpaca:pairValue "679.5116 s" ] ;
    alpaca:hashSource "joblib_SHA1" ;
    prov:hadMember <urn:fz-juelich.de:alpaca:object:Python:builtins.list:139059e18222cbf6e84c06938abe4b9b197e679d> ;
    prov:wasAttributedTo <urn:fz-juelich.de:alpaca:script:Python:psd_by_trial_type.py:0eedeb8648a461ffc83d28d628c65800b233c6d9330978f78bc5ee188074d746#af6ada7a-b9bc-40d0-a31f-e985360e1655> ;
    prov:wasDerivedFrom <urn:fz-juelich.de:alpaca:object:Python:neo.core.epoch.Epoch:3a8f00aa292a39817dd45cdc819db14eeb9acfa6>,
        <urn:fz-juelich.de:alpaca:object:Python:neo.core.segment.Segment:a0a51c2dfdec5800a5e45e473ce5d221e5281307> ;
    prov:wasGeneratedBy <urn:fz-juelich.de:alpaca:function_execution:Python:0eedeb8648a461ffc83d28d628c65800b233c6d9330978f78bc5ee188074d746:af6ada7a-b9bc-40d0-a31f-e985360e1655:neo.utils.misc.cut_segment_by_epoch#2880d5d3-e2d1-4fc6-a15d-90cb776fc669> .

<urn:fz-juelich.de:alpaca:object:Python:neo.core.segment.Segment:71fd74a5071390afefe879f96f41d95e9a21aaf8> a alpaca:DataObjectEntity ;
    alpaca:hasAnnotation [ a alpaca:NameValuePair ;
            alpaca:pairName "performance_in_trial_str" ;
            alpaca:pairValue "correct_trial" ],
        [ a alpaca:NameValuePair ;
            alpaca:pairName "performance_in_trial" ;
            alpaca:pairValue "255" ],
        [ a alpaca:NameValuePair ;
            alpaca:pairName "condition" ;
            alpaca:pairValue "1" ],
        [ a alpaca:NameValuePair ;
            alpaca:pairName "belongs_to_trialtype" ;
            alpaca:pairValue "SGLF" ],
        [ a alpaca:NameValuePair ;
            alpaca:pairName "trial_timestamp_id" ;
            alpaca:pairValue "16658862" ],
        [ a alpaca:NameValuePair ;
            alpaca:pairName "id" ;
            alpaca:pairValue "" ],
        [ a alpaca:NameValuePair ;
            alpaca:pairName "trial_event_labels" ;
            alpaca:pairValue "CUE-OFF" ],
        [ a alpaca:NameValuePair ;
            alpaca:pairName "trial_reject_IFC" ;
            alpaca:pairValue "False" ],
        [ a alpaca:NameValuePair ;
            alpaca:pairName "trial_id" ;
            alpaca:pairValue "164" ],
        [ a alpaca:NameValuePair ;
            alpaca:pairName "trial_reject_HFC" ;
            alpaca:pairValue "False" ],
        [ a alpaca:NameValuePair ;
            alpaca:pairName "trial_reject_LFC" ;
            alpaca:pairValue "False" ] ;
    alpaca:hasAttribute [ a alpaca:NameValuePair ;
            alpaca:pairName "description" ;
            alpaca:pairValue "Segment containing data from t_start to t_stop" ],
        [ a alpaca:NameValuePair ;
            alpaca:pairName "block" ;
            alpaca:pairValue "builtins.NoneType()" ],
        [ a alpaca:NameValuePair ;
            alpaca:pairName "spiketrains" ;
            alpaca:pairValue "neo.core.spiketrainlist.SpikeTrainList(t_start=556.4033 s, t_stop=556.9033 s)" ],
        [ a alpaca:NameValuePair ;
            alpaca:pairName "t_start" ;
            alpaca:pairValue "556.403 s" ],
        [ a alpaca:NameValuePair ;
            alpaca:pairName "t_stop" ;
            alpaca:pairValue "556.9033000000001 s" ],
        [ a alpaca:NameValuePair ;
            alpaca:pairName "events" ;
            alpaca:pairValue "[neo.core.event.Event(shape=(1,), dtype=float64, name=DigitalTrialEvents, description=Trial events of the digital input port), neo.core.event.Event(shape=(1,), dtype=float64, name=TrialEvents, description=All trial events (digital and analog))]" ],
        [ a alpaca:NameValuePair ;
            alpaca:pairName "irregularlysampledsignals" ;
            alpaca:pairValue "[]" ],
        [ a alpaca:NameValuePair ;
            alpaca:pairName "rec_datetime" ;
            alpaca:pairValue "2010-12-10 10:50:10" ],
        [ a alpaca:NameValuePair ;
            alpaca:pairName "file_datetime" ;
            alpaca:pairValue "None" ],
        [ a alpaca:NameValuePair ;
            alpaca:pairName "name" ;
            alpaca:pairValue "Segment 0" ],
        [ a alpaca:NameValuePair ;
            alpaca:pairName "imagesequences" ;
            alpaca:pairValue "[]" ],
        [ a alpaca:NameValuePair ;
            alpaca:pairName "index" ;
            alpaca:pairValue "None" ],
        [ a alpaca:NameValuePair ;
            alpaca:pairName "analogsignals" ;
            alpaca:pairValue "[neo.core.analogsignal.AnalogSignal(t_start=556.403 s, t_stop=556.903 s, shape=(500, 6), dtype=float32, name=BehaviourTimeSeries, description=AnalogSignal from  nsx2), neo.core.analogsignal.AnalogSignal(t_start=556.4033000000001 s, t_stop=556.9033000000001 s, shape=(15000, 96), dtype=float32, name=NeuralTimeSeriesRaw, description=Continuous raw neuronal recordings sampled at high resolution)]" ],
        [ a alpaca:NameValuePair ;
            alpaca:pairName "epochs" ;
            alpaca:pairValue "[]" ],
        [ a alpaca:NameValuePair ;
            alpaca:pairName "file_origin" ;
            alpaca:pairValue "None" ] ;
    alpaca:hashSource "joblib_SHA1" ;
    prov:hadMember <urn:fz-juelich.de:alpaca:object:Python:builtins.list:1cc1d3836053c4a1355dfd8c3a0d88a49c3238d4> ;
    prov:wasAttributedTo <urn:fz-juelich.de:alpaca:script:Python:psd_by_trial_type.py:0eedeb8648a461ffc83d28d628c65800b233c6d9330978f78bc5ee188074d746#af6ada7a-b9bc-40d0-a31f-e985360e1655> ;
    prov:wasDerivedFrom <urn:fz-juelich.de:alpaca:object:Python:neo.core.epoch.Epoch:053007ed434c0d81903aed7adb8134eea8da381b>,
        <urn:fz-juelich.de:alpaca:object:Python:neo.core.segment.Segment:a0a51c2dfdec5800a5e45e473ce5d221e5281307> ;
    prov:wasGeneratedBy <urn:fz-juelich.de:alpaca:function_execution:Python:0eedeb8648a461ffc83d28d628c65800b233c6d9330978f78bc5ee188074d746:af6ada7a-b9bc-40d0-a31f-e985360e1655:neo.utils.misc.cut_segment_by_epoch#b418b702-6af1-4d48-8f8d-6ebeb039c98f> .

<urn:fz-juelich.de:alpaca:object:Python:neo.core.segment.Segment:7299e8b7047f974823b52725d5e2b7bdcb903618> a alpaca:DataObjectEntity ;
    alpaca:hasAnnotation [ a alpaca:NameValuePair ;
            alpaca:pairName "belongs_to_trialtype" ;
            alpaca:pairValue "PGHF" ],
        [ a alpaca:NameValuePair ;
            alpaca:pairName "trial_reject_IFC" ;
            alpaca:pairValue "True" ],
        [ a alpaca:NameValuePair ;
            alpaca:pairName "trial_reject_HFC" ;
            alpaca:pairValue "False" ],
        [ a alpaca:NameValuePair ;
            alpaca:pairName "trial_reject_LFC" ;
            alpaca:pairValue "False" ],
        [ a alpaca:NameValuePair ;
            alpaca:pairName "id" ;
            alpaca:pairValue "" ],
        [ a alpaca:NameValuePair ;
            alpaca:pairName "trial_event_labels" ;
            alpaca:pairValue "CUE-OFF" ],
        [ a alpaca:NameValuePair ;
            alpaca:pairName "condition" ;
            alpaca:pairValue "1" ],
        [ a alpaca:NameValuePair ;
            alpaca:pairName "performance_in_trial" ;
            alpaca:pairValue "255" ],
        [ a alpaca:NameValuePair ;
            alpaca:pairName "trial_timestamp_id" ;
            alpaca:pairValue "8278768" ],
        [ a alpaca:NameValuePair ;
            alpaca:pairName "performance_in_trial_str" ;
            alpaca:pairValue "correct_trial" ],
        [ a alpaca:NameValuePair ;
            alpaca:pairName "trial_id" ;
            alpaca:pairValue "80" ] ;
    alpaca:hasAttribute [ a alpaca:NameValuePair ;
            alpaca:pairName "t_start" ;
            alpaca:pairValue "277.06493333333333 s" ],
        [ a alpaca:NameValuePair ;
            alpaca:pairName "t_stop" ;
            alpaca:pairValue "277.565 s" ],
        [ a alpaca:NameValuePair ;
            alpaca:pairName "rec_datetime" ;
            alpaca:pairValue "2010-12-10 10:50:10" ],
        [ a alpaca:NameValuePair ;
            alpaca:pairName "block" ;
            alpaca:pairValue "builtins.NoneType()" ],
        [ a alpaca:NameValuePair ;
            alpaca:pairName "irregularlysampledsignals" ;
            alpaca:pairValue "[]" ],
        [ a alpaca:NameValuePair ;
            alpaca:pairName "file_datetime" ;
            alpaca:pairValue "None" ],
        [ a alpaca:NameValuePair ;
            alpaca:pairName "file_origin" ;
            alpaca:pairValue "None" ],
        [ a alpaca:NameValuePair ;
            alpaca:pairName "description" ;
            alpaca:pairValue "Segment containing data from t_start to t_stop" ],
        [ a alpaca:NameValuePair ;
            alpaca:pairName "analogsignals" ;
            alpaca:pairValue "[neo.core.analogsignal.AnalogSignal(t_start=277.065 s, t_stop=277.565 s, shape=(500, 6), dtype=float32, name=BehaviourTimeSeries, description=AnalogSignal from  nsx2), neo.core.analogsignal.AnalogSignal(t_start=277.06493333333333 s, t_stop=277.56493333333333 s, shape=(15000, 96), dtype=float32, name=NeuralTimeSeriesRaw, description=Continuous raw neuronal recordings sampled at high resolution)]" ],
        [ a alpaca:NameValuePair ;
            alpaca:pairName "name" ;
            alpaca:pairValue "Segment 0" ],
        [ a alpaca:NameValuePair ;
            alpaca:pairName "imagesequences" ;
            alpaca:pairValue "[]" ],
        [ a alpaca:NameValuePair ;
            alpaca:pairName "index" ;
            alpaca:pairValue "None" ],
        [ a alpaca:NameValuePair ;
            alpaca:pairName "spiketrains" ;
            alpaca:pairValue "neo.core.spiketrainlist.SpikeTrainList(t_start=277.06493333333333 s, t_stop=277.56493333333333 s)" ],
        [ a alpaca:NameValuePair ;
            alpaca:pairName "events" ;
            alpaca:pairValue "[neo.core.event.Event(shape=(1,), dtype=float64, name=DigitalTrialEvents, description=Trial events of the digital input port), neo.core.event.Event(shape=(1,), dtype=float64, name=TrialEvents, description=All trial events (digital and analog))]" ],
        [ a alpaca:NameValuePair ;
            alpaca:pairName "epochs" ;
            alpaca:pairValue "[]" ] ;
    alpaca:hashSource "joblib_SHA1" ;
    prov:hadMember <urn:fz-juelich.de:alpaca:object:Python:builtins.list:9e6c08e218cd55a5799b7d76bb41f563e8601f26> ;
    prov:wasAttributedTo <urn:fz-juelich.de:alpaca:script:Python:psd_by_trial_type.py:0eedeb8648a461ffc83d28d628c65800b233c6d9330978f78bc5ee188074d746#af6ada7a-b9bc-40d0-a31f-e985360e1655> ;
    prov:wasDerivedFrom <urn:fz-juelich.de:alpaca:object:Python:neo.core.epoch.Epoch:8c03a7f40030531ee8e88d4964728c4f42eaeb79>,
        <urn:fz-juelich.de:alpaca:object:Python:neo.core.segment.Segment:a0a51c2dfdec5800a5e45e473ce5d221e5281307> ;
    prov:wasGeneratedBy <urn:fz-juelich.de:alpaca:function_execution:Python:0eedeb8648a461ffc83d28d628c65800b233c6d9330978f78bc5ee188074d746:af6ada7a-b9bc-40d0-a31f-e985360e1655:neo.utils.misc.cut_segment_by_epoch#0e8a4e9e-c95b-4b70-b4a2-0b4ab3f52337> .

<urn:fz-juelich.de:alpaca:object:Python:neo.core.segment.Segment:7398239779ae9109ad8b1e646e5201a4c1b96d36> a alpaca:DataObjectEntity ;
    alpaca:hasAnnotation [ a alpaca:NameValuePair ;
            alpaca:pairName "condition" ;
            alpaca:pairValue "1" ],
        [ a alpaca:NameValuePair ;
            alpaca:pairName "trial_reject_LFC" ;
            alpaca:pairValue "False" ],
        [ a alpaca:NameValuePair ;
            alpaca:pairName "trial_event_labels" ;
            alpaca:pairValue "CUE-OFF" ],
        [ a alpaca:NameValuePair ;
            alpaca:pairName "id" ;
            alpaca:pairValue "" ],
        [ a alpaca:NameValuePair ;
            alpaca:pairName "performance_in_trial" ;
            alpaca:pairValue "255" ],
        [ a alpaca:NameValuePair ;
            alpaca:pairName "trial_id" ;
            alpaca:pairValue "104" ],
        [ a alpaca:NameValuePair ;
            alpaca:pairName "trial_timestamp_id" ;
            alpaca:pairValue "10682285" ],
        [ a alpaca:NameValuePair ;
            alpaca:pairName "trial_reject_IFC" ;
            alpaca:pairValue "False" ],
        [ a alpaca:NameValuePair ;
            alpaca:pairName "performance_in_trial_str" ;
            alpaca:pairValue "correct_trial" ],
        [ a alpaca:NameValuePair ;
            alpaca:pairName "trial_reject_HFC" ;
            alpaca:pairValue "False" ],
        [ a alpaca:NameValuePair ;
            alpaca:pairName "belongs_to_trialtype" ;
            alpaca:pairValue "SGLF" ] ;
    alpaca:hasAttribute [ a alpaca:NameValuePair ;
            alpaca:pairName "t_stop" ;
            alpaca:pairValue "357.683 s" ],
        [ a alpaca:NameValuePair ;
            alpaca:pairName "imagesequences" ;
            alpaca:pairValue "[]" ],
        [ a alpaca:NameValuePair ;
            alpaca:pairName "spiketrains" ;
            alpaca:pairValue "neo.core.spiketrainlist.SpikeTrainList(t_start=357.1827666666667 s, t_stop=357.6827666666667 s)" ],
        [ a alpaca:NameValuePair ;
            alpaca:pairName "irregularlysampledsignals" ;
            alpaca:pairValue "[]" ],
        [ a alpaca:NameValuePair ;
            alpaca:pairName "rec_datetime" ;
            alpaca:pairValue "2010-12-10 10:50:10" ],
        [ a alpaca:NameValuePair ;
            alpaca:pairName "file_origin" ;
            alpaca:pairValue "None" ],
        [ a alpaca:NameValuePair ;
            alpaca:pairName "description" ;
            alpaca:pairValue "Segment containing data from t_start to t_stop" ],
        [ a alpaca:NameValuePair ;
            alpaca:pairName "analogsignals" ;
            alpaca:pairValue "[neo.core.analogsignal.AnalogSignal(t_start=357.183 s, t_stop=357.683 s, shape=(500, 6), dtype=float32, name=BehaviourTimeSeries, description=AnalogSignal from  nsx2), neo.core.analogsignal.AnalogSignal(t_start=357.1827666666667 s, t_stop=357.6827666666667 s, shape=(15000, 96), dtype=float32, name=NeuralTimeSeriesRaw, description=Continuous raw neuronal recordings sampled at high resolution)]" ],
        [ a alpaca:NameValuePair ;
            alpaca:pairName "events" ;
            alpaca:pairValue "[neo.core.event.Event(shape=(1,), dtype=float64, name=DigitalTrialEvents, description=Trial events of the digital input port), neo.core.event.Event(shape=(1,), dtype=float64, name=TrialEvents, description=All trial events (digital and analog))]" ],
        [ a alpaca:NameValuePair ;
            alpaca:pairName "index" ;
            alpaca:pairValue "None" ],
        [ a alpaca:NameValuePair ;
            alpaca:pairName "file_datetime" ;
            alpaca:pairValue "None" ],
        [ a alpaca:NameValuePair ;
            alpaca:pairName "t_start" ;
            alpaca:pairValue "357.1827666666667 s" ],
        [ a alpaca:NameValuePair ;
            alpaca:pairName "name" ;
            alpaca:pairValue "Segment 0" ],
        [ a alpaca:NameValuePair ;
            alpaca:pairName "block" ;
            alpaca:pairValue "builtins.NoneType()" ],
        [ a alpaca:NameValuePair ;
            alpaca:pairName "epochs" ;
            alpaca:pairValue "[]" ] ;
    alpaca:hashSource "joblib_SHA1" ;
    prov:hadMember <urn:fz-juelich.de:alpaca:object:Python:builtins.list:da37e180987e747ca6935216ec2be8dc183d6255> ;
    prov:wasAttributedTo <urn:fz-juelich.de:alpaca:script:Python:psd_by_trial_type.py:0eedeb8648a461ffc83d28d628c65800b233c6d9330978f78bc5ee188074d746#af6ada7a-b9bc-40d0-a31f-e985360e1655> ;
    prov:wasDerivedFrom <urn:fz-juelich.de:alpaca:object:Python:neo.core.epoch.Epoch:053007ed434c0d81903aed7adb8134eea8da381b>,
        <urn:fz-juelich.de:alpaca:object:Python:neo.core.segment.Segment:a0a51c2dfdec5800a5e45e473ce5d221e5281307> ;
    prov:wasGeneratedBy <urn:fz-juelich.de:alpaca:function_execution:Python:0eedeb8648a461ffc83d28d628c65800b233c6d9330978f78bc5ee188074d746:af6ada7a-b9bc-40d0-a31f-e985360e1655:neo.utils.misc.cut_segment_by_epoch#b418b702-6af1-4d48-8f8d-6ebeb039c98f> .

<urn:fz-juelich.de:alpaca:object:Python:neo.core.segment.Segment:74791025f3e50d0a4cfe980e94b305529b364c91> a alpaca:DataObjectEntity ;
    alpaca:hasAnnotation [ a alpaca:NameValuePair ;
            alpaca:pairName "trial_timestamp_id" ;
            alpaca:pairValue "6495468" ],
        [ a alpaca:NameValuePair ;
            alpaca:pairName "trial_reject_IFC" ;
            alpaca:pairValue "False" ],
        [ a alpaca:NameValuePair ;
            alpaca:pairName "performance_in_trial_str" ;
            alpaca:pairValue "correct_trial" ],
        [ a alpaca:NameValuePair ;
            alpaca:pairName "condition" ;
            alpaca:pairValue "1" ],
        [ a alpaca:NameValuePair ;
            alpaca:pairName "id" ;
            alpaca:pairValue "" ],
        [ a alpaca:NameValuePair ;
            alpaca:pairName "belongs_to_trialtype" ;
            alpaca:pairValue "SGHF" ],
        [ a alpaca:NameValuePair ;
            alpaca:pairName "trial_reject_HFC" ;
            alpaca:pairValue "False" ],
        [ a alpaca:NameValuePair ;
            alpaca:pairName "trial_id" ;
            alpaca:pairValue "62" ],
        [ a alpaca:NameValuePair ;
            alpaca:pairName "trial_event_labels" ;
            alpaca:pairValue "CUE-OFF" ],
        [ a alpaca:NameValuePair ;
            alpaca:pairName "performance_in_trial" ;
            alpaca:pairValue "255" ],
        [ a alpaca:NameValuePair ;
            alpaca:pairName "trial_reject_LFC" ;
            alpaca:pairValue "False" ] ;
    alpaca:hasAttribute [ a alpaca:NameValuePair ;
            alpaca:pairName "rec_datetime" ;
            alpaca:pairValue "2010-12-10 10:50:10" ],
        [ a alpaca:NameValuePair ;
            alpaca:pairName "imagesequences" ;
            alpaca:pairValue "[]" ],
        [ a alpaca:NameValuePair ;
            alpaca:pairName "block" ;
            alpaca:pairValue "builtins.NoneType()" ],
        [ a alpaca:NameValuePair ;
            alpaca:pairName "epochs" ;
            alpaca:pairValue "[]" ],
        [ a alpaca:NameValuePair ;
            alpaca:pairName "name" ;
            alpaca:pairValue "Segment 0" ],
        [ a alpaca:NameValuePair ;
            alpaca:pairName "file_datetime" ;
            alpaca:pairValue "None" ],
        [ a alpaca:NameValuePair ;
            alpaca:pairName "spiketrains" ;
            alpaca:pairValue "neo.core.spiketrainlist.SpikeTrainList(t_start=217.63423333333333 s, t_stop=218.13423333333333 s)" ],
        [ a alpaca:NameValuePair ;
            alpaca:pairName "description" ;
            alpaca:pairValue "Segment containing data from t_start to t_stop" ],
        [ a alpaca:NameValuePair ;
            alpaca:pairName "irregularlysampledsignals" ;
            alpaca:pairValue "[]" ],
        [ a alpaca:NameValuePair ;
            alpaca:pairName "t_stop" ;
            alpaca:pairValue "218.13423333333336 s" ],
        [ a alpaca:NameValuePair ;
            alpaca:pairName "t_start" ;
            alpaca:pairValue "217.63400000000001 s" ],
        [ a alpaca:NameValuePair ;
            alpaca:pairName "events" ;
            alpaca:pairValue "[neo.core.event.Event(shape=(1,), dtype=float64, name=DigitalTrialEvents, description=Trial events of the digital input port), neo.core.event.Event(shape=(1,), dtype=float64, name=TrialEvents, description=All trial events (digital and analog))]" ],
        [ a alpaca:NameValuePair ;
            alpaca:pairName "analogsignals" ;
            alpaca:pairValue "[neo.core.analogsignal.AnalogSignal(t_start=217.63400000000001 s, t_stop=218.13400000000001 s, shape=(500, 6), dtype=float32, name=BehaviourTimeSeries, description=AnalogSignal from  nsx2), neo.core.analogsignal.AnalogSignal(t_start=217.63423333333336 s, t_stop=218.13423333333336 s, shape=(15000, 96), dtype=float32, name=NeuralTimeSeriesRaw, description=Continuous raw neuronal recordings sampled at high resolution)]" ],
        [ a alpaca:NameValuePair ;
            alpaca:pairName "index" ;
            alpaca:pairValue "None" ],
        [ a alpaca:NameValuePair ;
            alpaca:pairName "file_origin" ;
            alpaca:pairValue "None" ] ;
    alpaca:hashSource "joblib_SHA1" ;
    prov:hadMember <urn:fz-juelich.de:alpaca:object:Python:builtins.list:073408625a6b11851bcb340961478c273e082351> ;
    prov:wasAttributedTo <urn:fz-juelich.de:alpaca:script:Python:psd_by_trial_type.py:0eedeb8648a461ffc83d28d628c65800b233c6d9330978f78bc5ee188074d746#af6ada7a-b9bc-40d0-a31f-e985360e1655> ;
    prov:wasDerivedFrom <urn:fz-juelich.de:alpaca:object:Python:neo.core.epoch.Epoch:5989216a6b95615d17cdb6daf0c01890eb446417>,
        <urn:fz-juelich.de:alpaca:object:Python:neo.core.segment.Segment:a0a51c2dfdec5800a5e45e473ce5d221e5281307> ;
    prov:wasGeneratedBy <urn:fz-juelich.de:alpaca:function_execution:Python:0eedeb8648a461ffc83d28d628c65800b233c6d9330978f78bc5ee188074d746:af6ada7a-b9bc-40d0-a31f-e985360e1655:neo.utils.misc.cut_segment_by_epoch#73b7f56e-2c06-407e-9497-fdf313beb877> .

<urn:fz-juelich.de:alpaca:object:Python:neo.core.segment.Segment:773e527c11adbc50b5775e0b915e0b5aae9046c3> a alpaca:DataObjectEntity ;
    alpaca:hasAnnotation [ a alpaca:NameValuePair ;
            alpaca:pairName "trial_reject_LFC" ;
            alpaca:pairValue "False" ],
        [ a alpaca:NameValuePair ;
            alpaca:pairName "trial_id" ;
            alpaca:pairValue "52" ],
        [ a alpaca:NameValuePair ;
            alpaca:pairName "performance_in_trial" ;
            alpaca:pairValue "255" ],
        [ a alpaca:NameValuePair ;
            alpaca:pairName "performance_in_trial_str" ;
            alpaca:pairValue "correct_trial" ],
        [ a alpaca:NameValuePair ;
            alpaca:pairName "trial_reject_HFC" ;
            alpaca:pairValue "False" ],
        [ a alpaca:NameValuePair ;
            alpaca:pairName "belongs_to_trialtype" ;
            alpaca:pairValue "PGHF" ],
        [ a alpaca:NameValuePair ;
            alpaca:pairName "trial_timestamp_id" ;
            alpaca:pairValue "5433728" ],
        [ a alpaca:NameValuePair ;
            alpaca:pairName "trial_reject_IFC" ;
            alpaca:pairValue "False" ],
        [ a alpaca:NameValuePair ;
            alpaca:pairName "id" ;
            alpaca:pairValue "" ],
        [ a alpaca:NameValuePair ;
            alpaca:pairName "condition" ;
            alpaca:pairValue "1" ],
        [ a alpaca:NameValuePair ;
            alpaca:pairName "trial_event_labels" ;
            alpaca:pairValue "CUE-OFF" ] ;
    alpaca:hasAttribute [ a alpaca:NameValuePair ;
            alpaca:pairName "block" ;
            alpaca:pairValue "builtins.NoneType()" ],
        [ a alpaca:NameValuePair ;
            alpaca:pairName "rec_datetime" ;
            alpaca:pairValue "2010-12-10 10:50:10" ],
        [ a alpaca:NameValuePair ;
            alpaca:pairName "name" ;
            alpaca:pairValue "Segment 0" ],
        [ a alpaca:NameValuePair ;
            alpaca:pairName "index" ;
            alpaca:pairValue "None" ],
        [ a alpaca:NameValuePair ;
            alpaca:pairName "spiketrains" ;
            alpaca:pairValue "neo.core.spiketrainlist.SpikeTrainList(t_start=182.23216666666667 s, t_stop=182.73216666666667 s)" ],
        [ a alpaca:NameValuePair ;
            alpaca:pairName "t_start" ;
            alpaca:pairValue "182.232 s" ],
        [ a alpaca:NameValuePair ;
            alpaca:pairName "epochs" ;
            alpaca:pairValue "[]" ],
        [ a alpaca:NameValuePair ;
            alpaca:pairName "file_datetime" ;
            alpaca:pairValue "None" ],
        [ a alpaca:NameValuePair ;
            alpaca:pairName "analogsignals" ;
            alpaca:pairValue "[neo.core.analogsignal.AnalogSignal(t_start=182.232 s, t_stop=182.732 s, shape=(500, 6), dtype=float32, name=BehaviourTimeSeries, description=AnalogSignal from  nsx2), neo.core.analogsignal.AnalogSignal(t_start=182.23216666666667 s, t_stop=182.73216666666667 s, shape=(15000, 96), dtype=float32, name=NeuralTimeSeriesRaw, description=Continuous raw neuronal recordings sampled at high resolution)]" ],
        [ a alpaca:NameValuePair ;
            alpaca:pairName "imagesequences" ;
            alpaca:pairValue "[]" ],
        [ a alpaca:NameValuePair ;
            alpaca:pairName "irregularlysampledsignals" ;
            alpaca:pairValue "[]" ],
        [ a alpaca:NameValuePair ;
            alpaca:pairName "description" ;
            alpaca:pairValue "Segment containing data from t_start to t_stop" ],
        [ a alpaca:NameValuePair ;
            alpaca:pairName "events" ;
            alpaca:pairValue "[neo.core.event.Event(shape=(1,), dtype=float64, name=DigitalTrialEvents, description=Trial events of the digital input port), neo.core.event.Event(shape=(1,), dtype=float64, name=TrialEvents, description=All trial events (digital and analog))]" ],
        [ a alpaca:NameValuePair ;
            alpaca:pairName "file_origin" ;
            alpaca:pairValue "None" ],
        [ a alpaca:NameValuePair ;
            alpaca:pairName "t_stop" ;
            alpaca:pairValue "182.73216666666667 s" ] ;
    alpaca:hashSource "joblib_SHA1" ;
    prov:hadMember <urn:fz-juelich.de:alpaca:object:Python:builtins.list:cbc5a8b8d6ca9614ad161e560811804cca3fbd3e> ;
    prov:wasAttributedTo <urn:fz-juelich.de:alpaca:script:Python:psd_by_trial_type.py:0eedeb8648a461ffc83d28d628c65800b233c6d9330978f78bc5ee188074d746#af6ada7a-b9bc-40d0-a31f-e985360e1655> ;
    prov:wasDerivedFrom <urn:fz-juelich.de:alpaca:object:Python:neo.core.epoch.Epoch:8c03a7f40030531ee8e88d4964728c4f42eaeb79>,
        <urn:fz-juelich.de:alpaca:object:Python:neo.core.segment.Segment:a0a51c2dfdec5800a5e45e473ce5d221e5281307> ;
    prov:wasGeneratedBy <urn:fz-juelich.de:alpaca:function_execution:Python:0eedeb8648a461ffc83d28d628c65800b233c6d9330978f78bc5ee188074d746:af6ada7a-b9bc-40d0-a31f-e985360e1655:neo.utils.misc.cut_segment_by_epoch#0e8a4e9e-c95b-4b70-b4a2-0b4ab3f52337> .

<urn:fz-juelich.de:alpaca:object:Python:neo.core.segment.Segment:77b6978bc1cc56ee233da75f23afd43628eab01b> a alpaca:DataObjectEntity ;
    alpaca:hasAnnotation [ a alpaca:NameValuePair ;
            alpaca:pairName "performance_in_trial_str" ;
            alpaca:pairValue "correct_trial" ],
        [ a alpaca:NameValuePair ;
            alpaca:pairName "trial_reject_LFC" ;
            alpaca:pairValue "False" ],
        [ a alpaca:NameValuePair ;
            alpaca:pairName "performance_in_trial" ;
            alpaca:pairValue "255" ],
        [ a alpaca:NameValuePair ;
            alpaca:pairName "condition" ;
            alpaca:pairValue "1" ],
        [ a alpaca:NameValuePair ;
            alpaca:pairName "trial_event_labels" ;
            alpaca:pairValue "CUE-OFF" ],
        [ a alpaca:NameValuePair ;
            alpaca:pairName "trial_timestamp_id" ;
            alpaca:pairValue "1281590" ],
        [ a alpaca:NameValuePair ;
            alpaca:pairName "id" ;
            alpaca:pairValue "" ],
        [ a alpaca:NameValuePair ;
            alpaca:pairName "trial_reject_HFC" ;
            alpaca:pairValue "False" ],
        [ a alpaca:NameValuePair ;
            alpaca:pairName "trial_id" ;
            alpaca:pairValue "13" ],
        [ a alpaca:NameValuePair ;
            alpaca:pairName "trial_reject_IFC" ;
            alpaca:pairValue "False" ],
        [ a alpaca:NameValuePair ;
            alpaca:pairName "belongs_to_trialtype" ;
            alpaca:pairValue "PGHF" ] ;
    alpaca:hasAttribute [ a alpaca:NameValuePair ;
            alpaca:pairName "name" ;
            alpaca:pairValue "Segment 0" ],
        [ a alpaca:NameValuePair ;
            alpaca:pairName "events" ;
            alpaca:pairValue "[neo.core.event.Event(shape=(1,), dtype=float64, name=DigitalTrialEvents, description=Trial events of the digital input port), neo.core.event.Event(shape=(1,), dtype=float64, name=TrialEvents, description=All trial events (digital and analog))]" ],
        [ a alpaca:NameValuePair ;
            alpaca:pairName "index" ;
            alpaca:pairValue "None" ],
        [ a alpaca:NameValuePair ;
            alpaca:pairName "description" ;
            alpaca:pairValue "Segment containing data from t_start to t_stop" ],
        [ a alpaca:NameValuePair ;
            alpaca:pairName "imagesequences" ;
            alpaca:pairValue "[]" ],
        [ a alpaca:NameValuePair ;
            alpaca:pairName "rec_datetime" ;
            alpaca:pairValue "2010-12-10 10:50:10" ],
        [ a alpaca:NameValuePair ;
            alpaca:pairName "analogsignals" ;
            alpaca:pairValue "[neo.core.analogsignal.AnalogSignal(t_start=43.826 s, t_stop=44.326 s, shape=(500, 6), dtype=float32, name=BehaviourTimeSeries, description=AnalogSignal from  nsx2), neo.core.analogsignal.AnalogSignal(t_start=43.82556666666667 s, t_stop=44.32556666666667 s, shape=(15000, 96), dtype=float32, name=NeuralTimeSeriesRaw, description=Continuous raw neuronal recordings sampled at high resolution)]" ],
        [ a alpaca:NameValuePair ;
            alpaca:pairName "t_stop" ;
            alpaca:pairValue "44.326 s" ],
        [ a alpaca:NameValuePair ;
            alpaca:pairName "spiketrains" ;
            alpaca:pairValue "neo.core.spiketrainlist.SpikeTrainList(t_start=43.82556666666667 s, t_stop=44.32556666666667 s)" ],
        [ a alpaca:NameValuePair ;
            alpaca:pairName "epochs" ;
            alpaca:pairValue "[]" ],
        [ a alpaca:NameValuePair ;
            alpaca:pairName "t_start" ;
            alpaca:pairValue "43.82556666666667 s" ],
        [ a alpaca:NameValuePair ;
            alpaca:pairName "block" ;
            alpaca:pairValue "builtins.NoneType()" ],
        [ a alpaca:NameValuePair ;
            alpaca:pairName "file_origin" ;
            alpaca:pairValue "None" ],
        [ a alpaca:NameValuePair ;
            alpaca:pairName "irregularlysampledsignals" ;
            alpaca:pairValue "[]" ],
        [ a alpaca:NameValuePair ;
            alpaca:pairName "file_datetime" ;
            alpaca:pairValue "None" ] ;
    alpaca:hashSource "joblib_SHA1" ;
    prov:hadMember <urn:fz-juelich.de:alpaca:object:Python:builtins.list:820a31558dcf3d4403e1e68a33d8a2c3500d4b3d> ;
    prov:wasAttributedTo <urn:fz-juelich.de:alpaca:script:Python:psd_by_trial_type.py:0eedeb8648a461ffc83d28d628c65800b233c6d9330978f78bc5ee188074d746#af6ada7a-b9bc-40d0-a31f-e985360e1655> ;
    prov:wasDerivedFrom <urn:fz-juelich.de:alpaca:object:Python:neo.core.epoch.Epoch:8c03a7f40030531ee8e88d4964728c4f42eaeb79>,
        <urn:fz-juelich.de:alpaca:object:Python:neo.core.segment.Segment:a0a51c2dfdec5800a5e45e473ce5d221e5281307> ;
    prov:wasGeneratedBy <urn:fz-juelich.de:alpaca:function_execution:Python:0eedeb8648a461ffc83d28d628c65800b233c6d9330978f78bc5ee188074d746:af6ada7a-b9bc-40d0-a31f-e985360e1655:neo.utils.misc.cut_segment_by_epoch#0e8a4e9e-c95b-4b70-b4a2-0b4ab3f52337> .

<urn:fz-juelich.de:alpaca:object:Python:neo.core.segment.Segment:7dd4fd53f9b12f525a7a4008f191959756d00276> a alpaca:DataObjectEntity ;
    alpaca:hasAnnotation [ a alpaca:NameValuePair ;
            alpaca:pairName "trial_id" ;
            alpaca:pairValue "203" ],
        [ a alpaca:NameValuePair ;
            alpaca:pairName "performance_in_trial" ;
            alpaca:pairValue "255" ],
        [ a alpaca:NameValuePair ;
            alpaca:pairName "id" ;
            alpaca:pairValue "" ],
        [ a alpaca:NameValuePair ;
            alpaca:pairName "trial_reject_IFC" ;
            alpaca:pairValue "False" ],
        [ a alpaca:NameValuePair ;
            alpaca:pairName "trial_timestamp_id" ;
            alpaca:pairValue "20997921" ],
        [ a alpaca:NameValuePair ;
            alpaca:pairName "condition" ;
            alpaca:pairValue "1" ],
        [ a alpaca:NameValuePair ;
            alpaca:pairName "belongs_to_trialtype" ;
            alpaca:pairValue "PGHF" ],
        [ a alpaca:NameValuePair ;
            alpaca:pairName "trial_reject_LFC" ;
            alpaca:pairValue "False" ],
        [ a alpaca:NameValuePair ;
            alpaca:pairName "trial_reject_HFC" ;
            alpaca:pairValue "False" ],
        [ a alpaca:NameValuePair ;
            alpaca:pairName "trial_event_labels" ;
            alpaca:pairValue "CUE-OFF" ],
        [ a alpaca:NameValuePair ;
            alpaca:pairName "performance_in_trial_str" ;
            alpaca:pairValue "correct_trial" ] ;
    alpaca:hasAttribute [ a alpaca:NameValuePair ;
            alpaca:pairName "file_origin" ;
            alpaca:pairValue "None" ],
        [ a alpaca:NameValuePair ;
            alpaca:pairName "name" ;
            alpaca:pairValue "Segment 0" ],
        [ a alpaca:NameValuePair ;
            alpaca:pairName "t_stop" ;
            alpaca:pairValue "701.5360000000001 s" ],
        [ a alpaca:NameValuePair ;
            alpaca:pairName "irregularlysampledsignals" ;
            alpaca:pairValue "[]" ],
        [ a alpaca:NameValuePair ;
            alpaca:pairName "file_datetime" ;
            alpaca:pairValue "None" ],
        [ a alpaca:NameValuePair ;
            alpaca:pairName "rec_datetime" ;
            alpaca:pairValue "2010-12-10 10:50:10" ],
        [ a alpaca:NameValuePair ;
            alpaca:pairName "t_start" ;
            alpaca:pairValue "701.0358 s" ],
        [ a alpaca:NameValuePair ;
            alpaca:pairName "block" ;
            alpaca:pairValue "builtins.NoneType()" ],
        [ a alpaca:NameValuePair ;
            alpaca:pairName "spiketrains" ;
            alpaca:pairValue "neo.core.spiketrainlist.SpikeTrainList(t_start=701.0358 s, t_stop=701.5358 s)" ],
        [ a alpaca:NameValuePair ;
            alpaca:pairName "events" ;
            alpaca:pairValue "[neo.core.event.Event(shape=(1,), dtype=float64, name=DigitalTrialEvents, description=Trial events of the digital input port), neo.core.event.Event(shape=(1,), dtype=float64, name=TrialEvents, description=All trial events (digital and analog))]" ],
        [ a alpaca:NameValuePair ;
            alpaca:pairName "imagesequences" ;
            alpaca:pairValue "[]" ],
        [ a alpaca:NameValuePair ;
            alpaca:pairName "index" ;
            alpaca:pairValue "None" ],
        [ a alpaca:NameValuePair ;
            alpaca:pairName "analogsignals" ;
            alpaca:pairValue "[neo.core.analogsignal.AnalogSignal(t_start=701.0360000000001 s, t_stop=701.5360000000001 s, shape=(500, 6), dtype=float32, name=BehaviourTimeSeries, description=AnalogSignal from  nsx2), neo.core.analogsignal.AnalogSignal(t_start=701.0358 s, t_stop=701.5358 s, shape=(15000, 96), dtype=float32, name=NeuralTimeSeriesRaw, description=Continuous raw neuronal recordings sampled at high resolution)]" ],
        [ a alpaca:NameValuePair ;
            alpaca:pairName "epochs" ;
            alpaca:pairValue "[]" ],
        [ a alpaca:NameValuePair ;
            alpaca:pairName "description" ;
            alpaca:pairValue "Segment containing data from t_start to t_stop" ] ;
    alpaca:hashSource "joblib_SHA1" ;
    prov:hadMember <urn:fz-juelich.de:alpaca:object:Python:builtins.list:a0ce8046e5b87eff900a6c58df2803e1162d607b> ;
    prov:wasAttributedTo <urn:fz-juelich.de:alpaca:script:Python:psd_by_trial_type.py:0eedeb8648a461ffc83d28d628c65800b233c6d9330978f78bc5ee188074d746#af6ada7a-b9bc-40d0-a31f-e985360e1655> ;
    prov:wasDerivedFrom <urn:fz-juelich.de:alpaca:object:Python:neo.core.epoch.Epoch:8c03a7f40030531ee8e88d4964728c4f42eaeb79>,
        <urn:fz-juelich.de:alpaca:object:Python:neo.core.segment.Segment:a0a51c2dfdec5800a5e45e473ce5d221e5281307> ;
    prov:wasGeneratedBy <urn:fz-juelich.de:alpaca:function_execution:Python:0eedeb8648a461ffc83d28d628c65800b233c6d9330978f78bc5ee188074d746:af6ada7a-b9bc-40d0-a31f-e985360e1655:neo.utils.misc.cut_segment_by_epoch#0e8a4e9e-c95b-4b70-b4a2-0b4ab3f52337> .

<urn:fz-juelich.de:alpaca:object:Python:neo.core.segment.Segment:7e483106df4ca495e7ac3d630abf79dd4de67fed> a alpaca:DataObjectEntity ;
    alpaca:hasAnnotation [ a alpaca:NameValuePair ;
            alpaca:pairName "trial_reject_HFC" ;
            alpaca:pairValue "False" ],
        [ a alpaca:NameValuePair ;
            alpaca:pairName "id" ;
            alpaca:pairValue "" ],
        [ a alpaca:NameValuePair ;
            alpaca:pairName "belongs_to_trialtype" ;
            alpaca:pairValue "PGHF" ],
        [ a alpaca:NameValuePair ;
            alpaca:pairName "performance_in_trial_str" ;
            alpaca:pairValue "correct_trial" ],
        [ a alpaca:NameValuePair ;
            alpaca:pairName "performance_in_trial" ;
            alpaca:pairValue "255" ],
        [ a alpaca:NameValuePair ;
            alpaca:pairName "trial_reject_LFC" ;
            alpaca:pairValue "False" ],
        [ a alpaca:NameValuePair ;
            alpaca:pairName "trial_id" ;
            alpaca:pairValue "19" ],
        [ a alpaca:NameValuePair ;
            alpaca:pairName "condition" ;
            alpaca:pairValue "1" ],
        [ a alpaca:NameValuePair ;
            alpaca:pairName "trial_event_labels" ;
            alpaca:pairValue "CUE-OFF" ],
        [ a alpaca:NameValuePair ;
            alpaca:pairName "trial_reject_IFC" ;
            alpaca:pairValue "False" ],
        [ a alpaca:NameValuePair ;
            alpaca:pairName "trial_timestamp_id" ;
            alpaca:pairValue "1864219" ] ;
    alpaca:hasAttribute [ a alpaca:NameValuePair ;
            alpaca:pairName "file_datetime" ;
            alpaca:pairValue "None" ],
        [ a alpaca:NameValuePair ;
            alpaca:pairName "index" ;
            alpaca:pairValue "None" ],
        [ a alpaca:NameValuePair ;
            alpaca:pairName "irregularlysampledsignals" ;
            alpaca:pairValue "[]" ],
        [ a alpaca:NameValuePair ;
            alpaca:pairName "t_stop" ;
            alpaca:pairValue "63.75016666666667 s" ],
        [ a alpaca:NameValuePair ;
            alpaca:pairName "file_origin" ;
            alpaca:pairValue "None" ],
        [ a alpaca:NameValuePair ;
            alpaca:pairName "description" ;
            alpaca:pairValue "Segment containing data from t_start to t_stop" ],
        [ a alpaca:NameValuePair ;
            alpaca:pairName "block" ;
            alpaca:pairValue "builtins.NoneType()" ],
        [ a alpaca:NameValuePair ;
            alpaca:pairName "t_start" ;
            alpaca:pairValue "63.25 s" ],
        [ a alpaca:NameValuePair ;
            alpaca:pairName "name" ;
            alpaca:pairValue "Segment 0" ],
        [ a alpaca:NameValuePair ;
            alpaca:pairName "spiketrains" ;
            alpaca:pairValue "neo.core.spiketrainlist.SpikeTrainList(t_start=63.250166666666665 s, t_stop=63.750166666666665 s)" ],
        [ a alpaca:NameValuePair ;
            alpaca:pairName "rec_datetime" ;
            alpaca:pairValue "2010-12-10 10:50:10" ],
        [ a alpaca:NameValuePair ;
            alpaca:pairName "imagesequences" ;
            alpaca:pairValue "[]" ],
        [ a alpaca:NameValuePair ;
            alpaca:pairName "analogsignals" ;
            alpaca:pairValue "[neo.core.analogsignal.AnalogSignal(t_start=63.25 s, t_stop=63.75 s, shape=(500, 6), dtype=float32, name=BehaviourTimeSeries, description=AnalogSignal from  nsx2), neo.core.analogsignal.AnalogSignal(t_start=63.25016666666667 s, t_stop=63.75016666666667 s, shape=(15000, 96), dtype=float32, name=NeuralTimeSeriesRaw, description=Continuous raw neuronal recordings sampled at high resolution)]" ],
        [ a alpaca:NameValuePair ;
            alpaca:pairName "epochs" ;
            alpaca:pairValue "[]" ],
        [ a alpaca:NameValuePair ;
            alpaca:pairName "events" ;
            alpaca:pairValue "[neo.core.event.Event(shape=(1,), dtype=float64, name=DigitalTrialEvents, description=Trial events of the digital input port), neo.core.event.Event(shape=(1,), dtype=float64, name=TrialEvents, description=All trial events (digital and analog))]" ] ;
    alpaca:hashSource "joblib_SHA1" ;
    prov:hadMember <urn:fz-juelich.de:alpaca:object:Python:builtins.list:0aad538789c9af2d2556a41a9795ff6519df00f3> ;
    prov:wasAttributedTo <urn:fz-juelich.de:alpaca:script:Python:psd_by_trial_type.py:0eedeb8648a461ffc83d28d628c65800b233c6d9330978f78bc5ee188074d746#af6ada7a-b9bc-40d0-a31f-e985360e1655> ;
    prov:wasDerivedFrom <urn:fz-juelich.de:alpaca:object:Python:neo.core.epoch.Epoch:8c03a7f40030531ee8e88d4964728c4f42eaeb79>,
        <urn:fz-juelich.de:alpaca:object:Python:neo.core.segment.Segment:a0a51c2dfdec5800a5e45e473ce5d221e5281307> ;
    prov:wasGeneratedBy <urn:fz-juelich.de:alpaca:function_execution:Python:0eedeb8648a461ffc83d28d628c65800b233c6d9330978f78bc5ee188074d746:af6ada7a-b9bc-40d0-a31f-e985360e1655:neo.utils.misc.cut_segment_by_epoch#0e8a4e9e-c95b-4b70-b4a2-0b4ab3f52337> .

<urn:fz-juelich.de:alpaca:object:Python:neo.core.segment.Segment:8092c9f0052a95059c710de3e7d14586c9809c09> a alpaca:DataObjectEntity ;
    alpaca:hasAnnotation [ a alpaca:NameValuePair ;
            alpaca:pairName "condition" ;
            alpaca:pairValue "1" ],
        [ a alpaca:NameValuePair ;
            alpaca:pairName "trial_reject_LFC" ;
            alpaca:pairValue "False" ],
        [ a alpaca:NameValuePair ;
            alpaca:pairName "trial_reject_IFC" ;
            alpaca:pairValue "False" ],
        [ a alpaca:NameValuePair ;
            alpaca:pairName "trial_event_labels" ;
            alpaca:pairValue "CUE-OFF" ],
        [ a alpaca:NameValuePair ;
            alpaca:pairName "performance_in_trial" ;
            alpaca:pairValue "255" ],
        [ a alpaca:NameValuePair ;
            alpaca:pairName "trial_id" ;
            alpaca:pairValue "26" ],
        [ a alpaca:NameValuePair ;
            alpaca:pairName "trial_timestamp_id" ;
            alpaca:pairValue "2679957" ],
        [ a alpaca:NameValuePair ;
            alpaca:pairName "performance_in_trial_str" ;
            alpaca:pairValue "correct_trial" ],
        [ a alpaca:NameValuePair ;
            alpaca:pairName "belongs_to_trialtype" ;
            alpaca:pairValue "PGHF" ],
        [ a alpaca:NameValuePair ;
            alpaca:pairName "id" ;
            alpaca:pairValue "" ],
        [ a alpaca:NameValuePair ;
            alpaca:pairName "trial_reject_HFC" ;
            alpaca:pairValue "False" ] ;
    alpaca:hasAttribute [ a alpaca:NameValuePair ;
            alpaca:pairName "file_datetime" ;
            alpaca:pairValue "None" ],
        [ a alpaca:NameValuePair ;
            alpaca:pairName "imagesequences" ;
            alpaca:pairValue "[]" ],
        [ a alpaca:NameValuePair ;
            alpaca:pairName "t_stop" ;
            alpaca:pairValue "90.93900000000001 s" ],
        [ a alpaca:NameValuePair ;
            alpaca:pairName "analogsignals" ;
            alpaca:pairValue "[neo.core.analogsignal.AnalogSignal(t_start=90.43900000000001 s, t_stop=90.93900000000001 s, shape=(500, 6), dtype=float32, name=BehaviourTimeSeries, description=AnalogSignal from  nsx2), neo.core.analogsignal.AnalogSignal(t_start=90.4388 s, t_stop=90.9388 s, shape=(15000, 96), dtype=float32, name=NeuralTimeSeriesRaw, description=Continuous raw neuronal recordings sampled at high resolution)]" ],
        [ a alpaca:NameValuePair ;
            alpaca:pairName "rec_datetime" ;
            alpaca:pairValue "2010-12-10 10:50:10" ],
        [ a alpaca:NameValuePair ;
            alpaca:pairName "t_start" ;
            alpaca:pairValue "90.4388 s" ],
        [ a alpaca:NameValuePair ;
            alpaca:pairName "events" ;
            alpaca:pairValue "[neo.core.event.Event(shape=(1,), dtype=float64, name=DigitalTrialEvents, description=Trial events of the digital input port), neo.core.event.Event(shape=(1,), dtype=float64, name=TrialEvents, description=All trial events (digital and analog))]" ],
        [ a alpaca:NameValuePair ;
            alpaca:pairName "description" ;
            alpaca:pairValue "Segment containing data from t_start to t_stop" ],
        [ a alpaca:NameValuePair ;
            alpaca:pairName "irregularlysampledsignals" ;
            alpaca:pairValue "[]" ],
        [ a alpaca:NameValuePair ;
            alpaca:pairName "file_origin" ;
            alpaca:pairValue "None" ],
        [ a alpaca:NameValuePair ;
            alpaca:pairName "block" ;
            alpaca:pairValue "builtins.NoneType()" ],
        [ a alpaca:NameValuePair ;
            alpaca:pairName "spiketrains" ;
            alpaca:pairValue "neo.core.spiketrainlist.SpikeTrainList(t_start=90.4388 s, t_stop=90.9388 s)" ],
        [ a alpaca:NameValuePair ;
            alpaca:pairName "epochs" ;
            alpaca:pairValue "[]" ],
        [ a alpaca:NameValuePair ;
            alpaca:pairName "name" ;
            alpaca:pairValue "Segment 0" ],
        [ a alpaca:NameValuePair ;
            alpaca:pairName "index" ;
            alpaca:pairValue "None" ] ;
    alpaca:hashSource "joblib_SHA1" ;
    prov:hadMember <urn:fz-juelich.de:alpaca:object:Python:builtins.list:f29bbd1aac19c3c5999ead1cff8e87dea6811946> ;
    prov:wasAttributedTo <urn:fz-juelich.de:alpaca:script:Python:psd_by_trial_type.py:0eedeb8648a461ffc83d28d628c65800b233c6d9330978f78bc5ee188074d746#af6ada7a-b9bc-40d0-a31f-e985360e1655> ;
    prov:wasDerivedFrom <urn:fz-juelich.de:alpaca:object:Python:neo.core.epoch.Epoch:8c03a7f40030531ee8e88d4964728c4f42eaeb79>,
        <urn:fz-juelich.de:alpaca:object:Python:neo.core.segment.Segment:a0a51c2dfdec5800a5e45e473ce5d221e5281307> ;
    prov:wasGeneratedBy <urn:fz-juelich.de:alpaca:function_execution:Python:0eedeb8648a461ffc83d28d628c65800b233c6d9330978f78bc5ee188074d746:af6ada7a-b9bc-40d0-a31f-e985360e1655:neo.utils.misc.cut_segment_by_epoch#0e8a4e9e-c95b-4b70-b4a2-0b4ab3f52337> .

<urn:fz-juelich.de:alpaca:object:Python:neo.core.segment.Segment:857b716302eff6b5b2df704303bb18ffc7fd9adc> a alpaca:DataObjectEntity ;
    alpaca:hasAnnotation [ a alpaca:NameValuePair ;
            alpaca:pairName "trial_event_labels" ;
            alpaca:pairValue "CUE-OFF" ],
        [ a alpaca:NameValuePair ;
            alpaca:pairName "trial_timestamp_id" ;
            alpaca:pairValue "16544599" ],
        [ a alpaca:NameValuePair ;
            alpaca:pairName "trial_reject_HFC" ;
            alpaca:pairValue "False" ],
        [ a alpaca:NameValuePair ;
            alpaca:pairName "id" ;
            alpaca:pairValue "" ],
        [ a alpaca:NameValuePair ;
            alpaca:pairName "performance_in_trial_str" ;
            alpaca:pairValue "correct_trial" ],
        [ a alpaca:NameValuePair ;
            alpaca:pairName "trial_reject_LFC" ;
            alpaca:pairValue "False" ],
        [ a alpaca:NameValuePair ;
            alpaca:pairName "belongs_to_trialtype" ;
            alpaca:pairValue "PGLF" ],
        [ a alpaca:NameValuePair ;
            alpaca:pairName "trial_reject_IFC" ;
            alpaca:pairValue "False" ],
        [ a alpaca:NameValuePair ;
            alpaca:pairName "trial_id" ;
            alpaca:pairValue "163" ],
        [ a alpaca:NameValuePair ;
            alpaca:pairName "condition" ;
            alpaca:pairValue "1" ],
        [ a alpaca:NameValuePair ;
            alpaca:pairName "performance_in_trial" ;
            alpaca:pairValue "255" ] ;
    alpaca:hasAttribute [ a alpaca:NameValuePair ;
            alpaca:pairName "file_datetime" ;
            alpaca:pairValue "None" ],
        [ a alpaca:NameValuePair ;
            alpaca:pairName "description" ;
            alpaca:pairValue "Segment containing data from t_start to t_stop" ],
        [ a alpaca:NameValuePair ;
            alpaca:pairName "name" ;
            alpaca:pairValue "Segment 0" ],
        [ a alpaca:NameValuePair ;
            alpaca:pairName "events" ;
            alpaca:pairValue "[neo.core.event.Event(shape=(1,), dtype=float64, name=DigitalTrialEvents, description=Trial events of the digital input port), neo.core.event.Event(shape=(1,), dtype=float64, name=TrialEvents, description=All trial events (digital and analog))]" ],
        [ a alpaca:NameValuePair ;
            alpaca:pairName "block" ;
            alpaca:pairValue "builtins.NoneType()" ],
        [ a alpaca:NameValuePair ;
            alpaca:pairName "index" ;
            alpaca:pairValue "None" ],
        [ a alpaca:NameValuePair ;
            alpaca:pairName "irregularlysampledsignals" ;
            alpaca:pairValue "[]" ],
        [ a alpaca:NameValuePair ;
            alpaca:pairName "analogsignals" ;
            alpaca:pairValue "[neo.core.analogsignal.AnalogSignal(t_start=552.593 s, t_stop=553.093 s, shape=(500, 6), dtype=float32, name=BehaviourTimeSeries, description=AnalogSignal from  nsx2), neo.core.analogsignal.AnalogSignal(t_start=552.5933 s, t_stop=553.0933 s, shape=(15000, 96), dtype=float32, name=NeuralTimeSeriesRaw, description=Continuous raw neuronal recordings sampled at high resolution)]" ],
        [ a alpaca:NameValuePair ;
            alpaca:pairName "t_stop" ;
            alpaca:pairValue "553.0933 s" ],
        [ a alpaca:NameValuePair ;
            alpaca:pairName "file_origin" ;
            alpaca:pairValue "None" ],
        [ a alpaca:NameValuePair ;
            alpaca:pairName "t_start" ;
            alpaca:pairValue "552.593 s" ],
        [ a alpaca:NameValuePair ;
            alpaca:pairName "imagesequences" ;
            alpaca:pairValue "[]" ],
        [ a alpaca:NameValuePair ;
            alpaca:pairName "rec_datetime" ;
            alpaca:pairValue "2010-12-10 10:50:10" ],
        [ a alpaca:NameValuePair ;
            alpaca:pairName "epochs" ;
            alpaca:pairValue "[]" ],
        [ a alpaca:NameValuePair ;
            alpaca:pairName "spiketrains" ;
            alpaca:pairValue "neo.core.spiketrainlist.SpikeTrainList(t_start=552.5933 s, t_stop=553.0933 s)" ] ;
    alpaca:hashSource "joblib_SHA1" ;
    prov:hadMember <urn:fz-juelich.de:alpaca:object:Python:builtins.list:5c3c62adecbc09a0193ac5ba9b869957f4120968> ;
    prov:wasAttributedTo <urn:fz-juelich.de:alpaca:script:Python:psd_by_trial_type.py:0eedeb8648a461ffc83d28d628c65800b233c6d9330978f78bc5ee188074d746#af6ada7a-b9bc-40d0-a31f-e985360e1655> ;
    prov:wasDerivedFrom <urn:fz-juelich.de:alpaca:object:Python:neo.core.epoch.Epoch:3a8f00aa292a39817dd45cdc819db14eeb9acfa6>,
        <urn:fz-juelich.de:alpaca:object:Python:neo.core.segment.Segment:a0a51c2dfdec5800a5e45e473ce5d221e5281307> ;
    prov:wasGeneratedBy <urn:fz-juelich.de:alpaca:function_execution:Python:0eedeb8648a461ffc83d28d628c65800b233c6d9330978f78bc5ee188074d746:af6ada7a-b9bc-40d0-a31f-e985360e1655:neo.utils.misc.cut_segment_by_epoch#2880d5d3-e2d1-4fc6-a15d-90cb776fc669> .

<urn:fz-juelich.de:alpaca:object:Python:neo.core.segment.Segment:88fcc695bc7f855acaae3ec6bcdffa5f16c71720> a alpaca:DataObjectEntity ;
    alpaca:hasAnnotation [ a alpaca:NameValuePair ;
            alpaca:pairName "performance_in_trial" ;
            alpaca:pairValue "255" ],
        [ a alpaca:NameValuePair ;
            alpaca:pairName "performance_in_trial_str" ;
            alpaca:pairValue "correct_trial" ],
        [ a alpaca:NameValuePair ;
            alpaca:pairName "trial_id" ;
            alpaca:pairValue "69" ],
        [ a alpaca:NameValuePair ;
            alpaca:pairName "trial_timestamp_id" ;
            alpaca:pairValue "7233149" ],
        [ a alpaca:NameValuePair ;
            alpaca:pairName "condition" ;
            alpaca:pairValue "1" ],
        [ a alpaca:NameValuePair ;
            alpaca:pairName "trial_reject_HFC" ;
            alpaca:pairValue "False" ],
        [ a alpaca:NameValuePair ;
            alpaca:pairName "trial_reject_IFC" ;
            alpaca:pairValue "False" ],
        [ a alpaca:NameValuePair ;
            alpaca:pairName "id" ;
            alpaca:pairValue "" ],
        [ a alpaca:NameValuePair ;
            alpaca:pairName "belongs_to_trialtype" ;
            alpaca:pairValue "SGHF" ],
        [ a alpaca:NameValuePair ;
            alpaca:pairName "trial_reject_LFC" ;
            alpaca:pairValue "False" ],
        [ a alpaca:NameValuePair ;
            alpaca:pairName "trial_event_labels" ;
            alpaca:pairValue "CUE-OFF" ] ;
    alpaca:hasAttribute [ a alpaca:NameValuePair ;
            alpaca:pairName "events" ;
            alpaca:pairValue "[neo.core.event.Event(shape=(1,), dtype=float64, name=DigitalTrialEvents, description=Trial events of the digital input port), neo.core.event.Event(shape=(1,), dtype=float64, name=TrialEvents, description=All trial events (digital and analog))]" ],
        [ a alpaca:NameValuePair ;
            alpaca:pairName "imagesequences" ;
            alpaca:pairValue "[]" ],
        [ a alpaca:NameValuePair ;
            alpaca:pairName "irregularlysampledsignals" ;
            alpaca:pairValue "[]" ],
        [ a alpaca:NameValuePair ;
            alpaca:pairName "index" ;
            alpaca:pairValue "None" ],
        [ a alpaca:NameValuePair ;
            alpaca:pairName "name" ;
            alpaca:pairValue "Segment 0" ],
        [ a alpaca:NameValuePair ;
            alpaca:pairName "rec_datetime" ;
            alpaca:pairValue "2010-12-10 10:50:10" ],
        [ a alpaca:NameValuePair ;
            alpaca:pairName "block" ;
            alpaca:pairValue "builtins.NoneType()" ],
        [ a alpaca:NameValuePair ;
            alpaca:pairName "spiketrains" ;
            alpaca:pairValue "neo.core.spiketrainlist.SpikeTrainList(t_start=242.21093333333334 s, t_stop=242.71093333333334 s)" ],
        [ a alpaca:NameValuePair ;
            alpaca:pairName "t_start" ;
            alpaca:pairValue "242.21093333333334 s" ],
        [ a alpaca:NameValuePair ;
            alpaca:pairName "description" ;
            alpaca:pairValue "Segment containing data from t_start to t_stop" ],
        [ a alpaca:NameValuePair ;
            alpaca:pairName "file_origin" ;
            alpaca:pairValue "None" ],
        [ a alpaca:NameValuePair ;
            alpaca:pairName "file_datetime" ;
            alpaca:pairValue "None" ],
        [ a alpaca:NameValuePair ;
            alpaca:pairName "t_stop" ;
            alpaca:pairValue "242.711 s" ],
        [ a alpaca:NameValuePair ;
            alpaca:pairName "analogsignals" ;
            alpaca:pairValue "[neo.core.analogsignal.AnalogSignal(t_start=242.211 s, t_stop=242.711 s, shape=(500, 6), dtype=float32, name=BehaviourTimeSeries, description=AnalogSignal from  nsx2), neo.core.analogsignal.AnalogSignal(t_start=242.21093333333334 s, t_stop=242.71093333333334 s, shape=(15000, 96), dtype=float32, name=NeuralTimeSeriesRaw, description=Continuous raw neuronal recordings sampled at high resolution)]" ],
        [ a alpaca:NameValuePair ;
            alpaca:pairName "epochs" ;
            alpaca:pairValue "[]" ] ;
    alpaca:hashSource "joblib_SHA1" ;
    prov:hadMember <urn:fz-juelich.de:alpaca:object:Python:builtins.list:23387a483b6718a99dcfe358b77a82ba9da8d104> ;
    prov:wasAttributedTo <urn:fz-juelich.de:alpaca:script:Python:psd_by_trial_type.py:0eedeb8648a461ffc83d28d628c65800b233c6d9330978f78bc5ee188074d746#af6ada7a-b9bc-40d0-a31f-e985360e1655> ;
    prov:wasDerivedFrom <urn:fz-juelich.de:alpaca:object:Python:neo.core.epoch.Epoch:5989216a6b95615d17cdb6daf0c01890eb446417>,
        <urn:fz-juelich.de:alpaca:object:Python:neo.core.segment.Segment:a0a51c2dfdec5800a5e45e473ce5d221e5281307> ;
    prov:wasGeneratedBy <urn:fz-juelich.de:alpaca:function_execution:Python:0eedeb8648a461ffc83d28d628c65800b233c6d9330978f78bc5ee188074d746:af6ada7a-b9bc-40d0-a31f-e985360e1655:neo.utils.misc.cut_segment_by_epoch#73b7f56e-2c06-407e-9497-fdf313beb877> .

<urn:fz-juelich.de:alpaca:object:Python:neo.core.segment.Segment:895729311a400b5b6029e50dc934264b31a0866b> a alpaca:DataObjectEntity ;
    alpaca:hasAnnotation [ a alpaca:NameValuePair ;
            alpaca:pairName "trial_reject_HFC" ;
            alpaca:pairValue "False" ],
        [ a alpaca:NameValuePair ;
            alpaca:pairName "trial_reject_IFC" ;
            alpaca:pairValue "False" ],
        [ a alpaca:NameValuePair ;
            alpaca:pairName "trial_event_labels" ;
            alpaca:pairValue "CUE-OFF" ],
        [ a alpaca:NameValuePair ;
            alpaca:pairName "trial_timestamp_id" ;
            alpaca:pairValue "5549554" ],
        [ a alpaca:NameValuePair ;
            alpaca:pairName "id" ;
            alpaca:pairValue "" ],
        [ a alpaca:NameValuePair ;
            alpaca:pairName "performance_in_trial" ;
            alpaca:pairValue "255" ],
        [ a alpaca:NameValuePair ;
            alpaca:pairName "condition" ;
            alpaca:pairValue "1" ],
        [ a alpaca:NameValuePair ;
            alpaca:pairName "trial_reject_LFC" ;
            alpaca:pairValue "False" ],
        [ a alpaca:NameValuePair ;
            alpaca:pairName "trial_id" ;
            alpaca:pairValue "53" ],
        [ a alpaca:NameValuePair ;
            alpaca:pairName "belongs_to_trialtype" ;
            alpaca:pairValue "SGLF" ],
        [ a alpaca:NameValuePair ;
            alpaca:pairName "performance_in_trial_str" ;
            alpaca:pairValue "correct_trial" ] ;
    alpaca:hasAttribute [ a alpaca:NameValuePair ;
            alpaca:pairName "analogsignals" ;
            alpaca:pairValue "[neo.core.analogsignal.AnalogSignal(t_start=186.09 s, t_stop=186.59 s, shape=(500, 6), dtype=float32, name=BehaviourTimeSeries, description=AnalogSignal from  nsx2), neo.core.analogsignal.AnalogSignal(t_start=186.0902 s, t_stop=186.5902 s, shape=(15000, 96), dtype=float32, name=NeuralTimeSeriesRaw, description=Continuous raw neuronal recordings sampled at high resolution)]" ],
        [ a alpaca:NameValuePair ;
            alpaca:pairName "events" ;
            alpaca:pairValue "[neo.core.event.Event(shape=(1,), dtype=float64, name=DigitalTrialEvents, description=Trial events of the digital input port), neo.core.event.Event(shape=(1,), dtype=float64, name=TrialEvents, description=All trial events (digital and analog))]" ],
        [ a alpaca:NameValuePair ;
            alpaca:pairName "t_stop" ;
            alpaca:pairValue "186.5902 s" ],
        [ a alpaca:NameValuePair ;
            alpaca:pairName "block" ;
            alpaca:pairValue "builtins.NoneType()" ],
        [ a alpaca:NameValuePair ;
            alpaca:pairName "irregularlysampledsignals" ;
            alpaca:pairValue "[]" ],
        [ a alpaca:NameValuePair ;
            alpaca:pairName "index" ;
            alpaca:pairValue "None" ],
        [ a alpaca:NameValuePair ;
            alpaca:pairName "rec_datetime" ;
            alpaca:pairValue "2010-12-10 10:50:10" ],
        [ a alpaca:NameValuePair ;
            alpaca:pairName "epochs" ;
            alpaca:pairValue "[]" ],
        [ a alpaca:NameValuePair ;
            alpaca:pairName "t_start" ;
            alpaca:pairValue "186.09 s" ],
        [ a alpaca:NameValuePair ;
            alpaca:pairName "name" ;
            alpaca:pairValue "Segment 0" ],
        [ a alpaca:NameValuePair ;
            alpaca:pairName "spiketrains" ;
            alpaca:pairValue "neo.core.spiketrainlist.SpikeTrainList(t_start=186.0902 s, t_stop=186.5902 s)" ],
        [ a alpaca:NameValuePair ;
            alpaca:pairName "description" ;
            alpaca:pairValue "Segment containing data from t_start to t_stop" ],
        [ a alpaca:NameValuePair ;
            alpaca:pairName "file_datetime" ;
            alpaca:pairValue "None" ],
        [ a alpaca:NameValuePair ;
            alpaca:pairName "file_origin" ;
            alpaca:pairValue "None" ],
        [ a alpaca:NameValuePair ;
            alpaca:pairName "imagesequences" ;
            alpaca:pairValue "[]" ] ;
    alpaca:hashSource "joblib_SHA1" ;
    prov:hadMember <urn:fz-juelich.de:alpaca:object:Python:builtins.list:07878235d6f92b46ab5f1de06c4dbf7cea73745b> ;
    prov:wasAttributedTo <urn:fz-juelich.de:alpaca:script:Python:psd_by_trial_type.py:0eedeb8648a461ffc83d28d628c65800b233c6d9330978f78bc5ee188074d746#af6ada7a-b9bc-40d0-a31f-e985360e1655> ;
    prov:wasDerivedFrom <urn:fz-juelich.de:alpaca:object:Python:neo.core.epoch.Epoch:053007ed434c0d81903aed7adb8134eea8da381b>,
        <urn:fz-juelich.de:alpaca:object:Python:neo.core.segment.Segment:a0a51c2dfdec5800a5e45e473ce5d221e5281307> ;
    prov:wasGeneratedBy <urn:fz-juelich.de:alpaca:function_execution:Python:0eedeb8648a461ffc83d28d628c65800b233c6d9330978f78bc5ee188074d746:af6ada7a-b9bc-40d0-a31f-e985360e1655:neo.utils.misc.cut_segment_by_epoch#b418b702-6af1-4d48-8f8d-6ebeb039c98f> .

<urn:fz-juelich.de:alpaca:object:Python:neo.core.segment.Segment:89b91a3202580116a2c9af16dcf174d391c721a1> a alpaca:DataObjectEntity ;
    alpaca:hasAnnotation [ a alpaca:NameValuePair ;
            alpaca:pairName "belongs_to_trialtype" ;
            alpaca:pairValue "SGHF" ],
        [ a alpaca:NameValuePair ;
            alpaca:pairName "performance_in_trial_str" ;
            alpaca:pairValue "correct_trial" ],
        [ a alpaca:NameValuePair ;
            alpaca:pairName "id" ;
            alpaca:pairValue "" ],
        [ a alpaca:NameValuePair ;
            alpaca:pairName "trial_reject_IFC" ;
            alpaca:pairValue "False" ],
        [ a alpaca:NameValuePair ;
            alpaca:pairName "performance_in_trial" ;
            alpaca:pairValue "255" ],
        [ a alpaca:NameValuePair ;
            alpaca:pairName "condition" ;
            alpaca:pairValue "1" ],
        [ a alpaca:NameValuePair ;
            alpaca:pairName "trial_reject_LFC" ;
            alpaca:pairValue "False" ],
        [ a alpaca:NameValuePair ;
            alpaca:pairName "trial_event_labels" ;
            alpaca:pairValue "CUE-OFF" ],
        [ a alpaca:NameValuePair ;
            alpaca:pairName "trial_reject_HFC" ;
            alpaca:pairValue "False" ],
        [ a alpaca:NameValuePair ;
            alpaca:pairName "trial_timestamp_id" ;
            alpaca:pairValue "19001206" ],
        [ a alpaca:NameValuePair ;
            alpaca:pairName "trial_id" ;
            alpaca:pairValue "185" ] ;
    alpaca:hasAttribute [ a alpaca:NameValuePair ;
            alpaca:pairName "block" ;
            alpaca:pairValue "builtins.NoneType()" ],
        [ a alpaca:NameValuePair ;
            alpaca:pairName "t_stop" ;
            alpaca:pairValue "634.9784000000001 s" ],
        [ a alpaca:NameValuePair ;
            alpaca:pairName "irregularlysampledsignals" ;
            alpaca:pairValue "[]" ],
        [ a alpaca:NameValuePair ;
            alpaca:pairName "spiketrains" ;
            alpaca:pairValue "neo.core.spiketrainlist.SpikeTrainList(t_start=634.4784 s, t_stop=634.9784 s)" ],
        [ a alpaca:NameValuePair ;
            alpaca:pairName "imagesequences" ;
            alpaca:pairValue "[]" ],
        [ a alpaca:NameValuePair ;
            alpaca:pairName "index" ;
            alpaca:pairValue "None" ],
        [ a alpaca:NameValuePair ;
            alpaca:pairName "rec_datetime" ;
            alpaca:pairValue "2010-12-10 10:50:10" ],
        [ a alpaca:NameValuePair ;
            alpaca:pairName "epochs" ;
            alpaca:pairValue "[]" ],
        [ a alpaca:NameValuePair ;
            alpaca:pairName "t_start" ;
            alpaca:pairValue "634.4780000000001 s" ],
        [ a alpaca:NameValuePair ;
            alpaca:pairName "description" ;
            alpaca:pairValue "Segment containing data from t_start to t_stop" ],
        [ a alpaca:NameValuePair ;
            alpaca:pairName "name" ;
            alpaca:pairValue "Segment 0" ],
        [ a alpaca:NameValuePair ;
            alpaca:pairName "events" ;
            alpaca:pairValue "[neo.core.event.Event(shape=(1,), dtype=float64, name=DigitalTrialEvents, description=Trial events of the digital input port), neo.core.event.Event(shape=(1,), dtype=float64, name=TrialEvents, description=All trial events (digital and analog))]" ],
        [ a alpaca:NameValuePair ;
            alpaca:pairName "file_datetime" ;
            alpaca:pairValue "None" ],
        [ a alpaca:NameValuePair ;
            alpaca:pairName "file_origin" ;
            alpaca:pairValue "None" ],
        [ a alpaca:NameValuePair ;
            alpaca:pairName "analogsignals" ;
            alpaca:pairValue "[neo.core.analogsignal.AnalogSignal(t_start=634.4780000000001 s, t_stop=634.9780000000001 s, shape=(500, 6), dtype=float32, name=BehaviourTimeSeries, description=AnalogSignal from  nsx2), neo.core.analogsignal.AnalogSignal(t_start=634.4784000000001 s, t_stop=634.9784000000001 s, shape=(15000, 96), dtype=float32, name=NeuralTimeSeriesRaw, description=Continuous raw neuronal recordings sampled at high resolution)]" ] ;
    alpaca:hashSource "joblib_SHA1" ;
    prov:hadMember <urn:fz-juelich.de:alpaca:object:Python:builtins.list:7f1f352a89060c49f17dec7b24df4ba832a461a0> ;
    prov:wasAttributedTo <urn:fz-juelich.de:alpaca:script:Python:psd_by_trial_type.py:0eedeb8648a461ffc83d28d628c65800b233c6d9330978f78bc5ee188074d746#af6ada7a-b9bc-40d0-a31f-e985360e1655> ;
    prov:wasDerivedFrom <urn:fz-juelich.de:alpaca:object:Python:neo.core.epoch.Epoch:5989216a6b95615d17cdb6daf0c01890eb446417>,
        <urn:fz-juelich.de:alpaca:object:Python:neo.core.segment.Segment:a0a51c2dfdec5800a5e45e473ce5d221e5281307> ;
    prov:wasGeneratedBy <urn:fz-juelich.de:alpaca:function_execution:Python:0eedeb8648a461ffc83d28d628c65800b233c6d9330978f78bc5ee188074d746:af6ada7a-b9bc-40d0-a31f-e985360e1655:neo.utils.misc.cut_segment_by_epoch#73b7f56e-2c06-407e-9497-fdf313beb877> .

<urn:fz-juelich.de:alpaca:object:Python:neo.core.segment.Segment:89cc79244dc59b8773ed0ee4967b26f2fd199998> a alpaca:DataObjectEntity ;
    alpaca:hasAnnotation [ a alpaca:NameValuePair ;
            alpaca:pairName "performance_in_trial" ;
            alpaca:pairValue "255" ],
        [ a alpaca:NameValuePair ;
            alpaca:pairName "trial_id" ;
            alpaca:pairValue "153" ],
        [ a alpaca:NameValuePair ;
            alpaca:pairName "trial_reject_HFC" ;
            alpaca:pairValue "False" ],
        [ a alpaca:NameValuePair ;
            alpaca:pairName "trial_timestamp_id" ;
            alpaca:pairValue "15506197" ],
        [ a alpaca:NameValuePair ;
            alpaca:pairName "trial_reject_IFC" ;
            alpaca:pairValue "False" ],
        [ a alpaca:NameValuePair ;
            alpaca:pairName "trial_reject_LFC" ;
            alpaca:pairValue "False" ],
        [ a alpaca:NameValuePair ;
            alpaca:pairName "belongs_to_trialtype" ;
            alpaca:pairValue "SGHF" ],
        [ a alpaca:NameValuePair ;
            alpaca:pairName "condition" ;
            alpaca:pairValue "1" ],
        [ a alpaca:NameValuePair ;
            alpaca:pairName "id" ;
            alpaca:pairValue "" ],
        [ a alpaca:NameValuePair ;
            alpaca:pairName "performance_in_trial_str" ;
            alpaca:pairValue "correct_trial" ],
        [ a alpaca:NameValuePair ;
            alpaca:pairName "trial_event_labels" ;
            alpaca:pairValue "CUE-OFF" ] ;
    alpaca:hasAttribute [ a alpaca:NameValuePair ;
            alpaca:pairName "file_origin" ;
            alpaca:pairValue "None" ],
        [ a alpaca:NameValuePair ;
            alpaca:pairName "irregularlysampledsignals" ;
            alpaca:pairValue "[]" ],
        [ a alpaca:NameValuePair ;
            alpaca:pairName "imagesequences" ;
            alpaca:pairValue "[]" ],
        [ a alpaca:NameValuePair ;
            alpaca:pairName "t_start" ;
            alpaca:pairValue "517.979 s" ],
        [ a alpaca:NameValuePair ;
            alpaca:pairName "analogsignals" ;
            alpaca:pairValue "[neo.core.analogsignal.AnalogSignal(t_start=517.979 s, t_stop=518.479 s, shape=(500, 6), dtype=float32, name=BehaviourTimeSeries, description=AnalogSignal from  nsx2), neo.core.analogsignal.AnalogSignal(t_start=517.9791 s, t_stop=518.4791 s, shape=(15000, 96), dtype=float32, name=NeuralTimeSeriesRaw, description=Continuous raw neuronal recordings sampled at high resolution)]" ],
        [ a alpaca:NameValuePair ;
            alpaca:pairName "name" ;
            alpaca:pairValue "Segment 0" ],
        [ a alpaca:NameValuePair ;
            alpaca:pairName "block" ;
            alpaca:pairValue "builtins.NoneType()" ],
        [ a alpaca:NameValuePair ;
            alpaca:pairName "description" ;
            alpaca:pairValue "Segment containing data from t_start to t_stop" ],
        [ a alpaca:NameValuePair ;
            alpaca:pairName "index" ;
            alpaca:pairValue "None" ],
        [ a alpaca:NameValuePair ;
            alpaca:pairName "file_datetime" ;
            alpaca:pairValue "None" ],
        [ a alpaca:NameValuePair ;
            alpaca:pairName "spiketrains" ;
            alpaca:pairValue "neo.core.spiketrainlist.SpikeTrainList(t_start=517.9791 s, t_stop=518.4791 s)" ],
        [ a alpaca:NameValuePair ;
            alpaca:pairName "events" ;
            alpaca:pairValue "[neo.core.event.Event(shape=(1,), dtype=float64, name=DigitalTrialEvents, description=Trial events of the digital input port), neo.core.event.Event(shape=(1,), dtype=float64, name=TrialEvents, description=All trial events (digital and analog))]" ],
        [ a alpaca:NameValuePair ;
            alpaca:pairName "t_stop" ;
            alpaca:pairValue "518.4791 s" ],
        [ a alpaca:NameValuePair ;
            alpaca:pairName "rec_datetime" ;
            alpaca:pairValue "2010-12-10 10:50:10" ],
        [ a alpaca:NameValuePair ;
            alpaca:pairName "epochs" ;
            alpaca:pairValue "[]" ] ;
    alpaca:hashSource "joblib_SHA1" ;
    prov:hadMember <urn:fz-juelich.de:alpaca:object:Python:builtins.list:da23af7955c5bf0d32226ac88572cc3debb832f7> ;
    prov:wasAttributedTo <urn:fz-juelich.de:alpaca:script:Python:psd_by_trial_type.py:0eedeb8648a461ffc83d28d628c65800b233c6d9330978f78bc5ee188074d746#af6ada7a-b9bc-40d0-a31f-e985360e1655> ;
    prov:wasDerivedFrom <urn:fz-juelich.de:alpaca:object:Python:neo.core.epoch.Epoch:5989216a6b95615d17cdb6daf0c01890eb446417>,
        <urn:fz-juelich.de:alpaca:object:Python:neo.core.segment.Segment:a0a51c2dfdec5800a5e45e473ce5d221e5281307> ;
    prov:wasGeneratedBy <urn:fz-juelich.de:alpaca:function_execution:Python:0eedeb8648a461ffc83d28d628c65800b233c6d9330978f78bc5ee188074d746:af6ada7a-b9bc-40d0-a31f-e985360e1655:neo.utils.misc.cut_segment_by_epoch#73b7f56e-2c06-407e-9497-fdf313beb877> .

<urn:fz-juelich.de:alpaca:object:Python:neo.core.segment.Segment:8ada8d6c344011dd6cce43b6ac0acce75582ad7c> a alpaca:DataObjectEntity ;
    alpaca:hasAnnotation [ a alpaca:NameValuePair ;
            alpaca:pairName "performance_in_trial_str" ;
            alpaca:pairValue "correct_trial" ],
        [ a alpaca:NameValuePair ;
            alpaca:pairName "trial_event_labels" ;
            alpaca:pairValue "CUE-OFF" ],
        [ a alpaca:NameValuePair ;
            alpaca:pairName "performance_in_trial" ;
            alpaca:pairValue "255" ],
        [ a alpaca:NameValuePair ;
            alpaca:pairName "condition" ;
            alpaca:pairValue "1" ],
        [ a alpaca:NameValuePair ;
            alpaca:pairName "trial_id" ;
            alpaca:pairValue "74" ],
        [ a alpaca:NameValuePair ;
            alpaca:pairName "trial_reject_LFC" ;
            alpaca:pairValue "False" ],
        [ a alpaca:NameValuePair ;
            alpaca:pairName "belongs_to_trialtype" ;
            alpaca:pairValue "SGHF" ],
        [ a alpaca:NameValuePair ;
            alpaca:pairName "trial_timestamp_id" ;
            alpaca:pairValue "7742511" ],
        [ a alpaca:NameValuePair ;
            alpaca:pairName "trial_reject_IFC" ;
            alpaca:pairValue "False" ],
        [ a alpaca:NameValuePair ;
            alpaca:pairName "id" ;
            alpaca:pairValue "" ],
        [ a alpaca:NameValuePair ;
            alpaca:pairName "trial_reject_HFC" ;
            alpaca:pairValue "False" ] ;
    alpaca:hasAttribute [ a alpaca:NameValuePair ;
            alpaca:pairName "file_datetime" ;
            alpaca:pairValue "None" ],
        [ a alpaca:NameValuePair ;
            alpaca:pairName "rec_datetime" ;
            alpaca:pairValue "2010-12-10 10:50:10" ],
        [ a alpaca:NameValuePair ;
            alpaca:pairName "file_origin" ;
            alpaca:pairValue "None" ],
        [ a alpaca:NameValuePair ;
            alpaca:pairName "t_start" ;
            alpaca:pairValue "259.194 s" ],
        [ a alpaca:NameValuePair ;
            alpaca:pairName "analogsignals" ;
            alpaca:pairValue "[neo.core.analogsignal.AnalogSignal(t_start=259.194 s, t_stop=259.694 s, shape=(500, 6), dtype=float32, name=BehaviourTimeSeries, description=AnalogSignal from  nsx2), neo.core.analogsignal.AnalogSignal(t_start=259.1943 s, t_stop=259.6943 s, shape=(15000, 96), dtype=float32, name=NeuralTimeSeriesRaw, description=Continuous raw neuronal recordings sampled at high resolution)]" ],
        [ a alpaca:NameValuePair ;
            alpaca:pairName "description" ;
            alpaca:pairValue "Segment containing data from t_start to t_stop" ],
        [ a alpaca:NameValuePair ;
            alpaca:pairName "index" ;
            alpaca:pairValue "None" ],
        [ a alpaca:NameValuePair ;
            alpaca:pairName "t_stop" ;
            alpaca:pairValue "259.6943 s" ],
        [ a alpaca:NameValuePair ;
            alpaca:pairName "imagesequences" ;
            alpaca:pairValue "[]" ],
        [ a alpaca:NameValuePair ;
            alpaca:pairName "events" ;
            alpaca:pairValue "[neo.core.event.Event(shape=(1,), dtype=float64, name=DigitalTrialEvents, description=Trial events of the digital input port), neo.core.event.Event(shape=(1,), dtype=float64, name=TrialEvents, description=All trial events (digital and analog))]" ],
        [ a alpaca:NameValuePair ;
            alpaca:pairName "epochs" ;
            alpaca:pairValue "[]" ],
        [ a alpaca:NameValuePair ;
            alpaca:pairName "name" ;
            alpaca:pairValue "Segment 0" ],
        [ a alpaca:NameValuePair ;
            alpaca:pairName "spiketrains" ;
            alpaca:pairValue "neo.core.spiketrainlist.SpikeTrainList(t_start=259.1943 s, t_stop=259.6943 s)" ],
        [ a alpaca:NameValuePair ;
            alpaca:pairName "block" ;
            alpaca:pairValue "builtins.NoneType()" ],
        [ a alpaca:NameValuePair ;
            alpaca:pairName "irregularlysampledsignals" ;
            alpaca:pairValue "[]" ] ;
    alpaca:hashSource "joblib_SHA1" ;
    prov:hadMember <urn:fz-juelich.de:alpaca:object:Python:builtins.list:1f7b08bfd2eac420004f98b455ee3a45b62c2906> ;
    prov:wasAttributedTo <urn:fz-juelich.de:alpaca:script:Python:psd_by_trial_type.py:0eedeb8648a461ffc83d28d628c65800b233c6d9330978f78bc5ee188074d746#af6ada7a-b9bc-40d0-a31f-e985360e1655> ;
    prov:wasDerivedFrom <urn:fz-juelich.de:alpaca:object:Python:neo.core.epoch.Epoch:5989216a6b95615d17cdb6daf0c01890eb446417>,
        <urn:fz-juelich.de:alpaca:object:Python:neo.core.segment.Segment:a0a51c2dfdec5800a5e45e473ce5d221e5281307> ;
    prov:wasGeneratedBy <urn:fz-juelich.de:alpaca:function_execution:Python:0eedeb8648a461ffc83d28d628c65800b233c6d9330978f78bc5ee188074d746:af6ada7a-b9bc-40d0-a31f-e985360e1655:neo.utils.misc.cut_segment_by_epoch#73b7f56e-2c06-407e-9497-fdf313beb877> .

<urn:fz-juelich.de:alpaca:object:Python:neo.core.segment.Segment:8c794147a4e75d4eb425fedc2dbebc729fdf697b> a alpaca:DataObjectEntity ;
    alpaca:hasAnnotation [ a alpaca:NameValuePair ;
            alpaca:pairName "belongs_to_trialtype" ;
            alpaca:pairValue "SGLF" ],
        [ a alpaca:NameValuePair ;
            alpaca:pairName "trial_reject_HFC" ;
            alpaca:pairValue "False" ],
        [ a alpaca:NameValuePair ;
            alpaca:pairName "id" ;
            alpaca:pairValue "" ],
        [ a alpaca:NameValuePair ;
            alpaca:pairName "trial_reject_IFC" ;
            alpaca:pairValue "False" ],
        [ a alpaca:NameValuePair ;
            alpaca:pairName "trial_timestamp_id" ;
            alpaca:pairValue "3236795" ],
        [ a alpaca:NameValuePair ;
            alpaca:pairName "trial_event_labels" ;
            alpaca:pairValue "CUE-OFF" ],
        [ a alpaca:NameValuePair ;
            alpaca:pairName "trial_id" ;
            alpaca:pairValue "31" ],
        [ a alpaca:NameValuePair ;
            alpaca:pairName "condition" ;
            alpaca:pairValue "1" ],
        [ a alpaca:NameValuePair ;
            alpaca:pairName "trial_reject_LFC" ;
            alpaca:pairValue "False" ],
        [ a alpaca:NameValuePair ;
            alpaca:pairName "performance_in_trial" ;
            alpaca:pairValue "255" ],
        [ a alpaca:NameValuePair ;
[truncated: 7,729,584 more chars]
