# Supplementary material for: Facilitating the Sharing of Electrophysiology Data Analysis Results Through In-Depth Provenance Capture
Source: eNeuro. 2024 Jun 7;11(6):ENEURO.0476-23.2024. doi: 10.1523/ENEURO.0476-23.2024 (PMC11181106; doi:10.1523/ENEURO.0476-23.2024)
Supplement: Extended Data 2 — Download Extended Data 2, ZIP file. [file eneuro-11-ENEURO.0476-23.2024-s002.zip › outputs/provenance_mpi/R2G_PSD_all_subjects_simplified.gexf]

<?xml version='1.0' encoding='utf-8'?>
<gexf xmlns="http://www.gexf.net/1.2draft" xmlns:xsi="http://www.w3.org/2001/XMLSchema-instance" xsi:schemaLocation="http://www.gexf.net/1.2draft http://www.gexf.net/1.2draft/gexf.xsd" version="1.2">
  <meta lastmodifieddate="2024-02-07">
    <creator>NetworkX 3.2.1</creator>
  </meta>
  <graph defaultedgetype="directed" mode="static" name="">
    <attributes mode="static" class="node">
      <attribute id="0" title="members" type="string" />
      <attribute id="1" title="member_count" type="long" />
      <attribute id="2" title="type" type="string" />
      <attribute id="3" title="data_hash" type="string" />
      <attribute id="4" title="Python_name" type="string" />
      <attribute id="5" title="description" type="string" />
      <attribute id="6" title="name" type="string" />
      <attribute id="7" title="file_origin" type="string" />
      <attribute id="8" title="subject_name" type="string" />
      <attribute id="9" title="Time Interval" type="string" />
      <attribute id="10" title="t_stop" type="string" />
      <attribute id="11" title="t_start" type="string" />
      <attribute id="12" title="trial_event_labels" type="string" />
      <attribute id="13" title="belongs_to_trialtype" type="string" />
      <attribute id="14" title="performance_in_trial_str" type="string" />
      <attribute id="15" title="shape" type="string" />
      <attribute id="16" title="dtype" type="string" />
      <attribute id="17" title="_sampling_rate" type="string" />
      <attribute id="18" title="units" type="string" />
      <attribute id="19" title="channel_names" type="string" />
      <attribute id="20" title="hash_type" type="string" />
      <attribute id="21" title="File_path" type="string" />
      <attribute id="22" title="execution_id" type="string" />
      <attribute id="23" title="execution_order" type="string" />
      <attribute id="24" title="save_plot:kwargs" type="string" />
      <attribute id="25" title="cut_segment_by_epoch:reset_time" type="string" />
      <attribute id="26" title="create_main_plot_objects:title" type="string" />
      <attribute id="27" title="create_main_plot_objects:n_subjects" type="string" />
      <attribute id="28" title="butter:order" type="string" />
      <attribute id="29" title="butter:lowpass_frequency" type="string" />
      <attribute id="30" title="butter:axis" type="string" />
      <attribute id="31" title="butter:sampling_frequency" type="string" />
      <attribute id="32" title="butter:filter_function" type="string" />
      <attribute id="33" title="butter:highpass_frequency" type="string" />
      <attribute id="34" title="select_channels:skip_channels" type="string" />
      <attribute id="35" title="get_events:properties" type="string" />
      <attribute id="36" title="sem:axis" type="string" />
      <attribute id="37" title="sem:nan_policy" type="string" />
      <attribute id="38" title="sem:ddof" type="string" />
      <attribute id="39" title="mean:axis" type="string" />
      <attribute id="40" title="mean:out" type="string" />
      <attribute id="41" title="mean:keepdims" type="string" />
      <attribute id="42" title="mean:dtype" type="string" />
      <attribute id="43" title="mean:where" type="string" />
      <attribute id="44" title="welch_psd:fs" type="string" />
      <attribute id="45" title="welch_psd:return_onesided" type="string" />
      <attribute id="46" title="welch_psd:window" type="string" />
      <attribute id="47" title="welch_psd:detrend" type="string" />
      <attribute id="48" title="welch_psd:nfft" type="string" />
      <attribute id="49" title="welch_psd:overlap" type="string" />
      <attribute id="50" title="welch_psd:axis" type="string" />
      <attribute id="51" title="welch_psd:len_segment" type="string" />
      <attribute id="52" title="welch_psd:n_segments" type="string" />
      <attribute id="53" title="welch_psd:frequency_resolution" type="string" />
      <attribute id="54" title="welch_psd:scaling" type="string" />
      <attribute id="55" title="AnalogSignal.downsample:downsampling_factor" type="string" />
      <attribute id="56" title="plot_lfp_psd:sem_multiplier" type="string" />
      <attribute id="57" title="plot_lfp_psd:kwargs" type="string" />
      <attribute id="58" title="plot_lfp_psd:label" type="string" />
      <attribute id="59" title="plot_lfp_psd:freq_range" type="string" />
      <attribute id="60" title="add_epoch:attach_result" type="string" />
      <attribute id="61" title="add_epoch:event2" type="string" />
      <attribute id="62" title="add_epoch:post" type="string" />
      <attribute id="63" title="add_epoch:pre" type="string" />
    </attributes>
    <nodes>
      <node id="Step 0" label="Block">
        <attvalues>
          <attvalue for="0" value="urn:fz-juelich.de:alpaca:object:Python:neo.core.block.Block:15e72f8be2b25a06eeb09ab95204a2492a79da47" />
          <attvalue for="1" value="1" />
          <attvalue for="2" value="object" />
          <attvalue for="3" value="15e72f8be2b25a06eeb09ab95204a2492a79da47" />
          <attvalue for="4" value="neo.core.block.Block" />
          <attvalue for="5" value="Block of reach-to-grasp project data from Blackrock file set." />
          <attvalue for="6" value="Reachgrasp Recording Data Block" />
          <attvalue for="7" value="None" />
          <attvalue for="8" value="monkey_L" />
          <attvalue for="9" value="&lt;[1.0,1.0];[161.0,161.0];[162.0,162.0];[163.0,163.0];[163.0,163.0];[163.0,163.0];[163.0,163.0];[163.0,163.0];[163.0,163.0];[163.0,163.0];[163.0,163.0];[163.0,163.0];[163.0,163.0];[163.0,163.0];[163.0,163.0];[163.0,163.0];[163.0,163.0];[163.0,163.0];[163.0,163.0];[163.0,163.0];[163.0,163.0];[163.0,163.0];[163.0,163.0];[163.0,163.0];[163.0,163.0];[163.0,163.0];[163.0,163.0];[163.0,163.0];[163.0,163.0];[163.0,163.0];[163.0,163.0];[163.0,163.0];[163.0,163.0];[163.0,163.0];[163.0,163.0];[163.0,163.0];[2.0,2.0];[3.0,3.0];[330.0,330.0];[331.0,331.0];[332.0,332.0];[332.0,332.0];[332.0,332.0];[332.0,332.0];[332.0,332.0];[332.0,332.0];[332.0,332.0];[332.0,332.0];[332.0,332.0];[332.0,332.0];[332.0,332.0];[332.0,332.0];[332.0,332.0];[332.0,332.0];[332.0,332.0];[332.0,332.0];[332.0,332.0];[332.0,332.0];[332.0,332.0];[332.0,332.0];[332.0,332.0];[332.0,332.0];[332.0,332.0];[332.0,332.0];[332.0,332.0];[332.0,332.0];[332.0,332.0];[332.0,332.0];[332.0,332.0];[332.0,332.0];[332.0,332.0];[332.0,332.0];[332.0,332.0];[332.0,332.0];[332.0,332.0];[332.0,332.0];[332.0,332.0];[332.0,332.0];[332.0,332.0];[332.0,332.0];[332.0,332.0];[4.0,4.0];[4.0,4.0];[4.0,4.0];[4.0,4.0];[4.0,4.0];[4.0,4.0];[4.0,4.0];[4.0,4.0];[4.0,4.0];[4.0,4.0];[4.0,4.0];[4.0,4.0];[4.0,4.0];[4.0,4.0];[4.0,4.0];[4.0,4.0];[4.0,4.0];[4.0,4.0];[4.0,4.0];[4.0,4.0];[4.0,4.0];[4.0,4.0];[4.0,4.0];[4.0,4.0];[4.0,4.0];[4.0,4.0];[4.0,4.0];[4.0,4.0];[4.0,4.0];[4.0,4.0];[4.0,4.0];[539.0,539.0];[540.0,540.0];[541.0,541.0];[541.0,541.0];[541.0,541.0];[541.0,541.0];[541.0,541.0];[541.0,541.0];[541.0,541.0];[541.0,541.0];[541.0,541.0];[541.0,541.0];[541.0,541.0];[541.0,541.0];[541.0,541.0];[541.0,541.0];[541.0,541.0];[541.0,541.0];[541.0,541.0];[541.0,541.0];[541.0,541.0];[541.0,541.0];[541.0,541.0];[541.0,541.0];[541.0,541.0];[541.0,541.0];[541.0,541.0];[541.0,541.0];[541.0,541.0];[541.0,541.0];[541.0,541.0];[541.0,541.0]&gt;" />
        </attvalues>
      </node>
      <node id="Step 1" label="Segment">
        <attvalues>
          <attvalue for="0" value="urn:fz-juelich.de:alpaca:object:Python:neo.core.segment.Segment:c73ed832514d1cd52f869cd46b81e07f35e09119;urn:fz-juelich.de:alpaca:object:Python:neo.core.segment.Segment:510674b3952ff654508c2e84cc807233a8d7320d;urn:fz-juelich.de:alpaca:object:Python:neo.core.segment.Segment:541f1724a9b6ee194df8ede7faefd270e8d506d1;urn:fz-juelich.de:alpaca:object:Python:neo.core.segment.Segment:cedd0db2a802ad8e0939799e79b27dc3e18e2e50;urn:fz-juelich.de:alpaca:object:Python:neo.core.segment.Segment:5e34b75faff2d36acdd89b8b2f0e0ca64b7c4e06;urn:fz-juelich.de:alpaca:object:Python:neo.core.segment.Segment:65bc50e8b4d2f9ce8c1c78560d86116980a33151;urn:fz-juelich.de:alpaca:object:Python:neo.core.segment.Segment:e30d5d1bac10d80da0f7ff407f064bf77c9329af;urn:fz-juelich.de:alpaca:object:Python:neo.core.segment.Segment:ba3dccb6b83a8312e34916d4bd559b8eeef8d009;urn:fz-juelich.de:alpaca:object:Python:neo.core.segment.Segment:c965bfa47550015f2f54ddcc292152cbfdaae4fd;urn:fz-juelich.de:alpaca:object:Python:neo.core.segment.Segment:5aa66d13ffc6cb37981cfbc76858ef49a9a5953d;urn:fz-juelich.de:alpaca:object:Python:neo.core.segment.Segment:559e93b38dc60d356419ed315a18ec24fc66ffd2;urn:fz-juelich.de:alpaca:object:Python:neo.core.segment.Segment:262807c8fbf4c76e24771b15c1d536dcc58e5e84;urn:fz-juelich.de:alpaca:object:Python:neo.core.segment.Segment:ea712698fc8fba49ace713f14027b60d989e54c6;urn:fz-juelich.de:alpaca:object:Python:neo.core.segment.Segment:af024f3929cbbac973d33a14a9751a7d46575d33;urn:fz-juelich.de:alpaca:object:Python:neo.core.segment.Segment:9968f15d132752db363cd194bfb44469c7f8c646;urn:fz-juelich.de:alpaca:object:Python:neo.core.segment.Segment:b6257afe8816475008d68e29e9ec8a3b30439d81;urn:fz-juelich.de:alpaca:object:Python:neo.core.segment.Segment:9f7642d79f5dfd0f9fba74d927074c43ffbdbf9b;urn:fz-juelich.de:alpaca:object:Python:neo.core.segment.Segment:26356e13e3229764d06c730fc9c8e108c9bd56bc;urn:fz-juelich.de:alpaca:object:Python:neo.core.segment.Segment:cf3d2a3c1721a2b97c58ae7169a4b1b90ffdc860;urn:fz-juelich.de:alpaca:object:Python:neo.core.segment.Segment:f3a813bc3d09a0a49841767dbacccc48a1d7c77b;urn:fz-juelich.de:alpaca:object:Python:neo.core.segment.Segment:be5366df5ee8c76d8794c0f1348bc2e7feade26e;urn:fz-juelich.de:alpaca:object:Python:neo.core.segment.Segment:f7a2df058e3832098ce65f164a59a86346380cc3;urn:fz-juelich.de:alpaca:object:Python:neo.core.segment.Segment:341480e2f4640779a1eec1a6f47d0c1983a4fc45;urn:fz-juelich.de:alpaca:object:Python:neo.core.segment.Segment:e9fa1fb3180f2483e5c354b49daee5d78856cb2d;urn:fz-juelich.de:alpaca:object:Python:neo.core.segment.Segment:ea58109188897b52bd704a2b8be8ccb1457f109e;urn:fz-juelich.de:alpaca:object:Python:neo.core.segment.Segment:3eb0ae9bb9ae47414d8f3b07bdac23ea4ca685db;urn:fz-juelich.de:alpaca:object:Python:neo.core.segment.Segment:eaed071f9ea9f0c7a47bef817dbf64d85abc4d77;urn:fz-juelich.de:alpaca:object:Python:neo.core.segment.Segment:7e5de7cf2a325b761ed924a3605b73a5c0fd7b82;urn:fz-juelich.de:alpaca:object:Python:neo.core.segment.Segment:1c7f9ebf93ff822bec3bc5961d25a89dafef8d64;urn:fz-juelich.de:alpaca:object:Python:neo.core.segment.Segment:18d5a0434e44e26b18b362e4257f5bb8204b9d97;urn:fz-juelich.de:alpaca:object:Python:neo.core.segment.Segment:d9af9117bef2de38f0892566c16603e97a1d69a3;urn:fz-juelich.de:alpaca:object:Python:neo.core.segment.Segment:086921ad2659e2d980875853f36e7d6794ab5b6a;urn:fz-juelich.de:alpaca:object:Python:neo.core.segment.Segment:52e29c28bf4c5fb5294fa97f2f6e5f11bdaa0876;urn:fz-juelich.de:alpaca:object:Python:neo.core.segment.Segment:3ec61ae12d5875cec19663847b5031f68d539891;urn:fz-juelich.de:alpaca:object:Python:neo.core.segment.Segment:abd9b6d810deedf3a4583c268d010f51185fb1a9;urn:fz-juelich.de:alpaca:object:Python:neo.core.segment.Segment:83b46d69725d252a1111d0b3f1ae85c3531c3015;urn:fz-juelich.de:alpaca:object:Python:neo.core.segment.Segment:224696b284da8c533bd81aaf1afe2661a61f2d14;urn:fz-juelich.de:alpaca:object:Python:neo.core.segment.Segment:0b1aaa1db833d583e23e2671a8e2bd4e83e9ff29;urn:fz-juelich.de:alpaca:object:Python:neo.core.segment.Segment:42f2e65895a249be471c955c8dfa255fb10bdd03;urn:fz-juelich.de:alpaca:object:Python:neo.core.segment.Segment:25bdb0f09e2f03eba60d8db997e88f140d260f42;urn:fz-juelich.de:alpaca:object:Python:neo.core.segment.Segment:de0bbb9edee27ef45033b21954b9fc937bd78ca9;urn:fz-juelich.de:alpaca:object:Python:neo.core.segment.Segment:ff4bf3cba2255dae14af69c03e7ebbdbdfc33e3e;urn:fz-juelich.de:alpaca:object:Python:neo.core.segment.Segment:1c539c3f4271fbc617dafc31fd759add4e75fa80;urn:fz-juelich.de:alpaca:object:Python:neo.core.segment.Segment:336e8891546850d9fc56d5261d9cb090fddd57ae;urn:fz-juelich.de:alpaca:object:Python:neo.core.segment.Segment:64024adc28e8b388c4b393acf00dac8b7de28f3f;urn:fz-juelich.de:alpaca:object:Python:neo.core.segment.Segment:7bb3dae17626fc281c2316fed09eefa3b9e4fab3;urn:fz-juelich.de:alpaca:object:Python:neo.core.segment.Segment:65fd3f289e6e45c64c7c27aecc3b4905d1a12d18;urn:fz-juelich.de:alpaca:object:Python:neo.core.segment.Segment:b2632613cf557fedca2bfd68f125675bbae499e6;urn:fz-juelich.de:alpaca:object:Python:neo.core.segment.Segment:3b780a24023acf563ed45c20763940c27b86eae6;urn:fz-juelich.de:alpaca:object:Python:neo.core.segment.Segment:0fde49ae2b1cbc6cb36098c320d1e96ca85a7235;urn:fz-juelich.de:alpaca:object:Python:neo.core.segment.Segment:19641324e4d8cf8e3c10f59db22dd0731e24bf3a;urn:fz-juelich.de:alpaca:object:Python:neo.core.segment.Segment:db84126fee1327e10e9606f07e9bf128f4b6bee1;urn:fz-juelich.de:alpaca:object:Python:neo.core.segment.Segment:fd98acff1814c8468dca775f54233d5ce8d8c2e7;urn:fz-juelich.de:alpaca:object:Python:neo.core.segment.Segment:90ba66259f019e9ff43fa71d78a5277a6039840a;urn:fz-juelich.de:alpaca:object:Python:neo.core.segment.Segment:1ec63d2c647ff6e6877bfcdb91d419ba8dc2c4c4;urn:fz-juelich.de:alpaca:object:Python:neo.core.segment.Segment:475d68ef626c916da7ed3720061abb9c93250140;urn:fz-juelich.de:alpaca:object:Python:neo.core.segment.Segment:fe9b8177e40ac93319dd37fc2581f0ff39a02cd3;urn:fz-juelich.de:alpaca:object:Python:neo.core.segment.Segment:3089ac500743ee86496c64fa7aeb3eb478b0e907;urn:fz-juelich.de:alpaca:object:Python:neo.core.segment.Segment:2060ce4f8404b4c3e1dd6ae047314ab487bc2023;urn:fz-juelich.de:alpaca:object:Python:neo.core.segment.Segment:ed6e0bd19a42d692141693f09de325d8f6cee580;urn:fz-juelich.de:alpaca:object:Python:neo.core.segment.Segment:db6892141ae3af6484ebe269ea08da6733aa6762;urn:fz-juelich.de:alpaca:object:Python:neo.core.segment.Segment:368ad5029d330ce2879e93216b1047405f9b865b;urn:fz-juelich.de:alpaca:object:Python:neo.core.segment.Segment:4991b2e4dd853a3033a5730b6928f4b9a8ef3912;urn:fz-juelich.de:alpaca:object:Python:neo.core.segment.Segment:185002a4b5174226544e5e23bcd6b8e40ea45808;urn:fz-juelich.de:alpaca:object:Python:neo.core.segment.Segment:a7f29ac4691582d1007c29ff10459f2be71c34aa;urn:fz-juelich.de:alpaca:object:Python:neo.core.segment.Segment:6566a6925a6936a74d3babc002aeec8fbf7d11b7;urn:fz-juelich.de:alpaca:object:Python:neo.core.segment.Segment:6f2e1d797cc8e239482599fd8d80aa4ad0b6694d;urn:fz-juelich.de:alpaca:object:Python:neo.core.segment.Segment:c314b2f50926b90964aa714935003861eefab7b0;urn:fz-juelich.de:alpaca:object:Python:neo.core.segment.Segment:0df1551505ccd9e775f326b2fed96dd37d0310ba;urn:fz-juelich.de:alpaca:object:Python:neo.core.segment.Segment:e17dba225d6892222fea87f7916e243c36f40b24;urn:fz-juelich.de:alpaca:object:Python:neo.core.segment.Segment:80580bbccbdfab7d77299ff3c4080f106c732705;urn:fz-juelich.de:alpaca:object:Python:neo.core.segment.Segment:d765e83b79ae5c098f21585b70571f6bc2a59947;urn:fz-juelich.de:alpaca:object:Python:neo.core.segment.Segment:1f6ee6432c45484cc77c3acccbbdc089f57be361;urn:fz-juelich.de:alpaca:object:Python:neo.core.segment.Segment:9dad5acc289f47aead2af10f480edba288146ac7;urn:fz-juelich.de:alpaca:object:Python:neo.core.segment.Segment:63b22b671e0367fe739ae0382781878aa910f4c1;urn:fz-juelich.de:alpaca:object:Python:neo.core.segment.Segment:31f5091c30a168117ffb33009c46c2ba6fb3606c;urn:fz-juelich.de:alpaca:object:Python:neo.core.segment.Segment:f26bd22f240598de6cf48e9a9b3632fade9e3d79;urn:fz-juelich.de:alpaca:object:Python:neo.core.segment.Segment:522d2857e6466ebbe2108ac01969950079855b31;urn:fz-juelich.de:alpaca:object:Python:neo.core.segment.Segment:baa8b333dd959e0e6a962178e069040cdedcf296;urn:fz-juelich.de:alpaca:object:Python:neo.core.segment.Segment:d407ccd36cf0165db6a5a39dd358776470c01426;urn:fz-juelich.de:alpaca:object:Python:neo.core.segment.Segment:f551839ff5bea1ff7bfb52b0f0f1756a76089d66;urn:fz-juelich.de:alpaca:object:Python:neo.core.segment.Segment:a939dc32d2d77c6eca843de10c6dae9c41f730de;urn:fz-juelich.de:alpaca:object:Python:neo.core.segment.Segment:ea4e3f6672cda0b7a15c58c9b9246096b4d48c6c;urn:fz-juelich.de:alpaca:object:Python:neo.core.segment.Segment:ccf704eec16055ab724a794406431e4b09ab5f52;urn:fz-juelich.de:alpaca:object:Python:neo.core.segment.Segment:0649484f9bc708d5c21785077ad4c2977f3c560f;urn:fz-juelich.de:alpaca:object:Python:neo.core.segment.Segment:22dfcdc95a71ce110d0f3415ca218f06b103616f;urn:fz-juelich.de:alpaca:object:Python:neo.core.segment.Segment:dd58797830f9e0581398ac02e1b570db89b1e304;urn:fz-juelich.de:alpaca:object:Python:neo.core.segment.Segment:0e8a97412b83b5c5666809f40edaf894e85bdf1b;urn:fz-juelich.de:alpaca:object:Python:neo.core.segment.Segment:af6f99acd070081ab8bf8abda74202fd03612a06;urn:fz-juelich.de:alpaca:object:Python:neo.core.segment.Segment:ab43d3aa830db4d49d24195cd967e2027c308216;urn:fz-juelich.de:alpaca:object:Python:neo.core.segment.Segment:b5118ed74fb7c1ef85f3db3fc4530f858b43b70b;urn:fz-juelich.de:alpaca:object:Python:neo.core.segment.Segment:5e69724a1e0e65ad9dc71892e7065de55f17a8ee;urn:fz-juelich.de:alpaca:object:Python:neo.core.segment.Segment:7488a733a0cc78aba90cb023a253952164282d2e;urn:fz-juelich.de:alpaca:object:Python:neo.core.segment.Segment:2186276b10cb432246a9cb31c4cc532af57056d5;urn:fz-juelich.de:alpaca:object:Python:neo.core.segment.Segment:f1838905ecd181b55143ad77a10466a8c54a7292;urn:fz-juelich.de:alpaca:object:Python:neo.core.segment.Segment:2a21a3b1f805bebb51bd9085d6567b9df3395184;urn:fz-juelich.de:alpaca:object:Python:neo.core.segment.Segment:54869bc8f161dfe55e20e0433fd2b90f519517ef;urn:fz-juelich.de:alpaca:object:Python:neo.core.segment.Segment:9e5270be609bdf53811253876be2577b40f56baf;urn:fz-juelich.de:alpaca:object:Python:neo.core.segment.Segment:baebec41f5246d1577ec9108ffec268e6b0a88da;urn:fz-juelich.de:alpaca:object:Python:neo.core.segment.Segment:07a940e9e6edc8241d7634a89f025f353d7fd6f9;urn:fz-juelich.de:alpaca:object:Python:neo.core.segment.Segment:1f2d8b0f4e19a7657e82232674bb9bb57b2f3c65;urn:fz-juelich.de:alpaca:object:Python:neo.core.segment.Segment:a80ef0c4a7defdcb2ca84889305f5f2ba015dfe7;urn:fz-juelich.de:alpaca:object:Python:neo.core.segment.Segment:669220448edb0541e5dd5e1845e150d18b490e67;urn:fz-juelich.de:alpaca:object:Python:neo.core.segment.Segment:a0097af05e4d2b0cf50eded0a3d470209cd4d28f;urn:fz-juelich.de:alpaca:object:Python:neo.core.segment.Segment:d2a490e434e32841ed00d6d1704b7e262c18727a;urn:fz-juelich.de:alpaca:object:Python:neo.core.segment.Segment:45a9e0ff60c8844a88f141ba03db08e7482988c8;urn:fz-juelich.de:alpaca:object:Python:neo.core.segment.Segment:37dd4791b3e5c47db6f0239ac2bb02184fefb11d;urn:fz-juelich.de:alpaca:object:Python:neo.core.segment.Segment:5d1b073cefc3b17531b1af89311cf48d1adf2e09;urn:fz-juelich.de:alpaca:object:Python:neo.core.segment.Segment:f4521bbab9e581783eb90f5012e08c5e8889f7da;urn:fz-juelich.de:alpaca:object:Python:neo.core.segment.Segment:786f0f718ff321729ccc36ba6ed5ea66a9d9ead8;urn:fz-juelich.de:alpaca:object:Python:neo.core.segment.Segment:b16d932bf42a5f7a9a6da3309e289fd3bb260db4;urn:fz-juelich.de:alpaca:object:Python:neo.core.segment.Segment:df1652dbefc8a16eb8193d1934b0a648cb41c869;urn:fz-juelich.de:alpaca:object:Python:neo.core.segment.Segment:6396c3828821cd39bfe340866f413b988d8b0479;urn:fz-juelich.de:alpaca:object:Python:neo.core.segment.Segment:e761a0e6475c35f5346975a889c6073760b43240;urn:fz-juelich.de:alpaca:object:Python:neo.core.segment.Segment:c120fa3faeac7ec861cda2c43dc038a4795a58e8;urn:fz-juelich.de:alpaca:object:Python:neo.core.segment.Segment:be7dcfda93fcfde1a62e83af943921720f04c1f3;urn:fz-juelich.de:alpaca:object:Python:neo.core.segment.Segment:325e5f735fa641a6bfe8736c42a6650aca74b259;urn:fz-juelich.de:alpaca:object:Python:neo.core.segment.Segment:dadb5615e87a61d953abd7a0e096f1a2b89ead8d;urn:fz-juelich.de:alpaca:object:Python:neo.core.segment.Segment:844bbe7913e0313edafaa3d4ff8b9348c1bc4800;urn:fz-juelich.de:alpaca:object:Python:neo.core.segment.Segment:4d16608096683e3ff1ac44432debb95f2b32997f;urn:fz-juelich.de:alpaca:object:Python:neo.core.segment.Segment:138c90a1c674ffaecff8bd26795a373e2149c563;urn:fz-juelich.de:alpaca:object:Python:neo.core.segment.Segment:a6bcb65da3701865d4bb724f6292d82da5098544;urn:fz-juelich.de:alpaca:object:Python:neo.core.segment.Segment:991cf72e24fcf392032614253230d948782af5b0;urn:fz-juelich.de:alpaca:object:Python:neo.core.segment.Segment:9a96ce85b87001052a3d446228cc24c1735d2e68;urn:fz-juelich.de:alpaca:object:Python:neo.core.segment.Segment:a7eec921e0153b2f0b01e09df8ed3244e953eeff;urn:fz-juelich.de:alpaca:object:Python:neo.core.segment.Segment:0097b7a2c76173d79ba6727e19e624ac7ab1d232;urn:fz-juelich.de:alpaca:object:Python:neo.core.segment.Segment:49376ffd0728a14fae17e682070ef542bf9f878d;urn:fz-juelich.de:alpaca:object:Python:neo.core.segment.Segment:4a0c963e364d1d270d05b74bf356cbc890b53642;urn:fz-juelich.de:alpaca:object:Python:neo.core.segment.Segment:19d6f91aba947b4a0f8f29de4f41f018486bde95;urn:fz-juelich.de:alpaca:object:Python:neo.core.segment.Segment:4a9837ec85f648ac087c4fbb6bbc69d151a3e866;urn:fz-juelich.de:alpaca:object:Python:neo.core.segment.Segment:f9d73e794164189219dd5875d3fe85a2e29295aa;urn:fz-juelich.de:alpaca:object:Python:neo.core.segment.Segment:c1832796a94219c95e3863576cac3cea1d89e9ee;urn:fz-juelich.de:alpaca:object:Python:neo.core.segment.Segment:6fa21f3cd6f8a5b70b2c42411542065669abf2fe;urn:fz-juelich.de:alpaca:object:Python:neo.core.segment.Segment:03280dc4b5b7c1ad7c9eea33892b1d1e67e2ffd1;urn:fz-juelich.de:alpaca:object:Python:neo.core.segment.Segment:49a6f6c2f39c920b8a27f40296d010a6024347fd;urn:fz-juelich.de:alpaca:object:Python:neo.core.segment.Segment:2936024f0a0dd4f406ec8180bc9e39e15caa1ad6;urn:fz-juelich.de:alpaca:object:Python:neo.core.segment.Segment:48b66afb81136dcbceff28e667cb4e2a6c953def;urn:fz-juelich.de:alpaca:object:Python:neo.core.segment.Segment:9e75d43e9d6f7ef90229b3507f0be09eddfaf534;urn:fz-juelich.de:alpaca:object:Python:neo.core.segment.Segment:25c9414aea2f66876ec8521468a10c7f6c59071d;urn:fz-juelich.de:alpaca:object:Python:neo.core.segment.Segment:18ebae65f6d1745279d5a980ee47b1190b048736;urn:fz-juelich.de:alpaca:object:Python:neo.core.segment.Segment:a8ca588eb34d6878dd99df3df8669077c7b53787;urn:fz-juelich.de:alpaca:object:Python:neo.core.segment.Segment:150c288bf01835c8a618d9369413d528573c5b0c" />
          <attvalue for="1" value="142" />
          <attvalue for="2" value="object" />
          <attvalue for="3" value="0097b7a2c76173d79ba6727e19e624ac7ab1d232;03280dc4b5b7c1ad7c9eea33892b1d1e67e2ffd1;0649484f9bc708d5c21785077ad4c2977f3c560f;07a940e9e6edc8241d7634a89f025f353d7fd6f9;086921ad2659e2d980875853f36e7d6794ab5b6a;0b1aaa1db833d583e23e2671a8e2bd4e83e9ff29;0df1551505ccd9e775f326b2fed96dd37d0310ba;0e8a97412b83b5c5666809f40edaf894e85bdf1b;0fde49ae2b1cbc6cb36098c320d1e96ca85a7235;138c90a1c674ffaecff8bd26795a373e2149c563;150c288bf01835c8a618d9369413d528573c5b0c;185002a4b5174226544e5e23bcd6b8e40ea45808;18d5a0434e44e26b18b362e4257f5bb8204b9d97;18ebae65f6d1745279d5a980ee47b1190b048736;19641324e4d8cf8e3c10f59db22dd0731e24bf3a;19d6f91aba947b4a0f8f29de4f41f018486bde95;1c539c3f4271fbc617dafc31fd759add4e75fa80;1c7f9ebf93ff822bec3bc5961d25a89dafef8d64;1ec63d2c647ff6e6877bfcdb91d419ba8dc2c4c4;1f2d8b0f4e19a7657e82232674bb9bb57b2f3c65;1f6ee6432c45484cc77c3acccbbdc089f57be361;2060ce4f8404b4c3e1dd6ae047314ab487bc2023;2186276b10cb432246a9cb31c4cc532af57056d5;224696b284da8c533bd81aaf1afe2661a61f2d14;22dfcdc95a71ce110d0f3415ca218f06b103616f;25bdb0f09e2f03eba60d8db997e88f140d260f42;25c9414aea2f66876ec8521468a10c7f6c59071d;262807c8fbf4c76e24771b15c1d536dcc58e5e84;26356e13e3229764d06c730fc9c8e108c9bd56bc;2936024f0a0dd4f406ec8180bc9e39e15caa1ad6;2a21a3b1f805bebb51bd9085d6567b9df3395184;3089ac500743ee86496c64fa7aeb3eb478b0e907;31f5091c30a168117ffb33009c46c2ba6fb3606c;325e5f735fa641a6bfe8736c42a6650aca74b259;336e8891546850d9fc56d5261d9cb090fddd57ae;341480e2f4640779a1eec1a6f47d0c1983a4fc45;368ad5029d330ce2879e93216b1047405f9b865b;37dd4791b3e5c47db6f0239ac2bb02184fefb11d;3b780a24023acf563ed45c20763940c27b86eae6;3eb0ae9bb9ae47414d8f3b07bdac23ea4ca685db;3ec61ae12d5875cec19663847b5031f68d539891;42f2e65895a249be471c955c8dfa255fb10bdd03;45a9e0ff60c8844a88f141ba03db08e7482988c8;475d68ef626c916da7ed3720061abb9c93250140;48b66afb81136dcbceff28e667cb4e2a6c953def;49376ffd0728a14fae17e682070ef542bf9f878d;4991b2e4dd853a3033a5730b6928f4b9a8ef3912;49a6f6c2f39c920b8a27f40296d010a6024347fd;4a0c963e364d1d270d05b74bf356cbc890b53642;4a9837ec85f648ac087c4fbb6bbc69d151a3e866;4d16608096683e3ff1ac44432debb95f2b32997f;510674b3952ff654508c2e84cc807233a8d7320d;522d2857e6466ebbe2108ac01969950079855b31;52e29c28bf4c5fb5294fa97f2f6e5f11bdaa0876;541f1724a9b6ee194df8ede7faefd270e8d506d1;54869bc8f161dfe55e20e0433fd2b90f519517ef;559e93b38dc60d356419ed315a18ec24fc66ffd2;5aa66d13ffc6cb37981cfbc76858ef49a9a5953d;5d1b073cefc3b17531b1af89311cf48d1adf2e09;5e34b75faff2d36acdd89b8b2f0e0ca64b7c4e06;5e69724a1e0e65ad9dc71892e7065de55f17a8ee;6396c3828821cd39bfe340866f413b988d8b0479;63b22b671e0367fe739ae0382781878aa910f4c1;64024adc28e8b388c4b393acf00dac8b7de28f3f;6566a6925a6936a74d3babc002aeec8fbf7d11b7;65bc50e8b4d2f9ce8c1c78560d86116980a33151;65fd3f289e6e45c64c7c27aecc3b4905d1a12d18;669220448edb0541e5dd5e1845e150d18b490e67;6f2e1d797cc8e239482599fd8d80aa4ad0b6694d;6fa21f3cd6f8a5b70b2c42411542065669abf2fe;7488a733a0cc78aba90cb023a253952164282d2e;786f0f718ff321729ccc36ba6ed5ea66a9d9ead8;7bb3dae17626fc281c2316fed09eefa3b9e4fab3;7e5de7cf2a325b761ed924a3605b73a5c0fd7b82;80580bbccbdfab7d77299ff3c4080f106c732705;83b46d69725d252a1111d0b3f1ae85c3531c3015;844bbe7913e0313edafaa3d4ff8b9348c1bc4800;90ba66259f019e9ff43fa71d78a5277a6039840a;991cf72e24fcf392032614253230d948782af5b0;9968f15d132752db363cd194bfb44469c7f8c646;9a96ce85b87001052a3d446228cc24c1735d2e68;9dad5acc289f47aead2af10f480edba288146ac7;9e5270be609bdf53811253876be2577b40f56baf;9e75d43e9d6f7ef90229b3507f0be09eddfaf534;9f7642d79f5dfd0f9fba74d927074c43ffbdbf9b;a0097af05e4d2b0cf50eded0a3d470209cd4d28f;a6bcb65da3701865d4bb724f6292d82da5098544;a7eec921e0153b2f0b01e09df8ed3244e953eeff;a7f29ac4691582d1007c29ff10459f2be71c34aa;a80ef0c4a7defdcb2ca84889305f5f2ba015dfe7;a8ca588eb34d6878dd99df3df8669077c7b53787;a939dc32d2d77c6eca843de10c6dae9c41f730de;ab43d3aa830db4d49d24195cd967e2027c308216;abd9b6d810deedf3a4583c268d010f51185fb1a9;af024f3929cbbac973d33a14a9751a7d46575d33;af6f99acd070081ab8bf8abda74202fd03612a06;b16d932bf42a5f7a9a6da3309e289fd3bb260db4;b2632613cf557fedca2bfd68f125675bbae499e6;b5118ed74fb7c1ef85f3db3fc4530f858b43b70b;b6257afe8816475008d68e29e9ec8a3b30439d81;ba3dccb6b83a8312e34916d4bd559b8eeef8d009;baa8b333dd959e0e6a962178e069040cdedcf296;baebec41f5246d1577ec9108ffec268e6b0a88da;be5366df5ee8c76d8794c0f1348bc2e7feade26e;be7dcfda93fcfde1a62e83af943921720f04c1f3;c120fa3faeac7ec861cda2c43dc038a4795a58e8;c1832796a94219c95e3863576cac3cea1d89e9ee;c314b2f50926b90964aa714935003861eefab7b0;c73ed832514d1cd52f869cd46b81e07f35e09119;c965bfa47550015f2f54ddcc292152cbfdaae4fd;ccf704eec16055ab724a794406431e4b09ab5f52;cedd0db2a802ad8e0939799e79b27dc3e18e2e50;cf3d2a3c1721a2b97c58ae7169a4b1b90ffdc860;d2a490e434e32841ed00d6d1704b7e262c18727a;d407ccd36cf0165db6a5a39dd358776470c01426;d765e83b79ae5c098f21585b70571f6bc2a59947;d9af9117bef2de38f0892566c16603e97a1d69a3;dadb5615e87a61d953abd7a0e096f1a2b89ead8d;db6892141ae3af6484ebe269ea08da6733aa6762;db84126fee1327e10e9606f07e9bf128f4b6bee1;dd58797830f9e0581398ac02e1b570db89b1e304;de0bbb9edee27ef45033b21954b9fc937bd78ca9;df1652dbefc8a16eb8193d1934b0a648cb41c869;e17dba225d6892222fea87f7916e243c36f40b24;e30d5d1bac10d80da0f7ff407f064bf77c9329af;e761a0e6475c35f5346975a889c6073760b43240;e9fa1fb3180f2483e5c354b49daee5d78856cb2d;ea4e3f6672cda0b7a15c58c9b9246096b4d48c6c;ea58109188897b52bd704a2b8be8ccb1457f109e;ea712698fc8fba49ace713f14027b60d989e54c6;eaed071f9ea9f0c7a47bef817dbf64d85abc4d77;ed6e0bd19a42d692141693f09de325d8f6cee580;f1838905ecd181b55143ad77a10466a8c54a7292;f26bd22f240598de6cf48e9a9b3632fade9e3d79;f3a813bc3d09a0a49841767dbacccc48a1d7c77b;f4521bbab9e581783eb90f5012e08c5e8889f7da;f551839ff5bea1ff7bfb52b0f0f1756a76089d66;f7a2df058e3832098ce65f164a59a86346380cc3;f9d73e794164189219dd5875d3fe85a2e29295aa;fd98acff1814c8468dca775f54233d5ce8d8c2e7;fe9b8177e40ac93319dd37fc2581f0ff39a02cd3;ff4bf3cba2255dae14af69c03e7ebbdbdfc33e3e" />
          <attvalue for="4" value="neo.core.segment.Segment" />
          <attvalue for="10" value="103.6449 s;110.07213333333334 s;116.0959 s;122.54990000000001 s;128.9 s;135.29389999999998 s;141.66289999999998 s;147.564 s;153.46016666666668 s;160.94830000000002 s;166.802 s;172.73426666666668 s;179.56426666666667 s;199.08689999999999 s;2.9209 s;20.818 s;211.488 s;217.4 s;224.264 s;230.84300000000002 s;237.294 s;243.5169 s;249.47333333333336 s;255.421 s;26.632 s;261.916 s;268.1351666666667 s;274.064 s;279.94100000000003 s;285.8732 s;291.77 s;297.9560333333333 s;304.209 s;310.636 s;317.6451666666667 s;32.37703333333333 s;323.776 s;330.272 s;336.157 s;342.3713666666667 s;348.5719 s;354.6 s;367.72490000000005 s;373.63890000000004 s;379.697 s;385.8531 s;392.17136666666664 s;398.14003333333335 s;403.982 s;410.564 s;417.064 s;424.82126666666665 s;43.668 s;430.7411333333333 s;436.6843666666667 s;449.414 s;456.28000000000003 s;462.1820333333333 s;468.116 s;474.1159 s;486.56936666666667 s;49.375 s;492.49313333333333 s;498.516 s;504.49 s;510.528 s;518.403 s;524.4168999999999 s;530.3831666666667 s;536.566 s;542.5319 s;549.6939 s;55.422000000000004 s;555.6562333333334 s;563.9862 s;571.4309 s;578.9381666666667 s;585.707 s;598.2073333333334 s;604.2072666666668 s;61.1764 s;610.3321666666667 s;616.302 s;622.333 s;628.3280000000001 s;635.172 s;641.6338999999999 s;647.5889 s;653.604 s;659.611 s;66.997 s;671.5392666666668 s;678.722 s;690.6220000000001 s;696.7332333333334 s;702.823 s;708.79 s;72.82000000000001 s;720.446 s;726.398 s;732.4133333333334 s;738.3790666666667 s;744.386 s;750.587 s;756.6063666666668 s;762.6750000000001 s;768.7360666666667 s;776.7271333333334 s;78.65 s;789.2132666666668 s;795.1850000000001 s;8.737 s;801.3000000000001 s;807.4913333333334 s;813.4859 s;819.503 s;825.464 s;831.548 s;837.5499 s;84.59013333333334 s;843.7979 s;850.106 s;856.1752000000001 s;862.476 s;868.4992000000001 s;874.47 s;889.707 s;895.8181333333334 s;90.813 s;902.0582666666668 s;908.0552666666667 s;914.037 s;920.6220000000001 s;926.5803666666667 s;938.4132000000001 s;947.1750000000001 s;97.312 s;973.3502000000001 s;979.522 s;985.5433666666668 s;991.653 s;997.9240333333335 s" />
          <attvalue for="6" value="Segment 0" />
          <attvalue for="11" value="103.144 s;109.5719 s;115.595 s;122.049 s;128.3999 s;134.793 s;141.162 s;147.06373333333335 s;152.95989999999998 s;160.4479 s;166.30173333333335 s;172.23389999999998 s;179.0639 s;198.586 s;2.42 s;20.317633333333333 s;210.98763333333332 s;216.8996 s;223.76376666666667 s;230.34276666666668 s;236.79383333333334 s;243.016 s;248.97289999999998 s;254.92053333333334 s;26.1319 s;261.4155333333333 s;267.6349 s;273.5638 s;279.44066666666663 s;285.3729 s;291.26956666666666 s;297.45590000000004 s;303.7088333333333 s;31.876900000000003 s;310.13553333333334 s;317.1449 s;323.27590000000004 s;329.7719 s;335.65659999999997 s;341.8709 s;348.071 s;354.0996666666667 s;367.224 s;373.13800000000003 s;379.1969 s;385.35290000000003 s;391.6709 s;397.6399 s;403.48173333333335 s;410.0636666666667 s;416.56356666666665 s;424.32090000000005 s;43.1679 s;430.2409 s;436.18390000000005 s;448.9137 s;455.7798 s;461.68190000000004 s;467.61556666666667 s;473.615 s;48.874833333333335 s;486.06890000000004 s;491.9929 s;498.0155 s;503.98990000000003 s;510.02790000000005 s;517.9028666666667 s;523.916 s;529.8829 s;536.0657 s;54.92163333333333 s;542.0310000000001 s;549.193 s;555.1559 s;563.4859 s;570.9300000000001 s;578.4379 s;585.2065666666666 s;597.7069 s;60.675900000000006 s;603.7069 s;609.8319 s;615.8018 s;621.8329 s;627.8279 s;634.6716333333334 s;641.133 s;647.088 s;653.1039 s;659.1107333333333 s;66.49663333333334 s;671.0389 s;678.2217666666667 s;690.1219 s;696.2329 s;702.3229 s;708.2897 s;719.9457666666667 s;72.31976666666667 s;725.8978 s;731.9128999999999 s;737.8788999999999 s;743.8858333333334 s;750.0869 s;756.1059 s;762.1746333333333 s;768.2359 s;776.2269 s;78.14976666666666 s;788.7129 s;794.6849 s;8.236766666666666 s;800.7999 s;806.9909 s;812.985 s;819.0028666666667 s;824.9637 s;831.0476 s;837.049 s;84.0899 s;843.297 s;849.6059 s;855.6749 s;861.9758666666667 s;867.9988999999999 s;873.9698333333333 s;889.2069 s;895.3179 s;90.31266666666667 s;901.5579 s;907.5549 s;913.5366333333334 s;920.1215 s;926.0799 s;937.9128999999999 s;946.6748 s;96.8116 s;972.8498999999999 s;979.0219 s;985.0429 s;991.1526333333334 s;997.4239 s" />
          <attvalue for="5" value="Segment containing data from t_start to t_stop" />
          <attvalue for="7" value="None" />
          <attvalue for="12" value="CUE-OFF" />
          <attvalue for="13" value="PGHF;PGLF;SGHF;SGLF" />
          <attvalue for="14" value="correct_trial" />
          <attvalue for="9" value="&lt;[101.0,101.0];[101.0,101.0];[102.0,102.0];[106.0,106.0];[106.0,106.0];[107.0,107.0];[11.0,11.0];[11.0,11.0];[111.0,111.0];[111.0,111.0];[112.0,112.0];[116.0,116.0];[116.0,116.0];[117.0,117.0];[12.0,12.0];[121.0,121.0];[121.0,121.0];[122.0,122.0];[126.0,126.0];[126.0,126.0];[127.0,127.0];[131.0,131.0];[131.0,131.0];[132.0,132.0];[136.0,136.0];[136.0,136.0];[137.0,137.0];[141.0,141.0];[141.0,141.0];[142.0,142.0];[146.0,146.0];[146.0,146.0];[147.0,147.0];[151.0,151.0];[151.0,151.0];[152.0,152.0];[156.0,156.0];[156.0,156.0];[157.0,157.0];[16.0,16.0];[16.0,16.0];[161.0,161.0];[161.0,161.0];[162.0,162.0];[166.0,166.0];[166.0,166.0];[167.0,167.0];[17.0,17.0];[171.0,171.0];[171.0,171.0];[172.0,172.0];[176.0,176.0];[176.0,176.0];[177.0,177.0];[184.0,184.0];[184.0,184.0];[184.0,184.0];[184.0,184.0];[184.0,184.0];[184.0,184.0];[184.0,184.0];[184.0,184.0];[184.0,184.0];[184.0,184.0];[184.0,184.0];[184.0,184.0];[184.0,184.0];[184.0,184.0];[184.0,184.0];[184.0,184.0];[184.0,184.0];[184.0,184.0];[184.0,184.0];[184.0,184.0];[184.0,184.0];[184.0,184.0];[184.0,184.0];[184.0,184.0];[184.0,184.0];[184.0,184.0];[184.0,184.0];[184.0,184.0];[184.0,184.0];[184.0,184.0];[184.0,184.0];[184.0,184.0];[184.0,184.0];[184.0,184.0];[184.0,184.0];[184.0,184.0];[185.0,185.0];[185.0,185.0];[186.0,186.0];[190.0,190.0];[190.0,190.0];[191.0,191.0];[195.0,195.0];[195.0,195.0];[196.0,196.0];[200.0,200.0];[200.0,200.0];[201.0,201.0];[205.0,205.0];[205.0,205.0];[206.0,206.0];[21.0,21.0];[21.0,21.0];[210.0,210.0];[210.0,210.0];[211.0,211.0];[215.0,215.0];[215.0,215.0];[216.0,216.0];[22.0,22.0];[220.0,220.0];[220.0,220.0];[221.0,221.0];[225.0,225.0];[225.0,225.0];[226.0,226.0];[230.0,230.0];[230.0,230.0];[231.0,231.0];[235.0,235.0];[235.0,235.0];[236.0,236.0];[240.0,240.0];[240.0,240.0];[241.0,241.0];[245.0,245.0];[245.0,245.0];[246.0,246.0];[250.0,250.0];[250.0,250.0];[251.0,251.0];[255.0,255.0];[255.0,255.0];[256.0,256.0];[26.0,26.0];[26.0,26.0];[260.0,260.0];[260.0,260.0];[261.0,261.0];[265.0,265.0];[265.0,265.0];[266.0,266.0];[27.0,27.0];[270.0,270.0];[270.0,270.0];[271.0,271.0];[275.0,275.0];[275.0,275.0];[276.0,276.0];[280.0,280.0];[280.0,280.0];[281.0,281.0];[285.0,285.0];[285.0,285.0];[286.0,286.0];[290.0,290.0];[290.0,290.0];[291.0,291.0];[295.0,295.0];[295.0,295.0];[296.0,296.0];[300.0,300.0];[300.0,300.0];[301.0,301.0];[305.0,305.0];[305.0,305.0];[306.0,306.0];[31.0,31.0];[31.0,31.0];[310.0,310.0];[310.0,310.0];[311.0,311.0];[315.0,315.0];[315.0,315.0];[316.0,316.0];[32.0,32.0];[320.0,320.0];[320.0,320.0];[321.0,321.0];[325.0,325.0];[325.0,325.0];[326.0,326.0];[330.0,330.0];[330.0,330.0];[331.0,331.0];[335.0,335.0];[335.0,335.0];[336.0,336.0];[340.0,340.0];[340.0,340.0];[341.0,341.0];[345.0,345.0];[345.0,345.0];[346.0,346.0];[350.0,350.0];[350.0,350.0];[351.0,351.0];[355.0,355.0];[355.0,355.0];[356.0,356.0];[36.0,36.0];[36.0,36.0];[360.0,360.0];[360.0,360.0];[361.0,361.0];[368.0,368.0];[368.0,368.0];[368.0,368.0];[368.0,368.0];[368.0,368.0];[368.0,368.0];[368.0,368.0];[368.0,368.0];[368.0,368.0];[368.0,368.0];[368.0,368.0];[368.0,368.0];[368.0,368.0];[368.0,368.0];[368.0,368.0];[368.0,368.0];[368.0,368.0];[368.0,368.0];[368.0,368.0];[368.0,368.0];[368.0,368.0];[368.0,368.0];[368.0,368.0];[368.0,368.0];[368.0,368.0];[368.0,368.0];[368.0,368.0];[368.0,368.0];[368.0,368.0];[368.0,368.0];[368.0,368.0];[368.0,368.0];[368.0,368.0];[368.0,368.0];[368.0,368.0];[369.0,369.0];[369.0,369.0];[37.0,37.0];[370.0,370.0];[374.0,374.0];[374.0,374.0];[375.0,375.0];[379.0,379.0];[379.0,379.0];[380.0,380.0];[384.0,384.0];[384.0,384.0];[385.0,385.0];[389.0,389.0];[389.0,389.0];[390.0,390.0];[394.0,394.0];[394.0,394.0];[395.0,395.0];[399.0,399.0];[399.0,399.0];[400.0,400.0];[404.0,404.0];[404.0,404.0];[405.0,405.0];[409.0,409.0];[409.0,409.0];[41.0,41.0];[41.0,41.0];[410.0,410.0];[414.0,414.0];[414.0,414.0];[415.0,415.0];[419.0,419.0];[419.0,419.0];[42.0,42.0];[420.0,420.0];[424.0,424.0];[424.0,424.0];[425.0,425.0];[429.0,429.0];[429.0,429.0];[430.0,430.0];[434.0,434.0];[434.0,434.0];[435.0,435.0];[439.0,439.0];[439.0,439.0];[440.0,440.0];[444.0,444.0];[444.0,444.0];[445.0,445.0];[449.0,449.0];[449.0,449.0];[450.0,450.0];[454.0,454.0];[454.0,454.0];[455.0,455.0];[459.0,459.0];[459.0,459.0];[46.0,46.0];[46.0,46.0];[460.0,460.0];[464.0,464.0];[464.0,464.0];[465.0,465.0];[469.0,469.0];[469.0,469.0];[47.0,47.0];[470.0,470.0];[474.0,474.0];[474.0,474.0];[475.0,475.0];[479.0,479.0];[479.0,479.0];[480.0,480.0];[484.0,484.0];[484.0,484.0];[485.0,485.0];[489.0,489.0];[489.0,489.0];[490.0,490.0];[494.0,494.0];[494.0,494.0];[495.0,495.0];[499.0,499.0];[499.0,499.0];[5.0,5.0];[5.0,5.0];[5.0,5.0];[5.0,5.0];[5.0,5.0];[5.0,5.0];[5.0,5.0];[5.0,5.0];[5.0,5.0];[5.0,5.0];[5.0,5.0];[5.0,5.0];[5.0,5.0];[5.0,5.0];[5.0,5.0];[5.0,5.0];[5.0,5.0];[5.0,5.0];[5.0,5.0];[5.0,5.0];[5.0,5.0];[5.0,5.0];[5.0,5.0];[5.0,5.0];[5.0,5.0];[5.0,5.0];[5.0,5.0];[5.0,5.0];[5.0,5.0];[5.0,5.0];[5.0,5.0];[5.0,5.0];[5.0,5.0];[5.0,5.0];[5.0,5.0];[500.0,500.0];[504.0,504.0];[504.0,504.0];[505.0,505.0];[509.0,509.0];[509.0,509.0];[51.0,51.0];[51.0,51.0];[510.0,510.0];[514.0,514.0];[514.0,514.0];[515.0,515.0];[519.0,519.0];[519.0,519.0];[52.0,52.0];[520.0,520.0];[524.0,524.0];[524.0,524.0];[525.0,525.0];[529.0,529.0];[529.0,529.0];[530.0,530.0];[534.0,534.0];[534.0,534.0];[535.0,535.0];[539.0,539.0];[539.0,539.0];[540.0,540.0];[547.0,547.0];[547.0,547.0];[547.0,547.0];[547.0,547.0];[547.0,547.0];[547.0,547.0];[547.0,547.0];[547.0,547.0];[547.0,547.0];[547.0,547.0];[547.0,547.0];[547.0,547.0];[547.0,547.0];[547.0,547.0];[547.0,547.0];[547.0,547.0];[547.0,547.0];[547.0,547.0];[547.0,547.0];[547.0,547.0];[547.0,547.0];[547.0,547.0];[547.0,547.0];[547.0,547.0];[547.0,547.0];[547.0,547.0];[547.0,547.0];[547.0,547.0];[547.0,547.0];[547.0,547.0];[547.0,547.0];[547.0,547.0];[547.0,547.0];[547.0,547.0];[547.0,547.0];[547.0,547.0];[548.0,548.0];[548.0,548.0];[549.0,549.0];[553.0,553.0];[553.0,553.0];[554.0,554.0];[558.0,558.0];[558.0,558.0];[559.0,559.0];[56.0,56.0];[56.0,56.0];[563.0,563.0];[563.0,563.0];[564.0,564.0];[568.0,568.0];[568.0,568.0];[569.0,569.0];[57.0,57.0];[573.0,573.0];[573.0,573.0];[574.0,574.0];[578.0,578.0];[578.0,578.0];[579.0,579.0];[583.0,583.0];[583.0,583.0];[584.0,584.0];[588.0,588.0];[588.0,588.0];[589.0,589.0];[593.0,593.0];[593.0,593.0];[594.0,594.0];[598.0,598.0];[598.0,598.0];[599.0,599.0];[6.0,6.0];[6.0,6.0];[603.0,603.0];[603.0,603.0];[604.0,604.0];[608.0,608.0];[608.0,608.0];[609.0,609.0];[61.0,61.0];[61.0,61.0];[613.0,613.0];[613.0,613.0];[614.0,614.0];[618.0,618.0];[618.0,618.0];[619.0,619.0];[62.0,62.0];[623.0,623.0];[623.0,623.0];[624.0,624.0];[628.0,628.0];[628.0,628.0];[629.0,629.0];[633.0,633.0];[633.0,633.0];[634.0,634.0];[638.0,638.0];[638.0,638.0];[639.0,639.0];[643.0,643.0];[643.0,643.0];[644.0,644.0];[648.0,648.0];[648.0,648.0];[649.0,649.0];[653.0,653.0];[653.0,653.0];[654.0,654.0];[658.0,658.0];[658.0,658.0];[659.0,659.0];[66.0,66.0];[66.0,66.0];[663.0,663.0];[663.0,663.0];[664.0,664.0];[668.0,668.0];[668.0,668.0];[669.0,669.0];[67.0,67.0];[673.0,673.0];[673.0,673.0];[674.0,674.0];[678.0,678.0];[678.0,678.0];[679.0,679.0];[683.0,683.0];[683.0,683.0];[684.0,684.0];[688.0,688.0];[688.0,688.0];[689.0,689.0];[693.0,693.0];[693.0,693.0];[694.0,694.0];[698.0,698.0];[698.0,698.0];[699.0,699.0];[7.0,7.0];[703.0,703.0];[703.0,703.0];[704.0,704.0];[708.0,708.0];[708.0,708.0];[709.0,709.0];[71.0,71.0];[71.0,71.0];[713.0,713.0];[713.0,713.0];[714.0,714.0];[718.0,718.0];[718.0,718.0];[719.0,719.0];[72.0,72.0];[723.0,723.0];[723.0,723.0];[724.0,724.0];[76.0,76.0];[76.0,76.0];[77.0,77.0];[81.0,81.0];[81.0,81.0];[82.0,82.0];[86.0,86.0];[86.0,86.0];[87.0,87.0];[91.0,91.0];[91.0,91.0];[92.0,92.0];[96.0,96.0];[96.0,96.0];[97.0,97.0]&gt;" />
        </attvalues>
      </node>
      <node id="Step 2" label="ndarray">
        <attvalues>
          <attvalue for="0" value="urn:fz-juelich.de:alpaca:object:Python:numpy.ndarray:335ed2e00b3efaead6662bc5875c6e03d728a166;urn:fz-juelich.de:alpaca:object:Python:numpy.ndarray:6faf8972002350a485c030b3ea1faaf5b0743665;urn:fz-juelich.de:alpaca:object:Python:numpy.ndarray:9ff50485bea39193b21ad53b0b16d88e822cb207;urn:fz-juelich.de:alpaca:object:Python:numpy.ndarray:ff91a028ae0269d1efa4634500278e6aced2bda6;urn:fz-juelich.de:alpaca:object:Python:numpy.ndarray:9cdc26a36d0c23ab8c1a888a8c99dcba1b3e9278;urn:fz-juelich.de:alpaca:object:Python:numpy.ndarray:ea2d0f03c5d5dd1745a9c5f27e46eeaeebb35d67;urn:fz-juelich.de:alpaca:object:Python:numpy.ndarray:92557a21a7e812e8244a6ebbc4c017597706dcc7;urn:fz-juelich.de:alpaca:object:Python:numpy.ndarray:9b7b7549e38e0492ff2db4d25a02c911798019d4" />
          <attvalue for="1" value="8" />
          <attvalue for="2" value="object" />
          <attvalue for="3" value="335ed2e00b3efaead6662bc5875c6e03d728a166;6faf8972002350a485c030b3ea1faaf5b0743665;92557a21a7e812e8244a6ebbc4c017597706dcc7;9b7b7549e38e0492ff2db4d25a02c911798019d4;9cdc26a36d0c23ab8c1a888a8c99dcba1b3e9278;9ff50485bea39193b21ad53b0b16d88e822cb207;ea2d0f03c5d5dd1745a9c5f27e46eeaeebb35d67;ff91a028ae0269d1efa4634500278e6aced2bda6" />
          <attvalue for="4" value="numpy.ndarray" />
          <attvalue for="15" value="(126,)" />
          <attvalue for="16" value="float64" />
          <attvalue for="9" value="&lt;[730.0,730.0];[731.0,731.0];[733.0,733.0];[734.0,734.0];[736.0,736.0];[737.0,737.0];[739.0,739.0];[740.0,740.0];[743.0,743.0];[744.0,744.0];[746.0,746.0];[747.0,747.0];[749.0,749.0];[750.0,750.0];[752.0,752.0];[753.0,753.0]&gt;" />
        </attvalues>
      </node>
      <node id="Step 3" label="str">
        <attvalues>
          <attvalue for="0" value="urn:fz-juelich.de:alpaca:object:Python:builtins.str:20907cd4e1ad02232b9322af9bf5020eea7fd6d1;urn:fz-juelich.de:alpaca:object:Python:builtins.str:a3b1508fbf736a949d49d0062dc7debdc87436bc" />
          <attvalue for="1" value="2" />
          <attvalue for="2" value="object" />
          <attvalue for="3" value="20907cd4e1ad02232b9322af9bf5020eea7fd6d1;a3b1508fbf736a949d49d0062dc7debdc87436bc" />
          <attvalue for="4" value="builtins.str" />
          <attvalue for="9" value="&lt;[741.0,741.0];[754.0,754.0]&gt;" />
        </attvalues>
      </node>
      <node id="Step 4" label="AnalogSignal">
        <attvalues>
          <attvalue for="0" value="urn:fz-juelich.de:alpaca:object:Python:neo.core.analogsignal.AnalogSignal:d390b2a9d4c116d1b118149e231ccaab546405ef;urn:fz-juelich.de:alpaca:object:Python:neo.core.analogsignal.AnalogSignal:042b5720de7399e9e6bbda2b16d7e2a887155107;urn:fz-juelich.de:alpaca:object:Python:neo.core.analogsignal.AnalogSignal:bf081bcb1205fd01f5fadf8e65cceccc7b7a8b38;urn:fz-juelich.de:alpaca:object:Python:neo.core.analogsignal.AnalogSignal:589ba8cd428fab77442b49ab983fc40d34893bc6;urn:fz-juelich.de:alpaca:object:Python:neo.core.analogsignal.AnalogSignal:b9620ab805d8c4eac6bd011ae2929413d3bae756;urn:fz-juelich.de:alpaca:object:Python:neo.core.analogsignal.AnalogSignal:8b4b066ac8e159c022dbf5f96dc47700e28dce0f;urn:fz-juelich.de:alpaca:object:Python:neo.core.analogsignal.AnalogSignal:f4697a493a6bfb8c24e6b1235d9d933019ed4aa9;urn:fz-juelich.de:alpaca:object:Python:neo.core.analogsignal.AnalogSignal:36d55bd770ed205c9d1d1e762b5ed7ec54f190b0;urn:fz-juelich.de:alpaca:object:Python:neo.core.analogsignal.AnalogSignal:834505216d44ebf4cf7b6781a79be8ecc36f957c;urn:fz-juelich.de:alpaca:object:Python:neo.core.analogsignal.AnalogSignal:b3468caa749c76d83b25b12cc1096d279deaef89;urn:fz-juelich.de:alpaca:object:Python:neo.core.analogsignal.AnalogSignal:368cfc0f88282dbad3d812effce17d5f68b2e031;urn:fz-juelich.de:alpaca:object:Python:neo.core.analogsignal.AnalogSignal:8e68dbb85ab8d2abaf557889e52104f8c8df6b98;urn:fz-juelich.de:alpaca:object:Python:neo.core.analogsignal.AnalogSignal:9603c9a99b98342af152c4561409395ba5505a9e;urn:fz-juelich.de:alpaca:object:Python:neo.core.analogsignal.AnalogSignal:67970bf32de8bf4f289bde17a060676a04a6953b;urn:fz-juelich.de:alpaca:object:Python:neo.core.analogsignal.AnalogSignal:7283820b11719ea4aae46f7eeb52bd8f0e9afcc4;urn:fz-juelich.de:alpaca:object:Python:neo.core.analogsignal.AnalogSignal:d335141b41d74525f43d7b8ba792d9413402c839;urn:fz-juelich.de:alpaca:object:Python:neo.core.analogsignal.AnalogSignal:a2ec1ff3a07c58105355c7957d0138ef821aae5f;urn:fz-juelich.de:alpaca:object:Python:neo.core.analogsignal.AnalogSignal:946161c9a2d45378c7b6d09b6f18434f692a023e;urn:fz-juelich.de:alpaca:object:Python:neo.core.analogsignal.AnalogSignal:3d755ecb650809a6e5180fe45e36d6d3f28d62f1;urn:fz-juelich.de:alpaca:object:Python:neo.core.analogsignal.AnalogSignal:0696bdb8696803c62efc551dff4afdda31a091f1;urn:fz-juelich.de:alpaca:object:Python:neo.core.analogsignal.AnalogSignal:17a08f6f036bafc315925540334f675470096935;urn:fz-juelich.de:alpaca:object:Python:neo.core.analogsignal.AnalogSignal:ef49b653e0d20fd19a74b8c510a042880a561348;urn:fz-juelich.de:alpaca:object:Python:neo.core.analogsignal.AnalogSignal:fdbece5e94335124433b56a0bb41a761b0b1febc;urn:fz-juelich.de:alpaca:object:Python:neo.core.analogsignal.AnalogSignal:8a739f3557fe45ee469ba8d6d029bf76daaa302b;urn:fz-juelich.de:alpaca:object:Python:neo.core.analogsignal.AnalogSignal:30c0dc5dd9a998a5847217aa756572e84a770b0c;urn:fz-juelich.de:alpaca:object:Python:neo.core.analogsignal.AnalogSignal:81a99bd6c772f46506694d8a080074339d21e112;urn:fz-juelich.de:alpaca:object:Python:neo.core.analogsignal.AnalogSignal:de12cb523759321acfd0485d26cda489a8affce9;urn:fz-juelich.de:alpaca:object:Python:neo.core.analogsignal.AnalogSignal:0081857763b18167aee53a11b33fdc4ba77ab555;urn:fz-juelich.de:alpaca:object:Python:neo.core.analogsignal.AnalogSignal:a3828083b3d2e08ff6d95783cbaa46a8f25506df;urn:fz-juelich.de:alpaca:object:Python:neo.core.analogsignal.AnalogSignal:928c4b328919769526ae341a39c3ad9aea0aa3c7;urn:fz-juelich.de:alpaca:object:Python:neo.core.analogsignal.AnalogSignal:faa9fcbcf2d9e4cfd924c7787d366697fed866b2;urn:fz-juelich.de:alpaca:object:Python:neo.core.analogsignal.AnalogSignal:bce7353a0e5022483d65b014f1a595c103d1232f;urn:fz-juelich.de:alpaca:object:Python:neo.core.analogsignal.AnalogSignal:05215aeb8f201a7f2bb6930df0e6037559411433;urn:fz-juelich.de:alpaca:object:Python:neo.core.analogsignal.AnalogSignal:52561b7b6be746c0a4d639761ee3915d204e3d70;urn:fz-juelich.de:alpaca:object:Python:neo.core.analogsignal.AnalogSignal:3fdad96803645ba4cc132be08403dbb14dfde5c8;urn:fz-juelich.de:alpaca:object:Python:neo.core.analogsignal.AnalogSignal:327adfa4a665fd9c97f4fac1c51020d13dae4d2f;urn:fz-juelich.de:alpaca:object:Python:neo.core.analogsignal.AnalogSignal:7615339842b24c3e66759afd465820248b99cc18;urn:fz-juelich.de:alpaca:object:Python:neo.core.analogsignal.AnalogSignal:719697c714183ac164f8bccb2d33655017821f52;urn:fz-juelich.de:alpaca:object:Python:neo.core.analogsignal.AnalogSignal:2dc421e7d54718b2a1fa3e5d42e2fcaf223de082;urn:fz-juelich.de:alpaca:object:Python:neo.core.analogsignal.AnalogSignal:efbc1a4645b7d269559d2599d3ac255d68a9357a;urn:fz-juelich.de:alpaca:object:Python:neo.core.analogsignal.AnalogSignal:1611624488ea1133d27ddf304ae2e05a2f26a3e3;urn:fz-juelich.de:alpaca:object:Python:neo.core.analogsignal.AnalogSignal:26d7b893f8907c60e6a43ccf62a1f05712572f78;urn:fz-juelich.de:alpaca:object:Python:neo.core.analogsignal.AnalogSignal:772a029989727b73f2d15ef7b6900474574964d1;urn:fz-juelich.de:alpaca:object:Python:neo.core.analogsignal.AnalogSignal:f80f2160e2f611da179f0d1f650498984098d9cc;urn:fz-juelich.de:alpaca:object:Python:neo.core.analogsignal.AnalogSignal:0291565438e264be731ed3e50f4d5484264bae19;urn:fz-juelich.de:alpaca:object:Python:neo.core.analogsignal.AnalogSignal:dda34b222281aacbf35b0799868c6a6397d3c443;urn:fz-juelich.de:alpaca:object:Python:neo.core.analogsignal.AnalogSignal:feb9b7352b02f0cf5276b6d885a3ea7730d2331c;urn:fz-juelich.de:alpaca:object:Python:neo.core.analogsignal.AnalogSignal:962687f30453c18b6c198148699f60db45a03440;urn:fz-juelich.de:alpaca:object:Python:neo.core.analogsignal.AnalogSignal:ad58b430685460c1314cb7c5ab0e5782bfcbd831;urn:fz-juelich.de:alpaca:object:Python:neo.core.analogsignal.AnalogSignal:de4679aa984bf8421a7dfb45388779102dd19502;urn:fz-juelich.de:alpaca:object:Python:neo.core.analogsignal.AnalogSignal:256c320ce79513c6233fd30191e816aff4bad986;urn:fz-juelich.de:alpaca:object:Python:neo.core.analogsignal.AnalogSignal:cdaac88ac4481b6197022321636b6e0c884f8f06;urn:fz-juelich.de:alpaca:object:Python:neo.core.analogsignal.AnalogSignal:e0987068a65361508d12317b422395fc7666614c;urn:fz-juelich.de:alpaca:object:Python:neo.core.analogsignal.AnalogSignal:ba6f43272bab84cd9ab24a40893cc8f211a00f15;urn:fz-juelich.de:alpaca:object:Python:neo.core.analogsignal.AnalogSignal:1f42f6710268b33aa6f6b36c8db82976825e658a;urn:fz-juelich.de:alpaca:object:Python:neo.core.analogsignal.AnalogSignal:5aa9f14b0909d265e2c00580adfe4582674829a4;urn:fz-juelich.de:alpaca:object:Python:neo.core.analogsignal.AnalogSignal:0a26af46f8ef7e9b42c8132e73dffa84ed3baba9;urn:fz-juelich.de:alpaca:object:Python:neo.core.analogsignal.AnalogSignal:1c1b092cc90922a5c386759be5d240848c07a527;urn:fz-juelich.de:alpaca:object:Python:neo.core.analogsignal.AnalogSignal:de7486528abe46b0a334f1a828fc89c845f33c16;urn:fz-juelich.de:alpaca:object:Python:neo.core.analogsignal.AnalogSignal:4d14af140ae10af099962771ad2827a95c6394c4;urn:fz-juelich.de:alpaca:object:Python:neo.core.analogsignal.AnalogSignal:8cc3cd923e86c13bf3ed045c629606cc01fd5cf9;urn:fz-juelich.de:alpaca:object:Python:neo.core.analogsignal.AnalogSignal:60e2f86ef3f2a5cb0040dcd04b283d4e0e27db0e;urn:fz-juelich.de:alpaca:object:Python:neo.core.analogsignal.AnalogSignal:46e31158842268f65886d08a8bbdf77016fbcb4b;urn:fz-juelich.de:alpaca:object:Python:neo.core.analogsignal.AnalogSignal:eabeb2ff259b1ef02af299f3dc2cc687d3ffdbd5;urn:fz-juelich.de:alpaca:object:Python:neo.core.analogsignal.AnalogSignal:556858eae2c1b700b9c6f44f14efaa7ded919018;urn:fz-juelich.de:alpaca:object:Python:neo.core.analogsignal.AnalogSignal:5d2d36dae8426e621c4b9907b9fdd1a4b2ed416b;urn:fz-juelich.de:alpaca:object:Python:neo.core.analogsignal.AnalogSignal:0873873776b8b9a79447d3ed19ca3d4211de08ab;urn:fz-juelich.de:alpaca:object:Python:neo.core.analogsignal.AnalogSignal:4a05f1b16fbce91d073a54554bea246c01855a8a;urn:fz-juelich.de:alpaca:object:Python:neo.core.analogsignal.AnalogSignal:9d16ad9ba1c44ba1599002d38874bfdc2fea601f;urn:fz-juelich.de:alpaca:object:Python:neo.core.analogsignal.AnalogSignal:26fdc91ecac6639c62f0af10f361769213f4a69b;urn:fz-juelich.de:alpaca:object:Python:neo.core.analogsignal.AnalogSignal:d125ab04fa1e7bcf84d2317b122a1d4ecc2b11b7;urn:fz-juelich.de:alpaca:object:Python:neo.core.analogsignal.AnalogSignal:8aa6593f3a910845aff91e8107e6e2ae10208525;urn:fz-juelich.de:alpaca:object:Python:neo.core.analogsignal.AnalogSignal:f70086499f8489a43d9154444b9c060e3349d9f5;urn:fz-juelich.de:alpaca:object:Python:neo.core.analogsignal.AnalogSignal:18b6aaee23c386381b3a884fa4758d16b77273c1;urn:fz-juelich.de:alpaca:object:Python:neo.core.analogsignal.AnalogSignal:82eae4a4b4cf04e7439028eab4c4d00b00b2e30a;urn:fz-juelich.de:alpaca:object:Python:neo.core.analogsignal.AnalogSignal:8aadcfa8020a8320fdda8fb6efdb5cd8ff62874c;urn:fz-juelich.de:alpaca:object:Python:neo.core.analogsignal.AnalogSignal:88963ff73bcad8a323b69acb12a049bf07b9ab31;urn:fz-juelich.de:alpaca:object:Python:neo.core.analogsignal.AnalogSignal:491ca32ad2f8193d9db6f29363d4873a21737767;urn:fz-juelich.de:alpaca:object:Python:neo.core.analogsignal.AnalogSignal:47292e3f3a631e514f90fd778faf1f8c1967049d;urn:fz-juelich.de:alpaca:object:Python:neo.core.analogsignal.AnalogSignal:997a955b219e2fe7c511465f2e476da7c6ff9b4c;urn:fz-juelich.de:alpaca:object:Python:neo.core.analogsignal.AnalogSignal:91b9b6d09e69ba66b0fe2051e3a1b9d8c1ef611b;urn:fz-juelich.de:alpaca:object:Python:neo.core.analogsignal.AnalogSignal:0b378b2cc5e3c2225c74d3e140df8d6b2bf9a596;urn:fz-juelich.de:alpaca:object:Python:neo.core.analogsignal.AnalogSignal:8b8f58551992bc918cf962b76c6f422bc0bb21ff;urn:fz-juelich.de:alpaca:object:Python:neo.core.analogsignal.AnalogSignal:f31556e95ccdda4f04f377fe48ed2cad67ff7026;urn:fz-juelich.de:alpaca:object:Python:neo.core.analogsignal.AnalogSignal:4c98d4dc7f108d2a7199fb3b35c50abc8c1bee48;urn:fz-juelich.de:alpaca:object:Python:neo.core.analogsignal.AnalogSignal:b832637a029b753edf7856bbf985cec479faae3a;urn:fz-juelich.de:alpaca:object:Python:neo.core.analogsignal.AnalogSignal:1af4346d8a7e0a807173caac2eac09f3b964dd31;urn:fz-juelich.de:alpaca:object:Python:neo.core.analogsignal.AnalogSignal:3a54bd15bc0624b226c27a5941c5694738f2c456;urn:fz-juelich.de:alpaca:object:Python:neo.core.analogsignal.AnalogSignal:1b6c16a598e04ee262fdec13c7dc4d344a6f7ff8;urn:fz-juelich.de:alpaca:object:Python:neo.core.analogsignal.AnalogSignal:2abda64ea83e992cef588471d1a5876cc56fa028;urn:fz-juelich.de:alpaca:object:Python:neo.core.analogsignal.AnalogSignal:85ca1610dede9c534a6f5af41b64d4aaca8109f9;urn:fz-juelich.de:alpaca:object:Python:neo.core.analogsignal.AnalogSignal:48b70ed217d78ba67106166e31a94013599b9563;urn:fz-juelich.de:alpaca:object:Python:neo.core.analogsignal.AnalogSignal:0865168c525af2c20cf0d1cc93e4b50f38311acf;urn:fz-juelich.de:alpaca:object:Python:neo.core.analogsignal.AnalogSignal:2e711163b22bd1f8d3281bf90a1390df09d7bc98;urn:fz-juelich.de:alpaca:object:Python:neo.core.analogsignal.AnalogSignal:41663d1540f57a9699389b13a01c532cb217d920;urn:fz-juelich.de:alpaca:object:Python:neo.core.analogsignal.AnalogSignal:3a61bdd78caf36e33363b069ddcc2be0a4ca1f04;urn:fz-juelich.de:alpaca:object:Python:neo.core.analogsignal.AnalogSignal:d045eddb0f1670d1eccd02ab3c129629e5ad78ac;urn:fz-juelich.de:alpaca:object:Python:neo.core.analogsignal.AnalogSignal:eeaf14cd780237e37c9ef4c72ae0a0445d45b267;urn:fz-juelich.de:alpaca:object:Python:neo.core.analogsignal.AnalogSignal:c400c6532ce41c01d2943c018b3f42a4d3f19e51;urn:fz-juelich.de:alpaca:object:Python:neo.core.analogsignal.AnalogSignal:c229caae4ae276316dac4b2947439342b676109a;urn:fz-juelich.de:alpaca:object:Python:neo.core.analogsignal.AnalogSignal:f05c415f41f770f32b834388964bc06a70caac36;urn:fz-juelich.de:alpaca:object:Python:neo.core.analogsignal.AnalogSignal:6f47d786422a74b4290eb14384f183283e39a92b;urn:fz-juelich.de:alpaca:object:Python:neo.core.analogsignal.AnalogSignal:3902f452db639e7e462f965c1851baf0642868dc;urn:fz-juelich.de:alpaca:object:Python:neo.core.analogsignal.AnalogSignal:50118235ed3c778a77870e6f8e9b205686160e76;urn:fz-juelich.de:alpaca:object:Python:neo.core.analogsignal.AnalogSignal:acf61b979ad208132f89398c0703ba6f4538b003;urn:fz-juelich.de:alpaca:object:Python:neo.core.analogsignal.AnalogSignal:28676271182459f60a7adec3ba9a8202257f6b5f;urn:fz-juelich.de:alpaca:object:Python:neo.core.analogsignal.AnalogSignal:e00f8703c01670a1dc2a2eb4b3ead17ac3ba8ef2;urn:fz-juelich.de:alpaca:object:Python:neo.core.analogsignal.AnalogSignal:7f6bb64719e3ae1b60ce2bdf104e38039f83b9d9;urn:fz-juelich.de:alpaca:object:Python:neo.core.analogsignal.AnalogSignal:d5f3a99ce3232bf2344a17bd6f4dc966e409b6a0;urn:fz-juelich.de:alpaca:object:Python:neo.core.analogsignal.AnalogSignal:d0157ec7acfe76b7e8885f06ad55e3aca12044ee;urn:fz-juelich.de:alpaca:object:Python:neo.core.analogsignal.AnalogSignal:1c6764d20d99a91f8cccda3eb713f6706db29d7b;urn:fz-juelich.de:alpaca:object:Python:neo.core.analogsignal.AnalogSignal:54ab449a0239861e21ab559f8043014d8c01e232;urn:fz-juelich.de:alpaca:object:Python:neo.core.analogsignal.AnalogSignal:ed689f181183e1ca392ca114f8d9c4378443561a;urn:fz-juelich.de:alpaca:object:Python:neo.core.analogsignal.AnalogSignal:fa231baf55c5f84c5cce41abefae65c55c6f920d;urn:fz-juelich.de:alpaca:object:Python:neo.core.analogsignal.AnalogSignal:cd05ce9ccdbd8bdfaa52e26ccc8c50576a3558c9;urn:fz-juelich.de:alpaca:object:Python:neo.core.analogsignal.AnalogSignal:938409266485b5bfffb7e4461a47fecbf8236056;urn:fz-juelich.de:alpaca:object:Python:neo.core.analogsignal.AnalogSignal:2422d593d7126c51faa0549dad611243339ce0b3;urn:fz-juelich.de:alpaca:object:Python:neo.core.analogsignal.AnalogSignal:621b2cf82aa7b4b63b9718636832e89193e29184;urn:fz-juelich.de:alpaca:object:Python:neo.core.analogsignal.AnalogSignal:0956dfd12dac8553c8a38f95a669ef8fc33649f2;urn:fz-juelich.de:alpaca:object:Python:neo.core.analogsignal.AnalogSignal:d30c0ae03aef22a13ba96e9b20f69dc463faaf02;urn:fz-juelich.de:alpaca:object:Python:neo.core.analogsignal.AnalogSignal:c035701f3db18a2c2095593cb9ae8ffa0c1e2e67;urn:fz-juelich.de:alpaca:object:Python:neo.core.analogsignal.AnalogSignal:3bd23a543ea42deca072983e7e671e522d0320d5;urn:fz-juelich.de:alpaca:object:Python:neo.core.analogsignal.AnalogSignal:7bfc46df0dafd8f18f330c48b5df8d6de1d061be;urn:fz-juelich.de:alpaca:object:Python:neo.core.analogsignal.AnalogSignal:ea3931468583761f0a8f66dfd0f0084a0c34db37;urn:fz-juelich.de:alpaca:object:Python:neo.core.analogsignal.AnalogSignal:9c44b37ecb7de38510127b2f2bd84a1091f0aa27;urn:fz-juelich.de:alpaca:object:Python:neo.core.analogsignal.AnalogSignal:01bf8cf0a75ad81c86e1a2d040a51fd11b37178b;urn:fz-juelich.de:alpaca:object:Python:neo.core.analogsignal.AnalogSignal:a64f90a749723c3882cb411f4385cdc9348c9ab7;urn:fz-juelich.de:alpaca:object:Python:neo.core.analogsignal.AnalogSignal:57869542fe582cf16fe4cbd0a0364b8d98c8950a;urn:fz-juelich.de:alpaca:object:Python:neo.core.analogsignal.AnalogSignal:ec1222f34c51314c3f1cd302f0561c04f319e6c6;urn:fz-juelich.de:alpaca:object:Python:neo.core.analogsignal.AnalogSignal:1d28184e44cf7b125f93a18ca054c73e3cc49a4b;urn:fz-juelich.de:alpaca:object:Python:neo.core.analogsignal.AnalogSignal:9baa97dbfd8587becff7a1c3ebbf6f435582358c;urn:fz-juelich.de:alpaca:object:Python:neo.core.analogsignal.AnalogSignal:cefa83f738d9b34f81886fdbebdb79b0ea3ead59;urn:fz-juelich.de:alpaca:object:Python:neo.core.analogsignal.AnalogSignal:9779ab806e3095f5f682a6e8a3c15cbf22d31cce;urn:fz-juelich.de:alpaca:object:Python:neo.core.analogsignal.AnalogSignal:9d04a2c3bfc8e7d15231c5359ff7df018f81e759;urn:fz-juelich.de:alpaca:object:Python:neo.core.analogsignal.AnalogSignal:9499e6d96bbf58b07e4e58cffa08065f089529fe;urn:fz-juelich.de:alpaca:object:Python:neo.core.analogsignal.AnalogSignal:e96e2d49e90f27f35120e742f9e948665d7580e2;urn:fz-juelich.de:alpaca:object:Python:neo.core.analogsignal.AnalogSignal:58fe45ff24746621c8a202b5dca57e14b7d357a8;urn:fz-juelich.de:alpaca:object:Python:neo.core.analogsignal.AnalogSignal:7b13a0df2f3398e765d0cc7aec58c32a3c4afb73;urn:fz-juelich.de:alpaca:object:Python:neo.core.analogsignal.AnalogSignal:b6dff173f43c1974da68ec0939fbcb380c3c1e55;urn:fz-juelich.de:alpaca:object:Python:neo.core.analogsignal.AnalogSignal:77a772198fc07f816857861b533da3396242f11d;urn:fz-juelich.de:alpaca:object:Python:neo.core.analogsignal.AnalogSignal:5f652fa28f623a24ef3c7400b4c80bacd097da83;urn:fz-juelich.de:alpaca:object:Python:neo.core.analogsignal.AnalogSignal:edaeb84ae051b3577b946cdc024a5798adf297bd;urn:fz-juelich.de:alpaca:object:Python:neo.core.analogsignal.AnalogSignal:a6e5411f28d3b11f733080f1efc07dcbee19e964;urn:fz-juelich.de:alpaca:object:Python:neo.core.analogsignal.AnalogSignal:bc10163ea34bea559e8e0e12be28ffbf01880ea9;urn:fz-juelich.de:alpaca:object:Python:neo.core.analogsignal.AnalogSignal:4d4a26a617884ee7e6dfa2fadc860ac130dc8415;urn:fz-juelich.de:alpaca:object:Python:neo.core.analogsignal.AnalogSignal:94904a5e60e39135928ddc1424ee3ca29ea6255e;urn:fz-juelich.de:alpaca:object:Python:neo.core.analogsignal.AnalogSignal:e74c786983a7ddc00aaaff73d83064fccf44aa50;urn:fz-juelich.de:alpaca:object:Python:neo.core.analogsignal.AnalogSignal:3450000feb7f6f21d0204d5c1dd26714c1db3d48;urn:fz-juelich.de:alpaca:object:Python:neo.core.analogsignal.AnalogSignal:c4ac20112862e5aac3b9aa01a3b16c630a334af3;urn:fz-juelich.de:alpaca:object:Python:neo.core.analogsignal.AnalogSignal:43b88dffa74fb9af19d8be963e4a7e934f7eb087;urn:fz-juelich.de:alpaca:object:Python:neo.core.analogsignal.AnalogSignal:acc7da0fbacac972c9ab8d7f2a2983be72b6193f;urn:fz-juelich.de:alpaca:object:Python:neo.core.analogsignal.AnalogSignal:27dad5e53228eba7d43056f5de6b7ab83527341d;urn:fz-juelich.de:alpaca:object:Python:neo.core.analogsignal.AnalogSignal:722254ddd20f4d05bf097f165e2a26ccbb80bf9d;urn:fz-juelich.de:alpaca:object:Python:neo.core.analogsignal.AnalogSignal:d52d3493dd7f03498a1a025fcf4c1dc2ec3819de;urn:fz-juelich.de:alpaca:object:Python:neo.core.analogsignal.AnalogSignal:06f656862b853ef9a02bc743638eacdf10909ef2;urn:fz-juelich.de:alpaca:object:Python:neo.core.analogsignal.AnalogSignal:dbe317c056c6ecdfb64427aab93ac120b800a3c6;urn:fz-juelich.de:alpaca:object:Python:neo.core.analogsignal.AnalogSignal:7951cf13f5cc53dfc3ed97c35228d6daf9c4f548;urn:fz-juelich.de:alpaca:object:Python:neo.core.analogsignal.AnalogSignal:e3d8070986901d1cd6b019a2279e41faa172d8ff;urn:fz-juelich.de:alpaca:object:Python:neo.core.analogsignal.AnalogSignal:d82488698764847109bf31b2e1939d6201ca0f71;urn:fz-juelich.de:alpaca:object:Python:neo.core.analogsignal.AnalogSignal:9764b51e437126b6b10c3a4cd7c9488f4479ef95;urn:fz-juelich.de:alpaca:object:Python:neo.core.analogsignal.AnalogSignal:9c403f145b6100c6a114912f5b97b860371bc54e;urn:fz-juelich.de:alpaca:object:Python:neo.core.analogsignal.AnalogSignal:893e3f6db2e5d7f55ee2302c44ed7a2db5f9107d;urn:fz-juelich.de:alpaca:object:Python:neo.core.analogsignal.AnalogSignal:dd5b4fbf85734fea1aa19c40f1d11e49d9d9b2e2;urn:fz-juelich.de:alpaca:object:Python:neo.core.analogsignal.AnalogSignal:9ed9190b1f6adf1441b4b030f29dcf296210e2db;urn:fz-juelich.de:alpaca:object:Python:neo.core.analogsignal.AnalogSignal:9a722ddb4c007e8de5992f932fbe07386b94dd9c;urn:fz-juelich.de:alpaca:object:Python:neo.core.analogsignal.AnalogSignal:391491c8ba26db99664384d3741845438317b216;urn:fz-juelich.de:alpaca:object:Python:neo.core.analogsignal.AnalogSignal:4b115573e37b672962dc3da4e92896c82a22ac55;urn:fz-juelich.de:alpaca:object:Python:neo.core.analogsignal.AnalogSignal:72b399ad9940125456615e6713e682371b20af77;urn:fz-juelich.de:alpaca:object:Python:neo.core.analogsignal.AnalogSignal:952278a75dc2c12abf4dc73e85caec32bbdbfaf5;urn:fz-juelich.de:alpaca:object:Python:neo.core.analogsignal.AnalogSignal:74786f6787559cfe9f26f4cb191f2a69ffd4a3d8;urn:fz-juelich.de:alpaca:object:Python:neo.core.analogsignal.AnalogSignal:85027d71b0a06111d65fc19371e9593c516e8ce5;urn:fz-juelich.de:alpaca:object:Python:neo.core.analogsignal.AnalogSignal:2ec9efe3dff5d6b8d754dca834c91309b6c68e33;urn:fz-juelich.de:alpaca:object:Python:neo.core.analogsignal.AnalogSignal:9aca83f1dc0105cb5a3965d972cdc34013bc4f7f;urn:fz-juelich.de:alpaca:object:Python:neo.core.analogsignal.AnalogSignal:8e9964e4ee7c2eeb0ed2059df1f423aed7588391;urn:fz-juelich.de:alpaca:object:Python:neo.core.analogsignal.AnalogSignal:8bf0a61cd792b56ed6c9086f30860e160ef1361f;urn:fz-juelich.de:alpaca:object:Python:neo.core.analogsignal.AnalogSignal:bbd865734f68d6718ffb3932a136d54936205230;urn:fz-juelich.de:alpaca:object:Python:neo.core.analogsignal.AnalogSignal:2df98a7b790556f64d9a3c09d880f71e304b39c8;urn:fz-juelich.de:alpaca:object:Python:neo.core.analogsignal.AnalogSignal:a5fa4c5672df415897a499790446c5d44523731f;urn:fz-juelich.de:alpaca:object:Python:neo.core.analogsignal.AnalogSignal:3f5e7854037e6795f9857e486920386171b13c7c;urn:fz-juelich.de:alpaca:object:Python:neo.core.analogsignal.AnalogSignal:e4c5201c0414063e2a6259116730fe36cd81f3a5;urn:fz-juelich.de:alpaca:object:Python:neo.core.analogsignal.AnalogSignal:2f4542ca67fabb0ed945b56ddc9c805676cb2c26;urn:fz-juelich.de:alpaca:object:Python:neo.core.analogsignal.AnalogSignal:0f32639a29bfdc6ced7bf92425e3c2a74e2537e6;urn:fz-juelich.de:alpaca:object:Python:neo.core.analogsignal.AnalogSignal:d4e6977f6de1aadd06189cfc91940a87eccecf6a;urn:fz-juelich.de:alpaca:object:Python:neo.core.analogsignal.AnalogSignal:c6d4a3123aec014ea0f6ace4b36c0f6e827ecd9f;urn:fz-juelich.de:alpaca:object:Python:neo.core.analogsignal.AnalogSignal:2cf31905931c95c2f0ffb95d4aeda0552d03aed9;urn:fz-juelich.de:alpaca:object:Python:neo.core.analogsignal.AnalogSignal:c40fbcb621df8565f76edb96b66bdb50a8653eb3;urn:fz-juelich.de:alpaca:object:Python:neo.core.analogsignal.AnalogSignal:c74814a729f4ef94e20c46f9007b1a31e7a10e27;urn:fz-juelich.de:alpaca:object:Python:neo.core.analogsignal.AnalogSignal:94a6a5972feac0ef1beb5824dc2e8708933f52e2;urn:fz-juelich.de:alpaca:object:Python:neo.core.analogsignal.AnalogSignal:790818f8b71ac70ea414ab0cbcdb7a257c716ba9;urn:fz-juelich.de:alpaca:object:Python:neo.core.analogsignal.AnalogSignal:cd66e01b15831900e07cd826fa2968a5b3ee645a;urn:fz-juelich.de:alpaca:object:Python:neo.core.analogsignal.AnalogSignal:e974afcfb9fbcee892c945bb6addd801829c14b5;urn:fz-juelich.de:alpaca:object:Python:neo.core.analogsignal.AnalogSignal:84c2096f6ba6198ac1b5f1de00b9bb96626736c4;urn:fz-juelich.de:alpaca:object:Python:neo.core.analogsignal.AnalogSignal:8524a93283a08995f4a899f599323281fb8813b8;urn:fz-juelich.de:alpaca:object:Python:neo.core.analogsignal.AnalogSignal:8a080a83816d850d184ea2b6e54f463189df7636;urn:fz-juelich.de:alpaca:object:Python:neo.core.analogsignal.AnalogSignal:d388d87a01941dbe14c69b027176f32205da9160;urn:fz-juelich.de:alpaca:object:Python:neo.core.analogsignal.AnalogSignal:730e8bc9975338e9807922de348c7c3c3e18b096;urn:fz-juelich.de:alpaca:object:Python:neo.core.analogsignal.AnalogSignal:7d5487f140a2d8d5f9d8055b9a3116c29976006d;urn:fz-juelich.de:alpaca:object:Python:neo.core.analogsignal.AnalogSignal:ca449cd75d6ed2c95722c4de7977f891b12d9364;urn:fz-juelich.de:alpaca:object:Python:neo.core.analogsignal.AnalogSignal:31cae6a04b23a9aa233bdd2574949226897db4f6;urn:fz-juelich.de:alpaca:object:Python:neo.core.analogsignal.AnalogSignal:f5446b3c5202952d3f044ed95009497684c4cc90;urn:fz-juelich.de:alpaca:object:Python:neo.core.analogsignal.AnalogSignal:4c08df167df76a8bf524d0789bbc167835b4d38f;urn:fz-juelich.de:alpaca:object:Python:neo.core.analogsignal.AnalogSignal:057952486aa64e5d13530387613c9805387f8747;urn:fz-juelich.de:alpaca:object:Python:neo.core.analogsignal.AnalogSignal:2b2e313e7cc2e83f1765b2fd05a44f282eca23c2;urn:fz-juelich.de:alpaca:object:Python:neo.core.analogsignal.AnalogSignal:134da7cb4c188b8f14cdad10a4b437a78790138a;urn:fz-juelich.de:alpaca:object:Python:neo.core.analogsignal.AnalogSignal:2bed0a6c541d690cf6de35f21667c4f12544b1c9;urn:fz-juelich.de:alpaca:object:Python:neo.core.analogsignal.AnalogSignal:06cd5db5ea51a3236f75b34649dad4542548481a;urn:fz-juelich.de:alpaca:object:Python:neo.core.analogsignal.AnalogSignal:a2d2a6995a4e225949cae9c30c9571896e407da4;urn:fz-juelich.de:alpaca:object:Python:neo.core.analogsignal.AnalogSignal:798e0047de878b419346d03f0416d2bf3157edfa;urn:fz-juelich.de:alpaca:object:Python:neo.core.analogsignal.AnalogSignal:103c6c3811f76bd430660137517fae0be2ca50a8;urn:fz-juelich.de:alpaca:object:Python:neo.core.analogsignal.AnalogSignal:c77d03ba9a532fc164d47c17814162e9869a64ab;urn:fz-juelich.de:alpaca:object:Python:neo.core.analogsignal.AnalogSignal:70820073777738f2b52e438c938332e694ac413f;urn:fz-juelich.de:alpaca:object:Python:neo.core.analogsignal.AnalogSignal:886a2d259a774790ce035628d5b604df5c3b1499;urn:fz-juelich.de:alpaca:object:Python:neo.core.analogsignal.AnalogSignal:16535b77ea4a752e9fa49095f04e5fec78df0273;urn:fz-juelich.de:alpaca:object:Python:neo.core.analogsignal.AnalogSignal:5b8785bbf7fe3268a864e39d6ec7f2102de50108;urn:fz-juelich.de:alpaca:object:Python:neo.core.analogsignal.AnalogSignal:1f1da87a2541594346def1d6ab49b58ff0d8414a;urn:fz-juelich.de:alpaca:object:Python:neo.core.analogsignal.AnalogSignal:f2e5bad86c0330380c4a6fc354f78fc7d1d30dcd;urn:fz-juelich.de:alpaca:object:Python:neo.core.analogsignal.AnalogSignal:c84eda448d1d46bb8bf027869ec2963c1cb162ac;urn:fz-juelich.de:alpaca:object:Python:neo.core.analogsignal.AnalogSignal:29c5b500d19a4145341e407831b51388d9be39e0;urn:fz-juelich.de:alpaca:object:Python:neo.core.analogsignal.AnalogSignal:623b3c804cdb04b0f3cc26126cade3560a1f90c1;urn:fz-juelich.de:alpaca:object:Python:neo.core.analogsignal.AnalogSignal:81e6c341e936c1c2a8bcffe61387ab5576d0830f;urn:fz-juelich.de:alpaca:object:Python:neo.core.analogsignal.AnalogSignal:cc45032a86dca4887ff65814fc06a1cbdc2faaba;urn:fz-juelich.de:alpaca:object:Python:neo.core.analogsignal.AnalogSignal:c8941d553df20d3c3bb6c9fec58caf6010cbcd58;urn:fz-juelich.de:alpaca:object:Python:neo.core.analogsignal.AnalogSignal:02572e2a1d2833771b6218e6991356a3b2d2e0fe;urn:fz-juelich.de:alpaca:object:Python:neo.core.analogsignal.AnalogSignal:4cb7e0d5d58ec54951a31fc58d5b40bbb79ecded;urn:fz-juelich.de:alpaca:object:Python:neo.core.analogsignal.AnalogSignal:ab60aa5c96f495fec8a965b0a77684093546ecef;urn:fz-juelich.de:alpaca:object:Python:neo.core.analogsignal.AnalogSignal:8374ca72b362f5835f54d64446f053c928ac1b66;urn:fz-juelich.de:alpaca:object:Python:neo.core.analogsignal.AnalogSignal:560979e033d46b32136298cff7f10c3ad275d838;urn:fz-juelich.de:alpaca:object:Python:neo.core.analogsignal.AnalogSignal:7a71722b729f8f4afed12a18afe47fcb7b4a98ee;urn:fz-juelich.de:alpaca:object:Python:neo.core.analogsignal.AnalogSignal:d377ed220cbdd19c156f7acc0656c50df1f1cf3f;urn:fz-juelich.de:alpaca:object:Python:neo.core.analogsignal.AnalogSignal:577949a84995735fdeb424dd3dcc7a43d3ee8195;urn:fz-juelich.de:alpaca:object:Python:neo.core.analogsignal.AnalogSignal:e0c2cff37ce6c988f6e24030bfa9a2583f556524;urn:fz-juelich.de:alpaca:object:Python:neo.core.analogsignal.AnalogSignal:7edc7ca88da50cac2abd04fee3c880a0e2fe4ae3;urn:fz-juelich.de:alpaca:object:Python:neo.core.analogsignal.AnalogSignal:eefc168faf84e7c701fd95a0d7a288df2f405ab4;urn:fz-juelich.de:alpaca:object:Python:neo.core.analogsignal.AnalogSignal:bb9141b051d5eb42e6ce0387aa90af62cea90b5e;urn:fz-juelich.de:alpaca:object:Python:neo.core.analogsignal.AnalogSignal:ef316830ac38fba1414a488e555cd621e02d0d27;urn:fz-juelich.de:alpaca:object:Python:neo.core.analogsignal.AnalogSignal:2ee4107e60e57d69070a9c233c719a09c1c4e5ad;urn:fz-juelich.de:alpaca:object:Python:neo.core.analogsignal.AnalogSignal:8423018a7425502e2230a648ee9a5ee0c6085a9b;urn:fz-juelich.de:alpaca:object:Python:neo.core.analogsignal.AnalogSignal:8ad89c6583a76690ec5500c5f2dd40c170b448fe;urn:fz-juelich.de:alpaca:object:Python:neo.core.analogsignal.AnalogSignal:af78a5fd48f3be0d8575118799195e07aed82f39;urn:fz-juelich.de:alpaca:object:Python:neo.core.analogsignal.AnalogSignal:71c2ced4fa36a3bacab064c1f80c13d830124f1b;urn:fz-juelich.de:alpaca:object:Python:neo.core.analogsignal.AnalogSignal:a6c0959f52c2a4fd877281a1d9a18ec9de769d80;urn:fz-juelich.de:alpaca:object:Python:neo.core.analogsignal.AnalogSignal:c2968db0433adef78389e6a3ca968c9301935039;urn:fz-juelich.de:alpaca:object:Python:neo.core.analogsignal.AnalogSignal:6fa104bcfb760e13db5b5162dbe1c562e416293d;urn:fz-juelich.de:alpaca:object:Python:neo.core.analogsignal.AnalogSignal:a643e8ffc864c5f00b00b1418d8676c8e80ef9f9;urn:fz-juelich.de:alpaca:object:Python:neo.core.analogsignal.AnalogSignal:cb71d3c3165bdb95501d69df44c3df8a349cf07e;urn:fz-juelich.de:alpaca:object:Python:neo.core.analogsignal.AnalogSignal:b2ab4d2e3f6600e3c4220c702a1ba5e12a443813;urn:fz-juelich.de:alpaca:object:Python:neo.core.analogsignal.AnalogSignal:2e71ec6393476c50cfa75684bac914c17cd14777;urn:fz-juelich.de:alpaca:object:Python:neo.core.analogsignal.AnalogSignal:ecd504b95b93f7814f008098c6e2890ca53a51db;urn:fz-juelich.de:alpaca:object:Python:neo.core.analogsignal.AnalogSignal:fba826ae65229a753fa8274e0a6d5b9090a2b335;urn:fz-juelich.de:alpaca:object:Python:neo.core.analogsignal.AnalogSignal:662597e36bf4dfcedef4b462b3ae263c121aa8ed;urn:fz-juelich.de:alpaca:object:Python:neo.core.analogsignal.AnalogSignal:fd57c0206a4977366375200818135c52cf387104;urn:fz-juelich.de:alpaca:object:Python:neo.core.analogsignal.AnalogSignal:f89e80bd68a0f37ef14bbbf0cea333bfa82821ef;urn:fz-juelich.de:alpaca:object:Python:neo.core.analogsignal.AnalogSignal:ed647f63b2d0dd0c25634ddfe7d9cebcf9b05b11;urn:fz-juelich.de:alpaca:object:Python:neo.core.analogsignal.AnalogSignal:b129d017eedfd6c7ffcb7adc2a6a45c0aaac1896;urn:fz-juelich.de:alpaca:object:Python:neo.core.analogsignal.AnalogSignal:7e4c2c6878d3f538722b8a74bd091031faea8e21;urn:fz-juelich.de:alpaca:object:Python:neo.core.analogsignal.AnalogSignal:2002b2738aa2e84e2b52abb8b588086d29289966;urn:fz-juelich.de:alpaca:object:Python:neo.core.analogsignal.AnalogSignal:c5818856cc29fd5f5bb69412068ff3a6da3a191b;urn:fz-juelich.de:alpaca:object:Python:neo.core.analogsignal.AnalogSignal:1b5ee0161e0401c3b2bc9a38ba30d3d898393d7a;urn:fz-juelich.de:alpaca:object:Python:neo.core.analogsignal.AnalogSignal:46dc535e16a1a15567f66313222ca82106c8a5b9;urn:fz-juelich.de:alpaca:object:Python:neo.core.analogsignal.AnalogSignal:f991ffa04d3608125bba815f8a0ac46af11cae50;urn:fz-juelich.de:alpaca:object:Python:neo.core.analogsignal.AnalogSignal:a64c026ed8bc22840667aee7c12774450e638ceb;urn:fz-juelich.de:alpaca:object:Python:neo.core.analogsignal.AnalogSignal:ff7c7dd6057f2874eee988d857e675156f0dfb83;urn:fz-juelich.de:alpaca:object:Python:neo.core.analogsignal.AnalogSignal:c792e7551987227fd31e7d72f89c0586de3cd54e;urn:fz-juelich.de:alpaca:object:Python:neo.core.analogsignal.AnalogSignal:8ea818ab41203db6fb892e5f63921adbc431c5a2;urn:fz-juelich.de:alpaca:object:Python:neo.core.analogsignal.AnalogSignal:2f2fc1bc2096e920393e17b429066460200ad6a7;urn:fz-juelich.de:alpaca:object:Python:neo.core.analogsignal.AnalogSignal:8528c66c420a3df6c7795ccf5c49c0b3d5017aad;urn:fz-juelich.de:alpaca:object:Python:neo.core.analogsignal.AnalogSignal:6f3fd047c977f1f19cacee84b5aa75436dce14f1;urn:fz-juelich.de:alpaca:object:Python:neo.core.analogsignal.AnalogSignal:cc6019c17cc96e9aff1a77efd272f43bb0447c08;urn:fz-juelich.de:alpaca:object:Python:neo.core.analogsignal.AnalogSignal:3951e78f4068a75bdedbddffd68dc73cebfe0949;urn:fz-juelich.de:alpaca:object:Python:neo.core.analogsignal.AnalogSignal:ee4519a14a2a22c30a5ca36d32d779c10138cf27;urn:fz-juelich.de:alpaca:object:Python:neo.core.analogsignal.AnalogSignal:430333a39abcf613f9b09f4c45a584e9e8268fdf;urn:fz-juelich.de:alpaca:object:Python:neo.core.analogsignal.AnalogSignal:f74bb7b803179e8c446913d9bd51c05393243a5f;urn:fz-juelich.de:alpaca:object:Python:neo.core.analogsignal.AnalogSignal:6384c5f35bce29fd2353887cacb48326216cece4;urn:fz-juelich.de:alpaca:object:Python:neo.core.analogsignal.AnalogSignal:01efdbe1cdfc6ef78652eb0ed42e726657dbffc8;urn:fz-juelich.de:alpaca:object:Python:neo.core.analogsignal.AnalogSignal:5eadcc2ca5f0a2255bdfc67e8e2cb1305c555c2f;urn:fz-juelich.de:alpaca:object:Python:neo.core.analogsignal.AnalogSignal:8376c345050b55ff9caa147012d61cc584ecd869;urn:fz-juelich.de:alpaca:object:Python:neo.core.analogsignal.AnalogSignal:b8aecd5ed534a0b065884fbb759f7b88c457401a" />
          <attvalue for="1" value="277" />
          <attvalue for="2" value="object" />
          <attvalue for="3" value="0081857763b18167aee53a11b33fdc4ba77ab555;01bf8cf0a75ad81c86e1a2d040a51fd11b37178b;01efdbe1cdfc6ef78652eb0ed42e726657dbffc8;02572e2a1d2833771b6218e6991356a3b2d2e0fe;0291565438e264be731ed3e50f4d5484264bae19;042b5720de7399e9e6bbda2b16d7e2a887155107;05215aeb8f201a7f2bb6930df0e6037559411433;057952486aa64e5d13530387613c9805387f8747;0696bdb8696803c62efc551dff4afdda31a091f1;06cd5db5ea51a3236f75b34649dad4542548481a;06f656862b853ef9a02bc743638eacdf10909ef2;0865168c525af2c20cf0d1cc93e4b50f38311acf;0873873776b8b9a79447d3ed19ca3d4211de08ab;0956dfd12dac8553c8a38f95a669ef8fc33649f2;0a26af46f8ef7e9b42c8132e73dffa84ed3baba9;0b378b2cc5e3c2225c74d3e140df8d6b2bf9a596;0f32639a29bfdc6ced7bf92425e3c2a74e2537e6;103c6c3811f76bd430660137517fae0be2ca50a8;134da7cb4c188b8f14cdad10a4b437a78790138a;1611624488ea1133d27ddf304ae2e05a2f26a3e3;16535b77ea4a752e9fa49095f04e5fec78df0273;17a08f6f036bafc315925540334f675470096935;18b6aaee23c386381b3a884fa4758d16b77273c1;1af4346d8a7e0a807173caac2eac09f3b964dd31;1b5ee0161e0401c3b2bc9a38ba30d3d898393d7a;1b6c16a598e04ee262fdec13c7dc4d344a6f7ff8;1c1b092cc90922a5c386759be5d240848c07a527;1c6764d20d99a91f8cccda3eb713f6706db29d7b;1d28184e44cf7b125f93a18ca054c73e3cc49a4b;1f1da87a2541594346def1d6ab49b58ff0d8414a;1f42f6710268b33aa6f6b36c8db82976825e658a;2002b2738aa2e84e2b52abb8b588086d29289966;2422d593d7126c51faa0549dad611243339ce0b3;256c320ce79513c6233fd30191e816aff4bad986;26d7b893f8907c60e6a43ccf62a1f05712572f78;26fdc91ecac6639c62f0af10f361769213f4a69b;27dad5e53228eba7d43056f5de6b7ab83527341d;28676271182459f60a7adec3ba9a8202257f6b5f;29c5b500d19a4145341e407831b51388d9be39e0;2abda64ea83e992cef588471d1a5876cc56fa028;2b2e313e7cc2e83f1765b2fd05a44f282eca23c2;2bed0a6c541d690cf6de35f21667c4f12544b1c9;2cf31905931c95c2f0ffb95d4aeda0552d03aed9;2dc421e7d54718b2a1fa3e5d42e2fcaf223de082;2df98a7b790556f64d9a3c09d880f71e304b39c8;2e711163b22bd1f8d3281bf90a1390df09d7bc98;2e71ec6393476c50cfa75684bac914c17cd14777;2ec9efe3dff5d6b8d754dca834c91309b6c68e33;2ee4107e60e57d69070a9c233c719a09c1c4e5ad;2f2fc1bc2096e920393e17b429066460200ad6a7;2f4542ca67fabb0ed945b56ddc9c805676cb2c26;30c0dc5dd9a998a5847217aa756572e84a770b0c;31cae6a04b23a9aa233bdd2574949226897db4f6;327adfa4a665fd9c97f4fac1c51020d13dae4d2f;3450000feb7f6f21d0204d5c1dd26714c1db3d48;368cfc0f88282dbad3d812effce17d5f68b2e031;36d55bd770ed205c9d1d1e762b5ed7ec54f190b0;3902f452db639e7e462f965c1851baf0642868dc;391491c8ba26db99664384d3741845438317b216;3951e78f4068a75bdedbddffd68dc73cebfe0949;3a54bd15bc0624b226c27a5941c5694738f2c456;3a61bdd78caf36e33363b069ddcc2be0a4ca1f04;3bd23a543ea42deca072983e7e671e522d0320d5;3d755ecb650809a6e5180fe45e36d6d3f28d62f1;3f5e7854037e6795f9857e486920386171b13c7c;3fdad96803645ba4cc132be08403dbb14dfde5c8;41663d1540f57a9699389b13a01c532cb217d920;430333a39abcf613f9b09f4c45a584e9e8268fdf;43b88dffa74fb9af19d8be963e4a7e934f7eb087;46dc535e16a1a15567f66313222ca82106c8a5b9;46e31158842268f65886d08a8bbdf77016fbcb4b;47292e3f3a631e514f90fd778faf1f8c1967049d;48b70ed217d78ba67106166e31a94013599b9563;491ca32ad2f8193d9db6f29363d4873a21737767;4a05f1b16fbce91d073a54554bea246c01855a8a;4b115573e37b672962dc3da4e92896c82a22ac55;4c08df167df76a8bf524d0789bbc167835b4d38f;4c98d4dc7f108d2a7199fb3b35c50abc8c1bee48;4cb7e0d5d58ec54951a31fc58d5b40bbb79ecded;4d14af140ae10af099962771ad2827a95c6394c4;4d4a26a617884ee7e6dfa2fadc860ac130dc8415;50118235ed3c778a77870e6f8e9b205686160e76;52561b7b6be746c0a4d639761ee3915d204e3d70;54ab449a0239861e21ab559f8043014d8c01e232;556858eae2c1b700b9c6f44f14efaa7ded919018;560979e033d46b32136298cff7f10c3ad275d838;577949a84995735fdeb424dd3dcc7a43d3ee8195;57869542fe582cf16fe4cbd0a0364b8d98c8950a;589ba8cd428fab77442b49ab983fc40d34893bc6;58fe45ff24746621c8a202b5dca57e14b7d357a8;5aa9f14b0909d265e2c00580adfe4582674829a4;5b8785bbf7fe3268a864e39d6ec7f2102de50108;5d2d36dae8426e621c4b9907b9fdd1a4b2ed416b;5eadcc2ca5f0a2255bdfc67e8e2cb1305c555c2f;5f652fa28f623a24ef3c7400b4c80bacd097da83;60e2f86ef3f2a5cb0040dcd04b283d4e0e27db0e;621b2cf82aa7b4b63b9718636832e89193e29184;623b3c804cdb04b0f3cc26126cade3560a1f90c1;6384c5f35bce29fd2353887cacb48326216cece4;662597e36bf4dfcedef4b462b3ae263c121aa8ed;67970bf32de8bf4f289bde17a060676a04a6953b;6f3fd047c977f1f19cacee84b5aa75436dce14f1;6f47d786422a74b4290eb14384f183283e39a92b;6fa104bcfb760e13db5b5162dbe1c562e416293d;70820073777738f2b52e438c938332e694ac413f;719697c714183ac164f8bccb2d33655017821f52;71c2ced4fa36a3bacab064c1f80c13d830124f1b;722254ddd20f4d05bf097f165e2a26ccbb80bf9d;7283820b11719ea4aae46f7eeb52bd8f0e9afcc4;72b399ad9940125456615e6713e682371b20af77;730e8bc9975338e9807922de348c7c3c3e18b096;74786f6787559cfe9f26f4cb191f2a69ffd4a3d8;7615339842b24c3e66759afd465820248b99cc18;772a029989727b73f2d15ef7b6900474574964d1;77a772198fc07f816857861b533da3396242f11d;790818f8b71ac70ea414ab0cbcdb7a257c716ba9;7951cf13f5cc53dfc3ed97c35228d6daf9c4f548;798e0047de878b419346d03f0416d2bf3157edfa;7a71722b729f8f4afed12a18afe47fcb7b4a98ee;7b13a0df2f3398e765d0cc7aec58c32a3c4afb73;7bfc46df0dafd8f18f330c48b5df8d6de1d061be;7d5487f140a2d8d5f9d8055b9a3116c29976006d;7e4c2c6878d3f538722b8a74bd091031faea8e21;7edc7ca88da50cac2abd04fee3c880a0e2fe4ae3;7f6bb64719e3ae1b60ce2bdf104e38039f83b9d9;81a99bd6c772f46506694d8a080074339d21e112;81e6c341e936c1c2a8bcffe61387ab5576d0830f;82eae4a4b4cf04e7439028eab4c4d00b00b2e30a;834505216d44ebf4cf7b6781a79be8ecc36f957c;8374ca72b362f5835f54d64446f053c928ac1b66;8376c345050b55ff9caa147012d61cc584ecd869;8423018a7425502e2230a648ee9a5ee0c6085a9b;84c2096f6ba6198ac1b5f1de00b9bb96626736c4;85027d71b0a06111d65fc19371e9593c516e8ce5;8524a93283a08995f4a899f599323281fb8813b8;8528c66c420a3df6c7795ccf5c49c0b3d5017aad;85ca1610dede9c534a6f5af41b64d4aaca8109f9;886a2d259a774790ce035628d5b604df5c3b1499;88963ff73bcad8a323b69acb12a049bf07b9ab31;893e3f6db2e5d7f55ee2302c44ed7a2db5f9107d;8a080a83816d850d184ea2b6e54f463189df7636;8a739f3557fe45ee469ba8d6d029bf76daaa302b;8aa6593f3a910845aff91e8107e6e2ae10208525;8aadcfa8020a8320fdda8fb6efdb5cd8ff62874c;8ad89c6583a76690ec5500c5f2dd40c170b448fe;8b4b066ac8e159c022dbf5f96dc47700e28dce0f;8b8f58551992bc918cf962b76c6f422bc0bb21ff;8bf0a61cd792b56ed6c9086f30860e160ef1361f;8cc3cd923e86c13bf3ed045c629606cc01fd5cf9;8e68dbb85ab8d2abaf557889e52104f8c8df6b98;8e9964e4ee7c2eeb0ed2059df1f423aed7588391;8ea818ab41203db6fb892e5f63921adbc431c5a2;91b9b6d09e69ba66b0fe2051e3a1b9d8c1ef611b;928c4b328919769526ae341a39c3ad9aea0aa3c7;938409266485b5bfffb7e4461a47fecbf8236056;946161c9a2d45378c7b6d09b6f18434f692a023e;94904a5e60e39135928ddc1424ee3ca29ea6255e;9499e6d96bbf58b07e4e58cffa08065f089529fe;94a6a5972feac0ef1beb5824dc2e8708933f52e2;952278a75dc2c12abf4dc73e85caec32bbdbfaf5;9603c9a99b98342af152c4561409395ba5505a9e;962687f30453c18b6c198148699f60db45a03440;9764b51e437126b6b10c3a4cd7c9488f4479ef95;9779ab806e3095f5f682a6e8a3c15cbf22d31cce;997a955b219e2fe7c511465f2e476da7c6ff9b4c;9a722ddb4c007e8de5992f932fbe07386b94dd9c;9aca83f1dc0105cb5a3965d972cdc34013bc4f7f;9baa97dbfd8587becff7a1c3ebbf6f435582358c;9c403f145b6100c6a114912f5b97b860371bc54e;9c44b37ecb7de38510127b2f2bd84a1091f0aa27;9d04a2c3bfc8e7d15231c5359ff7df018f81e759;9d16ad9ba1c44ba1599002d38874bfdc2fea601f;9ed9190b1f6adf1441b4b030f29dcf296210e2db;a2d2a6995a4e225949cae9c30c9571896e407da4;a2ec1ff3a07c58105355c7957d0138ef821aae5f;a3828083b3d2e08ff6d95783cbaa46a8f25506df;a5fa4c5672df415897a499790446c5d44523731f;a643e8ffc864c5f00b00b1418d8676c8e80ef9f9;a64c026ed8bc22840667aee7c12774450e638ceb;a64f90a749723c3882cb411f4385cdc9348c9ab7;a6c0959f52c2a4fd877281a1d9a18ec9de769d80;a6e5411f28d3b11f733080f1efc07dcbee19e964;ab60aa5c96f495fec8a965b0a77684093546ecef;acc7da0fbacac972c9ab8d7f2a2983be72b6193f;acf61b979ad208132f89398c0703ba6f4538b003;ad58b430685460c1314cb7c5ab0e5782bfcbd831;af78a5fd48f3be0d8575118799195e07aed82f39;b129d017eedfd6c7ffcb7adc2a6a45c0aaac1896;b2ab4d2e3f6600e3c4220c702a1ba5e12a443813;b3468caa749c76d83b25b12cc1096d279deaef89;b6dff173f43c1974da68ec0939fbcb380c3c1e55;b832637a029b753edf7856bbf985cec479faae3a;b8aecd5ed534a0b065884fbb759f7b88c457401a;b9620ab805d8c4eac6bd011ae2929413d3bae756;ba6f43272bab84cd9ab24a40893cc8f211a00f15;bb9141b051d5eb42e6ce0387aa90af62cea90b5e;bbd865734f68d6718ffb3932a136d54936205230;bc10163ea34bea559e8e0e12be28ffbf01880ea9;bce7353a0e5022483d65b014f1a595c103d1232f;bf081bcb1205fd01f5fadf8e65cceccc7b7a8b38;c035701f3db18a2c2095593cb9ae8ffa0c1e2e67;c229caae4ae276316dac4b2947439342b676109a;c2968db0433adef78389e6a3ca968c9301935039;c400c6532ce41c01d2943c018b3f42a4d3f19e51;c40fbcb621df8565f76edb96b66bdb50a8653eb3;c4ac20112862e5aac3b9aa01a3b16c630a334af3;c5818856cc29fd5f5bb69412068ff3a6da3a191b;c6d4a3123aec014ea0f6ace4b36c0f6e827ecd9f;c74814a729f4ef94e20c46f9007b1a31e7a10e27;c77d03ba9a532fc164d47c17814162e9869a64ab;c792e7551987227fd31e7d72f89c0586de3cd54e;c84eda448d1d46bb8bf027869ec2963c1cb162ac;c8941d553df20d3c3bb6c9fec58caf6010cbcd58;ca449cd75d6ed2c95722c4de7977f891b12d9364;cb71d3c3165bdb95501d69df44c3df8a349cf07e;cc45032a86dca4887ff65814fc06a1cbdc2faaba;cc6019c17cc96e9aff1a77efd272f43bb0447c08;cd05ce9ccdbd8bdfaa52e26ccc8c50576a3558c9;cd66e01b15831900e07cd826fa2968a5b3ee645a;cdaac88ac4481b6197022321636b6e0c884f8f06;cefa83f738d9b34f81886fdbebdb79b0ea3ead59;d0157ec7acfe76b7e8885f06ad55e3aca12044ee;d045eddb0f1670d1eccd02ab3c129629e5ad78ac;d125ab04fa1e7bcf84d2317b122a1d4ecc2b11b7;d30c0ae03aef22a13ba96e9b20f69dc463faaf02;d335141b41d74525f43d7b8ba792d9413402c839;d377ed220cbdd19c156f7acc0656c50df1f1cf3f;d388d87a01941dbe14c69b027176f32205da9160;d390b2a9d4c116d1b118149e231ccaab546405ef;d4e6977f6de1aadd06189cfc91940a87eccecf6a;d52d3493dd7f03498a1a025fcf4c1dc2ec3819de;d5f3a99ce3232bf2344a17bd6f4dc966e409b6a0;d82488698764847109bf31b2e1939d6201ca0f71;dbe317c056c6ecdfb64427aab93ac120b800a3c6;dd5b4fbf85734fea1aa19c40f1d11e49d9d9b2e2;dda34b222281aacbf35b0799868c6a6397d3c443;de12cb523759321acfd0485d26cda489a8affce9;de4679aa984bf8421a7dfb45388779102dd19502;de7486528abe46b0a334f1a828fc89c845f33c16;e00f8703c01670a1dc2a2eb4b3ead17ac3ba8ef2;e0987068a65361508d12317b422395fc7666614c;e0c2cff37ce6c988f6e24030bfa9a2583f556524;e3d8070986901d1cd6b019a2279e41faa172d8ff;e4c5201c0414063e2a6259116730fe36cd81f3a5;e74c786983a7ddc00aaaff73d83064fccf44aa50;e96e2d49e90f27f35120e742f9e948665d7580e2;e974afcfb9fbcee892c945bb6addd801829c14b5;ea3931468583761f0a8f66dfd0f0084a0c34db37;eabeb2ff259b1ef02af299f3dc2cc687d3ffdbd5;ec1222f34c51314c3f1cd302f0561c04f319e6c6;ecd504b95b93f7814f008098c6e2890ca53a51db;ed647f63b2d0dd0c25634ddfe7d9cebcf9b05b11;ed689f181183e1ca392ca114f8d9c4378443561a;edaeb84ae051b3577b946cdc024a5798adf297bd;ee4519a14a2a22c30a5ca36d32d779c10138cf27;eeaf14cd780237e37c9ef4c72ae0a0445d45b267;eefc168faf84e7c701fd95a0d7a288df2f405ab4;ef316830ac38fba1414a488e555cd621e02d0d27;ef49b653e0d20fd19a74b8c510a042880a561348;efbc1a4645b7d269559d2599d3ac255d68a9357a;f05c415f41f770f32b834388964bc06a70caac36;f2e5bad86c0330380c4a6fc354f78fc7d1d30dcd;f31556e95ccdda4f04f377fe48ed2cad67ff7026;f4697a493a6bfb8c24e6b1235d9d933019ed4aa9;f5446b3c5202952d3f044ed95009497684c4cc90;f70086499f8489a43d9154444b9c060e3349d9f5;f74bb7b803179e8c446913d9bd51c05393243a5f;f80f2160e2f611da179f0d1f650498984098d9cc;f89e80bd68a0f37ef14bbbf0cea333bfa82821ef;f991ffa04d3608125bba815f8a0ac46af11cae50;fa231baf55c5f84c5cce41abefae65c55c6f920d;faa9fcbcf2d9e4cfd924c7787d366697fed866b2;fba826ae65229a753fa8274e0a6d5b9090a2b335;fd57c0206a4977366375200818135c52cf387104;fdbece5e94335124433b56a0bb41a761b0b1febc;feb9b7352b02f0cf5276b6d885a3ea7730d2331c;ff7c7dd6057f2874eee988d857e675156f0dfb83" />
          <attvalue for="4" value="neo.core.analogsignal.AnalogSignal" />
          <attvalue for="6" value="NeuralTimeSeriesRaw" />
          <attvalue for="15" value="(15000, 94);(15000, 96)" />
          <attvalue for="17" value="30000.0 Hz" />
          <attvalue for="11" value="102.24466666666667 s;103.14450000000001 s;109.00413333333334 s;109.57213333333334 s;115.59546666666668 s;12.863233333333334 s;122.04946666666667 s;123.77456666666667 s;128.39996666666667 s;130.66596666666666 s;134.54006666666666 s;134.79343333333335 s;138.41310000000001 s;141.1624666666667 s;141.84663333333333 s;145.72943333333333 s;147.06373333333335 s;152.96016666666668 s;156.80200000000002 s;16.699333333333335 s;160.44830000000002 s;160.63920000000002 s;164.13823333333335 s;166.30173333333335 s;168.05696666666668 s;171.91836666666669 s;172.23426666666668 s;179.06426666666667 s;182.23216666666667 s;186.0902 s;192.32580000000002 s;196.0750666666667 s;198.58643333333336 s;199.94823333333335 s;2.420466666666667 s;20.317633333333333 s;203.75356666666667 s;209.816 s;210.98763333333335 s;213.6569 s;216.89960000000002 s;217.63423333333336 s;221.16463333333334 s;223.76376666666667 s;230.34276666666668 s;230.56866666666667 s;236.79383333333334 s;238.27876666666668 s;242.21093333333334 s;243.0164 s;248.97333333333336 s;254.92053333333334 s;255.68630000000002 s;259.1943 s;26.12656666666667 s;26.131999999999998 s;261.4155333333333 s;267.58500000000004 s;267.63516666666663 s;273.5638 s;273.6020666666667 s;277.06493333333333 s;279.44066666666663 s;280.7921666666667 s;284.6089 s;285.3732 s;288.47293333333334 s;291.26956666666666 s;297.4560333333333 s;298.963 s;302.8195 s;303.7088333333333 s;306.76563333333337 s;31.877033333333333 s;310.13553333333334 s;314.10650000000004 s;317.1451666666667 s;317.8980666666667 s;32.3589 s;321.7959666666667 s;323.27593333333334 s;325.6881666666667 s;329.7719333333333 s;334.7243 s;335.65659999999997 s;338.2202666666667 s;341.8713666666667 s;348.07146666666665 s;350.94666666666666 s;354.0996666666667 s;357.1827666666667 s;36.11416666666667 s;363.25730000000004 s;367.11643333333336 s;367.2245 s;370.9775 s;373.13846666666666 s;379.19696666666664 s;381.6265 s;385.3531 s;385.4216333333334 s;389.1988666666667 s;39.98773333333334 s;391.67136666666664 s;397.64003333333335 s;398.33930000000004 s;402.1245666666667 s;403.48173333333335 s;405.9956 s;410.0636666666667 s;415.5828333333333 s;416.56356666666665 s;419.53316666666666 s;424.32126666666665 s;425.7607666666667 s;429.6084333333334 s;43.1679 s;43.82556666666667 s;430.2411333333333 s;433.3945 s;436.1843666666667 s;437.2059666666667 s;443.3210666666667 s;448.9137 s;449.5944666666667 s;453.36993333333334 s;455.7798 s;459.61573333333337 s;461.6820333333333 s;463.3657 s;467.61556666666667 s;472.51116666666667 s;473.6154666666667 s;476.2599666666667 s;48.874833333333335 s;486.06936666666667 s;490.8514666666667 s;491.99313333333333 s;494.62893333333335 s;498.0155 s;498.53263333333337 s;5.0997 s;502.31143333333335 s;503.99 s;506.06253333333336 s;510.028 s;514.4886666666667 s;517.9028666666667 s;517.9791 s;52.23566666666667 s;521.1783333333334 s;523.9164666666667 s;524.3833333333333 s;528.4360666666666 s;529.8831666666667 s;532.4369333333334 s;536.0657000000001 s;54.92163333333333 s;542.0314333333334 s;545.6573333333333 s;549.1934333333334 s;552.5933 s;555.1562333333334 s;556.4033000000001 s;56.0638 s;560.4141000000001 s;563.4862 s;564.2578333333333 s;570.9304333333334 s;572.1026666666667 s;575.9801666666667 s;578.4381666666667 s;583.4166333333334 s;585.2065666666667 s;587.3204333333333 s;59.86933333333334 s;591.1157000000001 s;594.9680000000001 s;597.7073333333334 s;60.6764 s;601.3274333333334 s;603.7072666666668 s;605.1028666666667 s;608.9388666666667 s;609.8321666666667 s;612.7549 s;615.8018000000001 s;616.6427 s;620.4988666666667 s;621.8329666666667 s;624.4072666666667 s;627.8280000000001 s;63.25016666666667 s;634.4784000000001 s;634.6716333333334 s;638.2536 s;641.1334666666668 s;642.3393333333333 s;646.1723000000001 s;647.0884666666667 s;649.9653333333333 s;653.104 s;653.8001666666667 s;657.5825666666667 s;659.1107333333334 s;66.49663333333334 s;664.1701666666667 s;667.9698333333333 s;67.27246666666667 s;671.0392666666668 s;671.8313666666667 s;675.5928666666667 s;678.2217666666668 s;679.5116 s;685.8671666666667 s;689.7133333333334 s;690.1219666666667 s;693.4676333333333 s;696.2332333333334 s;697.3288666666667 s;701.0358 s;702.3229666666667 s;704.8534333333333 s;708.2897 s;719.9457666666667 s;72.31976666666668 s;725.8978000000001 s;731.9133333333334 s;737.8790666666667 s;74.80453333333334 s;743.8858333333334 s;750.0869333333334 s;756.1063666666668 s;762.1746333333334 s;768.2360666666667 s;776.2271333333334 s;78.14976666666668 s;78.66306666666667 s;788.7132666666668 s;794.6849000000001 s;8.236766666666668 s;800.8000000000001 s;806.9913333333334 s;812.9854333333334 s;819.0028666666667 s;82.6971 s;824.9637 s;831.0476000000001 s;837.0494666666667 s;84.09013333333334 s;843.2974333333334 s;849.6059333333334 s;855.6752000000001 s;86.53213333333333 s;861.9758666666668 s;867.9992000000001 s;873.9698333333334 s;889.2069000000001 s;895.3181333333334 s;9.0129 s;90.31266666666667 s;90.4388 s;901.5582666666668 s;907.5552666666667 s;913.5366333333334 s;920.1215000000001 s;926.0803666666667 s;937.9132000000001 s;94.4452 s;946.6748000000001 s;96.81160000000001 s;972.8502000000001 s;979.0219666666668 s;98.32956666666666 s;985.0433666666668 s;991.1526333333334 s;997.4240333333335 s" />
          <attvalue for="10" value="102.74466666666667 s;103.64450000000001 s;109.50413333333334 s;110.07213333333334 s;116.09546666666668 s;122.54946666666667 s;124.27456666666667 s;128.89996666666667 s;13.363233333333334 s;131.16596666666666 s;135.04006666666666 s;135.29343333333335 s;138.91310000000001 s;141.6624666666667 s;142.34663333333333 s;146.22943333333333 s;147.56373333333335 s;153.46016666666668 s;157.30200000000002 s;160.94830000000002 s;161.13920000000002 s;164.63823333333335 s;166.80173333333335 s;168.55696666666668 s;17.199333333333335 s;172.41836666666669 s;172.73426666666668 s;179.56426666666667 s;182.73216666666667 s;186.5902 s;192.82580000000002 s;196.5750666666667 s;199.08643333333336 s;2.920466666666667 s;20.817633333333333 s;200.44823333333335 s;204.25356666666667 s;210.316 s;211.48763333333335 s;214.1569 s;217.39960000000002 s;218.13423333333336 s;221.66463333333334 s;224.26376666666667 s;230.84276666666668 s;231.06866666666667 s;237.29383333333334 s;238.77876666666668 s;242.71093333333334 s;243.5164 s;249.47333333333336 s;255.42053333333334 s;256.1863 s;259.6943 s;26.62656666666667 s;26.631999999999998 s;261.9155333333333 s;268.08500000000004 s;268.13516666666663 s;274.0638 s;274.1020666666667 s;277.56493333333333 s;279.94066666666663 s;281.2921666666667 s;285.1089 s;285.8732 s;288.97293333333334 s;291.76956666666666 s;297.9560333333333 s;299.463 s;303.3195 s;304.2088333333333 s;307.26563333333337 s;310.63553333333334 s;314.60650000000004 s;317.6451666666667 s;318.3980666666667 s;32.37703333333333 s;32.8589 s;322.2959666666667 s;323.77593333333334 s;326.1881666666667 s;330.2719333333333 s;335.2243 s;336.15659999999997 s;338.7202666666667 s;342.3713666666667 s;348.57146666666665 s;351.44666666666666 s;354.5996666666667 s;357.6827666666667 s;36.61416666666667 s;363.75730000000004 s;367.61643333333336 s;367.7245 s;371.4775 s;373.63846666666666 s;379.69696666666664 s;382.1265 s;385.8531 s;385.9216333333334 s;389.6988666666667 s;392.17136666666664 s;398.14003333333335 s;398.83930000000004 s;40.48773333333334 s;402.6245666666667 s;403.98173333333335 s;406.4956 s;410.5636666666667 s;416.0828333333333 s;417.06356666666665 s;420.03316666666666 s;424.82126666666665 s;426.2607666666667 s;43.6679 s;430.1084333333334 s;430.7411333333333 s;433.8945 s;436.6843666666667 s;437.7059666666667 s;44.32556666666667 s;443.8210666666667 s;449.4137 s;450.0944666666667 s;453.86993333333334 s;456.2798 s;460.11573333333337 s;462.1820333333333 s;463.8657 s;468.11556666666667 s;473.01116666666667 s;474.1154666666667 s;476.7599666666667 s;486.56936666666667 s;49.374833333333335 s;491.3514666666667 s;492.49313333333333 s;495.12893333333335 s;498.5155 s;499.03263333333337 s;5.5997 s;502.81143333333335 s;504.49 s;506.56253333333336 s;510.528 s;514.9886666666667 s;518.4028666666667 s;518.4791 s;52.73566666666667 s;521.6783333333334 s;524.4164666666667 s;524.8833333333333 s;528.9360666666666 s;530.3831666666667 s;532.9369333333334 s;536.5657000000001 s;542.5314333333334 s;546.1573333333333 s;549.6934333333334 s;55.42163333333333 s;553.0933 s;555.6562333333334 s;556.9033000000001 s;56.5638 s;560.9141000000001 s;563.9862 s;564.7578333333333 s;571.4304333333334 s;572.6026666666667 s;576.4801666666667 s;578.9381666666667 s;583.9166333333334 s;585.7065666666667 s;587.8204333333333 s;591.6157000000001 s;595.4680000000001 s;598.2073333333334 s;60.36933333333334 s;601.8274333333334 s;604.2072666666668 s;605.6028666666667 s;609.4388666666667 s;61.1764 s;610.3321666666667 s;613.2549 s;616.3018000000001 s;617.1427 s;620.9988666666667 s;622.3329666666667 s;624.9072666666667 s;628.3280000000001 s;63.75016666666667 s;634.9784000000001 s;635.1716333333334 s;638.7536 s;641.6334666666668 s;642.8393333333333 s;646.6723000000001 s;647.5884666666667 s;650.4653333333333 s;653.604 s;654.3001666666667 s;658.0825666666667 s;659.6107333333334 s;66.99663333333334 s;664.6701666666667 s;668.4698333333333 s;67.77246666666667 s;671.5392666666668 s;672.3313666666667 s;676.0928666666667 s;678.7217666666668 s;680.0116 s;686.3671666666667 s;690.2133333333334 s;690.6219666666667 s;693.9676333333333 s;696.7332333333334 s;697.8288666666667 s;701.5358 s;702.8229666666667 s;705.3534333333333 s;708.7897 s;72.81976666666668 s;720.4457666666667 s;726.3978000000001 s;732.4133333333334 s;738.3790666666667 s;744.3858333333334 s;75.30453333333334 s;750.5869333333334 s;756.6063666666668 s;762.6746333333334 s;768.7360666666667 s;776.7271333333334 s;78.64976666666668 s;789.2132666666668 s;79.16306666666667 s;795.1849000000001 s;8.736766666666668 s;801.3000000000001 s;807.4913333333334 s;813.4854333333334 s;819.5028666666667 s;825.4637 s;83.1971 s;831.5476000000001 s;837.5494666666667 s;84.59013333333334 s;843.7974333333334 s;850.1059333333334 s;856.1752000000001 s;862.4758666666668 s;868.4992000000001 s;87.03213333333333 s;874.4698333333334 s;889.7069000000001 s;895.8181333333334 s;9.5129 s;90.81266666666667 s;90.9388 s;902.0582666666668 s;908.0552666666667 s;914.0366333333334 s;920.6215000000001 s;926.5803666666667 s;938.4132000000001 s;94.9452 s;947.1748000000001 s;97.31160000000001 s;973.3502000000001 s;979.5219666666668 s;98.82956666666666 s;985.5433666666668 s;991.6526333333334 s;997.9240333333335 s" />
          <attvalue for="7" value="None" />
          <attvalue for="16" value="float64" />
          <attvalue for="5" value="Continuous raw neuronal recordings sampled at high resolution" />
          <attvalue for="18" value="1.0 uV" />
          <attvalue for="19" value="['chan1' 'chan2' 'chan3' 'chan4' 'chan5' 'chan6' 'chan7' 'chan8' 'chan9'&#10; 'chan10' 'chan11' 'chan12' 'chan13' 'chan14' 'chan15' 'chan16' 'chan17'&#10; 'chan18' 'chan19' 'chan20' 'chan21' 'chan22' 'chan23' 'chan24' 'chan25'&#10; 'chan26' 'chan27' 'chan28' 'chan29' 'chan30' 'chan31' 'chan32' 'chan33'&#10; 'chan34' 'chan35' 'chan36' 'chan37' 'chan38' 'chan39' 'chan40' 'chan41'&#10; 'chan42' 'chan43' 'chan44' 'chan45' 'chan46' 'chan47' 'chan48' 'chan49'&#10; 'chan50' 'chan51' 'chan52' 'chan53' 'chan54' 'chan55' 'chan56' 'chan57'&#10; 'chan58' 'chan59' 'chan60' 'chan61' 'chan62' 'chan63' 'chan64' 'chan65'&#10; 'chan66' 'chan67' 'chan68' 'chan69' 'chan70' 'chan71' 'chan72' 'chan73'&#10; 'chan74' 'chan75' 'chan76' 'chan77' 'chan78' 'chan79' 'chan80' 'chan81'&#10; 'chan82' 'chan83' 'chan84' 'chan85' 'chan86' 'chan87' 'chan88' 'chan89'&#10; 'chan90' 'chan91' 'chan92' 'chan93' 'chan94' 'chan95' 'chan96'];['chan1' 'chan3' 'chan5' 'chan6' 'chan7' 'chan8' 'chan9' 'chan10' 'chan11'&#10; 'chan12' 'chan13' 'chan14' 'chan15' 'chan16' 'chan17' 'chan18' 'chan19'&#10; 'chan20' 'chan21' 'chan22' 'chan23' 'chan24' 'chan25' 'chan26' 'chan27'&#10; 'chan28' 'chan29' 'chan30' 'chan31' 'chan32' 'chan33' 'chan34' 'chan35'&#10; 'chan36' 'chan37' 'chan38' 'chan39' 'chan40' 'chan41' 'chan42' 'chan43'&#10; 'chan44' 'chan45' 'chan46' 'chan47' 'chan48' 'chan49' 'chan50' 'chan51'&#10; 'chan52' 'chan53' 'chan54' 'chan55' 'chan56' 'chan57' 'chan58' 'chan59'&#10; 'chan60' 'chan61' 'chan62' 'chan63' 'chan64' 'chan65' 'chan66' 'chan67'&#10; 'chan68' 'chan69' 'chan70' 'chan71' 'chan72' 'chan73' 'chan74' 'chan75'&#10; 'chan76' 'chan77' 'chan78' 'chan79' 'chan80' 'chan81' 'chan82' 'chan83'&#10; 'chan84' 'chan85' 'chan86' 'chan87' 'chan88' 'chan89' 'chan90' 'chan91'&#10; 'chan92' 'chan93' 'chan94' 'chan95' 'chan96']" />
          <attvalue for="9" value="&lt;[101.0,101.0];[102.0,102.0];[102.0,102.0];[103.0,103.0];[106.0,106.0];[107.0,107.0];[107.0,107.0];[108.0,108.0];[11.0,11.0];[111.0,111.0];[112.0,112.0];[112.0,112.0];[113.0,113.0];[116.0,116.0];[117.0,117.0];[117.0,117.0];[118.0,118.0];[12.0,12.0];[12.0,12.0];[121.0,121.0];[122.0,122.0];[122.0,122.0];[123.0,123.0];[126.0,126.0];[127.0,127.0];[127.0,127.0];[128.0,128.0];[13.0,13.0];[131.0,131.0];[132.0,132.0];[132.0,132.0];[133.0,133.0];[136.0,136.0];[137.0,137.0];[137.0,137.0];[138.0,138.0];[141.0,141.0];[142.0,142.0];[142.0,142.0];[143.0,143.0];[146.0,146.0];[147.0,147.0];[147.0,147.0];[148.0,148.0];[151.0,151.0];[152.0,152.0];[152.0,152.0];[153.0,153.0];[156.0,156.0];[157.0,157.0];[157.0,157.0];[158.0,158.0];[16.0,16.0];[162.0,162.0];[163.0,163.0];[165.0,165.0];[166.0,166.0];[167.0,167.0];[168.0,168.0];[17.0,17.0];[17.0,17.0];[170.0,170.0];[171.0,171.0];[172.0,172.0];[173.0,173.0];[175.0,175.0];[176.0,176.0];[177.0,177.0];[178.0,178.0];[18.0,18.0];[180.0,180.0];[181.0,181.0];[185.0,185.0];[186.0,186.0];[186.0,186.0];[187.0,187.0];[190.0,190.0];[191.0,191.0];[191.0,191.0];[192.0,192.0];[195.0,195.0];[196.0,196.0];[196.0,196.0];[197.0,197.0];[200.0,200.0];[201.0,201.0];[201.0,201.0];[202.0,202.0];[205.0,205.0];[206.0,206.0];[206.0,206.0];[207.0,207.0];[21.0,21.0];[210.0,210.0];[211.0,211.0];[211.0,211.0];[212.0,212.0];[215.0,215.0];[216.0,216.0];[216.0,216.0];[217.0,217.0];[22.0,22.0];[22.0,22.0];[220.0,220.0];[221.0,221.0];[221.0,221.0];[222.0,222.0];[225.0,225.0];[226.0,226.0];[226.0,226.0];[227.0,227.0];[23.0,23.0];[230.0,230.0];[231.0,231.0];[231.0,231.0];[232.0,232.0];[235.0,235.0];[236.0,236.0];[236.0,236.0];[237.0,237.0];[240.0,240.0];[241.0,241.0];[241.0,241.0];[242.0,242.0];[245.0,245.0];[246.0,246.0];[246.0,246.0];[247.0,247.0];[250.0,250.0];[251.0,251.0];[251.0,251.0];[252.0,252.0];[255.0,255.0];[256.0,256.0];[256.0,256.0];[257.0,257.0];[26.0,26.0];[260.0,260.0];[261.0,261.0];[261.0,261.0];[262.0,262.0];[265.0,265.0];[266.0,266.0];[266.0,266.0];[267.0,267.0];[27.0,27.0];[27.0,27.0];[270.0,270.0];[271.0,271.0];[271.0,271.0];[272.0,272.0];[275.0,275.0];[276.0,276.0];[276.0,276.0];[277.0,277.0];[28.0,28.0];[280.0,280.0];[281.0,281.0];[281.0,281.0];[282.0,282.0];[285.0,285.0];[286.0,286.0];[286.0,286.0];[287.0,287.0];[290.0,290.0];[291.0,291.0];[291.0,291.0];[292.0,292.0];[295.0,295.0];[296.0,296.0];[296.0,296.0];[297.0,297.0];[300.0,300.0];[301.0,301.0];[301.0,301.0];[302.0,302.0];[305.0,305.0];[306.0,306.0];[306.0,306.0];[307.0,307.0];[31.0,31.0];[310.0,310.0];[311.0,311.0];[311.0,311.0];[312.0,312.0];[315.0,315.0];[316.0,316.0];[316.0,316.0];[317.0,317.0];[32.0,32.0];[32.0,32.0];[320.0,320.0];[321.0,321.0];[321.0,321.0];[322.0,322.0];[325.0,325.0];[326.0,326.0];[326.0,326.0];[327.0,327.0];[33.0,33.0];[331.0,331.0];[332.0,332.0];[334.0,334.0];[335.0,335.0];[336.0,336.0];[337.0,337.0];[339.0,339.0];[340.0,340.0];[341.0,341.0];[342.0,342.0];[344.0,344.0];[345.0,345.0];[346.0,346.0];[347.0,347.0];[349.0,349.0];[350.0,350.0];[351.0,351.0];[352.0,352.0];[354.0,354.0];[355.0,355.0];[356.0,356.0];[357.0,357.0];[359.0,359.0];[36.0,36.0];[360.0,360.0];[361.0,361.0];[362.0,362.0];[364.0,364.0];[365.0,365.0];[369.0,369.0];[37.0,37.0];[37.0,37.0];[370.0,370.0];[370.0,370.0];[371.0,371.0];[374.0,374.0];[375.0,375.0];[375.0,375.0];[376.0,376.0];[379.0,379.0];[38.0,38.0];[380.0,380.0];[380.0,380.0];[381.0,381.0];[384.0,384.0];[385.0,385.0];[385.0,385.0];[386.0,386.0];[389.0,389.0];[390.0,390.0];[390.0,390.0];[391.0,391.0];[394.0,394.0];[395.0,395.0];[395.0,395.0];[396.0,396.0];[399.0,399.0];[400.0,400.0];[400.0,400.0];[401.0,401.0];[404.0,404.0];[405.0,405.0];[405.0,405.0];[406.0,406.0];[409.0,409.0];[41.0,41.0];[410.0,410.0];[410.0,410.0];[411.0,411.0];[414.0,414.0];[415.0,415.0];[415.0,415.0];[416.0,416.0];[419.0,419.0];[42.0,42.0];[42.0,42.0];[420.0,420.0];[420.0,420.0];[421.0,421.0];[424.0,424.0];[425.0,425.0];[425.0,425.0];[426.0,426.0];[429.0,429.0];[43.0,43.0];[430.0,430.0];[430.0,430.0];[431.0,431.0];[434.0,434.0];[435.0,435.0];[435.0,435.0];[436.0,436.0];[439.0,439.0];[440.0,440.0];[440.0,440.0];[441.0,441.0];[444.0,444.0];[445.0,445.0];[445.0,445.0];[446.0,446.0];[449.0,449.0];[450.0,450.0];[450.0,450.0];[451.0,451.0];[454.0,454.0];[455.0,455.0];[455.0,455.0];[456.0,456.0];[459.0,459.0];[46.0,46.0];[460.0,460.0];[460.0,460.0];[461.0,461.0];[464.0,464.0];[465.0,465.0];[465.0,465.0];[466.0,466.0];[469.0,469.0];[47.0,47.0];[47.0,47.0];[470.0,470.0];[470.0,470.0];[471.0,471.0];[474.0,474.0];[475.0,475.0];[475.0,475.0];[476.0,476.0];[479.0,479.0];[48.0,48.0];[480.0,480.0];[480.0,480.0];[481.0,481.0];[484.0,484.0];[485.0,485.0];[485.0,485.0];[486.0,486.0];[489.0,489.0];[490.0,490.0];[490.0,490.0];[491.0,491.0];[494.0,494.0];[495.0,495.0];[495.0,495.0];[496.0,496.0];[499.0,499.0];[500.0,500.0];[500.0,500.0];[501.0,501.0];[504.0,504.0];[505.0,505.0];[505.0,505.0];[506.0,506.0];[509.0,509.0];[51.0,51.0];[510.0,510.0];[510.0,510.0];[511.0,511.0];[514.0,514.0];[515.0,515.0];[515.0,515.0];[516.0,516.0];[519.0,519.0];[52.0,52.0];[52.0,52.0];[520.0,520.0];[520.0,520.0];[521.0,521.0];[524.0,524.0];[525.0,525.0];[525.0,525.0];[526.0,526.0];[529.0,529.0];[53.0,53.0];[530.0,530.0];[530.0,530.0];[531.0,531.0];[534.0,534.0];[535.0,535.0];[535.0,535.0];[536.0,536.0];[540.0,540.0];[541.0,541.0];[543.0,543.0];[544.0,544.0];[548.0,548.0];[549.0,549.0];[549.0,549.0];[550.0,550.0];[553.0,553.0];[554.0,554.0];[554.0,554.0];[555.0,555.0];[558.0,558.0];[559.0,559.0];[559.0,559.0];[56.0,56.0];[560.0,560.0];[563.0,563.0];[564.0,564.0];[564.0,564.0];[565.0,565.0];[568.0,568.0];[569.0,569.0];[569.0,569.0];[57.0,57.0];[57.0,57.0];[570.0,570.0];[573.0,573.0];[574.0,574.0];[574.0,574.0];[575.0,575.0];[578.0,578.0];[579.0,579.0];[579.0,579.0];[58.0,58.0];[580.0,580.0];[583.0,583.0];[584.0,584.0];[584.0,584.0];[585.0,585.0];[588.0,588.0];[589.0,589.0];[589.0,589.0];[590.0,590.0];[593.0,593.0];[594.0,594.0];[594.0,594.0];[595.0,595.0];[598.0,598.0];[599.0,599.0];[599.0,599.0];[6.0,6.0];[600.0,600.0];[603.0,603.0];[604.0,604.0];[604.0,604.0];[605.0,605.0];[608.0,608.0];[609.0,609.0];[609.0,609.0];[61.0,61.0];[610.0,610.0];[613.0,613.0];[614.0,614.0];[614.0,614.0];[615.0,615.0];[618.0,618.0];[619.0,619.0];[619.0,619.0];[62.0,62.0];[62.0,62.0];[620.0,620.0];[623.0,623.0];[624.0,624.0];[624.0,624.0];[625.0,625.0];[628.0,628.0];[629.0,629.0];[629.0,629.0];[63.0,63.0];[630.0,630.0];[633.0,633.0];[634.0,634.0];[634.0,634.0];[635.0,635.0];[638.0,638.0];[639.0,639.0];[639.0,639.0];[640.0,640.0];[643.0,643.0];[644.0,644.0];[644.0,644.0];[645.0,645.0];[648.0,648.0];[649.0,649.0];[649.0,649.0];[650.0,650.0];[653.0,653.0];[654.0,654.0];[654.0,654.0];[655.0,655.0];[658.0,658.0];[659.0,659.0];[659.0,659.0];[66.0,66.0];[660.0,660.0];[663.0,663.0];[664.0,664.0];[664.0,664.0];[665.0,665.0];[668.0,668.0];[669.0,669.0];[669.0,669.0];[67.0,67.0];[67.0,67.0];[670.0,670.0];[673.0,673.0];[674.0,674.0];[674.0,674.0];[675.0,675.0];[678.0,678.0];[679.0,679.0];[679.0,679.0];[68.0,68.0];[680.0,680.0];[683.0,683.0];[684.0,684.0];[684.0,684.0];[685.0,685.0];[688.0,688.0];[689.0,689.0];[689.0,689.0];[690.0,690.0];[694.0,694.0];[695.0,695.0];[699.0,699.0];[7.0,7.0];[7.0,7.0];[700.0,700.0];[704.0,704.0];[705.0,705.0];[709.0,709.0];[71.0,71.0];[710.0,710.0];[714.0,714.0];[715.0,715.0];[719.0,719.0];[72.0,72.0];[72.0,72.0];[720.0,720.0];[724.0,724.0];[725.0,725.0];[73.0,73.0];[76.0,76.0];[77.0,77.0];[77.0,77.0];[78.0,78.0];[8.0,8.0];[81.0,81.0];[82.0,82.0];[82.0,82.0];[83.0,83.0];[86.0,86.0];[87.0,87.0];[87.0,87.0];[88.0,88.0];[91.0,91.0];[92.0,92.0];[92.0,92.0];[93.0,93.0];[96.0,96.0];[97.0,97.0];[97.0,97.0];[98.0,98.0]&gt;" />
        </attvalues>
      </node>
      <node id="Step 5" label="Event">
        <attvalues>
          <attvalue for="0" value="urn:fz-juelich.de:alpaca:object:Python:neo.core.event.Event:c4fd2393038aa2377db89c1dcb5e03129c284e65;urn:fz-juelich.de:alpaca:object:Python:neo.core.event.Event:72b2aa67b1e7a50fe77b7cb81ecd98440c25aeb0;urn:fz-juelich.de:alpaca:object:Python:neo.core.event.Event:ed24cf8cc64e2f49f479da768dcd0d6f0e6553f2;urn:fz-juelich.de:alpaca:object:Python:neo.core.event.Event:6e01f339313d80f6e538b58111371857012269c1" />
          <attvalue for="1" value="4" />
          <attvalue for="2" value="object" />
          <attvalue for="3" value="6e01f339313d80f6e538b58111371857012269c1;72b2aa67b1e7a50fe77b7cb81ecd98440c25aeb0;c4fd2393038aa2377db89c1dcb5e03129c284e65;ed24cf8cc64e2f49f479da768dcd0d6f0e6553f2" />
          <attvalue for="4" value="neo.core.event.Event" />
          <attvalue for="15" value="(35,);(36,)" />
          <attvalue for="7" value="None" />
          <attvalue for="16" value="float64" />
          <attvalue for="6" value="DigitalTrialEvents" />
          <attvalue for="5" value="Trial events of the digital input port" />
          <attvalue for="18" value="1.0 s" />
          <attvalue for="14" value="['correct_trial' 'correct_trial' 'correct_trial' 'correct_trial'&#10; 'correct_trial' 'correct_trial' 'correct_trial' 'correct_trial'&#10; 'correct_trial' 'correct_trial' 'correct_trial' 'correct_trial'&#10; 'correct_trial' 'correct_trial' 'correct_trial' 'correct_trial'&#10; 'correct_trial' 'correct_trial' 'correct_trial' 'correct_trial'&#10; 'correct_trial' 'correct_trial' 'correct_trial' 'correct_trial'&#10; 'correct_trial' 'correct_trial' 'correct_trial' 'correct_trial'&#10; 'correct_trial' 'correct_trial' 'correct_trial' 'correct_trial'&#10; 'correct_trial' 'correct_trial' 'correct_trial' 'correct_trial'];['correct_trial' 'correct_trial' 'correct_trial' 'correct_trial'&#10; 'correct_trial' 'correct_trial' 'correct_trial' 'correct_trial'&#10; 'correct_trial' 'correct_trial' 'correct_trial' 'correct_trial'&#10; 'correct_trial' 'correct_trial' 'correct_trial' 'correct_trial'&#10; 'correct_trial' 'correct_trial' 'correct_trial' 'correct_trial'&#10; 'correct_trial' 'correct_trial' 'correct_trial' 'correct_trial'&#10; 'correct_trial' 'correct_trial' 'correct_trial' 'correct_trial'&#10; 'correct_trial' 'correct_trial' 'correct_trial' 'correct_trial'&#10; 'correct_trial' 'correct_trial' 'correct_trial']" />
          <attvalue for="13" value="['PGHF' 'PGHF' 'PGHF' 'PGHF' 'PGHF' 'PGHF' 'PGHF' 'PGHF' 'PGHF' 'PGHF'&#10; 'PGHF' 'PGHF' 'PGHF' 'PGHF' 'PGHF' 'PGHF' 'PGHF' 'PGHF' 'PGHF' 'PGHF'&#10; 'PGHF' 'PGHF' 'PGHF' 'PGHF' 'PGHF' 'PGHF' 'PGHF' 'PGHF' 'PGHF' 'PGHF'&#10; 'PGHF' 'PGHF' 'PGHF' 'PGHF' 'PGHF' 'PGHF'];['PGLF' 'PGLF' 'PGLF' 'PGLF' 'PGLF' 'PGLF' 'PGLF' 'PGLF' 'PGLF' 'PGLF'&#10; 'PGLF' 'PGLF' 'PGLF' 'PGLF' 'PGLF' 'PGLF' 'PGLF' 'PGLF' 'PGLF' 'PGLF'&#10; 'PGLF' 'PGLF' 'PGLF' 'PGLF' 'PGLF' 'PGLF' 'PGLF' 'PGLF' 'PGLF' 'PGLF'&#10; 'PGLF' 'PGLF' 'PGLF' 'PGLF' 'PGLF'];['SGHF' 'SGHF' 'SGHF' 'SGHF' 'SGHF' 'SGHF' 'SGHF' 'SGHF' 'SGHF' 'SGHF'&#10; 'SGHF' 'SGHF' 'SGHF' 'SGHF' 'SGHF' 'SGHF' 'SGHF' 'SGHF' 'SGHF' 'SGHF'&#10; 'SGHF' 'SGHF' 'SGHF' 'SGHF' 'SGHF' 'SGHF' 'SGHF' 'SGHF' 'SGHF' 'SGHF'&#10; 'SGHF' 'SGHF' 'SGHF' 'SGHF' 'SGHF' 'SGHF'];['SGLF' 'SGLF' 'SGLF' 'SGLF' 'SGLF' 'SGLF' 'SGLF' 'SGLF' 'SGLF' 'SGLF'&#10; 'SGLF' 'SGLF' 'SGLF' 'SGLF' 'SGLF' 'SGLF' 'SGLF' 'SGLF' 'SGLF' 'SGLF'&#10; 'SGLF' 'SGLF' 'SGLF' 'SGLF' 'SGLF' 'SGLF' 'SGLF' 'SGLF' 'SGLF' 'SGLF'&#10; 'SGLF' 'SGLF' 'SGLF' 'SGLF' 'SGLF']" />
          <attvalue for="12" value="['CUE-OFF' 'CUE-OFF' 'CUE-OFF' 'CUE-OFF' 'CUE-OFF' 'CUE-OFF' 'CUE-OFF'&#10; 'CUE-OFF' 'CUE-OFF' 'CUE-OFF' 'CUE-OFF' 'CUE-OFF' 'CUE-OFF' 'CUE-OFF'&#10; 'CUE-OFF' 'CUE-OFF' 'CUE-OFF' 'CUE-OFF' 'CUE-OFF' 'CUE-OFF' 'CUE-OFF'&#10; 'CUE-OFF' 'CUE-OFF' 'CUE-OFF' 'CUE-OFF' 'CUE-OFF' 'CUE-OFF' 'CUE-OFF'&#10; 'CUE-OFF' 'CUE-OFF' 'CUE-OFF' 'CUE-OFF' 'CUE-OFF' 'CUE-OFF' 'CUE-OFF'&#10; 'CUE-OFF'];['CUE-OFF' 'CUE-OFF' 'CUE-OFF' 'CUE-OFF' 'CUE-OFF' 'CUE-OFF' 'CUE-OFF'&#10; 'CUE-OFF' 'CUE-OFF' 'CUE-OFF' 'CUE-OFF' 'CUE-OFF' 'CUE-OFF' 'CUE-OFF'&#10; 'CUE-OFF' 'CUE-OFF' 'CUE-OFF' 'CUE-OFF' 'CUE-OFF' 'CUE-OFF' 'CUE-OFF'&#10; 'CUE-OFF' 'CUE-OFF' 'CUE-OFF' 'CUE-OFF' 'CUE-OFF' 'CUE-OFF' 'CUE-OFF'&#10; 'CUE-OFF' 'CUE-OFF' 'CUE-OFF' 'CUE-OFF' 'CUE-OFF' 'CUE-OFF' 'CUE-OFF']" />
          <attvalue for="9" value="&lt;[182.0,182.0];[183.0,183.0];[3.0,3.0];[366.0,366.0];[367.0,367.0];[4.0,4.0];[545.0,545.0];[546.0,546.0]&gt;" />
        </attvalues>
      </node>
      <node id="Step 6" label="Quantity">
        <attvalues>
          <attvalue for="0" value="urn:fz-juelich.de:alpaca:object:Python:quantities.quantity.Quantity:65ba64745195bdfdd25df4d03861934c9c514521;urn:fz-juelich.de:alpaca:object:Python:quantities.quantity.Quantity:84c2d212cfae7e2b7d4eba87abc08929556b4545;urn:fz-juelich.de:alpaca:object:Python:quantities.quantity.Quantity:9046495970e667bb8db849228a56f6653b4b2ec9;urn:fz-juelich.de:alpaca:object:Python:quantities.quantity.Quantity:68e91d0e2436993657d143f55652deda3c62a46e;urn:fz-juelich.de:alpaca:object:Python:quantities.quantity.Quantity:1d9ec673dea33256a55fa57d2a68bedd989c1574;urn:fz-juelich.de:alpaca:object:Python:quantities.quantity.Quantity:7e99eb072006947f0eabe4231c7f9102ae55454a;urn:fz-juelich.de:alpaca:object:Python:quantities.quantity.Quantity:4226ed627aebcc1e8318901c039e5e9c832cac82;urn:fz-juelich.de:alpaca:object:Python:quantities.quantity.Quantity:4d17f51ca6cffbeec90a9358735c423e5d83b6e0;urn:fz-juelich.de:alpaca:object:Python:quantities.quantity.Quantity:7497121c7b8073e2f855f1a493974abdc6924c29;urn:fz-juelich.de:alpaca:object:Python:quantities.quantity.Quantity:44c2cca3026a85291041df5b3ed3808870847394;urn:fz-juelich.de:alpaca:object:Python:quantities.quantity.Quantity:8a05bd53cd5eb023c7d7a91c10bf4c584f59620a;urn:fz-juelich.de:alpaca:object:Python:quantities.quantity.Quantity:688180f2e97c5e725c6b766ccb582cb8741c7d38;urn:fz-juelich.de:alpaca:object:Python:quantities.quantity.Quantity:16a5190a85132c96502c3f503bbf2b0f8d545441;urn:fz-juelich.de:alpaca:object:Python:quantities.quantity.Quantity:20c568ef53523eab9d53272f25798cd6de5e11fe;urn:fz-juelich.de:alpaca:object:Python:quantities.quantity.Quantity:4b3d2a5c4a2f1e7d6fdb1c4f574447c45f593911;urn:fz-juelich.de:alpaca:object:Python:quantities.quantity.Quantity:61aaca3d9b81710d3f8caf6655820a1f2b88383f;urn:fz-juelich.de:alpaca:object:Python:quantities.quantity.Quantity:b4e4a787ea3f59e2d510303e400b3218acb60689;urn:fz-juelich.de:alpaca:object:Python:quantities.quantity.Quantity:716d421becc83bf63024b01ef7dfcf842ad540b3;urn:fz-juelich.de:alpaca:object:Python:quantities.quantity.Quantity:a5f89509f741e54ab614931088767cb0bd89bb02;urn:fz-juelich.de:alpaca:object:Python:quantities.quantity.Quantity:61bd3881a23e5222c284bbaa63d3bbc7061a2a43;urn:fz-juelich.de:alpaca:object:Python:quantities.quantity.Quantity:0a6e09fbd73502a583472ca24b1af403d7a436b6;urn:fz-juelich.de:alpaca:object:Python:quantities.quantity.Quantity:4b5647cb959b3e2b496cd2744016a48616073c7f;urn:fz-juelich.de:alpaca:object:Python:quantities.quantity.Quantity:7b242e1e471af454b65685434b79f39eea43e696;urn:fz-juelich.de:alpaca:object:Python:quantities.quantity.Quantity:df4c87c3b789405c1679aebc00f419a663d7179e;urn:fz-juelich.de:alpaca:object:Python:quantities.quantity.Quantity:d2c5ceb5006a25b3517d26c1ef968001cc804ba6;urn:fz-juelich.de:alpaca:object:Python:quantities.quantity.Quantity:f1d7b85b5b2f7c2dea01113a1194fad3a69262a1;urn:fz-juelich.de:alpaca:object:Python:quantities.quantity.Quantity:27a2f2a3555d7c9829c93393236757f374f2c4e2;urn:fz-juelich.de:alpaca:object:Python:quantities.quantity.Quantity:962e7d7ab7138bdc312be3af75d33ce70eef54dc;urn:fz-juelich.de:alpaca:object:Python:quantities.quantity.Quantity:a94e9db1bbb2803c55625a2cad6b492229e34959;urn:fz-juelich.de:alpaca:object:Python:quantities.quantity.Quantity:e278c3dbe529e2a1f5fc06c8abd532aed05a11c3;urn:fz-juelich.de:alpaca:object:Python:quantities.quantity.Quantity:ff2ff2c5512e9cebff1dd9cb72d91e4157bc202f;urn:fz-juelich.de:alpaca:object:Python:quantities.quantity.Quantity:1475a76e6285c569bb3f9a928996a62ba1ce20ca;urn:fz-juelich.de:alpaca:object:Python:quantities.quantity.Quantity:eb22ddc7dcca1c606bf5950dc508fc301335d23e;urn:fz-juelich.de:alpaca:object:Python:quantities.quantity.Quantity:cd060d357ef125a7fac26b1d92765e3c5bfdf077;urn:fz-juelich.de:alpaca:object:Python:quantities.quantity.Quantity:3db1274ad2fabfcba25ee8ee1713653fbcfaeb74;urn:fz-juelich.de:alpaca:object:Python:quantities.quantity.Quantity:49b4576b11b1b83608decf836e0bc57df43bc140;urn:fz-juelich.de:alpaca:object:Python:quantities.quantity.Quantity:dc9e0dd7fe7714b2eb323dc378d0e9732a3519d3;urn:fz-juelich.de:alpaca:object:Python:quantities.quantity.Quantity:f6d85df4aceb9e2758789bf9f66c7609fb06d894;urn:fz-juelich.de:alpaca:object:Python:quantities.quantity.Quantity:f11501358f5d14596a1a7d03f8e90ccabdb81169;urn:fz-juelich.de:alpaca:object:Python:quantities.quantity.Quantity:42cccb88ebc400f05595d3f87ddb3ef05eb11031;urn:fz-juelich.de:alpaca:object:Python:quantities.quantity.Quantity:d60ee6a5df9ef3779ca2392c9574792ced471c91;urn:fz-juelich.de:alpaca:object:Python:quantities.quantity.Quantity:2749820eacaff2311309bc73bc7049f22ed61228;urn:fz-juelich.de:alpaca:object:Python:quantities.quantity.Quantity:640fdb4bc3b8ebfd48bf71105eaa37c097051425;urn:fz-juelich.de:alpaca:object:Python:quantities.quantity.Quantity:b438cbf5335046f4531b99766d8f230a380c7598;urn:fz-juelich.de:alpaca:object:Python:quantities.quantity.Quantity:861a7458bcfdf1f8769f9cf45e581cc78b4ed559;urn:fz-juelich.de:alpaca:object:Python:quantities.quantity.Quantity:09a0c7c49738789a58639d5341af1362f8287329;urn:fz-juelich.de:alpaca:object:Python:quantities.quantity.Quantity:f13a2d617c69fddf2d2de80f25fd2c1b724662d3;urn:fz-juelich.de:alpaca:object:Python:quantities.quantity.Quantity:abdeda0827cc75aab763c6f62f879c54713d7ae0;urn:fz-juelich.de:alpaca:object:Python:quantities.quantity.Quantity:371202c123cf4302fc244e76eb65f1e1dbc4014a;urn:fz-juelich.de:alpaca:object:Python:quantities.quantity.Quantity:6bc43face09fb56b37749755f90e416b5558de41;urn:fz-juelich.de:alpaca:object:Python:quantities.quantity.Quantity:4854e3285ecbb8d0323ed9d5a6908c7067601ae4;urn:fz-juelich.de:alpaca:object:Python:quantities.quantity.Quantity:36dcba56ba765e71560e2087c2d73d4c49222d30;urn:fz-juelich.de:alpaca:object:Python:quantities.quantity.Quantity:e205246c531ef3382a678c6717004ae122bb31c6;urn:fz-juelich.de:alpaca:object:Python:quantities.quantity.Quantity:1c50091b5cd7a9eae9e0ddcfdd5bb4c5da4e439a;urn:fz-juelich.de:alpaca:object:Python:quantities.quantity.Quantity:ef547a1722e6248b433f103104265da2d70c8c0f;urn:fz-juelich.de:alpaca:object:Python:quantities.quantity.Quantity:32f982dc6b7fb84536309e5562fa0ab8eade6e8a;urn:fz-juelich.de:alpaca:object:Python:quantities.quantity.Quantity:3788baf2097eae3d25fe7f2e493ccc0e7da8a104;urn:fz-juelich.de:alpaca:object:Python:quantities.quantity.Quantity:4a87f7cf6caec5df9257a6d0e8faf6eb8543d6dc;urn:fz-juelich.de:alpaca:object:Python:quantities.quantity.Quantity:dccae558433b27de0d010c4f66577eb4a04cde82;urn:fz-juelich.de:alpaca:object:Python:quantities.quantity.Quantity:f6a0aa437bab2a4ec177f3c4143cba049a6cfca5;urn:fz-juelich.de:alpaca:object:Python:quantities.quantity.Quantity:0c2e8f7f95dde0b2b29c3be58061e6646d4500d2;urn:fz-juelich.de:alpaca:object:Python:quantities.quantity.Quantity:0954624c363d31ee079e8cc5d250b73d26416d5c;urn:fz-juelich.de:alpaca:object:Python:quantities.quantity.Quantity:b3af6504062a52fb2c56f849d104d37764465e18;urn:fz-juelich.de:alpaca:object:Python:quantities.quantity.Quantity:e612921cdcfdc27453f2dead7c510cd89bd7d950;urn:fz-juelich.de:alpaca:object:Python:quantities.quantity.Quantity:0cd6d8a06e8a0f9a97566f02400df45973961a60;urn:fz-juelich.de:alpaca:object:Python:quantities.quantity.Quantity:9bc4fd95437791ffcb337e5dbc32a4d5f1d9b744;urn:fz-juelich.de:alpaca:object:Python:quantities.quantity.Quantity:1d7097d8f932ae7e3f5a46bed3d99198f2df4d16;urn:fz-juelich.de:alpaca:object:Python:quantities.quantity.Quantity:a572b88e0da759bedd15c9cc11ffe24b6a204e32;urn:fz-juelich.de:alpaca:object:Python:quantities.quantity.Quantity:cfd36be5ee0da35ab17b1beea43ad8c3f5c36808;urn:fz-juelich.de:alpaca:object:Python:quantities.quantity.Quantity:0a25abb02bc64d7b286566e68d65646816e275f3;urn:fz-juelich.de:alpaca:object:Python:quantities.quantity.Quantity:fed82d3015bc1700d8e8a688511604138b1d96a7;urn:fz-juelich.de:alpaca:object:Python:quantities.quantity.Quantity:52378f79fde86831ac5f884873bdfa13a6e0734c;urn:fz-juelich.de:alpaca:object:Python:quantities.quantity.Quantity:fdeff1cf4d9303ab7e024239aecf9d58d82571af;urn:fz-juelich.de:alpaca:object:Python:quantities.quantity.Quantity:3631324de5cd5dfae2a33fdc1c4d79c8d8cc765b;urn:fz-juelich.de:alpaca:object:Python:quantities.quantity.Quantity:e799a7b400fb738315e781ca7d2e813fc5ef31a1;urn:fz-juelich.de:alpaca:object:Python:quantities.quantity.Quantity:62e437cad8ca0b4213f2a20c5170c98818ccd654;urn:fz-juelich.de:alpaca:object:Python:quantities.quantity.Quantity:1132d41f504671a924b0495b2db3860822eba14c;urn:fz-juelich.de:alpaca:object:Python:quantities.quantity.Quantity:4a89503ede9aec7556e246e12f20f8c35365274d;urn:fz-juelich.de:alpaca:object:Python:quantities.quantity.Quantity:a0fd9d686e3175cbe5457ad330561219a82d497b;urn:fz-juelich.de:alpaca:object:Python:quantities.quantity.Quantity:625d4fd178c844dd99483258ee899e578be68491;urn:fz-juelich.de:alpaca:object:Python:quantities.quantity.Quantity:ed6e1f461e2b39d410332e3db10fc56aa4fcbc93;urn:fz-juelich.de:alpaca:object:Python:quantities.quantity.Quantity:3dc14437b33967ddc75ac01e385cdeaa3ae71d35;urn:fz-juelich.de:alpaca:object:Python:quantities.quantity.Quantity:94f06d062c4a5524f9bcf54c4a8c4e5242286405;urn:fz-juelich.de:alpaca:object:Python:quantities.quantity.Quantity:1afaf42670689b18b702bf9b74c752f7d714fbc2;urn:fz-juelich.de:alpaca:object:Python:quantities.quantity.Quantity:439141588070fc505f4f14f4ade1443454c85b1f;urn:fz-juelich.de:alpaca:object:Python:quantities.quantity.Quantity:ac8965da22793103f737310854cfd58fda1a2d79;urn:fz-juelich.de:alpaca:object:Python:quantities.quantity.Quantity:2626b0466130c746bbbd99587a06dc57f0e01d75;urn:fz-juelich.de:alpaca:object:Python:quantities.quantity.Quantity:d9b5c75558f7ac210bf5b921e4b83a144dd92775;urn:fz-juelich.de:alpaca:object:Python:quantities.quantity.Quantity:83bbc58c61c561b2ccad4e0f71f0b4e16722cc08;urn:fz-juelich.de:alpaca:object:Python:quantities.quantity.Quantity:ab08aa4370a29a233f02840519fa5e3b3413460b;urn:fz-juelich.de:alpaca:object:Python:quantities.quantity.Quantity:847e395b4768899e03ab310b511d0b5b33332888;urn:fz-juelich.de:alpaca:object:Python:quantities.quantity.Quantity:1112bfbfe396e2972bfef3f108303006bbcb617c;urn:fz-juelich.de:alpaca:object:Python:quantities.quantity.Quantity:1cb2c1f4d53f4cb8d53b0480d0f540d7fa4566ec;urn:fz-juelich.de:alpaca:object:Python:quantities.quantity.Quantity:3b0dbf343fdef591a64943f9150832cad67796d1;urn:fz-juelich.de:alpaca:object:Python:quantities.quantity.Quantity:3f8d5f37cd47c97fc40ac8b151e807a0dda2068c;urn:fz-juelich.de:alpaca:object:Python:quantities.quantity.Quantity:5f420e3c91c84652ec53f136f59cf030be331fae;urn:fz-juelich.de:alpaca:object:Python:quantities.quantity.Quantity:208a49ecb862c91b0023a19a22354df186e9a885;urn:fz-juelich.de:alpaca:object:Python:quantities.quantity.Quantity:abc6263bbbd3a5665687ef5e9d9b1833fa3bfdbf;urn:fz-juelich.de:alpaca:object:Python:quantities.quantity.Quantity:0e9750672f05cddba87732739f346dea756c7830;urn:fz-juelich.de:alpaca:object:Python:quantities.quantity.Quantity:42880ab1224bdb595df8783d0827d5cbd22d76ec;urn:fz-juelich.de:alpaca:object:Python:quantities.quantity.Quantity:fc79c410be44ecca79e8aa4e4429e371444d2c7f;urn:fz-juelich.de:alpaca:object:Python:quantities.quantity.Quantity:30dc0024b6f576ca004ed76e4758d6965c3e3d4f;urn:fz-juelich.de:alpaca:object:Python:quantities.quantity.Quantity:5f88c783baa78a6d04ee761811cbc1e3f7afe79e;urn:fz-juelich.de:alpaca:object:Python:quantities.quantity.Quantity:dbeb01b12b626e313d2b5ba69ed29bab39ebfd1b;urn:fz-juelich.de:alpaca:object:Python:quantities.quantity.Quantity:60b3cb9b25e19be25b88bc03a378aa2ca3db8220;urn:fz-juelich.de:alpaca:object:Python:quantities.quantity.Quantity:52521f24807b1635f88a4051c0d2c5ef9805dbd1;urn:fz-juelich.de:alpaca:object:Python:quantities.quantity.Quantity:0d4e92d6777246c76937bb3d20b44308bae38f30;urn:fz-juelich.de:alpaca:object:Python:quantities.quantity.Quantity:454188baae0fac5658335d1c5d519eb5b6d3664d;urn:fz-juelich.de:alpaca:object:Python:quantities.quantity.Quantity:666cf8e796eff0e15959d23e38d94e7be53a7ead;urn:fz-juelich.de:alpaca:object:Python:quantities.quantity.Quantity:fad4c446a4d551c705e249522e3e6d772751020e;urn:fz-juelich.de:alpaca:object:Python:quantities.quantity.Quantity:cf9e4457d43c6939aae147fed0dc3bd257bc028f;urn:fz-juelich.de:alpaca:object:Python:quantities.quantity.Quantity:df7655ce64a5e274b1bc2a18b687efd6331ed9af;urn:fz-juelich.de:alpaca:object:Python:quantities.quantity.Quantity:cdc4bf7efa032285ef2a588d38057e8eadbc442c;urn:fz-juelich.de:alpaca:object:Python:quantities.quantity.Quantity:ed4c78d7b27bf71a647333987382f79b79ce9964;urn:fz-juelich.de:alpaca:object:Python:quantities.quantity.Quantity:a09c1b913120ecad7b18167efde3d9a8c905c6d6;urn:fz-juelich.de:alpaca:object:Python:quantities.quantity.Quantity:58d7a8d8e27122f853c101bb708d583defba7336;urn:fz-juelich.de:alpaca:object:Python:quantities.quantity.Quantity:e7d0274a80120cb6c8ea9296a9ab1b1e7b3a0b16;urn:fz-juelich.de:alpaca:object:Python:quantities.quantity.Quantity:ab4fc06490bc039b0c2a7e4319ad43a8b24f44e4;urn:fz-juelich.de:alpaca:object:Python:quantities.quantity.Quantity:12d9923aa1ebe318fb6e932d5193cd784fe18fac;urn:fz-juelich.de:alpaca:object:Python:quantities.quantity.Quantity:6324bbd5df4bba68b19426ad751415bd4f854c16;urn:fz-juelich.de:alpaca:object:Python:quantities.quantity.Quantity:e42f6f9a6530b7b903b159314ca0b3165a1bc30a;urn:fz-juelich.de:alpaca:object:Python:quantities.quantity.Quantity:95bc5feeef043319c601333a97a4331828ae47a9;urn:fz-juelich.de:alpaca:object:Python:quantities.quantity.Quantity:da044c0427172cee9f5bc4c48d51d9dcb44334db;urn:fz-juelich.de:alpaca:object:Python:quantities.quantity.Quantity:dda3ccfa216a8cfeb7eeffcda7c5ce8865dfa128;urn:fz-juelich.de:alpaca:object:Python:quantities.quantity.Quantity:2e47c8087d7005f2f731212592db37363c802215;urn:fz-juelich.de:alpaca:object:Python:quantities.quantity.Quantity:a25e8649e3fed6f8cd6b706d4f0306e2002ee02e;urn:fz-juelich.de:alpaca:object:Python:quantities.quantity.Quantity:03e01f3666777d6b2123e33460cac95b83836af6;urn:fz-juelich.de:alpaca:object:Python:quantities.quantity.Quantity:6a1591271ffd149e73d5f62220d2f37033b4b511;urn:fz-juelich.de:alpaca:object:Python:quantities.quantity.Quantity:aefc328baa795c012ea36ae9ae804973c83c9335;urn:fz-juelich.de:alpaca:object:Python:quantities.quantity.Quantity:a94acd2c13b63fe1ad7253ad47283c74422943c6;urn:fz-juelich.de:alpaca:object:Python:quantities.quantity.Quantity:167cd8000859fa4c974273a32c13562054292713;urn:fz-juelich.de:alpaca:object:Python:quantities.quantity.Quantity:5b7b7ce8aecc140db673b5aa0fe4ce02a0ac39df;urn:fz-juelich.de:alpaca:object:Python:quantities.quantity.Quantity:a38612b30ec41dc190c0f41e4c025fc705ab21fe;urn:fz-juelich.de:alpaca:object:Python:quantities.quantity.Quantity:47c796a36745455dee52ec51bdc2dbddd270959c;urn:fz-juelich.de:alpaca:object:Python:quantities.quantity.Quantity:62acd79d35d0a9c24c12ec75cd37ac0adce5c044;urn:fz-juelich.de:alpaca:object:Python:quantities.quantity.Quantity:e2db71b68892ce053819ff3d05c78f329312d18c;urn:fz-juelich.de:alpaca:object:Python:quantities.quantity.Quantity:c5beb0cf56b8ba13f7c38e8658415b6c4fedf2e4;urn:fz-juelich.de:alpaca:object:Python:quantities.quantity.Quantity:1fabc4308baa8328c2abf040d098a8b73cc722e3;urn:fz-juelich.de:alpaca:object:Python:quantities.quantity.Quantity:d65cb094280d4699242bbcd68a1bf09ffd9c5433;urn:fz-juelich.de:alpaca:object:Python:quantities.quantity.Quantity:12fcbe0f59a57aed05a24909de243f3642e0c1a2;urn:fz-juelich.de:alpaca:object:Python:quantities.quantity.Quantity:563e1130f828844131bd7a9a8afd36a7a94c0551;urn:fz-juelich.de:alpaca:object:Python:quantities.quantity.Quantity:52a3eb2909ab042e5d09a92fc82d646c2feec1f2;urn:fz-juelich.de:alpaca:object:Python:quantities.quantity.Quantity:04e9461aca8760d4a3d787f13c5f7b546b362cad;urn:fz-juelich.de:alpaca:object:Python:quantities.quantity.Quantity:761e349832d99311375828ff5c04058372c58fb4;urn:fz-juelich.de:alpaca:object:Python:quantities.quantity.Quantity:a8b4caa572eaae053a4023434b85b5a334e69a8f;urn:fz-juelich.de:alpaca:object:Python:quantities.quantity.Quantity:780eb218f1e5904d5d561ec36ffd335becc65d8e;urn:fz-juelich.de:alpaca:object:Python:quantities.quantity.Quantity:4419cc32e6ec562e14e8de76e281d81af632b2a6;urn:fz-juelich.de:alpaca:object:Python:quantities.quantity.Quantity:85233ef0d3816a2578a89461b3452a7967dc6b10;urn:fz-juelich.de:alpaca:object:Python:quantities.quantity.Quantity:5e187931de5d05326c17da6de191723569e2bd9d;urn:fz-juelich.de:alpaca:object:Python:quantities.quantity.Quantity:29be194eb46dd233b9c623c8fc8de4d13592d633;urn:fz-juelich.de:alpaca:object:Python:quantities.quantity.Quantity:4c6e3e2c21b14116720f7bd20f5c376ca0ac56fd;urn:fz-juelich.de:alpaca:object:Python:quantities.quantity.Quantity:fb22fee56c2660e03503ac3fd67c7550651386a4;urn:fz-juelich.de:alpaca:object:Python:quantities.quantity.Quantity:890df121d364b9b53c11505d7064d4ed53ba7153;urn:fz-juelich.de:alpaca:object:Python:quantities.quantity.Quantity:1211e58b6c1f84ef946d135d0ae36142eaa6ee85;urn:fz-juelich.de:alpaca:object:Python:quantities.quantity.Quantity:f24b420bb57d736ab66f89c6b5ba768492495108;urn:fz-juelich.de:alpaca:object:Python:quantities.quantity.Quantity:4a2df16f2041dcb9aa1e4d0833f12b859ffba20f;urn:fz-juelich.de:alpaca:object:Python:quantities.quantity.Quantity:2e5830c4321503882ce056346642be486193028b;urn:fz-juelich.de:alpaca:object:Python:quantities.quantity.Quantity:f8e5d383dc6fd439318618b471472665df2984aa;urn:fz-juelich.de:alpaca:object:Python:quantities.quantity.Quantity:77d4afe8983b1d7e5079cb7ed33c724c385dcc51;urn:fz-juelich.de:alpaca:object:Python:quantities.quantity.Quantity:12632b61debd4511a2b0b51dbf3a0a22d5fab33c;urn:fz-juelich.de:alpaca:object:Python:quantities.quantity.Quantity:510e2eb443e0e587e0745ad8f113e981682e4683;urn:fz-juelich.de:alpaca:object:Python:quantities.quantity.Quantity:835f0929545e3ced0871cd4115a60bba86b70980;urn:fz-juelich.de:alpaca:object:Python:quantities.quantity.Quantity:eb215e019d0e53b6da2bf3666df1485da975740f;urn:fz-juelich.de:alpaca:object:Python:quantities.quantity.Quantity:643ac6857748dbd0f7642e9ffe5b0efc070607fa;urn:fz-juelich.de:alpaca:object:Python:quantities.quantity.Quantity:9ab150caa91fa2ec29a9110804c8bf7c210edb1f;urn:fz-juelich.de:alpaca:object:Python:quantities.quantity.Quantity:68d89bc5f13dd82a8eb1b945289c521c4986de66;urn:fz-juelich.de:alpaca:object:Python:quantities.quantity.Quantity:e98fdef509d780afd689b1c4382453cc2426f5eb;urn:fz-juelich.de:alpaca:object:Python:quantities.quantity.Quantity:dc3017f46e4f3a8b20d0705f9019a71ed5f259f4;urn:fz-juelich.de:alpaca:object:Python:quantities.quantity.Quantity:ae08e835aa2a02785f373fe073769023f9d49083;urn:fz-juelich.de:alpaca:object:Python:quantities.quantity.Quantity:93133c1f765c82483f7207f8c4e98fa764f2432c;urn:fz-juelich.de:alpaca:object:Python:quantities.quantity.Quantity:f66b237201f95358295b91fb6ef45f4babe7cbf3;urn:fz-juelich.de:alpaca:object:Python:quantities.quantity.Quantity:892de3f30587f686f06d5e12f1d436e59e4e57e0;urn:fz-juelich.de:alpaca:object:Python:quantities.quantity.Quantity:54b708a47474fe7868a395df25b679416ca4a43e;urn:fz-juelich.de:alpaca:object:Python:quantities.quantity.Quantity:784e2e97856dc2d1303ec302939648bea8bb617e;urn:fz-juelich.de:alpaca:object:Python:quantities.quantity.Quantity:ee8fd0f829db7831e25e26bb3006de4270400886;urn:fz-juelich.de:alpaca:object:Python:quantities.quantity.Quantity:2b4e3163230016aff0178a66daab781773d84706;urn:fz-juelich.de:alpaca:object:Python:quantities.quantity.Quantity:dde63e0de1d349d283037d03037e24b8a8af66a9;urn:fz-juelich.de:alpaca:object:Python:quantities.quantity.Quantity:e1b2816b0f6b3ae4808bf2521010f1949574b2dc;urn:fz-juelich.de:alpaca:object:Python:quantities.quantity.Quantity:1514b01ca39183b181fc03c911fee840ee8fc31f;urn:fz-juelich.de:alpaca:object:Python:quantities.quantity.Quantity:14ec688e7ec27a31126fd701504b5e1719a0c982;urn:fz-juelich.de:alpaca:object:Python:quantities.quantity.Quantity:070718956088e3c1ff93004c5d3a54dd95d6b196;urn:fz-juelich.de:alpaca:object:Python:quantities.quantity.Quantity:6eb5355781e12454b5f9ca75d4e3aff857274fba;urn:fz-juelich.de:alpaca:object:Python:quantities.quantity.Quantity:91414f882324b517afb833d11a5e36f2467531c2;urn:fz-juelich.de:alpaca:object:Python:quantities.quantity.Quantity:527a8897cd62f4f8c0fa50f24935bdb1bdb27e75;urn:fz-juelich.de:alpaca:object:Python:quantities.quantity.Quantity:c28dd1155147c118861c8d881cf2101896b7a4d4;urn:fz-juelich.de:alpaca:object:Python:quantities.quantity.Quantity:8ac585767c5a9db975f9475939425267b8c7c4d4;urn:fz-juelich.de:alpaca:object:Python:quantities.quantity.Quantity:bcec9eba5c9d058c8a14c0457b79921f8a09d667;urn:fz-juelich.de:alpaca:object:Python:quantities.quantity.Quantity:34f87f030ddda471de72cb62225ed8c4c5c00671;urn:fz-juelich.de:alpaca:object:Python:quantities.quantity.Quantity:bc8cb1ea65fda308863018f363865ef724b720e8;urn:fz-juelich.de:alpaca:object:Python:quantities.quantity.Quantity:4a69ee46c8280a2371813cf8205e7b1df90eda36;urn:fz-juelich.de:alpaca:object:Python:quantities.quantity.Quantity:86887a8f2161883ea31ea8415fa03b1d5efe134e;urn:fz-juelich.de:alpaca:object:Python:quantities.quantity.Quantity:a36b3f9e5ded1f9148b2cde12563c1246948ebd0;urn:fz-juelich.de:alpaca:object:Python:quantities.quantity.Quantity:b13bfd870f6ff71d47e22d0ee0c58d1b95e6edc5;urn:fz-juelich.de:alpaca:object:Python:quantities.quantity.Quantity:461c9960300c2ababf374bf09ae1aee11e64ef1e;urn:fz-juelich.de:alpaca:object:Python:quantities.quantity.Quantity:c27b32dbfebfb983e507cd23845708979fc76718;urn:fz-juelich.de:alpaca:object:Python:quantities.quantity.Quantity:982f038323d876970a4873260db6568f6163ef82;urn:fz-juelich.de:alpaca:object:Python:quantities.quantity.Quantity:909af60a8dc1450379c93e430c641041c7105f12;urn:fz-juelich.de:alpaca:object:Python:quantities.quantity.Quantity:e964a665a564e2ca4f66520be50d158f1f6ae6e4;urn:fz-juelich.de:alpaca:object:Python:quantities.quantity.Quantity:e82eff51ee7ebbac4e9285e29435a2c93ee03932;urn:fz-juelich.de:alpaca:object:Python:quantities.quantity.Quantity:791346c10deae9a94cface51b3df282a53d8c199;urn:fz-juelich.de:alpaca:object:Python:quantities.quantity.Quantity:995a0b5c62deb2b96d6169098ec0cfe87b57ddd8;urn:fz-juelich.de:alpaca:object:Python:quantities.quantity.Quantity:b333c5263676358afbae5e7552029921e70eabfc;urn:fz-juelich.de:alpaca:object:Python:quantities.quantity.Quantity:932a349683f870a170720e94a025a7e4f83d3609;urn:fz-juelich.de:alpaca:object:Python:quantities.quantity.Quantity:4f4ad676fa7b618436beb9144a334176c3214094;urn:fz-juelich.de:alpaca:object:Python:quantities.quantity.Quantity:352881a9fbeddafde3f440cabea230618b9942b3;urn:fz-juelich.de:alpaca:object:Python:quantities.quantity.Quantity:2de1ee27f6dbb32a7d8b2e10fb238f5e94b31be3;urn:fz-juelich.de:alpaca:object:Python:quantities.quantity.Quantity:e087b452f3d5a97ce8b89216addd21532f7808f7;urn:fz-juelich.de:alpaca:object:Python:quantities.quantity.Quantity:d66cc8a7705eb937e8ccab3909128cae54938b8b;urn:fz-juelich.de:alpaca:object:Python:quantities.quantity.Quantity:1055096b74f724044a88c7fc8026021d8ec4d22a;urn:fz-juelich.de:alpaca:object:Python:quantities.quantity.Quantity:1d56dd886e6f1de4e52c3fd289b92b649f497fe4;urn:fz-juelich.de:alpaca:object:Python:quantities.quantity.Quantity:f1085c1d8397ba74fc546472e350899587ef445c;urn:fz-juelich.de:alpaca:object:Python:quantities.quantity.Quantity:54240b580ff6c0b13d1f65a50a0a9fb01a4a3076;urn:fz-juelich.de:alpaca:object:Python:quantities.quantity.Quantity:9541d18aafc92523db4d300e23762d9a555e5662;urn:fz-juelich.de:alpaca:object:Python:quantities.quantity.Quantity:f37fccee2c72c064b83c2d93029dda1bfa70edec;urn:fz-juelich.de:alpaca:object:Python:quantities.quantity.Quantity:8808ca47117d722e28d2920d7066209d020845e0;urn:fz-juelich.de:alpaca:object:Python:quantities.quantity.Quantity:ecf36ff79aed511497b8eb3392558a64520b5fb4;urn:fz-juelich.de:alpaca:object:Python:quantities.quantity.Quantity:11ff14f72f77e397616ed459093ec264b1445056;urn:fz-juelich.de:alpaca:object:Python:quantities.quantity.Quantity:13dd5a2c5eff438caa62a98b89e5a622ad1719b9;urn:fz-juelich.de:alpaca:object:Python:quantities.quantity.Quantity:48a4805e7733b44e6140020897c3c56ba3408275;urn:fz-juelich.de:alpaca:object:Python:quantities.quantity.Quantity:830c100f540a10737e48a789f50fd88843ee7d3f;urn:fz-juelich.de:alpaca:object:Python:quantities.quantity.Quantity:3f1f37cf88084bf7c1b9997e28728562ddbe025d;urn:fz-juelich.de:alpaca:object:Python:quantities.quantity.Quantity:487ade691f850f9f6320bc8c616d448d0bf77105;urn:fz-juelich.de:alpaca:object:Python:quantities.quantity.Quantity:6e132e284cba9b539399ab0331e2b9ff8b6604f5;urn:fz-juelich.de:alpaca:object:Python:quantities.quantity.Quantity:ca79c8570c8b581d601664d2134614a211942ae9;urn:fz-juelich.de:alpaca:object:Python:quantities.quantity.Quantity:3024a950471513f682a49568c1d30aaea5a6f819;urn:fz-juelich.de:alpaca:object:Python:quantities.quantity.Quantity:133cb00552bc3da79df7e194861548dd722ac892;urn:fz-juelich.de:alpaca:object:Python:quantities.quantity.Quantity:5ac5dd974d6ebf897692d76efc4188f82ad45b16;urn:fz-juelich.de:alpaca:object:Python:quantities.quantity.Quantity:04b9c1961f51e310d1930cd60115fefc1c5ea498;urn:fz-juelich.de:alpaca:object:Python:quantities.quantity.Quantity:9b5c5ce4ee456f415266859f227109a2f4abc742;urn:fz-juelich.de:alpaca:object:Python:quantities.quantity.Quantity:bad5af65f734a717ac78d0b4d5c46ab515f563fd;urn:fz-juelich.de:alpaca:object:Python:quantities.quantity.Quantity:0be6c6a354eecb33a2df21f4d1b90efbfbafbefa;urn:fz-juelich.de:alpaca:object:Python:quantities.quantity.Quantity:7a3586ffa00ab87c3c2fc8678b8ecaf70cc3d408;urn:fz-juelich.de:alpaca:object:Python:quantities.quantity.Quantity:84ef27650856b5c08c73c61fd3be973204ce718d;urn:fz-juelich.de:alpaca:object:Python:quantities.quantity.Quantity:0326f829aa74edd960c51ec2d55e67888a64d527;urn:fz-juelich.de:alpaca:object:Python:quantities.quantity.Quantity:ea341c48719a860d50f9fe259199582556471839;urn:fz-juelich.de:alpaca:object:Python:quantities.quantity.Quantity:e3e1e5cf74e0b2f9e97888f952b9f06738cd8aff;urn:fz-juelich.de:alpaca:object:Python:quantities.quantity.Quantity:e740d8572866366ba8ab1accb5c434406bccd596;urn:fz-juelich.de:alpaca:object:Python:quantities.quantity.Quantity:57b60ed861673df0328d52cb9838ac6ddb8af279;urn:fz-juelich.de:alpaca:object:Python:quantities.quantity.Quantity:b9a197b1458ba79afcdd1a80f6bb115beb2f6daf;urn:fz-juelich.de:alpaca:object:Python:quantities.quantity.Quantity:94bacd0eb8cf00dd7edf368053e2d4f1581e71f3;urn:fz-juelich.de:alpaca:object:Python:quantities.quantity.Quantity:df3270a4d053b01a4504d48a6f6bdf5e0e3cd0c2;urn:fz-juelich.de:alpaca:object:Python:quantities.quantity.Quantity:12b560f8c0f3981f437e5b91b6cb2689a985f0d3;urn:fz-juelich.de:alpaca:object:Python:quantities.quantity.Quantity:5fda1196c3ade1e90dfe5efc6e78d9951ae8482e;urn:fz-juelich.de:alpaca:object:Python:quantities.quantity.Quantity:9e2ada12cf52bf37f49941688c03b9e0f17064fc;urn:fz-juelich.de:alpaca:object:Python:quantities.quantity.Quantity:fda214c6f75cfc4b2e6d56662220a28b1049962a;urn:fz-juelich.de:alpaca:object:Python:quantities.quantity.Quantity:2053610ffae36aac9be439f5bdd0265e62b8b1fe;urn:fz-juelich.de:alpaca:object:Python:quantities.quantity.Quantity:b2823f46554201588128abab3b7a87ebd47c2cc8;urn:fz-juelich.de:alpaca:object:Python:quantities.quantity.Quantity:6c5f1a266543f367b0dfffd5d60a14edd0295f45;urn:fz-juelich.de:alpaca:object:Python:quantities.quantity.Quantity:917683e544b69760ad50e2a44baf881933b4264d;urn:fz-juelich.de:alpaca:object:Python:quantities.quantity.Quantity:5a3dbe420b9050515ff606575f2819eb5f09e744;urn:fz-juelich.de:alpaca:object:Python:quantities.quantity.Quantity:cd5fb72027a1dfc2edbfee6df8ddbeba22936bbb;urn:fz-juelich.de:alpaca:object:Python:quantities.quantity.Quantity:838edeaf6027a7b251931426c5e6141bc083d380;urn:fz-juelich.de:alpaca:object:Python:quantities.quantity.Quantity:7dea06306a8e7fa8b553015479f421e67d00e7ae;urn:fz-juelich.de:alpaca:object:Python:quantities.quantity.Quantity:9b038d9ea8553a7e7c0491201135ec9639e0cbe4;urn:fz-juelich.de:alpaca:object:Python:quantities.quantity.Quantity:648e39cff7efaec16205abfae5fc55caff0f1ed5;urn:fz-juelich.de:alpaca:object:Python:quantities.quantity.Quantity:a615b77b750e5451a43e6f2e75701f480b5fe8a2;urn:fz-juelich.de:alpaca:object:Python:quantities.quantity.Quantity:eb7f0ab7e1e6556e235ff53a42db94fd85826bb0;urn:fz-juelich.de:alpaca:object:Python:quantities.quantity.Quantity:18185ffd85d16103cd8116e1e4c1513aa79f82bb;urn:fz-juelich.de:alpaca:object:Python:quantities.quantity.Quantity:82badb5127381db697dece0d8d05d1380e53a492;urn:fz-juelich.de:alpaca:object:Python:quantities.quantity.Quantity:f6fc0bc30f5ec2c3baf249e6c612ddb91fdd6ab6;urn:fz-juelich.de:alpaca:object:Python:quantities.quantity.Quantity:dfb363404a4232a4c992e72bf90f936d1d0e3c22;urn:fz-juelich.de:alpaca:object:Python:quantities.quantity.Quantity:e7fe9e48239965b13ee01950068e8f3a8b5426f9;urn:fz-juelich.de:alpaca:object:Python:quantities.quantity.Quantity:a584f39c8f60a64ff8403b1dfd37df01b257c487;urn:fz-juelich.de:alpaca:object:Python:quantities.quantity.Quantity:463373fba3dde4fba96e5852a945081c40139995;urn:fz-juelich.de:alpaca:object:Python:quantities.quantity.Quantity:2ad531c4329b47ea2f3b865c8aa423b41229b4e0;urn:fz-juelich.de:alpaca:object:Python:quantities.quantity.Quantity:627340bf49733a8008b78db9275e0662111ffe84;urn:fz-juelich.de:alpaca:object:Python:quantities.quantity.Quantity:a95fcc5a87436083d311c75a90083e080c62f77d;urn:fz-juelich.de:alpaca:object:Python:quantities.quantity.Quantity:3c62a4c28289c3fc0f7045db610010c1439d728e;urn:fz-juelich.de:alpaca:object:Python:quantities.quantity.Quantity:9323fc34a3e31b13d837661c61591a3668cabd75;urn:fz-juelich.de:alpaca:object:Python:quantities.quantity.Quantity:91fa25fa9315d88200abc1394fbabcb207261d83;urn:fz-juelich.de:alpaca:object:Python:quantities.quantity.Quantity:3ceeb785c23f75a9b2406dafcd092017a7828ef1;urn:fz-juelich.de:alpaca:object:Python:quantities.quantity.Quantity:e40139d348697b9928ce29194f2f8e129278267e;urn:fz-juelich.de:alpaca:object:Python:quantities.quantity.Quantity:ebef7286d07047deaafec27f0f86c9dd91060520;urn:fz-juelich.de:alpaca:object:Python:quantities.quantity.Quantity:7dc1ffb7943e9f30a66cbd43152681ecdf4e23f5;urn:fz-juelich.de:alpaca:object:Python:quantities.quantity.Quantity:45d6ff99c8fa1cf771f3f7ebf25acfe89fa3a6e0;urn:fz-juelich.de:alpaca:object:Python:quantities.quantity.Quantity:7008c2ce09d570344ca882820d1554d940c29683;urn:fz-juelich.de:alpaca:object:Python:quantities.quantity.Quantity:cbfd4ea75c6aa98204a5a3cc19ff0b04995c60d2" />
          <attvalue for="1" value="277" />
          <attvalue for="2" value="object" />
          <attvalue for="3" value="0326f829aa74edd960c51ec2d55e67888a64d527;03e01f3666777d6b2123e33460cac95b83836af6;04b9c1961f51e310d1930cd60115fefc1c5ea498;04e9461aca8760d4a3d787f13c5f7b546b362cad;070718956088e3c1ff93004c5d3a54dd95d6b196;0954624c363d31ee079e8cc5d250b73d26416d5c;09a0c7c49738789a58639d5341af1362f8287329;0a25abb02bc64d7b286566e68d65646816e275f3;0a6e09fbd73502a583472ca24b1af403d7a436b6;0be6c6a354eecb33a2df21f4d1b90efbfbafbefa;0c2e8f7f95dde0b2b29c3be58061e6646d4500d2;0cd6d8a06e8a0f9a97566f02400df45973961a60;0d4e92d6777246c76937bb3d20b44308bae38f30;0e9750672f05cddba87732739f346dea756c7830;1055096b74f724044a88c7fc8026021d8ec4d22a;1112bfbfe396e2972bfef3f108303006bbcb617c;1132d41f504671a924b0495b2db3860822eba14c;11ff14f72f77e397616ed459093ec264b1445056;1211e58b6c1f84ef946d135d0ae36142eaa6ee85;12632b61debd4511a2b0b51dbf3a0a22d5fab33c;12b560f8c0f3981f437e5b91b6cb2689a985f0d3;12d9923aa1ebe318fb6e932d5193cd784fe18fac;12fcbe0f59a57aed05a24909de243f3642e0c1a2;133cb00552bc3da79df7e194861548dd722ac892;13dd5a2c5eff438caa62a98b89e5a622ad1719b9;1475a76e6285c569bb3f9a928996a62ba1ce20ca;14ec688e7ec27a31126fd701504b5e1719a0c982;1514b01ca39183b181fc03c911fee840ee8fc31f;167cd8000859fa4c974273a32c13562054292713;16a5190a85132c96502c3f503bbf2b0f8d545441;18185ffd85d16103cd8116e1e4c1513aa79f82bb;1afaf42670689b18b702bf9b74c752f7d714fbc2;1c50091b5cd7a9eae9e0ddcfdd5bb4c5da4e439a;1cb2c1f4d53f4cb8d53b0480d0f540d7fa4566ec;1d56dd886e6f1de4e52c3fd289b92b649f497fe4;1d7097d8f932ae7e3f5a46bed3d99198f2df4d16;1d9ec673dea33256a55fa57d2a68bedd989c1574;1fabc4308baa8328c2abf040d098a8b73cc722e3;2053610ffae36aac9be439f5bdd0265e62b8b1fe;208a49ecb862c91b0023a19a22354df186e9a885;20c568ef53523eab9d53272f25798cd6de5e11fe;2626b0466130c746bbbd99587a06dc57f0e01d75;2749820eacaff2311309bc73bc7049f22ed61228;27a2f2a3555d7c9829c93393236757f374f2c4e2;29be194eb46dd233b9c623c8fc8de4d13592d633;2ad531c4329b47ea2f3b865c8aa423b41229b4e0;2b4e3163230016aff0178a66daab781773d84706;2de1ee27f6dbb32a7d8b2e10fb238f5e94b31be3;2e47c8087d7005f2f731212592db37363c802215;2e5830c4321503882ce056346642be486193028b;3024a950471513f682a49568c1d30aaea5a6f819;30dc0024b6f576ca004ed76e4758d6965c3e3d4f;32f982dc6b7fb84536309e5562fa0ab8eade6e8a;34f87f030ddda471de72cb62225ed8c4c5c00671;352881a9fbeddafde3f440cabea230618b9942b3;3631324de5cd5dfae2a33fdc1c4d79c8d8cc765b;36dcba56ba765e71560e2087c2d73d4c49222d30;371202c123cf4302fc244e76eb65f1e1dbc4014a;3788baf2097eae3d25fe7f2e493ccc0e7da8a104;3b0dbf343fdef591a64943f9150832cad67796d1;3c62a4c28289c3fc0f7045db610010c1439d728e;3ceeb785c23f75a9b2406dafcd092017a7828ef1;3db1274ad2fabfcba25ee8ee1713653fbcfaeb74;3dc14437b33967ddc75ac01e385cdeaa3ae71d35;3f1f37cf88084bf7c1b9997e28728562ddbe025d;3f8d5f37cd47c97fc40ac8b151e807a0dda2068c;4226ed627aebcc1e8318901c039e5e9c832cac82;42880ab1224bdb595df8783d0827d5cbd22d76ec;42cccb88ebc400f05595d3f87ddb3ef05eb11031;439141588070fc505f4f14f4ade1443454c85b1f;4419cc32e6ec562e14e8de76e281d81af632b2a6;44c2cca3026a85291041df5b3ed3808870847394;454188baae0fac5658335d1c5d519eb5b6d3664d;45d6ff99c8fa1cf771f3f7ebf25acfe89fa3a6e0;461c9960300c2ababf374bf09ae1aee11e64ef1e;463373fba3dde4fba96e5852a945081c40139995;47c796a36745455dee52ec51bdc2dbddd270959c;4854e3285ecbb8d0323ed9d5a6908c7067601ae4;487ade691f850f9f6320bc8c616d448d0bf77105;48a4805e7733b44e6140020897c3c56ba3408275;49b4576b11b1b83608decf836e0bc57df43bc140;4a2df16f2041dcb9aa1e4d0833f12b859ffba20f;4a69ee46c8280a2371813cf8205e7b1df90eda36;4a87f7cf6caec5df9257a6d0e8faf6eb8543d6dc;4a89503ede9aec7556e246e12f20f8c35365274d;4b3d2a5c4a2f1e7d6fdb1c4f574447c45f593911;4b5647cb959b3e2b496cd2744016a48616073c7f;4c6e3e2c21b14116720f7bd20f5c376ca0ac56fd;4d17f51ca6cffbeec90a9358735c423e5d83b6e0;4f4ad676fa7b618436beb9144a334176c3214094;510e2eb443e0e587e0745ad8f113e981682e4683;52378f79fde86831ac5f884873bdfa13a6e0734c;52521f24807b1635f88a4051c0d2c5ef9805dbd1;527a8897cd62f4f8c0fa50f24935bdb1bdb27e75;52a3eb2909ab042e5d09a92fc82d646c2feec1f2;54240b580ff6c0b13d1f65a50a0a9fb01a4a3076;54b708a47474fe7868a395df25b679416ca4a43e;563e1130f828844131bd7a9a8afd36a7a94c0551;57b60ed861673df0328d52cb9838ac6ddb8af279;58d7a8d8e27122f853c101bb708d583defba7336;5a3dbe420b9050515ff606575f2819eb5f09e744;5ac5dd974d6ebf897692d76efc4188f82ad45b16;5b7b7ce8aecc140db673b5aa0fe4ce02a0ac39df;5e187931de5d05326c17da6de191723569e2bd9d;5f420e3c91c84652ec53f136f59cf030be331fae;5f88c783baa78a6d04ee761811cbc1e3f7afe79e;5fda1196c3ade1e90dfe5efc6e78d9951ae8482e;60b3cb9b25e19be25b88bc03a378aa2ca3db8220;61aaca3d9b81710d3f8caf6655820a1f2b88383f;61bd3881a23e5222c284bbaa63d3bbc7061a2a43;625d4fd178c844dd99483258ee899e578be68491;627340bf49733a8008b78db9275e0662111ffe84;62acd79d35d0a9c24c12ec75cd37ac0adce5c044;62e437cad8ca0b4213f2a20c5170c98818ccd654;6324bbd5df4bba68b19426ad751415bd4f854c16;640fdb4bc3b8ebfd48bf71105eaa37c097051425;643ac6857748dbd0f7642e9ffe5b0efc070607fa;648e39cff7efaec16205abfae5fc55caff0f1ed5;65ba64745195bdfdd25df4d03861934c9c514521;666cf8e796eff0e15959d23e38d94e7be53a7ead;688180f2e97c5e725c6b766ccb582cb8741c7d38;68d89bc5f13dd82a8eb1b945289c521c4986de66;68e91d0e2436993657d143f55652deda3c62a46e;6a1591271ffd149e73d5f62220d2f37033b4b511;6bc43face09fb56b37749755f90e416b5558de41;6c5f1a266543f367b0dfffd5d60a14edd0295f45;6e132e284cba9b539399ab0331e2b9ff8b6604f5;6eb5355781e12454b5f9ca75d4e3aff857274fba;7008c2ce09d570344ca882820d1554d940c29683;716d421becc83bf63024b01ef7dfcf842ad540b3;7497121c7b8073e2f855f1a493974abdc6924c29;761e349832d99311375828ff5c04058372c58fb4;77d4afe8983b1d7e5079cb7ed33c724c385dcc51;780eb218f1e5904d5d561ec36ffd335becc65d8e;784e2e97856dc2d1303ec302939648bea8bb617e;791346c10deae9a94cface51b3df282a53d8c199;7a3586ffa00ab87c3c2fc8678b8ecaf70cc3d408;7b242e1e471af454b65685434b79f39eea43e696;7dc1ffb7943e9f30a66cbd43152681ecdf4e23f5;7dea06306a8e7fa8b553015479f421e67d00e7ae;7e99eb072006947f0eabe4231c7f9102ae55454a;82badb5127381db697dece0d8d05d1380e53a492;830c100f540a10737e48a789f50fd88843ee7d3f;835f0929545e3ced0871cd4115a60bba86b70980;838edeaf6027a7b251931426c5e6141bc083d380;83bbc58c61c561b2ccad4e0f71f0b4e16722cc08;847e395b4768899e03ab310b511d0b5b33332888;84c2d212cfae7e2b7d4eba87abc08929556b4545;84ef27650856b5c08c73c61fd3be973204ce718d;85233ef0d3816a2578a89461b3452a7967dc6b10;861a7458bcfdf1f8769f9cf45e581cc78b4ed559;86887a8f2161883ea31ea8415fa03b1d5efe134e;8808ca47117d722e28d2920d7066209d020845e0;890df121d364b9b53c11505d7064d4ed53ba7153;892de3f30587f686f06d5e12f1d436e59e4e57e0;8a05bd53cd5eb023c7d7a91c10bf4c584f59620a;8ac585767c5a9db975f9475939425267b8c7c4d4;9046495970e667bb8db849228a56f6653b4b2ec9;909af60a8dc1450379c93e430c641041c7105f12;91414f882324b517afb833d11a5e36f2467531c2;917683e544b69760ad50e2a44baf881933b4264d;91fa25fa9315d88200abc1394fbabcb207261d83;93133c1f765c82483f7207f8c4e98fa764f2432c;9323fc34a3e31b13d837661c61591a3668cabd75;932a349683f870a170720e94a025a7e4f83d3609;94bacd0eb8cf00dd7edf368053e2d4f1581e71f3;94f06d062c4a5524f9bcf54c4a8c4e5242286405;9541d18aafc92523db4d300e23762d9a555e5662;95bc5feeef043319c601333a97a4331828ae47a9;962e7d7ab7138bdc312be3af75d33ce70eef54dc;982f038323d876970a4873260db6568f6163ef82;995a0b5c62deb2b96d6169098ec0cfe87b57ddd8;9ab150caa91fa2ec29a9110804c8bf7c210edb1f;9b038d9ea8553a7e7c0491201135ec9639e0cbe4;9b5c5ce4ee456f415266859f227109a2f4abc742;9bc4fd95437791ffcb337e5dbc32a4d5f1d9b744;9e2ada12cf52bf37f49941688c03b9e0f17064fc;a09c1b913120ecad7b18167efde3d9a8c905c6d6;a0fd9d686e3175cbe5457ad330561219a82d497b;a25e8649e3fed6f8cd6b706d4f0306e2002ee02e;a36b3f9e5ded1f9148b2cde12563c1246948ebd0;a38612b30ec41dc190c0f41e4c025fc705ab21fe;a572b88e0da759bedd15c9cc11ffe24b6a204e32;a584f39c8f60a64ff8403b1dfd37df01b257c487;a5f89509f741e54ab614931088767cb0bd89bb02;a615b77b750e5451a43e6f2e75701f480b5fe8a2;a8b4caa572eaae053a4023434b85b5a334e69a8f;a94acd2c13b63fe1ad7253ad47283c74422943c6;a94e9db1bbb2803c55625a2cad6b492229e34959;a95fcc5a87436083d311c75a90083e080c62f77d;ab08aa4370a29a233f02840519fa5e3b3413460b;ab4fc06490bc039b0c2a7e4319ad43a8b24f44e4;abc6263bbbd3a5665687ef5e9d9b1833fa3bfdbf;abdeda0827cc75aab763c6f62f879c54713d7ae0;ac8965da22793103f737310854cfd58fda1a2d79;ae08e835aa2a02785f373fe073769023f9d49083;aefc328baa795c012ea36ae9ae804973c83c9335;b13bfd870f6ff71d47e22d0ee0c58d1b95e6edc5;b2823f46554201588128abab3b7a87ebd47c2cc8;b333c5263676358afbae5e7552029921e70eabfc;b3af6504062a52fb2c56f849d104d37764465e18;b438cbf5335046f4531b99766d8f230a380c7598;b4e4a787ea3f59e2d510303e400b3218acb60689;b9a197b1458ba79afcdd1a80f6bb115beb2f6daf;bad5af65f734a717ac78d0b4d5c46ab515f563fd;bc8cb1ea65fda308863018f363865ef724b720e8;bcec9eba5c9d058c8a14c0457b79921f8a09d667;c27b32dbfebfb983e507cd23845708979fc76718;c28dd1155147c118861c8d881cf2101896b7a4d4;c5beb0cf56b8ba13f7c38e8658415b6c4fedf2e4;ca79c8570c8b581d601664d2134614a211942ae9;cbfd4ea75c6aa98204a5a3cc19ff0b04995c60d2;cd060d357ef125a7fac26b1d92765e3c5bfdf077;cd5fb72027a1dfc2edbfee6df8ddbeba22936bbb;cdc4bf7efa032285ef2a588d38057e8eadbc442c;cf9e4457d43c6939aae147fed0dc3bd257bc028f;cfd36be5ee0da35ab17b1beea43ad8c3f5c36808;d2c5ceb5006a25b3517d26c1ef968001cc804ba6;d60ee6a5df9ef3779ca2392c9574792ced471c91;d65cb094280d4699242bbcd68a1bf09ffd9c5433;d66cc8a7705eb937e8ccab3909128cae54938b8b;d9b5c75558f7ac210bf5b921e4b83a144dd92775;da044c0427172cee9f5bc4c48d51d9dcb44334db;dbeb01b12b626e313d2b5ba69ed29bab39ebfd1b;dc3017f46e4f3a8b20d0705f9019a71ed5f259f4;dc9e0dd7fe7714b2eb323dc378d0e9732a3519d3;dccae558433b27de0d010c4f66577eb4a04cde82;dda3ccfa216a8cfeb7eeffcda7c5ce8865dfa128;dde63e0de1d349d283037d03037e24b8a8af66a9;df3270a4d053b01a4504d48a6f6bdf5e0e3cd0c2;df4c87c3b789405c1679aebc00f419a663d7179e;df7655ce64a5e274b1bc2a18b687efd6331ed9af;dfb363404a4232a4c992e72bf90f936d1d0e3c22;e087b452f3d5a97ce8b89216addd21532f7808f7;e1b2816b0f6b3ae4808bf2521010f1949574b2dc;e205246c531ef3382a678c6717004ae122bb31c6;e278c3dbe529e2a1f5fc06c8abd532aed05a11c3;e2db71b68892ce053819ff3d05c78f329312d18c;e3e1e5cf74e0b2f9e97888f952b9f06738cd8aff;e40139d348697b9928ce29194f2f8e129278267e;e42f6f9a6530b7b903b159314ca0b3165a1bc30a;e612921cdcfdc27453f2dead7c510cd89bd7d950;e740d8572866366ba8ab1accb5c434406bccd596;e799a7b400fb738315e781ca7d2e813fc5ef31a1;e7d0274a80120cb6c8ea9296a9ab1b1e7b3a0b16;e7fe9e48239965b13ee01950068e8f3a8b5426f9;e82eff51ee7ebbac4e9285e29435a2c93ee03932;e964a665a564e2ca4f66520be50d158f1f6ae6e4;e98fdef509d780afd689b1c4382453cc2426f5eb;ea341c48719a860d50f9fe259199582556471839;eb215e019d0e53b6da2bf3666df1485da975740f;eb22ddc7dcca1c606bf5950dc508fc301335d23e;eb7f0ab7e1e6556e235ff53a42db94fd85826bb0;ebef7286d07047deaafec27f0f86c9dd91060520;ecf36ff79aed511497b8eb3392558a64520b5fb4;ed4c78d7b27bf71a647333987382f79b79ce9964;ed6e1f461e2b39d410332e3db10fc56aa4fcbc93;ee8fd0f829db7831e25e26bb3006de4270400886;ef547a1722e6248b433f103104265da2d70c8c0f;f1085c1d8397ba74fc546472e350899587ef445c;f11501358f5d14596a1a7d03f8e90ccabdb81169;f13a2d617c69fddf2d2de80f25fd2c1b724662d3;f1d7b85b5b2f7c2dea01113a1194fad3a69262a1;f24b420bb57d736ab66f89c6b5ba768492495108;f37fccee2c72c064b83c2d93029dda1bfa70edec;f66b237201f95358295b91fb6ef45f4babe7cbf3;f6a0aa437bab2a4ec177f3c4143cba049a6cfca5;f6d85df4aceb9e2758789bf9f66c7609fb06d894;f6fc0bc30f5ec2c3baf249e6c612ddb91fdd6ab6;f8e5d383dc6fd439318618b471472665df2984aa;fad4c446a4d551c705e249522e3e6d772751020e;fb22fee56c2660e03503ac3fd67c7550651386a4;fc79c410be44ecca79e8aa4e4429e371444d2c7f;fda214c6f75cfc4b2e6d56662220a28b1049962a;fdeff1cf4d9303ab7e024239aecf9d58d82571af;fed82d3015bc1700d8e8a688511604138b1d96a7;ff2ff2c5512e9cebff1dd9cb72d91e4157bc202f" />
          <attvalue for="4" value="quantities.quantity.Quantity" />
          <attvalue for="16" value="float64" />
          <attvalue for="18" value="1.0 uV**2/Hz" />
          <attvalue for="15" value="(94, 126);(96, 126)" />
          <attvalue for="9" value="&lt;[10.0,10.0];[100.0,100.0];[103.0,103.0];[104.0,104.0];[104.0,104.0];[105.0,105.0];[108.0,108.0];[109.0,109.0];[109.0,109.0];[110.0,110.0];[113.0,113.0];[114.0,114.0];[114.0,114.0];[115.0,115.0];[118.0,118.0];[119.0,119.0];[119.0,119.0];[120.0,120.0];[123.0,123.0];[124.0,124.0];[124.0,124.0];[125.0,125.0];[128.0,128.0];[129.0,129.0];[129.0,129.0];[13.0,13.0];[130.0,130.0];[133.0,133.0];[134.0,134.0];[134.0,134.0];[135.0,135.0];[138.0,138.0];[139.0,139.0];[139.0,139.0];[14.0,14.0];[14.0,14.0];[140.0,140.0];[143.0,143.0];[144.0,144.0];[144.0,144.0];[145.0,145.0];[148.0,148.0];[149.0,149.0];[149.0,149.0];[15.0,15.0];[150.0,150.0];[153.0,153.0];[154.0,154.0];[154.0,154.0];[155.0,155.0];[158.0,158.0];[159.0,159.0];[159.0,159.0];[160.0,160.0];[164.0,164.0];[165.0,165.0];[167.0,167.0];[168.0,168.0];[169.0,169.0];[170.0,170.0];[172.0,172.0];[173.0,173.0];[174.0,174.0];[175.0,175.0];[177.0,177.0];[178.0,178.0];[179.0,179.0];[18.0,18.0];[180.0,180.0];[182.0,182.0];[183.0,183.0];[187.0,187.0];[188.0,188.0];[188.0,188.0];[189.0,189.0];[19.0,19.0];[19.0,19.0];[192.0,192.0];[193.0,193.0];[193.0,193.0];[194.0,194.0];[197.0,197.0];[198.0,198.0];[198.0,198.0];[199.0,199.0];[20.0,20.0];[202.0,202.0];[203.0,203.0];[203.0,203.0];[204.0,204.0];[207.0,207.0];[208.0,208.0];[208.0,208.0];[209.0,209.0];[212.0,212.0];[213.0,213.0];[213.0,213.0];[214.0,214.0];[217.0,217.0];[218.0,218.0];[218.0,218.0];[219.0,219.0];[222.0,222.0];[223.0,223.0];[223.0,223.0];[224.0,224.0];[227.0,227.0];[228.0,228.0];[228.0,228.0];[229.0,229.0];[23.0,23.0];[232.0,232.0];[233.0,233.0];[233.0,233.0];[234.0,234.0];[237.0,237.0];[238.0,238.0];[238.0,238.0];[239.0,239.0];[24.0,24.0];[24.0,24.0];[242.0,242.0];[243.0,243.0];[243.0,243.0];[244.0,244.0];[247.0,247.0];[248.0,248.0];[248.0,248.0];[249.0,249.0];[25.0,25.0];[252.0,252.0];[253.0,253.0];[253.0,253.0];[254.0,254.0];[257.0,257.0];[258.0,258.0];[258.0,258.0];[259.0,259.0];[262.0,262.0];[263.0,263.0];[263.0,263.0];[264.0,264.0];[267.0,267.0];[268.0,268.0];[268.0,268.0];[269.0,269.0];[272.0,272.0];[273.0,273.0];[273.0,273.0];[274.0,274.0];[277.0,277.0];[278.0,278.0];[278.0,278.0];[279.0,279.0];[28.0,28.0];[282.0,282.0];[283.0,283.0];[283.0,283.0];[284.0,284.0];[287.0,287.0];[288.0,288.0];[288.0,288.0];[289.0,289.0];[29.0,29.0];[29.0,29.0];[292.0,292.0];[293.0,293.0];[293.0,293.0];[294.0,294.0];[297.0,297.0];[298.0,298.0];[298.0,298.0];[299.0,299.0];[30.0,30.0];[302.0,302.0];[303.0,303.0];[303.0,303.0];[304.0,304.0];[307.0,307.0];[308.0,308.0];[308.0,308.0];[309.0,309.0];[312.0,312.0];[313.0,313.0];[313.0,313.0];[314.0,314.0];[317.0,317.0];[318.0,318.0];[318.0,318.0];[319.0,319.0];[322.0,322.0];[323.0,323.0];[323.0,323.0];[324.0,324.0];[327.0,327.0];[328.0,328.0];[328.0,328.0];[329.0,329.0];[33.0,33.0];[333.0,333.0];[334.0,334.0];[336.0,336.0];[337.0,337.0];[338.0,338.0];[339.0,339.0];[34.0,34.0];[34.0,34.0];[341.0,341.0];[342.0,342.0];[343.0,343.0];[344.0,344.0];[346.0,346.0];[347.0,347.0];[348.0,348.0];[349.0,349.0];[35.0,35.0];[351.0,351.0];[352.0,352.0];[353.0,353.0];[354.0,354.0];[356.0,356.0];[357.0,357.0];[358.0,358.0];[359.0,359.0];[361.0,361.0];[362.0,362.0];[363.0,363.0];[364.0,364.0];[366.0,366.0];[367.0,367.0];[371.0,371.0];[372.0,372.0];[372.0,372.0];[373.0,373.0];[376.0,376.0];[377.0,377.0];[377.0,377.0];[378.0,378.0];[38.0,38.0];[381.0,381.0];[382.0,382.0];[382.0,382.0];[383.0,383.0];[386.0,386.0];[387.0,387.0];[387.0,387.0];[388.0,388.0];[39.0,39.0];[39.0,39.0];[391.0,391.0];[392.0,392.0];[392.0,392.0];[393.0,393.0];[396.0,396.0];[397.0,397.0];[397.0,397.0];[398.0,398.0];[40.0,40.0];[401.0,401.0];[402.0,402.0];[402.0,402.0];[403.0,403.0];[406.0,406.0];[407.0,407.0];[407.0,407.0];[408.0,408.0];[411.0,411.0];[412.0,412.0];[412.0,412.0];[413.0,413.0];[416.0,416.0];[417.0,417.0];[417.0,417.0];[418.0,418.0];[421.0,421.0];[422.0,422.0];[422.0,422.0];[423.0,423.0];[426.0,426.0];[427.0,427.0];[427.0,427.0];[428.0,428.0];[43.0,43.0];[431.0,431.0];[432.0,432.0];[432.0,432.0];[433.0,433.0];[436.0,436.0];[437.0,437.0];[437.0,437.0];[438.0,438.0];[44.0,44.0];[44.0,44.0];[441.0,441.0];[442.0,442.0];[442.0,442.0];[443.0,443.0];[446.0,446.0];[447.0,447.0];[447.0,447.0];[448.0,448.0];[45.0,45.0];[451.0,451.0];[452.0,452.0];[452.0,452.0];[453.0,453.0];[456.0,456.0];[457.0,457.0];[457.0,457.0];[458.0,458.0];[461.0,461.0];[462.0,462.0];[462.0,462.0];[463.0,463.0];[466.0,466.0];[467.0,467.0];[467.0,467.0];[468.0,468.0];[471.0,471.0];[472.0,472.0];[472.0,472.0];[473.0,473.0];[476.0,476.0];[477.0,477.0];[477.0,477.0];[478.0,478.0];[48.0,48.0];[481.0,481.0];[482.0,482.0];[482.0,482.0];[483.0,483.0];[486.0,486.0];[487.0,487.0];[487.0,487.0];[488.0,488.0];[49.0,49.0];[49.0,49.0];[491.0,491.0];[492.0,492.0];[492.0,492.0];[493.0,493.0];[496.0,496.0];[497.0,497.0];[497.0,497.0];[498.0,498.0];[50.0,50.0];[501.0,501.0];[502.0,502.0];[502.0,502.0];[503.0,503.0];[506.0,506.0];[507.0,507.0];[507.0,507.0];[508.0,508.0];[511.0,511.0];[512.0,512.0];[512.0,512.0];[513.0,513.0];[516.0,516.0];[517.0,517.0];[517.0,517.0];[518.0,518.0];[521.0,521.0];[522.0,522.0];[522.0,522.0];[523.0,523.0];[526.0,526.0];[527.0,527.0];[527.0,527.0];[528.0,528.0];[53.0,53.0];[531.0,531.0];[532.0,532.0];[532.0,532.0];[533.0,533.0];[536.0,536.0];[537.0,537.0];[537.0,537.0];[538.0,538.0];[54.0,54.0];[54.0,54.0];[542.0,542.0];[543.0,543.0];[545.0,545.0];[546.0,546.0];[55.0,55.0];[550.0,550.0];[551.0,551.0];[551.0,551.0];[552.0,552.0];[555.0,555.0];[556.0,556.0];[556.0,556.0];[557.0,557.0];[560.0,560.0];[561.0,561.0];[561.0,561.0];[562.0,562.0];[565.0,565.0];[566.0,566.0];[566.0,566.0];[567.0,567.0];[570.0,570.0];[571.0,571.0];[571.0,571.0];[572.0,572.0];[575.0,575.0];[576.0,576.0];[576.0,576.0];[577.0,577.0];[58.0,58.0];[580.0,580.0];[581.0,581.0];[581.0,581.0];[582.0,582.0];[585.0,585.0];[586.0,586.0];[586.0,586.0];[587.0,587.0];[59.0,59.0];[59.0,59.0];[590.0,590.0];[591.0,591.0];[591.0,591.0];[592.0,592.0];[595.0,595.0];[596.0,596.0];[596.0,596.0];[597.0,597.0];[60.0,60.0];[600.0,600.0];[601.0,601.0];[601.0,601.0];[602.0,602.0];[605.0,605.0];[606.0,606.0];[606.0,606.0];[607.0,607.0];[610.0,610.0];[611.0,611.0];[611.0,611.0];[612.0,612.0];[615.0,615.0];[616.0,616.0];[616.0,616.0];[617.0,617.0];[620.0,620.0];[621.0,621.0];[621.0,621.0];[622.0,622.0];[625.0,625.0];[626.0,626.0];[626.0,626.0];[627.0,627.0];[63.0,63.0];[630.0,630.0];[631.0,631.0];[631.0,631.0];[632.0,632.0];[635.0,635.0];[636.0,636.0];[636.0,636.0];[637.0,637.0];[64.0,64.0];[64.0,64.0];[640.0,640.0];[641.0,641.0];[641.0,641.0];[642.0,642.0];[645.0,645.0];[646.0,646.0];[646.0,646.0];[647.0,647.0];[65.0,65.0];[650.0,650.0];[651.0,651.0];[651.0,651.0];[652.0,652.0];[655.0,655.0];[656.0,656.0];[656.0,656.0];[657.0,657.0];[660.0,660.0];[661.0,661.0];[661.0,661.0];[662.0,662.0];[665.0,665.0];[666.0,666.0];[666.0,666.0];[667.0,667.0];[670.0,670.0];[671.0,671.0];[671.0,671.0];[672.0,672.0];[675.0,675.0];[676.0,676.0];[676.0,676.0];[677.0,677.0];[68.0,68.0];[680.0,680.0];[681.0,681.0];[681.0,681.0];[682.0,682.0];[685.0,685.0];[686.0,686.0];[686.0,686.0];[687.0,687.0];[69.0,69.0];[69.0,69.0];[690.0,690.0];[691.0,691.0];[691.0,691.0];[692.0,692.0];[696.0,696.0];[697.0,697.0];[70.0,70.0];[701.0,701.0];[702.0,702.0];[706.0,706.0];[707.0,707.0];[711.0,711.0];[712.0,712.0];[716.0,716.0];[717.0,717.0];[721.0,721.0];[722.0,722.0];[726.0,726.0];[727.0,727.0];[73.0,73.0];[74.0,74.0];[74.0,74.0];[75.0,75.0];[78.0,78.0];[79.0,79.0];[79.0,79.0];[8.0,8.0];[80.0,80.0];[83.0,83.0];[84.0,84.0];[84.0,84.0];[85.0,85.0];[88.0,88.0];[89.0,89.0];[89.0,89.0];[9.0,9.0];[9.0,9.0];[90.0,90.0];[93.0,93.0];[94.0,94.0];[94.0,94.0];[95.0,95.0];[98.0,98.0];[99.0,99.0];[99.0,99.0]&gt;" />
        </attvalues>
      </node>
      <node id="Step 7" label="Figure">
        <attvalues>
          <attvalue for="0" value="urn:fz-juelich.de:alpaca:object:Python:matplotlib.figure.Figure:8766156298316" />
          <attvalue for="1" value="1" />
          <attvalue for="2" value="object" />
          <attvalue for="3" value="8766156298316" />
          <attvalue for="4" value="matplotlib.figure.Figure" />
          <attvalue for="9" value="&lt;[1.0,1.0];[755.0,755.0];[755.0,755.0]&gt;" />
        </attvalues>
      </node>
      <node id="Step 8" label="AxesSubplot">
        <attvalues>
          <attvalue for="0" value="urn:fz-juelich.de:alpaca:object:Python:matplotlib.axes._subplots.AxesSubplot:8766156298319;urn:fz-juelich.de:alpaca:object:Python:matplotlib.axes._subplots.AxesSubplot:8766156298367" />
          <attvalue for="1" value="2" />
          <attvalue for="2" value="object" />
          <attvalue for="3" value="8766156298319;8766156298367" />
          <attvalue for="4" value="matplotlib.axes._subplots.AxesSubplot" />
          <attvalue for="9" value="&lt;[731.0,731.0];[731.0,731.0];[734.0,734.0];[734.0,734.0];[737.0,737.0];[737.0,737.0];[740.0,740.0];[740.0,740.0];[741.0,741.0];[744.0,744.0];[744.0,744.0];[747.0,747.0];[747.0,747.0];[750.0,750.0];[750.0,750.0];[753.0,753.0];[753.0,753.0];[754.0,754.0]&gt;" />
        </attvalues>
      </node>
      <node id="Step 9" label="Quantity">
        <attvalues>
          <attvalue for="0" value="urn:fz-juelich.de:alpaca:object:Python:quantities.quantity.Quantity:f7d70398fa59a19b4d183ec481223542ff85d38d" />
          <attvalue for="1" value="1" />
          <attvalue for="2" value="object" />
          <attvalue for="3" value="f7d70398fa59a19b4d183ec481223542ff85d38d" />
          <attvalue for="4" value="quantities.quantity.Quantity" />
          <attvalue for="16" value="float64" />
          <attvalue for="15" value="(126,)" />
          <attvalue for="18" value="1.0 Hz" />
          <attvalue for="9" value="&lt;[103.0,103.0];[104.0,104.0];[108.0,108.0];[109.0,109.0];[113.0,113.0];[114.0,114.0];[118.0,118.0];[119.0,119.0];[123.0,123.0];[124.0,124.0];[128.0,128.0];[129.0,129.0];[13.0,13.0];[133.0,133.0];[134.0,134.0];[138.0,138.0];[139.0,139.0];[14.0,14.0];[143.0,143.0];[144.0,144.0];[148.0,148.0];[149.0,149.0];[153.0,153.0];[154.0,154.0];[158.0,158.0];[159.0,159.0];[164.0,164.0];[167.0,167.0];[169.0,169.0];[172.0,172.0];[174.0,174.0];[177.0,177.0];[179.0,179.0];[18.0,18.0];[182.0,182.0];[187.0,187.0];[188.0,188.0];[19.0,19.0];[192.0,192.0];[193.0,193.0];[197.0,197.0];[198.0,198.0];[202.0,202.0];[203.0,203.0];[207.0,207.0];[208.0,208.0];[212.0,212.0];[213.0,213.0];[217.0,217.0];[218.0,218.0];[222.0,222.0];[223.0,223.0];[227.0,227.0];[228.0,228.0];[23.0,23.0];[232.0,232.0];[233.0,233.0];[237.0,237.0];[238.0,238.0];[24.0,24.0];[242.0,242.0];[243.0,243.0];[247.0,247.0];[248.0,248.0];[252.0,252.0];[253.0,253.0];[257.0,257.0];[258.0,258.0];[262.0,262.0];[263.0,263.0];[267.0,267.0];[268.0,268.0];[272.0,272.0];[273.0,273.0];[277.0,277.0];[278.0,278.0];[28.0,28.0];[282.0,282.0];[283.0,283.0];[287.0,287.0];[288.0,288.0];[29.0,29.0];[292.0,292.0];[293.0,293.0];[297.0,297.0];[298.0,298.0];[302.0,302.0];[303.0,303.0];[307.0,307.0];[308.0,308.0];[312.0,312.0];[313.0,313.0];[317.0,317.0];[318.0,318.0];[322.0,322.0];[323.0,323.0];[327.0,327.0];[328.0,328.0];[33.0,33.0];[333.0,333.0];[336.0,336.0];[338.0,338.0];[34.0,34.0];[341.0,341.0];[343.0,343.0];[346.0,346.0];[348.0,348.0];[351.0,351.0];[353.0,353.0];[356.0,356.0];[358.0,358.0];[361.0,361.0];[363.0,363.0];[366.0,366.0];[371.0,371.0];[372.0,372.0];[376.0,376.0];[377.0,377.0];[38.0,38.0];[381.0,381.0];[382.0,382.0];[386.0,386.0];[387.0,387.0];[39.0,39.0];[391.0,391.0];[392.0,392.0];[396.0,396.0];[397.0,397.0];[401.0,401.0];[402.0,402.0];[406.0,406.0];[407.0,407.0];[411.0,411.0];[412.0,412.0];[416.0,416.0];[417.0,417.0];[421.0,421.0];[422.0,422.0];[426.0,426.0];[427.0,427.0];[43.0,43.0];[431.0,431.0];[432.0,432.0];[436.0,436.0];[437.0,437.0];[44.0,44.0];[441.0,441.0];[442.0,442.0];[446.0,446.0];[447.0,447.0];[451.0,451.0];[452.0,452.0];[456.0,456.0];[457.0,457.0];[461.0,461.0];[462.0,462.0];[466.0,466.0];[467.0,467.0];[471.0,471.0];[472.0,472.0];[476.0,476.0];[477.0,477.0];[48.0,48.0];[481.0,481.0];[482.0,482.0];[486.0,486.0];[487.0,487.0];[49.0,49.0];[491.0,491.0];[492.0,492.0];[496.0,496.0];[497.0,497.0];[501.0,501.0];[502.0,502.0];[506.0,506.0];[507.0,507.0];[511.0,511.0];[512.0,512.0];[516.0,516.0];[517.0,517.0];[521.0,521.0];[522.0,522.0];[526.0,526.0];[527.0,527.0];[53.0,53.0];[531.0,531.0];[532.0,532.0];[536.0,536.0];[537.0,537.0];[54.0,54.0];[542.0,542.0];[545.0,545.0];[550.0,550.0];[551.0,551.0];[555.0,555.0];[556.0,556.0];[560.0,560.0];[561.0,561.0];[565.0,565.0];[566.0,566.0];[570.0,570.0];[571.0,571.0];[575.0,575.0];[576.0,576.0];[58.0,58.0];[580.0,580.0];[581.0,581.0];[585.0,585.0];[586.0,586.0];[59.0,59.0];[590.0,590.0];[591.0,591.0];[595.0,595.0];[596.0,596.0];[600.0,600.0];[601.0,601.0];[605.0,605.0];[606.0,606.0];[610.0,610.0];[611.0,611.0];[615.0,615.0];[616.0,616.0];[620.0,620.0];[621.0,621.0];[625.0,625.0];[626.0,626.0];[63.0,63.0];[630.0,630.0];[631.0,631.0];[635.0,635.0];[636.0,636.0];[64.0,64.0];[640.0,640.0];[641.0,641.0];[645.0,645.0];[646.0,646.0];[650.0,650.0];[651.0,651.0];[655.0,655.0];[656.0,656.0];[660.0,660.0];[661.0,661.0];[665.0,665.0];[666.0,666.0];[670.0,670.0];[671.0,671.0];[675.0,675.0];[676.0,676.0];[68.0,68.0];[680.0,680.0];[681.0,681.0];[685.0,685.0];[686.0,686.0];[69.0,69.0];[690.0,690.0];[691.0,691.0];[696.0,696.0];[701.0,701.0];[706.0,706.0];[711.0,711.0];[716.0,716.0];[721.0,721.0];[726.0,726.0];[73.0,73.0];[731.0,731.0];[734.0,734.0];[737.0,737.0];[74.0,74.0];[740.0,740.0];[744.0,744.0];[747.0,747.0];[750.0,750.0];[753.0,753.0];[78.0,78.0];[79.0,79.0];[8.0,8.0];[83.0,83.0];[84.0,84.0];[88.0,88.0];[89.0,89.0];[9.0,9.0];[93.0,93.0];[94.0,94.0];[98.0,98.0];[99.0,99.0]&gt;" />
        </attvalues>
      </node>
      <node id="Step 10" label="Epoch">
        <attvalues>
          <attvalue for="0" value="urn:fz-juelich.de:alpaca:object:Python:neo.core.epoch.Epoch:63667c266462ba34ef5d0655953ea53c78e2c722;urn:fz-juelich.de:alpaca:object:Python:neo.core.epoch.Epoch:ac8784869abc536e72d40cd7d605d1dec34824c5;urn:fz-juelich.de:alpaca:object:Python:neo.core.epoch.Epoch:aa51df2499ecba25fb894ac8dc998f7a043103e1;urn:fz-juelich.de:alpaca:object:Python:neo.core.epoch.Epoch:95ada5cc7690d47837b7fbc1b7a7977592f4d9b8" />
          <attvalue for="1" value="4" />
          <attvalue for="2" value="object" />
          <attvalue for="3" value="63667c266462ba34ef5d0655953ea53c78e2c722;95ada5cc7690d47837b7fbc1b7a7977592f4d9b8;aa51df2499ecba25fb894ac8dc998f7a043103e1;ac8784869abc536e72d40cd7d605d1dec34824c5" />
          <attvalue for="4" value="neo.core.epoch.Epoch" />
          <attvalue for="5" value="None" />
          <attvalue for="15" value="(35,);(36,)" />
          <attvalue for="18" value="1.0 s" />
          <attvalue for="6" value="epoch" />
          <attvalue for="7" value="None" />
          <attvalue for="16" value="float64" />
          <attvalue for="13" value="['PGHF' 'PGHF' 'PGHF' 'PGHF' 'PGHF' 'PGHF' 'PGHF' 'PGHF' 'PGHF' 'PGHF'&#10; 'PGHF' 'PGHF' 'PGHF' 'PGHF' 'PGHF' 'PGHF' 'PGHF' 'PGHF' 'PGHF' 'PGHF'&#10; 'PGHF' 'PGHF' 'PGHF' 'PGHF' 'PGHF' 'PGHF' 'PGHF' 'PGHF' 'PGHF' 'PGHF'&#10; 'PGHF' 'PGHF' 'PGHF' 'PGHF' 'PGHF' 'PGHF'];['PGLF' 'PGLF' 'PGLF' 'PGLF' 'PGLF' 'PGLF' 'PGLF' 'PGLF' 'PGLF' 'PGLF'&#10; 'PGLF' 'PGLF' 'PGLF' 'PGLF' 'PGLF' 'PGLF' 'PGLF' 'PGLF' 'PGLF' 'PGLF'&#10; 'PGLF' 'PGLF' 'PGLF' 'PGLF' 'PGLF' 'PGLF' 'PGLF' 'PGLF' 'PGLF' 'PGLF'&#10; 'PGLF' 'PGLF' 'PGLF' 'PGLF' 'PGLF'];['SGHF' 'SGHF' 'SGHF' 'SGHF' 'SGHF' 'SGHF' 'SGHF' 'SGHF' 'SGHF' 'SGHF'&#10; 'SGHF' 'SGHF' 'SGHF' 'SGHF' 'SGHF' 'SGHF' 'SGHF' 'SGHF' 'SGHF' 'SGHF'&#10; 'SGHF' 'SGHF' 'SGHF' 'SGHF' 'SGHF' 'SGHF' 'SGHF' 'SGHF' 'SGHF' 'SGHF'&#10; 'SGHF' 'SGHF' 'SGHF' 'SGHF' 'SGHF' 'SGHF'];['SGLF' 'SGLF' 'SGLF' 'SGLF' 'SGLF' 'SGLF' 'SGLF' 'SGLF' 'SGLF' 'SGLF'&#10; 'SGLF' 'SGLF' 'SGLF' 'SGLF' 'SGLF' 'SGLF' 'SGLF' 'SGLF' 'SGLF' 'SGLF'&#10; 'SGLF' 'SGLF' 'SGLF' 'SGLF' 'SGLF' 'SGLF' 'SGLF' 'SGLF' 'SGLF' 'SGLF'&#10; 'SGLF' 'SGLF' 'SGLF' 'SGLF' 'SGLF']" />
          <attvalue for="12" value="['CUE-OFF' 'CUE-OFF' 'CUE-OFF' 'CUE-OFF' 'CUE-OFF' 'CUE-OFF' 'CUE-OFF'&#10; 'CUE-OFF' 'CUE-OFF' 'CUE-OFF' 'CUE-OFF' 'CUE-OFF' 'CUE-OFF' 'CUE-OFF'&#10; 'CUE-OFF' 'CUE-OFF' 'CUE-OFF' 'CUE-OFF' 'CUE-OFF' 'CUE-OFF' 'CUE-OFF'&#10; 'CUE-OFF' 'CUE-OFF' 'CUE-OFF' 'CUE-OFF' 'CUE-OFF' 'CUE-OFF' 'CUE-OFF'&#10; 'CUE-OFF' 'CUE-OFF' 'CUE-OFF' 'CUE-OFF' 'CUE-OFF' 'CUE-OFF' 'CUE-OFF'&#10; 'CUE-OFF'];['CUE-OFF' 'CUE-OFF' 'CUE-OFF' 'CUE-OFF' 'CUE-OFF' 'CUE-OFF' 'CUE-OFF'&#10; 'CUE-OFF' 'CUE-OFF' 'CUE-OFF' 'CUE-OFF' 'CUE-OFF' 'CUE-OFF' 'CUE-OFF'&#10; 'CUE-OFF' 'CUE-OFF' 'CUE-OFF' 'CUE-OFF' 'CUE-OFF' 'CUE-OFF' 'CUE-OFF'&#10; 'CUE-OFF' 'CUE-OFF' 'CUE-OFF' 'CUE-OFF' 'CUE-OFF' 'CUE-OFF' 'CUE-OFF'&#10; 'CUE-OFF' 'CUE-OFF' 'CUE-OFF' 'CUE-OFF' 'CUE-OFF' 'CUE-OFF' 'CUE-OFF']" />
          <attvalue for="14" value="['correct_trial' 'correct_trial' 'correct_trial' 'correct_trial'&#10; 'correct_trial' 'correct_trial' 'correct_trial' 'correct_trial'&#10; 'correct_trial' 'correct_trial' 'correct_trial' 'correct_trial'&#10; 'correct_trial' 'correct_trial' 'correct_trial' 'correct_trial'&#10; 'correct_trial' 'correct_trial' 'correct_trial' 'correct_trial'&#10; 'correct_trial' 'correct_trial' 'correct_trial' 'correct_trial'&#10; 'correct_trial' 'correct_trial' 'correct_trial' 'correct_trial'&#10; 'correct_trial' 'correct_trial' 'correct_trial' 'correct_trial'&#10; 'correct_trial' 'correct_trial' 'correct_trial' 'correct_trial'];['correct_trial' 'correct_trial' 'correct_trial' 'correct_trial'&#10; 'correct_trial' 'correct_trial' 'correct_trial' 'correct_trial'&#10; 'correct_trial' 'correct_trial' 'correct_trial' 'correct_trial'&#10; 'correct_trial' 'correct_trial' 'correct_trial' 'correct_trial'&#10; 'correct_trial' 'correct_trial' 'correct_trial' 'correct_trial'&#10; 'correct_trial' 'correct_trial' 'correct_trial' 'correct_trial'&#10; 'correct_trial' 'correct_trial' 'correct_trial' 'correct_trial'&#10; 'correct_trial' 'correct_trial' 'correct_trial' 'correct_trial'&#10; 'correct_trial' 'correct_trial' 'correct_trial']" />
          <attvalue for="9" value="&lt;[183.0,183.0];[184.0,184.0];[184.0,184.0];[184.0,184.0];[184.0,184.0];[184.0,184.0];[184.0,184.0];[184.0,184.0];[184.0,184.0];[184.0,184.0];[184.0,184.0];[184.0,184.0];[184.0,184.0];[184.0,184.0];[184.0,184.0];[184.0,184.0];[184.0,184.0];[184.0,184.0];[184.0,184.0];[184.0,184.0];[184.0,184.0];[184.0,184.0];[184.0,184.0];[184.0,184.0];[184.0,184.0];[184.0,184.0];[184.0,184.0];[184.0,184.0];[184.0,184.0];[184.0,184.0];[184.0,184.0];[184.0,184.0];[184.0,184.0];[184.0,184.0];[184.0,184.0];[184.0,184.0];[184.0,184.0];[367.0,367.0];[368.0,368.0];[368.0,368.0];[368.0,368.0];[368.0,368.0];[368.0,368.0];[368.0,368.0];[368.0,368.0];[368.0,368.0];[368.0,368.0];[368.0,368.0];[368.0,368.0];[368.0,368.0];[368.0,368.0];[368.0,368.0];[368.0,368.0];[368.0,368.0];[368.0,368.0];[368.0,368.0];[368.0,368.0];[368.0,368.0];[368.0,368.0];[368.0,368.0];[368.0,368.0];[368.0,368.0];[368.0,368.0];[368.0,368.0];[368.0,368.0];[368.0,368.0];[368.0,368.0];[368.0,368.0];[368.0,368.0];[368.0,368.0];[368.0,368.0];[368.0,368.0];[368.0,368.0];[4.0,4.0];[5.0,5.0];[5.0,5.0];[5.0,5.0];[5.0,5.0];[5.0,5.0];[5.0,5.0];[5.0,5.0];[5.0,5.0];[5.0,5.0];[5.0,5.0];[5.0,5.0];[5.0,5.0];[5.0,5.0];[5.0,5.0];[5.0,5.0];[5.0,5.0];[5.0,5.0];[5.0,5.0];[5.0,5.0];[5.0,5.0];[5.0,5.0];[5.0,5.0];[5.0,5.0];[5.0,5.0];[5.0,5.0];[5.0,5.0];[5.0,5.0];[5.0,5.0];[5.0,5.0];[5.0,5.0];[5.0,5.0];[5.0,5.0];[5.0,5.0];[5.0,5.0];[5.0,5.0];[546.0,546.0];[547.0,547.0];[547.0,547.0];[547.0,547.0];[547.0,547.0];[547.0,547.0];[547.0,547.0];[547.0,547.0];[547.0,547.0];[547.0,547.0];[547.0,547.0];[547.0,547.0];[547.0,547.0];[547.0,547.0];[547.0,547.0];[547.0,547.0];[547.0,547.0];[547.0,547.0];[547.0,547.0];[547.0,547.0];[547.0,547.0];[547.0,547.0];[547.0,547.0];[547.0,547.0];[547.0,547.0];[547.0,547.0];[547.0,547.0];[547.0,547.0];[547.0,547.0];[547.0,547.0];[547.0,547.0];[547.0,547.0];[547.0,547.0];[547.0,547.0];[547.0,547.0];[547.0,547.0];[547.0,547.0]&gt;" />
        </attvalues>
      </node>
      <node id="Step 11" label="File">
        <attvalues>
          <attvalue for="0" value="urn:fz-juelich.de:alpaca:file:sha256:a3b48deadd2378dc976ca6758bfa64db47700e8d6475b24e906e73592c5bf465" />
          <attvalue for="1" value="1" />
          <attvalue for="2" value="file" />
          <attvalue for="3" value="a3b48deadd2378dc976ca6758bfa64db47700e8d6475b24e906e73592c5bf465" />
          <attvalue for="20" value="sha256" />
          <attvalue for="21" value="/users/koehler/projects/alpaca_use_case/data/l101210-001.nix" />
          <attvalue for="9" value="&lt;[1.0,1.0]&gt;" />
        </attvalues>
      </node>
      <node id="Step 12" label="save_plot">
        <attvalues>
          <attvalue for="0" value="urn:fz-juelich.de:alpaca:function_execution:Python:0eedeb8648a461ffc83d28d628c65800b233c6d9330978f78bc5ee188074d746:48c84fbd-d629-45f4-91ac-2cbf03048cf5:__main__.save_plot#149aa3da-2b1b-4839-a785-5ae17fbb3990" />
          <attvalue for="1" value="1" />
          <attvalue for="4" value="__main__.save_plot" />
          <attvalue for="2" value="function" />
          <attvalue for="22" value="149aa3da-2b1b-4839-a785-5ae17fbb3990" />
          <attvalue for="23" value="755" />
          <attvalue for="24" value="{'format': 'png', 'dpi': 300}" />
          <attvalue for="9" value="&lt;[755.0,755.0]&gt;" />
        </attvalues>
      </node>
      <node id="Step 13" label="set_title">
        <attvalues>
          <attvalue for="0" value="urn:fz-juelich.de:alpaca:function_execution:Python:0eedeb8648a461ffc83d28d628c65800b233c6d9330978f78bc5ee188074d746:48c84fbd-d629-45f4-91ac-2cbf03048cf5:__main__.set_title#5dee19fe-de77-4dd6-a247-f8f7c39f9a3b;urn:fz-juelich.de:alpaca:function_execution:Python:0eedeb8648a461ffc83d28d628c65800b233c6d9330978f78bc5ee188074d746:48c84fbd-d629-45f4-91ac-2cbf03048cf5:__main__.set_title#6c38a4de-bb7a-4e3c-9364-d1fb796ca945" />
          <attvalue for="1" value="2" />
          <attvalue for="4" value="__main__.set_title" />
          <attvalue for="2" value="function" />
          <attvalue for="22" value="5dee19fe-de77-4dd6-a247-f8f7c39f9a3b;6c38a4de-bb7a-4e3c-9364-d1fb796ca945" />
          <attvalue for="23" value="741;754" />
          <attvalue for="9" value="&lt;[741.0,741.0];[754.0,754.0]&gt;" />
        </attvalues>
      </node>
      <node id="Step 14" label="load_data">
        <attvalues>
          <attvalue for="0" value="urn:fz-juelich.de:alpaca:function_execution:Python:0eedeb8648a461ffc83d28d628c65800b233c6d9330978f78bc5ee188074d746:48c84fbd-d629-45f4-91ac-2cbf03048cf5:__main__.load_data#8bb96933-a9f0-46ea-9bab-94f69b8f034f" />
          <attvalue for="1" value="1" />
          <attvalue for="4" value="__main__.load_data" />
          <attvalue for="2" value="function" />
          <attvalue for="22" value="8bb96933-a9f0-46ea-9bab-94f69b8f034f" />
          <attvalue for="23" value="2" />
          <attvalue for="9" value="&lt;[2.0,2.0]&gt;" />
        </attvalues>
      </node>
      <node id="Step 15" label="cut_segment_by_epoch">
        <attvalues>
          <attvalue for="0" value="urn:fz-juelich.de:alpaca:function_execution:Python:0eedeb8648a461ffc83d28d628c65800b233c6d9330978f78bc5ee188074d746:48c84fbd-d629-45f4-91ac-2cbf03048cf5:neo.utils.misc.cut_segment_by_epoch#7d6289dd-71f9-4e2b-ab86-7254199de2f1;urn:fz-juelich.de:alpaca:function_execution:Python:0eedeb8648a461ffc83d28d628c65800b233c6d9330978f78bc5ee188074d746:48c84fbd-d629-45f4-91ac-2cbf03048cf5:neo.utils.misc.cut_segment_by_epoch#2b944451-0995-4de6-835e-9489eb3dc800;urn:fz-juelich.de:alpaca:function_execution:Python:0eedeb8648a461ffc83d28d628c65800b233c6d9330978f78bc5ee188074d746:48c84fbd-d629-45f4-91ac-2cbf03048cf5:neo.utils.misc.cut_segment_by_epoch#85b70906-ee30-4a26-9e19-dbdc909518b0;urn:fz-juelich.de:alpaca:function_execution:Python:0eedeb8648a461ffc83d28d628c65800b233c6d9330978f78bc5ee188074d746:48c84fbd-d629-45f4-91ac-2cbf03048cf5:neo.utils.misc.cut_segment_by_epoch#b904db91-1eb9-4a4c-a320-bb9f1d1ea33d" />
          <attvalue for="1" value="4" />
          <attvalue for="4" value="neo.utils.misc.cut_segment_by_epoch" />
          <attvalue for="2" value="function" />
          <attvalue for="22" value="2b944451-0995-4de6-835e-9489eb3dc800;7d6289dd-71f9-4e2b-ab86-7254199de2f1;85b70906-ee30-4a26-9e19-dbdc909518b0;b904db91-1eb9-4a4c-a320-bb9f1d1ea33d" />
          <attvalue for="23" value="5;184;368;547" />
          <attvalue for="25" value="false" />
          <attvalue for="9" value="&lt;[184.0,184.0];[368.0,368.0];[5.0,5.0];[547.0,547.0]&gt;" />
        </attvalues>
      </node>
      <node id="Step 16" label="create_main_plot_objects">
        <attvalues>
          <attvalue for="0" value="urn:fz-juelich.de:alpaca:function_execution:Python:0eedeb8648a461ffc83d28d628c65800b233c6d9330978f78bc5ee188074d746:48c84fbd-d629-45f4-91ac-2cbf03048cf5:__main__.create_main_plot_objects#92fee3d7-ddfa-46db-be7b-269125a1ffa5" />
          <attvalue for="1" value="1" />
          <attvalue for="4" value="__main__.create_main_plot_objects" />
          <attvalue for="2" value="function" />
          <attvalue for="22" value="92fee3d7-ddfa-46db-be7b-269125a1ffa5" />
          <attvalue for="23" value="1" />
          <attvalue for="26" value="PSD for each trial type" />
          <attvalue for="27" value="2" />
          <attvalue for="9" value="&lt;[1.0,1.0]&gt;" />
        </attvalues>
      </node>
      <node id="Step 17" label="butter">
        <attvalues>
          <attvalue for="0" value="urn:fz-juelich.de:alpaca:function_execution:Python:0eedeb8648a461ffc83d28d628c65800b233c6d9330978f78bc5ee188074d746:48c84fbd-d629-45f4-91ac-2cbf03048cf5:elephant.signal_processing.butter#e4b92305-d4c5-44b2-a6e7-382c0d07de1a;urn:fz-juelich.de:alpaca:function_execution:Python:0eedeb8648a461ffc83d28d628c65800b233c6d9330978f78bc5ee188074d746:48c84fbd-d629-45f4-91ac-2cbf03048cf5:elephant.signal_processing.butter#feb292ca-7046-4aab-b240-61d5d442ddba;urn:fz-juelich.de:alpaca:function_execution:Python:0eedeb8648a461ffc83d28d628c65800b233c6d9330978f78bc5ee188074d746:af6ada7a-b9bc-40d0-a31f-e985360e1655:elephant.signal_processing.butter#aa7b76d3-a442-4819-b104-3e34e145e0e6;urn:fz-juelich.de:alpaca:function_execution:Python:0eedeb8648a461ffc83d28d628c65800b233c6d9330978f78bc5ee188074d746:48c84fbd-d629-45f4-91ac-2cbf03048cf5:elephant.signal_processing.butter#257e2a14-cef6-49aa-8e1f-c243dc1fa98b;urn:fz-juelich.de:alpaca:function_execution:Python:0eedeb8648a461ffc83d28d628c65800b233c6d9330978f78bc5ee188074d746:48c84fbd-d629-45f4-91ac-2cbf03048cf5:elephant.signal_processing.butter#bd39818d-ee2a-4e8f-85e1-845dae6da54b;urn:fz-juelich.de:alpaca:function_execution:Python:0eedeb8648a461ffc83d28d628c65800b233c6d9330978f78bc5ee188074d746:af6ada7a-b9bc-40d0-a31f-e985360e1655:elephant.signal_processing.butter#c5c093b8-ac69-4c0a-969f-f4bfb7c6b023;urn:fz-juelich.de:alpaca:function_execution:Python:0eedeb8648a461ffc83d28d628c65800b233c6d9330978f78bc5ee188074d746:af6ada7a-b9bc-40d0-a31f-e985360e1655:elephant.signal_processing.butter#b285a92b-fdc3-4efa-bc2f-fd6bd6921537;urn:fz-juelich.de:alpaca:function_execution:Python:0eedeb8648a461ffc83d28d628c65800b233c6d9330978f78bc5ee188074d746:48c84fbd-d629-45f4-91ac-2cbf03048cf5:elephant.signal_processing.butter#6246057d-066e-453a-9312-70db1621725c;urn:fz-juelich.de:alpaca:function_execution:Python:0eedeb8648a461ffc83d28d628c65800b233c6d9330978f78bc5ee188074d746:48c84fbd-d629-45f4-91ac-2cbf03048cf5:elephant.signal_processing.butter#03f5413c-25fe-494e-8402-9ab7f09a1335;urn:fz-juelich.de:alpaca:function_execution:Python:0eedeb8648a461ffc83d28d628c65800b233c6d9330978f78bc5ee188074d746:48c84fbd-d629-45f4-91ac-2cbf03048cf5:elephant.signal_processing.butter#6ed36135-7d19-440f-a993-d73bb4a9819e;urn:fz-juelich.de:alpaca:function_execution:Python:0eedeb8648a461ffc83d28d628c65800b233c6d9330978f78bc5ee188074d746:af6ada7a-b9bc-40d0-a31f-e985360e1655:elephant.signal_processing.butter#b44ce978-4bda-4e25-b3a2-1f98d02f3f09;urn:fz-juelich.de:alpaca:function_execution:Python:0eedeb8648a461ffc83d28d628c65800b233c6d9330978f78bc5ee188074d746:af6ada7a-b9bc-40d0-a31f-e985360e1655:elephant.signal_processing.butter#85d94c48-2247-4484-b029-335e69922fef;urn:fz-juelich.de:alpaca:function_execution:Python:0eedeb8648a461ffc83d28d628c65800b233c6d9330978f78bc5ee188074d746:48c84fbd-d629-45f4-91ac-2cbf03048cf5:elephant.signal_processing.butter#f4a19b66-a075-4ccc-9dce-cc769c115fb7;urn:fz-juelich.de:alpaca:function_execution:Python:0eedeb8648a461ffc83d28d628c65800b233c6d9330978f78bc5ee188074d746:48c84fbd-d629-45f4-91ac-2cbf03048cf5:elephant.signal_processing.butter#c0536606-d58d-4898-b0e0-4efe76c1c3c2;urn:fz-juelich.de:alpaca:function_execution:Python:0eedeb8648a461ffc83d28d628c65800b233c6d9330978f78bc5ee188074d746:af6ada7a-b9bc-40d0-a31f-e985360e1655:elephant.signal_processing.butter#f795ec49-e1b8-4828-bcd1-5881d1f28db7;urn:fz-juelich.de:alpaca:function_execution:Python:0eedeb8648a461ffc83d28d628c65800b233c6d9330978f78bc5ee188074d746:af6ada7a-b9bc-40d0-a31f-e985360e1655:elephant.signal_processing.butter#6dee8e86-1095-431a-a940-e7baef379902;urn:fz-juelich.de:alpaca:function_execution:Python:0eedeb8648a461ffc83d28d628c65800b233c6d9330978f78bc5ee188074d746:48c84fbd-d629-45f4-91ac-2cbf03048cf5:elephant.signal_processing.butter#668eac4a-a642-4728-8166-b9c5883644a1;urn:fz-juelich.de:alpaca:function_execution:Python:0eedeb8648a461ffc83d28d628c65800b233c6d9330978f78bc5ee188074d746:af6ada7a-b9bc-40d0-a31f-e985360e1655:elephant.signal_processing.butter#434f6112-f29c-4e8e-879d-2c1fea8a74bf;urn:fz-juelich.de:alpaca:function_execution:Python:0eedeb8648a461ffc83d28d628c65800b233c6d9330978f78bc5ee188074d746:af6ada7a-b9bc-40d0-a31f-e985360e1655:elephant.signal_processing.butter#a089e9ea-e560-4bf0-80a2-c6a99e9acd18;urn:fz-juelich.de:alpaca:function_execution:Python:0eedeb8648a461ffc83d28d628c65800b233c6d9330978f78bc5ee188074d746:af6ada7a-b9bc-40d0-a31f-e985360e1655:elephant.signal_processing.butter#275c3782-9892-4c1f-bf49-9e3dad5a638d;urn:fz-juelich.de:alpaca:function_execution:Python:0eedeb8648a461ffc83d28d628c65800b233c6d9330978f78bc5ee188074d746:af6ada7a-b9bc-40d0-a31f-e985360e1655:elephant.signal_processing.butter#b4174ac5-8efb-47a7-ae4a-622eb99c0a30;urn:fz-juelich.de:alpaca:function_execution:Python:0eedeb8648a461ffc83d28d628c65800b233c6d9330978f78bc5ee188074d746:48c84fbd-d629-45f4-91ac-2cbf03048cf5:elephant.signal_processing.butter#67d15567-7777-4b55-bc76-025948dc033d;urn:fz-juelich.de:alpaca:function_execution:Python:0eedeb8648a461ffc83d28d628c65800b233c6d9330978f78bc5ee188074d746:af6ada7a-b9bc-40d0-a31f-e985360e1655:elephant.signal_processing.butter#bcd72982-c53d-4753-8fab-4f3260b466b9;urn:fz-juelich.de:alpaca:function_execution:Python:0eedeb8648a461ffc83d28d628c65800b233c6d9330978f78bc5ee188074d746:48c84fbd-d629-45f4-91ac-2cbf03048cf5:elephant.signal_processing.butter#8c04bacd-af81-4d8d-858f-3c72e36b2e36;urn:fz-juelich.de:alpaca:function_execution:Python:0eedeb8648a461ffc83d28d628c65800b233c6d9330978f78bc5ee188074d746:48c84fbd-d629-45f4-91ac-2cbf03048cf5:elephant.signal_processing.butter#36bb1433-66b5-4805-83f4-66151b026a49;urn:fz-juelich.de:alpaca:function_execution:Python:0eedeb8648a461ffc83d28d628c65800b233c6d9330978f78bc5ee188074d746:af6ada7a-b9bc-40d0-a31f-e985360e1655:elephant.signal_processing.butter#cb440d6d-752a-4410-b666-4f9ab055fb06;urn:fz-juelich.de:alpaca:function_execution:Python:0eedeb8648a461ffc83d28d628c65800b233c6d9330978f78bc5ee188074d746:48c84fbd-d629-45f4-91ac-2cbf03048cf5:elephant.signal_processing.butter#cdd831a3-600f-44cf-9438-2e08474932a6;urn:fz-juelich.de:alpaca:function_execution:Python:0eedeb8648a461ffc83d28d628c65800b233c6d9330978f78bc5ee188074d746:af6ada7a-b9bc-40d0-a31f-e985360e1655:elephant.signal_processing.butter#1b6215a7-3aaa-4c31-b9fe-82a9f745c30f;urn:fz-juelich.de:alpaca:function_execution:Python:0eedeb8648a461ffc83d28d628c65800b233c6d9330978f78bc5ee188074d746:48c84fbd-d629-45f4-91ac-2cbf03048cf5:elephant.signal_processing.butter#05114fd9-d6d4-4364-9163-f47c936246e4;urn:fz-juelich.de:alpaca:function_execution:Python:0eedeb8648a461ffc83d28d628c65800b233c6d9330978f78bc5ee188074d746:af6ada7a-b9bc-40d0-a31f-e985360e1655:elephant.signal_processing.butter#5b750e13-9b5a-4e72-95a9-0cc1b1243dc3;urn:fz-juelich.de:alpaca:function_execution:Python:0eedeb8648a461ffc83d28d628c65800b233c6d9330978f78bc5ee188074d746:af6ada7a-b9bc-40d0-a31f-e985360e1655:elephant.signal_processing.butter#b5220c86-2c93-40a7-86ba-6055f81e8183;urn:fz-juelich.de:alpaca:function_execution:Python:0eedeb8648a461ffc83d28d628c65800b233c6d9330978f78bc5ee188074d746:48c84fbd-d629-45f4-91ac-2cbf03048cf5:elephant.signal_processing.butter#e5c81106-f1b3-450f-98b5-7c6eadef3abb;urn:fz-juelich.de:alpaca:function_execution:Python:0eedeb8648a461ffc83d28d628c65800b233c6d9330978f78bc5ee188074d746:af6ada7a-b9bc-40d0-a31f-e985360e1655:elephant.signal_processing.butter#9345c5b2-a3ef-492d-a6f8-2310bf3c26b3;urn:fz-juelich.de:alpaca:function_execution:Python:0eedeb8648a461ffc83d28d628c65800b233c6d9330978f78bc5ee188074d746:48c84fbd-d629-45f4-91ac-2cbf03048cf5:elephant.signal_processing.butter#df0c4483-f909-4ccd-8add-2ed21b844a56;urn:fz-juelich.de:alpaca:function_execution:Python:0eedeb8648a461ffc83d28d628c65800b233c6d9330978f78bc5ee188074d746:48c84fbd-d629-45f4-91ac-2cbf03048cf5:elephant.signal_processing.butter#1b699e19-619c-4db2-97df-abb7642de55d;urn:fz-juelich.de:alpaca:function_execution:Python:0eedeb8648a461ffc83d28d628c65800b233c6d9330978f78bc5ee188074d746:af6ada7a-b9bc-40d0-a31f-e985360e1655:elephant.signal_processing.butter#3a7447e0-8667-4fe0-ade5-4bb758d3d5c5;urn:fz-juelich.de:alpaca:function_execution:Python:0eedeb8648a461ffc83d28d628c65800b233c6d9330978f78bc5ee188074d746:af6ada7a-b9bc-40d0-a31f-e985360e1655:elephant.signal_processing.butter#7dbddcf4-620a-4718-9cd6-a3d5ac2b20d5;urn:fz-juelich.de:alpaca:function_execution:Python:0eedeb8648a461ffc83d28d628c65800b233c6d9330978f78bc5ee188074d746:af6ada7a-b9bc-40d0-a31f-e985360e1655:elephant.signal_processing.butter#45884e06-df7d-4bec-9355-6c2416f82ab6;urn:fz-juelich.de:alpaca:function_execution:Python:0eedeb8648a461ffc83d28d628c65800b233c6d9330978f78bc5ee188074d746:48c84fbd-d629-45f4-91ac-2cbf03048cf5:elephant.signal_processing.butter#214b267f-9ebd-4d3b-90c5-b36424db298a;urn:fz-juelich.de:alpaca:function_execution:Python:0eedeb8648a461ffc83d28d628c65800b233c6d9330978f78bc5ee188074d746:af6ada7a-b9bc-40d0-a31f-e985360e1655:elephant.signal_processing.butter#a923d973-cba1-4f9e-90bd-d4798340c7a8;urn:fz-juelich.de:alpaca:function_execution:Python:0eedeb8648a461ffc83d28d628c65800b233c6d9330978f78bc5ee188074d746:48c84fbd-d629-45f4-91ac-2cbf03048cf5:elephant.signal_processing.butter#a9aebc37-a2e0-4b65-8521-cad0ebe20c9a;urn:fz-juelich.de:alpaca:function_execution:Python:0eedeb8648a461ffc83d28d628c65800b233c6d9330978f78bc5ee188074d746:af6ada7a-b9bc-40d0-a31f-e985360e1655:elephant.signal_processing.butter#5bf4f56f-4de7-4c93-87c7-895a1047e43a;urn:fz-juelich.de:alpaca:function_execution:Python:0eedeb8648a461ffc83d28d628c65800b233c6d9330978f78bc5ee188074d746:48c84fbd-d629-45f4-91ac-2cbf03048cf5:elephant.signal_processing.butter#77334e09-1900-4461-8201-67c0aa60d610;urn:fz-juelich.de:alpaca:function_execution:Python:0eedeb8648a461ffc83d28d628c65800b233c6d9330978f78bc5ee188074d746:48c84fbd-d629-45f4-91ac-2cbf03048cf5:elephant.signal_processing.butter#19f24eae-9089-4b67-b32c-346ab01ab1f0;urn:fz-juelich.de:alpaca:function_execution:Python:0eedeb8648a461ffc83d28d628c65800b233c6d9330978f78bc5ee188074d746:af6ada7a-b9bc-40d0-a31f-e985360e1655:elephant.signal_processing.butter#50d47f0c-e761-4429-9f61-cda901ffb125;urn:fz-juelich.de:alpaca:function_execution:Python:0eedeb8648a461ffc83d28d628c65800b233c6d9330978f78bc5ee188074d746:af6ada7a-b9bc-40d0-a31f-e985360e1655:elephant.signal_processing.butter#23c29519-aec0-46d7-8c8e-2235549946f2;urn:fz-juelich.de:alpaca:function_execution:Python:0eedeb8648a461ffc83d28d628c65800b233c6d9330978f78bc5ee188074d746:48c84fbd-d629-45f4-91ac-2cbf03048cf5:elephant.signal_processing.butter#38b7fd63-1b50-492f-8fe8-1c066ebb3aea;urn:fz-juelich.de:alpaca:function_execution:Python:0eedeb8648a461ffc83d28d628c65800b233c6d9330978f78bc5ee188074d746:48c84fbd-d629-45f4-91ac-2cbf03048cf5:elephant.signal_processing.butter#4d42f814-bfa9-4662-b740-9ef883383b71;urn:fz-juelich.de:alpaca:function_execution:Python:0eedeb8648a461ffc83d28d628c65800b233c6d9330978f78bc5ee188074d746:48c84fbd-d629-45f4-91ac-2cbf03048cf5:elephant.signal_processing.butter#370fb48b-9d8f-43ae-a5d6-8bd7703c69b2;urn:fz-juelich.de:alpaca:function_execution:Python:0eedeb8648a461ffc83d28d628c65800b233c6d9330978f78bc5ee188074d746:af6ada7a-b9bc-40d0-a31f-e985360e1655:elephant.signal_processing.butter#ae3ff326-f02e-4b78-9269-8b7cad66b326;urn:fz-juelich.de:alpaca:function_execution:Python:0eedeb8648a461ffc83d28d628c65800b233c6d9330978f78bc5ee188074d746:af6ada7a-b9bc-40d0-a31f-e985360e1655:elephant.signal_processing.butter#1e6007d9-9ef3-4f25-9e17-7419315a7124;urn:fz-juelich.de:alpaca:function_execution:Python:0eedeb8648a461ffc83d28d628c65800b233c6d9330978f78bc5ee188074d746:af6ada7a-b9bc-40d0-a31f-e985360e1655:elephant.signal_processing.butter#b6bcc5d0-0df1-4ae8-b0c0-5b3a2e1b5e7f;urn:fz-juelich.de:alpaca:function_execution:Python:0eedeb8648a461ffc83d28d628c65800b233c6d9330978f78bc5ee188074d746:af6ada7a-b9bc-40d0-a31f-e985360e1655:elephant.signal_processing.butter#b10bebb0-0cec-4189-969e-a02114e033a7;urn:fz-juelich.de:alpaca:function_execution:Python:0eedeb8648a461ffc83d28d628c65800b233c6d9330978f78bc5ee188074d746:af6ada7a-b9bc-40d0-a31f-e985360e1655:elephant.signal_processing.butter#fa706d31-891c-4d91-a121-3b3a228a6371;urn:fz-juelich.de:alpaca:function_execution:Python:0eedeb8648a461ffc83d28d628c65800b233c6d9330978f78bc5ee188074d746:af6ada7a-b9bc-40d0-a31f-e985360e1655:elephant.signal_processing.butter#4023a2de-a6eb-4206-9fc0-853ab96e6cc4;urn:fz-juelich.de:alpaca:function_execution:Python:0eedeb8648a461ffc83d28d628c65800b233c6d9330978f78bc5ee188074d746:48c84fbd-d629-45f4-91ac-2cbf03048cf5:elephant.signal_processing.butter#9c02cd0c-80f9-4a34-9c5b-9b369df09018;urn:fz-juelich.de:alpaca:function_execution:Python:0eedeb8648a461ffc83d28d628c65800b233c6d9330978f78bc5ee188074d746:48c84fbd-d629-45f4-91ac-2cbf03048cf5:elephant.signal_processing.butter#d6dde99b-ba5d-44c6-90a8-822c2846092e;urn:fz-juelich.de:alpaca:function_execution:Python:0eedeb8648a461ffc83d28d628c65800b233c6d9330978f78bc5ee188074d746:48c84fbd-d629-45f4-91ac-2cbf03048cf5:elephant.signal_processing.butter#5496fe77-f77e-43c1-888d-305786003375;urn:fz-juelich.de:alpaca:function_execution:Python:0eedeb8648a461ffc83d28d628c65800b233c6d9330978f78bc5ee188074d746:af6ada7a-b9bc-40d0-a31f-e985360e1655:elephant.signal_processing.butter#f942a00f-b48f-4440-a910-46f9304c2f9d;urn:fz-juelich.de:alpaca:function_execution:Python:0eedeb8648a461ffc83d28d628c65800b233c6d9330978f78bc5ee188074d746:48c84fbd-d629-45f4-91ac-2cbf03048cf5:elephant.signal_processing.butter#bf8e2420-cdfc-4d63-955b-82bb207a9819;urn:fz-juelich.de:alpaca:function_execution:Python:0eedeb8648a461ffc83d28d628c65800b233c6d9330978f78bc5ee188074d746:af6ada7a-b9bc-40d0-a31f-e985360e1655:elephant.signal_processing.butter#10fc935e-41a7-4959-970b-7e77c26c17f5;urn:fz-juelich.de:alpaca:function_execution:Python:0eedeb8648a461ffc83d28d628c65800b233c6d9330978f78bc5ee188074d746:48c84fbd-d629-45f4-91ac-2cbf03048cf5:elephant.signal_processing.butter#f8fd9ac6-a45a-4741-8be9-2c50669f7849;urn:fz-juelich.de:alpaca:function_execution:Python:0eedeb8648a461ffc83d28d628c65800b233c6d9330978f78bc5ee188074d746:af6ada7a-b9bc-40d0-a31f-e985360e1655:elephant.signal_processing.butter#afecf1a0-cb1e-4fe8-9357-c82ab45bd52b;urn:fz-juelich.de:alpaca:function_execution:Python:0eedeb8648a461ffc83d28d628c65800b233c6d9330978f78bc5ee188074d746:48c84fbd-d629-45f4-91ac-2cbf03048cf5:elephant.signal_processing.butter#b2034b01-e7c8-46d0-b1b9-de6ffa57cf33;urn:fz-juelich.de:alpaca:function_execution:Python:0eedeb8648a461ffc83d28d628c65800b233c6d9330978f78bc5ee188074d746:48c84fbd-d629-45f4-91ac-2cbf03048cf5:elephant.signal_processing.butter#40ba56b1-e6ce-41c1-ad4a-1688f8daeae7;urn:fz-juelich.de:alpaca:function_execution:Python:0eedeb8648a461ffc83d28d628c65800b233c6d9330978f78bc5ee188074d746:48c84fbd-d629-45f4-91ac-2cbf03048cf5:elephant.signal_processing.butter#6f277806-d5c3-4e77-827f-f84810e11065;urn:fz-juelich.de:alpaca:function_execution:Python:0eedeb8648a461ffc83d28d628c65800b233c6d9330978f78bc5ee188074d746:48c84fbd-d629-45f4-91ac-2cbf03048cf5:elephant.signal_processing.butter#e3ae9e78-b7bb-446a-a95f-cd7f3717b3bb;urn:fz-juelich.de:alpaca:function_execution:Python:0eedeb8648a461ffc83d28d628c65800b233c6d9330978f78bc5ee188074d746:af6ada7a-b9bc-40d0-a31f-e985360e1655:elephant.signal_processing.butter#fd1aa905-5539-480a-bf21-02b681f8fd4a;urn:fz-juelich.de:alpaca:function_execution:Python:0eedeb8648a461ffc83d28d628c65800b233c6d9330978f78bc5ee188074d746:48c84fbd-d629-45f4-91ac-2cbf03048cf5:elephant.signal_processing.butter#f7b5cdcb-40f2-46cc-ba6e-e9a71d675607;urn:fz-juelich.de:alpaca:function_execution:Python:0eedeb8648a461ffc83d28d628c65800b233c6d9330978f78bc5ee188074d746:af6ada7a-b9bc-40d0-a31f-e985360e1655:elephant.signal_processing.butter#1195345c-a701-40a0-b5da-37bcf5ba654c;urn:fz-juelich.de:alpaca:function_execution:Python:0eedeb8648a461ffc83d28d628c65800b233c6d9330978f78bc5ee188074d746:48c84fbd-d629-45f4-91ac-2cbf03048cf5:elephant.signal_processing.butter#01a6eb0b-861f-4389-a241-2a28b321d5fa;urn:fz-juelich.de:alpaca:function_execution:Python:0eedeb8648a461ffc83d28d628c65800b233c6d9330978f78bc5ee188074d746:af6ada7a-b9bc-40d0-a31f-e985360e1655:elephant.signal_processing.butter#67430971-b092-4b88-8894-34375699389c;urn:fz-juelich.de:alpaca:function_execution:Python:0eedeb8648a461ffc83d28d628c65800b233c6d9330978f78bc5ee188074d746:af6ada7a-b9bc-40d0-a31f-e985360e1655:elephant.signal_processing.butter#008f4ef0-b503-4d11-a9bc-6a39eca79754;urn:fz-juelich.de:alpaca:function_execution:Python:0eedeb8648a461ffc83d28d628c65800b233c6d9330978f78bc5ee188074d746:af6ada7a-b9bc-40d0-a31f-e985360e1655:elephant.signal_processing.butter#3a856f84-ead5-453a-9cb8-4f09c7085093;urn:fz-juelich.de:alpaca:function_execution:Python:0eedeb8648a461ffc83d28d628c65800b233c6d9330978f78bc5ee188074d746:48c84fbd-d629-45f4-91ac-2cbf03048cf5:elephant.signal_processing.butter#0d12cc0f-fd12-4caa-a7f5-ee47fcf6154a;urn:fz-juelich.de:alpaca:function_execution:Python:0eedeb8648a461ffc83d28d628c65800b233c6d9330978f78bc5ee188074d746:48c84fbd-d629-45f4-91ac-2cbf03048cf5:elephant.signal_processing.butter#d8bcb481-ee30-475d-aab2-17afb862e275;urn:fz-juelich.de:alpaca:function_execution:Python:0eedeb8648a461ffc83d28d628c65800b233c6d9330978f78bc5ee188074d746:af6ada7a-b9bc-40d0-a31f-e985360e1655:elephant.signal_processing.butter#1daedabb-5942-4f19-85f7-5caef07932dc;urn:fz-juelich.de:alpaca:function_execution:Python:0eedeb8648a461ffc83d28d628c65800b233c6d9330978f78bc5ee188074d746:af6ada7a-b9bc-40d0-a31f-e985360e1655:elephant.signal_processing.butter#55f76df1-a176-4536-9438-2c591a2fdd02;urn:fz-juelich.de:alpaca:function_execution:Python:0eedeb8648a461ffc83d28d628c65800b233c6d9330978f78bc5ee188074d746:48c84fbd-d629-45f4-91ac-2cbf03048cf5:elephant.signal_processing.butter#df4d578d-4a7d-42a5-a0b8-8a073aa7cabb;urn:fz-juelich.de:alpaca:function_execution:Python:0eedeb8648a461ffc83d28d628c65800b233c6d9330978f78bc5ee188074d746:af6ada7a-b9bc-40d0-a31f-e985360e1655:elephant.signal_processing.butter#33dfc693-7628-4769-84d4-042f979b5bc5;urn:fz-juelich.de:alpaca:function_execution:Python:0eedeb8648a461ffc83d28d628c65800b233c6d9330978f78bc5ee188074d746:48c84fbd-d629-45f4-91ac-2cbf03048cf5:elephant.signal_processing.butter#ca19dc27-1789-4a9b-973c-a7011e0b17b2;urn:fz-juelich.de:alpaca:function_execution:Python:0eedeb8648a461ffc83d28d628c65800b233c6d9330978f78bc5ee188074d746:af6ada7a-b9bc-40d0-a31f-e985360e1655:elephant.signal_processing.butter#f02833af-e97c-46ac-87a3-59509539568d;urn:fz-juelich.de:alpaca:function_execution:Python:0eedeb8648a461ffc83d28d628c65800b233c6d9330978f78bc5ee188074d746:af6ada7a-b9bc-40d0-a31f-e985360e1655:elephant.signal_processing.butter#d6c68ab4-ee7a-4e1b-9480-3953bad09287;urn:fz-juelich.de:alpaca:function_execution:Python:0eedeb8648a461ffc83d28d628c65800b233c6d9330978f78bc5ee188074d746:48c84fbd-d629-45f4-91ac-2cbf03048cf5:elephant.signal_processing.butter#f6be4169-fe79-455f-9b74-fd2c9450d2fd;urn:fz-juelich.de:alpaca:function_execution:Python:0eedeb8648a461ffc83d28d628c65800b233c6d9330978f78bc5ee188074d746:af6ada7a-b9bc-40d0-a31f-e985360e1655:elephant.signal_processing.butter#bbe59ee1-6a3d-4072-94fa-1520e458a710;urn:fz-juelich.de:alpaca:function_execution:Python:0eedeb8648a461ffc83d28d628c65800b233c6d9330978f78bc5ee188074d746:48c84fbd-d629-45f4-91ac-2cbf03048cf5:elephant.signal_processing.butter#6ed668b6-2f32-492e-8d35-421f9452bfc1;urn:fz-juelich.de:alpaca:function_execution:Python:0eedeb8648a461ffc83d28d628c65800b233c6d9330978f78bc5ee188074d746:af6ada7a-b9bc-40d0-a31f-e985360e1655:elephant.signal_processing.butter#79c79e0f-8fc7-4ca5-9c0e-0889829affb7;urn:fz-juelich.de:alpaca:function_execution:Python:0eedeb8648a461ffc83d28d628c65800b233c6d9330978f78bc5ee188074d746:48c84fbd-d629-45f4-91ac-2cbf03048cf5:elephant.signal_processing.butter#d9a07230-7ffc-4432-9ff2-d6e8c77ac9a1;urn:fz-juelich.de:alpaca:function_execution:Python:0eedeb8648a461ffc83d28d628c65800b233c6d9330978f78bc5ee188074d746:af6ada7a-b9bc-40d0-a31f-e985360e1655:elephant.signal_processing.butter#6361e928-66e8-4aab-a7d1-bb7b57313449;urn:fz-juelich.de:alpaca:function_execution:Python:0eedeb8648a461ffc83d28d628c65800b233c6d9330978f78bc5ee188074d746:af6ada7a-b9bc-40d0-a31f-e985360e1655:elephant.signal_processing.butter#9683550f-77e7-4aed-bfbd-4256b58889b2;urn:fz-juelich.de:alpaca:function_execution:Python:0eedeb8648a461ffc83d28d628c65800b233c6d9330978f78bc5ee188074d746:48c84fbd-d629-45f4-91ac-2cbf03048cf5:elephant.signal_processing.butter#9c471c26-76b9-47df-9ce9-211221060866;urn:fz-juelich.de:alpaca:function_execution:Python:0eedeb8648a461ffc83d28d628c65800b233c6d9330978f78bc5ee188074d746:48c84fbd-d629-45f4-91ac-2cbf03048cf5:elephant.signal_processing.butter#5c2bff2d-ad40-429a-9bae-2d1990ed9453;urn:fz-juelich.de:alpaca:function_execution:Python:0eedeb8648a461ffc83d28d628c65800b233c6d9330978f78bc5ee188074d746:af6ada7a-b9bc-40d0-a31f-e985360e1655:elephant.signal_processing.butter#be7eb138-6202-451b-aa9e-15b77173cba8;urn:fz-juelich.de:alpaca:function_execution:Python:0eedeb8648a461ffc83d28d628c65800b233c6d9330978f78bc5ee188074d746:48c84fbd-d629-45f4-91ac-2cbf03048cf5:elephant.signal_processing.butter#352f7e8c-6e50-40a6-b2bc-c989fabb502b;urn:fz-juelich.de:alpaca:function_execution:Python:0eedeb8648a461ffc83d28d628c65800b233c6d9330978f78bc5ee188074d746:48c84fbd-d629-45f4-91ac-2cbf03048cf5:elephant.signal_processing.butter#8ba766a0-cb19-4a4e-815c-e3dc8cbaec1d;urn:fz-juelich.de:alpaca:function_execution:Python:0eedeb8648a461ffc83d28d628c65800b233c6d9330978f78bc5ee188074d746:af6ada7a-b9bc-40d0-a31f-e985360e1655:elephant.signal_processing.butter#7da2bb61-922a-446c-bd37-c69e7a5656d1;urn:fz-juelich.de:alpaca:function_execution:Python:0eedeb8648a461ffc83d28d628c65800b233c6d9330978f78bc5ee188074d746:48c84fbd-d629-45f4-91ac-2cbf03048cf5:elephant.signal_processing.butter#54e66089-e41b-40e9-9c3d-d8b964547b9a;urn:fz-juelich.de:alpaca:function_execution:Python:0eedeb8648a461ffc83d28d628c65800b233c6d9330978f78bc5ee188074d746:af6ada7a-b9bc-40d0-a31f-e985360e1655:elephant.signal_processing.butter#22c933c0-dd6b-4d8d-a24b-4bc21dea4991;urn:fz-juelich.de:alpaca:function_execution:Python:0eedeb8648a461ffc83d28d628c65800b233c6d9330978f78bc5ee188074d746:48c84fbd-d629-45f4-91ac-2cbf03048cf5:elephant.signal_processing.butter#cf99fef5-bdb3-4467-ab97-04ec14704de8;urn:fz-juelich.de:alpaca:function_execution:Python:0eedeb8648a461ffc83d28d628c65800b233c6d9330978f78bc5ee188074d746:af6ada7a-b9bc-40d0-a31f-e985360e1655:elephant.signal_processing.butter#bd82842d-7bee-4332-98d6-704345c2aab5;urn:fz-juelich.de:alpaca:function_execution:Python:0eedeb8648a461ffc83d28d628c65800b233c6d9330978f78bc5ee188074d746:af6ada7a-b9bc-40d0-a31f-e985360e1655:elephant.signal_processing.butter#9ede4e85-c0fc-4a5b-991f-5972bc23fc9f;urn:fz-juelich.de:alpaca:function_execution:Python:0eedeb8648a461ffc83d28d628c65800b233c6d9330978f78bc5ee188074d746:af6ada7a-b9bc-40d0-a31f-e985360e1655:elephant.signal_processing.butter#de153a06-f7e0-4630-9b8c-def182c42830;urn:fz-juelich.de:alpaca:function_execution:Python:0eedeb8648a461ffc83d28d628c65800b233c6d9330978f78bc5ee188074d746:48c84fbd-d629-45f4-91ac-2cbf03048cf5:elephant.signal_processing.butter#4c68d1f3-d3be-4236-8a32-e4c6b56e0e0c;urn:fz-juelich.de:alpaca:function_execution:Python:0eedeb8648a461ffc83d28d628c65800b233c6d9330978f78bc5ee188074d746:48c84fbd-d629-45f4-91ac-2cbf03048cf5:elephant.signal_processing.butter#ceb62e66-997c-442f-ac10-9798c2d11491;urn:fz-juelich.de:alpaca:function_execution:Python:0eedeb8648a461ffc83d28d628c65800b233c6d9330978f78bc5ee188074d746:48c84fbd-d629-45f4-91ac-2cbf03048cf5:elephant.signal_processing.butter#47ee5355-3ab9-476c-bffd-61051e3f8902;urn:fz-juelich.de:alpaca:function_execution:Python:0eedeb8648a461ffc83d28d628c65800b233c6d9330978f78bc5ee188074d746:af6ada7a-b9bc-40d0-a31f-e985360e1655:elephant.signal_processing.butter#d40e01d0-0b2f-40a9-9cad-e289a15be299;urn:fz-juelich.de:alpaca:function_execution:Python:0eedeb8648a461ffc83d28d628c65800b233c6d9330978f78bc5ee188074d746:48c84fbd-d629-45f4-91ac-2cbf03048cf5:elephant.signal_processing.butter#351a012e-a291-4396-bf3b-0041c6358437;urn:fz-juelich.de:alpaca:function_execution:Python:0eedeb8648a461ffc83d28d628c65800b233c6d9330978f78bc5ee188074d746:48c84fbd-d629-45f4-91ac-2cbf03048cf5:elephant.signal_processing.butter#1afa314e-8498-40d1-9b64-69cb68878a1d;urn:fz-juelich.de:alpaca:function_execution:Python:0eedeb8648a461ffc83d28d628c65800b233c6d9330978f78bc5ee188074d746:af6ada7a-b9bc-40d0-a31f-e985360e1655:elephant.signal_processing.butter#a12136a2-099a-482d-8327-a3cbbb915f47;urn:fz-juelich.de:alpaca:function_execution:Python:0eedeb8648a461ffc83d28d628c65800b233c6d9330978f78bc5ee188074d746:af6ada7a-b9bc-40d0-a31f-e985360e1655:elephant.signal_processing.butter#a3bcd5f9-2b48-4eba-9e12-c6da6a347bd1;urn:fz-juelich.de:alpaca:function_execution:Python:0eedeb8648a461ffc83d28d628c65800b233c6d9330978f78bc5ee188074d746:af6ada7a-b9bc-40d0-a31f-e985360e1655:elephant.signal_processing.butter#d0d06d02-0a17-4faa-a4bd-9e1eab992d73;urn:fz-juelich.de:alpaca:function_execution:Python:0eedeb8648a461ffc83d28d628c65800b233c6d9330978f78bc5ee188074d746:48c84fbd-d629-45f4-91ac-2cbf03048cf5:elephant.signal_processing.butter#d926fe59-2b6c-47d2-b998-6953302f4cbf;urn:fz-juelich.de:alpaca:function_execution:Python:0eedeb8648a461ffc83d28d628c65800b233c6d9330978f78bc5ee188074d746:48c84fbd-d629-45f4-91ac-2cbf03048cf5:elephant.signal_processing.butter#3e8490c4-8228-43e7-aac0-efad5c967bdc;urn:fz-juelich.de:alpaca:function_execution:Python:0eedeb8648a461ffc83d28d628c65800b233c6d9330978f78bc5ee188074d746:af6ada7a-b9bc-40d0-a31f-e985360e1655:elephant.signal_processing.butter#3e2d91ac-2cdf-4238-ae86-7f1ad016922f;urn:fz-juelich.de:alpaca:function_execution:Python:0eedeb8648a461ffc83d28d628c65800b233c6d9330978f78bc5ee188074d746:48c84fbd-d629-45f4-91ac-2cbf03048cf5:elephant.signal_processing.butter#776a4081-44e2-4697-9993-d41e8d374c92;urn:fz-juelich.de:alpaca:function_execution:Python:0eedeb8648a461ffc83d28d628c65800b233c6d9330978f78bc5ee188074d746:48c84fbd-d629-45f4-91ac-2cbf03048cf5:elephant.signal_processing.butter#f60d0d5b-1956-49a8-a145-667d612f0e55;urn:fz-juelich.de:alpaca:function_execution:Python:0eedeb8648a461ffc83d28d628c65800b233c6d9330978f78bc5ee188074d746:af6ada7a-b9bc-40d0-a31f-e985360e1655:elephant.signal_processing.butter#34d689ba-df80-4940-98fe-e933e969385b;urn:fz-juelich.de:alpaca:function_execution:Python:0eedeb8648a461ffc83d28d628c65800b233c6d9330978f78bc5ee188074d746:af6ada7a-b9bc-40d0-a31f-e985360e1655:elephant.signal_processing.butter#3c648efb-12f2-4220-8e8a-50d394762ebc;urn:fz-juelich.de:alpaca:function_execution:Python:0eedeb8648a461ffc83d28d628c65800b233c6d9330978f78bc5ee188074d746:af6ada7a-b9bc-40d0-a31f-e985360e1655:elephant.signal_processing.butter#7bec5afc-08df-4ca2-8960-63bd1b9dc6ac;urn:fz-juelich.de:alpaca:function_execution:Python:0eedeb8648a461ffc83d28d628c65800b233c6d9330978f78bc5ee188074d746:48c84fbd-d629-45f4-91ac-2cbf03048cf5:elephant.signal_processing.butter#7e4c1373-b2cc-43f2-8334-ede330c50721;urn:fz-juelich.de:alpaca:function_execution:Python:0eedeb8648a461ffc83d28d628c65800b233c6d9330978f78bc5ee188074d746:48c84fbd-d629-45f4-91ac-2cbf03048cf5:elephant.signal_processing.butter#2e63e15c-3c7b-4cd8-95ef-f93748b2627f;urn:fz-juelich.de:alpaca:function_execution:Python:0eedeb8648a461ffc83d28d628c65800b233c6d9330978f78bc5ee188074d746:48c84fbd-d629-45f4-91ac-2cbf03048cf5:elephant.signal_processing.butter#a02cad6a-c582-4212-bb83-2b741777ffcf;urn:fz-juelich.de:alpaca:function_execution:Python:0eedeb8648a461ffc83d28d628c65800b233c6d9330978f78bc5ee188074d746:af6ada7a-b9bc-40d0-a31f-e985360e1655:elephant.signal_processing.butter#908fc8f3-f809-4ec9-804b-3fe3c1b50cd1;urn:fz-juelich.de:alpaca:function_execution:Python:0eedeb8648a461ffc83d28d628c65800b233c6d9330978f78bc5ee188074d746:af6ada7a-b9bc-40d0-a31f-e985360e1655:elephant.signal_processing.butter#290fcee4-7e46-468b-abb1-cf870c1f55f4;urn:fz-juelich.de:alpaca:function_execution:Python:0eedeb8648a461ffc83d28d628c65800b233c6d9330978f78bc5ee188074d746:af6ada7a-b9bc-40d0-a31f-e985360e1655:elephant.signal_processing.butter#2ca36e36-3e0b-4ec4-a07f-176b03b94ba8;urn:fz-juelich.de:alpaca:function_execution:Python:0eedeb8648a461ffc83d28d628c65800b233c6d9330978f78bc5ee188074d746:48c84fbd-d629-45f4-91ac-2cbf03048cf5:elephant.signal_processing.butter#a336dc45-817f-4150-93f2-65212ef3e76f;urn:fz-juelich.de:alpaca:function_execution:Python:0eedeb8648a461ffc83d28d628c65800b233c6d9330978f78bc5ee188074d746:af6ada7a-b9bc-40d0-a31f-e985360e1655:elephant.signal_processing.butter#25c2c524-1743-4079-8447-44554de8a528;urn:fz-juelich.de:alpaca:function_execution:Python:0eedeb8648a461ffc83d28d628c65800b233c6d9330978f78bc5ee188074d746:af6ada7a-b9bc-40d0-a31f-e985360e1655:elephant.signal_processing.butter#c990f39b-bba9-4e1c-929e-f334a27a8b6b;urn:fz-juelich.de:alpaca:function_execution:Python:0eedeb8648a461ffc83d28d628c65800b233c6d9330978f78bc5ee188074d746:af6ada7a-b9bc-40d0-a31f-e985360e1655:elephant.signal_processing.butter#5bf0e1a9-70f3-4bcb-885c-b4dc6e7de885;urn:fz-juelich.de:alpaca:function_execution:Python:0eedeb8648a461ffc83d28d628c65800b233c6d9330978f78bc5ee188074d746:48c84fbd-d629-45f4-91ac-2cbf03048cf5:elephant.signal_processing.butter#d5df3218-c8aa-4c27-9584-c4001c685f2f;urn:fz-juelich.de:alpaca:function_execution:Python:0eedeb8648a461ffc83d28d628c65800b233c6d9330978f78bc5ee188074d746:af6ada7a-b9bc-40d0-a31f-e985360e1655:elephant.signal_processing.butter#2ec06c49-fff6-46aa-9fc4-123225f0b60a;urn:fz-juelich.de:alpaca:function_execution:Python:0eedeb8648a461ffc83d28d628c65800b233c6d9330978f78bc5ee188074d746:af6ada7a-b9bc-40d0-a31f-e985360e1655:elephant.signal_processing.butter#0883f88a-1dab-4896-bb4d-cd92e18c93bb;urn:fz-juelich.de:alpaca:function_execution:Python:0eedeb8648a461ffc83d28d628c65800b233c6d9330978f78bc5ee188074d746:af6ada7a-b9bc-40d0-a31f-e985360e1655:elephant.signal_processing.butter#6f785e91-83b1-40e4-a4db-810de1553a58;urn:fz-juelich.de:alpaca:function_execution:Python:0eedeb8648a461ffc83d28d628c65800b233c6d9330978f78bc5ee188074d746:af6ada7a-b9bc-40d0-a31f-e985360e1655:elephant.signal_processing.butter#2416727d-e1d3-46a8-b762-aee836fbb9af;urn:fz-juelich.de:alpaca:function_execution:Python:0eedeb8648a461ffc83d28d628c65800b233c6d9330978f78bc5ee188074d746:48c84fbd-d629-45f4-91ac-2cbf03048cf5:elephant.signal_processing.butter#9c528761-944f-46f5-98c7-b44603d56970;urn:fz-juelich.de:alpaca:function_execution:Python:0eedeb8648a461ffc83d28d628c65800b233c6d9330978f78bc5ee188074d746:48c84fbd-d629-45f4-91ac-2cbf03048cf5:elephant.signal_processing.butter#0244ca95-080e-4904-9f4b-da18b49b4906;urn:fz-juelich.de:alpaca:function_execution:Python:0eedeb8648a461ffc83d28d628c65800b233c6d9330978f78bc5ee188074d746:af6ada7a-b9bc-40d0-a31f-e985360e1655:elephant.signal_processing.butter#895cb0a2-117f-4baf-8478-d63aac3d0370;urn:fz-juelich.de:alpaca:function_execution:Python:0eedeb8648a461ffc83d28d628c65800b233c6d9330978f78bc5ee188074d746:af6ada7a-b9bc-40d0-a31f-e985360e1655:elephant.signal_processing.butter#ba0d11f3-b585-452a-896e-d516b7575ff9;urn:fz-juelich.de:alpaca:function_execution:Python:0eedeb8648a461ffc83d28d628c65800b233c6d9330978f78bc5ee188074d746:48c84fbd-d629-45f4-91ac-2cbf03048cf5:elephant.signal_processing.butter#52814968-2ab2-42f6-b309-ef70cb8bd0c8;urn:fz-juelich.de:alpaca:function_execution:Python:0eedeb8648a461ffc83d28d628c65800b233c6d9330978f78bc5ee188074d746:48c84fbd-d629-45f4-91ac-2cbf03048cf5:elephant.signal_processing.butter#e0c155f2-a4aa-43d3-a7d8-7de6b106aacb;urn:fz-juelich.de:alpaca:function_execution:Python:0eedeb8648a461ffc83d28d628c65800b233c6d9330978f78bc5ee188074d746:48c84fbd-d629-45f4-91ac-2cbf03048cf5:elephant.signal_processing.butter#fbec4b68-8deb-41fb-b329-48576b068d78;urn:fz-juelich.de:alpaca:function_execution:Python:0eedeb8648a461ffc83d28d628c65800b233c6d9330978f78bc5ee188074d746:48c84fbd-d629-45f4-91ac-2cbf03048cf5:elephant.signal_processing.butter#4af2a304-5972-412b-b1d3-d8233b8792d9;urn:fz-juelich.de:alpaca:function_execution:Python:0eedeb8648a461ffc83d28d628c65800b233c6d9330978f78bc5ee188074d746:af6ada7a-b9bc-40d0-a31f-e985360e1655:elephant.signal_processing.butter#193c5479-71bb-4cbb-a17f-ebf43dec0899;urn:fz-juelich.de:alpaca:function_execution:Python:0eedeb8648a461ffc83d28d628c65800b233c6d9330978f78bc5ee188074d746:48c84fbd-d629-45f4-91ac-2cbf03048cf5:elephant.signal_processing.butter#66dbf7fa-9473-4773-920e-be216a0d223b;urn:fz-juelich.de:alpaca:function_execution:Python:0eedeb8648a461ffc83d28d628c65800b233c6d9330978f78bc5ee188074d746:af6ada7a-b9bc-40d0-a31f-e985360e1655:elephant.signal_processing.butter#4d10426c-8e97-4008-9c7e-c13f4b0404cf;urn:fz-juelich.de:alpaca:function_execution:Python:0eedeb8648a461ffc83d28d628c65800b233c6d9330978f78bc5ee188074d746:af6ada7a-b9bc-40d0-a31f-e985360e1655:elephant.signal_processing.butter#2c5ccf6f-2f1e-4b91-b18a-a266748823b7;urn:fz-juelich.de:alpaca:function_execution:Python:0eedeb8648a461ffc83d28d628c65800b233c6d9330978f78bc5ee188074d746:48c84fbd-d629-45f4-91ac-2cbf03048cf5:elephant.signal_processing.butter#292e5c8c-feac-4a56-b07c-2ad1885f1c73;urn:fz-juelich.de:alpaca:function_execution:Python:0eedeb8648a461ffc83d28d628c65800b233c6d9330978f78bc5ee188074d746:48c84fbd-d629-45f4-91ac-2cbf03048cf5:elephant.signal_processing.butter#cfad2268-301a-4603-b691-78f40bfbb572;urn:fz-juelich.de:alpaca:function_execution:Python:0eedeb8648a461ffc83d28d628c65800b233c6d9330978f78bc5ee188074d746:48c84fbd-d629-45f4-91ac-2cbf03048cf5:elephant.signal_processing.butter#6b13018d-e515-49b5-b98c-967808835a35;urn:fz-juelich.de:alpaca:function_execution:Python:0eedeb8648a461ffc83d28d628c65800b233c6d9330978f78bc5ee188074d746:48c84fbd-d629-45f4-91ac-2cbf03048cf5:elephant.signal_processing.butter#632263ed-a1f1-4239-8cfd-ae458f78fca4;urn:fz-juelich.de:alpaca:function_execution:Python:0eedeb8648a461ffc83d28d628c65800b233c6d9330978f78bc5ee188074d746:af6ada7a-b9bc-40d0-a31f-e985360e1655:elephant.signal_processing.butter#1f988a24-70bd-4e00-846f-5dc5230a8ae1;urn:fz-juelich.de:alpaca:function_execution:Python:0eedeb8648a461ffc83d28d628c65800b233c6d9330978f78bc5ee188074d746:af6ada7a-b9bc-40d0-a31f-e985360e1655:elephant.signal_processing.butter#11380ec5-637a-4244-b4c0-8b6b812eb503;urn:fz-juelich.de:alpaca:function_execution:Python:0eedeb8648a461ffc83d28d628c65800b233c6d9330978f78bc5ee188074d746:af6ada7a-b9bc-40d0-a31f-e985360e1655:elephant.signal_processing.butter#54ec05a0-d928-4a0c-9281-3277c006c5e2;urn:fz-juelich.de:alpaca:function_execution:Python:0eedeb8648a461ffc83d28d628c65800b233c6d9330978f78bc5ee188074d746:af6ada7a-b9bc-40d0-a31f-e985360e1655:elephant.signal_processing.butter#043aebb5-24c3-4b86-b323-604b124b755a;urn:fz-juelich.de:alpaca:function_execution:Python:0eedeb8648a461ffc83d28d628c65800b233c6d9330978f78bc5ee188074d746:48c84fbd-d629-45f4-91ac-2cbf03048cf5:elephant.signal_processing.butter#6ba867d4-8bf0-4f5a-9838-70ebdda256bb;urn:fz-juelich.de:alpaca:function_execution:Python:0eedeb8648a461ffc83d28d628c65800b233c6d9330978f78bc5ee188074d746:48c84fbd-d629-45f4-91ac-2cbf03048cf5:elephant.signal_processing.butter#54b25235-e0f7-49ba-b198-4ca3dcf1a171;urn:fz-juelich.de:alpaca:function_execution:Python:0eedeb8648a461ffc83d28d628c65800b233c6d9330978f78bc5ee188074d746:48c84fbd-d629-45f4-91ac-2cbf03048cf5:elephant.signal_processing.butter#85a83736-4c4b-4274-afe0-5b1d9b0dac00;urn:fz-juelich.de:alpaca:function_execution:Python:0eedeb8648a461ffc83d28d628c65800b233c6d9330978f78bc5ee188074d746:af6ada7a-b9bc-40d0-a31f-e985360e1655:elephant.signal_processing.butter#8bcd4dfa-9d3f-4a16-9d86-4df632059b7e;urn:fz-juelich.de:alpaca:function_execution:Python:0eedeb8648a461ffc83d28d628c65800b233c6d9330978f78bc5ee188074d746:af6ada7a-b9bc-40d0-a31f-e985360e1655:elephant.signal_processing.butter#11c22cc9-ced6-48f4-80a0-f67dac837059;urn:fz-juelich.de:alpaca:function_execution:Python:0eedeb8648a461ffc83d28d628c65800b233c6d9330978f78bc5ee188074d746:48c84fbd-d629-45f4-91ac-2cbf03048cf5:elephant.signal_processing.butter#b464f4e6-6909-4a41-a518-f684ad0cec8c;urn:fz-juelich.de:alpaca:function_execution:Python:0eedeb8648a461ffc83d28d628c65800b233c6d9330978f78bc5ee188074d746:48c84fbd-d629-45f4-91ac-2cbf03048cf5:elephant.signal_processing.butter#0cf2d4a4-f8d2-4527-8ae7-6fd6449786f2;urn:fz-juelich.de:alpaca:function_execution:Python:0eedeb8648a461ffc83d28d628c65800b233c6d9330978f78bc5ee188074d746:48c84fbd-d629-45f4-91ac-2cbf03048cf5:elephant.signal_processing.butter#8a4937c0-d9a8-44e6-9022-05ea88dad53a;urn:fz-juelich.de:alpaca:function_execution:Python:0eedeb8648a461ffc83d28d628c65800b233c6d9330978f78bc5ee188074d746:48c84fbd-d629-45f4-91ac-2cbf03048cf5:elephant.signal_processing.butter#a2f318e5-48ab-4d6b-b386-0d1dab842594;urn:fz-juelich.de:alpaca:function_execution:Python:0eedeb8648a461ffc83d28d628c65800b233c6d9330978f78bc5ee188074d746:48c84fbd-d629-45f4-91ac-2cbf03048cf5:elephant.signal_processing.butter#c87a3602-e9d9-4243-a70a-de3011244ba8;urn:fz-juelich.de:alpaca:function_execution:Python:0eedeb8648a461ffc83d28d628c65800b233c6d9330978f78bc5ee188074d746:48c84fbd-d629-45f4-91ac-2cbf03048cf5:elephant.signal_processing.butter#1563bb64-7676-4e11-b35a-d175ffe61b93;urn:fz-juelich.de:alpaca:function_execution:Python:0eedeb8648a461ffc83d28d628c65800b233c6d9330978f78bc5ee188074d746:af6ada7a-b9bc-40d0-a31f-e985360e1655:elephant.signal_processing.butter#209e777f-c9f8-4ab0-a4d3-fa42a70c4b74;urn:fz-juelich.de:alpaca:function_execution:Python:0eedeb8648a461ffc83d28d628c65800b233c6d9330978f78bc5ee188074d746:48c84fbd-d629-45f4-91ac-2cbf03048cf5:elephant.signal_processing.butter#99aa56dd-4dd1-4242-88fc-06883fb17a2b;urn:fz-juelich.de:alpaca:function_execution:Python:0eedeb8648a461ffc83d28d628c65800b233c6d9330978f78bc5ee188074d746:48c84fbd-d629-45f4-91ac-2cbf03048cf5:elephant.signal_processing.butter#856f6e18-3865-403c-9a50-ecd93ecd79c7;urn:fz-juelich.de:alpaca:function_execution:Python:0eedeb8648a461ffc83d28d628c65800b233c6d9330978f78bc5ee188074d746:af6ada7a-b9bc-40d0-a31f-e985360e1655:elephant.signal_processing.butter#60e9356e-1f1a-4110-b90b-3739825646f2;urn:fz-juelich.de:alpaca:function_execution:Python:0eedeb8648a461ffc83d28d628c65800b233c6d9330978f78bc5ee188074d746:48c84fbd-d629-45f4-91ac-2cbf03048cf5:elephant.signal_processing.butter#4861e477-ff51-4045-83b1-a27d95c248ee;urn:fz-juelich.de:alpaca:function_execution:Python:0eedeb8648a461ffc83d28d628c65800b233c6d9330978f78bc5ee188074d746:48c84fbd-d629-45f4-91ac-2cbf03048cf5:elephant.signal_processing.butter#6b5de688-efd3-49e6-9698-cd3b0366d0ca;urn:fz-juelich.de:alpaca:function_execution:Python:0eedeb8648a461ffc83d28d628c65800b233c6d9330978f78bc5ee188074d746:48c84fbd-d629-45f4-91ac-2cbf03048cf5:elephant.signal_processing.butter#c84bd302-1ab4-413d-a980-51e4fb829c93;urn:fz-juelich.de:alpaca:function_execution:Python:0eedeb8648a461ffc83d28d628c65800b233c6d9330978f78bc5ee188074d746:48c84fbd-d629-45f4-91ac-2cbf03048cf5:elephant.signal_processing.butter#d116a9a8-c719-45fe-a180-cdf27657b823;urn:fz-juelich.de:alpaca:function_execution:Python:0eedeb8648a461ffc83d28d628c65800b233c6d9330978f78bc5ee188074d746:af6ada7a-b9bc-40d0-a31f-e985360e1655:elephant.signal_processing.butter#e59b14fc-ba65-48f6-aeb6-c3c176751846;urn:fz-juelich.de:alpaca:function_execution:Python:0eedeb8648a461ffc83d28d628c65800b233c6d9330978f78bc5ee188074d746:48c84fbd-d629-45f4-91ac-2cbf03048cf5:elephant.signal_processing.butter#05e76ef2-6859-4eaf-8a21-ffd4fedf420e;urn:fz-juelich.de:alpaca:function_execution:Python:0eedeb8648a461ffc83d28d628c65800b233c6d9330978f78bc5ee188074d746:af6ada7a-b9bc-40d0-a31f-e985360e1655:elephant.signal_processing.butter#6c196e89-7b29-44c6-952d-96632666ade9;urn:fz-juelich.de:alpaca:function_execution:Python:0eedeb8648a461ffc83d28d628c65800b233c6d9330978f78bc5ee188074d746:48c84fbd-d629-45f4-91ac-2cbf03048cf5:elephant.signal_processing.butter#8bdc4d3c-25d8-4f73-972f-39cff1c9700f;urn:fz-juelich.de:alpaca:function_execution:Python:0eedeb8648a461ffc83d28d628c65800b233c6d9330978f78bc5ee188074d746:48c84fbd-d629-45f4-91ac-2cbf03048cf5:elephant.signal_processing.butter#5c5e9573-4d6b-4f77-aef9-fd26797bffc4;urn:fz-juelich.de:alpaca:function_execution:Python:0eedeb8648a461ffc83d28d628c65800b233c6d9330978f78bc5ee188074d746:af6ada7a-b9bc-40d0-a31f-e985360e1655:elephant.signal_processing.butter#543d94db-86a3-49f4-91c0-d7cb5e68d0f7;urn:fz-juelich.de:alpaca:function_execution:Python:0eedeb8648a461ffc83d28d628c65800b233c6d9330978f78bc5ee188074d746:af6ada7a-b9bc-40d0-a31f-e985360e1655:elephant.signal_processing.butter#0ea79977-93ac-441f-97d0-e45a5a44688c;urn:fz-juelich.de:alpaca:function_execution:Python:0eedeb8648a461ffc83d28d628c65800b233c6d9330978f78bc5ee188074d746:48c84fbd-d629-45f4-91ac-2cbf03048cf5:elephant.signal_processing.butter#3b21b8fe-8bf7-4834-9c54-2fd12727a8ad;urn:fz-juelich.de:alpaca:function_execution:Python:0eedeb8648a461ffc83d28d628c65800b233c6d9330978f78bc5ee188074d746:48c84fbd-d629-45f4-91ac-2cbf03048cf5:elephant.signal_processing.butter#27604ee2-02d7-4486-801c-30626eddbf83;urn:fz-juelich.de:alpaca:function_execution:Python:0eedeb8648a461ffc83d28d628c65800b233c6d9330978f78bc5ee188074d746:af6ada7a-b9bc-40d0-a31f-e985360e1655:elephant.signal_processing.butter#41a66975-e153-4da1-bde9-e7cecfa0bd97;urn:fz-juelich.de:alpaca:function_execution:Python:0eedeb8648a461ffc83d28d628c65800b233c6d9330978f78bc5ee188074d746:af6ada7a-b9bc-40d0-a31f-e985360e1655:elephant.signal_processing.butter#4aece8ab-7598-46c6-8027-accf20ae8cde;urn:fz-juelich.de:alpaca:function_execution:Python:0eedeb8648a461ffc83d28d628c65800b233c6d9330978f78bc5ee188074d746:48c84fbd-d629-45f4-91ac-2cbf03048cf5:elephant.signal_processing.butter#de07f1ae-b36a-4c03-abc8-16f0cc239c6b;urn:fz-juelich.de:alpaca:function_execution:Python:0eedeb8648a461ffc83d28d628c65800b233c6d9330978f78bc5ee188074d746:af6ada7a-b9bc-40d0-a31f-e985360e1655:elephant.signal_processing.butter#074f5c07-f1f4-4207-bb26-8469b21b3e27;urn:fz-juelich.de:alpaca:function_execution:Python:0eedeb8648a461ffc83d28d628c65800b233c6d9330978f78bc5ee188074d746:48c84fbd-d629-45f4-91ac-2cbf03048cf5:elephant.signal_processing.butter#e31be3c1-f77a-4d39-9178-49c29aad0d78;urn:fz-juelich.de:alpaca:function_execution:Python:0eedeb8648a461ffc83d28d628c65800b233c6d9330978f78bc5ee188074d746:af6ada7a-b9bc-40d0-a31f-e985360e1655:elephant.signal_processing.butter#3be33bc9-4ea0-4ad7-b923-b1140f0d7f7c;urn:fz-juelich.de:alpaca:function_execution:Python:0eedeb8648a461ffc83d28d628c65800b233c6d9330978f78bc5ee188074d746:48c84fbd-d629-45f4-91ac-2cbf03048cf5:elephant.signal_processing.butter#aaeeebcb-d995-484e-9472-5c5cbe54ede5;urn:fz-juelich.de:alpaca:function_execution:Python:0eedeb8648a461ffc83d28d628c65800b233c6d9330978f78bc5ee188074d746:48c84fbd-d629-45f4-91ac-2cbf03048cf5:elephant.signal_processing.butter#16053491-3fb8-4b3b-8cd1-a6d7c54a0bdb;urn:fz-juelich.de:alpaca:function_execution:Python:0eedeb8648a461ffc83d28d628c65800b233c6d9330978f78bc5ee188074d746:af6ada7a-b9bc-40d0-a31f-e985360e1655:elephant.signal_processing.butter#8ccb0bd0-b6d6-4454-a24f-9331d1954124;urn:fz-juelich.de:alpaca:function_execution:Python:0eedeb8648a461ffc83d28d628c65800b233c6d9330978f78bc5ee188074d746:af6ada7a-b9bc-40d0-a31f-e985360e1655:elephant.signal_processing.butter#493526a5-9038-4ead-8e14-66fe982ae213;urn:fz-juelich.de:alpaca:function_execution:Python:0eedeb8648a461ffc83d28d628c65800b233c6d9330978f78bc5ee188074d746:48c84fbd-d629-45f4-91ac-2cbf03048cf5:elephant.signal_processing.butter#4117bb4b-236b-47d9-9301-1b16ea11197d;urn:fz-juelich.de:alpaca:function_execution:Python:0eedeb8648a461ffc83d28d628c65800b233c6d9330978f78bc5ee188074d746:48c84fbd-d629-45f4-91ac-2cbf03048cf5:elephant.signal_processing.butter#7d02af53-207a-4c75-87aa-13f5c70af4c9;urn:fz-juelich.de:alpaca:function_execution:Python:0eedeb8648a461ffc83d28d628c65800b233c6d9330978f78bc5ee188074d746:48c84fbd-d629-45f4-91ac-2cbf03048cf5:elephant.signal_processing.butter#548d3db6-0705-4880-8206-b9c840aef5b8;urn:fz-juelich.de:alpaca:function_execution:Python:0eedeb8648a461ffc83d28d628c65800b233c6d9330978f78bc5ee188074d746:af6ada7a-b9bc-40d0-a31f-e985360e1655:elephant.signal_processing.butter#3bbdd611-c468-4177-a41b-76b55c6dcc5f;urn:fz-juelich.de:alpaca:function_execution:Python:0eedeb8648a461ffc83d28d628c65800b233c6d9330978f78bc5ee188074d746:af6ada7a-b9bc-40d0-a31f-e985360e1655:elephant.signal_processing.butter#27d372c7-89be-4257-adf8-f8cc444e269a;urn:fz-juelich.de:alpaca:function_execution:Python:0eedeb8648a461ffc83d28d628c65800b233c6d9330978f78bc5ee188074d746:48c84fbd-d629-45f4-91ac-2cbf03048cf5:elephant.signal_processing.butter#7f20ca6c-000b-4350-bd10-a25c7c675528;urn:fz-juelich.de:alpaca:function_execution:Python:0eedeb8648a461ffc83d28d628c65800b233c6d9330978f78bc5ee188074d746:af6ada7a-b9bc-40d0-a31f-e985360e1655:elephant.signal_processing.butter#dcf59249-f24b-46b9-bb4d-49b433a1b88c;urn:fz-juelich.de:alpaca:function_execution:Python:0eedeb8648a461ffc83d28d628c65800b233c6d9330978f78bc5ee188074d746:48c84fbd-d629-45f4-91ac-2cbf03048cf5:elephant.signal_processing.butter#8d89f967-ac38-4439-a42b-c67154c8ee17;urn:fz-juelich.de:alpaca:function_execution:Python:0eedeb8648a461ffc83d28d628c65800b233c6d9330978f78bc5ee188074d746:48c84fbd-d629-45f4-91ac-2cbf03048cf5:elephant.signal_processing.butter#8c45adae-946e-4fbc-90d8-d4a7966c0fba;urn:fz-juelich.de:alpaca:function_execution:Python:0eedeb8648a461ffc83d28d628c65800b233c6d9330978f78bc5ee188074d746:48c84fbd-d629-45f4-91ac-2cbf03048cf5:elephant.signal_processing.butter#f13417dd-e668-4a5e-8f14-766beef235da;urn:fz-juelich.de:alpaca:function_execution:Python:0eedeb8648a461ffc83d28d628c65800b233c6d9330978f78bc5ee188074d746:48c84fbd-d629-45f4-91ac-2cbf03048cf5:elephant.signal_processing.butter#b25630eb-4e6e-4882-9615-db66919f8d98;urn:fz-juelich.de:alpaca:function_execution:Python:0eedeb8648a461ffc83d28d628c65800b233c6d9330978f78bc5ee188074d746:48c84fbd-d629-45f4-91ac-2cbf03048cf5:elephant.signal_processing.butter#eeb5d91c-4a3f-4db6-b531-8a2dd974a5ad;urn:fz-juelich.de:alpaca:function_execution:Python:0eedeb8648a461ffc83d28d628c65800b233c6d9330978f78bc5ee188074d746:af6ada7a-b9bc-40d0-a31f-e985360e1655:elephant.signal_processing.butter#f08eeee3-e2db-4354-8913-c0229e797e5b;urn:fz-juelich.de:alpaca:function_execution:Python:0eedeb8648a461ffc83d28d628c65800b233c6d9330978f78bc5ee188074d746:48c84fbd-d629-45f4-91ac-2cbf03048cf5:elephant.signal_processing.butter#80979e00-bfbd-4d89-86cb-5de0d207962f;urn:fz-juelich.de:alpaca:function_execution:Python:0eedeb8648a461ffc83d28d628c65800b233c6d9330978f78bc5ee188074d746:af6ada7a-b9bc-40d0-a31f-e985360e1655:elephant.signal_processing.butter#acd55563-33b8-4759-b033-19097a66e179;urn:fz-juelich.de:alpaca:function_execution:Python:0eedeb8648a461ffc83d28d628c65800b233c6d9330978f78bc5ee188074d746:48c84fbd-d629-45f4-91ac-2cbf03048cf5:elephant.signal_processing.butter#6d1d117e-8352-44b2-bc0c-4d5f51a345f4;urn:fz-juelich.de:alpaca:function_execution:Python:0eedeb8648a461ffc83d28d628c65800b233c6d9330978f78bc5ee188074d746:48c84fbd-d629-45f4-91ac-2cbf03048cf5:elephant.signal_processing.butter#41740940-3b39-4b5b-8756-f5835bee9a4e;urn:fz-juelich.de:alpaca:function_execution:Python:0eedeb8648a461ffc83d28d628c65800b233c6d9330978f78bc5ee188074d746:48c84fbd-d629-45f4-91ac-2cbf03048cf5:elephant.signal_processing.butter#309150a4-c772-40fe-8563-2176aa821b13;urn:fz-juelich.de:alpaca:function_execution:Python:0eedeb8648a461ffc83d28d628c65800b233c6d9330978f78bc5ee188074d746:48c84fbd-d629-45f4-91ac-2cbf03048cf5:elephant.signal_processing.butter#a1ed6121-d9db-404f-91e2-ec303cc40a85;urn:fz-juelich.de:alpaca:function_execution:Python:0eedeb8648a461ffc83d28d628c65800b233c6d9330978f78bc5ee188074d746:48c84fbd-d629-45f4-91ac-2cbf03048cf5:elephant.signal_processing.butter#44cc6a32-86b0-4c25-9694-2e94049083f7;urn:fz-juelich.de:alpaca:function_execution:Python:0eedeb8648a461ffc83d28d628c65800b233c6d9330978f78bc5ee188074d746:af6ada7a-b9bc-40d0-a31f-e985360e1655:elephant.signal_processing.butter#27749eb4-0369-48c3-9c85-09bbbbddcefb;urn:fz-juelich.de:alpaca:function_execution:Python:0eedeb8648a461ffc83d28d628c65800b233c6d9330978f78bc5ee188074d746:af6ada7a-b9bc-40d0-a31f-e985360e1655:elephant.signal_processing.butter#e9505262-feb7-4e60-b8c4-ec8dc852829b;urn:fz-juelich.de:alpaca:function_execution:Python:0eedeb8648a461ffc83d28d628c65800b233c6d9330978f78bc5ee188074d746:af6ada7a-b9bc-40d0-a31f-e985360e1655:elephant.signal_processing.butter#5ce860e7-9960-4d41-9d89-942df958230c;urn:fz-juelich.de:alpaca:function_execution:Python:0eedeb8648a461ffc83d28d628c65800b233c6d9330978f78bc5ee188074d746:48c84fbd-d629-45f4-91ac-2cbf03048cf5:elephant.signal_processing.butter#9ce1e7d8-c279-475c-a35c-749c56111804;urn:fz-juelich.de:alpaca:function_execution:Python:0eedeb8648a461ffc83d28d628c65800b233c6d9330978f78bc5ee188074d746:48c84fbd-d629-45f4-91ac-2cbf03048cf5:elephant.signal_processing.butter#ac5bdadf-f81d-481c-b093-db7d9efc1cce;urn:fz-juelich.de:alpaca:function_execution:Python:0eedeb8648a461ffc83d28d628c65800b233c6d9330978f78bc5ee188074d746:48c84fbd-d629-45f4-91ac-2cbf03048cf5:elephant.signal_processing.butter#0b301690-7574-422b-a216-4da824b921de;urn:fz-juelich.de:alpaca:function_execution:Python:0eedeb8648a461ffc83d28d628c65800b233c6d9330978f78bc5ee188074d746:48c84fbd-d629-45f4-91ac-2cbf03048cf5:elephant.signal_processing.butter#59e182c9-00c8-409f-8e47-657f1e4cf48a;urn:fz-juelich.de:alpaca:function_execution:Python:0eedeb8648a461ffc83d28d628c65800b233c6d9330978f78bc5ee188074d746:af6ada7a-b9bc-40d0-a31f-e985360e1655:elephant.signal_processing.butter#c7542dd0-f541-4518-ac24-6647cbaeff5b;urn:fz-juelich.de:alpaca:function_execution:Python:0eedeb8648a461ffc83d28d628c65800b233c6d9330978f78bc5ee188074d746:af6ada7a-b9bc-40d0-a31f-e985360e1655:elephant.signal_processing.butter#7d498038-d839-4f07-8f95-ec16f4e5f14b;urn:fz-juelich.de:alpaca:function_execution:Python:0eedeb8648a461ffc83d28d628c65800b233c6d9330978f78bc5ee188074d746:48c84fbd-d629-45f4-91ac-2cbf03048cf5:elephant.signal_processing.butter#e62bfbeb-a1c8-4979-ad85-351e69b4c04f;urn:fz-juelich.de:alpaca:function_execution:Python:0eedeb8648a461ffc83d28d628c65800b233c6d9330978f78bc5ee188074d746:af6ada7a-b9bc-40d0-a31f-e985360e1655:elephant.signal_processing.butter#9a6991e2-7f66-4419-b03a-7504a1fb247f;urn:fz-juelich.de:alpaca:function_execution:Python:0eedeb8648a461ffc83d28d628c65800b233c6d9330978f78bc5ee188074d746:48c84fbd-d629-45f4-91ac-2cbf03048cf5:elephant.signal_processing.butter#64c79b1c-e5fd-46ca-8ed2-4079b7135f39;urn:fz-juelich.de:alpaca:function_execution:Python:0eedeb8648a461ffc83d28d628c65800b233c6d9330978f78bc5ee188074d746:af6ada7a-b9bc-40d0-a31f-e985360e1655:elephant.signal_processing.butter#0d92788d-7882-487f-8343-8248d3f25a2d;urn:fz-juelich.de:alpaca:function_execution:Python:0eedeb8648a461ffc83d28d628c65800b233c6d9330978f78bc5ee188074d746:48c84fbd-d629-45f4-91ac-2cbf03048cf5:elephant.signal_processing.butter#a9067a0b-8c05-450e-935f-77c4ec4b8305;urn:fz-juelich.de:alpaca:function_execution:Python:0eedeb8648a461ffc83d28d628c65800b233c6d9330978f78bc5ee188074d746:af6ada7a-b9bc-40d0-a31f-e985360e1655:elephant.signal_processing.butter#c2b6b653-af83-48b8-82f0-f25d2d7c4322;urn:fz-juelich.de:alpaca:function_execution:Python:0eedeb8648a461ffc83d28d628c65800b233c6d9330978f78bc5ee188074d746:af6ada7a-b9bc-40d0-a31f-e985360e1655:elephant.signal_processing.butter#e896b6cb-b907-41e0-aa23-454b5fc04706;urn:fz-juelich.de:alpaca:function_execution:Python:0eedeb8648a461ffc83d28d628c65800b233c6d9330978f78bc5ee188074d746:48c84fbd-d629-45f4-91ac-2cbf03048cf5:elephant.signal_processing.butter#8ec75380-8c8a-4779-9523-07a34d740331;urn:fz-juelich.de:alpaca:function_execution:Python:0eedeb8648a461ffc83d28d628c65800b233c6d9330978f78bc5ee188074d746:48c84fbd-d629-45f4-91ac-2cbf03048cf5:elephant.signal_processing.butter#1053be75-a83f-4e79-ad19-665dc7f5f5da;urn:fz-juelich.de:alpaca:function_execution:Python:0eedeb8648a461ffc83d28d628c65800b233c6d9330978f78bc5ee188074d746:af6ada7a-b9bc-40d0-a31f-e985360e1655:elephant.signal_processing.butter#4882e657-4e83-42a2-88f0-e68acedc87c6;urn:fz-juelich.de:alpaca:function_execution:Python:0eedeb8648a461ffc83d28d628c65800b233c6d9330978f78bc5ee188074d746:af6ada7a-b9bc-40d0-a31f-e985360e1655:elephant.signal_processing.butter#efd2574e-641e-4dd7-b57b-002b964d5c1c;urn:fz-juelich.de:alpaca:function_execution:Python:0eedeb8648a461ffc83d28d628c65800b233c6d9330978f78bc5ee188074d746:af6ada7a-b9bc-40d0-a31f-e985360e1655:elephant.signal_processing.butter#2197c184-063c-41bc-8bd0-bfbbca8e91df;urn:fz-juelich.de:alpaca:function_execution:Python:0eedeb8648a461ffc83d28d628c65800b233c6d9330978f78bc5ee188074d746:af6ada7a-b9bc-40d0-a31f-e985360e1655:elephant.signal_processing.butter#8bd9a2f4-3cad-4fba-8ce4-fc891ab75bb3;urn:fz-juelich.de:alpaca:function_execution:Python:0eedeb8648a461ffc83d28d628c65800b233c6d9330978f78bc5ee188074d746:af6ada7a-b9bc-40d0-a31f-e985360e1655:elephant.signal_processing.butter#16a9ec94-06a1-4961-bd57-100719ea336e;urn:fz-juelich.de:alpaca:function_execution:Python:0eedeb8648a461ffc83d28d628c65800b233c6d9330978f78bc5ee188074d746:48c84fbd-d629-45f4-91ac-2cbf03048cf5:elephant.signal_processing.butter#2e1ef6fa-aceb-46ba-af98-b089f354c660;urn:fz-juelich.de:alpaca:function_execution:Python:0eedeb8648a461ffc83d28d628c65800b233c6d9330978f78bc5ee188074d746:48c84fbd-d629-45f4-91ac-2cbf03048cf5:elephant.signal_processing.butter#ce6906bc-352c-4705-b12a-a6429d8de4af;urn:fz-juelich.de:alpaca:function_execution:Python:0eedeb8648a461ffc83d28d628c65800b233c6d9330978f78bc5ee188074d746:af6ada7a-b9bc-40d0-a31f-e985360e1655:elephant.signal_processing.butter#1249823a-c8a0-4362-8f57-3643aa56e009;urn:fz-juelich.de:alpaca:function_execution:Python:0eedeb8648a461ffc83d28d628c65800b233c6d9330978f78bc5ee188074d746:48c84fbd-d629-45f4-91ac-2cbf03048cf5:elephant.signal_processing.butter#2a817a9c-1e66-44d9-afeb-2928bf1a5c6d;urn:fz-juelich.de:alpaca:function_execution:Python:0eedeb8648a461ffc83d28d628c65800b233c6d9330978f78bc5ee188074d746:af6ada7a-b9bc-40d0-a31f-e985360e1655:elephant.signal_processing.butter#f5b8e70b-4a31-4266-b66e-02106a32e324;urn:fz-juelich.de:alpaca:function_execution:Python:0eedeb8648a461ffc83d28d628c65800b233c6d9330978f78bc5ee188074d746:af6ada7a-b9bc-40d0-a31f-e985360e1655:elephant.signal_processing.butter#46c29ed2-2ca3-44e5-91e9-7e6bf7f298ac;urn:fz-juelich.de:alpaca:function_execution:Python:0eedeb8648a461ffc83d28d628c65800b233c6d9330978f78bc5ee188074d746:af6ada7a-b9bc-40d0-a31f-e985360e1655:elephant.signal_processing.butter#e084ce11-b2e3-4b33-9ef5-c4aa5d698298;urn:fz-juelich.de:alpaca:function_execution:Python:0eedeb8648a461ffc83d28d628c65800b233c6d9330978f78bc5ee188074d746:48c84fbd-d629-45f4-91ac-2cbf03048cf5:elephant.signal_processing.butter#263bacae-1981-49c3-836d-b8c09308a971;urn:fz-juelich.de:alpaca:function_execution:Python:0eedeb8648a461ffc83d28d628c65800b233c6d9330978f78bc5ee188074d746:48c84fbd-d629-45f4-91ac-2cbf03048cf5:elephant.signal_processing.butter#3e33bebd-e10c-4c1a-8cf6-d53fec775fd6;urn:fz-juelich.de:alpaca:function_execution:Python:0eedeb8648a461ffc83d28d628c65800b233c6d9330978f78bc5ee188074d746:48c84fbd-d629-45f4-91ac-2cbf03048cf5:elephant.signal_processing.butter#47a8de62-912c-462b-b763-7c018294924e;urn:fz-juelich.de:alpaca:function_execution:Python:0eedeb8648a461ffc83d28d628c65800b233c6d9330978f78bc5ee188074d746:af6ada7a-b9bc-40d0-a31f-e985360e1655:elephant.signal_processing.butter#a9a35623-f80f-4cb8-950b-daa0a01d042b;urn:fz-juelich.de:alpaca:function_execution:Python:0eedeb8648a461ffc83d28d628c65800b233c6d9330978f78bc5ee188074d746:48c84fbd-d629-45f4-91ac-2cbf03048cf5:elephant.signal_processing.butter#7e1bc63c-fa22-4828-9368-4cc658b4f2eb;urn:fz-juelich.de:alpaca:function_execution:Python:0eedeb8648a461ffc83d28d628c65800b233c6d9330978f78bc5ee188074d746:af6ada7a-b9bc-40d0-a31f-e985360e1655:elephant.signal_processing.butter#0c9f1407-f9d5-4098-b1b4-d7359934f827;urn:fz-juelich.de:alpaca:function_execution:Python:0eedeb8648a461ffc83d28d628c65800b233c6d9330978f78bc5ee188074d746:48c84fbd-d629-45f4-91ac-2cbf03048cf5:elephant.signal_processing.butter#7b82dfc6-1cfa-465a-b01e-0355c7b0476b;urn:fz-juelich.de:alpaca:function_execution:Python:0eedeb8648a461ffc83d28d628c65800b233c6d9330978f78bc5ee188074d746:48c84fbd-d629-45f4-91ac-2cbf03048cf5:elephant.signal_processing.butter#a3dc9fb2-d729-43e9-98a7-3a4309980ea3;urn:fz-juelich.de:alpaca:function_execution:Python:0eedeb8648a461ffc83d28d628c65800b233c6d9330978f78bc5ee188074d746:af6ada7a-b9bc-40d0-a31f-e985360e1655:elephant.signal_processing.butter#4d5d5e61-5545-4f75-a5bb-bbbd1b8010be;urn:fz-juelich.de:alpaca:function_execution:Python:0eedeb8648a461ffc83d28d628c65800b233c6d9330978f78bc5ee188074d746:48c84fbd-d629-45f4-91ac-2cbf03048cf5:elephant.signal_processing.butter#54847c6c-1736-4908-9b2b-c64053dbef22;urn:fz-juelich.de:alpaca:function_execution:Python:0eedeb8648a461ffc83d28d628c65800b233c6d9330978f78bc5ee188074d746:af6ada7a-b9bc-40d0-a31f-e985360e1655:elephant.signal_processing.butter#bb8f8cef-b94d-4f72-bd8d-d0bb17580c1e;urn:fz-juelich.de:alpaca:function_execution:Python:0eedeb8648a461ffc83d28d628c65800b233c6d9330978f78bc5ee188074d746:af6ada7a-b9bc-40d0-a31f-e985360e1655:elephant.signal_processing.butter#508fa54a-8767-4c02-ad91-ef251fb2fcf3;urn:fz-juelich.de:alpaca:function_execution:Python:0eedeb8648a461ffc83d28d628c65800b233c6d9330978f78bc5ee188074d746:48c84fbd-d629-45f4-91ac-2cbf03048cf5:elephant.signal_processing.butter#6f4f5885-9675-4451-8729-08aa08780df0;urn:fz-juelich.de:alpaca:function_execution:Python:0eedeb8648a461ffc83d28d628c65800b233c6d9330978f78bc5ee188074d746:af6ada7a-b9bc-40d0-a31f-e985360e1655:elephant.signal_processing.butter#f5affc05-8fe6-40a3-a483-7babcc4b585f;urn:fz-juelich.de:alpaca:function_execution:Python:0eedeb8648a461ffc83d28d628c65800b233c6d9330978f78bc5ee188074d746:af6ada7a-b9bc-40d0-a31f-e985360e1655:elephant.signal_processing.butter#b9f9278e-a918-4297-b285-957c2c886cc9;urn:fz-juelich.de:alpaca:function_execution:Python:0eedeb8648a461ffc83d28d628c65800b233c6d9330978f78bc5ee188074d746:48c84fbd-d629-45f4-91ac-2cbf03048cf5:elephant.signal_processing.butter#435f34cf-b073-4a28-8939-65e8556ccaa0;urn:fz-juelich.de:alpaca:function_execution:Python:0eedeb8648a461ffc83d28d628c65800b233c6d9330978f78bc5ee188074d746:48c84fbd-d629-45f4-91ac-2cbf03048cf5:elephant.signal_processing.butter#e29bef61-8374-474d-b51e-949a8c937205;urn:fz-juelich.de:alpaca:function_execution:Python:0eedeb8648a461ffc83d28d628c65800b233c6d9330978f78bc5ee188074d746:af6ada7a-b9bc-40d0-a31f-e985360e1655:elephant.signal_processing.butter#3875aaa3-65c7-4422-8353-bce4bdb9e388;urn:fz-juelich.de:alpaca:function_execution:Python:0eedeb8648a461ffc83d28d628c65800b233c6d9330978f78bc5ee188074d746:af6ada7a-b9bc-40d0-a31f-e985360e1655:elephant.signal_processing.butter#3fa311cd-1078-4723-b48f-66481eaccc36;urn:fz-juelich.de:alpaca:function_execution:Python:0eedeb8648a461ffc83d28d628c65800b233c6d9330978f78bc5ee188074d746:48c84fbd-d629-45f4-91ac-2cbf03048cf5:elephant.signal_processing.butter#9f2c65fc-a8c6-43a0-8aff-5de584d94461;urn:fz-juelich.de:alpaca:function_execution:Python:0eedeb8648a461ffc83d28d628c65800b233c6d9330978f78bc5ee188074d746:af6ada7a-b9bc-40d0-a31f-e985360e1655:elephant.signal_processing.butter#d048957d-8e61-4b5a-ac5e-840db70bda24;urn:fz-juelich.de:alpaca:function_execution:Python:0eedeb8648a461ffc83d28d628c65800b233c6d9330978f78bc5ee188074d746:af6ada7a-b9bc-40d0-a31f-e985360e1655:elephant.signal_processing.butter#5ce1de08-2a5c-4347-b74e-32679a26e7b6;urn:fz-juelich.de:alpaca:function_execution:Python:0eedeb8648a461ffc83d28d628c65800b233c6d9330978f78bc5ee188074d746:48c84fbd-d629-45f4-91ac-2cbf03048cf5:elephant.signal_processing.butter#72bbaef6-6ccd-4278-9db3-eaa913293a2e;urn:fz-juelich.de:alpaca:function_execution:Python:0eedeb8648a461ffc83d28d628c65800b233c6d9330978f78bc5ee188074d746:af6ada7a-b9bc-40d0-a31f-e985360e1655:elephant.signal_processing.butter#b0f39472-206a-498f-b552-dc4d44ad59c5;urn:fz-juelich.de:alpaca:function_execution:Python:0eedeb8648a461ffc83d28d628c65800b233c6d9330978f78bc5ee188074d746:af6ada7a-b9bc-40d0-a31f-e985360e1655:elephant.signal_processing.butter#45c0664c-6add-4346-a9e0-bdbff25255e2;urn:fz-juelich.de:alpaca:function_execution:Python:0eedeb8648a461ffc83d28d628c65800b233c6d9330978f78bc5ee188074d746:48c84fbd-d629-45f4-91ac-2cbf03048cf5:elephant.signal_processing.butter#d97e168e-2ae1-4e58-b9a9-fbb31c8427c4;urn:fz-juelich.de:alpaca:function_execution:Python:0eedeb8648a461ffc83d28d628c65800b233c6d9330978f78bc5ee188074d746:af6ada7a-b9bc-40d0-a31f-e985360e1655:elephant.signal_processing.butter#d437d209-1bb2-41db-9c23-be3971fe7805;urn:fz-juelich.de:alpaca:function_execution:Python:0eedeb8648a461ffc83d28d628c65800b233c6d9330978f78bc5ee188074d746:af6ada7a-b9bc-40d0-a31f-e985360e1655:elephant.signal_processing.butter#b22eaffc-e4de-4a3a-a36b-c3060f2b55ae;urn:fz-juelich.de:alpaca:function_execution:Python:0eedeb8648a461ffc83d28d628c65800b233c6d9330978f78bc5ee188074d746:af6ada7a-b9bc-40d0-a31f-e985360e1655:elephant.signal_processing.butter#2f26bd10-462f-4751-9ce9-425e59103352;urn:fz-juelich.de:alpaca:function_execution:Python:0eedeb8648a461ffc83d28d628c65800b233c6d9330978f78bc5ee188074d746:af6ada7a-b9bc-40d0-a31f-e985360e1655:elephant.signal_processing.butter#53eaa63e-9b53-4184-9c75-dea849a9669f;urn:fz-juelich.de:alpaca:function_execution:Python:0eedeb8648a461ffc83d28d628c65800b233c6d9330978f78bc5ee188074d746:48c84fbd-d629-45f4-91ac-2cbf03048cf5:elephant.signal_processing.butter#78290ae5-46a2-470b-b59d-c2025695232e;urn:fz-juelich.de:alpaca:function_execution:Python:0eedeb8648a461ffc83d28d628c65800b233c6d9330978f78bc5ee188074d746:48c84fbd-d629-45f4-91ac-2cbf03048cf5:elephant.signal_processing.butter#9c0d130c-7725-4939-a392-c8d4affc8463;urn:fz-juelich.de:alpaca:function_execution:Python:0eedeb8648a461ffc83d28d628c65800b233c6d9330978f78bc5ee188074d746:48c84fbd-d629-45f4-91ac-2cbf03048cf5:elephant.signal_processing.butter#3b691f13-696d-4a66-b53f-c23bc2b15922;urn:fz-juelich.de:alpaca:function_execution:Python:0eedeb8648a461ffc83d28d628c65800b233c6d9330978f78bc5ee188074d746:48c84fbd-d629-45f4-91ac-2cbf03048cf5:elephant.signal_processing.butter#55df82b2-5dba-44d6-9d00-1bec7d2448ff;urn:fz-juelich.de:alpaca:function_execution:Python:0eedeb8648a461ffc83d28d628c65800b233c6d9330978f78bc5ee188074d746:af6ada7a-b9bc-40d0-a31f-e985360e1655:elephant.signal_processing.butter#e3e63656-f7c6-4878-ab18-b7b797c331df" />
          <attvalue for="1" value="277" />
          <attvalue for="4" value="elephant.signal_processing.butter" />
          <attvalue for="2" value="function" />
          <attvalue for="22" value="008f4ef0-b503-4d11-a9bc-6a39eca79754;01a6eb0b-861f-4389-a241-2a28b321d5fa;0244ca95-080e-4904-9f4b-da18b49b4906;03f5413c-25fe-494e-8402-9ab7f09a1335;043aebb5-24c3-4b86-b323-604b124b755a;05114fd9-d6d4-4364-9163-f47c936246e4;05e76ef2-6859-4eaf-8a21-ffd4fedf420e;074f5c07-f1f4-4207-bb26-8469b21b3e27;0883f88a-1dab-4896-bb4d-cd92e18c93bb;0b301690-7574-422b-a216-4da824b921de;0c9f1407-f9d5-4098-b1b4-d7359934f827;0cf2d4a4-f8d2-4527-8ae7-6fd6449786f2;0d12cc0f-fd12-4caa-a7f5-ee47fcf6154a;0d92788d-7882-487f-8343-8248d3f25a2d;0ea79977-93ac-441f-97d0-e45a5a44688c;1053be75-a83f-4e79-ad19-665dc7f5f5da;10fc935e-41a7-4959-970b-7e77c26c17f5;11380ec5-637a-4244-b4c0-8b6b812eb503;1195345c-a701-40a0-b5da-37bcf5ba654c;11c22cc9-ced6-48f4-80a0-f67dac837059;1249823a-c8a0-4362-8f57-3643aa56e009;1563bb64-7676-4e11-b35a-d175ffe61b93;16053491-3fb8-4b3b-8cd1-a6d7c54a0bdb;16a9ec94-06a1-4961-bd57-100719ea336e;193c5479-71bb-4cbb-a17f-ebf43dec0899;19f24eae-9089-4b67-b32c-346ab01ab1f0;1afa314e-8498-40d1-9b64-69cb68878a1d;1b6215a7-3aaa-4c31-b9fe-82a9f745c30f;1b699e19-619c-4db2-97df-abb7642de55d;1daedabb-5942-4f19-85f7-5caef07932dc;1e6007d9-9ef3-4f25-9e17-7419315a7124;1f988a24-70bd-4e00-846f-5dc5230a8ae1;209e777f-c9f8-4ab0-a4d3-fa42a70c4b74;214b267f-9ebd-4d3b-90c5-b36424db298a;2197c184-063c-41bc-8bd0-bfbbca8e91df;22c933c0-dd6b-4d8d-a24b-4bc21dea4991;23c29519-aec0-46d7-8c8e-2235549946f2;2416727d-e1d3-46a8-b762-aee836fbb9af;257e2a14-cef6-49aa-8e1f-c243dc1fa98b;25c2c524-1743-4079-8447-44554de8a528;263bacae-1981-49c3-836d-b8c09308a971;275c3782-9892-4c1f-bf49-9e3dad5a638d;27604ee2-02d7-4486-801c-30626eddbf83;27749eb4-0369-48c3-9c85-09bbbbddcefb;27d372c7-89be-4257-adf8-f8cc444e269a;290fcee4-7e46-468b-abb1-cf870c1f55f4;292e5c8c-feac-4a56-b07c-2ad1885f1c73;2a817a9c-1e66-44d9-afeb-2928bf1a5c6d;2c5ccf6f-2f1e-4b91-b18a-a266748823b7;2ca36e36-3e0b-4ec4-a07f-176b03b94ba8;2e1ef6fa-aceb-46ba-af98-b089f354c660;2e63e15c-3c7b-4cd8-95ef-f93748b2627f;2ec06c49-fff6-46aa-9fc4-123225f0b60a;2f26bd10-462f-4751-9ce9-425e59103352;309150a4-c772-40fe-8563-2176aa821b13;33dfc693-7628-4769-84d4-042f979b5bc5;34d689ba-df80-4940-98fe-e933e969385b;351a012e-a291-4396-bf3b-0041c6358437;352f7e8c-6e50-40a6-b2bc-c989fabb502b;36bb1433-66b5-4805-83f4-66151b026a49;370fb48b-9d8f-43ae-a5d6-8bd7703c69b2;3875aaa3-65c7-4422-8353-bce4bdb9e388;38b7fd63-1b50-492f-8fe8-1c066ebb3aea;3a7447e0-8667-4fe0-ade5-4bb758d3d5c5;3a856f84-ead5-453a-9cb8-4f09c7085093;3b21b8fe-8bf7-4834-9c54-2fd12727a8ad;3b691f13-696d-4a66-b53f-c23bc2b15922;3bbdd611-c468-4177-a41b-76b55c6dcc5f;3be33bc9-4ea0-4ad7-b923-b1140f0d7f7c;3c648efb-12f2-4220-8e8a-50d394762ebc;3e2d91ac-2cdf-4238-ae86-7f1ad016922f;3e33bebd-e10c-4c1a-8cf6-d53fec775fd6;3e8490c4-8228-43e7-aac0-efad5c967bdc;3fa311cd-1078-4723-b48f-66481eaccc36;4023a2de-a6eb-4206-9fc0-853ab96e6cc4;40ba56b1-e6ce-41c1-ad4a-1688f8daeae7;4117bb4b-236b-47d9-9301-1b16ea11197d;41740940-3b39-4b5b-8756-f5835bee9a4e;41a66975-e153-4da1-bde9-e7cecfa0bd97;434f6112-f29c-4e8e-879d-2c1fea8a74bf;435f34cf-b073-4a28-8939-65e8556ccaa0;44cc6a32-86b0-4c25-9694-2e94049083f7;45884e06-df7d-4bec-9355-6c2416f82ab6;45c0664c-6add-4346-a9e0-bdbff25255e2;46c29ed2-2ca3-44e5-91e9-7e6bf7f298ac;47a8de62-912c-462b-b763-7c018294924e;47ee5355-3ab9-476c-bffd-61051e3f8902;4861e477-ff51-4045-83b1-a27d95c248ee;4882e657-4e83-42a2-88f0-e68acedc87c6;493526a5-9038-4ead-8e14-66fe982ae213;4aece8ab-7598-46c6-8027-accf20ae8cde;4af2a304-5972-412b-b1d3-d8233b8792d9;4c68d1f3-d3be-4236-8a32-e4c6b56e0e0c;4d10426c-8e97-4008-9c7e-c13f4b0404cf;4d42f814-bfa9-4662-b740-9ef883383b71;4d5d5e61-5545-4f75-a5bb-bbbd1b8010be;508fa54a-8767-4c02-ad91-ef251fb2fcf3;50d47f0c-e761-4429-9f61-cda901ffb125;52814968-2ab2-42f6-b309-ef70cb8bd0c8;53eaa63e-9b53-4184-9c75-dea849a9669f;543d94db-86a3-49f4-91c0-d7cb5e68d0f7;54847c6c-1736-4908-9b2b-c64053dbef22;548d3db6-0705-4880-8206-b9c840aef5b8;5496fe77-f77e-43c1-888d-305786003375;54b25235-e0f7-49ba-b198-4ca3dcf1a171;54e66089-e41b-40e9-9c3d-d8b964547b9a;54ec05a0-d928-4a0c-9281-3277c006c5e2;55df82b2-5dba-44d6-9d00-1bec7d2448ff;55f76df1-a176-4536-9438-2c591a2fdd02;59e182c9-00c8-409f-8e47-657f1e4cf48a;5b750e13-9b5a-4e72-95a9-0cc1b1243dc3;5bf0e1a9-70f3-4bcb-885c-b4dc6e7de885;5bf4f56f-4de7-4c93-87c7-895a1047e43a;5c2bff2d-ad40-429a-9bae-2d1990ed9453;5c5e9573-4d6b-4f77-aef9-fd26797bffc4;5ce1de08-2a5c-4347-b74e-32679a26e7b6;5ce860e7-9960-4d41-9d89-942df958230c;60e9356e-1f1a-4110-b90b-3739825646f2;6246057d-066e-453a-9312-70db1621725c;632263ed-a1f1-4239-8cfd-ae458f78fca4;6361e928-66e8-4aab-a7d1-bb7b57313449;64c79b1c-e5fd-46ca-8ed2-4079b7135f39;668eac4a-a642-4728-8166-b9c5883644a1;66dbf7fa-9473-4773-920e-be216a0d223b;67430971-b092-4b88-8894-34375699389c;67d15567-7777-4b55-bc76-025948dc033d;6b13018d-e515-49b5-b98c-967808835a35;6b5de688-efd3-49e6-9698-cd3b0366d0ca;6ba867d4-8bf0-4f5a-9838-70ebdda256bb;6c196e89-7b29-44c6-952d-96632666ade9;6d1d117e-8352-44b2-bc0c-4d5f51a345f4;6dee8e86-1095-431a-a940-e7baef379902;6ed36135-7d19-440f-a993-d73bb4a9819e;6ed668b6-2f32-492e-8d35-421f9452bfc1;6f277806-d5c3-4e77-827f-f84810e11065;6f4f5885-9675-4451-8729-08aa08780df0;6f785e91-83b1-40e4-a4db-810de1553a58;72bbaef6-6ccd-4278-9db3-eaa913293a2e;77334e09-1900-4461-8201-67c0aa60d610;776a4081-44e2-4697-9993-d41e8d374c92;78290ae5-46a2-470b-b59d-c2025695232e;79c79e0f-8fc7-4ca5-9c0e-0889829affb7;7b82dfc6-1cfa-465a-b01e-0355c7b0476b;7bec5afc-08df-4ca2-8960-63bd1b9dc6ac;7d02af53-207a-4c75-87aa-13f5c70af4c9;7d498038-d839-4f07-8f95-ec16f4e5f14b;7da2bb61-922a-446c-bd37-c69e7a5656d1;7dbddcf4-620a-4718-9cd6-a3d5ac2b20d5;7e1bc63c-fa22-4828-9368-4cc658b4f2eb;7e4c1373-b2cc-43f2-8334-ede330c50721;7f20ca6c-000b-4350-bd10-a25c7c675528;80979e00-bfbd-4d89-86cb-5de0d207962f;856f6e18-3865-403c-9a50-ecd93ecd79c7;85a83736-4c4b-4274-afe0-5b1d9b0dac00;85d94c48-2247-4484-b029-335e69922fef;895cb0a2-117f-4baf-8478-d63aac3d0370;8a4937c0-d9a8-44e6-9022-05ea88dad53a;8ba766a0-cb19-4a4e-815c-e3dc8cbaec1d;8bcd4dfa-9d3f-4a16-9d86-4df632059b7e;8bd9a2f4-3cad-4fba-8ce4-fc891ab75bb3;8bdc4d3c-25d8-4f73-972f-39cff1c9700f;8c04bacd-af81-4d8d-858f-3c72e36b2e36;8c45adae-946e-4fbc-90d8-d4a7966c0fba;8ccb0bd0-b6d6-4454-a24f-9331d1954124;8d89f967-ac38-4439-a42b-c67154c8ee17;8ec75380-8c8a-4779-9523-07a34d740331;908fc8f3-f809-4ec9-804b-3fe3c1b50cd1;9345c5b2-a3ef-492d-a6f8-2310bf3c26b3;9683550f-77e7-4aed-bfbd-4256b58889b2;99aa56dd-4dd1-4242-88fc-06883fb17a2b;9a6991e2-7f66-4419-b03a-7504a1fb247f;9c02cd0c-80f9-4a34-9c5b-9b369df09018;9c0d130c-7725-4939-a392-c8d4affc8463;9c471c26-76b9-47df-9ce9-211221060866;9c528761-944f-46f5-98c7-b44603d56970;9ce1e7d8-c279-475c-a35c-749c56111804;9ede4e85-c0fc-4a5b-991f-5972bc23fc9f;9f2c65fc-a8c6-43a0-8aff-5de584d94461;a02cad6a-c582-4212-bb83-2b741777ffcf;a089e9ea-e560-4bf0-80a2-c6a99e9acd18;a12136a2-099a-482d-8327-a3cbbb915f47;a1ed6121-d9db-404f-91e2-ec303cc40a85;a2f318e5-48ab-4d6b-b386-0d1dab842594;a336dc45-817f-4150-93f2-65212ef3e76f;a3bcd5f9-2b48-4eba-9e12-c6da6a347bd1;a3dc9fb2-d729-43e9-98a7-3a4309980ea3;a9067a0b-8c05-450e-935f-77c4ec4b8305;a923d973-cba1-4f9e-90bd-d4798340c7a8;a9a35623-f80f-4cb8-950b-daa0a01d042b;a9aebc37-a2e0-4b65-8521-cad0ebe20c9a;aa7b76d3-a442-4819-b104-3e34e145e0e6;aaeeebcb-d995-484e-9472-5c5cbe54ede5;ac5bdadf-f81d-481c-b093-db7d9efc1cce;acd55563-33b8-4759-b033-19097a66e179;ae3ff326-f02e-4b78-9269-8b7cad66b326;afecf1a0-cb1e-4fe8-9357-c82ab45bd52b;b0f39472-206a-498f-b552-dc4d44ad59c5;b10bebb0-0cec-4189-969e-a02114e033a7;b2034b01-e7c8-46d0-b1b9-de6ffa57cf33;b22eaffc-e4de-4a3a-a36b-c3060f2b55ae;b25630eb-4e6e-4882-9615-db66919f8d98;b285a92b-fdc3-4efa-bc2f-fd6bd6921537;b4174ac5-8efb-47a7-ae4a-622eb99c0a30;b44ce978-4bda-4e25-b3a2-1f98d02f3f09;b464f4e6-6909-4a41-a518-f684ad0cec8c;b5220c86-2c93-40a7-86ba-6055f81e8183;b6bcc5d0-0df1-4ae8-b0c0-5b3a2e1b5e7f;b9f9278e-a918-4297-b285-957c2c886cc9;ba0d11f3-b585-452a-896e-d516b7575ff9;bb8f8cef-b94d-4f72-bd8d-d0bb17580c1e;bbe59ee1-6a3d-4072-94fa-1520e458a710;bcd72982-c53d-4753-8fab-4f3260b466b9;bd39818d-ee2a-4e8f-85e1-845dae6da54b;bd82842d-7bee-4332-98d6-704345c2aab5;be7eb138-6202-451b-aa9e-15b77173cba8;bf8e2420-cdfc-4d63-955b-82bb207a9819;c0536606-d58d-4898-b0e0-4efe76c1c3c2;c2b6b653-af83-48b8-82f0-f25d2d7c4322;c5c093b8-ac69-4c0a-969f-f4bfb7c6b023;c7542dd0-f541-4518-ac24-6647cbaeff5b;c84bd302-1ab4-413d-a980-51e4fb829c93;c87a3602-e9d9-4243-a70a-de3011244ba8;c990f39b-bba9-4e1c-929e-f334a27a8b6b;ca19dc27-1789-4a9b-973c-a7011e0b17b2;cb440d6d-752a-4410-b666-4f9ab055fb06;cdd831a3-600f-44cf-9438-2e08474932a6;ce6906bc-352c-4705-b12a-a6429d8de4af;ceb62e66-997c-442f-ac10-9798c2d11491;cf99fef5-bdb3-4467-ab97-04ec14704de8;cfad2268-301a-4603-b691-78f40bfbb572;d048957d-8e61-4b5a-ac5e-840db70bda24;d0d06d02-0a17-4faa-a4bd-9e1eab992d73;d116a9a8-c719-45fe-a180-cdf27657b823;d40e01d0-0b2f-40a9-9cad-e289a15be299;d437d209-1bb2-41db-9c23-be3971fe7805;d5df3218-c8aa-4c27-9584-c4001c685f2f;d6c68ab4-ee7a-4e1b-9480-3953bad09287;d6dde99b-ba5d-44c6-90a8-822c2846092e;d8bcb481-ee30-475d-aab2-17afb862e275;d926fe59-2b6c-47d2-b998-6953302f4cbf;d97e168e-2ae1-4e58-b9a9-fbb31c8427c4;d9a07230-7ffc-4432-9ff2-d6e8c77ac9a1;dcf59249-f24b-46b9-bb4d-49b433a1b88c;de07f1ae-b36a-4c03-abc8-16f0cc239c6b;de153a06-f7e0-4630-9b8c-def182c42830;df0c4483-f909-4ccd-8add-2ed21b844a56;df4d578d-4a7d-42a5-a0b8-8a073aa7cabb;e084ce11-b2e3-4b33-9ef5-c4aa5d698298;e0c155f2-a4aa-43d3-a7d8-7de6b106aacb;e29bef61-8374-474d-b51e-949a8c937205;e31be3c1-f77a-4d39-9178-49c29aad0d78;e3ae9e78-b7bb-446a-a95f-cd7f3717b3bb;e3e63656-f7c6-4878-ab18-b7b797c331df;e4b92305-d4c5-44b2-a6e7-382c0d07de1a;e59b14fc-ba65-48f6-aeb6-c3c176751846;e5c81106-f1b3-450f-98b5-7c6eadef3abb;e62bfbeb-a1c8-4979-ad85-351e69b4c04f;e896b6cb-b907-41e0-aa23-454b5fc04706;e9505262-feb7-4e60-b8c4-ec8dc852829b;eeb5d91c-4a3f-4db6-b531-8a2dd974a5ad;efd2574e-641e-4dd7-b57b-002b964d5c1c;f02833af-e97c-46ac-87a3-59509539568d;f08eeee3-e2db-4354-8913-c0229e797e5b;f13417dd-e668-4a5e-8f14-766beef235da;f4a19b66-a075-4ccc-9dce-cc769c115fb7;f5affc05-8fe6-40a3-a483-7babcc4b585f;f5b8e70b-4a31-4266-b66e-02106a32e324;f60d0d5b-1956-49a8-a145-667d612f0e55;f6be4169-fe79-455f-9b74-fd2c9450d2fd;f795ec49-e1b8-4828-bcd1-5881d1f28db7;f7b5cdcb-40f2-46cc-ba6e-e9a71d675607;f8fd9ac6-a45a-4741-8be9-2c50669f7849;f942a00f-b48f-4440-a910-46f9304c2f9d;fa706d31-891c-4d91-a121-3b3a228a6371;fbec4b68-8deb-41fb-b329-48576b068d78;fd1aa905-5539-480a-bf21-02b681f8fd4a;feb292ca-7046-4aab-b240-61d5d442ddba" />
          <attvalue for="23" value="6;7;11;12;16;17;21;22;26;27;31;32;36;37;41;42;46;47;51;52;56;57;61;62;66;67;71;72;76;77;81;82;86;87;91;92;96;97;101;102;106;107;111;112;116;117;121;122;126;127;131;132;136;137;141;142;146;147;151;152;156;157;162;165;167;170;172;175;177;180;185;186;190;191;195;196;200;201;205;206;210;211;215;216;220;221;225;226;230;231;235;236;240;241;245;246;250;251;255;256;260;261;265;266;270;271;275;276;280;281;285;286;290;291;295;296;300;301;305;306;310;311;315;316;320;321;325;326;331;334;336;339;341;344;346;349;351;354;356;359;361;364;369;370;374;375;379;380;384;385;389;390;394;395;399;400;404;405;409;410;414;415;419;420;424;425;429;430;434;435;439;440;444;445;449;450;454;455;459;460;464;465;469;470;474;475;479;480;484;485;489;490;494;495;499;500;504;505;509;510;514;515;519;520;524;525;529;530;534;535;540;543;548;549;553;554;558;559;563;564;568;569;573;574;578;579;583;584;588;589;593;594;598;599;603;604;608;609;613;614;618;619;623;624;628;629;633;634;638;639;643;644;648;649;653;654;658;659;663;664;668;669;673;674;678;679;683;684;688;689;694;699;704;709;714;719;724" />
          <attvalue for="28" value="4" />
          <attvalue for="29" value="250.0 Hz" />
          <attvalue for="30" value="-1" />
          <attvalue for="31" value="1.0" />
          <attvalue for="32" value="filtfilt" />
          <attvalue for="33" value="None" />
          <attvalue for="9" value="&lt;[101.0,101.0];[102.0,102.0];[106.0,106.0];[107.0,107.0];[11.0,11.0];[111.0,111.0];[112.0,112.0];[116.0,116.0];[117.0,117.0];[12.0,12.0];[121.0,121.0];[122.0,122.0];[126.0,126.0];[127.0,127.0];[131.0,131.0];[132.0,132.0];[136.0,136.0];[137.0,137.0];[141.0,141.0];[142.0,142.0];[146.0,146.0];[147.0,147.0];[151.0,151.0];[152.0,152.0];[156.0,156.0];[157.0,157.0];[16.0,16.0];[162.0,162.0];[165.0,165.0];[167.0,167.0];[17.0,17.0];[170.0,170.0];[172.0,172.0];[175.0,175.0];[177.0,177.0];[180.0,180.0];[185.0,185.0];[186.0,186.0];[190.0,190.0];[191.0,191.0];[195.0,195.0];[196.0,196.0];[200.0,200.0];[201.0,201.0];[205.0,205.0];[206.0,206.0];[21.0,21.0];[210.0,210.0];[211.0,211.0];[215.0,215.0];[216.0,216.0];[22.0,22.0];[220.0,220.0];[221.0,221.0];[225.0,225.0];[226.0,226.0];[230.0,230.0];[231.0,231.0];[235.0,235.0];[236.0,236.0];[240.0,240.0];[241.0,241.0];[245.0,245.0];[246.0,246.0];[250.0,250.0];[251.0,251.0];[255.0,255.0];[256.0,256.0];[26.0,26.0];[260.0,260.0];[261.0,261.0];[265.0,265.0];[266.0,266.0];[27.0,27.0];[270.0,270.0];[271.0,271.0];[275.0,275.0];[276.0,276.0];[280.0,280.0];[281.0,281.0];[285.0,285.0];[286.0,286.0];[290.0,290.0];[291.0,291.0];[295.0,295.0];[296.0,296.0];[300.0,300.0];[301.0,301.0];[305.0,305.0];[306.0,306.0];[31.0,31.0];[310.0,310.0];[311.0,311.0];[315.0,315.0];[316.0,316.0];[32.0,32.0];[320.0,320.0];[321.0,321.0];[325.0,325.0];[326.0,326.0];[331.0,331.0];[334.0,334.0];[336.0,336.0];[339.0,339.0];[341.0,341.0];[344.0,344.0];[346.0,346.0];[349.0,349.0];[351.0,351.0];[354.0,354.0];[356.0,356.0];[359.0,359.0];[36.0,36.0];[361.0,361.0];[364.0,364.0];[369.0,369.0];[37.0,37.0];[370.0,370.0];[374.0,374.0];[375.0,375.0];[379.0,379.0];[380.0,380.0];[384.0,384.0];[385.0,385.0];[389.0,389.0];[390.0,390.0];[394.0,394.0];[395.0,395.0];[399.0,399.0];[400.0,400.0];[404.0,404.0];[405.0,405.0];[409.0,409.0];[41.0,41.0];[410.0,410.0];[414.0,414.0];[415.0,415.0];[419.0,419.0];[42.0,42.0];[420.0,420.0];[424.0,424.0];[425.0,425.0];[429.0,429.0];[430.0,430.0];[434.0,434.0];[435.0,435.0];[439.0,439.0];[440.0,440.0];[444.0,444.0];[445.0,445.0];[449.0,449.0];[450.0,450.0];[454.0,454.0];[455.0,455.0];[459.0,459.0];[46.0,46.0];[460.0,460.0];[464.0,464.0];[465.0,465.0];[469.0,469.0];[47.0,47.0];[470.0,470.0];[474.0,474.0];[475.0,475.0];[479.0,479.0];[480.0,480.0];[484.0,484.0];[485.0,485.0];[489.0,489.0];[490.0,490.0];[494.0,494.0];[495.0,495.0];[499.0,499.0];[500.0,500.0];[504.0,504.0];[505.0,505.0];[509.0,509.0];[51.0,51.0];[510.0,510.0];[514.0,514.0];[515.0,515.0];[519.0,519.0];[52.0,52.0];[520.0,520.0];[524.0,524.0];[525.0,525.0];[529.0,529.0];[530.0,530.0];[534.0,534.0];[535.0,535.0];[540.0,540.0];[543.0,543.0];[548.0,548.0];[549.0,549.0];[553.0,553.0];[554.0,554.0];[558.0,558.0];[559.0,559.0];[56.0,56.0];[563.0,563.0];[564.0,564.0];[568.0,568.0];[569.0,569.0];[57.0,57.0];[573.0,573.0];[574.0,574.0];[578.0,578.0];[579.0,579.0];[583.0,583.0];[584.0,584.0];[588.0,588.0];[589.0,589.0];[593.0,593.0];[594.0,594.0];[598.0,598.0];[599.0,599.0];[6.0,6.0];[603.0,603.0];[604.0,604.0];[608.0,608.0];[609.0,609.0];[61.0,61.0];[613.0,613.0];[614.0,614.0];[618.0,618.0];[619.0,619.0];[62.0,62.0];[623.0,623.0];[624.0,624.0];[628.0,628.0];[629.0,629.0];[633.0,633.0];[634.0,634.0];[638.0,638.0];[639.0,639.0];[643.0,643.0];[644.0,644.0];[648.0,648.0];[649.0,649.0];[653.0,653.0];[654.0,654.0];[658.0,658.0];[659.0,659.0];[66.0,66.0];[663.0,663.0];[664.0,664.0];[668.0,668.0];[669.0,669.0];[67.0,67.0];[673.0,673.0];[674.0,674.0];[678.0,678.0];[679.0,679.0];[683.0,683.0];[684.0,684.0];[688.0,688.0];[689.0,689.0];[694.0,694.0];[699.0,699.0];[7.0,7.0];[704.0,704.0];[709.0,709.0];[71.0,71.0];[714.0,714.0];[719.0,719.0];[72.0,72.0];[724.0,724.0];[76.0,76.0];[77.0,77.0];[81.0,81.0];[82.0,82.0];[86.0,86.0];[87.0,87.0];[91.0,91.0];[92.0,92.0];[96.0,96.0];[97.0,97.0]&gt;" />
        </attvalues>
      </node>
      <node id="Step 18" label="select_channels">
        <attvalues>
          <attvalue for="0" value="urn:fz-juelich.de:alpaca:function_execution:Python:0eedeb8648a461ffc83d28d628c65800b233c6d9330978f78bc5ee188074d746:48c84fbd-d629-45f4-91ac-2cbf03048cf5:__main__.select_channels#3fea5d30-8849-4264-b573-b416e1f09353;urn:fz-juelich.de:alpaca:function_execution:Python:0eedeb8648a461ffc83d28d628c65800b233c6d9330978f78bc5ee188074d746:48c84fbd-d629-45f4-91ac-2cbf03048cf5:__main__.select_channels#c9c18020-0562-4c7d-ac20-724be82781af;urn:fz-juelich.de:alpaca:function_execution:Python:0eedeb8648a461ffc83d28d628c65800b233c6d9330978f78bc5ee188074d746:48c84fbd-d629-45f4-91ac-2cbf03048cf5:__main__.select_channels#86a5de72-1e4b-4346-b938-1a0c6c2be2fd;urn:fz-juelich.de:alpaca:function_execution:Python:0eedeb8648a461ffc83d28d628c65800b233c6d9330978f78bc5ee188074d746:48c84fbd-d629-45f4-91ac-2cbf03048cf5:__main__.select_channels#72b8c13c-7c63-424f-9cec-e7b91693632d;urn:fz-juelich.de:alpaca:function_execution:Python:0eedeb8648a461ffc83d28d628c65800b233c6d9330978f78bc5ee188074d746:48c84fbd-d629-45f4-91ac-2cbf03048cf5:__main__.select_channels#7d7ec429-7923-4ff4-80df-d2aae7591b62;urn:fz-juelich.de:alpaca:function_execution:Python:0eedeb8648a461ffc83d28d628c65800b233c6d9330978f78bc5ee188074d746:48c84fbd-d629-45f4-91ac-2cbf03048cf5:__main__.select_channels#a366c202-7934-4f59-bc3e-ae7abd7071ea;urn:fz-juelich.de:alpaca:function_execution:Python:0eedeb8648a461ffc83d28d628c65800b233c6d9330978f78bc5ee188074d746:48c84fbd-d629-45f4-91ac-2cbf03048cf5:__main__.select_channels#d4185354-a742-45ef-90ed-faa86f13fe54;urn:fz-juelich.de:alpaca:function_execution:Python:0eedeb8648a461ffc83d28d628c65800b233c6d9330978f78bc5ee188074d746:48c84fbd-d629-45f4-91ac-2cbf03048cf5:__main__.select_channels#30fc2717-df42-4cb6-9550-2d34b7ac1a49;urn:fz-juelich.de:alpaca:function_execution:Python:0eedeb8648a461ffc83d28d628c65800b233c6d9330978f78bc5ee188074d746:48c84fbd-d629-45f4-91ac-2cbf03048cf5:__main__.select_channels#d097e5ea-dd58-4de8-bced-12ae01dec225;urn:fz-juelich.de:alpaca:function_execution:Python:0eedeb8648a461ffc83d28d628c65800b233c6d9330978f78bc5ee188074d746:48c84fbd-d629-45f4-91ac-2cbf03048cf5:__main__.select_channels#e68c685b-567e-4bd6-8c9e-13cf57f6c7ec;urn:fz-juelich.de:alpaca:function_execution:Python:0eedeb8648a461ffc83d28d628c65800b233c6d9330978f78bc5ee188074d746:48c84fbd-d629-45f4-91ac-2cbf03048cf5:__main__.select_channels#79bafda8-2940-4895-af3c-965f2a59900a;urn:fz-juelich.de:alpaca:function_execution:Python:0eedeb8648a461ffc83d28d628c65800b233c6d9330978f78bc5ee188074d746:48c84fbd-d629-45f4-91ac-2cbf03048cf5:__main__.select_channels#ad07c2cf-253a-4430-9209-dcb001fb9459;urn:fz-juelich.de:alpaca:function_execution:Python:0eedeb8648a461ffc83d28d628c65800b233c6d9330978f78bc5ee188074d746:48c84fbd-d629-45f4-91ac-2cbf03048cf5:__main__.select_channels#a6d41dba-0eef-453a-a057-cd1a7b27e115;urn:fz-juelich.de:alpaca:function_execution:Python:0eedeb8648a461ffc83d28d628c65800b233c6d9330978f78bc5ee188074d746:48c84fbd-d629-45f4-91ac-2cbf03048cf5:__main__.select_channels#825fe98f-5946-4df2-b328-b4696d0dae5b;urn:fz-juelich.de:alpaca:function_execution:Python:0eedeb8648a461ffc83d28d628c65800b233c6d9330978f78bc5ee188074d746:48c84fbd-d629-45f4-91ac-2cbf03048cf5:__main__.select_channels#be5ec2e8-2306-48a4-b191-ef39adf86c03;urn:fz-juelich.de:alpaca:function_execution:Python:0eedeb8648a461ffc83d28d628c65800b233c6d9330978f78bc5ee188074d746:48c84fbd-d629-45f4-91ac-2cbf03048cf5:__main__.select_channels#06842907-9189-4386-ad5d-1c0a77fe8d0c;urn:fz-juelich.de:alpaca:function_execution:Python:0eedeb8648a461ffc83d28d628c65800b233c6d9330978f78bc5ee188074d746:48c84fbd-d629-45f4-91ac-2cbf03048cf5:__main__.select_channels#a7d04bbb-a280-4034-a39a-0e1f33521681;urn:fz-juelich.de:alpaca:function_execution:Python:0eedeb8648a461ffc83d28d628c65800b233c6d9330978f78bc5ee188074d746:48c84fbd-d629-45f4-91ac-2cbf03048cf5:__main__.select_channels#23f25594-8a34-4785-a5dd-b864651c67bb;urn:fz-juelich.de:alpaca:function_execution:Python:0eedeb8648a461ffc83d28d628c65800b233c6d9330978f78bc5ee188074d746:48c84fbd-d629-45f4-91ac-2cbf03048cf5:__main__.select_channels#efe5095e-07ec-4061-b2c8-e987eba73992;urn:fz-juelich.de:alpaca:function_execution:Python:0eedeb8648a461ffc83d28d628c65800b233c6d9330978f78bc5ee188074d746:48c84fbd-d629-45f4-91ac-2cbf03048cf5:__main__.select_channels#c87ca8d0-a869-48b9-b726-2639519214e1;urn:fz-juelich.de:alpaca:function_execution:Python:0eedeb8648a461ffc83d28d628c65800b233c6d9330978f78bc5ee188074d746:48c84fbd-d629-45f4-91ac-2cbf03048cf5:__main__.select_channels#7acfd79b-59eb-49ae-88fd-58725177efa3;urn:fz-juelich.de:alpaca:function_execution:Python:0eedeb8648a461ffc83d28d628c65800b233c6d9330978f78bc5ee188074d746:48c84fbd-d629-45f4-91ac-2cbf03048cf5:__main__.select_channels#b30858b5-9bab-4313-85a1-d4fbf2701da4;urn:fz-juelich.de:alpaca:function_execution:Python:0eedeb8648a461ffc83d28d628c65800b233c6d9330978f78bc5ee188074d746:48c84fbd-d629-45f4-91ac-2cbf03048cf5:__main__.select_channels#75f4012d-53a1-4e44-8813-701412ff53e1;urn:fz-juelich.de:alpaca:function_execution:Python:0eedeb8648a461ffc83d28d628c65800b233c6d9330978f78bc5ee188074d746:48c84fbd-d629-45f4-91ac-2cbf03048cf5:__main__.select_channels#11379072-da97-441a-b917-39f3a55e7773;urn:fz-juelich.de:alpaca:function_execution:Python:0eedeb8648a461ffc83d28d628c65800b233c6d9330978f78bc5ee188074d746:48c84fbd-d629-45f4-91ac-2cbf03048cf5:__main__.select_channels#eaf8b17b-c90f-4a2b-b1a4-fecde05a6f35;urn:fz-juelich.de:alpaca:function_execution:Python:0eedeb8648a461ffc83d28d628c65800b233c6d9330978f78bc5ee188074d746:48c84fbd-d629-45f4-91ac-2cbf03048cf5:__main__.select_channels#b3ab2ec1-1a19-4ab5-bf5a-ed3fbf8c567f;urn:fz-juelich.de:alpaca:function_execution:Python:0eedeb8648a461ffc83d28d628c65800b233c6d9330978f78bc5ee188074d746:48c84fbd-d629-45f4-91ac-2cbf03048cf5:__main__.select_channels#9f9c437c-fe6a-4b06-a132-db09d64473e0;urn:fz-juelich.de:alpaca:function_execution:Python:0eedeb8648a461ffc83d28d628c65800b233c6d9330978f78bc5ee188074d746:48c84fbd-d629-45f4-91ac-2cbf03048cf5:__main__.select_channels#54e1a6b3-cb78-4311-a7ef-2deb437aa5cc;urn:fz-juelich.de:alpaca:function_execution:Python:0eedeb8648a461ffc83d28d628c65800b233c6d9330978f78bc5ee188074d746:48c84fbd-d629-45f4-91ac-2cbf03048cf5:__main__.select_channels#1d8812b1-7b19-43fa-bc7b-084216f12ec9;urn:fz-juelich.de:alpaca:function_execution:Python:0eedeb8648a461ffc83d28d628c65800b233c6d9330978f78bc5ee188074d746:48c84fbd-d629-45f4-91ac-2cbf03048cf5:__main__.select_channels#0e9b5062-0374-4f6b-abb6-511bd473e8c3;urn:fz-juelich.de:alpaca:function_execution:Python:0eedeb8648a461ffc83d28d628c65800b233c6d9330978f78bc5ee188074d746:48c84fbd-d629-45f4-91ac-2cbf03048cf5:__main__.select_channels#570b42f9-6651-41df-92cd-69816f50fa44;urn:fz-juelich.de:alpaca:function_execution:Python:0eedeb8648a461ffc83d28d628c65800b233c6d9330978f78bc5ee188074d746:48c84fbd-d629-45f4-91ac-2cbf03048cf5:__main__.select_channels#df051444-1bac-44de-800d-57b8666198b7;urn:fz-juelich.de:alpaca:function_execution:Python:0eedeb8648a461ffc83d28d628c65800b233c6d9330978f78bc5ee188074d746:48c84fbd-d629-45f4-91ac-2cbf03048cf5:__main__.select_channels#9cc2ac60-7dd0-4d48-8447-5a0a31c91e42;urn:fz-juelich.de:alpaca:function_execution:Python:0eedeb8648a461ffc83d28d628c65800b233c6d9330978f78bc5ee188074d746:48c84fbd-d629-45f4-91ac-2cbf03048cf5:__main__.select_channels#515fe785-3340-4ee6-923c-80c5f774f00b;urn:fz-juelich.de:alpaca:function_execution:Python:0eedeb8648a461ffc83d28d628c65800b233c6d9330978f78bc5ee188074d746:48c84fbd-d629-45f4-91ac-2cbf03048cf5:__main__.select_channels#e8cccea0-7dfd-4108-bd68-d17f45e45abf;urn:fz-juelich.de:alpaca:function_execution:Python:0eedeb8648a461ffc83d28d628c65800b233c6d9330978f78bc5ee188074d746:48c84fbd-d629-45f4-91ac-2cbf03048cf5:__main__.select_channels#675ff7a5-f14f-4fd2-a3c5-f1fa95f01bda;urn:fz-juelich.de:alpaca:function_execution:Python:0eedeb8648a461ffc83d28d628c65800b233c6d9330978f78bc5ee188074d746:48c84fbd-d629-45f4-91ac-2cbf03048cf5:__main__.select_channels#19203674-b881-408f-ac0e-4869f45a0e2e;urn:fz-juelich.de:alpaca:function_execution:Python:0eedeb8648a461ffc83d28d628c65800b233c6d9330978f78bc5ee188074d746:48c84fbd-d629-45f4-91ac-2cbf03048cf5:__main__.select_channels#c38f3c69-4e1a-415c-a2c3-283b8255f71c;urn:fz-juelich.de:alpaca:function_execution:Python:0eedeb8648a461ffc83d28d628c65800b233c6d9330978f78bc5ee188074d746:48c84fbd-d629-45f4-91ac-2cbf03048cf5:__main__.select_channels#c8c27390-52dc-4b01-bd52-f2034cd9d8ee;urn:fz-juelich.de:alpaca:function_execution:Python:0eedeb8648a461ffc83d28d628c65800b233c6d9330978f78bc5ee188074d746:48c84fbd-d629-45f4-91ac-2cbf03048cf5:__main__.select_channels#f4e21bde-07ec-4942-a6f6-a4ab078887c8;urn:fz-juelich.de:alpaca:function_execution:Python:0eedeb8648a461ffc83d28d628c65800b233c6d9330978f78bc5ee188074d746:48c84fbd-d629-45f4-91ac-2cbf03048cf5:__main__.select_channels#c9358d12-93c2-4a80-8b8d-c05c42ba4ec4;urn:fz-juelich.de:alpaca:function_execution:Python:0eedeb8648a461ffc83d28d628c65800b233c6d9330978f78bc5ee188074d746:48c84fbd-d629-45f4-91ac-2cbf03048cf5:__main__.select_channels#3573fe82-3a41-4f00-ac06-03ce49c0c64b;urn:fz-juelich.de:alpaca:function_execution:Python:0eedeb8648a461ffc83d28d628c65800b233c6d9330978f78bc5ee188074d746:48c84fbd-d629-45f4-91ac-2cbf03048cf5:__main__.select_channels#45844f98-c0fb-4787-8fb2-cfbb6098a698;urn:fz-juelich.de:alpaca:function_execution:Python:0eedeb8648a461ffc83d28d628c65800b233c6d9330978f78bc5ee188074d746:48c84fbd-d629-45f4-91ac-2cbf03048cf5:__main__.select_channels#69cb657f-f23b-4828-99e3-84595602e66e;urn:fz-juelich.de:alpaca:function_execution:Python:0eedeb8648a461ffc83d28d628c65800b233c6d9330978f78bc5ee188074d746:48c84fbd-d629-45f4-91ac-2cbf03048cf5:__main__.select_channels#4e88f558-c0b5-472c-be9f-d49fe152052c;urn:fz-juelich.de:alpaca:function_execution:Python:0eedeb8648a461ffc83d28d628c65800b233c6d9330978f78bc5ee188074d746:48c84fbd-d629-45f4-91ac-2cbf03048cf5:__main__.select_channels#d1aabb5c-4ef3-450a-819f-9fff9764415d;urn:fz-juelich.de:alpaca:function_execution:Python:0eedeb8648a461ffc83d28d628c65800b233c6d9330978f78bc5ee188074d746:48c84fbd-d629-45f4-91ac-2cbf03048cf5:__main__.select_channels#44e3ec29-2918-44df-8003-304a26ee11c3;urn:fz-juelich.de:alpaca:function_execution:Python:0eedeb8648a461ffc83d28d628c65800b233c6d9330978f78bc5ee188074d746:48c84fbd-d629-45f4-91ac-2cbf03048cf5:__main__.select_channels#e2b27b85-c3e2-4cb7-b822-de7bfa232518;urn:fz-juelich.de:alpaca:function_execution:Python:0eedeb8648a461ffc83d28d628c65800b233c6d9330978f78bc5ee188074d746:48c84fbd-d629-45f4-91ac-2cbf03048cf5:__main__.select_channels#cc9046e7-ffcd-41f5-b56e-5b74ebe3ef6a;urn:fz-juelich.de:alpaca:function_execution:Python:0eedeb8648a461ffc83d28d628c65800b233c6d9330978f78bc5ee188074d746:48c84fbd-d629-45f4-91ac-2cbf03048cf5:__main__.select_channels#042e19ac-dadc-4738-a4b7-1d90ac1fc17d;urn:fz-juelich.de:alpaca:function_execution:Python:0eedeb8648a461ffc83d28d628c65800b233c6d9330978f78bc5ee188074d746:48c84fbd-d629-45f4-91ac-2cbf03048cf5:__main__.select_channels#fbeaed3a-b3cd-4236-ae19-003ac8a535bb;urn:fz-juelich.de:alpaca:function_execution:Python:0eedeb8648a461ffc83d28d628c65800b233c6d9330978f78bc5ee188074d746:48c84fbd-d629-45f4-91ac-2cbf03048cf5:__main__.select_channels#5dd75f91-3b30-45ea-8778-1e3a2f66a530;urn:fz-juelich.de:alpaca:function_execution:Python:0eedeb8648a461ffc83d28d628c65800b233c6d9330978f78bc5ee188074d746:48c84fbd-d629-45f4-91ac-2cbf03048cf5:__main__.select_channels#e1bdba9e-f7d1-4b62-bc72-4a240c5961d3;urn:fz-juelich.de:alpaca:function_execution:Python:0eedeb8648a461ffc83d28d628c65800b233c6d9330978f78bc5ee188074d746:48c84fbd-d629-45f4-91ac-2cbf03048cf5:__main__.select_channels#847434ab-5aa9-4d94-a20a-0953113a8b2b;urn:fz-juelich.de:alpaca:function_execution:Python:0eedeb8648a461ffc83d28d628c65800b233c6d9330978f78bc5ee188074d746:48c84fbd-d629-45f4-91ac-2cbf03048cf5:__main__.select_channels#0de6826b-183f-4ab3-a8d9-1ececdda73f6;urn:fz-juelich.de:alpaca:function_execution:Python:0eedeb8648a461ffc83d28d628c65800b233c6d9330978f78bc5ee188074d746:48c84fbd-d629-45f4-91ac-2cbf03048cf5:__main__.select_channels#92ac19e4-17e6-49ee-89c2-5b414b41b884;urn:fz-juelich.de:alpaca:function_execution:Python:0eedeb8648a461ffc83d28d628c65800b233c6d9330978f78bc5ee188074d746:48c84fbd-d629-45f4-91ac-2cbf03048cf5:__main__.select_channels#0e53c9f8-b2cb-45a8-af73-75ea0841be71;urn:fz-juelich.de:alpaca:function_execution:Python:0eedeb8648a461ffc83d28d628c65800b233c6d9330978f78bc5ee188074d746:48c84fbd-d629-45f4-91ac-2cbf03048cf5:__main__.select_channels#d20f646d-b025-4836-b4bb-960d984fce97;urn:fz-juelich.de:alpaca:function_execution:Python:0eedeb8648a461ffc83d28d628c65800b233c6d9330978f78bc5ee188074d746:48c84fbd-d629-45f4-91ac-2cbf03048cf5:__main__.select_channels#f69fe4b1-8a47-407c-8c51-9920a21a457e;urn:fz-juelich.de:alpaca:function_execution:Python:0eedeb8648a461ffc83d28d628c65800b233c6d9330978f78bc5ee188074d746:48c84fbd-d629-45f4-91ac-2cbf03048cf5:__main__.select_channels#1bb1ede7-1005-4762-97b9-6d4512a20f01;urn:fz-juelich.de:alpaca:function_execution:Python:0eedeb8648a461ffc83d28d628c65800b233c6d9330978f78bc5ee188074d746:48c84fbd-d629-45f4-91ac-2cbf03048cf5:__main__.select_channels#6f4a982f-81e5-45fa-b7b9-1317a57fee7d;urn:fz-juelich.de:alpaca:function_execution:Python:0eedeb8648a461ffc83d28d628c65800b233c6d9330978f78bc5ee188074d746:48c84fbd-d629-45f4-91ac-2cbf03048cf5:__main__.select_channels#cd29e498-fbe6-40c9-9be1-e0748919234f;urn:fz-juelich.de:alpaca:function_execution:Python:0eedeb8648a461ffc83d28d628c65800b233c6d9330978f78bc5ee188074d746:48c84fbd-d629-45f4-91ac-2cbf03048cf5:__main__.select_channels#eed9f524-3603-42de-8940-49156992fbe0;urn:fz-juelich.de:alpaca:function_execution:Python:0eedeb8648a461ffc83d28d628c65800b233c6d9330978f78bc5ee188074d746:48c84fbd-d629-45f4-91ac-2cbf03048cf5:__main__.select_channels#6657f0cc-9f5a-49e1-bff4-fd675b9200b0;urn:fz-juelich.de:alpaca:function_execution:Python:0eedeb8648a461ffc83d28d628c65800b233c6d9330978f78bc5ee188074d746:48c84fbd-d629-45f4-91ac-2cbf03048cf5:__main__.select_channels#b34e5d01-7e05-441a-bc83-eeb17cf38170;urn:fz-juelich.de:alpaca:function_execution:Python:0eedeb8648a461ffc83d28d628c65800b233c6d9330978f78bc5ee188074d746:48c84fbd-d629-45f4-91ac-2cbf03048cf5:__main__.select_channels#317980cf-33dc-44e7-bc08-b12897b024d4;urn:fz-juelich.de:alpaca:function_execution:Python:0eedeb8648a461ffc83d28d628c65800b233c6d9330978f78bc5ee188074d746:48c84fbd-d629-45f4-91ac-2cbf03048cf5:__main__.select_channels#8b6d6597-fd28-47c0-830f-7c57387f6cc5;urn:fz-juelich.de:alpaca:function_execution:Python:0eedeb8648a461ffc83d28d628c65800b233c6d9330978f78bc5ee188074d746:48c84fbd-d629-45f4-91ac-2cbf03048cf5:__main__.select_channels#9ef8f04f-3de3-4cb5-b792-44afdc83f08e;urn:fz-juelich.de:alpaca:function_execution:Python:0eedeb8648a461ffc83d28d628c65800b233c6d9330978f78bc5ee188074d746:48c84fbd-d629-45f4-91ac-2cbf03048cf5:__main__.select_channels#fc3ebb1b-3386-428c-9a28-882c83d06b5c;urn:fz-juelich.de:alpaca:function_execution:Python:0eedeb8648a461ffc83d28d628c65800b233c6d9330978f78bc5ee188074d746:48c84fbd-d629-45f4-91ac-2cbf03048cf5:__main__.select_channels#222492b6-81e7-4798-bbca-647300776bf9;urn:fz-juelich.de:alpaca:function_execution:Python:0eedeb8648a461ffc83d28d628c65800b233c6d9330978f78bc5ee188074d746:48c84fbd-d629-45f4-91ac-2cbf03048cf5:__main__.select_channels#99c52dd5-2540-4004-98a0-9549bdfd56be;urn:fz-juelich.de:alpaca:function_execution:Python:0eedeb8648a461ffc83d28d628c65800b233c6d9330978f78bc5ee188074d746:48c84fbd-d629-45f4-91ac-2cbf03048cf5:__main__.select_channels#e6c22ff2-84f7-4a42-b642-6ef321df23ac;urn:fz-juelich.de:alpaca:function_execution:Python:0eedeb8648a461ffc83d28d628c65800b233c6d9330978f78bc5ee188074d746:48c84fbd-d629-45f4-91ac-2cbf03048cf5:__main__.select_channels#e08f0326-e658-4228-ac36-a371e22a5b89;urn:fz-juelich.de:alpaca:function_execution:Python:0eedeb8648a461ffc83d28d628c65800b233c6d9330978f78bc5ee188074d746:48c84fbd-d629-45f4-91ac-2cbf03048cf5:__main__.select_channels#0419466c-2c3b-4a63-a0e2-04df1e28b44a;urn:fz-juelich.de:alpaca:function_execution:Python:0eedeb8648a461ffc83d28d628c65800b233c6d9330978f78bc5ee188074d746:48c84fbd-d629-45f4-91ac-2cbf03048cf5:__main__.select_channels#b49680aa-8b38-4a04-8bc7-fcc266b85710;urn:fz-juelich.de:alpaca:function_execution:Python:0eedeb8648a461ffc83d28d628c65800b233c6d9330978f78bc5ee188074d746:48c84fbd-d629-45f4-91ac-2cbf03048cf5:__main__.select_channels#1e68b7b1-745a-4061-8623-697b7f803889;urn:fz-juelich.de:alpaca:function_execution:Python:0eedeb8648a461ffc83d28d628c65800b233c6d9330978f78bc5ee188074d746:48c84fbd-d629-45f4-91ac-2cbf03048cf5:__main__.select_channels#c018700c-5fd2-45cb-82f5-fdfa790b621d;urn:fz-juelich.de:alpaca:function_execution:Python:0eedeb8648a461ffc83d28d628c65800b233c6d9330978f78bc5ee188074d746:48c84fbd-d629-45f4-91ac-2cbf03048cf5:__main__.select_channels#a87ae71e-cfda-4365-a236-cf2b87082e0d;urn:fz-juelich.de:alpaca:function_execution:Python:0eedeb8648a461ffc83d28d628c65800b233c6d9330978f78bc5ee188074d746:48c84fbd-d629-45f4-91ac-2cbf03048cf5:__main__.select_channels#2584e43c-6794-4544-a953-0a1eea282542;urn:fz-juelich.de:alpaca:function_execution:Python:0eedeb8648a461ffc83d28d628c65800b233c6d9330978f78bc5ee188074d746:48c84fbd-d629-45f4-91ac-2cbf03048cf5:__main__.select_channels#6e2e01d6-be9f-4bc3-a93c-8c45bb25cf6a;urn:fz-juelich.de:alpaca:function_execution:Python:0eedeb8648a461ffc83d28d628c65800b233c6d9330978f78bc5ee188074d746:48c84fbd-d629-45f4-91ac-2cbf03048cf5:__main__.select_channels#e9779e4d-7d42-4f75-9a96-17d487e1cd0d;urn:fz-juelich.de:alpaca:function_execution:Python:0eedeb8648a461ffc83d28d628c65800b233c6d9330978f78bc5ee188074d746:48c84fbd-d629-45f4-91ac-2cbf03048cf5:__main__.select_channels#7d3a6a3e-8cfe-4616-a93a-81b441bb2fd6;urn:fz-juelich.de:alpaca:function_execution:Python:0eedeb8648a461ffc83d28d628c65800b233c6d9330978f78bc5ee188074d746:48c84fbd-d629-45f4-91ac-2cbf03048cf5:__main__.select_channels#9c13ebbb-5db7-4b5d-a3cf-aa445773c770;urn:fz-juelich.de:alpaca:function_execution:Python:0eedeb8648a461ffc83d28d628c65800b233c6d9330978f78bc5ee188074d746:48c84fbd-d629-45f4-91ac-2cbf03048cf5:__main__.select_channels#68e7489f-d40a-4e40-a5b5-4835f01fc451;urn:fz-juelich.de:alpaca:function_execution:Python:0eedeb8648a461ffc83d28d628c65800b233c6d9330978f78bc5ee188074d746:48c84fbd-d629-45f4-91ac-2cbf03048cf5:__main__.select_channels#809e7cfa-3a57-4d8b-b215-de715113e0e1;urn:fz-juelich.de:alpaca:function_execution:Python:0eedeb8648a461ffc83d28d628c65800b233c6d9330978f78bc5ee188074d746:48c84fbd-d629-45f4-91ac-2cbf03048cf5:__main__.select_channels#10254a98-8a86-4313-9a2a-24366a0c4fee;urn:fz-juelich.de:alpaca:function_execution:Python:0eedeb8648a461ffc83d28d628c65800b233c6d9330978f78bc5ee188074d746:48c84fbd-d629-45f4-91ac-2cbf03048cf5:__main__.select_channels#fa566876-bafe-464d-b56b-3329ae4061de;urn:fz-juelich.de:alpaca:function_execution:Python:0eedeb8648a461ffc83d28d628c65800b233c6d9330978f78bc5ee188074d746:48c84fbd-d629-45f4-91ac-2cbf03048cf5:__main__.select_channels#2d2518aa-9122-4900-ab9a-66c58ccefdbe;urn:fz-juelich.de:alpaca:function_execution:Python:0eedeb8648a461ffc83d28d628c65800b233c6d9330978f78bc5ee188074d746:48c84fbd-d629-45f4-91ac-2cbf03048cf5:__main__.select_channels#14c6ea20-8089-4ff5-a21c-95017c487ffa;urn:fz-juelich.de:alpaca:function_execution:Python:0eedeb8648a461ffc83d28d628c65800b233c6d9330978f78bc5ee188074d746:48c84fbd-d629-45f4-91ac-2cbf03048cf5:__main__.select_channels#6a062808-ce9e-464b-9320-e8c39401ea65;urn:fz-juelich.de:alpaca:function_execution:Python:0eedeb8648a461ffc83d28d628c65800b233c6d9330978f78bc5ee188074d746:48c84fbd-d629-45f4-91ac-2cbf03048cf5:__main__.select_channels#621d9033-a781-4d75-8d95-c8a2d880060e;urn:fz-juelich.de:alpaca:function_execution:Python:0eedeb8648a461ffc83d28d628c65800b233c6d9330978f78bc5ee188074d746:48c84fbd-d629-45f4-91ac-2cbf03048cf5:__main__.select_channels#f22107bb-371b-4607-939c-0b880e57f60a;urn:fz-juelich.de:alpaca:function_execution:Python:0eedeb8648a461ffc83d28d628c65800b233c6d9330978f78bc5ee188074d746:48c84fbd-d629-45f4-91ac-2cbf03048cf5:__main__.select_channels#61b56d8f-8b82-4ac1-b7a6-585b78e54a94;urn:fz-juelich.de:alpaca:function_execution:Python:0eedeb8648a461ffc83d28d628c65800b233c6d9330978f78bc5ee188074d746:48c84fbd-d629-45f4-91ac-2cbf03048cf5:__main__.select_channels#96d2e779-44ff-4d3c-836e-3b1ba508cc7a;urn:fz-juelich.de:alpaca:function_execution:Python:0eedeb8648a461ffc83d28d628c65800b233c6d9330978f78bc5ee188074d746:48c84fbd-d629-45f4-91ac-2cbf03048cf5:__main__.select_channels#58882edc-72a9-4243-81dc-ff18b3749046;urn:fz-juelich.de:alpaca:function_execution:Python:0eedeb8648a461ffc83d28d628c65800b233c6d9330978f78bc5ee188074d746:48c84fbd-d629-45f4-91ac-2cbf03048cf5:__main__.select_channels#e91d0b26-878e-4bf2-abab-48a6898846c2;urn:fz-juelich.de:alpaca:function_execution:Python:0eedeb8648a461ffc83d28d628c65800b233c6d9330978f78bc5ee188074d746:48c84fbd-d629-45f4-91ac-2cbf03048cf5:__main__.select_channels#79e8be68-c31e-49c7-8c1d-b3b0a9bd1b69;urn:fz-juelich.de:alpaca:function_execution:Python:0eedeb8648a461ffc83d28d628c65800b233c6d9330978f78bc5ee188074d746:48c84fbd-d629-45f4-91ac-2cbf03048cf5:__main__.select_channels#6a1b11ac-0d6c-4e8c-83ad-eeb6d78fbd0c;urn:fz-juelich.de:alpaca:function_execution:Python:0eedeb8648a461ffc83d28d628c65800b233c6d9330978f78bc5ee188074d746:48c84fbd-d629-45f4-91ac-2cbf03048cf5:__main__.select_channels#2643f459-b01e-4ce3-9410-5ad78d102e5d;urn:fz-juelich.de:alpaca:function_execution:Python:0eedeb8648a461ffc83d28d628c65800b233c6d9330978f78bc5ee188074d746:48c84fbd-d629-45f4-91ac-2cbf03048cf5:__main__.select_channels#4ddcfc12-3cc2-4aa1-9c05-1515e94eef13;urn:fz-juelich.de:alpaca:function_execution:Python:0eedeb8648a461ffc83d28d628c65800b233c6d9330978f78bc5ee188074d746:48c84fbd-d629-45f4-91ac-2cbf03048cf5:__main__.select_channels#c9fe5562-4b58-4114-8b1c-6778968a67e3;urn:fz-juelich.de:alpaca:function_execution:Python:0eedeb8648a461ffc83d28d628c65800b233c6d9330978f78bc5ee188074d746:48c84fbd-d629-45f4-91ac-2cbf03048cf5:__main__.select_channels#1a72a954-e836-43aa-ae56-c66994c8a01b;urn:fz-juelich.de:alpaca:function_execution:Python:0eedeb8648a461ffc83d28d628c65800b233c6d9330978f78bc5ee188074d746:48c84fbd-d629-45f4-91ac-2cbf03048cf5:__main__.select_channels#2cd59c9c-5e8d-4226-aec0-6d43591cf7c4;urn:fz-juelich.de:alpaca:function_execution:Python:0eedeb8648a461ffc83d28d628c65800b233c6d9330978f78bc5ee188074d746:48c84fbd-d629-45f4-91ac-2cbf03048cf5:__main__.select_channels#91469dc8-4326-48a7-870b-247c6136a440;urn:fz-juelich.de:alpaca:function_execution:Python:0eedeb8648a461ffc83d28d628c65800b233c6d9330978f78bc5ee188074d746:48c84fbd-d629-45f4-91ac-2cbf03048cf5:__main__.select_channels#5cc93ffe-e72c-4672-be44-a7f252ec3f45;urn:fz-juelich.de:alpaca:function_execution:Python:0eedeb8648a461ffc83d28d628c65800b233c6d9330978f78bc5ee188074d746:48c84fbd-d629-45f4-91ac-2cbf03048cf5:__main__.select_channels#f8ad1b9c-2040-47f6-b9d0-2ed680965bee;urn:fz-juelich.de:alpaca:function_execution:Python:0eedeb8648a461ffc83d28d628c65800b233c6d9330978f78bc5ee188074d746:48c84fbd-d629-45f4-91ac-2cbf03048cf5:__main__.select_channels#1e85f0a0-5689-4fed-9214-a087967e1765;urn:fz-juelich.de:alpaca:function_execution:Python:0eedeb8648a461ffc83d28d628c65800b233c6d9330978f78bc5ee188074d746:48c84fbd-d629-45f4-91ac-2cbf03048cf5:__main__.select_channels#2cb9c430-15e2-46dc-a702-a0fa371a579c;urn:fz-juelich.de:alpaca:function_execution:Python:0eedeb8648a461ffc83d28d628c65800b233c6d9330978f78bc5ee188074d746:48c84fbd-d629-45f4-91ac-2cbf03048cf5:__main__.select_channels#4b0d16f4-b55d-44d1-b8fc-9a01ccbe202a;urn:fz-juelich.de:alpaca:function_execution:Python:0eedeb8648a461ffc83d28d628c65800b233c6d9330978f78bc5ee188074d746:48c84fbd-d629-45f4-91ac-2cbf03048cf5:__main__.select_channels#5555397f-9436-456f-8a5a-4f73be547941;urn:fz-juelich.de:alpaca:function_execution:Python:0eedeb8648a461ffc83d28d628c65800b233c6d9330978f78bc5ee188074d746:48c84fbd-d629-45f4-91ac-2cbf03048cf5:__main__.select_channels#67dc2436-9fc2-4a81-97b1-ae8ce7366cf7;urn:fz-juelich.de:alpaca:function_execution:Python:0eedeb8648a461ffc83d28d628c65800b233c6d9330978f78bc5ee188074d746:48c84fbd-d629-45f4-91ac-2cbf03048cf5:__main__.select_channels#c797a611-70f4-437a-ba49-b14e9e4b17dc;urn:fz-juelich.de:alpaca:function_execution:Python:0eedeb8648a461ffc83d28d628c65800b233c6d9330978f78bc5ee188074d746:48c84fbd-d629-45f4-91ac-2cbf03048cf5:__main__.select_channels#e8cac6fd-4afc-4251-ac49-f8b682c4c829;urn:fz-juelich.de:alpaca:function_execution:Python:0eedeb8648a461ffc83d28d628c65800b233c6d9330978f78bc5ee188074d746:48c84fbd-d629-45f4-91ac-2cbf03048cf5:__main__.select_channels#d2f78dea-637b-4820-bac2-455350fc1949;urn:fz-juelich.de:alpaca:function_execution:Python:0eedeb8648a461ffc83d28d628c65800b233c6d9330978f78bc5ee188074d746:48c84fbd-d629-45f4-91ac-2cbf03048cf5:__main__.select_channels#928e7734-1515-4fbf-bb54-3f2633398606;urn:fz-juelich.de:alpaca:function_execution:Python:0eedeb8648a461ffc83d28d628c65800b233c6d9330978f78bc5ee188074d746:48c84fbd-d629-45f4-91ac-2cbf03048cf5:__main__.select_channels#93d9a95f-0a74-4eae-a5e8-ab250cded835;urn:fz-juelich.de:alpaca:function_execution:Python:0eedeb8648a461ffc83d28d628c65800b233c6d9330978f78bc5ee188074d746:48c84fbd-d629-45f4-91ac-2cbf03048cf5:__main__.select_channels#3171ce18-cbc1-4f16-b33e-7e8a1e89aec5;urn:fz-juelich.de:alpaca:function_execution:Python:0eedeb8648a461ffc83d28d628c65800b233c6d9330978f78bc5ee188074d746:48c84fbd-d629-45f4-91ac-2cbf03048cf5:__main__.select_channels#56609e6e-61b5-4f0b-9c4b-da7d119c0dad;urn:fz-juelich.de:alpaca:function_execution:Python:0eedeb8648a461ffc83d28d628c65800b233c6d9330978f78bc5ee188074d746:48c84fbd-d629-45f4-91ac-2cbf03048cf5:__main__.select_channels#ed8ff965-939e-4fca-8b9c-6e0f5e1e2297;urn:fz-juelich.de:alpaca:function_execution:Python:0eedeb8648a461ffc83d28d628c65800b233c6d9330978f78bc5ee188074d746:48c84fbd-d629-45f4-91ac-2cbf03048cf5:__main__.select_channels#5c16ea4f-4710-4bd5-a16e-31be83d5adb4;urn:fz-juelich.de:alpaca:function_execution:Python:0eedeb8648a461ffc83d28d628c65800b233c6d9330978f78bc5ee188074d746:48c84fbd-d629-45f4-91ac-2cbf03048cf5:__main__.select_channels#025c4731-d4b8-4c15-bca1-c5c8d5111efa;urn:fz-juelich.de:alpaca:function_execution:Python:0eedeb8648a461ffc83d28d628c65800b233c6d9330978f78bc5ee188074d746:48c84fbd-d629-45f4-91ac-2cbf03048cf5:__main__.select_channels#fb924aea-5c7f-4d1d-a5b9-e145f3d4bb3c;urn:fz-juelich.de:alpaca:function_execution:Python:0eedeb8648a461ffc83d28d628c65800b233c6d9330978f78bc5ee188074d746:48c84fbd-d629-45f4-91ac-2cbf03048cf5:__main__.select_channels#25542487-1d60-4452-a414-bfdaa158b2b2;urn:fz-juelich.de:alpaca:function_execution:Python:0eedeb8648a461ffc83d28d628c65800b233c6d9330978f78bc5ee188074d746:48c84fbd-d629-45f4-91ac-2cbf03048cf5:__main__.select_channels#b7e040e1-856f-46e5-9523-3869468dbb77;urn:fz-juelich.de:alpaca:function_execution:Python:0eedeb8648a461ffc83d28d628c65800b233c6d9330978f78bc5ee188074d746:48c84fbd-d629-45f4-91ac-2cbf03048cf5:__main__.select_channels#4a474cd3-8107-4907-b314-fa6881a0fbff;urn:fz-juelich.de:alpaca:function_execution:Python:0eedeb8648a461ffc83d28d628c65800b233c6d9330978f78bc5ee188074d746:48c84fbd-d629-45f4-91ac-2cbf03048cf5:__main__.select_channels#e91b5e31-fc2d-4d9a-a3b3-5ff22e9db1d3;urn:fz-juelich.de:alpaca:function_execution:Python:0eedeb8648a461ffc83d28d628c65800b233c6d9330978f78bc5ee188074d746:48c84fbd-d629-45f4-91ac-2cbf03048cf5:__main__.select_channels#9f41be90-9304-4dd9-b3cf-130bc5b1b4b8;urn:fz-juelich.de:alpaca:function_execution:Python:0eedeb8648a461ffc83d28d628c65800b233c6d9330978f78bc5ee188074d746:48c84fbd-d629-45f4-91ac-2cbf03048cf5:__main__.select_channels#d5dbc83c-4bd8-434c-9db0-5af1de1428cd;urn:fz-juelich.de:alpaca:function_execution:Python:0eedeb8648a461ffc83d28d628c65800b233c6d9330978f78bc5ee188074d746:48c84fbd-d629-45f4-91ac-2cbf03048cf5:__main__.select_channels#b1219d8f-cf3d-41a8-86bf-ec8411ddf886;urn:fz-juelich.de:alpaca:function_execution:Python:0eedeb8648a461ffc83d28d628c65800b233c6d9330978f78bc5ee188074d746:48c84fbd-d629-45f4-91ac-2cbf03048cf5:__main__.select_channels#039cb87a-a3f0-4e4e-b898-d63fbb3e5b0a;urn:fz-juelich.de:alpaca:function_execution:Python:0eedeb8648a461ffc83d28d628c65800b233c6d9330978f78bc5ee188074d746:48c84fbd-d629-45f4-91ac-2cbf03048cf5:__main__.select_channels#2e954c8e-2ba4-414d-bffc-bfbab68a9f6f;urn:fz-juelich.de:alpaca:function_execution:Python:0eedeb8648a461ffc83d28d628c65800b233c6d9330978f78bc5ee188074d746:48c84fbd-d629-45f4-91ac-2cbf03048cf5:__main__.select_channels#84a972a7-9e01-4d15-ac6d-15398c7186cc;urn:fz-juelich.de:alpaca:function_execution:Python:0eedeb8648a461ffc83d28d628c65800b233c6d9330978f78bc5ee188074d746:48c84fbd-d629-45f4-91ac-2cbf03048cf5:__main__.select_channels#52dc45fa-18ad-466f-aba1-8131094508ea;urn:fz-juelich.de:alpaca:function_execution:Python:0eedeb8648a461ffc83d28d628c65800b233c6d9330978f78bc5ee188074d746:48c84fbd-d629-45f4-91ac-2cbf03048cf5:__main__.select_channels#dfc30a7a-62d7-4581-bfa2-f6df19a7dae9;urn:fz-juelich.de:alpaca:function_execution:Python:0eedeb8648a461ffc83d28d628c65800b233c6d9330978f78bc5ee188074d746:48c84fbd-d629-45f4-91ac-2cbf03048cf5:__main__.select_channels#c2b1216d-0c6f-4b85-8e90-94f560c1714b;urn:fz-juelich.de:alpaca:function_execution:Python:0eedeb8648a461ffc83d28d628c65800b233c6d9330978f78bc5ee188074d746:48c84fbd-d629-45f4-91ac-2cbf03048cf5:__main__.select_channels#70dc84a0-e28b-45d8-9b15-278af4568930;urn:fz-juelich.de:alpaca:function_execution:Python:0eedeb8648a461ffc83d28d628c65800b233c6d9330978f78bc5ee188074d746:48c84fbd-d629-45f4-91ac-2cbf03048cf5:__main__.select_channels#b1a2a1f6-e413-4e74-ad54-fd5a5ab3bf3a;urn:fz-juelich.de:alpaca:function_execution:Python:0eedeb8648a461ffc83d28d628c65800b233c6d9330978f78bc5ee188074d746:48c84fbd-d629-45f4-91ac-2cbf03048cf5:__main__.select_channels#c1ffea8b-01e9-422c-8f80-505e9ba165de;urn:fz-juelich.de:alpaca:function_execution:Python:0eedeb8648a461ffc83d28d628c65800b233c6d9330978f78bc5ee188074d746:48c84fbd-d629-45f4-91ac-2cbf03048cf5:__main__.select_channels#aa855798-f446-4bd3-8f88-210c13b02de6;urn:fz-juelich.de:alpaca:function_execution:Python:0eedeb8648a461ffc83d28d628c65800b233c6d9330978f78bc5ee188074d746:48c84fbd-d629-45f4-91ac-2cbf03048cf5:__main__.select_channels#444ae394-d1a8-46d4-a129-6c1abe742d01;urn:fz-juelich.de:alpaca:function_execution:Python:0eedeb8648a461ffc83d28d628c65800b233c6d9330978f78bc5ee188074d746:48c84fbd-d629-45f4-91ac-2cbf03048cf5:__main__.select_channels#f46d9d0a-c70a-42f0-ab3f-3b9559a95d22;urn:fz-juelich.de:alpaca:function_execution:Python:0eedeb8648a461ffc83d28d628c65800b233c6d9330978f78bc5ee188074d746:48c84fbd-d629-45f4-91ac-2cbf03048cf5:__main__.select_channels#4f8bd5b6-893c-49c4-8d6a-b6c924399436" />
          <attvalue for="1" value="142" />
          <attvalue for="4" value="__main__.select_channels" />
          <attvalue for="2" value="function" />
          <attvalue for="22" value="025c4731-d4b8-4c15-bca1-c5c8d5111efa;039cb87a-a3f0-4e4e-b898-d63fbb3e5b0a;0419466c-2c3b-4a63-a0e2-04df1e28b44a;042e19ac-dadc-4738-a4b7-1d90ac1fc17d;06842907-9189-4386-ad5d-1c0a77fe8d0c;0de6826b-183f-4ab3-a8d9-1ececdda73f6;0e53c9f8-b2cb-45a8-af73-75ea0841be71;0e9b5062-0374-4f6b-abb6-511bd473e8c3;10254a98-8a86-4313-9a2a-24366a0c4fee;11379072-da97-441a-b917-39f3a55e7773;14c6ea20-8089-4ff5-a21c-95017c487ffa;19203674-b881-408f-ac0e-4869f45a0e2e;1a72a954-e836-43aa-ae56-c66994c8a01b;1bb1ede7-1005-4762-97b9-6d4512a20f01;1d8812b1-7b19-43fa-bc7b-084216f12ec9;1e68b7b1-745a-4061-8623-697b7f803889;1e85f0a0-5689-4fed-9214-a087967e1765;222492b6-81e7-4798-bbca-647300776bf9;23f25594-8a34-4785-a5dd-b864651c67bb;25542487-1d60-4452-a414-bfdaa158b2b2;2584e43c-6794-4544-a953-0a1eea282542;2643f459-b01e-4ce3-9410-5ad78d102e5d;2cb9c430-15e2-46dc-a702-a0fa371a579c;2cd59c9c-5e8d-4226-aec0-6d43591cf7c4;2d2518aa-9122-4900-ab9a-66c58ccefdbe;2e954c8e-2ba4-414d-bffc-bfbab68a9f6f;30fc2717-df42-4cb6-9550-2d34b7ac1a49;3171ce18-cbc1-4f16-b33e-7e8a1e89aec5;317980cf-33dc-44e7-bc08-b12897b024d4;3573fe82-3a41-4f00-ac06-03ce49c0c64b;3fea5d30-8849-4264-b573-b416e1f09353;444ae394-d1a8-46d4-a129-6c1abe742d01;44e3ec29-2918-44df-8003-304a26ee11c3;45844f98-c0fb-4787-8fb2-cfbb6098a698;4a474cd3-8107-4907-b314-fa6881a0fbff;4b0d16f4-b55d-44d1-b8fc-9a01ccbe202a;4ddcfc12-3cc2-4aa1-9c05-1515e94eef13;4e88f558-c0b5-472c-be9f-d49fe152052c;4f8bd5b6-893c-49c4-8d6a-b6c924399436;515fe785-3340-4ee6-923c-80c5f774f00b;52dc45fa-18ad-466f-aba1-8131094508ea;54e1a6b3-cb78-4311-a7ef-2deb437aa5cc;5555397f-9436-456f-8a5a-4f73be547941;56609e6e-61b5-4f0b-9c4b-da7d119c0dad;570b42f9-6651-41df-92cd-69816f50fa44;58882edc-72a9-4243-81dc-ff18b3749046;5c16ea4f-4710-4bd5-a16e-31be83d5adb4;5cc93ffe-e72c-4672-be44-a7f252ec3f45;5dd75f91-3b30-45ea-8778-1e3a2f66a530;61b56d8f-8b82-4ac1-b7a6-585b78e54a94;621d9033-a781-4d75-8d95-c8a2d880060e;6657f0cc-9f5a-49e1-bff4-fd675b9200b0;675ff7a5-f14f-4fd2-a3c5-f1fa95f01bda;67dc2436-9fc2-4a81-97b1-ae8ce7366cf7;68e7489f-d40a-4e40-a5b5-4835f01fc451;69cb657f-f23b-4828-99e3-84595602e66e;6a062808-ce9e-464b-9320-e8c39401ea65;6a1b11ac-0d6c-4e8c-83ad-eeb6d78fbd0c;6e2e01d6-be9f-4bc3-a93c-8c45bb25cf6a;6f4a982f-81e5-45fa-b7b9-1317a57fee7d;70dc84a0-e28b-45d8-9b15-278af4568930;72b8c13c-7c63-424f-9cec-e7b91693632d;75f4012d-53a1-4e44-8813-701412ff53e1;79bafda8-2940-4895-af3c-965f2a59900a;79e8be68-c31e-49c7-8c1d-b3b0a9bd1b69;7acfd79b-59eb-49ae-88fd-58725177efa3;7d3a6a3e-8cfe-4616-a93a-81b441bb2fd6;7d7ec429-7923-4ff4-80df-d2aae7591b62;809e7cfa-3a57-4d8b-b215-de715113e0e1;825fe98f-5946-4df2-b328-b4696d0dae5b;847434ab-5aa9-4d94-a20a-0953113a8b2b;84a972a7-9e01-4d15-ac6d-15398c7186cc;86a5de72-1e4b-4346-b938-1a0c6c2be2fd;8b6d6597-fd28-47c0-830f-7c57387f6cc5;91469dc8-4326-48a7-870b-247c6136a440;928e7734-1515-4fbf-bb54-3f2633398606;92ac19e4-17e6-49ee-89c2-5b414b41b884;93d9a95f-0a74-4eae-a5e8-ab250cded835;96d2e779-44ff-4d3c-836e-3b1ba508cc7a;99c52dd5-2540-4004-98a0-9549bdfd56be;9c13ebbb-5db7-4b5d-a3cf-aa445773c770;9cc2ac60-7dd0-4d48-8447-5a0a31c91e42;9ef8f04f-3de3-4cb5-b792-44afdc83f08e;9f41be90-9304-4dd9-b3cf-130bc5b1b4b8;9f9c437c-fe6a-4b06-a132-db09d64473e0;a366c202-7934-4f59-bc3e-ae7abd7071ea;a6d41dba-0eef-453a-a057-cd1a7b27e115;a7d04bbb-a280-4034-a39a-0e1f33521681;a87ae71e-cfda-4365-a236-cf2b87082e0d;aa855798-f446-4bd3-8f88-210c13b02de6;ad07c2cf-253a-4430-9209-dcb001fb9459;b1219d8f-cf3d-41a8-86bf-ec8411ddf886;b1a2a1f6-e413-4e74-ad54-fd5a5ab3bf3a;b30858b5-9bab-4313-85a1-d4fbf2701da4;b34e5d01-7e05-441a-bc83-eeb17cf38170;b3ab2ec1-1a19-4ab5-bf5a-ed3fbf8c567f;b49680aa-8b38-4a04-8bc7-fcc266b85710;b7e040e1-856f-46e5-9523-3869468dbb77;be5ec2e8-2306-48a4-b191-ef39adf86c03;c018700c-5fd2-45cb-82f5-fdfa790b621d;c1ffea8b-01e9-422c-8f80-505e9ba165de;c2b1216d-0c6f-4b85-8e90-94f560c1714b;c38f3c69-4e1a-415c-a2c3-283b8255f71c;c797a611-70f4-437a-ba49-b14e9e4b17dc;c87ca8d0-a869-48b9-b726-2639519214e1;c8c27390-52dc-4b01-bd52-f2034cd9d8ee;c9358d12-93c2-4a80-8b8d-c05c42ba4ec4;c9c18020-0562-4c7d-ac20-724be82781af;c9fe5562-4b58-4114-8b1c-6778968a67e3;cc9046e7-ffcd-41f5-b56e-5b74ebe3ef6a;cd29e498-fbe6-40c9-9be1-e0748919234f;d097e5ea-dd58-4de8-bced-12ae01dec225;d1aabb5c-4ef3-450a-819f-9fff9764415d;d20f646d-b025-4836-b4bb-960d984fce97;d2f78dea-637b-4820-bac2-455350fc1949;d4185354-a742-45ef-90ed-faa86f13fe54;d5dbc83c-4bd8-434c-9db0-5af1de1428cd;df051444-1bac-44de-800d-57b8666198b7;dfc30a7a-62d7-4581-bfa2-f6df19a7dae9;e08f0326-e658-4228-ac36-a371e22a5b89;e1bdba9e-f7d1-4b62-bc72-4a240c5961d3;e2b27b85-c3e2-4cb7-b822-de7bfa232518;e68c685b-567e-4bd6-8c9e-13cf57f6c7ec;e6c22ff2-84f7-4a42-b642-6ef321df23ac;e8cac6fd-4afc-4251-ac49-f8b682c4c829;e8cccea0-7dfd-4108-bd68-d17f45e45abf;e91b5e31-fc2d-4d9a-a3b3-5ff22e9db1d3;e91d0b26-878e-4bf2-abab-48a6898846c2;e9779e4d-7d42-4f75-9a96-17d487e1cd0d;eaf8b17b-c90f-4a2b-b1a4-fecde05a6f35;ed8ff965-939e-4fca-8b9c-6e0f5e1e2297;eed9f524-3603-42de-8940-49156992fbe0;efe5095e-07ec-4061-b2c8-e987eba73992;f22107bb-371b-4607-939c-0b880e57f60a;f46d9d0a-c70a-42f0-ab3f-3b9559a95d22;f4e21bde-07ec-4942-a6f6-a4ab078887c8;f69fe4b1-8a47-407c-8c51-9920a21a457e;f8ad1b9c-2040-47f6-b9d0-2ed680965bee;fa566876-bafe-464d-b56b-3329ae4061de;fb924aea-5c7f-4d1d-a5b9-e145f3d4bb3c;fbeaed3a-b3cd-4236-ae19-003ac8a535bb;fc3ebb1b-3386-428c-9a28-882c83d06b5c" />
          <attvalue for="23" value="6;11;16;21;26;31;36;41;46;51;56;61;66;71;76;81;86;91;96;101;106;111;116;121;126;131;136;141;146;151;156;161;166;171;176;185;190;195;200;205;210;215;220;225;230;235;240;245;250;255;260;265;270;275;280;285;290;295;300;305;310;315;320;325;330;335;340;345;350;355;360;369;374;379;384;389;394;399;404;409;414;419;424;429;434;439;444;449;454;459;464;469;474;479;484;489;494;499;504;509;514;519;524;529;534;539;548;553;558;563;568;573;578;583;588;593;598;603;608;613;618;623;628;633;638;643;648;653;658;663;668;673;678;683;688;693;698;703;708;713;718;723" />
          <attvalue for="34" value="None" />
          <attvalue for="9" value="&lt;[101.0,101.0];[106.0,106.0];[11.0,11.0];[111.0,111.0];[116.0,116.0];[121.0,121.0];[126.0,126.0];[131.0,131.0];[136.0,136.0];[141.0,141.0];[146.0,146.0];[151.0,151.0];[156.0,156.0];[16.0,16.0];[161.0,161.0];[166.0,166.0];[171.0,171.0];[176.0,176.0];[185.0,185.0];[190.0,190.0];[195.0,195.0];[200.0,200.0];[205.0,205.0];[21.0,21.0];[210.0,210.0];[215.0,215.0];[220.0,220.0];[225.0,225.0];[230.0,230.0];[235.0,235.0];[240.0,240.0];[245.0,245.0];[250.0,250.0];[255.0,255.0];[26.0,26.0];[260.0,260.0];[265.0,265.0];[270.0,270.0];[275.0,275.0];[280.0,280.0];[285.0,285.0];[290.0,290.0];[295.0,295.0];[300.0,300.0];[305.0,305.0];[31.0,31.0];[310.0,310.0];[315.0,315.0];[320.0,320.0];[325.0,325.0];[330.0,330.0];[335.0,335.0];[340.0,340.0];[345.0,345.0];[350.0,350.0];[355.0,355.0];[36.0,36.0];[360.0,360.0];[369.0,369.0];[374.0,374.0];[379.0,379.0];[384.0,384.0];[389.0,389.0];[394.0,394.0];[399.0,399.0];[404.0,404.0];[409.0,409.0];[41.0,41.0];[414.0,414.0];[419.0,419.0];[424.0,424.0];[429.0,429.0];[434.0,434.0];[439.0,439.0];[444.0,444.0];[449.0,449.0];[454.0,454.0];[459.0,459.0];[46.0,46.0];[464.0,464.0];[469.0,469.0];[474.0,474.0];[479.0,479.0];[484.0,484.0];[489.0,489.0];[494.0,494.0];[499.0,499.0];[504.0,504.0];[509.0,509.0];[51.0,51.0];[514.0,514.0];[519.0,519.0];[524.0,524.0];[529.0,529.0];[534.0,534.0];[539.0,539.0];[548.0,548.0];[553.0,553.0];[558.0,558.0];[56.0,56.0];[563.0,563.0];[568.0,568.0];[573.0,573.0];[578.0,578.0];[583.0,583.0];[588.0,588.0];[593.0,593.0];[598.0,598.0];[6.0,6.0];[603.0,603.0];[608.0,608.0];[61.0,61.0];[613.0,613.0];[618.0,618.0];[623.0,623.0];[628.0,628.0];[633.0,633.0];[638.0,638.0];[643.0,643.0];[648.0,648.0];[653.0,653.0];[658.0,658.0];[66.0,66.0];[663.0,663.0];[668.0,668.0];[673.0,673.0];[678.0,678.0];[683.0,683.0];[688.0,688.0];[693.0,693.0];[698.0,698.0];[703.0,703.0];[708.0,708.0];[71.0,71.0];[713.0,713.0];[718.0,718.0];[723.0,723.0];[76.0,76.0];[81.0,81.0];[86.0,86.0];[91.0,91.0];[96.0,96.0]&gt;" />
        </attvalues>
      </node>
      <node id="Step 19" label="get_events">
        <attvalues>
          <attvalue for="0" value="urn:fz-juelich.de:alpaca:function_execution:Python:0eedeb8648a461ffc83d28d628c65800b233c6d9330978f78bc5ee188074d746:48c84fbd-d629-45f4-91ac-2cbf03048cf5:neo.utils.misc.get_events#955c3dba-2e9f-4d1d-ab27-e35b61041e03;urn:fz-juelich.de:alpaca:function_execution:Python:0eedeb8648a461ffc83d28d628c65800b233c6d9330978f78bc5ee188074d746:48c84fbd-d629-45f4-91ac-2cbf03048cf5:neo.utils.misc.get_events#9bbefcec-0d1f-4d71-86d1-73aa6e213203;urn:fz-juelich.de:alpaca:function_execution:Python:0eedeb8648a461ffc83d28d628c65800b233c6d9330978f78bc5ee188074d746:48c84fbd-d629-45f4-91ac-2cbf03048cf5:neo.utils.misc.get_events#c930d83e-28e2-41f0-b482-4007d7cc3aa7;urn:fz-juelich.de:alpaca:function_execution:Python:0eedeb8648a461ffc83d28d628c65800b233c6d9330978f78bc5ee188074d746:48c84fbd-d629-45f4-91ac-2cbf03048cf5:neo.utils.misc.get_events#2b8a0114-1029-4d9c-9d4c-23460a7b6dc8" />
          <attvalue for="1" value="4" />
          <attvalue for="4" value="neo.utils.misc.get_events" />
          <attvalue for="2" value="function" />
          <attvalue for="22" value="2b8a0114-1029-4d9c-9d4c-23460a7b6dc8;955c3dba-2e9f-4d1d-ab27-e35b61041e03;9bbefcec-0d1f-4d71-86d1-73aa6e213203;c930d83e-28e2-41f0-b482-4007d7cc3aa7" />
          <attvalue for="23" value="3;182;366;545" />
          <attvalue for="35" value="{'trial_event_labels': 'CUE-OFF', 'performance_in_trial_str': 'correct_trial', 'belongs_to_trialtype': 'PGHF'};{'trial_event_labels': 'CUE-OFF', 'performance_in_trial_str': 'correct_trial', 'belongs_to_trialtype': 'PGLF'};{'trial_event_labels': 'CUE-OFF', 'performance_in_trial_str': 'correct_trial', 'belongs_to_trialtype': 'SGHF'};{'trial_event_labels': 'CUE-OFF', 'performance_in_trial_str': 'correct_trial', 'belongs_to_trialtype': 'SGLF'}" />
          <attvalue for="9" value="&lt;[182.0,182.0];[3.0,3.0];[366.0,366.0];[545.0,545.0]&gt;" />
        </attvalues>
      </node>
      <node id="Step 20" label="sem">
        <attvalues>
          <attvalue for="0" value="urn:fz-juelich.de:alpaca:function_execution:Python:0eedeb8648a461ffc83d28d628c65800b233c6d9330978f78bc5ee188074d746:48c84fbd-d629-45f4-91ac-2cbf03048cf5:scipy.stats.stats.sem#8b4c71f0-7598-4486-8b4a-884fa2f74f95;urn:fz-juelich.de:alpaca:function_execution:Python:0eedeb8648a461ffc83d28d628c65800b233c6d9330978f78bc5ee188074d746:48c84fbd-d629-45f4-91ac-2cbf03048cf5:scipy.stats.stats.sem#7e394957-dfcf-4bcb-ae59-e1f9ecc0920e;urn:fz-juelich.de:alpaca:function_execution:Python:0eedeb8648a461ffc83d28d628c65800b233c6d9330978f78bc5ee188074d746:48c84fbd-d629-45f4-91ac-2cbf03048cf5:scipy.stats.stats.sem#5f959de8-6bd5-4a18-8c5e-a2bf6bf5e723;urn:fz-juelich.de:alpaca:function_execution:Python:0eedeb8648a461ffc83d28d628c65800b233c6d9330978f78bc5ee188074d746:48c84fbd-d629-45f4-91ac-2cbf03048cf5:scipy.stats.stats.sem#2eb78a04-0105-4f08-959d-a357816f147b;urn:fz-juelich.de:alpaca:function_execution:Python:0eedeb8648a461ffc83d28d628c65800b233c6d9330978f78bc5ee188074d746:48c84fbd-d629-45f4-91ac-2cbf03048cf5:scipy.stats.stats.sem#b2944b97-2599-499b-9c0c-ea6b48c154dc;urn:fz-juelich.de:alpaca:function_execution:Python:0eedeb8648a461ffc83d28d628c65800b233c6d9330978f78bc5ee188074d746:48c84fbd-d629-45f4-91ac-2cbf03048cf5:scipy.stats.stats.sem#78c831cb-c521-4be5-93d3-f0162e6ba92f;urn:fz-juelich.de:alpaca:function_execution:Python:0eedeb8648a461ffc83d28d628c65800b233c6d9330978f78bc5ee188074d746:48c84fbd-d629-45f4-91ac-2cbf03048cf5:scipy.stats.stats.sem#4c3ecfec-d935-44fa-b7a8-71e5bcdad9d1;urn:fz-juelich.de:alpaca:function_execution:Python:0eedeb8648a461ffc83d28d628c65800b233c6d9330978f78bc5ee188074d746:48c84fbd-d629-45f4-91ac-2cbf03048cf5:scipy.stats.stats.sem#f420a9b8-2a3b-48bc-a754-0e7533c04db0" />
          <attvalue for="1" value="8" />
          <attvalue for="4" value="scipy.stats.stats.sem" />
          <attvalue for="2" value="function" />
          <attvalue for="22" value="2eb78a04-0105-4f08-959d-a357816f147b;4c3ecfec-d935-44fa-b7a8-71e5bcdad9d1;5f959de8-6bd5-4a18-8c5e-a2bf6bf5e723;78c831cb-c521-4be5-93d3-f0162e6ba92f;7e394957-dfcf-4bcb-ae59-e1f9ecc0920e;8b4c71f0-7598-4486-8b4a-884fa2f74f95;b2944b97-2599-499b-9c0c-ea6b48c154dc;f420a9b8-2a3b-48bc-a754-0e7533c04db0" />
          <attvalue for="23" value="730;733;736;739;743;746;749;752" />
          <attvalue for="36" value="0" />
          <attvalue for="37" value="propagate" />
          <attvalue for="38" value="1" />
          <attvalue for="9" value="&lt;[730.0,730.0];[733.0,733.0];[736.0,736.0];[739.0,739.0];[743.0,743.0];[746.0,746.0];[749.0,749.0];[752.0,752.0]&gt;" />
        </attvalues>
      </node>
      <node id="Step 21" label="mean">
        <attvalues>
          <attvalue for="0" value="urn:fz-juelich.de:alpaca:function_execution:Python:0eedeb8648a461ffc83d28d628c65800b233c6d9330978f78bc5ee188074d746:af6ada7a-b9bc-40d0-a31f-e985360e1655:numpy.mean#bb097bd8-9618-4a39-b435-d00ac2eea6fd;urn:fz-juelich.de:alpaca:function_execution:Python:0eedeb8648a461ffc83d28d628c65800b233c6d9330978f78bc5ee188074d746:af6ada7a-b9bc-40d0-a31f-e985360e1655:numpy.mean#7e14035e-dacd-4e18-8dca-32ce1d8519b3;urn:fz-juelich.de:alpaca:function_execution:Python:0eedeb8648a461ffc83d28d628c65800b233c6d9330978f78bc5ee188074d746:af6ada7a-b9bc-40d0-a31f-e985360e1655:numpy.mean#fa288221-5ead-4736-885a-93cecf46b0df;urn:fz-juelich.de:alpaca:function_execution:Python:0eedeb8648a461ffc83d28d628c65800b233c6d9330978f78bc5ee188074d746:af6ada7a-b9bc-40d0-a31f-e985360e1655:numpy.mean#5ac87444-ec32-4492-acfa-04be7293d712;urn:fz-juelich.de:alpaca:function_execution:Python:0eedeb8648a461ffc83d28d628c65800b233c6d9330978f78bc5ee188074d746:48c84fbd-d629-45f4-91ac-2cbf03048cf5:numpy.mean#cf253790-25fd-41c3-a8da-6299597333d1;urn:fz-juelich.de:alpaca:function_execution:Python:0eedeb8648a461ffc83d28d628c65800b233c6d9330978f78bc5ee188074d746:48c84fbd-d629-45f4-91ac-2cbf03048cf5:numpy.mean#a0b67217-ab02-4f23-9c86-93b5657b7403;urn:fz-juelich.de:alpaca:function_execution:Python:0eedeb8648a461ffc83d28d628c65800b233c6d9330978f78bc5ee188074d746:48c84fbd-d629-45f4-91ac-2cbf03048cf5:numpy.mean#feeb99e4-4149-4b67-bf69-1999448983f9;urn:fz-juelich.de:alpaca:function_execution:Python:0eedeb8648a461ffc83d28d628c65800b233c6d9330978f78bc5ee188074d746:48c84fbd-d629-45f4-91ac-2cbf03048cf5:numpy.mean#1c020e2d-747f-4c83-b0b3-89c787c869bf;urn:fz-juelich.de:alpaca:function_execution:Python:0eedeb8648a461ffc83d28d628c65800b233c6d9330978f78bc5ee188074d746:48c84fbd-d629-45f4-91ac-2cbf03048cf5:numpy.mean#facf16c8-4551-4943-add3-1e758aef9433;urn:fz-juelich.de:alpaca:function_execution:Python:0eedeb8648a461ffc83d28d628c65800b233c6d9330978f78bc5ee188074d746:48c84fbd-d629-45f4-91ac-2cbf03048cf5:numpy.mean#39d9266c-b008-4beb-b6d8-af54f9cbc96a;urn:fz-juelich.de:alpaca:function_execution:Python:0eedeb8648a461ffc83d28d628c65800b233c6d9330978f78bc5ee188074d746:48c84fbd-d629-45f4-91ac-2cbf03048cf5:numpy.mean#51bf6f77-bfd4-4974-ba12-358db587039c;urn:fz-juelich.de:alpaca:function_execution:Python:0eedeb8648a461ffc83d28d628c65800b233c6d9330978f78bc5ee188074d746:af6ada7a-b9bc-40d0-a31f-e985360e1655:numpy.mean#b9dcc73f-dcc9-40f7-863a-bc28d5f4b455;urn:fz-juelich.de:alpaca:function_execution:Python:0eedeb8648a461ffc83d28d628c65800b233c6d9330978f78bc5ee188074d746:af6ada7a-b9bc-40d0-a31f-e985360e1655:numpy.mean#867d0063-4d63-469e-b758-6f7b24177dca;urn:fz-juelich.de:alpaca:function_execution:Python:0eedeb8648a461ffc83d28d628c65800b233c6d9330978f78bc5ee188074d746:af6ada7a-b9bc-40d0-a31f-e985360e1655:numpy.mean#d0e227f5-af02-4ca0-827a-0f434cf427b9;urn:fz-juelich.de:alpaca:function_execution:Python:0eedeb8648a461ffc83d28d628c65800b233c6d9330978f78bc5ee188074d746:af6ada7a-b9bc-40d0-a31f-e985360e1655:numpy.mean#e81559c2-ad83-4dab-b42d-8c0f7d8bca76;urn:fz-juelich.de:alpaca:function_execution:Python:0eedeb8648a461ffc83d28d628c65800b233c6d9330978f78bc5ee188074d746:48c84fbd-d629-45f4-91ac-2cbf03048cf5:numpy.mean#b8357611-ad7d-4c6f-813c-663ea6dc9af0;urn:fz-juelich.de:alpaca:function_execution:Python:0eedeb8648a461ffc83d28d628c65800b233c6d9330978f78bc5ee188074d746:af6ada7a-b9bc-40d0-a31f-e985360e1655:numpy.mean#2363d442-d362-4fa9-b990-c06daa710f2e;urn:fz-juelich.de:alpaca:function_execution:Python:0eedeb8648a461ffc83d28d628c65800b233c6d9330978f78bc5ee188074d746:48c84fbd-d629-45f4-91ac-2cbf03048cf5:numpy.mean#cbe72d4e-184a-4530-9f83-fb26a2e0c284;urn:fz-juelich.de:alpaca:function_execution:Python:0eedeb8648a461ffc83d28d628c65800b233c6d9330978f78bc5ee188074d746:48c84fbd-d629-45f4-91ac-2cbf03048cf5:numpy.mean#0ac6b75f-ab74-4b73-822f-50e88c8b5622;urn:fz-juelich.de:alpaca:function_execution:Python:0eedeb8648a461ffc83d28d628c65800b233c6d9330978f78bc5ee188074d746:48c84fbd-d629-45f4-91ac-2cbf03048cf5:numpy.mean#38ca55f4-09cd-4647-8804-cfd0ca95f03c;urn:fz-juelich.de:alpaca:function_execution:Python:0eedeb8648a461ffc83d28d628c65800b233c6d9330978f78bc5ee188074d746:48c84fbd-d629-45f4-91ac-2cbf03048cf5:numpy.mean#48e5ab38-460d-4da9-8fde-ec3cbc52c068;urn:fz-juelich.de:alpaca:function_execution:Python:0eedeb8648a461ffc83d28d628c65800b233c6d9330978f78bc5ee188074d746:48c84fbd-d629-45f4-91ac-2cbf03048cf5:numpy.mean#71a96877-bda2-4d1a-ba4f-c5c71dd0629c;urn:fz-juelich.de:alpaca:function_execution:Python:0eedeb8648a461ffc83d28d628c65800b233c6d9330978f78bc5ee188074d746:af6ada7a-b9bc-40d0-a31f-e985360e1655:numpy.mean#69073783-5ec1-4102-b851-611c06685bcd;urn:fz-juelich.de:alpaca:function_execution:Python:0eedeb8648a461ffc83d28d628c65800b233c6d9330978f78bc5ee188074d746:48c84fbd-d629-45f4-91ac-2cbf03048cf5:numpy.mean#2a4a03c6-048a-4951-b950-6514d802441f;urn:fz-juelich.de:alpaca:function_execution:Python:0eedeb8648a461ffc83d28d628c65800b233c6d9330978f78bc5ee188074d746:af6ada7a-b9bc-40d0-a31f-e985360e1655:numpy.mean#4d6384f5-4415-496e-851b-d8bf924cb7a1;urn:fz-juelich.de:alpaca:function_execution:Python:0eedeb8648a461ffc83d28d628c65800b233c6d9330978f78bc5ee188074d746:48c84fbd-d629-45f4-91ac-2cbf03048cf5:numpy.mean#012ab3f8-3181-4244-95d1-c3d2a2f6905f;urn:fz-juelich.de:alpaca:function_execution:Python:0eedeb8648a461ffc83d28d628c65800b233c6d9330978f78bc5ee188074d746:af6ada7a-b9bc-40d0-a31f-e985360e1655:numpy.mean#dea1beca-3fd1-4151-94bc-9bc988f38379;urn:fz-juelich.de:alpaca:function_execution:Python:0eedeb8648a461ffc83d28d628c65800b233c6d9330978f78bc5ee188074d746:af6ada7a-b9bc-40d0-a31f-e985360e1655:numpy.mean#f6a26233-6e1b-4503-bcf5-a01cbe929515;urn:fz-juelich.de:alpaca:function_execution:Python:0eedeb8648a461ffc83d28d628c65800b233c6d9330978f78bc5ee188074d746:af6ada7a-b9bc-40d0-a31f-e985360e1655:numpy.mean#42a52cd4-20f3-40ef-8f8c-5d7d154ea55e;urn:fz-juelich.de:alpaca:function_execution:Python:0eedeb8648a461ffc83d28d628c65800b233c6d9330978f78bc5ee188074d746:af6ada7a-b9bc-40d0-a31f-e985360e1655:numpy.mean#b224c912-32a2-4ea2-87a0-48fe6068938d;urn:fz-juelich.de:alpaca:function_execution:Python:0eedeb8648a461ffc83d28d628c65800b233c6d9330978f78bc5ee188074d746:48c84fbd-d629-45f4-91ac-2cbf03048cf5:numpy.mean#81d74628-03c6-44a3-80e0-d4a78e797d69;urn:fz-juelich.de:alpaca:function_execution:Python:0eedeb8648a461ffc83d28d628c65800b233c6d9330978f78bc5ee188074d746:af6ada7a-b9bc-40d0-a31f-e985360e1655:numpy.mean#e2ed377f-e27c-4f3e-94b5-087d27c1648b;urn:fz-juelich.de:alpaca:function_execution:Python:0eedeb8648a461ffc83d28d628c65800b233c6d9330978f78bc5ee188074d746:48c84fbd-d629-45f4-91ac-2cbf03048cf5:numpy.mean#89d7c1a9-1f67-4d80-8cc1-f67cc3c55189;urn:fz-juelich.de:alpaca:function_execution:Python:0eedeb8648a461ffc83d28d628c65800b233c6d9330978f78bc5ee188074d746:af6ada7a-b9bc-40d0-a31f-e985360e1655:numpy.mean#11b70213-71ea-4d2a-a71f-2f1a3aa4ead8;urn:fz-juelich.de:alpaca:function_execution:Python:0eedeb8648a461ffc83d28d628c65800b233c6d9330978f78bc5ee188074d746:af6ada7a-b9bc-40d0-a31f-e985360e1655:numpy.mean#663b0986-93f0-4cbe-8b8b-98b838d18bd8;urn:fz-juelich.de:alpaca:function_execution:Python:0eedeb8648a461ffc83d28d628c65800b233c6d9330978f78bc5ee188074d746:48c84fbd-d629-45f4-91ac-2cbf03048cf5:numpy.mean#51a844a7-d4e5-4a68-b028-231721d718f8;urn:fz-juelich.de:alpaca:function_execution:Python:0eedeb8648a461ffc83d28d628c65800b233c6d9330978f78bc5ee188074d746:48c84fbd-d629-45f4-91ac-2cbf03048cf5:numpy.mean#8ebc921f-9090-4530-8eac-98909cd0f9b0;urn:fz-juelich.de:alpaca:function_execution:Python:0eedeb8648a461ffc83d28d628c65800b233c6d9330978f78bc5ee188074d746:48c84fbd-d629-45f4-91ac-2cbf03048cf5:numpy.mean#7a1004ef-9bbd-4677-95f4-38f2e4416162;urn:fz-juelich.de:alpaca:function_execution:Python:0eedeb8648a461ffc83d28d628c65800b233c6d9330978f78bc5ee188074d746:af6ada7a-b9bc-40d0-a31f-e985360e1655:numpy.mean#f2e07439-b497-41e9-be6a-8bf17efacabc;urn:fz-juelich.de:alpaca:function_execution:Python:0eedeb8648a461ffc83d28d628c65800b233c6d9330978f78bc5ee188074d746:af6ada7a-b9bc-40d0-a31f-e985360e1655:numpy.mean#740acb1f-dc45-4bfa-812c-aa88648c93ea;urn:fz-juelich.de:alpaca:function_execution:Python:0eedeb8648a461ffc83d28d628c65800b233c6d9330978f78bc5ee188074d746:48c84fbd-d629-45f4-91ac-2cbf03048cf5:numpy.mean#e6f14720-06fd-4d5c-9aaa-a755df61b702;urn:fz-juelich.de:alpaca:function_execution:Python:0eedeb8648a461ffc83d28d628c65800b233c6d9330978f78bc5ee188074d746:48c84fbd-d629-45f4-91ac-2cbf03048cf5:numpy.mean#c028a00c-c633-44ac-b3c2-23503b08c41f;urn:fz-juelich.de:alpaca:function_execution:Python:0eedeb8648a461ffc83d28d628c65800b233c6d9330978f78bc5ee188074d746:af6ada7a-b9bc-40d0-a31f-e985360e1655:numpy.mean#154b956b-a833-40ab-84e5-73c1ef974882;urn:fz-juelich.de:alpaca:function_execution:Python:0eedeb8648a461ffc83d28d628c65800b233c6d9330978f78bc5ee188074d746:af6ada7a-b9bc-40d0-a31f-e985360e1655:numpy.mean#1f8eb7b1-9be8-458a-846c-837d6fe329c9;urn:fz-juelich.de:alpaca:function_execution:Python:0eedeb8648a461ffc83d28d628c65800b233c6d9330978f78bc5ee188074d746:af6ada7a-b9bc-40d0-a31f-e985360e1655:numpy.mean#8d3ef664-04da-44c4-aba2-b3ea7e7236f1;urn:fz-juelich.de:alpaca:function_execution:Python:0eedeb8648a461ffc83d28d628c65800b233c6d9330978f78bc5ee188074d746:af6ada7a-b9bc-40d0-a31f-e985360e1655:numpy.mean#189159b7-07c2-4ff6-8d38-a0acad21f878;urn:fz-juelich.de:alpaca:function_execution:Python:0eedeb8648a461ffc83d28d628c65800b233c6d9330978f78bc5ee188074d746:48c84fbd-d629-45f4-91ac-2cbf03048cf5:numpy.mean#577a4511-e5fc-4db4-93ad-8c6e65385b02;urn:fz-juelich.de:alpaca:function_execution:Python:0eedeb8648a461ffc83d28d628c65800b233c6d9330978f78bc5ee188074d746:af6ada7a-b9bc-40d0-a31f-e985360e1655:numpy.mean#c563bbf3-6442-48e7-af6d-3ba5a9e10589;urn:fz-juelich.de:alpaca:function_execution:Python:0eedeb8648a461ffc83d28d628c65800b233c6d9330978f78bc5ee188074d746:48c84fbd-d629-45f4-91ac-2cbf03048cf5:numpy.mean#f99fd2cd-ddda-4325-8dc0-55052d0ac5a7;urn:fz-juelich.de:alpaca:function_execution:Python:0eedeb8648a461ffc83d28d628c65800b233c6d9330978f78bc5ee188074d746:48c84fbd-d629-45f4-91ac-2cbf03048cf5:numpy.mean#e7ce8596-74de-4d81-8597-93b521df62bd;urn:fz-juelich.de:alpaca:function_execution:Python:0eedeb8648a461ffc83d28d628c65800b233c6d9330978f78bc5ee188074d746:48c84fbd-d629-45f4-91ac-2cbf03048cf5:numpy.mean#9b3d5d46-417e-40a8-8fe7-b735e9bd6717;urn:fz-juelich.de:alpaca:function_execution:Python:0eedeb8648a461ffc83d28d628c65800b233c6d9330978f78bc5ee188074d746:48c84fbd-d629-45f4-91ac-2cbf03048cf5:numpy.mean#4e4ed945-d600-4caf-abd2-07de0ce75398;urn:fz-juelich.de:alpaca:function_execution:Python:0eedeb8648a461ffc83d28d628c65800b233c6d9330978f78bc5ee188074d746:48c84fbd-d629-45f4-91ac-2cbf03048cf5:numpy.mean#b1393fa7-7b6a-4f6f-a7d0-deebe6a3c757;urn:fz-juelich.de:alpaca:function_execution:Python:0eedeb8648a461ffc83d28d628c65800b233c6d9330978f78bc5ee188074d746:af6ada7a-b9bc-40d0-a31f-e985360e1655:numpy.mean#87947d56-c1af-4926-a92d-2b98ff76950e;urn:fz-juelich.de:alpaca:function_execution:Python:0eedeb8648a461ffc83d28d628c65800b233c6d9330978f78bc5ee188074d746:48c84fbd-d629-45f4-91ac-2cbf03048cf5:numpy.mean#1d891762-4d40-40e8-b960-ef7eb7fb01e7;urn:fz-juelich.de:alpaca:function_execution:Python:0eedeb8648a461ffc83d28d628c65800b233c6d9330978f78bc5ee188074d746:48c84fbd-d629-45f4-91ac-2cbf03048cf5:numpy.mean#2a5b9ff4-1dee-4a92-8d7c-59dce440d1bf;urn:fz-juelich.de:alpaca:function_execution:Python:0eedeb8648a461ffc83d28d628c65800b233c6d9330978f78bc5ee188074d746:48c84fbd-d629-45f4-91ac-2cbf03048cf5:numpy.mean#743768f3-1b62-4a48-b246-5900fffb5fdf;urn:fz-juelich.de:alpaca:function_execution:Python:0eedeb8648a461ffc83d28d628c65800b233c6d9330978f78bc5ee188074d746:48c84fbd-d629-45f4-91ac-2cbf03048cf5:numpy.mean#4b8d99c7-ed58-4f9b-93b7-e26a28359bd5;urn:fz-juelich.de:alpaca:function_execution:Python:0eedeb8648a461ffc83d28d628c65800b233c6d9330978f78bc5ee188074d746:af6ada7a-b9bc-40d0-a31f-e985360e1655:numpy.mean#7d6f2e9a-fd5b-453c-82a7-8023fa66ea14;urn:fz-juelich.de:alpaca:function_execution:Python:0eedeb8648a461ffc83d28d628c65800b233c6d9330978f78bc5ee188074d746:48c84fbd-d629-45f4-91ac-2cbf03048cf5:numpy.mean#93027f14-0ed6-45df-9733-9bb083983ef0;urn:fz-juelich.de:alpaca:function_execution:Python:0eedeb8648a461ffc83d28d628c65800b233c6d9330978f78bc5ee188074d746:48c84fbd-d629-45f4-91ac-2cbf03048cf5:numpy.mean#9b3e0461-4602-4e82-8d32-5e4413e9d07b;urn:fz-juelich.de:alpaca:function_execution:Python:0eedeb8648a461ffc83d28d628c65800b233c6d9330978f78bc5ee188074d746:48c84fbd-d629-45f4-91ac-2cbf03048cf5:numpy.mean#ef62f6bb-7a45-4c9c-8eb5-cb35d22756c0;urn:fz-juelich.de:alpaca:function_execution:Python:0eedeb8648a461ffc83d28d628c65800b233c6d9330978f78bc5ee188074d746:48c84fbd-d629-45f4-91ac-2cbf03048cf5:numpy.mean#f2d464d3-5ecc-431d-883a-5eb7f1d431a8;urn:fz-juelich.de:alpaca:function_execution:Python:0eedeb8648a461ffc83d28d628c65800b233c6d9330978f78bc5ee188074d746:af6ada7a-b9bc-40d0-a31f-e985360e1655:numpy.mean#50c8b523-4620-4707-9c76-83bc693964d7;urn:fz-juelich.de:alpaca:function_execution:Python:0eedeb8648a461ffc83d28d628c65800b233c6d9330978f78bc5ee188074d746:48c84fbd-d629-45f4-91ac-2cbf03048cf5:numpy.mean#96d871a2-6ba5-47dd-b6ed-ef516fb7bba1;urn:fz-juelich.de:alpaca:function_execution:Python:0eedeb8648a461ffc83d28d628c65800b233c6d9330978f78bc5ee188074d746:af6ada7a-b9bc-40d0-a31f-e985360e1655:numpy.mean#3a33e4b5-5e17-48f7-9feb-230e167b68eb;urn:fz-juelich.de:alpaca:function_execution:Python:0eedeb8648a461ffc83d28d628c65800b233c6d9330978f78bc5ee188074d746:af6ada7a-b9bc-40d0-a31f-e985360e1655:numpy.mean#c7902dce-ea14-4c81-91cd-b27195daf610;urn:fz-juelich.de:alpaca:function_execution:Python:0eedeb8648a461ffc83d28d628c65800b233c6d9330978f78bc5ee188074d746:af6ada7a-b9bc-40d0-a31f-e985360e1655:numpy.mean#9eebfd5a-37c1-4c6a-bbd0-968c65785d23;urn:fz-juelich.de:alpaca:function_execution:Python:0eedeb8648a461ffc83d28d628c65800b233c6d9330978f78bc5ee188074d746:48c84fbd-d629-45f4-91ac-2cbf03048cf5:numpy.mean#77837387-2e4f-4e66-ae5c-6b7952a21b8c;urn:fz-juelich.de:alpaca:function_execution:Python:0eedeb8648a461ffc83d28d628c65800b233c6d9330978f78bc5ee188074d746:48c84fbd-d629-45f4-91ac-2cbf03048cf5:numpy.mean#dad4e300-acd5-4aa9-87c5-06beb3414065;urn:fz-juelich.de:alpaca:function_execution:Python:0eedeb8648a461ffc83d28d628c65800b233c6d9330978f78bc5ee188074d746:af6ada7a-b9bc-40d0-a31f-e985360e1655:numpy.mean#43c49072-96d3-4785-960d-4581106dce77;urn:fz-juelich.de:alpaca:function_execution:Python:0eedeb8648a461ffc83d28d628c65800b233c6d9330978f78bc5ee188074d746:af6ada7a-b9bc-40d0-a31f-e985360e1655:numpy.mean#0b1dd621-2900-4b37-80b5-3f5d195e735c;urn:fz-juelich.de:alpaca:function_execution:Python:0eedeb8648a461ffc83d28d628c65800b233c6d9330978f78bc5ee188074d746:48c84fbd-d629-45f4-91ac-2cbf03048cf5:numpy.mean#1a9c3785-20ca-47ee-a2eb-406caf632771;urn:fz-juelich.de:alpaca:function_execution:Python:0eedeb8648a461ffc83d28d628c65800b233c6d9330978f78bc5ee188074d746:48c84fbd-d629-45f4-91ac-2cbf03048cf5:numpy.mean#cfb3243d-aaf3-4199-aae0-8eaf6d924696;urn:fz-juelich.de:alpaca:function_execution:Python:0eedeb8648a461ffc83d28d628c65800b233c6d9330978f78bc5ee188074d746:48c84fbd-d629-45f4-91ac-2cbf03048cf5:numpy.mean#2a113cdd-dfd8-404a-9f8f-d4a1e657dd7e;urn:fz-juelich.de:alpaca:function_execution:Python:0eedeb8648a461ffc83d28d628c65800b233c6d9330978f78bc5ee188074d746:48c84fbd-d629-45f4-91ac-2cbf03048cf5:numpy.mean#19be95e2-a5f6-4481-8b53-457aa327e1c7;urn:fz-juelich.de:alpaca:function_execution:Python:0eedeb8648a461ffc83d28d628c65800b233c6d9330978f78bc5ee188074d746:af6ada7a-b9bc-40d0-a31f-e985360e1655:numpy.mean#64351680-eabc-4af2-9b2c-b7502a215958;urn:fz-juelich.de:alpaca:function_execution:Python:0eedeb8648a461ffc83d28d628c65800b233c6d9330978f78bc5ee188074d746:af6ada7a-b9bc-40d0-a31f-e985360e1655:numpy.mean#8a7b7478-3d52-4bd4-a0aa-48ef1caf876c;urn:fz-juelich.de:alpaca:function_execution:Python:0eedeb8648a461ffc83d28d628c65800b233c6d9330978f78bc5ee188074d746:af6ada7a-b9bc-40d0-a31f-e985360e1655:numpy.mean#f4cdd7eb-f997-446c-89ce-e3ec80c5a0b6;urn:fz-juelich.de:alpaca:function_execution:Python:0eedeb8648a461ffc83d28d628c65800b233c6d9330978f78bc5ee188074d746:48c84fbd-d629-45f4-91ac-2cbf03048cf5:numpy.mean#db8e06a8-d139-4a50-979c-370576933e4a;urn:fz-juelich.de:alpaca:function_execution:Python:0eedeb8648a461ffc83d28d628c65800b233c6d9330978f78bc5ee188074d746:48c84fbd-d629-45f4-91ac-2cbf03048cf5:numpy.mean#b47efa88-1863-4dcb-8af0-17dc8b2f52b0;urn:fz-juelich.de:alpaca:function_execution:Python:0eedeb8648a461ffc83d28d628c65800b233c6d9330978f78bc5ee188074d746:48c84fbd-d629-45f4-91ac-2cbf03048cf5:numpy.mean#a40013ab-dec1-41cc-a167-ce569ba141ef;urn:fz-juelich.de:alpaca:function_execution:Python:0eedeb8648a461ffc83d28d628c65800b233c6d9330978f78bc5ee188074d746:af6ada7a-b9bc-40d0-a31f-e985360e1655:numpy.mean#ddcca0bf-c69a-4736-9cec-4bdd282f079c;urn:fz-juelich.de:alpaca:function_execution:Python:0eedeb8648a461ffc83d28d628c65800b233c6d9330978f78bc5ee188074d746:af6ada7a-b9bc-40d0-a31f-e985360e1655:numpy.mean#10df005e-ceb4-4cac-9b4c-184dbd5d8bdf;urn:fz-juelich.de:alpaca:function_execution:Python:0eedeb8648a461ffc83d28d628c65800b233c6d9330978f78bc5ee188074d746:48c84fbd-d629-45f4-91ac-2cbf03048cf5:numpy.mean#fe865ded-0a46-4fc0-a29e-da24aff01c97;urn:fz-juelich.de:alpaca:function_execution:Python:0eedeb8648a461ffc83d28d628c65800b233c6d9330978f78bc5ee188074d746:48c84fbd-d629-45f4-91ac-2cbf03048cf5:numpy.mean#d5a9a87c-9f62-4acf-b5bc-e00818dbe87c;urn:fz-juelich.de:alpaca:function_execution:Python:0eedeb8648a461ffc83d28d628c65800b233c6d9330978f78bc5ee188074d746:af6ada7a-b9bc-40d0-a31f-e985360e1655:numpy.mean#01296e12-f5af-4ce5-bc25-5a076e095728;urn:fz-juelich.de:alpaca:function_execution:Python:0eedeb8648a461ffc83d28d628c65800b233c6d9330978f78bc5ee188074d746:48c84fbd-d629-45f4-91ac-2cbf03048cf5:numpy.mean#85c417df-f0d0-4c7e-8a44-bb5ea97a7473;urn:fz-juelich.de:alpaca:function_execution:Python:0eedeb8648a461ffc83d28d628c65800b233c6d9330978f78bc5ee188074d746:48c84fbd-d629-45f4-91ac-2cbf03048cf5:numpy.mean#b04f6b9e-1f66-4b32-aa9a-bbf76b01a4e9;urn:fz-juelich.de:alpaca:function_execution:Python:0eedeb8648a461ffc83d28d628c65800b233c6d9330978f78bc5ee188074d746:af6ada7a-b9bc-40d0-a31f-e985360e1655:numpy.mean#236afee1-bf12-43d8-9f0a-62e7cfe8cdda;urn:fz-juelich.de:alpaca:function_execution:Python:0eedeb8648a461ffc83d28d628c65800b233c6d9330978f78bc5ee188074d746:48c84fbd-d629-45f4-91ac-2cbf03048cf5:numpy.mean#72e2a9c6-157b-47de-8b8f-5c2c4c7dbe55;urn:fz-juelich.de:alpaca:function_execution:Python:0eedeb8648a461ffc83d28d628c65800b233c6d9330978f78bc5ee188074d746:48c84fbd-d629-45f4-91ac-2cbf03048cf5:numpy.mean#bb3f2322-90eb-4e25-a9e6-b12e8ed7c813;urn:fz-juelich.de:alpaca:function_execution:Python:0eedeb8648a461ffc83d28d628c65800b233c6d9330978f78bc5ee188074d746:af6ada7a-b9bc-40d0-a31f-e985360e1655:numpy.mean#bf102e87-f622-42ad-91f9-c0d45ce305ce;urn:fz-juelich.de:alpaca:function_execution:Python:0eedeb8648a461ffc83d28d628c65800b233c6d9330978f78bc5ee188074d746:af6ada7a-b9bc-40d0-a31f-e985360e1655:numpy.mean#523426b7-dabe-49cf-8dae-34c88bac5a20;urn:fz-juelich.de:alpaca:function_execution:Python:0eedeb8648a461ffc83d28d628c65800b233c6d9330978f78bc5ee188074d746:af6ada7a-b9bc-40d0-a31f-e985360e1655:numpy.mean#cafcc7a3-17c9-485c-b52a-093e53c67677;urn:fz-juelich.de:alpaca:function_execution:Python:0eedeb8648a461ffc83d28d628c65800b233c6d9330978f78bc5ee188074d746:af6ada7a-b9bc-40d0-a31f-e985360e1655:numpy.mean#09706608-0521-4fe2-b976-22f00c44be36;urn:fz-juelich.de:alpaca:function_execution:Python:0eedeb8648a461ffc83d28d628c65800b233c6d9330978f78bc5ee188074d746:48c84fbd-d629-45f4-91ac-2cbf03048cf5:numpy.mean#bbd98aba-50de-4957-b70a-5e564573a872;urn:fz-juelich.de:alpaca:function_execution:Python:0eedeb8648a461ffc83d28d628c65800b233c6d9330978f78bc5ee188074d746:48c84fbd-d629-45f4-91ac-2cbf03048cf5:numpy.mean#bc79cef7-f11b-430e-b017-f14738ef321e;urn:fz-juelich.de:alpaca:function_execution:Python:0eedeb8648a461ffc83d28d628c65800b233c6d9330978f78bc5ee188074d746:af6ada7a-b9bc-40d0-a31f-e985360e1655:numpy.mean#1039a303-c504-4050-ac4f-74c0a8082e7f;urn:fz-juelich.de:alpaca:function_execution:Python:0eedeb8648a461ffc83d28d628c65800b233c6d9330978f78bc5ee188074d746:48c84fbd-d629-45f4-91ac-2cbf03048cf5:numpy.mean#4a8332d7-8bbf-4a47-be80-f01be1f61e53;urn:fz-juelich.de:alpaca:function_execution:Python:0eedeb8648a461ffc83d28d628c65800b233c6d9330978f78bc5ee188074d746:48c84fbd-d629-45f4-91ac-2cbf03048cf5:numpy.mean#f60ae588-8308-496e-a4b4-2987cac25b55;urn:fz-juelich.de:alpaca:function_execution:Python:0eedeb8648a461ffc83d28d628c65800b233c6d9330978f78bc5ee188074d746:48c84fbd-d629-45f4-91ac-2cbf03048cf5:numpy.mean#bdfc1fbc-f80b-461a-9e24-2b7183186bd4;urn:fz-juelich.de:alpaca:function_execution:Python:0eedeb8648a461ffc83d28d628c65800b233c6d9330978f78bc5ee188074d746:48c84fbd-d629-45f4-91ac-2cbf03048cf5:numpy.mean#99c7710b-c4c5-4892-a81e-574cd13abfcb;urn:fz-juelich.de:alpaca:function_execution:Python:0eedeb8648a461ffc83d28d628c65800b233c6d9330978f78bc5ee188074d746:af6ada7a-b9bc-40d0-a31f-e985360e1655:numpy.mean#4ee8980a-f418-4e39-bf2b-fba04c59745b;urn:fz-juelich.de:alpaca:function_execution:Python:0eedeb8648a461ffc83d28d628c65800b233c6d9330978f78bc5ee188074d746:af6ada7a-b9bc-40d0-a31f-e985360e1655:numpy.mean#3a9ac0a4-643e-4462-a6e5-1c925a12339a;urn:fz-juelich.de:alpaca:function_execution:Python:0eedeb8648a461ffc83d28d628c65800b233c6d9330978f78bc5ee188074d746:af6ada7a-b9bc-40d0-a31f-e985360e1655:numpy.mean#14410bba-4f8f-4f95-830a-931df61bf6d9;urn:fz-juelich.de:alpaca:function_execution:Python:0eedeb8648a461ffc83d28d628c65800b233c6d9330978f78bc5ee188074d746:48c84fbd-d629-45f4-91ac-2cbf03048cf5:numpy.mean#0120e4e6-b91b-4da4-b877-56c6aecc193a;urn:fz-juelich.de:alpaca:function_execution:Python:0eedeb8648a461ffc83d28d628c65800b233c6d9330978f78bc5ee188074d746:af6ada7a-b9bc-40d0-a31f-e985360e1655:numpy.mean#8e750350-dd68-48e8-9b68-f63363edd29f;urn:fz-juelich.de:alpaca:function_execution:Python:0eedeb8648a461ffc83d28d628c65800b233c6d9330978f78bc5ee188074d746:af6ada7a-b9bc-40d0-a31f-e985360e1655:numpy.mean#10d43b6b-9c83-4179-8ddf-099f15917c89;urn:fz-juelich.de:alpaca:function_execution:Python:0eedeb8648a461ffc83d28d628c65800b233c6d9330978f78bc5ee188074d746:af6ada7a-b9bc-40d0-a31f-e985360e1655:numpy.mean#2393b989-6f5c-4349-aacb-c3007160ba66;urn:fz-juelich.de:alpaca:function_execution:Python:0eedeb8648a461ffc83d28d628c65800b233c6d9330978f78bc5ee188074d746:48c84fbd-d629-45f4-91ac-2cbf03048cf5:numpy.mean#30a13825-9a19-44e7-a383-82f9c6cd9a1e;urn:fz-juelich.de:alpaca:function_execution:Python:0eedeb8648a461ffc83d28d628c65800b233c6d9330978f78bc5ee188074d746:48c84fbd-d629-45f4-91ac-2cbf03048cf5:numpy.mean#02881986-bcb4-4449-90d5-cc46b2b21bc6;urn:fz-juelich.de:alpaca:function_execution:Python:0eedeb8648a461ffc83d28d628c65800b233c6d9330978f78bc5ee188074d746:af6ada7a-b9bc-40d0-a31f-e985360e1655:numpy.mean#34a1b80d-b128-4df5-9174-222300cae449;urn:fz-juelich.de:alpaca:function_execution:Python:0eedeb8648a461ffc83d28d628c65800b233c6d9330978f78bc5ee188074d746:48c84fbd-d629-45f4-91ac-2cbf03048cf5:numpy.mean#7ea43548-342a-4690-a138-819f9abb9222;urn:fz-juelich.de:alpaca:function_execution:Python:0eedeb8648a461ffc83d28d628c65800b233c6d9330978f78bc5ee188074d746:af6ada7a-b9bc-40d0-a31f-e985360e1655:numpy.mean#1298cf8d-3089-4bbe-b6e1-de32d85674ac;urn:fz-juelich.de:alpaca:function_execution:Python:0eedeb8648a461ffc83d28d628c65800b233c6d9330978f78bc5ee188074d746:48c84fbd-d629-45f4-91ac-2cbf03048cf5:numpy.mean#1ba08dbc-6589-4d05-ba84-1827bec92f43;urn:fz-juelich.de:alpaca:function_execution:Python:0eedeb8648a461ffc83d28d628c65800b233c6d9330978f78bc5ee188074d746:48c84fbd-d629-45f4-91ac-2cbf03048cf5:numpy.mean#0f22eb32-6333-46fe-b884-ee5518a65c7f;urn:fz-juelich.de:alpaca:function_execution:Python:0eedeb8648a461ffc83d28d628c65800b233c6d9330978f78bc5ee188074d746:af6ada7a-b9bc-40d0-a31f-e985360e1655:numpy.mean#2ee770b1-e35c-498c-9623-0d76b0be2f41;urn:fz-juelich.de:alpaca:function_execution:Python:0eedeb8648a461ffc83d28d628c65800b233c6d9330978f78bc5ee188074d746:48c84fbd-d629-45f4-91ac-2cbf03048cf5:numpy.mean#d76fae02-b871-4536-819b-aac674e4175f;urn:fz-juelich.de:alpaca:function_execution:Python:0eedeb8648a461ffc83d28d628c65800b233c6d9330978f78bc5ee188074d746:48c84fbd-d629-45f4-91ac-2cbf03048cf5:numpy.mean#40265729-e491-4b6b-83ce-1a64e82f975d;urn:fz-juelich.de:alpaca:function_execution:Python:0eedeb8648a461ffc83d28d628c65800b233c6d9330978f78bc5ee188074d746:af6ada7a-b9bc-40d0-a31f-e985360e1655:numpy.mean#160c10eb-1b93-4828-8beb-d180d253010f;urn:fz-juelich.de:alpaca:function_execution:Python:0eedeb8648a461ffc83d28d628c65800b233c6d9330978f78bc5ee188074d746:af6ada7a-b9bc-40d0-a31f-e985360e1655:numpy.mean#8b7c72f2-4cd3-4bab-b564-602d7acf5445;urn:fz-juelich.de:alpaca:function_execution:Python:0eedeb8648a461ffc83d28d628c65800b233c6d9330978f78bc5ee188074d746:48c84fbd-d629-45f4-91ac-2cbf03048cf5:numpy.mean#537ac090-ee6f-4c35-8bdd-a31910b648b1;urn:fz-juelich.de:alpaca:function_execution:Python:0eedeb8648a461ffc83d28d628c65800b233c6d9330978f78bc5ee188074d746:af6ada7a-b9bc-40d0-a31f-e985360e1655:numpy.mean#8d45b233-cf30-44e8-9024-b73955c04965;urn:fz-juelich.de:alpaca:function_execution:Python:0eedeb8648a461ffc83d28d628c65800b233c6d9330978f78bc5ee188074d746:48c84fbd-d629-45f4-91ac-2cbf03048cf5:numpy.mean#6fbb57dd-8123-494d-9bab-a4bde77bac45;urn:fz-juelich.de:alpaca:function_execution:Python:0eedeb8648a461ffc83d28d628c65800b233c6d9330978f78bc5ee188074d746:48c84fbd-d629-45f4-91ac-2cbf03048cf5:numpy.mean#64fadbe2-6af7-4c40-865b-71c98c9a1461;urn:fz-juelich.de:alpaca:function_execution:Python:0eedeb8648a461ffc83d28d628c65800b233c6d9330978f78bc5ee188074d746:48c84fbd-d629-45f4-91ac-2cbf03048cf5:numpy.mean#1f10ed1f-cf68-41ca-ab78-adf685e78707;urn:fz-juelich.de:alpaca:function_execution:Python:0eedeb8648a461ffc83d28d628c65800b233c6d9330978f78bc5ee188074d746:48c84fbd-d629-45f4-91ac-2cbf03048cf5:numpy.mean#7d41663b-8573-48f8-94f7-c8e8655d0797;urn:fz-juelich.de:alpaca:function_execution:Python:0eedeb8648a461ffc83d28d628c65800b233c6d9330978f78bc5ee188074d746:48c84fbd-d629-45f4-91ac-2cbf03048cf5:numpy.mean#c150f021-cf64-44f9-a188-5a32e2d72f72;urn:fz-juelich.de:alpaca:function_execution:Python:0eedeb8648a461ffc83d28d628c65800b233c6d9330978f78bc5ee188074d746:af6ada7a-b9bc-40d0-a31f-e985360e1655:numpy.mean#86b2d9ee-dc7b-49eb-a167-cdc2d61d5963;urn:fz-juelich.de:alpaca:function_execution:Python:0eedeb8648a461ffc83d28d628c65800b233c6d9330978f78bc5ee188074d746:af6ada7a-b9bc-40d0-a31f-e985360e1655:numpy.mean#77884f38-d9c9-43db-a80e-a48f4075543f;urn:fz-juelich.de:alpaca:function_execution:Python:0eedeb8648a461ffc83d28d628c65800b233c6d9330978f78bc5ee188074d746:af6ada7a-b9bc-40d0-a31f-e985360e1655:numpy.mean#e9716ba1-765e-4f48-ad04-ae05dd0d89f1;urn:fz-juelich.de:alpaca:function_execution:Python:0eedeb8648a461ffc83d28d628c65800b233c6d9330978f78bc5ee188074d746:af6ada7a-b9bc-40d0-a31f-e985360e1655:numpy.mean#7c637c0a-b061-49ab-84fa-df5d841ca75f;urn:fz-juelich.de:alpaca:function_execution:Python:0eedeb8648a461ffc83d28d628c65800b233c6d9330978f78bc5ee188074d746:48c84fbd-d629-45f4-91ac-2cbf03048cf5:numpy.mean#082e1657-1958-4ceb-b8d5-d9f8ab159f64;urn:fz-juelich.de:alpaca:function_execution:Python:0eedeb8648a461ffc83d28d628c65800b233c6d9330978f78bc5ee188074d746:48c84fbd-d629-45f4-91ac-2cbf03048cf5:numpy.mean#6b7fd6f1-e852-4a49-818b-15d8ef433d21;urn:fz-juelich.de:alpaca:function_execution:Python:0eedeb8648a461ffc83d28d628c65800b233c6d9330978f78bc5ee188074d746:48c84fbd-d629-45f4-91ac-2cbf03048cf5:numpy.mean#1ad49110-dbe8-492b-8fea-06aca6f1f63f;urn:fz-juelich.de:alpaca:function_execution:Python:0eedeb8648a461ffc83d28d628c65800b233c6d9330978f78bc5ee188074d746:48c84fbd-d629-45f4-91ac-2cbf03048cf5:numpy.mean#649b15d4-459c-413a-b3e2-db61cd9db25a;urn:fz-juelich.de:alpaca:function_execution:Python:0eedeb8648a461ffc83d28d628c65800b233c6d9330978f78bc5ee188074d746:48c84fbd-d629-45f4-91ac-2cbf03048cf5:numpy.mean#d58e40ee-e560-4879-8a10-5e5743845ad7;urn:fz-juelich.de:alpaca:function_execution:Python:0eedeb8648a461ffc83d28d628c65800b233c6d9330978f78bc5ee188074d746:48c84fbd-d629-45f4-91ac-2cbf03048cf5:numpy.mean#bde07743-f202-4afe-875b-fd0577c0c89d;urn:fz-juelich.de:alpaca:function_execution:Python:0eedeb8648a461ffc83d28d628c65800b233c6d9330978f78bc5ee188074d746:48c84fbd-d629-45f4-91ac-2cbf03048cf5:numpy.mean#1f355784-01fb-434a-a8f4-2f8bfc6ffa93;urn:fz-juelich.de:alpaca:function_execution:Python:0eedeb8648a461ffc83d28d628c65800b233c6d9330978f78bc5ee188074d746:48c84fbd-d629-45f4-91ac-2cbf03048cf5:numpy.mean#adfdf15a-f1af-43e6-acc4-cabd508fe5fc;urn:fz-juelich.de:alpaca:function_execution:Python:0eedeb8648a461ffc83d28d628c65800b233c6d9330978f78bc5ee188074d746:af6ada7a-b9bc-40d0-a31f-e985360e1655:numpy.mean#dbf5067a-06a7-494e-8de9-56169c958bdf;urn:fz-juelich.de:alpaca:function_execution:Python:0eedeb8648a461ffc83d28d628c65800b233c6d9330978f78bc5ee188074d746:af6ada7a-b9bc-40d0-a31f-e985360e1655:numpy.mean#e5a3999a-2327-4721-a20c-bb21953a248e;urn:fz-juelich.de:alpaca:function_execution:Python:0eedeb8648a461ffc83d28d628c65800b233c6d9330978f78bc5ee188074d746:48c84fbd-d629-45f4-91ac-2cbf03048cf5:numpy.mean#239ea921-fad8-431d-a7ff-616c0c22cadc;urn:fz-juelich.de:alpaca:function_execution:Python:0eedeb8648a461ffc83d28d628c65800b233c6d9330978f78bc5ee188074d746:48c84fbd-d629-45f4-91ac-2cbf03048cf5:numpy.mean#3118e288-741e-42b2-8ceb-a6a6139168e0;urn:fz-juelich.de:alpaca:function_execution:Python:0eedeb8648a461ffc83d28d628c65800b233c6d9330978f78bc5ee188074d746:48c84fbd-d629-45f4-91ac-2cbf03048cf5:numpy.mean#c407c756-e1c0-4509-b077-3206e174d681;urn:fz-juelich.de:alpaca:function_execution:Python:0eedeb8648a461ffc83d28d628c65800b233c6d9330978f78bc5ee188074d746:af6ada7a-b9bc-40d0-a31f-e985360e1655:numpy.mean#fae84946-ff16-40fe-8ae7-d7cbe88c2c90;urn:fz-juelich.de:alpaca:function_execution:Python:0eedeb8648a461ffc83d28d628c65800b233c6d9330978f78bc5ee188074d746:af6ada7a-b9bc-40d0-a31f-e985360e1655:numpy.mean#fe5cb322-2569-4a34-afd2-826abf58ef79;urn:fz-juelich.de:alpaca:function_execution:Python:0eedeb8648a461ffc83d28d628c65800b233c6d9330978f78bc5ee188074d746:48c84fbd-d629-45f4-91ac-2cbf03048cf5:numpy.mean#d97132a2-3a82-4ff3-af3d-a62f71331e5a;urn:fz-juelich.de:alpaca:function_execution:Python:0eedeb8648a461ffc83d28d628c65800b233c6d9330978f78bc5ee188074d746:48c84fbd-d629-45f4-91ac-2cbf03048cf5:numpy.mean#0809bb6b-89a8-457d-8f72-a7d28a3be635;urn:fz-juelich.de:alpaca:function_execution:Python:0eedeb8648a461ffc83d28d628c65800b233c6d9330978f78bc5ee188074d746:48c84fbd-d629-45f4-91ac-2cbf03048cf5:numpy.mean#3b45e34b-1104-47bb-bfba-4d910f415bd1;urn:fz-juelich.de:alpaca:function_execution:Python:0eedeb8648a461ffc83d28d628c65800b233c6d9330978f78bc5ee188074d746:af6ada7a-b9bc-40d0-a31f-e985360e1655:numpy.mean#017ce4d3-7a08-437d-b313-f300c81f6e88;urn:fz-juelich.de:alpaca:function_execution:Python:0eedeb8648a461ffc83d28d628c65800b233c6d9330978f78bc5ee188074d746:48c84fbd-d629-45f4-91ac-2cbf03048cf5:numpy.mean#a0cd6175-a6c2-4a8b-b2c6-f495e21f8de8;urn:fz-juelich.de:alpaca:function_execution:Python:0eedeb8648a461ffc83d28d628c65800b233c6d9330978f78bc5ee188074d746:48c84fbd-d629-45f4-91ac-2cbf03048cf5:numpy.mean#1fab39e4-1cdd-40e7-87d3-b4d75dc5cf72;urn:fz-juelich.de:alpaca:function_execution:Python:0eedeb8648a461ffc83d28d628c65800b233c6d9330978f78bc5ee188074d746:48c84fbd-d629-45f4-91ac-2cbf03048cf5:numpy.mean#5b4044c5-9f4b-4c85-af92-bda19362e5c6;urn:fz-juelich.de:alpaca:function_execution:Python:0eedeb8648a461ffc83d28d628c65800b233c6d9330978f78bc5ee188074d746:af6ada7a-b9bc-40d0-a31f-e985360e1655:numpy.mean#73afb060-6eff-4f03-87b9-c3630365fe9d;urn:fz-juelich.de:alpaca:function_execution:Python:0eedeb8648a461ffc83d28d628c65800b233c6d9330978f78bc5ee188074d746:48c84fbd-d629-45f4-91ac-2cbf03048cf5:numpy.mean#3c62567d-cb79-4ce1-a688-0ed1ef5f67bb;urn:fz-juelich.de:alpaca:function_execution:Python:0eedeb8648a461ffc83d28d628c65800b233c6d9330978f78bc5ee188074d746:af6ada7a-b9bc-40d0-a31f-e985360e1655:numpy.mean#7acfdb40-96dc-4327-bf7a-492d7dd62ff4;urn:fz-juelich.de:alpaca:function_execution:Python:0eedeb8648a461ffc83d28d628c65800b233c6d9330978f78bc5ee188074d746:af6ada7a-b9bc-40d0-a31f-e985360e1655:numpy.mean#fe264375-2824-43a8-a98e-162bdc585c88;urn:fz-juelich.de:alpaca:function_execution:Python:0eedeb8648a461ffc83d28d628c65800b233c6d9330978f78bc5ee188074d746:af6ada7a-b9bc-40d0-a31f-e985360e1655:numpy.mean#e273f1a3-8c25-4133-850c-75d10987a9ae;urn:fz-juelich.de:alpaca:function_execution:Python:0eedeb8648a461ffc83d28d628c65800b233c6d9330978f78bc5ee188074d746:48c84fbd-d629-45f4-91ac-2cbf03048cf5:numpy.mean#bad1ea89-0cbf-4c7c-a56f-dcacdab8e941;urn:fz-juelich.de:alpaca:function_execution:Python:0eedeb8648a461ffc83d28d628c65800b233c6d9330978f78bc5ee188074d746:48c84fbd-d629-45f4-91ac-2cbf03048cf5:numpy.mean#f03796b9-23b3-47b6-9f32-f5e855129eb2;urn:fz-juelich.de:alpaca:function_execution:Python:0eedeb8648a461ffc83d28d628c65800b233c6d9330978f78bc5ee188074d746:48c84fbd-d629-45f4-91ac-2cbf03048cf5:numpy.mean#82504afa-0f4e-4191-ac3d-470f99980b2b;urn:fz-juelich.de:alpaca:function_execution:Python:0eedeb8648a461ffc83d28d628c65800b233c6d9330978f78bc5ee188074d746:af6ada7a-b9bc-40d0-a31f-e985360e1655:numpy.mean#b3cb8998-7ba6-452c-ad7d-b1dfcc08bc0b;urn:fz-juelich.de:alpaca:function_execution:Python:0eedeb8648a461ffc83d28d628c65800b233c6d9330978f78bc5ee188074d746:48c84fbd-d629-45f4-91ac-2cbf03048cf5:numpy.mean#b1c4a1ac-defc-4bc1-a200-5559cc232036;urn:fz-juelich.de:alpaca:function_execution:Python:0eedeb8648a461ffc83d28d628c65800b233c6d9330978f78bc5ee188074d746:48c84fbd-d629-45f4-91ac-2cbf03048cf5:numpy.mean#88838c3d-6441-4eb9-8d68-1593aef10a0b;urn:fz-juelich.de:alpaca:function_execution:Python:0eedeb8648a461ffc83d28d628c65800b233c6d9330978f78bc5ee188074d746:48c84fbd-d629-45f4-91ac-2cbf03048cf5:numpy.mean#efaae145-feb6-4e77-bb87-b9fca1b71a47;urn:fz-juelich.de:alpaca:function_execution:Python:0eedeb8648a461ffc83d28d628c65800b233c6d9330978f78bc5ee188074d746:48c84fbd-d629-45f4-91ac-2cbf03048cf5:numpy.mean#e2d18ebb-a21e-49c0-adad-bc3499befb57;urn:fz-juelich.de:alpaca:function_execution:Python:0eedeb8648a461ffc83d28d628c65800b233c6d9330978f78bc5ee188074d746:af6ada7a-b9bc-40d0-a31f-e985360e1655:numpy.mean#80412017-b31b-4ca9-befd-1647945ccd15;urn:fz-juelich.de:alpaca:function_execution:Python:0eedeb8648a461ffc83d28d628c65800b233c6d9330978f78bc5ee188074d746:48c84fbd-d629-45f4-91ac-2cbf03048cf5:numpy.mean#24c53d13-e9f0-42fa-b61b-2c06ac389280;urn:fz-juelich.de:alpaca:function_execution:Python:0eedeb8648a461ffc83d28d628c65800b233c6d9330978f78bc5ee188074d746:48c84fbd-d629-45f4-91ac-2cbf03048cf5:numpy.mean#2a3a244b-ac98-4109-8d94-b0793175485e;urn:fz-juelich.de:alpaca:function_execution:Python:0eedeb8648a461ffc83d28d628c65800b233c6d9330978f78bc5ee188074d746:af6ada7a-b9bc-40d0-a31f-e985360e1655:numpy.mean#7b77dae9-9e9e-4a5b-bbb4-977d22d6df2f;urn:fz-juelich.de:alpaca:function_execution:Python:0eedeb8648a461ffc83d28d628c65800b233c6d9330978f78bc5ee188074d746:48c84fbd-d629-45f4-91ac-2cbf03048cf5:numpy.mean#14469bc4-bd15-49fa-a78e-3474ebf7095b;urn:fz-juelich.de:alpaca:function_execution:Python:0eedeb8648a461ffc83d28d628c65800b233c6d9330978f78bc5ee188074d746:af6ada7a-b9bc-40d0-a31f-e985360e1655:numpy.mean#3fb8b7d0-7a81-407d-ab19-9d4e6977e5a9;urn:fz-juelich.de:alpaca:function_execution:Python:0eedeb8648a461ffc83d28d628c65800b233c6d9330978f78bc5ee188074d746:af6ada7a-b9bc-40d0-a31f-e985360e1655:numpy.mean#4e54da24-f945-4bb8-b814-d2e21045ada7;urn:fz-juelich.de:alpaca:function_execution:Python:0eedeb8648a461ffc83d28d628c65800b233c6d9330978f78bc5ee188074d746:af6ada7a-b9bc-40d0-a31f-e985360e1655:numpy.mean#768152cc-285b-4cb5-8738-c97340df7293;urn:fz-juelich.de:alpaca:function_execution:Python:0eedeb8648a461ffc83d28d628c65800b233c6d9330978f78bc5ee188074d746:af6ada7a-b9bc-40d0-a31f-e985360e1655:numpy.mean#ca013d59-7867-4217-873c-01a18da83c4b;urn:fz-juelich.de:alpaca:function_execution:Python:0eedeb8648a461ffc83d28d628c65800b233c6d9330978f78bc5ee188074d746:48c84fbd-d629-45f4-91ac-2cbf03048cf5:numpy.mean#53439c1e-083f-44b0-9791-2ccdaf4b5d36;urn:fz-juelich.de:alpaca:function_execution:Python:0eedeb8648a461ffc83d28d628c65800b233c6d9330978f78bc5ee188074d746:48c84fbd-d629-45f4-91ac-2cbf03048cf5:numpy.mean#bb2a26a6-15b1-4108-a7fb-798dbb25ae72;urn:fz-juelich.de:alpaca:function_execution:Python:0eedeb8648a461ffc83d28d628c65800b233c6d9330978f78bc5ee188074d746:af6ada7a-b9bc-40d0-a31f-e985360e1655:numpy.mean#3391d59b-4410-45a1-9afb-0c7fa2109cd8;urn:fz-juelich.de:alpaca:function_execution:Python:0eedeb8648a461ffc83d28d628c65800b233c6d9330978f78bc5ee188074d746:48c84fbd-d629-45f4-91ac-2cbf03048cf5:numpy.mean#c461d96a-91d7-4494-ae10-81c38d233586;urn:fz-juelich.de:alpaca:function_execution:Python:0eedeb8648a461ffc83d28d628c65800b233c6d9330978f78bc5ee188074d746:af6ada7a-b9bc-40d0-a31f-e985360e1655:numpy.mean#338705d8-843a-4049-b27e-10e7bd769195;urn:fz-juelich.de:alpaca:function_execution:Python:0eedeb8648a461ffc83d28d628c65800b233c6d9330978f78bc5ee188074d746:af6ada7a-b9bc-40d0-a31f-e985360e1655:numpy.mean#baa07fb1-0f08-4ef0-af5d-5fab6d432fdb;urn:fz-juelich.de:alpaca:function_execution:Python:0eedeb8648a461ffc83d28d628c65800b233c6d9330978f78bc5ee188074d746:af6ada7a-b9bc-40d0-a31f-e985360e1655:numpy.mean#651f3d4d-bf34-457c-b61b-2affb99921e1;urn:fz-juelich.de:alpaca:function_execution:Python:0eedeb8648a461ffc83d28d628c65800b233c6d9330978f78bc5ee188074d746:48c84fbd-d629-45f4-91ac-2cbf03048cf5:numpy.mean#cb0d95b0-e31e-4417-bf5a-0e7f38aac5e5;urn:fz-juelich.de:alpaca:function_execution:Python:0eedeb8648a461ffc83d28d628c65800b233c6d9330978f78bc5ee188074d746:af6ada7a-b9bc-40d0-a31f-e985360e1655:numpy.mean#1b749335-8197-43a6-8656-73e7fabeee52;urn:fz-juelich.de:alpaca:function_execution:Python:0eedeb8648a461ffc83d28d628c65800b233c6d9330978f78bc5ee188074d746:48c84fbd-d629-45f4-91ac-2cbf03048cf5:numpy.mean#2f485a16-5900-4a5d-9ed7-b2b5b6ba2434;urn:fz-juelich.de:alpaca:function_execution:Python:0eedeb8648a461ffc83d28d628c65800b233c6d9330978f78bc5ee188074d746:48c84fbd-d629-45f4-91ac-2cbf03048cf5:numpy.mean#3667407f-9b68-483f-8cd3-5dbccc5fa9c1;urn:fz-juelich.de:alpaca:function_execution:Python:0eedeb8648a461ffc83d28d628c65800b233c6d9330978f78bc5ee188074d746:48c84fbd-d629-45f4-91ac-2cbf03048cf5:numpy.mean#c1998c5d-4558-46df-b489-fbce607e8044;urn:fz-juelich.de:alpaca:function_execution:Python:0eedeb8648a461ffc83d28d628c65800b233c6d9330978f78bc5ee188074d746:af6ada7a-b9bc-40d0-a31f-e985360e1655:numpy.mean#300e3e10-9163-4540-aff0-c47333c08786;urn:fz-juelich.de:alpaca:function_execution:Python:0eedeb8648a461ffc83d28d628c65800b233c6d9330978f78bc5ee188074d746:af6ada7a-b9bc-40d0-a31f-e985360e1655:numpy.mean#61b1a29e-9a5a-4fd9-8f6a-7b7fcdc92ef5;urn:fz-juelich.de:alpaca:function_execution:Python:0eedeb8648a461ffc83d28d628c65800b233c6d9330978f78bc5ee188074d746:48c84fbd-d629-45f4-91ac-2cbf03048cf5:numpy.mean#a75ebdd4-3871-444f-a9fd-e2d47e5dadee;urn:fz-juelich.de:alpaca:function_execution:Python:0eedeb8648a461ffc83d28d628c65800b233c6d9330978f78bc5ee188074d746:af6ada7a-b9bc-40d0-a31f-e985360e1655:numpy.mean#4c67b889-fdf9-474b-b8b0-65df0707b486;urn:fz-juelich.de:alpaca:function_execution:Python:0eedeb8648a461ffc83d28d628c65800b233c6d9330978f78bc5ee188074d746:48c84fbd-d629-45f4-91ac-2cbf03048cf5:numpy.mean#bffeb94a-f969-4236-bbf8-fc8baef87cef;urn:fz-juelich.de:alpaca:function_execution:Python:0eedeb8648a461ffc83d28d628c65800b233c6d9330978f78bc5ee188074d746:af6ada7a-b9bc-40d0-a31f-e985360e1655:numpy.mean#c14ef1dc-5ba7-4415-8209-006a8b1b8100;urn:fz-juelich.de:alpaca:function_execution:Python:0eedeb8648a461ffc83d28d628c65800b233c6d9330978f78bc5ee188074d746:48c84fbd-d629-45f4-91ac-2cbf03048cf5:numpy.mean#789423a1-2a6f-4176-85e6-7dc7c2551792;urn:fz-juelich.de:alpaca:function_execution:Python:0eedeb8648a461ffc83d28d628c65800b233c6d9330978f78bc5ee188074d746:af6ada7a-b9bc-40d0-a31f-e985360e1655:numpy.mean#44fca916-e438-4c93-9af6-1becc36f0ce6;urn:fz-juelich.de:alpaca:function_execution:Python:0eedeb8648a461ffc83d28d628c65800b233c6d9330978f78bc5ee188074d746:48c84fbd-d629-45f4-91ac-2cbf03048cf5:numpy.mean#5e0d71bb-490b-4180-b1e4-8f60008cf4f2;urn:fz-juelich.de:alpaca:function_execution:Python:0eedeb8648a461ffc83d28d628c65800b233c6d9330978f78bc5ee188074d746:af6ada7a-b9bc-40d0-a31f-e985360e1655:numpy.mean#86507571-ba55-47f1-9fb1-ae3ee8dc02e3;urn:fz-juelich.de:alpaca:function_execution:Python:0eedeb8648a461ffc83d28d628c65800b233c6d9330978f78bc5ee188074d746:af6ada7a-b9bc-40d0-a31f-e985360e1655:numpy.mean#4766a890-44f4-477c-93aa-b325909dd95a;urn:fz-juelich.de:alpaca:function_execution:Python:0eedeb8648a461ffc83d28d628c65800b233c6d9330978f78bc5ee188074d746:af6ada7a-b9bc-40d0-a31f-e985360e1655:numpy.mean#6c41aba8-2123-4739-8f3a-f3349617d7da;urn:fz-juelich.de:alpaca:function_execution:Python:0eedeb8648a461ffc83d28d628c65800b233c6d9330978f78bc5ee188074d746:af6ada7a-b9bc-40d0-a31f-e985360e1655:numpy.mean#19d1f174-423b-4ab8-9115-42e2b18cf02e;urn:fz-juelich.de:alpaca:function_execution:Python:0eedeb8648a461ffc83d28d628c65800b233c6d9330978f78bc5ee188074d746:af6ada7a-b9bc-40d0-a31f-e985360e1655:numpy.mean#04652ca1-6a25-4ad8-ba7a-163383e097fb;urn:fz-juelich.de:alpaca:function_execution:Python:0eedeb8648a461ffc83d28d628c65800b233c6d9330978f78bc5ee188074d746:af6ada7a-b9bc-40d0-a31f-e985360e1655:numpy.mean#239d0470-6414-44d7-8bf9-7d82f90ca456;urn:fz-juelich.de:alpaca:function_execution:Python:0eedeb8648a461ffc83d28d628c65800b233c6d9330978f78bc5ee188074d746:48c84fbd-d629-45f4-91ac-2cbf03048cf5:numpy.mean#ce9d43a3-3078-44cf-baf3-ce606ab1ffdd;urn:fz-juelich.de:alpaca:function_execution:Python:0eedeb8648a461ffc83d28d628c65800b233c6d9330978f78bc5ee188074d746:af6ada7a-b9bc-40d0-a31f-e985360e1655:numpy.mean#487504c4-7618-4193-9e3f-6141856b8828;urn:fz-juelich.de:alpaca:function_execution:Python:0eedeb8648a461ffc83d28d628c65800b233c6d9330978f78bc5ee188074d746:48c84fbd-d629-45f4-91ac-2cbf03048cf5:numpy.mean#8124790c-c7b5-42e2-8cbc-ec8891b79043;urn:fz-juelich.de:alpaca:function_execution:Python:0eedeb8648a461ffc83d28d628c65800b233c6d9330978f78bc5ee188074d746:48c84fbd-d629-45f4-91ac-2cbf03048cf5:numpy.mean#03910831-4357-4c9f-a437-7b7da7d56d4f;urn:fz-juelich.de:alpaca:function_execution:Python:0eedeb8648a461ffc83d28d628c65800b233c6d9330978f78bc5ee188074d746:48c84fbd-d629-45f4-91ac-2cbf03048cf5:numpy.mean#3a991b4e-b515-48db-91ba-3c745b9beebc;urn:fz-juelich.de:alpaca:function_execution:Python:0eedeb8648a461ffc83d28d628c65800b233c6d9330978f78bc5ee188074d746:48c84fbd-d629-45f4-91ac-2cbf03048cf5:numpy.mean#cb0813b3-428f-467e-baed-3d37abe25a9e;urn:fz-juelich.de:alpaca:function_execution:Python:0eedeb8648a461ffc83d28d628c65800b233c6d9330978f78bc5ee188074d746:48c84fbd-d629-45f4-91ac-2cbf03048cf5:numpy.mean#0257025d-b43f-45d7-80c3-03b5d95de4cd;urn:fz-juelich.de:alpaca:function_execution:Python:0eedeb8648a461ffc83d28d628c65800b233c6d9330978f78bc5ee188074d746:48c84fbd-d629-45f4-91ac-2cbf03048cf5:numpy.mean#66b392e7-0b19-44e6-9a34-ea2eb70a82e2;urn:fz-juelich.de:alpaca:function_execution:Python:0eedeb8648a461ffc83d28d628c65800b233c6d9330978f78bc5ee188074d746:af6ada7a-b9bc-40d0-a31f-e985360e1655:numpy.mean#9c09b653-34da-43bd-ad1c-dc344bbd0f4d;urn:fz-juelich.de:alpaca:function_execution:Python:0eedeb8648a461ffc83d28d628c65800b233c6d9330978f78bc5ee188074d746:af6ada7a-b9bc-40d0-a31f-e985360e1655:numpy.mean#56f35a36-ce9e-4ba3-bd37-d86ff7277c13;urn:fz-juelich.de:alpaca:function_execution:Python:0eedeb8648a461ffc83d28d628c65800b233c6d9330978f78bc5ee188074d746:af6ada7a-b9bc-40d0-a31f-e985360e1655:numpy.mean#a561ee2a-314a-40a7-92d4-0aed72915356;urn:fz-juelich.de:alpaca:function_execution:Python:0eedeb8648a461ffc83d28d628c65800b233c6d9330978f78bc5ee188074d746:af6ada7a-b9bc-40d0-a31f-e985360e1655:numpy.mean#4af9c5f4-2c0d-4419-8482-720d7c5dd0ee;urn:fz-juelich.de:alpaca:function_execution:Python:0eedeb8648a461ffc83d28d628c65800b233c6d9330978f78bc5ee188074d746:af6ada7a-b9bc-40d0-a31f-e985360e1655:numpy.mean#0c44b81b-720a-4977-accf-59bfa1297b8a;urn:fz-juelich.de:alpaca:function_execution:Python:0eedeb8648a461ffc83d28d628c65800b233c6d9330978f78bc5ee188074d746:48c84fbd-d629-45f4-91ac-2cbf03048cf5:numpy.mean#fd2f7b2a-f80a-4c42-85fa-7410e2244b3e;urn:fz-juelich.de:alpaca:function_execution:Python:0eedeb8648a461ffc83d28d628c65800b233c6d9330978f78bc5ee188074d746:af6ada7a-b9bc-40d0-a31f-e985360e1655:numpy.mean#f2629855-963f-459c-9716-c492fe42ec2e;urn:fz-juelich.de:alpaca:function_execution:Python:0eedeb8648a461ffc83d28d628c65800b233c6d9330978f78bc5ee188074d746:af6ada7a-b9bc-40d0-a31f-e985360e1655:numpy.mean#72edf804-9189-4de1-961a-5e9221668e5e;urn:fz-juelich.de:alpaca:function_execution:Python:0eedeb8648a461ffc83d28d628c65800b233c6d9330978f78bc5ee188074d746:af6ada7a-b9bc-40d0-a31f-e985360e1655:numpy.mean#b3078df3-47e0-4805-a912-67c12636e81e;urn:fz-juelich.de:alpaca:function_execution:Python:0eedeb8648a461ffc83d28d628c65800b233c6d9330978f78bc5ee188074d746:af6ada7a-b9bc-40d0-a31f-e985360e1655:numpy.mean#ef9a59ba-f05f-4904-b983-616174036fad;urn:fz-juelich.de:alpaca:function_execution:Python:0eedeb8648a461ffc83d28d628c65800b233c6d9330978f78bc5ee188074d746:af6ada7a-b9bc-40d0-a31f-e985360e1655:numpy.mean#b3c38052-05ee-40bd-a9c0-e47c853579de;urn:fz-juelich.de:alpaca:function_execution:Python:0eedeb8648a461ffc83d28d628c65800b233c6d9330978f78bc5ee188074d746:af6ada7a-b9bc-40d0-a31f-e985360e1655:numpy.mean#f40c4f0c-7bfe-40b4-a2da-e16a18d250bf;urn:fz-juelich.de:alpaca:function_execution:Python:0eedeb8648a461ffc83d28d628c65800b233c6d9330978f78bc5ee188074d746:af6ada7a-b9bc-40d0-a31f-e985360e1655:numpy.mean#f4e10d7b-44fc-4e03-b4fd-9a0629b5effd;urn:fz-juelich.de:alpaca:function_execution:Python:0eedeb8648a461ffc83d28d628c65800b233c6d9330978f78bc5ee188074d746:af6ada7a-b9bc-40d0-a31f-e985360e1655:numpy.mean#19072759-4793-4b43-8a3f-d4287305241c;urn:fz-juelich.de:alpaca:function_execution:Python:0eedeb8648a461ffc83d28d628c65800b233c6d9330978f78bc5ee188074d746:af6ada7a-b9bc-40d0-a31f-e985360e1655:numpy.mean#ba739f8e-5ac7-458f-bc8e-3459c84c985a;urn:fz-juelich.de:alpaca:function_execution:Python:0eedeb8648a461ffc83d28d628c65800b233c6d9330978f78bc5ee188074d746:af6ada7a-b9bc-40d0-a31f-e985360e1655:numpy.mean#edef3a94-7090-40a1-9bf6-14133056d9ed;urn:fz-juelich.de:alpaca:function_execution:Python:0eedeb8648a461ffc83d28d628c65800b233c6d9330978f78bc5ee188074d746:48c84fbd-d629-45f4-91ac-2cbf03048cf5:numpy.mean#aef72aa3-cd0b-4824-9b0e-ea47fa01ba36;urn:fz-juelich.de:alpaca:function_execution:Python:0eedeb8648a461ffc83d28d628c65800b233c6d9330978f78bc5ee188074d746:48c84fbd-d629-45f4-91ac-2cbf03048cf5:numpy.mean#a95f8e8b-58e6-4325-8b06-588589b145ce;urn:fz-juelich.de:alpaca:function_execution:Python:0eedeb8648a461ffc83d28d628c65800b233c6d9330978f78bc5ee188074d746:48c84fbd-d629-45f4-91ac-2cbf03048cf5:numpy.mean#a39591ed-e19d-49ea-81c1-4f8520b20b8d;urn:fz-juelich.de:alpaca:function_execution:Python:0eedeb8648a461ffc83d28d628c65800b233c6d9330978f78bc5ee188074d746:48c84fbd-d629-45f4-91ac-2cbf03048cf5:numpy.mean#94211b40-ed83-41d2-94c6-7e2d8d4c45b7;urn:fz-juelich.de:alpaca:function_execution:Python:0eedeb8648a461ffc83d28d628c65800b233c6d9330978f78bc5ee188074d746:af6ada7a-b9bc-40d0-a31f-e985360e1655:numpy.mean#a9d8387d-6464-4e50-8b75-077e4a6cc161;urn:fz-juelich.de:alpaca:function_execution:Python:0eedeb8648a461ffc83d28d628c65800b233c6d9330978f78bc5ee188074d746:af6ada7a-b9bc-40d0-a31f-e985360e1655:numpy.mean#c6b9df7b-b459-4a5e-88e8-000b8518b42a;urn:fz-juelich.de:alpaca:function_execution:Python:0eedeb8648a461ffc83d28d628c65800b233c6d9330978f78bc5ee188074d746:af6ada7a-b9bc-40d0-a31f-e985360e1655:numpy.mean#a22595e6-59ad-44bc-9623-f57e9c82dd83;urn:fz-juelich.de:alpaca:function_execution:Python:0eedeb8648a461ffc83d28d628c65800b233c6d9330978f78bc5ee188074d746:48c84fbd-d629-45f4-91ac-2cbf03048cf5:numpy.mean#342689f2-18b5-412b-81ba-3546582ad20a;urn:fz-juelich.de:alpaca:function_execution:Python:0eedeb8648a461ffc83d28d628c65800b233c6d9330978f78bc5ee188074d746:48c84fbd-d629-45f4-91ac-2cbf03048cf5:numpy.mean#205ffede-c3b1-4d90-b1c1-fe78c8946c48;urn:fz-juelich.de:alpaca:function_execution:Python:0eedeb8648a461ffc83d28d628c65800b233c6d9330978f78bc5ee188074d746:48c84fbd-d629-45f4-91ac-2cbf03048cf5:numpy.mean#0256890d-209d-4965-bbc9-1c78e6cfc226;urn:fz-juelich.de:alpaca:function_execution:Python:0eedeb8648a461ffc83d28d628c65800b233c6d9330978f78bc5ee188074d746:48c84fbd-d629-45f4-91ac-2cbf03048cf5:numpy.mean#1b4b48f8-0f3a-4834-baa0-2ad6eae34458;urn:fz-juelich.de:alpaca:function_execution:Python:0eedeb8648a461ffc83d28d628c65800b233c6d9330978f78bc5ee188074d746:af6ada7a-b9bc-40d0-a31f-e985360e1655:numpy.mean#80dc8b7e-0497-4803-bf93-0c962783b756;urn:fz-juelich.de:alpaca:function_execution:Python:0eedeb8648a461ffc83d28d628c65800b233c6d9330978f78bc5ee188074d746:48c84fbd-d629-45f4-91ac-2cbf03048cf5:numpy.mean#79dcc511-23a3-4ad0-ba22-ce2c6d235845;urn:fz-juelich.de:alpaca:function_execution:Python:0eedeb8648a461ffc83d28d628c65800b233c6d9330978f78bc5ee188074d746:48c84fbd-d629-45f4-91ac-2cbf03048cf5:numpy.mean#2011a86e-d42d-4d9e-9da3-df22eb391310;urn:fz-juelich.de:alpaca:function_execution:Python:0eedeb8648a461ffc83d28d628c65800b233c6d9330978f78bc5ee188074d746:48c84fbd-d629-45f4-91ac-2cbf03048cf5:numpy.mean#29fb20c2-685f-4a77-b56b-a017d0dc051f;urn:fz-juelich.de:alpaca:function_execution:Python:0eedeb8648a461ffc83d28d628c65800b233c6d9330978f78bc5ee188074d746:af6ada7a-b9bc-40d0-a31f-e985360e1655:numpy.mean#89ebd25c-62eb-41d0-b0b9-14d2cdb82428;urn:fz-juelich.de:alpaca:function_execution:Python:0eedeb8648a461ffc83d28d628c65800b233c6d9330978f78bc5ee188074d746:48c84fbd-d629-45f4-91ac-2cbf03048cf5:numpy.mean#39c4568d-7efa-4a8d-8267-c53af37f3e44;urn:fz-juelich.de:alpaca:function_execution:Python:0eedeb8648a461ffc83d28d628c65800b233c6d9330978f78bc5ee188074d746:48c84fbd-d629-45f4-91ac-2cbf03048cf5:numpy.mean#297e05b4-f897-41d4-a41b-d5a82d2c8b13;urn:fz-juelich.de:alpaca:function_execution:Python:0eedeb8648a461ffc83d28d628c65800b233c6d9330978f78bc5ee188074d746:af6ada7a-b9bc-40d0-a31f-e985360e1655:numpy.mean#05b50d05-a495-496e-acdf-8d01ddc3739d;urn:fz-juelich.de:alpaca:function_execution:Python:0eedeb8648a461ffc83d28d628c65800b233c6d9330978f78bc5ee188074d746:af6ada7a-b9bc-40d0-a31f-e985360e1655:numpy.mean#1d86c038-1b69-4aee-bbcf-0964e7d9c03f;urn:fz-juelich.de:alpaca:function_execution:Python:0eedeb8648a461ffc83d28d628c65800b233c6d9330978f78bc5ee188074d746:af6ada7a-b9bc-40d0-a31f-e985360e1655:numpy.mean#fdeb141b-2890-4292-81f6-cdecac29dfeb;urn:fz-juelich.de:alpaca:function_execution:Python:0eedeb8648a461ffc83d28d628c65800b233c6d9330978f78bc5ee188074d746:48c84fbd-d629-45f4-91ac-2cbf03048cf5:numpy.mean#618d7c47-2c21-4729-b1dd-cecc6c9fcaa8;urn:fz-juelich.de:alpaca:function_execution:Python:0eedeb8648a461ffc83d28d628c65800b233c6d9330978f78bc5ee188074d746:af6ada7a-b9bc-40d0-a31f-e985360e1655:numpy.mean#83f24c9a-62b5-4eb1-9900-2297fd0c1226;urn:fz-juelich.de:alpaca:function_execution:Python:0eedeb8648a461ffc83d28d628c65800b233c6d9330978f78bc5ee188074d746:48c84fbd-d629-45f4-91ac-2cbf03048cf5:numpy.mean#5aff4513-3e6f-4dee-8be9-8e00f8f55bfd;urn:fz-juelich.de:alpaca:function_execution:Python:0eedeb8648a461ffc83d28d628c65800b233c6d9330978f78bc5ee188074d746:48c84fbd-d629-45f4-91ac-2cbf03048cf5:numpy.mean#7c01f750-05f4-44b3-850f-90724f15f6bf;urn:fz-juelich.de:alpaca:function_execution:Python:0eedeb8648a461ffc83d28d628c65800b233c6d9330978f78bc5ee188074d746:af6ada7a-b9bc-40d0-a31f-e985360e1655:numpy.mean#4e4cc646-1032-4e98-86ab-5645398e7077;urn:fz-juelich.de:alpaca:function_execution:Python:0eedeb8648a461ffc83d28d628c65800b233c6d9330978f78bc5ee188074d746:48c84fbd-d629-45f4-91ac-2cbf03048cf5:numpy.mean#96ca34fe-b03d-4ea7-a95d-5418f35a17db;urn:fz-juelich.de:alpaca:function_execution:Python:0eedeb8648a461ffc83d28d628c65800b233c6d9330978f78bc5ee188074d746:48c84fbd-d629-45f4-91ac-2cbf03048cf5:numpy.mean#0d4bc8f7-7313-40c0-982a-4f3382492b3f;urn:fz-juelich.de:alpaca:function_execution:Python:0eedeb8648a461ffc83d28d628c65800b233c6d9330978f78bc5ee188074d746:af6ada7a-b9bc-40d0-a31f-e985360e1655:numpy.mean#7efd5515-0666-4500-8365-12a779dac06e;urn:fz-juelich.de:alpaca:function_execution:Python:0eedeb8648a461ffc83d28d628c65800b233c6d9330978f78bc5ee188074d746:af6ada7a-b9bc-40d0-a31f-e985360e1655:numpy.mean#b9e7c6bf-7bda-4855-8a5b-ab936b7e9514;urn:fz-juelich.de:alpaca:function_execution:Python:0eedeb8648a461ffc83d28d628c65800b233c6d9330978f78bc5ee188074d746:af6ada7a-b9bc-40d0-a31f-e985360e1655:numpy.mean#54170eee-42d1-47d5-9503-c7357bffc417;urn:fz-juelich.de:alpaca:function_execution:Python:0eedeb8648a461ffc83d28d628c65800b233c6d9330978f78bc5ee188074d746:af6ada7a-b9bc-40d0-a31f-e985360e1655:numpy.mean#90620bf4-e1cc-418c-ac39-77bf1cd6dfc8;urn:fz-juelich.de:alpaca:function_execution:Python:0eedeb8648a461ffc83d28d628c65800b233c6d9330978f78bc5ee188074d746:af6ada7a-b9bc-40d0-a31f-e985360e1655:numpy.mean#d89a04f8-dba5-496d-a17b-6dde2a9ea399;urn:fz-juelich.de:alpaca:function_execution:Python:0eedeb8648a461ffc83d28d628c65800b233c6d9330978f78bc5ee188074d746:af6ada7a-b9bc-40d0-a31f-e985360e1655:numpy.mean#a0d0b377-ee16-47a8-8415-fb0ca21c2095;urn:fz-juelich.de:alpaca:function_execution:Python:0eedeb8648a461ffc83d28d628c65800b233c6d9330978f78bc5ee188074d746:af6ada7a-b9bc-40d0-a31f-e985360e1655:numpy.mean#f3466e07-fefe-4291-b811-c4bef6f050a6;urn:fz-juelich.de:alpaca:function_execution:Python:0eedeb8648a461ffc83d28d628c65800b233c6d9330978f78bc5ee188074d746:48c84fbd-d629-45f4-91ac-2cbf03048cf5:numpy.mean#9d26a173-e301-4b19-903e-2887391876a9;urn:fz-juelich.de:alpaca:function_execution:Python:0eedeb8648a461ffc83d28d628c65800b233c6d9330978f78bc5ee188074d746:48c84fbd-d629-45f4-91ac-2cbf03048cf5:numpy.mean#0c7db1e7-d795-49ab-adab-ec4244269649;urn:fz-juelich.de:alpaca:function_execution:Python:0eedeb8648a461ffc83d28d628c65800b233c6d9330978f78bc5ee188074d746:af6ada7a-b9bc-40d0-a31f-e985360e1655:numpy.mean#388dacc6-39d5-4807-89e5-7f2959f31bc5;urn:fz-juelich.de:alpaca:function_execution:Python:0eedeb8648a461ffc83d28d628c65800b233c6d9330978f78bc5ee188074d746:af6ada7a-b9bc-40d0-a31f-e985360e1655:numpy.mean#5b06b344-637d-4d29-8015-02f9c78adefc;urn:fz-juelich.de:alpaca:function_execution:Python:0eedeb8648a461ffc83d28d628c65800b233c6d9330978f78bc5ee188074d746:48c84fbd-d629-45f4-91ac-2cbf03048cf5:numpy.mean#51a62625-7060-416d-ae57-c6a3f4747fc2;urn:fz-juelich.de:alpaca:function_execution:Python:0eedeb8648a461ffc83d28d628c65800b233c6d9330978f78bc5ee188074d746:af6ada7a-b9bc-40d0-a31f-e985360e1655:numpy.mean#644b70ce-183c-4e4a-9fd7-05c2cccae3ec;urn:fz-juelich.de:alpaca:function_execution:Python:0eedeb8648a461ffc83d28d628c65800b233c6d9330978f78bc5ee188074d746:af6ada7a-b9bc-40d0-a31f-e985360e1655:numpy.mean#5a2e260b-f069-4824-8598-cb0d6cb82eee;urn:fz-juelich.de:alpaca:function_execution:Python:0eedeb8648a461ffc83d28d628c65800b233c6d9330978f78bc5ee188074d746:af6ada7a-b9bc-40d0-a31f-e985360e1655:numpy.mean#10947fa1-e1f3-4b18-bd3b-fc982d07474a;urn:fz-juelich.de:alpaca:function_execution:Python:0eedeb8648a461ffc83d28d628c65800b233c6d9330978f78bc5ee188074d746:af6ada7a-b9bc-40d0-a31f-e985360e1655:numpy.mean#1f47464d-7947-41dd-8f09-642bbc4274dc;urn:fz-juelich.de:alpaca:function_execution:Python:0eedeb8648a461ffc83d28d628c65800b233c6d9330978f78bc5ee188074d746:af6ada7a-b9bc-40d0-a31f-e985360e1655:numpy.mean#8721c50b-e306-4563-a09c-9146308f8db7;urn:fz-juelich.de:alpaca:function_execution:Python:0eedeb8648a461ffc83d28d628c65800b233c6d9330978f78bc5ee188074d746:af6ada7a-b9bc-40d0-a31f-e985360e1655:numpy.mean#864d3511-c3a8-4031-829d-b4603062499d;urn:fz-juelich.de:alpaca:function_execution:Python:0eedeb8648a461ffc83d28d628c65800b233c6d9330978f78bc5ee188074d746:48c84fbd-d629-45f4-91ac-2cbf03048cf5:numpy.mean#c6900b50-6343-4256-bd8e-37e6ac9805cf;urn:fz-juelich.de:alpaca:function_execution:Python:0eedeb8648a461ffc83d28d628c65800b233c6d9330978f78bc5ee188074d746:af6ada7a-b9bc-40d0-a31f-e985360e1655:numpy.mean#7786c1d7-5ca2-4b2e-8b5f-adbd44943f09;urn:fz-juelich.de:alpaca:function_execution:Python:0eedeb8648a461ffc83d28d628c65800b233c6d9330978f78bc5ee188074d746:48c84fbd-d629-45f4-91ac-2cbf03048cf5:numpy.mean#bde21e18-48ff-4ed8-82cb-f6c1428cc881" />
          <attvalue for="1" value="277" />
          <attvalue for="4" value="numpy.mean" />
          <attvalue for="2" value="function" />
          <attvalue for="22" value="0120e4e6-b91b-4da4-b877-56c6aecc193a;01296e12-f5af-4ce5-bc25-5a076e095728;012ab3f8-3181-4244-95d1-c3d2a2f6905f;017ce4d3-7a08-437d-b313-f300c81f6e88;0256890d-209d-4965-bbc9-1c78e6cfc226;0257025d-b43f-45d7-80c3-03b5d95de4cd;02881986-bcb4-4449-90d5-cc46b2b21bc6;03910831-4357-4c9f-a437-7b7da7d56d4f;04652ca1-6a25-4ad8-ba7a-163383e097fb;05b50d05-a495-496e-acdf-8d01ddc3739d;0809bb6b-89a8-457d-8f72-a7d28a3be635;082e1657-1958-4ceb-b8d5-d9f8ab159f64;09706608-0521-4fe2-b976-22f00c44be36;0ac6b75f-ab74-4b73-822f-50e88c8b5622;0b1dd621-2900-4b37-80b5-3f5d195e735c;0c44b81b-720a-4977-accf-59bfa1297b8a;0c7db1e7-d795-49ab-adab-ec4244269649;0d4bc8f7-7313-40c0-982a-4f3382492b3f;0f22eb32-6333-46fe-b884-ee5518a65c7f;1039a303-c504-4050-ac4f-74c0a8082e7f;10947fa1-e1f3-4b18-bd3b-fc982d07474a;10d43b6b-9c83-4179-8ddf-099f15917c89;10df005e-ceb4-4cac-9b4c-184dbd5d8bdf;11b70213-71ea-4d2a-a71f-2f1a3aa4ead8;1298cf8d-3089-4bbe-b6e1-de32d85674ac;14410bba-4f8f-4f95-830a-931df61bf6d9;14469bc4-bd15-49fa-a78e-3474ebf7095b;154b956b-a833-40ab-84e5-73c1ef974882;160c10eb-1b93-4828-8beb-d180d253010f;189159b7-07c2-4ff6-8d38-a0acad21f878;19072759-4793-4b43-8a3f-d4287305241c;19be95e2-a5f6-4481-8b53-457aa327e1c7;19d1f174-423b-4ab8-9115-42e2b18cf02e;1a9c3785-20ca-47ee-a2eb-406caf632771;1ad49110-dbe8-492b-8fea-06aca6f1f63f;1b4b48f8-0f3a-4834-baa0-2ad6eae34458;1b749335-8197-43a6-8656-73e7fabeee52;1ba08dbc-6589-4d05-ba84-1827bec92f43;1c020e2d-747f-4c83-b0b3-89c787c869bf;1d86c038-1b69-4aee-bbcf-0964e7d9c03f;1d891762-4d40-40e8-b960-ef7eb7fb01e7;1f10ed1f-cf68-41ca-ab78-adf685e78707;1f355784-01fb-434a-a8f4-2f8bfc6ffa93;1f47464d-7947-41dd-8f09-642bbc4274dc;1f8eb7b1-9be8-458a-846c-837d6fe329c9;1fab39e4-1cdd-40e7-87d3-b4d75dc5cf72;2011a86e-d42d-4d9e-9da3-df22eb391310;205ffede-c3b1-4d90-b1c1-fe78c8946c48;2363d442-d362-4fa9-b990-c06daa710f2e;236afee1-bf12-43d8-9f0a-62e7cfe8cdda;2393b989-6f5c-4349-aacb-c3007160ba66;239d0470-6414-44d7-8bf9-7d82f90ca456;239ea921-fad8-431d-a7ff-616c0c22cadc;24c53d13-e9f0-42fa-b61b-2c06ac389280;297e05b4-f897-41d4-a41b-d5a82d2c8b13;29fb20c2-685f-4a77-b56b-a017d0dc051f;2a113cdd-dfd8-404a-9f8f-d4a1e657dd7e;2a3a244b-ac98-4109-8d94-b0793175485e;2a4a03c6-048a-4951-b950-6514d802441f;2a5b9ff4-1dee-4a92-8d7c-59dce440d1bf;2ee770b1-e35c-498c-9623-0d76b0be2f41;2f485a16-5900-4a5d-9ed7-b2b5b6ba2434;300e3e10-9163-4540-aff0-c47333c08786;30a13825-9a19-44e7-a383-82f9c6cd9a1e;3118e288-741e-42b2-8ceb-a6a6139168e0;338705d8-843a-4049-b27e-10e7bd769195;3391d59b-4410-45a1-9afb-0c7fa2109cd8;342689f2-18b5-412b-81ba-3546582ad20a;34a1b80d-b128-4df5-9174-222300cae449;3667407f-9b68-483f-8cd3-5dbccc5fa9c1;388dacc6-39d5-4807-89e5-7f2959f31bc5;38ca55f4-09cd-4647-8804-cfd0ca95f03c;39c4568d-7efa-4a8d-8267-c53af37f3e44;39d9266c-b008-4beb-b6d8-af54f9cbc96a;3a33e4b5-5e17-48f7-9feb-230e167b68eb;3a991b4e-b515-48db-91ba-3c745b9beebc;3a9ac0a4-643e-4462-a6e5-1c925a12339a;3b45e34b-1104-47bb-bfba-4d910f415bd1;3c62567d-cb79-4ce1-a688-0ed1ef5f67bb;3fb8b7d0-7a81-407d-ab19-9d4e6977e5a9;40265729-e491-4b6b-83ce-1a64e82f975d;42a52cd4-20f3-40ef-8f8c-5d7d154ea55e;43c49072-96d3-4785-960d-4581106dce77;44fca916-e438-4c93-9af6-1becc36f0ce6;4766a890-44f4-477c-93aa-b325909dd95a;487504c4-7618-4193-9e3f-6141856b8828;48e5ab38-460d-4da9-8fde-ec3cbc52c068;4a8332d7-8bbf-4a47-be80-f01be1f61e53;4af9c5f4-2c0d-4419-8482-720d7c5dd0ee;4b8d99c7-ed58-4f9b-93b7-e26a28359bd5;4c67b889-fdf9-474b-b8b0-65df0707b486;4d6384f5-4415-496e-851b-d8bf924cb7a1;4e4cc646-1032-4e98-86ab-5645398e7077;4e4ed945-d600-4caf-abd2-07de0ce75398;4e54da24-f945-4bb8-b814-d2e21045ada7;4ee8980a-f418-4e39-bf2b-fba04c59745b;50c8b523-4620-4707-9c76-83bc693964d7;51a62625-7060-416d-ae57-c6a3f4747fc2;51a844a7-d4e5-4a68-b028-231721d718f8;51bf6f77-bfd4-4974-ba12-358db587039c;523426b7-dabe-49cf-8dae-34c88bac5a20;53439c1e-083f-44b0-9791-2ccdaf4b5d36;537ac090-ee6f-4c35-8bdd-a31910b648b1;54170eee-42d1-47d5-9503-c7357bffc417;56f35a36-ce9e-4ba3-bd37-d86ff7277c13;577a4511-e5fc-4db4-93ad-8c6e65385b02;5a2e260b-f069-4824-8598-cb0d6cb82eee;5ac87444-ec32-4492-acfa-04be7293d712;5aff4513-3e6f-4dee-8be9-8e00f8f55bfd;5b06b344-637d-4d29-8015-02f9c78adefc;5b4044c5-9f4b-4c85-af92-bda19362e5c6;5e0d71bb-490b-4180-b1e4-8f60008cf4f2;618d7c47-2c21-4729-b1dd-cecc6c9fcaa8;61b1a29e-9a5a-4fd9-8f6a-7b7fcdc92ef5;64351680-eabc-4af2-9b2c-b7502a215958;644b70ce-183c-4e4a-9fd7-05c2cccae3ec;649b15d4-459c-413a-b3e2-db61cd9db25a;64fadbe2-6af7-4c40-865b-71c98c9a1461;651f3d4d-bf34-457c-b61b-2affb99921e1;663b0986-93f0-4cbe-8b8b-98b838d18bd8;66b392e7-0b19-44e6-9a34-ea2eb70a82e2;69073783-5ec1-4102-b851-611c06685bcd;6b7fd6f1-e852-4a49-818b-15d8ef433d21;6c41aba8-2123-4739-8f3a-f3349617d7da;6fbb57dd-8123-494d-9bab-a4bde77bac45;71a96877-bda2-4d1a-ba4f-c5c71dd0629c;72e2a9c6-157b-47de-8b8f-5c2c4c7dbe55;72edf804-9189-4de1-961a-5e9221668e5e;73afb060-6eff-4f03-87b9-c3630365fe9d;740acb1f-dc45-4bfa-812c-aa88648c93ea;743768f3-1b62-4a48-b246-5900fffb5fdf;768152cc-285b-4cb5-8738-c97340df7293;77837387-2e4f-4e66-ae5c-6b7952a21b8c;7786c1d7-5ca2-4b2e-8b5f-adbd44943f09;77884f38-d9c9-43db-a80e-a48f4075543f;789423a1-2a6f-4176-85e6-7dc7c2551792;79dcc511-23a3-4ad0-ba22-ce2c6d235845;7a1004ef-9bbd-4677-95f4-38f2e4416162;7acfdb40-96dc-4327-bf7a-492d7dd62ff4;7b77dae9-9e9e-4a5b-bbb4-977d22d6df2f;7c01f750-05f4-44b3-850f-90724f15f6bf;7c637c0a-b061-49ab-84fa-df5d841ca75f;7d41663b-8573-48f8-94f7-c8e8655d0797;7d6f2e9a-fd5b-453c-82a7-8023fa66ea14;7e14035e-dacd-4e18-8dca-32ce1d8519b3;7ea43548-342a-4690-a138-819f9abb9222;7efd5515-0666-4500-8365-12a779dac06e;80412017-b31b-4ca9-befd-1647945ccd15;80dc8b7e-0497-4803-bf93-0c962783b756;8124790c-c7b5-42e2-8cbc-ec8891b79043;81d74628-03c6-44a3-80e0-d4a78e797d69;82504afa-0f4e-4191-ac3d-470f99980b2b;83f24c9a-62b5-4eb1-9900-2297fd0c1226;85c417df-f0d0-4c7e-8a44-bb5ea97a7473;864d3511-c3a8-4031-829d-b4603062499d;86507571-ba55-47f1-9fb1-ae3ee8dc02e3;867d0063-4d63-469e-b758-6f7b24177dca;86b2d9ee-dc7b-49eb-a167-cdc2d61d5963;8721c50b-e306-4563-a09c-9146308f8db7;87947d56-c1af-4926-a92d-2b98ff76950e;88838c3d-6441-4eb9-8d68-1593aef10a0b;89d7c1a9-1f67-4d80-8cc1-f67cc3c55189;89ebd25c-62eb-41d0-b0b9-14d2cdb82428;8a7b7478-3d52-4bd4-a0aa-48ef1caf876c;8b7c72f2-4cd3-4bab-b564-602d7acf5445;8d3ef664-04da-44c4-aba2-b3ea7e7236f1;8d45b233-cf30-44e8-9024-b73955c04965;8e750350-dd68-48e8-9b68-f63363edd29f;8ebc921f-9090-4530-8eac-98909cd0f9b0;90620bf4-e1cc-418c-ac39-77bf1cd6dfc8;93027f14-0ed6-45df-9733-9bb083983ef0;94211b40-ed83-41d2-94c6-7e2d8d4c45b7;96ca34fe-b03d-4ea7-a95d-5418f35a17db;96d871a2-6ba5-47dd-b6ed-ef516fb7bba1;99c7710b-c4c5-4892-a81e-574cd13abfcb;9b3d5d46-417e-40a8-8fe7-b735e9bd6717;9b3e0461-4602-4e82-8d32-5e4413e9d07b;9c09b653-34da-43bd-ad1c-dc344bbd0f4d;9d26a173-e301-4b19-903e-2887391876a9;9eebfd5a-37c1-4c6a-bbd0-968c65785d23;a0b67217-ab02-4f23-9c86-93b5657b7403;a0cd6175-a6c2-4a8b-b2c6-f495e21f8de8;a0d0b377-ee16-47a8-8415-fb0ca21c2095;a22595e6-59ad-44bc-9623-f57e9c82dd83;a39591ed-e19d-49ea-81c1-4f8520b20b8d;a40013ab-dec1-41cc-a167-ce569ba141ef;a561ee2a-314a-40a7-92d4-0aed72915356;a75ebdd4-3871-444f-a9fd-e2d47e5dadee;a95f8e8b-58e6-4325-8b06-588589b145ce;a9d8387d-6464-4e50-8b75-077e4a6cc161;adfdf15a-f1af-43e6-acc4-cabd508fe5fc;aef72aa3-cd0b-4824-9b0e-ea47fa01ba36;b04f6b9e-1f66-4b32-aa9a-bbf76b01a4e9;b1393fa7-7b6a-4f6f-a7d0-deebe6a3c757;b1c4a1ac-defc-4bc1-a200-5559cc232036;b224c912-32a2-4ea2-87a0-48fe6068938d;b3078df3-47e0-4805-a912-67c12636e81e;b3c38052-05ee-40bd-a9c0-e47c853579de;b3cb8998-7ba6-452c-ad7d-b1dfcc08bc0b;b47efa88-1863-4dcb-8af0-17dc8b2f52b0;b8357611-ad7d-4c6f-813c-663ea6dc9af0;b9dcc73f-dcc9-40f7-863a-bc28d5f4b455;b9e7c6bf-7bda-4855-8a5b-ab936b7e9514;ba739f8e-5ac7-458f-bc8e-3459c84c985a;baa07fb1-0f08-4ef0-af5d-5fab6d432fdb;bad1ea89-0cbf-4c7c-a56f-dcacdab8e941;bb097bd8-9618-4a39-b435-d00ac2eea6fd;bb2a26a6-15b1-4108-a7fb-798dbb25ae72;bb3f2322-90eb-4e25-a9e6-b12e8ed7c813;bbd98aba-50de-4957-b70a-5e564573a872;bc79cef7-f11b-430e-b017-f14738ef321e;bde07743-f202-4afe-875b-fd0577c0c89d;bde21e18-48ff-4ed8-82cb-f6c1428cc881;bdfc1fbc-f80b-461a-9e24-2b7183186bd4;bf102e87-f622-42ad-91f9-c0d45ce305ce;bffeb94a-f969-4236-bbf8-fc8baef87cef;c028a00c-c633-44ac-b3c2-23503b08c41f;c14ef1dc-5ba7-4415-8209-006a8b1b8100;c150f021-cf64-44f9-a188-5a32e2d72f72;c1998c5d-4558-46df-b489-fbce607e8044;c407c756-e1c0-4509-b077-3206e174d681;c461d96a-91d7-4494-ae10-81c38d233586;c563bbf3-6442-48e7-af6d-3ba5a9e10589;c6900b50-6343-4256-bd8e-37e6ac9805cf;c6b9df7b-b459-4a5e-88e8-000b8518b42a;c7902dce-ea14-4c81-91cd-b27195daf610;ca013d59-7867-4217-873c-01a18da83c4b;cafcc7a3-17c9-485c-b52a-093e53c67677;cb0813b3-428f-467e-baed-3d37abe25a9e;cb0d95b0-e31e-4417-bf5a-0e7f38aac5e5;cbe72d4e-184a-4530-9f83-fb26a2e0c284;ce9d43a3-3078-44cf-baf3-ce606ab1ffdd;cf253790-25fd-41c3-a8da-6299597333d1;cfb3243d-aaf3-4199-aae0-8eaf6d924696;d0e227f5-af02-4ca0-827a-0f434cf427b9;d58e40ee-e560-4879-8a10-5e5743845ad7;d5a9a87c-9f62-4acf-b5bc-e00818dbe87c;d76fae02-b871-4536-819b-aac674e4175f;d89a04f8-dba5-496d-a17b-6dde2a9ea399;d97132a2-3a82-4ff3-af3d-a62f71331e5a;dad4e300-acd5-4aa9-87c5-06beb3414065;db8e06a8-d139-4a50-979c-370576933e4a;dbf5067a-06a7-494e-8de9-56169c958bdf;ddcca0bf-c69a-4736-9cec-4bdd282f079c;dea1beca-3fd1-4151-94bc-9bc988f38379;e273f1a3-8c25-4133-850c-75d10987a9ae;e2d18ebb-a21e-49c0-adad-bc3499befb57;e2ed377f-e27c-4f3e-94b5-087d27c1648b;e5a3999a-2327-4721-a20c-bb21953a248e;e6f14720-06fd-4d5c-9aaa-a755df61b702;e7ce8596-74de-4d81-8597-93b521df62bd;e81559c2-ad83-4dab-b42d-8c0f7d8bca76;e9716ba1-765e-4f48-ad04-ae05dd0d89f1;edef3a94-7090-40a1-9bf6-14133056d9ed;ef62f6bb-7a45-4c9c-8eb5-cb35d22756c0;ef9a59ba-f05f-4904-b983-616174036fad;efaae145-feb6-4e77-bb87-b9fca1b71a47;f03796b9-23b3-47b6-9f32-f5e855129eb2;f2629855-963f-459c-9716-c492fe42ec2e;f2d464d3-5ecc-431d-883a-5eb7f1d431a8;f2e07439-b497-41e9-be6a-8bf17efacabc;f3466e07-fefe-4291-b811-c4bef6f050a6;f40c4f0c-7bfe-40b4-a2da-e16a18d250bf;f4cdd7eb-f997-446c-89ce-e3ec80c5a0b6;f4e10d7b-44fc-4e03-b4fd-9a0629b5effd;f60ae588-8308-496e-a4b4-2987cac25b55;f6a26233-6e1b-4503-bcf5-a01cbe929515;f99fd2cd-ddda-4325-8dc0-55052d0ac5a7;fa288221-5ead-4736-885a-93cecf46b0df;facf16c8-4551-4943-add3-1e758aef9433;fae84946-ff16-40fe-8ae7-d7cbe88c2c90;fd2f7b2a-f80a-4c42-85fa-7410e2244b3e;fdeb141b-2890-4292-81f6-cdecac29dfeb;fe264375-2824-43a8-a98e-162bdc585c88;fe5cb322-2569-4a34-afd2-826abf58ef79;fe865ded-0a46-4fc0-a29e-da24aff01c97;feeb99e4-4149-4b67-bf69-1999448983f9" />
          <attvalue for="23" value="9;10;14;15;19;20;24;25;29;30;34;35;39;40;44;45;49;50;54;55;59;60;64;65;69;70;74;75;79;80;84;85;89;90;94;95;99;100;104;105;109;110;114;115;119;120;124;125;129;130;134;135;139;140;144;145;149;150;154;155;159;160;165;168;170;173;175;178;180;183;188;189;193;194;198;199;203;204;208;209;213;214;218;219;223;224;228;229;233;234;238;239;243;244;248;249;253;254;258;259;263;264;268;269;273;274;278;279;283;284;288;289;293;294;298;299;303;304;308;309;313;314;318;319;323;324;328;329;334;337;339;342;344;347;349;352;354;357;359;362;364;367;372;373;377;378;382;383;387;388;392;393;397;398;402;403;407;408;412;413;417;418;422;423;427;428;432;433;437;438;442;443;447;448;452;453;457;458;462;463;467;468;472;473;477;478;482;483;487;488;492;493;497;498;502;503;507;508;512;513;517;518;522;523;527;528;532;533;537;538;543;546;551;552;556;557;561;562;566;567;571;572;576;577;581;582;586;587;591;592;596;597;601;602;606;607;611;612;616;617;621;622;626;627;631;632;636;637;641;642;646;647;651;652;656;657;661;662;666;667;671;672;676;677;681;682;686;687;691;692;697;702;707;712;717;722;727" />
          <attvalue for="39" value="0" />
          <attvalue for="40" value="None" />
          <attvalue for="41" value="&lt;no value&gt;" />
          <attvalue for="42" value="None" />
          <attvalue for="43" value="&lt;no value&gt;" />
          <attvalue for="9" value="&lt;[10.0,10.0];[100.0,100.0];[104.0,104.0];[105.0,105.0];[109.0,109.0];[110.0,110.0];[114.0,114.0];[115.0,115.0];[119.0,119.0];[120.0,120.0];[124.0,124.0];[125.0,125.0];[129.0,129.0];[130.0,130.0];[134.0,134.0];[135.0,135.0];[139.0,139.0];[14.0,14.0];[140.0,140.0];[144.0,144.0];[145.0,145.0];[149.0,149.0];[15.0,15.0];[150.0,150.0];[154.0,154.0];[155.0,155.0];[159.0,159.0];[160.0,160.0];[165.0,165.0];[168.0,168.0];[170.0,170.0];[173.0,173.0];[175.0,175.0];[178.0,178.0];[180.0,180.0];[183.0,183.0];[188.0,188.0];[189.0,189.0];[19.0,19.0];[193.0,193.0];[194.0,194.0];[198.0,198.0];[199.0,199.0];[20.0,20.0];[203.0,203.0];[204.0,204.0];[208.0,208.0];[209.0,209.0];[213.0,213.0];[214.0,214.0];[218.0,218.0];[219.0,219.0];[223.0,223.0];[224.0,224.0];[228.0,228.0];[229.0,229.0];[233.0,233.0];[234.0,234.0];[238.0,238.0];[239.0,239.0];[24.0,24.0];[243.0,243.0];[244.0,244.0];[248.0,248.0];[249.0,249.0];[25.0,25.0];[253.0,253.0];[254.0,254.0];[258.0,258.0];[259.0,259.0];[263.0,263.0];[264.0,264.0];[268.0,268.0];[269.0,269.0];[273.0,273.0];[274.0,274.0];[278.0,278.0];[279.0,279.0];[283.0,283.0];[284.0,284.0];[288.0,288.0];[289.0,289.0];[29.0,29.0];[293.0,293.0];[294.0,294.0];[298.0,298.0];[299.0,299.0];[30.0,30.0];[303.0,303.0];[304.0,304.0];[308.0,308.0];[309.0,309.0];[313.0,313.0];[314.0,314.0];[318.0,318.0];[319.0,319.0];[323.0,323.0];[324.0,324.0];[328.0,328.0];[329.0,329.0];[334.0,334.0];[337.0,337.0];[339.0,339.0];[34.0,34.0];[342.0,342.0];[344.0,344.0];[347.0,347.0];[349.0,349.0];[35.0,35.0];[352.0,352.0];[354.0,354.0];[357.0,357.0];[359.0,359.0];[362.0,362.0];[364.0,364.0];[367.0,367.0];[372.0,372.0];[373.0,373.0];[377.0,377.0];[378.0,378.0];[382.0,382.0];[383.0,383.0];[387.0,387.0];[388.0,388.0];[39.0,39.0];[392.0,392.0];[393.0,393.0];[397.0,397.0];[398.0,398.0];[40.0,40.0];[402.0,402.0];[403.0,403.0];[407.0,407.0];[408.0,408.0];[412.0,412.0];[413.0,413.0];[417.0,417.0];[418.0,418.0];[422.0,422.0];[423.0,423.0];[427.0,427.0];[428.0,428.0];[432.0,432.0];[433.0,433.0];[437.0,437.0];[438.0,438.0];[44.0,44.0];[442.0,442.0];[443.0,443.0];[447.0,447.0];[448.0,448.0];[45.0,45.0];[452.0,452.0];[453.0,453.0];[457.0,457.0];[458.0,458.0];[462.0,462.0];[463.0,463.0];[467.0,467.0];[468.0,468.0];[472.0,472.0];[473.0,473.0];[477.0,477.0];[478.0,478.0];[482.0,482.0];[483.0,483.0];[487.0,487.0];[488.0,488.0];[49.0,49.0];[492.0,492.0];[493.0,493.0];[497.0,497.0];[498.0,498.0];[50.0,50.0];[502.0,502.0];[503.0,503.0];[507.0,507.0];[508.0,508.0];[512.0,512.0];[513.0,513.0];[517.0,517.0];[518.0,518.0];[522.0,522.0];[523.0,523.0];[527.0,527.0];[528.0,528.0];[532.0,532.0];[533.0,533.0];[537.0,537.0];[538.0,538.0];[54.0,54.0];[543.0,543.0];[546.0,546.0];[55.0,55.0];[551.0,551.0];[552.0,552.0];[556.0,556.0];[557.0,557.0];[561.0,561.0];[562.0,562.0];[566.0,566.0];[567.0,567.0];[571.0,571.0];[572.0,572.0];[576.0,576.0];[577.0,577.0];[581.0,581.0];[582.0,582.0];[586.0,586.0];[587.0,587.0];[59.0,59.0];[591.0,591.0];[592.0,592.0];[596.0,596.0];[597.0,597.0];[60.0,60.0];[601.0,601.0];[602.0,602.0];[606.0,606.0];[607.0,607.0];[611.0,611.0];[612.0,612.0];[616.0,616.0];[617.0,617.0];[621.0,621.0];[622.0,622.0];[626.0,626.0];[627.0,627.0];[631.0,631.0];[632.0,632.0];[636.0,636.0];[637.0,637.0];[64.0,64.0];[641.0,641.0];[642.0,642.0];[646.0,646.0];[647.0,647.0];[65.0,65.0];[651.0,651.0];[652.0,652.0];[656.0,656.0];[657.0,657.0];[661.0,661.0];[662.0,662.0];[666.0,666.0];[667.0,667.0];[671.0,671.0];[672.0,672.0];[676.0,676.0];[677.0,677.0];[681.0,681.0];[682.0,682.0];[686.0,686.0];[687.0,687.0];[69.0,69.0];[691.0,691.0];[692.0,692.0];[697.0,697.0];[70.0,70.0];[702.0,702.0];[707.0,707.0];[712.0,712.0];[717.0,717.0];[722.0,722.0];[727.0,727.0];[74.0,74.0];[75.0,75.0];[79.0,79.0];[80.0,80.0];[84.0,84.0];[85.0,85.0];[89.0,89.0];[9.0,9.0];[90.0,90.0];[94.0,94.0];[95.0,95.0];[99.0,99.0]&gt;" />
        </attvalues>
      </node>
      <node id="Step 22" label="welch_psd">
        <attvalues>
[truncated: 483,939 more chars]
