# Supplementary material for: Facilitating the Sharing of Electrophysiology Data Analysis Results Through In-Depth Provenance Capture
Source: eNeuro. 2024 Jun 7;11(6):ENEURO.0476-23.2024. doi: 10.1523/ENEURO.0476-23.2024 (PMC11181106; doi:10.1523/ENEURO.0476-23.2024)
Supplement: Extended Data 2 — Download Extended Data 2, ZIP file. [file eneuro-11-ENEURO.0476-23.2024-s002.zip › outputs/provenance_mpi/environment.txt]

Python 3.9.0
Package         Version
--------------- -------
alpaca-prov     0.1.0
cycler          0.11.0
dill            0.3.3
docopt          0.6.2
elephant        0.11.2
fonttools       4.25.0
h5py            3.10.0
isodate         0.6.1
joblib          1.3.2
kiwisolver      1.4.4
lxml            5.1.0
matplotlib      3.5.1
mkl-fft         1.3.1
mkl-random      1.2.2
mkl-service     2.4.0
mpi4py          3.1.5
munkres         1.1.4
neo             0.11.1
networkx        3.2.1
nixio           1.5.3
numpy           1.22.3
odML            1.5.1
packaging       23.1
pathlib         1.0.1
pillow          10.2.0
pip             23.3.1
ply             3.11
pyparsing       3.0.9
PyQt5           5.15.10
PyQt5-sip       12.13.0
python-dateutil 2.8.2
PyYAML          6.0.1
quantities      0.13.0
rdflib          7.0.0
scipy           1.6.2
setuptools      68.2.2
sip             6.7.12
six             1.16.0
tomli           2.0.1
tornado         6.3.3
tqdm            4.66.1
wheel           0.41.2
alpaca-prov @ git+https://github.com/INM-6/alpaca.git@f795d09b9a936c4a1d33835047f1981a2993bf1f
cycler @ file:///tmp/build/80754af9/cycler_1637851556182/work
dill==0.3.3
docopt==0.6.2
elephant==0.11.2
fonttools==4.25.0
h5py==3.10.0
isodate==0.6.1
joblib==1.3.2
kiwisolver @ file:///croot/kiwisolver_1672387140495/work
lxml==5.1.0
matplotlib @ file:///tmp/build/80754af9/matplotlib-suite_1647441664166/work
mkl-fft==1.3.1
mkl-random @ file:///tmp/build/80754af9/mkl_random_1626186066731/work
mkl-service==2.4.0
mpi4py==3.1.5
munkres==1.1.4
neo==0.11.1
networkx==3.2.1
nixio==1.5.3
numpy @ file:///opt/conda/conda-bld/numpy_and_numpy_base_1652801679809/work
odML==1.5.1
packaging @ file:///croot/packaging_1693575174725/work
pathlib==1.0.1
pillow @ file:///croot/pillow_1707233021655/work
ply==3.11
pyparsing @ file:///opt/conda/conda-bld/pyparsing_1661452539315/work
PyQt5==5.15.10
PyQt5-sip @ file:///croot/pyqt-split_1698769088074/work/pyqt_sip
python-dateutil @ file:///tmp/build/80754af9/python-dateutil_1626374649649/work
PyYAML==6.0.1
quantities==0.13.0
rdflib==7.0.0
scipy @ file:///tmp/build/80754af9/scipy_1618855955483/work
sip @ file:///croot/sip_1698675935381/work
six @ file:///tmp/build/80754af9/six_1644875935023/work
tomli @ file:///opt/conda/conda-bld/tomli_1657175507142/work
tornado @ file:///croot/tornado_1696936946304/work
tqdm==4.66.1
