# Supplementary material for: Facilitating the Sharing of Electrophysiology Data Analysis Results Through In-Depth Provenance Capture
Source: eNeuro. 2024 Jun 7;11(6):ENEURO.0476-23.2024. doi: 10.1523/ENEURO.0476-23.2024 (PMC11181106; doi:10.1523/ENEURO.0476-23.2024)
Supplement: Extended Data 2 — Download Extended Data 2, ZIP file. [file eneuro-11-ENEURO.0476-23.2024-s002.zip › outputs/provenance_snakemake/R2G_PSD_all_subjects.ttl]

@prefix alpaca: <http://purl.org/alpaca#> .
@prefix prov: <http://www.w3.org/ns/prov#> .
@prefix xsd: <http://www.w3.org/2001/XMLSchema#> .

<urn:fz-juelich.de:alpaca:file:sha256:8687b5f101630ce49df12f3cb26bbfd480977af9aa2caefb9f97364b1a4572b5> a alpaca:FileEntity ;
    alpaca:filePath "/users/koehler/projects/alpaca_use_case/outputs/provenance_snakemake/R2G_PSD_all_subjects.png"^^xsd:string ;
    prov:wasAttributedTo <urn:fz-juelich.de:alpaca:script:Python:plot_psds.py:02773c150a1d252c5c2fb669e7f8966b5cf8b4de09bd53d3152e251f97ecd118#2f16b78f-e675-4958-8710-be4b01437584> ;
    prov:wasDerivedFrom <urn:fz-juelich.de:alpaca:object:Python:matplotlib.figure.Figure:8777113789269> ;
    prov:wasGeneratedBy <urn:fz-juelich.de:alpaca:function_execution:Python:02773c150a1d252c5c2fb669e7f8966b5cf8b4de09bd53d3152e251f97ecd118:2f16b78f-e675-4958-8710-be4b01437584:__main__.save_plot#3e8135a9-eb32-4de3-83ba-58e77ba962df> .

<urn:fz-juelich.de:alpaca:object:Python:builtins.NoneType:0ba65d4f-7f8e-4969-ba84-dd17b2605ab4> a alpaca:DataObjectEntity ;
    alpaca:hashSource "UUID" ;
    prov:wasAttributedTo <urn:fz-juelich.de:alpaca:script:Python:plot_psds.py:02773c150a1d252c5c2fb669e7f8966b5cf8b4de09bd53d3152e251f97ecd118#2f16b78f-e675-4958-8710-be4b01437584> ;
    prov:wasDerivedFrom <urn:fz-juelich.de:alpaca:object:Python:matplotlib.figure.Figure:8777113789269> ;
    prov:wasGeneratedBy <urn:fz-juelich.de:alpaca:function_execution:Python:02773c150a1d252c5c2fb669e7f8966b5cf8b4de09bd53d3152e251f97ecd118:2f16b78f-e675-4958-8710-be4b01437584:__main__.save_plot#3e8135a9-eb32-4de3-83ba-58e77ba962df> .

<urn:fz-juelich.de:alpaca:object:Python:builtins.NoneType:9f15f2e6-7625-49fe-aa0b-27c3bf57bd39> a alpaca:DataObjectEntity ;
    alpaca:hashSource "UUID" ;
    prov:wasAttributedTo <urn:fz-juelich.de:alpaca:script:Python:plot_psds.py:02773c150a1d252c5c2fb669e7f8966b5cf8b4de09bd53d3152e251f97ecd118#2f16b78f-e675-4958-8710-be4b01437584> ;
    prov:wasDerivedFrom <urn:fz-juelich.de:alpaca:object:Python:builtins.str:20907cd4e1ad02232b9322af9bf5020eea7fd6d1>,
        <urn:fz-juelich.de:alpaca:object:Python:matplotlib.axes._subplots.AxesSubplot:8777113789236> ;
    prov:wasGeneratedBy <urn:fz-juelich.de:alpaca:function_execution:Python:02773c150a1d252c5c2fb669e7f8966b5cf8b4de09bd53d3152e251f97ecd118:2f16b78f-e675-4958-8710-be4b01437584:__main__.set_title#8e61f4dd-76c8-4589-b461-93cc33261e32> .

<urn:fz-juelich.de:alpaca:object:Python:builtins.NoneType:bf2b17cf-efcd-4fa0-868b-8ea3fb3b0d12> a alpaca:DataObjectEntity ;
    alpaca:hashSource "UUID" ;
    prov:wasAttributedTo <urn:fz-juelich.de:alpaca:script:Python:plot_psds.py:02773c150a1d252c5c2fb669e7f8966b5cf8b4de09bd53d3152e251f97ecd118#2f16b78f-e675-4958-8710-be4b01437584> ;
    prov:wasDerivedFrom <urn:fz-juelich.de:alpaca:object:Python:builtins.str:a3b1508fbf736a949d49d0062dc7debdc87436bc>,
        <urn:fz-juelich.de:alpaca:object:Python:matplotlib.axes._subplots.AxesSubplot:8777113789227> ;
    prov:wasGeneratedBy <urn:fz-juelich.de:alpaca:function_execution:Python:02773c150a1d252c5c2fb669e7f8966b5cf8b4de09bd53d3152e251f97ecd118:2f16b78f-e675-4958-8710-be4b01437584:__main__.set_title#6e1ae5f6-40a6-442d-aa27-4b183ec935be> .

<urn:fz-juelich.de:alpaca:object:Python:numpy.ndarray:b6be0367ddf14087981732f657370176c5ed370b> a alpaca:DataObjectEntity ;
    alpaca:hasAttribute [ a alpaca:NameValuePair ;
            alpaca:pairName "shape" ;
            alpaca:pairValue "(2,)" ],
        [ a alpaca:NameValuePair ;
            alpaca:pairName "dtype" ;
            alpaca:pairValue "object" ] ;
    alpaca:hashSource "Python_hash" ;
    prov:hadMember <urn:fz-juelich.de:alpaca:object:Python:matplotlib.axes._subplots.AxesSubplot:8777113789227>,
        <urn:fz-juelich.de:alpaca:object:Python:matplotlib.axes._subplots.AxesSubplot:8777113789236> ;
    prov:wasAttributedTo <urn:fz-juelich.de:alpaca:script:Python:plot_psds.py:02773c150a1d252c5c2fb669e7f8966b5cf8b4de09bd53d3152e251f97ecd118#2f16b78f-e675-4958-8710-be4b01437584> ;
    prov:wasGeneratedBy <urn:fz-juelich.de:alpaca:function_execution:Python:02773c150a1d252c5c2fb669e7f8966b5cf8b4de09bd53d3152e251f97ecd118:2f16b78f-e675-4958-8710-be4b01437584:__main__.create_main_plot_objects#c4124132-4274-42a2-8d10-5633dd211272> .

<urn:fz-juelich.de:alpaca:function:Python:__main__.create_main_plot_objects> a alpaca:Function ;
    alpaca:functionName "create_main_plot_objects" ;
    alpaca:functionVersion "" ;
    alpaca:implementedIn "__main__" .

<urn:fz-juelich.de:alpaca:function:Python:__main__.save_plot> a alpaca:Function ;
    alpaca:functionName "save_plot" ;
    alpaca:functionVersion "" ;
    alpaca:implementedIn "__main__" .

<urn:fz-juelich.de:alpaca:function_execution:Python:02773c150a1d252c5c2fb669e7f8966b5cf8b4de09bd53d3152e251f97ecd118:2f16b78f-e675-4958-8710-be4b01437584:__main__.plot_lfp_psd#3112b9d1-cb7a-4032-a3a5-786440110015> a alpaca:FunctionExecution ;
    alpaca:codeStatement """plot_lfp_psd(axes[sub_idx], frequencies, psd_mean, psd_sem,
                         color=color, lw=1, label=trial_type,
                         freq_range=[0, 49])""" ;
    alpaca:executionOrder 13 ;
    alpaca:hasParameter [ a alpaca:NameValuePair ;
            alpaca:pairName "kwargs" ;
            alpaca:pairValue "{'color': 'r', 'lw': 1}" ],
        [ a alpaca:NameValuePair ;
            alpaca:pairName "sem_multiplier" ;
            alpaca:pairValue 1.96e+00 ],
        [ a alpaca:NameValuePair ;
            alpaca:pairName "freq_range" ;
            alpaca:pairValue "[0, 49]" ],
        [ a alpaca:NameValuePair ;
            alpaca:pairName "label" ;
            alpaca:pairValue "SGLF" ] ;
    alpaca:usedFunction <urn:fz-juelich.de:alpaca:function:Python:__main__.plot_lfp_psd> ;
    prov:endedAtTime "2024-02-07T15:59:39.366844"^^xsd:dateTime ;
    prov:startedAtTime "2024-02-07T15:59:39.363733"^^xsd:dateTime ;
    prov:used <urn:fz-juelich.de:alpaca:object:Python:matplotlib.axes._subplots.AxesSubplot:8777113789227>,
        <urn:fz-juelich.de:alpaca:object:Python:numpy.ndarray:335ed2e00b3efaead6662bc5875c6e03d728a166>,
        <urn:fz-juelich.de:alpaca:object:Python:quantities.quantity.Quantity:8d4c85f6d7d3baaeaab655e5cccb32e79cacce46>,
        <urn:fz-juelich.de:alpaca:object:Python:quantities.quantity.Quantity:f7d70398fa59a19b4d183ec481223542ff85d38d> ;
    prov:wasAssociatedWith <urn:fz-juelich.de:alpaca:script:Python:plot_psds.py:02773c150a1d252c5c2fb669e7f8966b5cf8b4de09bd53d3152e251f97ecd118#2f16b78f-e675-4958-8710-be4b01437584> .

<urn:fz-juelich.de:alpaca:function_execution:Python:02773c150a1d252c5c2fb669e7f8966b5cf8b4de09bd53d3152e251f97ecd118:2f16b78f-e675-4958-8710-be4b01437584:__main__.plot_lfp_psd#38335854-36f2-4e79-bb0e-397d8a55eeb3> a alpaca:FunctionExecution ;
    alpaca:codeStatement """plot_lfp_psd(axes[sub_idx], frequencies, psd_mean, psd_sem,
                         color=color, lw=1, label=trial_type,
                         freq_range=[0, 49])""" ;
    alpaca:executionOrder 34 ;
    alpaca:hasParameter [ a alpaca:NameValuePair ;
            alpaca:pairName "kwargs" ;
            alpaca:pairValue "{'color': 'g', 'lw': 1}" ],
        [ a alpaca:NameValuePair ;
            alpaca:pairName "label" ;
            alpaca:pairValue "SGHF" ],
        [ a alpaca:NameValuePair ;
            alpaca:pairName "freq_range" ;
            alpaca:pairValue "[0, 49]" ],
        [ a alpaca:NameValuePair ;
            alpaca:pairName "sem_multiplier" ;
            alpaca:pairValue 1.96e+00 ] ;
    alpaca:usedFunction <urn:fz-juelich.de:alpaca:function:Python:__main__.plot_lfp_psd> ;
    prov:endedAtTime "2024-02-07T15:59:39.451082"^^xsd:dateTime ;
    prov:startedAtTime "2024-02-07T15:59:39.448207"^^xsd:dateTime ;
    prov:used <urn:fz-juelich.de:alpaca:object:Python:matplotlib.axes._subplots.AxesSubplot:8777113789236>,
        <urn:fz-juelich.de:alpaca:object:Python:numpy.ndarray:ff91a028ae0269d1efa4634500278e6aced2bda6>,
        <urn:fz-juelich.de:alpaca:object:Python:quantities.quantity.Quantity:b9714af75a0f036fb2e7afa5aa9c4669ec35e4bc>,
        <urn:fz-juelich.de:alpaca:object:Python:quantities.quantity.Quantity:f7d70398fa59a19b4d183ec481223542ff85d38d> ;
    prov:wasAssociatedWith <urn:fz-juelich.de:alpaca:script:Python:plot_psds.py:02773c150a1d252c5c2fb669e7f8966b5cf8b4de09bd53d3152e251f97ecd118#2f16b78f-e675-4958-8710-be4b01437584> .

<urn:fz-juelich.de:alpaca:function_execution:Python:02773c150a1d252c5c2fb669e7f8966b5cf8b4de09bd53d3152e251f97ecd118:2f16b78f-e675-4958-8710-be4b01437584:__main__.plot_lfp_psd#64f55b61-655d-419e-aad6-75d4f07167ad> a alpaca:FunctionExecution ;
    alpaca:codeStatement """plot_lfp_psd(axes[sub_idx], frequencies, psd_mean, psd_sem,
                         color=color, lw=1, label=trial_type,
                         freq_range=[0, 49])""" ;
    alpaca:executionOrder 22 ;
    alpaca:hasParameter [ a alpaca:NameValuePair ;
            alpaca:pairName "kwargs" ;
            alpaca:pairValue "{'color': 'k', 'lw': 1}" ],
        [ a alpaca:NameValuePair ;
            alpaca:pairName "sem_multiplier" ;
            alpaca:pairValue 1.96e+00 ],
        [ a alpaca:NameValuePair ;
            alpaca:pairName "freq_range" ;
            alpaca:pairValue "[0, 49]" ],
        [ a alpaca:NameValuePair ;
            alpaca:pairName "label" ;
            alpaca:pairValue "PGLF" ] ;
    alpaca:usedFunction <urn:fz-juelich.de:alpaca:function:Python:__main__.plot_lfp_psd> ;
    prov:endedAtTime "2024-02-07T15:59:39.403295"^^xsd:dateTime ;
    prov:startedAtTime "2024-02-07T15:59:39.400366"^^xsd:dateTime ;
    prov:used <urn:fz-juelich.de:alpaca:object:Python:matplotlib.axes._subplots.AxesSubplot:8777113789236>,
        <urn:fz-juelich.de:alpaca:object:Python:numpy.ndarray:6faf8972002350a485c030b3ea1faaf5b0743665>,
        <urn:fz-juelich.de:alpaca:object:Python:quantities.quantity.Quantity:ec4b844902958d2f6ea2511e60aabbd9e24ee924>,
        <urn:fz-juelich.de:alpaca:object:Python:quantities.quantity.Quantity:f7d70398fa59a19b4d183ec481223542ff85d38d> ;
    prov:wasAssociatedWith <urn:fz-juelich.de:alpaca:script:Python:plot_psds.py:02773c150a1d252c5c2fb669e7f8966b5cf8b4de09bd53d3152e251f97ecd118#2f16b78f-e675-4958-8710-be4b01437584> .

<urn:fz-juelich.de:alpaca:function_execution:Python:02773c150a1d252c5c2fb669e7f8966b5cf8b4de09bd53d3152e251f97ecd118:2f16b78f-e675-4958-8710-be4b01437584:__main__.plot_lfp_psd#9bab728a-a68f-4370-8015-0e8f794b854b> a alpaca:FunctionExecution ;
    alpaca:codeStatement """plot_lfp_psd(axes[sub_idx], frequencies, psd_mean, psd_sem,
                         color=color, lw=1, label=trial_type,
                         freq_range=[0, 49])""" ;
    alpaca:executionOrder 30 ;
    alpaca:hasParameter [ a alpaca:NameValuePair ;
            alpaca:pairName "kwargs" ;
            alpaca:pairValue "{'color': 'r', 'lw': 1}" ],
        [ a alpaca:NameValuePair ;
            alpaca:pairName "sem_multiplier" ;
            alpaca:pairValue 1.96e+00 ],
        [ a alpaca:NameValuePair ;
            alpaca:pairName "freq_range" ;
            alpaca:pairValue "[0, 49]" ],
        [ a alpaca:NameValuePair ;
            alpaca:pairName "label" ;
            alpaca:pairValue "SGLF" ] ;
    alpaca:usedFunction <urn:fz-juelich.de:alpaca:function:Python:__main__.plot_lfp_psd> ;
    prov:endedAtTime "2024-02-07T15:59:39.435378"^^xsd:dateTime ;
    prov:startedAtTime "2024-02-07T15:59:39.432390"^^xsd:dateTime ;
    prov:used <urn:fz-juelich.de:alpaca:object:Python:matplotlib.axes._subplots.AxesSubplot:8777113789236>,
        <urn:fz-juelich.de:alpaca:object:Python:numpy.ndarray:92557a21a7e812e8244a6ebbc4c017597706dcc7>,
        <urn:fz-juelich.de:alpaca:object:Python:quantities.quantity.Quantity:ddc58c7a0717eb0f51a692fa2d282820e560319b>,
        <urn:fz-juelich.de:alpaca:object:Python:quantities.quantity.Quantity:f7d70398fa59a19b4d183ec481223542ff85d38d> ;
    prov:wasAssociatedWith <urn:fz-juelich.de:alpaca:script:Python:plot_psds.py:02773c150a1d252c5c2fb669e7f8966b5cf8b4de09bd53d3152e251f97ecd118#2f16b78f-e675-4958-8710-be4b01437584> .

<urn:fz-juelich.de:alpaca:function_execution:Python:02773c150a1d252c5c2fb669e7f8966b5cf8b4de09bd53d3152e251f97ecd118:2f16b78f-e675-4958-8710-be4b01437584:__main__.plot_lfp_psd#d0dcfcba-4906-4e15-8b63-acf256f9f47f> a alpaca:FunctionExecution ;
    alpaca:codeStatement """plot_lfp_psd(axes[sub_idx], frequencies, psd_mean, psd_sem,
                         color=color, lw=1, label=trial_type,
                         freq_range=[0, 49])""" ;
    alpaca:executionOrder 17 ;
    alpaca:hasParameter [ a alpaca:NameValuePair ;
            alpaca:pairName "label" ;
            alpaca:pairValue "SGHF" ],
        [ a alpaca:NameValuePair ;
            alpaca:pairName "kwargs" ;
            alpaca:pairValue "{'color': 'g', 'lw': 1}" ],
        [ a alpaca:NameValuePair ;
            alpaca:pairName "freq_range" ;
            alpaca:pairValue "[0, 49]" ],
        [ a alpaca:NameValuePair ;
            alpaca:pairName "sem_multiplier" ;
            alpaca:pairValue 1.96e+00 ] ;
    alpaca:usedFunction <urn:fz-juelich.de:alpaca:function:Python:__main__.plot_lfp_psd> ;
    prov:endedAtTime "2024-02-07T15:59:39.383126"^^xsd:dateTime ;
    prov:startedAtTime "2024-02-07T15:59:39.380029"^^xsd:dateTime ;
    prov:used <urn:fz-juelich.de:alpaca:object:Python:matplotlib.axes._subplots.AxesSubplot:8777113789227>,
        <urn:fz-juelich.de:alpaca:object:Python:numpy.ndarray:9ff50485bea39193b21ad53b0b16d88e822cb207>,
        <urn:fz-juelich.de:alpaca:object:Python:quantities.quantity.Quantity:1cb97309a6b6f578a9f7d1379fc02af00fecb844>,
        <urn:fz-juelich.de:alpaca:object:Python:quantities.quantity.Quantity:f7d70398fa59a19b4d183ec481223542ff85d38d> ;
    prov:wasAssociatedWith <urn:fz-juelich.de:alpaca:script:Python:plot_psds.py:02773c150a1d252c5c2fb669e7f8966b5cf8b4de09bd53d3152e251f97ecd118#2f16b78f-e675-4958-8710-be4b01437584> .

<urn:fz-juelich.de:alpaca:function_execution:Python:02773c150a1d252c5c2fb669e7f8966b5cf8b4de09bd53d3152e251f97ecd118:2f16b78f-e675-4958-8710-be4b01437584:__main__.plot_lfp_psd#d46dcee3-00a1-495d-9d74-78ebb51e4b82> a alpaca:FunctionExecution ;
    alpaca:codeStatement """plot_lfp_psd(axes[sub_idx], frequencies, psd_mean, psd_sem,
                         color=color, lw=1, label=trial_type,
                         freq_range=[0, 49])""" ;
    alpaca:executionOrder 5 ;
    alpaca:hasParameter [ a alpaca:NameValuePair ;
            alpaca:pairName "freq_range" ;
            alpaca:pairValue "[0, 49]" ],
        [ a alpaca:NameValuePair ;
            alpaca:pairName "kwargs" ;
            alpaca:pairValue "{'color': 'k', 'lw': 1}" ],
        [ a alpaca:NameValuePair ;
            alpaca:pairName "sem_multiplier" ;
            alpaca:pairValue 1.96e+00 ],
        [ a alpaca:NameValuePair ;
            alpaca:pairName "label" ;
            alpaca:pairValue "PGLF" ] ;
    alpaca:usedFunction <urn:fz-juelich.de:alpaca:function:Python:__main__.plot_lfp_psd> ;
    prov:endedAtTime "2024-02-07T15:59:39.334498"^^xsd:dateTime ;
    prov:startedAtTime "2024-02-07T15:59:39.329755"^^xsd:dateTime ;
    prov:used <urn:fz-juelich.de:alpaca:object:Python:matplotlib.axes._subplots.AxesSubplot:8777113789227>,
        <urn:fz-juelich.de:alpaca:object:Python:numpy.ndarray:9cdc26a36d0c23ab8c1a888a8c99dcba1b3e9278>,
        <urn:fz-juelich.de:alpaca:object:Python:quantities.quantity.Quantity:c5b655d653ed36f4d7ae887695743f46f0b5daf9>,
        <urn:fz-juelich.de:alpaca:object:Python:quantities.quantity.Quantity:f7d70398fa59a19b4d183ec481223542ff85d38d> ;
    prov:wasAssociatedWith <urn:fz-juelich.de:alpaca:script:Python:plot_psds.py:02773c150a1d252c5c2fb669e7f8966b5cf8b4de09bd53d3152e251f97ecd118#2f16b78f-e675-4958-8710-be4b01437584> .

<urn:fz-juelich.de:alpaca:function_execution:Python:02773c150a1d252c5c2fb669e7f8966b5cf8b4de09bd53d3152e251f97ecd118:2f16b78f-e675-4958-8710-be4b01437584:__main__.plot_lfp_psd#e6336805-fac5-4508-b4a8-80827fd6240a> a alpaca:FunctionExecution ;
    alpaca:codeStatement """plot_lfp_psd(axes[sub_idx], frequencies, psd_mean, psd_sem,
                         color=color, lw=1, label=trial_type,
                         freq_range=[0, 49])""" ;
    alpaca:executionOrder 9 ;
    alpaca:hasParameter [ a alpaca:NameValuePair ;
            alpaca:pairName "label" ;
            alpaca:pairValue "PGHF" ],
        [ a alpaca:NameValuePair ;
            alpaca:pairName "sem_multiplier" ;
            alpaca:pairValue 1.96e+00 ],
        [ a alpaca:NameValuePair ;
            alpaca:pairName "freq_range" ;
            alpaca:pairValue "[0, 49]" ],
        [ a alpaca:NameValuePair ;
            alpaca:pairName "kwargs" ;
            alpaca:pairValue "{'color': 'b', 'lw': 1}" ] ;
    alpaca:usedFunction <urn:fz-juelich.de:alpaca:function:Python:__main__.plot_lfp_psd> ;
    prov:endedAtTime "2024-02-07T15:59:39.350837"^^xsd:dateTime ;
    prov:startedAtTime "2024-02-07T15:59:39.347781"^^xsd:dateTime ;
    prov:used <urn:fz-juelich.de:alpaca:object:Python:matplotlib.axes._subplots.AxesSubplot:8777113789227>,
        <urn:fz-juelich.de:alpaca:object:Python:numpy.ndarray:9b7b7549e38e0492ff2db4d25a02c911798019d4>,
        <urn:fz-juelich.de:alpaca:object:Python:quantities.quantity.Quantity:ebaaba591e9fb2ebe3b9537a9e8fe0353bc161f6>,
        <urn:fz-juelich.de:alpaca:object:Python:quantities.quantity.Quantity:f7d70398fa59a19b4d183ec481223542ff85d38d> ;
    prov:wasAssociatedWith <urn:fz-juelich.de:alpaca:script:Python:plot_psds.py:02773c150a1d252c5c2fb669e7f8966b5cf8b4de09bd53d3152e251f97ecd118#2f16b78f-e675-4958-8710-be4b01437584> .

<urn:fz-juelich.de:alpaca:function_execution:Python:02773c150a1d252c5c2fb669e7f8966b5cf8b4de09bd53d3152e251f97ecd118:2f16b78f-e675-4958-8710-be4b01437584:__main__.plot_lfp_psd#f5bf37d9-aa18-4026-950e-32bba20e961a> a alpaca:FunctionExecution ;
    alpaca:codeStatement """plot_lfp_psd(axes[sub_idx], frequencies, psd_mean, psd_sem,
                         color=color, lw=1, label=trial_type,
                         freq_range=[0, 49])""" ;
    alpaca:executionOrder 26 ;
    alpaca:hasParameter [ a alpaca:NameValuePair ;
            alpaca:pairName "label" ;
            alpaca:pairValue "PGHF" ],
        [ a alpaca:NameValuePair ;
            alpaca:pairName "sem_multiplier" ;
            alpaca:pairValue 1.96e+00 ],
        [ a alpaca:NameValuePair ;
            alpaca:pairName "kwargs" ;
            alpaca:pairValue "{'color': 'b', 'lw': 1}" ],
        [ a alpaca:NameValuePair ;
            alpaca:pairName "freq_range" ;
            alpaca:pairValue "[0, 49]" ] ;
    alpaca:usedFunction <urn:fz-juelich.de:alpaca:function:Python:__main__.plot_lfp_psd> ;
    prov:endedAtTime "2024-02-07T15:59:39.419337"^^xsd:dateTime ;
    prov:startedAtTime "2024-02-07T15:59:39.416448"^^xsd:dateTime ;
    prov:used <urn:fz-juelich.de:alpaca:object:Python:matplotlib.axes._subplots.AxesSubplot:8777113789236>,
        <urn:fz-juelich.de:alpaca:object:Python:numpy.ndarray:ea2d0f03c5d5dd1745a9c5f27e46eeaeebb35d67>,
        <urn:fz-juelich.de:alpaca:object:Python:quantities.quantity.Quantity:a703212e5fd5ca360def728e3d837fc3355a5ccd>,
        <urn:fz-juelich.de:alpaca:object:Python:quantities.quantity.Quantity:f7d70398fa59a19b4d183ec481223542ff85d38d> ;
    prov:wasAssociatedWith <urn:fz-juelich.de:alpaca:script:Python:plot_psds.py:02773c150a1d252c5c2fb669e7f8966b5cf8b4de09bd53d3152e251f97ecd118#2f16b78f-e675-4958-8710-be4b01437584> .

<urn:fz-juelich.de:alpaca:function_execution:Python:02773c150a1d252c5c2fb669e7f8966b5cf8b4de09bd53d3152e251f97ecd118:2f16b78f-e675-4958-8710-be4b01437584:__main__.set_title#6e1ae5f6-40a6-442d-aa27-4b183ec935be> a alpaca:FunctionExecution ;
    alpaca:codeStatement "set_title(axes[sub_idx], subject_name)" ;
    alpaca:executionOrder 18 ;
    alpaca:usedFunction <urn:fz-juelich.de:alpaca:function:Python:__main__.set_title> ;
    prov:endedAtTime "2024-02-07T15:59:39.387295"^^xsd:dateTime ;
    prov:startedAtTime "2024-02-07T15:59:39.385906"^^xsd:dateTime ;
    prov:used <urn:fz-juelich.de:alpaca:object:Python:builtins.str:a3b1508fbf736a949d49d0062dc7debdc87436bc>,
        <urn:fz-juelich.de:alpaca:object:Python:matplotlib.axes._subplots.AxesSubplot:8777113789227> ;
    prov:wasAssociatedWith <urn:fz-juelich.de:alpaca:script:Python:plot_psds.py:02773c150a1d252c5c2fb669e7f8966b5cf8b4de09bd53d3152e251f97ecd118#2f16b78f-e675-4958-8710-be4b01437584> .

<urn:fz-juelich.de:alpaca:function_execution:Python:02773c150a1d252c5c2fb669e7f8966b5cf8b4de09bd53d3152e251f97ecd118:2f16b78f-e675-4958-8710-be4b01437584:__main__.set_title#8e61f4dd-76c8-4589-b461-93cc33261e32> a alpaca:FunctionExecution ;
    alpaca:codeStatement "set_title(axes[sub_idx], subject_name)" ;
    alpaca:executionOrder 35 ;
    alpaca:usedFunction <urn:fz-juelich.de:alpaca:function:Python:__main__.set_title> ;
    prov:endedAtTime "2024-02-07T15:59:39.454225"^^xsd:dateTime ;
    prov:startedAtTime "2024-02-07T15:59:39.453573"^^xsd:dateTime ;
    prov:used <urn:fz-juelich.de:alpaca:object:Python:builtins.str:20907cd4e1ad02232b9322af9bf5020eea7fd6d1>,
        <urn:fz-juelich.de:alpaca:object:Python:matplotlib.axes._subplots.AxesSubplot:8777113789236> ;
    prov:wasAssociatedWith <urn:fz-juelich.de:alpaca:script:Python:plot_psds.py:02773c150a1d252c5c2fb669e7f8966b5cf8b4de09bd53d3152e251f97ecd118#2f16b78f-e675-4958-8710-be4b01437584> .

<urn:fz-juelich.de:alpaca:function_execution:Python:02773c150a1d252c5c2fb669e7f8966b5cf8b4de09bd53d3152e251f97ecd118:2f16b78f-e675-4958-8710-be4b01437584:numpy.mean#35f42342-ec83-4d89-be88-c7c02209720c> a alpaca:FunctionExecution ;
    alpaca:codeStatement "psd_mean = mean(all_psds_stacked, axis=0)" ;
    alpaca:executionOrder 28 ;
    alpaca:hasParameter [ a alpaca:NameValuePair ;
            alpaca:pairName "keepdims" ;
            alpaca:pairValue "<no value>" ],
        [ a alpaca:NameValuePair ;
            alpaca:pairName "dtype" ;
            alpaca:pairValue "None" ],
        [ a alpaca:NameValuePair ;
            alpaca:pairName "axis" ;
            alpaca:pairValue 0 ],
        [ a alpaca:NameValuePair ;
            alpaca:pairName "where" ;
            alpaca:pairValue "<no value>" ],
        [ a alpaca:NameValuePair ;
            alpaca:pairName "out" ;
            alpaca:pairValue "None" ] ;
    alpaca:usedFunction <urn:fz-juelich.de:alpaca:function:Python:numpy.mean> ;
    prov:endedAtTime "2024-02-07T15:59:39.429165"^^xsd:dateTime ;
    prov:startedAtTime "2024-02-07T15:59:39.426374"^^xsd:dateTime ;
    prov:used <urn:fz-juelich.de:alpaca:object:Python:quantities.quantity.Quantity:bdb075cdec44d70a2e88bb0838934f915f2766f5> ;
    prov:wasAssociatedWith <urn:fz-juelich.de:alpaca:script:Python:plot_psds.py:02773c150a1d252c5c2fb669e7f8966b5cf8b4de09bd53d3152e251f97ecd118#2f16b78f-e675-4958-8710-be4b01437584> .

<urn:fz-juelich.de:alpaca:function_execution:Python:02773c150a1d252c5c2fb669e7f8966b5cf8b4de09bd53d3152e251f97ecd118:2f16b78f-e675-4958-8710-be4b01437584:numpy.mean#4e242f81-a081-4f04-af30-4547894adf72> a alpaca:FunctionExecution ;
    alpaca:codeStatement "psd_mean = mean(all_psds_stacked, axis=0)" ;
    alpaca:executionOrder 3 ;
    alpaca:hasParameter [ a alpaca:NameValuePair ;
            alpaca:pairName "keepdims" ;
            alpaca:pairValue "<no value>" ],
        [ a alpaca:NameValuePair ;
            alpaca:pairName "axis" ;
            alpaca:pairValue 0 ],
        [ a alpaca:NameValuePair ;
            alpaca:pairName "dtype" ;
            alpaca:pairValue "None" ],
        [ a alpaca:NameValuePair ;
            alpaca:pairName "out" ;
            alpaca:pairValue "None" ],
        [ a alpaca:NameValuePair ;
            alpaca:pairName "where" ;
            alpaca:pairValue "<no value>" ] ;
    alpaca:usedFunction <urn:fz-juelich.de:alpaca:function:Python:numpy.mean> ;
    prov:endedAtTime "2024-02-07T15:59:39.325820"^^xsd:dateTime ;
    prov:startedAtTime "2024-02-07T15:59:39.322695"^^xsd:dateTime ;
    prov:used <urn:fz-juelich.de:alpaca:object:Python:quantities.quantity.Quantity:21aa513cc96d6c5eba9e8c9b5a7bc80a539afa72> ;
    prov:wasAssociatedWith <urn:fz-juelich.de:alpaca:script:Python:plot_psds.py:02773c150a1d252c5c2fb669e7f8966b5cf8b4de09bd53d3152e251f97ecd118#2f16b78f-e675-4958-8710-be4b01437584> .

<urn:fz-juelich.de:alpaca:function_execution:Python:02773c150a1d252c5c2fb669e7f8966b5cf8b4de09bd53d3152e251f97ecd118:2f16b78f-e675-4958-8710-be4b01437584:numpy.mean#5ba198eb-15e4-43ce-b57c-fa436807041b> a alpaca:FunctionExecution ;
    alpaca:codeStatement "psd_mean = mean(all_psds_stacked, axis=0)" ;
    alpaca:executionOrder 24 ;
    alpaca:hasParameter [ a alpaca:NameValuePair ;
            alpaca:pairName "axis" ;
            alpaca:pairValue 0 ],
        [ a alpaca:NameValuePair ;
            alpaca:pairName "dtype" ;
            alpaca:pairValue "None" ],
        [ a alpaca:NameValuePair ;
            alpaca:pairName "out" ;
            alpaca:pairValue "None" ],
        [ a alpaca:NameValuePair ;
            alpaca:pairName "keepdims" ;
            alpaca:pairValue "<no value>" ],
        [ a alpaca:NameValuePair ;
            alpaca:pairName "where" ;
            alpaca:pairValue "<no value>" ] ;
    alpaca:usedFunction <urn:fz-juelich.de:alpaca:function:Python:numpy.mean> ;
    prov:endedAtTime "2024-02-07T15:59:39.413203"^^xsd:dateTime ;
    prov:startedAtTime "2024-02-07T15:59:39.410316"^^xsd:dateTime ;
    prov:used <urn:fz-juelich.de:alpaca:object:Python:quantities.quantity.Quantity:3e46a12ed74d219e0c607464c22cac8c54241d74> ;
    prov:wasAssociatedWith <urn:fz-juelich.de:alpaca:script:Python:plot_psds.py:02773c150a1d252c5c2fb669e7f8966b5cf8b4de09bd53d3152e251f97ecd118#2f16b78f-e675-4958-8710-be4b01437584> .

<urn:fz-juelich.de:alpaca:function_execution:Python:02773c150a1d252c5c2fb669e7f8966b5cf8b4de09bd53d3152e251f97ecd118:2f16b78f-e675-4958-8710-be4b01437584:numpy.mean#62089c05-66f9-4df0-a22b-c8a4068ec386> a alpaca:FunctionExecution ;
    alpaca:codeStatement "psd_mean = mean(all_psds_stacked, axis=0)" ;
    alpaca:executionOrder 32 ;
    alpaca:hasParameter [ a alpaca:NameValuePair ;
            alpaca:pairName "where" ;
            alpaca:pairValue "<no value>" ],
        [ a alpaca:NameValuePair ;
            alpaca:pairName "dtype" ;
            alpaca:pairValue "None" ],
        [ a alpaca:NameValuePair ;
            alpaca:pairName "keepdims" ;
            alpaca:pairValue "<no value>" ],
        [ a alpaca:NameValuePair ;
            alpaca:pairName "out" ;
            alpaca:pairValue "None" ],
        [ a alpaca:NameValuePair ;
            alpaca:pairName "axis" ;
            alpaca:pairValue 0 ] ;
    alpaca:usedFunction <urn:fz-juelich.de:alpaca:function:Python:numpy.mean> ;
    prov:endedAtTime "2024-02-07T15:59:39.445123"^^xsd:dateTime ;
    prov:startedAtTime "2024-02-07T15:59:39.442332"^^xsd:dateTime ;
    prov:used <urn:fz-juelich.de:alpaca:object:Python:quantities.quantity.Quantity:988c2f26aaa49478b8a66b7417973788cfb0dac7> ;
    prov:wasAssociatedWith <urn:fz-juelich.de:alpaca:script:Python:plot_psds.py:02773c150a1d252c5c2fb669e7f8966b5cf8b4de09bd53d3152e251f97ecd118#2f16b78f-e675-4958-8710-be4b01437584> .

<urn:fz-juelich.de:alpaca:function_execution:Python:02773c150a1d252c5c2fb669e7f8966b5cf8b4de09bd53d3152e251f97ecd118:2f16b78f-e675-4958-8710-be4b01437584:numpy.mean#6a5a83ee-80d5-487c-b31b-a5eb7d81538a> a alpaca:FunctionExecution ;
    alpaca:codeStatement "psd_mean = mean(all_psds_stacked, axis=0)" ;
    alpaca:executionOrder 11 ;
    alpaca:hasParameter [ a alpaca:NameValuePair ;
            alpaca:pairName "where" ;
            alpaca:pairValue "<no value>" ],
        [ a alpaca:NameValuePair ;
            alpaca:pairName "keepdims" ;
            alpaca:pairValue "<no value>" ],
        [ a alpaca:NameValuePair ;
            alpaca:pairName "out" ;
            alpaca:pairValue "None" ],
        [ a alpaca:NameValuePair ;
            alpaca:pairName "dtype" ;
            alpaca:pairValue "None" ],
        [ a alpaca:NameValuePair ;
            alpaca:pairName "axis" ;
            alpaca:pairValue 0 ] ;
    alpaca:usedFunction <urn:fz-juelich.de:alpaca:function:Python:numpy.mean> ;
    prov:endedAtTime "2024-02-07T15:59:39.360937"^^xsd:dateTime ;
    prov:startedAtTime "2024-02-07T15:59:39.358486"^^xsd:dateTime ;
    prov:used <urn:fz-juelich.de:alpaca:object:Python:quantities.quantity.Quantity:0fa622eee123fb5e45d4602269710edff40c6490> ;
    prov:wasAssociatedWith <urn:fz-juelich.de:alpaca:script:Python:plot_psds.py:02773c150a1d252c5c2fb669e7f8966b5cf8b4de09bd53d3152e251f97ecd118#2f16b78f-e675-4958-8710-be4b01437584> .

<urn:fz-juelich.de:alpaca:function_execution:Python:02773c150a1d252c5c2fb669e7f8966b5cf8b4de09bd53d3152e251f97ecd118:2f16b78f-e675-4958-8710-be4b01437584:numpy.mean#97120bc2-0dd7-4834-a7b6-5863c0a2852e> a alpaca:FunctionExecution ;
    alpaca:codeStatement "psd_mean = mean(all_psds_stacked, axis=0)" ;
    alpaca:executionOrder 20 ;
    alpaca:hasParameter [ a alpaca:NameValuePair ;
            alpaca:pairName "out" ;
            alpaca:pairValue "None" ],
        [ a alpaca:NameValuePair ;
            alpaca:pairName "dtype" ;
            alpaca:pairValue "None" ],
        [ a alpaca:NameValuePair ;
            alpaca:pairName "axis" ;
            alpaca:pairValue 0 ],
        [ a alpaca:NameValuePair ;
            alpaca:pairName "where" ;
            alpaca:pairValue "<no value>" ],
        [ a alpaca:NameValuePair ;
            alpaca:pairName "keepdims" ;
            alpaca:pairValue "<no value>" ] ;
    alpaca:usedFunction <urn:fz-juelich.de:alpaca:function:Python:numpy.mean> ;
    prov:endedAtTime "2024-02-07T15:59:39.396923"^^xsd:dateTime ;
    prov:startedAtTime "2024-02-07T15:59:39.394415"^^xsd:dateTime ;
    prov:used <urn:fz-juelich.de:alpaca:object:Python:quantities.quantity.Quantity:69dc65a5bf527f29e82d58559e380534f566d88d> ;
    prov:wasAssociatedWith <urn:fz-juelich.de:alpaca:script:Python:plot_psds.py:02773c150a1d252c5c2fb669e7f8966b5cf8b4de09bd53d3152e251f97ecd118#2f16b78f-e675-4958-8710-be4b01437584> .

<urn:fz-juelich.de:alpaca:function_execution:Python:02773c150a1d252c5c2fb669e7f8966b5cf8b4de09bd53d3152e251f97ecd118:2f16b78f-e675-4958-8710-be4b01437584:numpy.mean#baf431cc-346a-4186-9a1e-d43ea28fcce7> a alpaca:FunctionExecution ;
    alpaca:codeStatement "psd_mean = mean(all_psds_stacked, axis=0)" ;
    alpaca:executionOrder 7 ;
    alpaca:hasParameter [ a alpaca:NameValuePair ;
            alpaca:pairName "out" ;
            alpaca:pairValue "None" ],
        [ a alpaca:NameValuePair ;
            alpaca:pairName "axis" ;
            alpaca:pairValue 0 ],
        [ a alpaca:NameValuePair ;
            alpaca:pairName "keepdims" ;
            alpaca:pairValue "<no value>" ],
        [ a alpaca:NameValuePair ;
            alpaca:pairName "where" ;
            alpaca:pairValue "<no value>" ],
        [ a alpaca:NameValuePair ;
            alpaca:pairName "dtype" ;
            alpaca:pairValue "None" ] ;
    alpaca:usedFunction <urn:fz-juelich.de:alpaca:function:Python:numpy.mean> ;
    prov:endedAtTime "2024-02-07T15:59:39.344964"^^xsd:dateTime ;
    prov:startedAtTime "2024-02-07T15:59:39.342654"^^xsd:dateTime ;
    prov:used <urn:fz-juelich.de:alpaca:object:Python:quantities.quantity.Quantity:d12e9833bd1ef48474f074afaa22572a94db550d> ;
    prov:wasAssociatedWith <urn:fz-juelich.de:alpaca:script:Python:plot_psds.py:02773c150a1d252c5c2fb669e7f8966b5cf8b4de09bd53d3152e251f97ecd118#2f16b78f-e675-4958-8710-be4b01437584> .

<urn:fz-juelich.de:alpaca:function_execution:Python:02773c150a1d252c5c2fb669e7f8966b5cf8b4de09bd53d3152e251f97ecd118:2f16b78f-e675-4958-8710-be4b01437584:numpy.mean#c75a44a2-8382-4445-9eaf-b7bc740b1008> a alpaca:FunctionExecution ;
    alpaca:codeStatement "psd_mean = mean(all_psds_stacked, axis=0)" ;
    alpaca:executionOrder 15 ;
    alpaca:hasParameter [ a alpaca:NameValuePair ;
            alpaca:pairName "dtype" ;
            alpaca:pairValue "None" ],
        [ a alpaca:NameValuePair ;
            alpaca:pairName "where" ;
            alpaca:pairValue "<no value>" ],
        [ a alpaca:NameValuePair ;
            alpaca:pairName "out" ;
            alpaca:pairValue "None" ],
        [ a alpaca:NameValuePair ;
            alpaca:pairName "keepdims" ;
            alpaca:pairValue "<no value>" ],
        [ a alpaca:NameValuePair ;
            alpaca:pairName "axis" ;
            alpaca:pairValue 0 ] ;
    alpaca:usedFunction <urn:fz-juelich.de:alpaca:function:Python:numpy.mean> ;
    prov:endedAtTime "2024-02-07T15:59:39.377028"^^xsd:dateTime ;
    prov:startedAtTime "2024-02-07T15:59:39.374215"^^xsd:dateTime ;
    prov:used <urn:fz-juelich.de:alpaca:object:Python:quantities.quantity.Quantity:14badecae14e2fe65d5577c462c1385544e47c6b> ;
    prov:wasAssociatedWith <urn:fz-juelich.de:alpaca:script:Python:plot_psds.py:02773c150a1d252c5c2fb669e7f8966b5cf8b4de09bd53d3152e251f97ecd118#2f16b78f-e675-4958-8710-be4b01437584> .

<urn:fz-juelich.de:alpaca:function_execution:Python:02773c150a1d252c5c2fb669e7f8966b5cf8b4de09bd53d3152e251f97ecd118:2f16b78f-e675-4958-8710-be4b01437584:scipy.stats.stats.sem#335b80a5-0d29-432c-95b1-0e80ad9c3a82> a alpaca:FunctionExecution ;
    alpaca:codeStatement "psd_sem = sem(all_psds_stacked, axis=0)" ;
    alpaca:executionOrder 12 ;
    alpaca:hasParameter [ a alpaca:NameValuePair ;
            alpaca:pairName "axis" ;
            alpaca:pairValue 0 ],
        [ a alpaca:NameValuePair ;
            alpaca:pairName "nan_policy" ;
            alpaca:pairValue "propagate" ],
        [ a alpaca:NameValuePair ;
            alpaca:pairName "ddof" ;
            alpaca:pairValue 1 ] ;
    alpaca:usedFunction <urn:fz-juelich.de:alpaca:function:Python:scipy.stats.stats.sem> ;
    prov:endedAtTime "2024-02-07T15:59:39.363653"^^xsd:dateTime ;
    prov:startedAtTime "2024-02-07T15:59:39.361017"^^xsd:dateTime ;
    prov:used <urn:fz-juelich.de:alpaca:object:Python:quantities.quantity.Quantity:0fa622eee123fb5e45d4602269710edff40c6490> ;
    prov:wasAssociatedWith <urn:fz-juelich.de:alpaca:script:Python:plot_psds.py:02773c150a1d252c5c2fb669e7f8966b5cf8b4de09bd53d3152e251f97ecd118#2f16b78f-e675-4958-8710-be4b01437584> .

<urn:fz-juelich.de:alpaca:function_execution:Python:02773c150a1d252c5c2fb669e7f8966b5cf8b4de09bd53d3152e251f97ecd118:2f16b78f-e675-4958-8710-be4b01437584:scipy.stats.stats.sem#6833644b-fa56-4eda-9fee-95a96c918702> a alpaca:FunctionExecution ;
    alpaca:codeStatement "psd_sem = sem(all_psds_stacked, axis=0)" ;
    alpaca:executionOrder 29 ;
    alpaca:hasParameter [ a alpaca:NameValuePair ;
            alpaca:pairName "ddof" ;
            alpaca:pairValue 1 ],
        [ a alpaca:NameValuePair ;
            alpaca:pairName "axis" ;
            alpaca:pairValue 0 ],
        [ a alpaca:NameValuePair ;
            alpaca:pairName "nan_policy" ;
            alpaca:pairValue "propagate" ] ;
    alpaca:usedFunction <urn:fz-juelich.de:alpaca:function:Python:scipy.stats.stats.sem> ;
    prov:endedAtTime "2024-02-07T15:59:39.432314"^^xsd:dateTime ;
    prov:startedAtTime "2024-02-07T15:59:39.429241"^^xsd:dateTime ;
    prov:used <urn:fz-juelich.de:alpaca:object:Python:quantities.quantity.Quantity:bdb075cdec44d70a2e88bb0838934f915f2766f5> ;
    prov:wasAssociatedWith <urn:fz-juelich.de:alpaca:script:Python:plot_psds.py:02773c150a1d252c5c2fb669e7f8966b5cf8b4de09bd53d3152e251f97ecd118#2f16b78f-e675-4958-8710-be4b01437584> .

<urn:fz-juelich.de:alpaca:function_execution:Python:02773c150a1d252c5c2fb669e7f8966b5cf8b4de09bd53d3152e251f97ecd118:2f16b78f-e675-4958-8710-be4b01437584:scipy.stats.stats.sem#7e66c728-60b3-4109-9daa-9cd6cab3704f> a alpaca:FunctionExecution ;
    alpaca:codeStatement "psd_sem = sem(all_psds_stacked, axis=0)" ;
    alpaca:executionOrder 8 ;
    alpaca:hasParameter [ a alpaca:NameValuePair ;
            alpaca:pairName "ddof" ;
            alpaca:pairValue 1 ],
        [ a alpaca:NameValuePair ;
            alpaca:pairName "nan_policy" ;
            alpaca:pairValue "propagate" ],
        [ a alpaca:NameValuePair ;
            alpaca:pairName "axis" ;
            alpaca:pairValue 0 ] ;
    alpaca:usedFunction <urn:fz-juelich.de:alpaca:function:Python:scipy.stats.stats.sem> ;
    prov:endedAtTime "2024-02-07T15:59:39.347699"^^xsd:dateTime ;
    prov:startedAtTime "2024-02-07T15:59:39.345044"^^xsd:dateTime ;
    prov:used <urn:fz-juelich.de:alpaca:object:Python:quantities.quantity.Quantity:d12e9833bd1ef48474f074afaa22572a94db550d> ;
    prov:wasAssociatedWith <urn:fz-juelich.de:alpaca:script:Python:plot_psds.py:02773c150a1d252c5c2fb669e7f8966b5cf8b4de09bd53d3152e251f97ecd118#2f16b78f-e675-4958-8710-be4b01437584> .

<urn:fz-juelich.de:alpaca:function_execution:Python:02773c150a1d252c5c2fb669e7f8966b5cf8b4de09bd53d3152e251f97ecd118:2f16b78f-e675-4958-8710-be4b01437584:scipy.stats.stats.sem#85ecf5c7-580b-4405-ac48-8b75d118ff84> a alpaca:FunctionExecution ;
    alpaca:codeStatement "psd_sem = sem(all_psds_stacked, axis=0)" ;
    alpaca:executionOrder 33 ;
    alpaca:hasParameter [ a alpaca:NameValuePair ;
            alpaca:pairName "nan_policy" ;
            alpaca:pairValue "propagate" ],
        [ a alpaca:NameValuePair ;
            alpaca:pairName "ddof" ;
            alpaca:pairValue 1 ],
        [ a alpaca:NameValuePair ;
            alpaca:pairName "axis" ;
            alpaca:pairValue 0 ] ;
    alpaca:usedFunction <urn:fz-juelich.de:alpaca:function:Python:scipy.stats.stats.sem> ;
    prov:endedAtTime "2024-02-07T15:59:39.448130"^^xsd:dateTime ;
    prov:startedAtTime "2024-02-07T15:59:39.445198"^^xsd:dateTime ;
    prov:used <urn:fz-juelich.de:alpaca:object:Python:quantities.quantity.Quantity:988c2f26aaa49478b8a66b7417973788cfb0dac7> ;
    prov:wasAssociatedWith <urn:fz-juelich.de:alpaca:script:Python:plot_psds.py:02773c150a1d252c5c2fb669e7f8966b5cf8b4de09bd53d3152e251f97ecd118#2f16b78f-e675-4958-8710-be4b01437584> .

<urn:fz-juelich.de:alpaca:function_execution:Python:02773c150a1d252c5c2fb669e7f8966b5cf8b4de09bd53d3152e251f97ecd118:2f16b78f-e675-4958-8710-be4b01437584:scipy.stats.stats.sem#8efee982-edec-40fe-8875-d39d641af88e> a alpaca:FunctionExecution ;
    alpaca:codeStatement "psd_sem = sem(all_psds_stacked, axis=0)" ;
    alpaca:executionOrder 16 ;
    alpaca:hasParameter [ a alpaca:NameValuePair ;
            alpaca:pairName "nan_policy" ;
            alpaca:pairValue "propagate" ],
        [ a alpaca:NameValuePair ;
            alpaca:pairName "ddof" ;
            alpaca:pairValue 1 ],
        [ a alpaca:NameValuePair ;
            alpaca:pairName "axis" ;
            alpaca:pairValue 0 ] ;
    alpaca:usedFunction <urn:fz-juelich.de:alpaca:function:Python:scipy.stats.stats.sem> ;
    prov:endedAtTime "2024-02-07T15:59:39.379950"^^xsd:dateTime ;
    prov:startedAtTime "2024-02-07T15:59:39.377107"^^xsd:dateTime ;
    prov:used <urn:fz-juelich.de:alpaca:object:Python:quantities.quantity.Quantity:14badecae14e2fe65d5577c462c1385544e47c6b> ;
    prov:wasAssociatedWith <urn:fz-juelich.de:alpaca:script:Python:plot_psds.py:02773c150a1d252c5c2fb669e7f8966b5cf8b4de09bd53d3152e251f97ecd118#2f16b78f-e675-4958-8710-be4b01437584> .

<urn:fz-juelich.de:alpaca:function_execution:Python:02773c150a1d252c5c2fb669e7f8966b5cf8b4de09bd53d3152e251f97ecd118:2f16b78f-e675-4958-8710-be4b01437584:scipy.stats.stats.sem#9e9c16da-712e-42e3-8cdc-7c1ccb360617> a alpaca:FunctionExecution ;
    alpaca:codeStatement "psd_sem = sem(all_psds_stacked, axis=0)" ;
    alpaca:executionOrder 21 ;
    alpaca:hasParameter [ a alpaca:NameValuePair ;
            alpaca:pairName "nan_policy" ;
            alpaca:pairValue "propagate" ],
        [ a alpaca:NameValuePair ;
            alpaca:pairName "axis" ;
            alpaca:pairValue 0 ],
        [ a alpaca:NameValuePair ;
            alpaca:pairName "ddof" ;
            alpaca:pairValue 1 ] ;
    alpaca:usedFunction <urn:fz-juelich.de:alpaca:function:Python:scipy.stats.stats.sem> ;
    prov:endedAtTime "2024-02-07T15:59:39.400288"^^xsd:dateTime ;
    prov:startedAtTime "2024-02-07T15:59:39.397001"^^xsd:dateTime ;
    prov:used <urn:fz-juelich.de:alpaca:object:Python:quantities.quantity.Quantity:69dc65a5bf527f29e82d58559e380534f566d88d> ;
    prov:wasAssociatedWith <urn:fz-juelich.de:alpaca:script:Python:plot_psds.py:02773c150a1d252c5c2fb669e7f8966b5cf8b4de09bd53d3152e251f97ecd118#2f16b78f-e675-4958-8710-be4b01437584> .

<urn:fz-juelich.de:alpaca:function_execution:Python:02773c150a1d252c5c2fb669e7f8966b5cf8b4de09bd53d3152e251f97ecd118:2f16b78f-e675-4958-8710-be4b01437584:scipy.stats.stats.sem#ca4676d0-348e-4758-8e88-8aa4bed4b747> a alpaca:FunctionExecution ;
    alpaca:codeStatement "psd_sem = sem(all_psds_stacked, axis=0)" ;
    alpaca:executionOrder 4 ;
    alpaca:hasParameter [ a alpaca:NameValuePair ;
            alpaca:pairName "ddof" ;
            alpaca:pairValue 1 ],
        [ a alpaca:NameValuePair ;
            alpaca:pairName "nan_policy" ;
            alpaca:pairValue "propagate" ],
        [ a alpaca:NameValuePair ;
            alpaca:pairName "axis" ;
            alpaca:pairValue 0 ] ;
    alpaca:usedFunction <urn:fz-juelich.de:alpaca:function:Python:scipy.stats.stats.sem> ;
    prov:endedAtTime "2024-02-07T15:59:39.329671"^^xsd:dateTime ;
    prov:startedAtTime "2024-02-07T15:59:39.325902"^^xsd:dateTime ;
    prov:used <urn:fz-juelich.de:alpaca:object:Python:quantities.quantity.Quantity:21aa513cc96d6c5eba9e8c9b5a7bc80a539afa72> ;
    prov:wasAssociatedWith <urn:fz-juelich.de:alpaca:script:Python:plot_psds.py:02773c150a1d252c5c2fb669e7f8966b5cf8b4de09bd53d3152e251f97ecd118#2f16b78f-e675-4958-8710-be4b01437584> .

<urn:fz-juelich.de:alpaca:function_execution:Python:02773c150a1d252c5c2fb669e7f8966b5cf8b4de09bd53d3152e251f97ecd118:2f16b78f-e675-4958-8710-be4b01437584:scipy.stats.stats.sem#d3f16d92-9894-4a74-9805-c6b76f20c378> a alpaca:FunctionExecution ;
    alpaca:codeStatement "psd_sem = sem(all_psds_stacked, axis=0)" ;
    alpaca:executionOrder 25 ;
    alpaca:hasParameter [ a alpaca:NameValuePair ;
            alpaca:pairName "axis" ;
            alpaca:pairValue 0 ],
        [ a alpaca:NameValuePair ;
            alpaca:pairName "ddof" ;
            alpaca:pairValue 1 ],
        [ a alpaca:NameValuePair ;
            alpaca:pairName "nan_policy" ;
            alpaca:pairValue "propagate" ] ;
    alpaca:usedFunction <urn:fz-juelich.de:alpaca:function:Python:scipy.stats.stats.sem> ;
    prov:endedAtTime "2024-02-07T15:59:39.416370"^^xsd:dateTime ;
    prov:startedAtTime "2024-02-07T15:59:39.413281"^^xsd:dateTime ;
    prov:used <urn:fz-juelich.de:alpaca:object:Python:quantities.quantity.Quantity:3e46a12ed74d219e0c607464c22cac8c54241d74> ;
    prov:wasAssociatedWith <urn:fz-juelich.de:alpaca:script:Python:plot_psds.py:02773c150a1d252c5c2fb669e7f8966b5cf8b4de09bd53d3152e251f97ecd118#2f16b78f-e675-4958-8710-be4b01437584> .

<urn:fz-juelich.de:alpaca:function:Python:__main__.set_title> a alpaca:Function ;
    alpaca:functionName "set_title" ;
    alpaca:functionVersion "" ;
    alpaca:implementedIn "__main__" .

<urn:fz-juelich.de:alpaca:function_execution:Python:02773c150a1d252c5c2fb669e7f8966b5cf8b4de09bd53d3152e251f97ecd118:2f16b78f-e675-4958-8710-be4b01437584:__main__.create_main_plot_objects#c4124132-4274-42a2-8d10-5633dd211272> a alpaca:FunctionExecution ;
    alpaca:codeStatement """fig, axes = create_main_plot_objects(n_subjects,
                                         "PSD for each trial type")""" ;
    alpaca:executionOrder 1 ;
    alpaca:hasParameter [ a alpaca:NameValuePair ;
            alpaca:pairName "title" ;
            alpaca:pairValue "PSD for each trial type" ],
        [ a alpaca:NameValuePair ;
            alpaca:pairName "n_subjects" ;
            alpaca:pairValue 2 ] ;
    alpaca:usedFunction <urn:fz-juelich.de:alpaca:function:Python:__main__.create_main_plot_objects> ;
    prov:endedAtTime "2024-02-07T15:59:39.138293"^^xsd:dateTime ;
    prov:startedAtTime "2024-02-07T15:59:39.067192"^^xsd:dateTime ;
    prov:wasAssociatedWith <urn:fz-juelich.de:alpaca:script:Python:plot_psds.py:02773c150a1d252c5c2fb669e7f8966b5cf8b4de09bd53d3152e251f97ecd118#2f16b78f-e675-4958-8710-be4b01437584> .

<urn:fz-juelich.de:alpaca:function_execution:Python:02773c150a1d252c5c2fb669e7f8966b5cf8b4de09bd53d3152e251f97ecd118:2f16b78f-e675-4958-8710-be4b01437584:__main__.save_plot#3e8135a9-eb32-4de3-83ba-58e77ba962df> a alpaca:FunctionExecution ;
    alpaca:codeStatement "save_plot(fig, output_file, format='png', dpi=300)" ;
    alpaca:executionOrder 36 ;
    alpaca:hasParameter [ a alpaca:NameValuePair ;
            alpaca:pairName "kwargs" ;
            alpaca:pairValue "{'format': 'png', 'dpi': 300}" ] ;
    alpaca:usedFunction <urn:fz-juelich.de:alpaca:function:Python:__main__.save_plot> ;
    prov:endedAtTime "2024-02-07T15:59:40.771464"^^xsd:dateTime ;
    prov:startedAtTime "2024-02-07T15:59:39.454360"^^xsd:dateTime ;
    prov:used <urn:fz-juelich.de:alpaca:object:Python:matplotlib.figure.Figure:8777113789269> ;
    prov:wasAssociatedWith <urn:fz-juelich.de:alpaca:script:Python:plot_psds.py:02773c150a1d252c5c2fb669e7f8966b5cf8b4de09bd53d3152e251f97ecd118#2f16b78f-e675-4958-8710-be4b01437584> .

<urn:fz-juelich.de:alpaca:object:Python:builtins.str:20907cd4e1ad02232b9322af9bf5020eea7fd6d1> a alpaca:DataObjectEntity ;
    alpaca:hashSource "joblib_SHA1" ;
    prov:wasAttributedTo <urn:fz-juelich.de:alpaca:script:Python:plot_psds.py:02773c150a1d252c5c2fb669e7f8966b5cf8b4de09bd53d3152e251f97ecd118#2f16b78f-e675-4958-8710-be4b01437584> ;
    prov:wasDerivedFrom <urn:fz-juelich.de:alpaca:file:sha256:66899d8fe09e27a8cb71d945d35f7d1addf104c0d1aa3397b21ca33278f2448c>,
        <urn:fz-juelich.de:alpaca:file:sha256:9bf86065e4679f729ccf2158bb9f29dc344aeafdfc7231eb47cdbbe2a03b640c>,
        <urn:fz-juelich.de:alpaca:file:sha256:ccd785947aace1979c3572ea0a687e15ced9d9b9701522fd0b8335692d33f2d6>,
        <urn:fz-juelich.de:alpaca:file:sha256:d8ff2fd87a1c7c5bca222755efd0a51b91b2fddfa7433d5015b00ae9d7d0f6f4> ;
    prov:wasGeneratedBy <urn:fz-juelich.de:alpaca:function_execution:Python:02773c150a1d252c5c2fb669e7f8966b5cf8b4de09bd53d3152e251f97ecd118:2f16b78f-e675-4958-8710-be4b01437584:__main__.load_psd_data#18c15421-f790-4a57-8f55-12346a05c44e>,
        <urn:fz-juelich.de:alpaca:function_execution:Python:02773c150a1d252c5c2fb669e7f8966b5cf8b4de09bd53d3152e251f97ecd118:2f16b78f-e675-4958-8710-be4b01437584:__main__.load_psd_data#4e6e665f-4028-437c-b691-1668adbe6932>,
        <urn:fz-juelich.de:alpaca:function_execution:Python:02773c150a1d252c5c2fb669e7f8966b5cf8b4de09bd53d3152e251f97ecd118:2f16b78f-e675-4958-8710-be4b01437584:__main__.load_psd_data#f30395ad-2023-47e4-8020-5c030346994c>,
        <urn:fz-juelich.de:alpaca:function_execution:Python:02773c150a1d252c5c2fb669e7f8966b5cf8b4de09bd53d3152e251f97ecd118:2f16b78f-e675-4958-8710-be4b01437584:__main__.load_psd_data#fd50bb1b-227f-49d1-8feb-a274a6fd6f6c> .

<urn:fz-juelich.de:alpaca:object:Python:builtins.str:a3b1508fbf736a949d49d0062dc7debdc87436bc> a alpaca:DataObjectEntity ;
    alpaca:hashSource "joblib_SHA1" ;
    prov:wasAttributedTo <urn:fz-juelich.de:alpaca:script:Python:plot_psds.py:02773c150a1d252c5c2fb669e7f8966b5cf8b4de09bd53d3152e251f97ecd118#2f16b78f-e675-4958-8710-be4b01437584> ;
    prov:wasDerivedFrom <urn:fz-juelich.de:alpaca:file:sha256:1dca878c2f147b4b63364739b6f3424fb58728363a4b54183869ce7ceabc4969>,
        <urn:fz-juelich.de:alpaca:file:sha256:5fd5bf08c41293476e9c8ea7463afe18d51713f7a2b01d8bbbb6810baadf1140>,
        <urn:fz-juelich.de:alpaca:file:sha256:92fcf6e213e473df9ee35c21a62ab9c682d74ee198c7eb93658e13f917baf8cf>,
        <urn:fz-juelich.de:alpaca:file:sha256:e658d1e6b6147442bf720e3db0dc4d946aea54a5e15d299018eec3af5fb5bdc1> ;
    prov:wasGeneratedBy <urn:fz-juelich.de:alpaca:function_execution:Python:02773c150a1d252c5c2fb669e7f8966b5cf8b4de09bd53d3152e251f97ecd118:2f16b78f-e675-4958-8710-be4b01437584:__main__.load_psd_data#21d8c4f9-1237-4bdf-81ca-1828edba9d0e>,
        <urn:fz-juelich.de:alpaca:function_execution:Python:02773c150a1d252c5c2fb669e7f8966b5cf8b4de09bd53d3152e251f97ecd118:2f16b78f-e675-4958-8710-be4b01437584:__main__.load_psd_data#3c2a439e-87b4-4799-855c-d7b7555ceb5b>,
        <urn:fz-juelich.de:alpaca:function_execution:Python:02773c150a1d252c5c2fb669e7f8966b5cf8b4de09bd53d3152e251f97ecd118:2f16b78f-e675-4958-8710-be4b01437584:__main__.load_psd_data#c6d949ca-c29a-4054-b19f-c1d438732203>,
        <urn:fz-juelich.de:alpaca:function_execution:Python:02773c150a1d252c5c2fb669e7f8966b5cf8b4de09bd53d3152e251f97ecd118:2f16b78f-e675-4958-8710-be4b01437584:__main__.load_psd_data#f1a858c0-2f5d-48ce-b413-7f083a69110a> .

<urn:fz-juelich.de:alpaca:object:Python:numpy.ndarray:335ed2e00b3efaead6662bc5875c6e03d728a166> a alpaca:DataObjectEntity ;
    alpaca:hasAttribute [ a alpaca:NameValuePair ;
            alpaca:pairName "dtype" ;
            alpaca:pairValue "float64" ],
        [ a alpaca:NameValuePair ;
            alpaca:pairName "shape" ;
            alpaca:pairValue "(126,)" ] ;
    alpaca:hashSource "joblib_SHA1" ;
    prov:wasAttributedTo <urn:fz-juelich.de:alpaca:script:Python:plot_psds.py:02773c150a1d252c5c2fb669e7f8966b5cf8b4de09bd53d3152e251f97ecd118#2f16b78f-e675-4958-8710-be4b01437584> ;
    prov:wasDerivedFrom <urn:fz-juelich.de:alpaca:object:Python:quantities.quantity.Quantity:0fa622eee123fb5e45d4602269710edff40c6490> ;
    prov:wasGeneratedBy <urn:fz-juelich.de:alpaca:function_execution:Python:02773c150a1d252c5c2fb669e7f8966b5cf8b4de09bd53d3152e251f97ecd118:2f16b78f-e675-4958-8710-be4b01437584:scipy.stats.stats.sem#335b80a5-0d29-432c-95b1-0e80ad9c3a82> .

<urn:fz-juelich.de:alpaca:object:Python:numpy.ndarray:6faf8972002350a485c030b3ea1faaf5b0743665> a alpaca:DataObjectEntity ;
    alpaca:hasAttribute [ a alpaca:NameValuePair ;
            alpaca:pairName "shape" ;
            alpaca:pairValue "(126,)" ],
        [ a alpaca:NameValuePair ;
            alpaca:pairName "dtype" ;
            alpaca:pairValue "float64" ] ;
    alpaca:hashSource "joblib_SHA1" ;
    prov:wasAttributedTo <urn:fz-juelich.de:alpaca:script:Python:plot_psds.py:02773c150a1d252c5c2fb669e7f8966b5cf8b4de09bd53d3152e251f97ecd118#2f16b78f-e675-4958-8710-be4b01437584> ;
    prov:wasDerivedFrom <urn:fz-juelich.de:alpaca:object:Python:quantities.quantity.Quantity:69dc65a5bf527f29e82d58559e380534f566d88d> ;
    prov:wasGeneratedBy <urn:fz-juelich.de:alpaca:function_execution:Python:02773c150a1d252c5c2fb669e7f8966b5cf8b4de09bd53d3152e251f97ecd118:2f16b78f-e675-4958-8710-be4b01437584:scipy.stats.stats.sem#9e9c16da-712e-42e3-8cdc-7c1ccb360617> .

<urn:fz-juelich.de:alpaca:object:Python:numpy.ndarray:92557a21a7e812e8244a6ebbc4c017597706dcc7> a alpaca:DataObjectEntity ;
    alpaca:hasAttribute [ a alpaca:NameValuePair ;
            alpaca:pairName "dtype" ;
            alpaca:pairValue "float64" ],
        [ a alpaca:NameValuePair ;
            alpaca:pairName "shape" ;
            alpaca:pairValue "(126,)" ] ;
    alpaca:hashSource "joblib_SHA1" ;
    prov:wasAttributedTo <urn:fz-juelich.de:alpaca:script:Python:plot_psds.py:02773c150a1d252c5c2fb669e7f8966b5cf8b4de09bd53d3152e251f97ecd118#2f16b78f-e675-4958-8710-be4b01437584> ;
    prov:wasDerivedFrom <urn:fz-juelich.de:alpaca:object:Python:quantities.quantity.Quantity:bdb075cdec44d70a2e88bb0838934f915f2766f5> ;
    prov:wasGeneratedBy <urn:fz-juelich.de:alpaca:function_execution:Python:02773c150a1d252c5c2fb669e7f8966b5cf8b4de09bd53d3152e251f97ecd118:2f16b78f-e675-4958-8710-be4b01437584:scipy.stats.stats.sem#6833644b-fa56-4eda-9fee-95a96c918702> .

<urn:fz-juelich.de:alpaca:object:Python:numpy.ndarray:9b7b7549e38e0492ff2db4d25a02c911798019d4> a alpaca:DataObjectEntity ;
    alpaca:hasAttribute [ a alpaca:NameValuePair ;
            alpaca:pairName "dtype" ;
            alpaca:pairValue "float64" ],
        [ a alpaca:NameValuePair ;
            alpaca:pairName "shape" ;
            alpaca:pairValue "(126,)" ] ;
    alpaca:hashSource "joblib_SHA1" ;
    prov:wasAttributedTo <urn:fz-juelich.de:alpaca:script:Python:plot_psds.py:02773c150a1d252c5c2fb669e7f8966b5cf8b4de09bd53d3152e251f97ecd118#2f16b78f-e675-4958-8710-be4b01437584> ;
    prov:wasDerivedFrom <urn:fz-juelich.de:alpaca:object:Python:quantities.quantity.Quantity:d12e9833bd1ef48474f074afaa22572a94db550d> ;
    prov:wasGeneratedBy <urn:fz-juelich.de:alpaca:function_execution:Python:02773c150a1d252c5c2fb669e7f8966b5cf8b4de09bd53d3152e251f97ecd118:2f16b78f-e675-4958-8710-be4b01437584:scipy.stats.stats.sem#7e66c728-60b3-4109-9daa-9cd6cab3704f> .

<urn:fz-juelich.de:alpaca:object:Python:numpy.ndarray:9cdc26a36d0c23ab8c1a888a8c99dcba1b3e9278> a alpaca:DataObjectEntity ;
    alpaca:hasAttribute [ a alpaca:NameValuePair ;
            alpaca:pairName "shape" ;
            alpaca:pairValue "(126,)" ],
        [ a alpaca:NameValuePair ;
            alpaca:pairName "dtype" ;
            alpaca:pairValue "float64" ] ;
    alpaca:hashSource "joblib_SHA1" ;
    prov:wasAttributedTo <urn:fz-juelich.de:alpaca:script:Python:plot_psds.py:02773c150a1d252c5c2fb669e7f8966b5cf8b4de09bd53d3152e251f97ecd118#2f16b78f-e675-4958-8710-be4b01437584> ;
    prov:wasDerivedFrom <urn:fz-juelich.de:alpaca:object:Python:quantities.quantity.Quantity:21aa513cc96d6c5eba9e8c9b5a7bc80a539afa72> ;
    prov:wasGeneratedBy <urn:fz-juelich.de:alpaca:function_execution:Python:02773c150a1d252c5c2fb669e7f8966b5cf8b4de09bd53d3152e251f97ecd118:2f16b78f-e675-4958-8710-be4b01437584:scipy.stats.stats.sem#ca4676d0-348e-4758-8e88-8aa4bed4b747> .

<urn:fz-juelich.de:alpaca:object:Python:numpy.ndarray:9ff50485bea39193b21ad53b0b16d88e822cb207> a alpaca:DataObjectEntity ;
    alpaca:hasAttribute [ a alpaca:NameValuePair ;
            alpaca:pairName "shape" ;
            alpaca:pairValue "(126,)" ],
        [ a alpaca:NameValuePair ;
            alpaca:pairName "dtype" ;
            alpaca:pairValue "float64" ] ;
    alpaca:hashSource "joblib_SHA1" ;
    prov:wasAttributedTo <urn:fz-juelich.de:alpaca:script:Python:plot_psds.py:02773c150a1d252c5c2fb669e7f8966b5cf8b4de09bd53d3152e251f97ecd118#2f16b78f-e675-4958-8710-be4b01437584> ;
    prov:wasDerivedFrom <urn:fz-juelich.de:alpaca:object:Python:quantities.quantity.Quantity:14badecae14e2fe65d5577c462c1385544e47c6b> ;
    prov:wasGeneratedBy <urn:fz-juelich.de:alpaca:function_execution:Python:02773c150a1d252c5c2fb669e7f8966b5cf8b4de09bd53d3152e251f97ecd118:2f16b78f-e675-4958-8710-be4b01437584:scipy.stats.stats.sem#8efee982-edec-40fe-8875-d39d641af88e> .

<urn:fz-juelich.de:alpaca:object:Python:numpy.ndarray:ea2d0f03c5d5dd1745a9c5f27e46eeaeebb35d67> a alpaca:DataObjectEntity ;
    alpaca:hasAttribute [ a alpaca:NameValuePair ;
            alpaca:pairName "shape" ;
            alpaca:pairValue "(126,)" ],
        [ a alpaca:NameValuePair ;
            alpaca:pairName "dtype" ;
            alpaca:pairValue "float64" ] ;
    alpaca:hashSource "joblib_SHA1" ;
    prov:wasAttributedTo <urn:fz-juelich.de:alpaca:script:Python:plot_psds.py:02773c150a1d252c5c2fb669e7f8966b5cf8b4de09bd53d3152e251f97ecd118#2f16b78f-e675-4958-8710-be4b01437584> ;
    prov:wasDerivedFrom <urn:fz-juelich.de:alpaca:object:Python:quantities.quantity.Quantity:3e46a12ed74d219e0c607464c22cac8c54241d74> ;
    prov:wasGeneratedBy <urn:fz-juelich.de:alpaca:function_execution:Python:02773c150a1d252c5c2fb669e7f8966b5cf8b4de09bd53d3152e251f97ecd118:2f16b78f-e675-4958-8710-be4b01437584:scipy.stats.stats.sem#d3f16d92-9894-4a74-9805-c6b76f20c378> .

<urn:fz-juelich.de:alpaca:object:Python:numpy.ndarray:ff91a028ae0269d1efa4634500278e6aced2bda6> a alpaca:DataObjectEntity ;
    alpaca:hasAttribute [ a alpaca:NameValuePair ;
            alpaca:pairName "dtype" ;
            alpaca:pairValue "float64" ],
        [ a alpaca:NameValuePair ;
            alpaca:pairName "shape" ;
            alpaca:pairValue "(126,)" ] ;
    alpaca:hashSource "joblib_SHA1" ;
    prov:wasAttributedTo <urn:fz-juelich.de:alpaca:script:Python:plot_psds.py:02773c150a1d252c5c2fb669e7f8966b5cf8b4de09bd53d3152e251f97ecd118#2f16b78f-e675-4958-8710-be4b01437584> ;
    prov:wasDerivedFrom <urn:fz-juelich.de:alpaca:object:Python:quantities.quantity.Quantity:988c2f26aaa49478b8a66b7417973788cfb0dac7> ;
    prov:wasGeneratedBy <urn:fz-juelich.de:alpaca:function_execution:Python:02773c150a1d252c5c2fb669e7f8966b5cf8b4de09bd53d3152e251f97ecd118:2f16b78f-e675-4958-8710-be4b01437584:scipy.stats.stats.sem#85ecf5c7-580b-4405-ac48-8b75d118ff84> .

<urn:fz-juelich.de:alpaca:object:Python:quantities.quantity.Quantity:1cb97309a6b6f578a9f7d1379fc02af00fecb844> a alpaca:DataObjectEntity ;
    alpaca:hasAttribute [ a alpaca:NameValuePair ;
            alpaca:pairName "dtype" ;
            alpaca:pairValue "float64" ],
        [ a alpaca:NameValuePair ;
            alpaca:pairName "units" ;
            alpaca:pairValue "1.0 uV**2/Hz" ],
        [ a alpaca:NameValuePair ;
            alpaca:pairName "_dimensionality" ;
            alpaca:pairValue "uV**2/Hz" ],
        [ a alpaca:NameValuePair ;
            alpaca:pairName "dimensionality" ;
            alpaca:pairValue "uV**2/Hz" ],
        [ a alpaca:NameValuePair ;
            alpaca:pairName "shape" ;
            alpaca:pairValue "(126,)" ] ;
    alpaca:hashSource "joblib_SHA1" ;
    prov:wasAttributedTo <urn:fz-juelich.de:alpaca:script:Python:plot_psds.py:02773c150a1d252c5c2fb669e7f8966b5cf8b4de09bd53d3152e251f97ecd118#2f16b78f-e675-4958-8710-be4b01437584> ;
    prov:wasDerivedFrom <urn:fz-juelich.de:alpaca:object:Python:quantities.quantity.Quantity:14badecae14e2fe65d5577c462c1385544e47c6b> ;
    prov:wasGeneratedBy <urn:fz-juelich.de:alpaca:function_execution:Python:02773c150a1d252c5c2fb669e7f8966b5cf8b4de09bd53d3152e251f97ecd118:2f16b78f-e675-4958-8710-be4b01437584:numpy.mean#c75a44a2-8382-4445-9eaf-b7bc740b1008> .

<urn:fz-juelich.de:alpaca:object:Python:quantities.quantity.Quantity:8d4c85f6d7d3baaeaab655e5cccb32e79cacce46> a alpaca:DataObjectEntity ;
    alpaca:hasAttribute [ a alpaca:NameValuePair ;
            alpaca:pairName "shape" ;
            alpaca:pairValue "(126,)" ],
        [ a alpaca:NameValuePair ;
            alpaca:pairName "dtype" ;
            alpaca:pairValue "float64" ],
        [ a alpaca:NameValuePair ;
            alpaca:pairName "_dimensionality" ;
            alpaca:pairValue "uV**2/Hz" ],
        [ a alpaca:NameValuePair ;
            alpaca:pairName "dimensionality" ;
            alpaca:pairValue "uV**2/Hz" ],
        [ a alpaca:NameValuePair ;
            alpaca:pairName "units" ;
            alpaca:pairValue "1.0 uV**2/Hz" ] ;
    alpaca:hashSource "joblib_SHA1" ;
    prov:wasAttributedTo <urn:fz-juelich.de:alpaca:script:Python:plot_psds.py:02773c150a1d252c5c2fb669e7f8966b5cf8b4de09bd53d3152e251f97ecd118#2f16b78f-e675-4958-8710-be4b01437584> ;
    prov:wasDerivedFrom <urn:fz-juelich.de:alpaca:object:Python:quantities.quantity.Quantity:0fa622eee123fb5e45d4602269710edff40c6490> ;
    prov:wasGeneratedBy <urn:fz-juelich.de:alpaca:function_execution:Python:02773c150a1d252c5c2fb669e7f8966b5cf8b4de09bd53d3152e251f97ecd118:2f16b78f-e675-4958-8710-be4b01437584:numpy.mean#6a5a83ee-80d5-487c-b31b-a5eb7d81538a> .

<urn:fz-juelich.de:alpaca:object:Python:quantities.quantity.Quantity:a703212e5fd5ca360def728e3d837fc3355a5ccd> a alpaca:DataObjectEntity ;
    alpaca:hasAttribute [ a alpaca:NameValuePair ;
            alpaca:pairName "dtype" ;
            alpaca:pairValue "float64" ],
        [ a alpaca:NameValuePair ;
            alpaca:pairName "dimensionality" ;
            alpaca:pairValue "uV**2/Hz" ],
        [ a alpaca:NameValuePair ;
            alpaca:pairName "units" ;
            alpaca:pairValue "1.0 uV**2/Hz" ],
        [ a alpaca:NameValuePair ;
            alpaca:pairName "shape" ;
            alpaca:pairValue "(126,)" ],
        [ a alpaca:NameValuePair ;
            alpaca:pairName "_dimensionality" ;
            alpaca:pairValue "uV**2/Hz" ] ;
    alpaca:hashSource "joblib_SHA1" ;
    prov:wasAttributedTo <urn:fz-juelich.de:alpaca:script:Python:plot_psds.py:02773c150a1d252c5c2fb669e7f8966b5cf8b4de09bd53d3152e251f97ecd118#2f16b78f-e675-4958-8710-be4b01437584> ;
    prov:wasDerivedFrom <urn:fz-juelich.de:alpaca:object:Python:quantities.quantity.Quantity:3e46a12ed74d219e0c607464c22cac8c54241d74> ;
    prov:wasGeneratedBy <urn:fz-juelich.de:alpaca:function_execution:Python:02773c150a1d252c5c2fb669e7f8966b5cf8b4de09bd53d3152e251f97ecd118:2f16b78f-e675-4958-8710-be4b01437584:numpy.mean#5ba198eb-15e4-43ce-b57c-fa436807041b> .

<urn:fz-juelich.de:alpaca:object:Python:quantities.quantity.Quantity:b9714af75a0f036fb2e7afa5aa9c4669ec35e4bc> a alpaca:DataObjectEntity ;
    alpaca:hasAttribute [ a alpaca:NameValuePair ;
            alpaca:pairName "shape" ;
            alpaca:pairValue "(126,)" ],
        [ a alpaca:NameValuePair ;
            alpaca:pairName "dtype" ;
            alpaca:pairValue "float64" ],
        [ a alpaca:NameValuePair ;
            alpaca:pairName "dimensionality" ;
            alpaca:pairValue "uV**2/Hz" ],
        [ a alpaca:NameValuePair ;
            alpaca:pairName "_dimensionality" ;
            alpaca:pairValue "uV**2/Hz" ],
        [ a alpaca:NameValuePair ;
            alpaca:pairName "units" ;
            alpaca:pairValue "1.0 uV**2/Hz" ] ;
    alpaca:hashSource "joblib_SHA1" ;
    prov:wasAttributedTo <urn:fz-juelich.de:alpaca:script:Python:plot_psds.py:02773c150a1d252c5c2fb669e7f8966b5cf8b4de09bd53d3152e251f97ecd118#2f16b78f-e675-4958-8710-be4b01437584> ;
    prov:wasDerivedFrom <urn:fz-juelich.de:alpaca:object:Python:quantities.quantity.Quantity:988c2f26aaa49478b8a66b7417973788cfb0dac7> ;
    prov:wasGeneratedBy <urn:fz-juelich.de:alpaca:function_execution:Python:02773c150a1d252c5c2fb669e7f8966b5cf8b4de09bd53d3152e251f97ecd118:2f16b78f-e675-4958-8710-be4b01437584:numpy.mean#62089c05-66f9-4df0-a22b-c8a4068ec386> .

<urn:fz-juelich.de:alpaca:object:Python:quantities.quantity.Quantity:c5b655d653ed36f4d7ae887695743f46f0b5daf9> a alpaca:DataObjectEntity ;
    alpaca:hasAttribute [ a alpaca:NameValuePair ;
            alpaca:pairName "dtype" ;
            alpaca:pairValue "float64" ],
        [ a alpaca:NameValuePair ;
            alpaca:pairName "shape" ;
            alpaca:pairValue "(126,)" ],
        [ a alpaca:NameValuePair ;
            alpaca:pairName "_dimensionality" ;
            alpaca:pairValue "uV**2/Hz" ],
        [ a alpaca:NameValuePair ;
            alpaca:pairName "units" ;
            alpaca:pairValue "1.0 uV**2/Hz" ],
        [ a alpaca:NameValuePair ;
            alpaca:pairName "dimensionality" ;
            alpaca:pairValue "uV**2/Hz" ] ;
    alpaca:hashSource "joblib_SHA1" ;
    prov:wasAttributedTo <urn:fz-juelich.de:alpaca:script:Python:plot_psds.py:02773c150a1d252c5c2fb669e7f8966b5cf8b4de09bd53d3152e251f97ecd118#2f16b78f-e675-4958-8710-be4b01437584> ;
    prov:wasDerivedFrom <urn:fz-juelich.de:alpaca:object:Python:quantities.quantity.Quantity:21aa513cc96d6c5eba9e8c9b5a7bc80a539afa72> ;
    prov:wasGeneratedBy <urn:fz-juelich.de:alpaca:function_execution:Python:02773c150a1d252c5c2fb669e7f8966b5cf8b4de09bd53d3152e251f97ecd118:2f16b78f-e675-4958-8710-be4b01437584:numpy.mean#4e242f81-a081-4f04-af30-4547894adf72> .

<urn:fz-juelich.de:alpaca:object:Python:quantities.quantity.Quantity:ddc58c7a0717eb0f51a692fa2d282820e560319b> a alpaca:DataObjectEntity ;
    alpaca:hasAttribute [ a alpaca:NameValuePair ;
            alpaca:pairName "dimensionality" ;
            alpaca:pairValue "uV**2/Hz" ],
        [ a alpaca:NameValuePair ;
            alpaca:pairName "shape" ;
            alpaca:pairValue "(126,)" ],
        [ a alpaca:NameValuePair ;
            alpaca:pairName "dtype" ;
            alpaca:pairValue "float64" ],
        [ a alpaca:NameValuePair ;
            alpaca:pairName "units" ;
            alpaca:pairValue "1.0 uV**2/Hz" ],
        [ a alpaca:NameValuePair ;
            alpaca:pairName "_dimensionality" ;
            alpaca:pairValue "uV**2/Hz" ] ;
    alpaca:hashSource "joblib_SHA1" ;
    prov:wasAttributedTo <urn:fz-juelich.de:alpaca:script:Python:plot_psds.py:02773c150a1d252c5c2fb669e7f8966b5cf8b4de09bd53d3152e251f97ecd118#2f16b78f-e675-4958-8710-be4b01437584> ;
    prov:wasDerivedFrom <urn:fz-juelich.de:alpaca:object:Python:quantities.quantity.Quantity:bdb075cdec44d70a2e88bb0838934f915f2766f5> ;
    prov:wasGeneratedBy <urn:fz-juelich.de:alpaca:function_execution:Python:02773c150a1d252c5c2fb669e7f8966b5cf8b4de09bd53d3152e251f97ecd118:2f16b78f-e675-4958-8710-be4b01437584:numpy.mean#35f42342-ec83-4d89-be88-c7c02209720c> .

<urn:fz-juelich.de:alpaca:object:Python:quantities.quantity.Quantity:ebaaba591e9fb2ebe3b9537a9e8fe0353bc161f6> a alpaca:DataObjectEntity ;
    alpaca:hasAttribute [ a alpaca:NameValuePair ;
            alpaca:pairName "units" ;
            alpaca:pairValue "1.0 uV**2/Hz" ],
        [ a alpaca:NameValuePair ;
            alpaca:pairName "dtype" ;
            alpaca:pairValue "float64" ],
        [ a alpaca:NameValuePair ;
            alpaca:pairName "shape" ;
            alpaca:pairValue "(126,)" ],
        [ a alpaca:NameValuePair ;
            alpaca:pairName "_dimensionality" ;
            alpaca:pairValue "uV**2/Hz" ],
        [ a alpaca:NameValuePair ;
            alpaca:pairName "dimensionality" ;
            alpaca:pairValue "uV**2/Hz" ] ;
    alpaca:hashSource "joblib_SHA1" ;
    prov:wasAttributedTo <urn:fz-juelich.de:alpaca:script:Python:plot_psds.py:02773c150a1d252c5c2fb669e7f8966b5cf8b4de09bd53d3152e251f97ecd118#2f16b78f-e675-4958-8710-be4b01437584> ;
    prov:wasDerivedFrom <urn:fz-juelich.de:alpaca:object:Python:quantities.quantity.Quantity:d12e9833bd1ef48474f074afaa22572a94db550d> ;
    prov:wasGeneratedBy <urn:fz-juelich.de:alpaca:function_execution:Python:02773c150a1d252c5c2fb669e7f8966b5cf8b4de09bd53d3152e251f97ecd118:2f16b78f-e675-4958-8710-be4b01437584:numpy.mean#baf431cc-346a-4186-9a1e-d43ea28fcce7> .

<urn:fz-juelich.de:alpaca:object:Python:quantities.quantity.Quantity:ec4b844902958d2f6ea2511e60aabbd9e24ee924> a alpaca:DataObjectEntity ;
    alpaca:hasAttribute [ a alpaca:NameValuePair ;
            alpaca:pairName "dimensionality" ;
            alpaca:pairValue "uV**2/Hz" ],
        [ a alpaca:NameValuePair ;
            alpaca:pairName "dtype" ;
            alpaca:pairValue "float64" ],
        [ a alpaca:NameValuePair ;
            alpaca:pairName "_dimensionality" ;
            alpaca:pairValue "uV**2/Hz" ],
        [ a alpaca:NameValuePair ;
            alpaca:pairName "units" ;
            alpaca:pairValue "1.0 uV**2/Hz" ],
        [ a alpaca:NameValuePair ;
            alpaca:pairName "shape" ;
            alpaca:pairValue "(126,)" ] ;
    alpaca:hashSource "joblib_SHA1" ;
    prov:wasAttributedTo <urn:fz-juelich.de:alpaca:script:Python:plot_psds.py:02773c150a1d252c5c2fb669e7f8966b5cf8b4de09bd53d3152e251f97ecd118#2f16b78f-e675-4958-8710-be4b01437584> ;
    prov:wasDerivedFrom <urn:fz-juelich.de:alpaca:object:Python:quantities.quantity.Quantity:69dc65a5bf527f29e82d58559e380534f566d88d> ;
    prov:wasGeneratedBy <urn:fz-juelich.de:alpaca:function_execution:Python:02773c150a1d252c5c2fb669e7f8966b5cf8b4de09bd53d3152e251f97ecd118:2f16b78f-e675-4958-8710-be4b01437584:numpy.mean#97120bc2-0dd7-4834-a7b6-5863c0a2852e> .

<urn:fz-juelich.de:alpaca:function_execution:Python:02773c150a1d252c5c2fb669e7f8966b5cf8b4de09bd53d3152e251f97ecd118:2f16b78f-e675-4958-8710-be4b01437584:__main__.load_psd_data#18c15421-f790-4a57-8f55-12346a05c44e> a alpaca:FunctionExecution ;
    alpaca:codeStatement """frequencies, all_psds_stacked, subject_name = \\
                load_psd_data(trial_data_file)""" ;
    alpaca:executionOrder 31 ;
    alpaca:usedFunction <urn:fz-juelich.de:alpaca:function:Python:__main__.load_psd_data> ;
    prov:endedAtTime "2024-02-07T15:59:39.442260"^^xsd:dateTime ;
    prov:startedAtTime "2024-02-07T15:59:39.435455"^^xsd:dateTime ;
    prov:used <urn:fz-juelich.de:alpaca:file:sha256:ccd785947aace1979c3572ea0a687e15ced9d9b9701522fd0b8335692d33f2d6> ;
    prov:wasAssociatedWith <urn:fz-juelich.de:alpaca:script:Python:plot_psds.py:02773c150a1d252c5c2fb669e7f8966b5cf8b4de09bd53d3152e251f97ecd118#2f16b78f-e675-4958-8710-be4b01437584> .

<urn:fz-juelich.de:alpaca:function_execution:Python:02773c150a1d252c5c2fb669e7f8966b5cf8b4de09bd53d3152e251f97ecd118:2f16b78f-e675-4958-8710-be4b01437584:__main__.load_psd_data#21d8c4f9-1237-4bdf-81ca-1828edba9d0e> a alpaca:FunctionExecution ;
    alpaca:codeStatement """frequencies, all_psds_stacked, subject_name = \\
                load_psd_data(trial_data_file)""" ;
    alpaca:executionOrder 10 ;
    alpaca:usedFunction <urn:fz-juelich.de:alpaca:function:Python:__main__.load_psd_data> ;
    prov:endedAtTime "2024-02-07T15:59:39.358410"^^xsd:dateTime ;
    prov:startedAtTime "2024-02-07T15:59:39.350919"^^xsd:dateTime ;
    prov:used <urn:fz-juelich.de:alpaca:file:sha256:1dca878c2f147b4b63364739b6f3424fb58728363a4b54183869ce7ceabc4969> ;
    prov:wasAssociatedWith <urn:fz-juelich.de:alpaca:script:Python:plot_psds.py:02773c150a1d252c5c2fb669e7f8966b5cf8b4de09bd53d3152e251f97ecd118#2f16b78f-e675-4958-8710-be4b01437584> .

<urn:fz-juelich.de:alpaca:function_execution:Python:02773c150a1d252c5c2fb669e7f8966b5cf8b4de09bd53d3152e251f97ecd118:2f16b78f-e675-4958-8710-be4b01437584:__main__.load_psd_data#3c2a439e-87b4-4799-855c-d7b7555ceb5b> a alpaca:FunctionExecution ;
    alpaca:codeStatement """frequencies, all_psds_stacked, subject_name = \\
                load_psd_data(trial_data_file)""" ;
    alpaca:executionOrder 6 ;
    alpaca:usedFunction <urn:fz-juelich.de:alpaca:function:Python:__main__.load_psd_data> ;
    prov:endedAtTime "2024-02-07T15:59:39.342577"^^xsd:dateTime ;
    prov:startedAtTime "2024-02-07T15:59:39.334582"^^xsd:dateTime ;
    prov:used <urn:fz-juelich.de:alpaca:file:sha256:92fcf6e213e473df9ee35c21a62ab9c682d74ee198c7eb93658e13f917baf8cf> ;
    prov:wasAssociatedWith <urn:fz-juelich.de:alpaca:script:Python:plot_psds.py:02773c150a1d252c5c2fb669e7f8966b5cf8b4de09bd53d3152e251f97ecd118#2f16b78f-e675-4958-8710-be4b01437584> .

<urn:fz-juelich.de:alpaca:function_execution:Python:02773c150a1d252c5c2fb669e7f8966b5cf8b4de09bd53d3152e251f97ecd118:2f16b78f-e675-4958-8710-be4b01437584:__main__.load_psd_data#4e6e665f-4028-437c-b691-1668adbe6932> a alpaca:FunctionExecution ;
    alpaca:codeStatement """frequencies, all_psds_stacked, subject_name = \\
                load_psd_data(trial_data_file)""" ;
    alpaca:executionOrder 23 ;
    alpaca:usedFunction <urn:fz-juelich.de:alpaca:function:Python:__main__.load_psd_data> ;
    prov:endedAtTime "2024-02-07T15:59:39.410243"^^xsd:dateTime ;
    prov:startedAtTime "2024-02-07T15:59:39.403375"^^xsd:dateTime ;
    prov:used <urn:fz-juelich.de:alpaca:file:sha256:d8ff2fd87a1c7c5bca222755efd0a51b91b2fddfa7433d5015b00ae9d7d0f6f4> ;
    prov:wasAssociatedWith <urn:fz-juelich.de:alpaca:script:Python:plot_psds.py:02773c150a1d252c5c2fb669e7f8966b5cf8b4de09bd53d3152e251f97ecd118#2f16b78f-e675-4958-8710-be4b01437584> .

<urn:fz-juelich.de:alpaca:function_execution:Python:02773c150a1d252c5c2fb669e7f8966b5cf8b4de09bd53d3152e251f97ecd118:2f16b78f-e675-4958-8710-be4b01437584:__main__.load_psd_data#c6d949ca-c29a-4054-b19f-c1d438732203> a alpaca:FunctionExecution ;
    alpaca:codeStatement """frequencies, all_psds_stacked, subject_name = \\
                load_psd_data(trial_data_file)""" ;
    alpaca:executionOrder 14 ;
    alpaca:usedFunction <urn:fz-juelich.de:alpaca:function:Python:__main__.load_psd_data> ;
    prov:endedAtTime "2024-02-07T15:59:39.374139"^^xsd:dateTime ;
    prov:startedAtTime "2024-02-07T15:59:39.366925"^^xsd:dateTime ;
    prov:used <urn:fz-juelich.de:alpaca:file:sha256:e658d1e6b6147442bf720e3db0dc4d946aea54a5e15d299018eec3af5fb5bdc1> ;
    prov:wasAssociatedWith <urn:fz-juelich.de:alpaca:script:Python:plot_psds.py:02773c150a1d252c5c2fb669e7f8966b5cf8b4de09bd53d3152e251f97ecd118#2f16b78f-e675-4958-8710-be4b01437584> .

<urn:fz-juelich.de:alpaca:function_execution:Python:02773c150a1d252c5c2fb669e7f8966b5cf8b4de09bd53d3152e251f97ecd118:2f16b78f-e675-4958-8710-be4b01437584:__main__.load_psd_data#f1a858c0-2f5d-48ce-b413-7f083a69110a> a alpaca:FunctionExecution ;
    alpaca:codeStatement """frequencies, all_psds_stacked, subject_name = \\
                load_psd_data(trial_data_file)""" ;
    alpaca:executionOrder 2 ;
    alpaca:usedFunction <urn:fz-juelich.de:alpaca:function:Python:__main__.load_psd_data> ;
    prov:endedAtTime "2024-02-07T15:59:39.322609"^^xsd:dateTime ;
    prov:startedAtTime "2024-02-07T15:59:39.138561"^^xsd:dateTime ;
    prov:used <urn:fz-juelich.de:alpaca:file:sha256:5fd5bf08c41293476e9c8ea7463afe18d51713f7a2b01d8bbbb6810baadf1140> ;
    prov:wasAssociatedWith <urn:fz-juelich.de:alpaca:script:Python:plot_psds.py:02773c150a1d252c5c2fb669e7f8966b5cf8b4de09bd53d3152e251f97ecd118#2f16b78f-e675-4958-8710-be4b01437584> .

<urn:fz-juelich.de:alpaca:function_execution:Python:02773c150a1d252c5c2fb669e7f8966b5cf8b4de09bd53d3152e251f97ecd118:2f16b78f-e675-4958-8710-be4b01437584:__main__.load_psd_data#f30395ad-2023-47e4-8020-5c030346994c> a alpaca:FunctionExecution ;
    alpaca:codeStatement """frequencies, all_psds_stacked, subject_name = \\
                load_psd_data(trial_data_file)""" ;
    alpaca:executionOrder 19 ;
    alpaca:usedFunction <urn:fz-juelich.de:alpaca:function:Python:__main__.load_psd_data> ;
    prov:endedAtTime "2024-02-07T15:59:39.394341"^^xsd:dateTime ;
    prov:startedAtTime "2024-02-07T15:59:39.387430"^^xsd:dateTime ;
    prov:used <urn:fz-juelich.de:alpaca:file:sha256:9bf86065e4679f729ccf2158bb9f29dc344aeafdfc7231eb47cdbbe2a03b640c> ;
    prov:wasAssociatedWith <urn:fz-juelich.de:alpaca:script:Python:plot_psds.py:02773c150a1d252c5c2fb669e7f8966b5cf8b4de09bd53d3152e251f97ecd118#2f16b78f-e675-4958-8710-be4b01437584> .

<urn:fz-juelich.de:alpaca:function_execution:Python:02773c150a1d252c5c2fb669e7f8966b5cf8b4de09bd53d3152e251f97ecd118:2f16b78f-e675-4958-8710-be4b01437584:__main__.load_psd_data#fd50bb1b-227f-49d1-8feb-a274a6fd6f6c> a alpaca:FunctionExecution ;
    alpaca:codeStatement """frequencies, all_psds_stacked, subject_name = \\
                load_psd_data(trial_data_file)""" ;
    alpaca:executionOrder 27 ;
    alpaca:usedFunction <urn:fz-juelich.de:alpaca:function:Python:__main__.load_psd_data> ;
    prov:endedAtTime "2024-02-07T15:59:39.426301"^^xsd:dateTime ;
    prov:startedAtTime "2024-02-07T15:59:39.419415"^^xsd:dateTime ;
    prov:used <urn:fz-juelich.de:alpaca:file:sha256:66899d8fe09e27a8cb71d945d35f7d1addf104c0d1aa3397b21ca33278f2448c> ;
    prov:wasAssociatedWith <urn:fz-juelich.de:alpaca:script:Python:plot_psds.py:02773c150a1d252c5c2fb669e7f8966b5cf8b4de09bd53d3152e251f97ecd118#2f16b78f-e675-4958-8710-be4b01437584> .

<urn:fz-juelich.de:alpaca:object:Python:matplotlib.figure.Figure:8777113789269> a alpaca:DataObjectEntity ;
    alpaca:hasAttribute [ a alpaca:NameValuePair ;
            alpaca:pairName "_gridspecs" ;
            alpaca:pairValue "[GridSpec(1, 2)]" ],
        [ a alpaca:NameValuePair ;
            alpaca:pairName "callbacks" ;
            alpaca:pairValue "<matplotlib.cbook.CallbackRegistry object at 0x7fb94bfe3f10>" ],
        [ a alpaca:NameValuePair ;
            alpaca:pairName "_suptitle" ;
            alpaca:pairValue "Text(0.5, 0.98, 'PSD for each trial type')" ],
        [ a alpaca:NameValuePair ;
            alpaca:pairName "_rasterized" ;
            alpaca:pairValue false ],
        [ a alpaca:NameValuePair ;
            alpaca:pairName "_axobservers" ;
            alpaca:pairValue "<matplotlib.cbook.CallbackRegistry object at 0x7fb94bfe3880>" ],
        [ a alpaca:NameValuePair ;
            alpaca:pairName "bbox_inches" ;
            alpaca:pairValue "Bbox(x0=0.0, y0=0.0, x1=18.0, y1=9.0)" ],
        [ a alpaca:NameValuePair ;
            alpaca:pairName "stale_callback" ;
            alpaca:pairValue "<function _auto_draw_if_interactive at 0x7fb94f23a3a0>" ],
        [ a alpaca:NameValuePair ;
            alpaca:pairName "_in_layout" ;
            alpaca:pairValue true ],
        [ a alpaca:NameValuePair ;
            alpaca:pairName "_localaxes" ;
            alpaca:pairValue "<matplotlib.figure._AxesStack object at 0x7fb94bfe37c0>" ],
        [ a alpaca:NameValuePair ;
            alpaca:pairName "_canvas_callbacks" ;
            alpaca:pairValue "<matplotlib.cbook.CallbackRegistry object at 0x7fb94bfe3a00>" ],
        [ a alpaca:NameValuePair ;
            alpaca:pairName "_agg_filter" ;
            alpaca:pairValue "None" ],
        [ a alpaca:NameValuePair ;
            alpaca:pairName "_button_pick_id" ;
            alpaca:pairValue 0 ],
        [ a alpaca:NameValuePair ;
            alpaca:pairName "_supylabel" ;
            alpaca:pairValue "None" ],
        [ a alpaca:NameValuePair ;
            alpaca:pairName "_tight_parameters" ;
            alpaca:pairValue "{}" ],
        [ a alpaca:NameValuePair ;
            alpaca:pairName "_callbacks" ;
            alpaca:pairValue "<matplotlib.cbook.CallbackRegistry object at 0x7fb94bfe36d0>" ],
        [ a alpaca:NameValuePair ;
            alpaca:pairName "number" ;
            alpaca:pairValue 1 ],
        [ a alpaca:NameValuePair ;
            alpaca:pairName "_constrained" ;
            alpaca:pairValue false ],
        [ a alpaca:NameValuePair ;
            alpaca:pairName "legends" ;
            alpaca:pairValue "[]" ],
        [ a alpaca:NameValuePair ;
            alpaca:pairName "_axstack" ;
            alpaca:pairValue "<matplotlib.figure._AxesStack object at 0x7fb94bfe3ca0>" ],
        [ a alpaca:NameValuePair ;
            alpaca:pairName "_clipon" ;
            alpaca:pairValue true ],
        [ a alpaca:NameValuePair ;
            alpaca:pairName "_supxlabel" ;
            alpaca:pairValue "None" ],
        [ a alpaca:NameValuePair ;
            alpaca:pairName "_url" ;
            alpaca:pairValue "None" ],
        [ a alpaca:NameValuePair ;
            alpaca:pairName "patch" ;
            alpaca:pairValue "Rectangle(xy=(0, 0), width=1, height=1, angle=0)" ],
        [ a alpaca:NameValuePair ;
            alpaca:pairName "subfigs" ;
            alpaca:pairValue "[]" ],
        [ a alpaca:NameValuePair ;
            alpaca:pairName "_clippath" ;
            alpaca:pairValue "None" ],
        [ a alpaca:NameValuePair ;
            alpaca:pairName "patches" ;
            alpaca:pairValue "[]" ],
        [ a alpaca:NameValuePair ;
            alpaca:pairName "_remove_method" ;
            alpaca:pairValue "None" ],
        [ a alpaca:NameValuePair ;
            alpaca:pairName "figure" ;
            alpaca:pairValue "Figure(1800x900)" ],
        [ a alpaca:NameValuePair ;
            alpaca:pairName "dpi_scale_trans" ;
            alpaca:pairValue "Affine2D().scale(100.0)" ],
        [ a alpaca:NameValuePair ;
            alpaca:pairName "_original_dpi" ;
            alpaca:pairValue 1e+02 ],
        [ a alpaca:NameValuePair ;
            alpaca:pairName "_dpi" ;
            alpaca:pairValue 1e+02 ],
        [ a alpaca:NameValuePair ;
            alpaca:pairName "_picker" ;
            alpaca:pairValue "None" ],
        [ a alpaca:NameValuePair ;
            alpaca:pairName "subplotpars" ;
            alpaca:pairValue "<matplotlib.figure.SubplotParams object at 0x7fb94bfe3c10>" ],
        [ a alpaca:NameValuePair ;
            alpaca:pairName "clipbox" ;
            alpaca:pairValue "None" ],
        [ a alpaca:NameValuePair ;
            alpaca:pairName "transSubfigure" ;
            alpaca:pairValue """BboxTransformTo(
    TransformedBbox(
        Bbox(x0=0.0, y0=0.0, x1=18.0, y1=9.0),
        Affine2D().scale(100.0)))""" ],
        [ a alpaca:NameValuePair ;
            alpaca:pairName "_cachedRenderer" ;
            alpaca:pairValue "None" ],
        [ a alpaca:NameValuePair ;
            alpaca:pairName "lines" ;
            alpaca:pairValue "[]" ],
        [ a alpaca:NameValuePair ;
            alpaca:pairName "_label" ;
            alpaca:pairValue "" ],
        [ a alpaca:NameValuePair ;
            alpaca:pairName "_transformSet" ;
            alpaca:pairValue false ],
        [ a alpaca:NameValuePair ;
            alpaca:pairName "suppressComposite" ;
            alpaca:pairValue "None" ],
        [ a alpaca:NameValuePair ;
            alpaca:pairName "transFigure" ;
            alpaca:pairValue """BboxTransformTo(
    TransformedBbox(
        Bbox(x0=0.0, y0=0.0, x1=18.0, y1=9.0),
        Affine2D().scale(100.0)))""" ],
        [ a alpaca:NameValuePair ;
            alpaca:pairName "_constrained_layout_pads" ;
            alpaca:pairValue "{'w_pad': 0.04167, 'h_pad': 0.04167, 'wspace': 0.02, 'hspace': 0.02}" ],
        [ a alpaca:NameValuePair ;
            alpaca:pairName "_sticky_edges" ;
            alpaca:pairValue "_XYPair(x=[], y=[])" ],
        [ a alpaca:NameValuePair ;
            alpaca:pairName "figbbox" ;
            alpaca:pairValue """TransformedBbox(
    Bbox(x0=0.0, y0=0.0, x1=18.0, y1=9.0),
    Affine2D().scale(100.0))""" ],
        [ a alpaca:NameValuePair ;
            alpaca:pairName "_transform" ;
            alpaca:pairValue "None" ],
        [ a alpaca:NameValuePair ;
            alpaca:pairName "_sketch" ;
            alpaca:pairValue "None" ],
        [ a alpaca:NameValuePair ;
            alpaca:pairName "_mouseover" ;
            alpaca:pairValue false ],
        [ a alpaca:NameValuePair ;
            alpaca:pairName "_gid" ;
            alpaca:pairValue "None" ],
        [ a alpaca:NameValuePair ;
            alpaca:pairName "texts" ;
            alpaca:pairValue "[Text(0.5, 0.98, 'PSD for each trial type')]" ],
        [ a alpaca:NameValuePair ;
            alpaca:pairName "_path_effects" ;
            alpaca:pairValue "[]" ],
        [ a alpaca:NameValuePair ;
            alpaca:pairName "artists" ;
            alpaca:pairValue "[]" ],
        [ a alpaca:NameValuePair ;
            alpaca:pairName "_stale" ;
            alpaca:pairValue true ],
        [ a alpaca:NameValuePair ;
            alpaca:pairName "_align_label_groups" ;
            alpaca:pairValue "{'x': <matplotlib.cbook.Grouper object at 0x7fb94bfe3670>, 'y': <matplotlib.cbook.Grouper object at 0x7fb94bfe34f0>}" ],
        [ a alpaca:NameValuePair ;
            alpaca:pairName "bbox" ;
            alpaca:pairValue """TransformedBbox(
    Bbox(x0=0.0, y0=0.0, x1=18.0, y1=9.0),
    Affine2D().scale(100.0))""" ],
        [ a alpaca:NameValuePair ;
            alpaca:pairName "canvas" ;
            alpaca:pairValue "<matplotlib.backends.backend_agg.FigureCanvasAgg object at 0x7fb94bfe3e20>" ],
        [ a alpaca:NameValuePair ;
            alpaca:pairName "images" ;
            alpaca:pairValue "[]" ],
        [ a alpaca:NameValuePair ;
            alpaca:pairName "_snap" ;
            alpaca:pairValue "None" ],
        [ a alpaca:NameValuePair ;
            alpaca:pairName "_visible" ;
            alpaca:pairValue true ],
        [ a alpaca:NameValuePair ;
            alpaca:pairName "_alpha" ;
            alpaca:pairValue "None" ],
        [ a alpaca:NameValuePair ;
            alpaca:pairName "_scroll_pick_id" ;
            alpaca:pairValue 1 ],
        [ a alpaca:NameValuePair ;
            alpaca:pairName "_animated" ;
            alpaca:pairValue false ],
        [ a alpaca:NameValuePair ;
            alpaca:pairName "_tight" ;
            alpaca:pairValue false ] ;
    alpaca:hashSource "Python_hash" ;
    prov:wasAttributedTo <urn:fz-juelich.de:alpaca:script:Python:plot_psds.py:02773c150a1d252c5c2fb669e7f8966b5cf8b4de09bd53d3152e251f97ecd118#2f16b78f-e675-4958-8710-be4b01437584> ;
    prov:wasGeneratedBy <urn:fz-juelich.de:alpaca:function_execution:Python:02773c150a1d252c5c2fb669e7f8966b5cf8b4de09bd53d3152e251f97ecd118:2f16b78f-e675-4958-8710-be4b01437584:__main__.create_main_plot_objects#c4124132-4274-42a2-8d10-5633dd211272> .

<urn:fz-juelich.de:alpaca:file:sha256:1dca878c2f147b4b63364739b6f3424fb58728363a4b54183869ce7ceabc4969> a alpaca:FileEntity ;
    alpaca:filePath "/users/koehler/projects/alpaca_use_case/outputs/provenance_snakemake/psds_by_trial_type/i140703-001_SGLF.pickle"^^xsd:string ;
    prov:wasAttributedTo <urn:fz-juelich.de:alpaca:script:Python:plot_psds.py:02773c150a1d252c5c2fb669e7f8966b5cf8b4de09bd53d3152e251f97ecd118#2f16b78f-e675-4958-8710-be4b01437584> .

<urn:fz-juelich.de:alpaca:file:sha256:5fd5bf08c41293476e9c8ea7463afe18d51713f7a2b01d8bbbb6810baadf1140> a alpaca:FileEntity ;
    alpaca:filePath "/users/koehler/projects/alpaca_use_case/outputs/provenance_snakemake/psds_by_trial_type/i140703-001_PGLF.pickle"^^xsd:string ;
    prov:wasAttributedTo <urn:fz-juelich.de:alpaca:script:Python:plot_psds.py:02773c150a1d252c5c2fb669e7f8966b5cf8b4de09bd53d3152e251f97ecd118#2f16b78f-e675-4958-8710-be4b01437584> .

<urn:fz-juelich.de:alpaca:file:sha256:66899d8fe09e27a8cb71d945d35f7d1addf104c0d1aa3397b21ca33278f2448c> a alpaca:FileEntity ;
    alpaca:filePath "/users/koehler/projects/alpaca_use_case/outputs/provenance_snakemake/psds_by_trial_type/l101210-001_SGLF.pickle"^^xsd:string ;
    prov:wasAttributedTo <urn:fz-juelich.de:alpaca:script:Python:plot_psds.py:02773c150a1d252c5c2fb669e7f8966b5cf8b4de09bd53d3152e251f97ecd118#2f16b78f-e675-4958-8710-be4b01437584> .

<urn:fz-juelich.de:alpaca:file:sha256:92fcf6e213e473df9ee35c21a62ab9c682d74ee198c7eb93658e13f917baf8cf> a alpaca:FileEntity ;
    alpaca:filePath "/users/koehler/projects/alpaca_use_case/outputs/provenance_snakemake/psds_by_trial_type/i140703-001_PGHF.pickle"^^xsd:string ;
    prov:wasAttributedTo <urn:fz-juelich.de:alpaca:script:Python:plot_psds.py:02773c150a1d252c5c2fb669e7f8966b5cf8b4de09bd53d3152e251f97ecd118#2f16b78f-e675-4958-8710-be4b01437584> .

<urn:fz-juelich.de:alpaca:file:sha256:9bf86065e4679f729ccf2158bb9f29dc344aeafdfc7231eb47cdbbe2a03b640c> a alpaca:FileEntity ;
    alpaca:filePath "/users/koehler/projects/alpaca_use_case/outputs/provenance_snakemake/psds_by_trial_type/l101210-001_PGLF.pickle"^^xsd:string ;
    prov:wasAttributedTo <urn:fz-juelich.de:alpaca:script:Python:plot_psds.py:02773c150a1d252c5c2fb669e7f8966b5cf8b4de09bd53d3152e251f97ecd118#2f16b78f-e675-4958-8710-be4b01437584> .

<urn:fz-juelich.de:alpaca:file:sha256:ccd785947aace1979c3572ea0a687e15ced9d9b9701522fd0b8335692d33f2d6> a alpaca:FileEntity ;
    alpaca:filePath "/users/koehler/projects/alpaca_use_case/outputs/provenance_snakemake/psds_by_trial_type/l101210-001_SGHF.pickle"^^xsd:string ;
    prov:wasAttributedTo <urn:fz-juelich.de:alpaca:script:Python:plot_psds.py:02773c150a1d252c5c2fb669e7f8966b5cf8b4de09bd53d3152e251f97ecd118#2f16b78f-e675-4958-8710-be4b01437584> .

<urn:fz-juelich.de:alpaca:file:sha256:d8ff2fd87a1c7c5bca222755efd0a51b91b2fddfa7433d5015b00ae9d7d0f6f4> a alpaca:FileEntity ;
    alpaca:filePath "/users/koehler/projects/alpaca_use_case/outputs/provenance_snakemake/psds_by_trial_type/l101210-001_PGHF.pickle"^^xsd:string ;
    prov:wasAttributedTo <urn:fz-juelich.de:alpaca:script:Python:plot_psds.py:02773c150a1d252c5c2fb669e7f8966b5cf8b4de09bd53d3152e251f97ecd118#2f16b78f-e675-4958-8710-be4b01437584> .

<urn:fz-juelich.de:alpaca:file:sha256:e658d1e6b6147442bf720e3db0dc4d946aea54a5e15d299018eec3af5fb5bdc1> a alpaca:FileEntity ;
    alpaca:filePath "/users/koehler/projects/alpaca_use_case/outputs/provenance_snakemake/psds_by_trial_type/i140703-001_SGHF.pickle"^^xsd:string ;
    prov:wasAttributedTo <urn:fz-juelich.de:alpaca:script:Python:plot_psds.py:02773c150a1d252c5c2fb669e7f8966b5cf8b4de09bd53d3152e251f97ecd118#2f16b78f-e675-4958-8710-be4b01437584> .

<urn:fz-juelich.de:alpaca:object:Python:quantities.quantity.Quantity:0fa622eee123fb5e45d4602269710edff40c6490> a alpaca:DataObjectEntity ;
    alpaca:hasAttribute [ a alpaca:NameValuePair ;
            alpaca:pairName "units" ;
            alpaca:pairValue "1.0 uV**2/Hz" ],
        [ a alpaca:NameValuePair ;
            alpaca:pairName "shape" ;
            alpaca:pairValue "(35, 126)" ],
        [ a alpaca:NameValuePair ;
            alpaca:pairName "dtype" ;
            alpaca:pairValue "float64" ],
        [ a alpaca:NameValuePair ;
            alpaca:pairName "dimensionality" ;
            alpaca:pairValue "uV**2/Hz" ],
        [ a alpaca:NameValuePair ;
            alpaca:pairName "_dimensionality" ;
            alpaca:pairValue "uV**2/Hz" ] ;
    alpaca:hashSource "joblib_SHA1" ;
    prov:wasAttributedTo <urn:fz-juelich.de:alpaca:script:Python:plot_psds.py:02773c150a1d252c5c2fb669e7f8966b5cf8b4de09bd53d3152e251f97ecd118#2f16b78f-e675-4958-8710-be4b01437584> ;
    prov:wasDerivedFrom <urn:fz-juelich.de:alpaca:file:sha256:1dca878c2f147b4b63364739b6f3424fb58728363a4b54183869ce7ceabc4969> ;
    prov:wasGeneratedBy <urn:fz-juelich.de:alpaca:function_execution:Python:02773c150a1d252c5c2fb669e7f8966b5cf8b4de09bd53d3152e251f97ecd118:2f16b78f-e675-4958-8710-be4b01437584:__main__.load_psd_data#21d8c4f9-1237-4bdf-81ca-1828edba9d0e> .

<urn:fz-juelich.de:alpaca:object:Python:quantities.quantity.Quantity:14badecae14e2fe65d5577c462c1385544e47c6b> a alpaca:DataObjectEntity ;
    alpaca:hasAttribute [ a alpaca:NameValuePair ;
            alpaca:pairName "dtype" ;
            alpaca:pairValue "float64" ],
        [ a alpaca:NameValuePair ;
            alpaca:pairName "units" ;
            alpaca:pairValue "1.0 uV**2/Hz" ],
        [ a alpaca:NameValuePair ;
            alpaca:pairName "dimensionality" ;
            alpaca:pairValue "uV**2/Hz" ],
        [ a alpaca:NameValuePair ;
            alpaca:pairName "_dimensionality" ;
            alpaca:pairValue "uV**2/Hz" ],
        [ a alpaca:NameValuePair ;
            alpaca:pairName "shape" ;
            alpaca:pairValue "(36, 126)" ] ;
    alpaca:hashSource "joblib_SHA1" ;
    prov:wasAttributedTo <urn:fz-juelich.de:alpaca:script:Python:plot_psds.py:02773c150a1d252c5c2fb669e7f8966b5cf8b4de09bd53d3152e251f97ecd118#2f16b78f-e675-4958-8710-be4b01437584> ;
    prov:wasDerivedFrom <urn:fz-juelich.de:alpaca:file:sha256:e658d1e6b6147442bf720e3db0dc4d946aea54a5e15d299018eec3af5fb5bdc1> ;
    prov:wasGeneratedBy <urn:fz-juelich.de:alpaca:function_execution:Python:02773c150a1d252c5c2fb669e7f8966b5cf8b4de09bd53d3152e251f97ecd118:2f16b78f-e675-4958-8710-be4b01437584:__main__.load_psd_data#c6d949ca-c29a-4054-b19f-c1d438732203> .

<urn:fz-juelich.de:alpaca:object:Python:quantities.quantity.Quantity:21aa513cc96d6c5eba9e8c9b5a7bc80a539afa72> a alpaca:DataObjectEntity ;
    alpaca:hasAttribute [ a alpaca:NameValuePair ;
            alpaca:pairName "dimensionality" ;
            alpaca:pairValue "uV**2/Hz" ],
        [ a alpaca:NameValuePair ;
            alpaca:pairName "dtype" ;
            alpaca:pairValue "float64" ],
        [ a alpaca:NameValuePair ;
            alpaca:pairName "_dimensionality" ;
            alpaca:pairValue "uV**2/Hz" ],
        [ a alpaca:NameValuePair ;
            alpaca:pairName "units" ;
            alpaca:pairValue "1.0 uV**2/Hz" ],
        [ a alpaca:NameValuePair ;
            alpaca:pairName "shape" ;
            alpaca:pairValue "(35, 126)" ] ;
    alpaca:hashSource "joblib_SHA1" ;
    prov:wasAttributedTo <urn:fz-juelich.de:alpaca:script:Python:plot_psds.py:02773c150a1d252c5c2fb669e7f8966b5cf8b4de09bd53d3152e251f97ecd118#2f16b78f-e675-4958-8710-be4b01437584> ;
    prov:wasDerivedFrom <urn:fz-juelich.de:alpaca:file:sha256:5fd5bf08c41293476e9c8ea7463afe18d51713f7a2b01d8bbbb6810baadf1140> ;
    prov:wasGeneratedBy <urn:fz-juelich.de:alpaca:function_execution:Python:02773c150a1d252c5c2fb669e7f8966b5cf8b4de09bd53d3152e251f97ecd118:2f16b78f-e675-4958-8710-be4b01437584:__main__.load_psd_data#f1a858c0-2f5d-48ce-b413-7f083a69110a> .

<urn:fz-juelich.de:alpaca:object:Python:quantities.quantity.Quantity:3e46a12ed74d219e0c607464c22cac8c54241d74> a alpaca:DataObjectEntity ;
    alpaca:hasAttribute [ a alpaca:NameValuePair ;
            alpaca:pairName "shape" ;
            alpaca:pairValue "(33, 126)" ],
        [ a alpaca:NameValuePair ;
            alpaca:pairName "units" ;
            alpaca:pairValue "1.0 uV**2/Hz" ],
        [ a alpaca:NameValuePair ;
            alpaca:pairName "_dimensionality" ;
            alpaca:pairValue "uV**2/Hz" ],
        [ a alpaca:NameValuePair ;
            alpaca:pairName "dtype" ;
            alpaca:pairValue "float64" ],
        [ a alpaca:NameValuePair ;
            alpaca:pairName "dimensionality" ;
            alpaca:pairValue "uV**2/Hz" ] ;
    alpaca:hashSource "joblib_SHA1" ;
    prov:wasAttributedTo <urn:fz-juelich.de:alpaca:script:Python:plot_psds.py:02773c150a1d252c5c2fb669e7f8966b5cf8b4de09bd53d3152e251f97ecd118#2f16b78f-e675-4958-8710-be4b01437584> ;
    prov:wasDerivedFrom <urn:fz-juelich.de:alpaca:file:sha256:d8ff2fd87a1c7c5bca222755efd0a51b91b2fddfa7433d5015b00ae9d7d0f6f4> ;
    prov:wasGeneratedBy <urn:fz-juelich.de:alpaca:function_execution:Python:02773c150a1d252c5c2fb669e7f8966b5cf8b4de09bd53d3152e251f97ecd118:2f16b78f-e675-4958-8710-be4b01437584:__main__.load_psd_data#4e6e665f-4028-437c-b691-1668adbe6932> .

<urn:fz-juelich.de:alpaca:object:Python:quantities.quantity.Quantity:69dc65a5bf527f29e82d58559e380534f566d88d> a alpaca:DataObjectEntity ;
    alpaca:hasAttribute [ a alpaca:NameValuePair ;
            alpaca:pairName "units" ;
            alpaca:pairValue "1.0 uV**2/Hz" ],
        [ a alpaca:NameValuePair ;
            alpaca:pairName "_dimensionality" ;
            alpaca:pairValue "uV**2/Hz" ],
        [ a alpaca:NameValuePair ;
            alpaca:pairName "shape" ;
            alpaca:pairValue "(31, 126)" ],
        [ a alpaca:NameValuePair ;
            alpaca:pairName "dimensionality" ;
            alpaca:pairValue "uV**2/Hz" ],
        [ a alpaca:NameValuePair ;
            alpaca:pairName "dtype" ;
            alpaca:pairValue "float64" ] ;
    alpaca:hashSource "joblib_SHA1" ;
    prov:wasAttributedTo <urn:fz-juelich.de:alpaca:script:Python:plot_psds.py:02773c150a1d252c5c2fb669e7f8966b5cf8b4de09bd53d3152e251f97ecd118#2f16b78f-e675-4958-8710-be4b01437584> ;
    prov:wasDerivedFrom <urn:fz-juelich.de:alpaca:file:sha256:9bf86065e4679f729ccf2158bb9f29dc344aeafdfc7231eb47cdbbe2a03b640c> ;
    prov:wasGeneratedBy <urn:fz-juelich.de:alpaca:function_execution:Python:02773c150a1d252c5c2fb669e7f8966b5cf8b4de09bd53d3152e251f97ecd118:2f16b78f-e675-4958-8710-be4b01437584:__main__.load_psd_data#f30395ad-2023-47e4-8020-5c030346994c> .

<urn:fz-juelich.de:alpaca:object:Python:quantities.quantity.Quantity:988c2f26aaa49478b8a66b7417973788cfb0dac7> a alpaca:DataObjectEntity ;
    alpaca:hasAttribute [ a alpaca:NameValuePair ;
            alpaca:pairName "dtype" ;
            alpaca:pairValue "float64" ],
        [ a alpaca:NameValuePair ;
            alpaca:pairName "units" ;
            alpaca:pairValue "1.0 uV**2/Hz" ],
        [ a alpaca:NameValuePair ;
            alpaca:pairName "dimensionality" ;
            alpaca:pairValue "uV**2/Hz" ],
        [ a alpaca:NameValuePair ;
            alpaca:pairName "shape" ;
            alpaca:pairValue "(30, 126)" ],
        [ a alpaca:NameValuePair ;
            alpaca:pairName "_dimensionality" ;
            alpaca:pairValue "uV**2/Hz" ] ;
    alpaca:hashSource "joblib_SHA1" ;
    prov:wasAttributedTo <urn:fz-juelich.de:alpaca:script:Python:plot_psds.py:02773c150a1d252c5c2fb669e7f8966b5cf8b4de09bd53d3152e251f97ecd118#2f16b78f-e675-4958-8710-be4b01437584> ;
    prov:wasDerivedFrom <urn:fz-juelich.de:alpaca:file:sha256:ccd785947aace1979c3572ea0a687e15ced9d9b9701522fd0b8335692d33f2d6> ;
    prov:wasGeneratedBy <urn:fz-juelich.de:alpaca:function_execution:Python:02773c150a1d252c5c2fb669e7f8966b5cf8b4de09bd53d3152e251f97ecd118:2f16b78f-e675-4958-8710-be4b01437584:__main__.load_psd_data#18c15421-f790-4a57-8f55-12346a05c44e> .

<urn:fz-juelich.de:alpaca:object:Python:quantities.quantity.Quantity:bdb075cdec44d70a2e88bb0838934f915f2766f5> a alpaca:DataObjectEntity ;
    alpaca:hasAttribute [ a alpaca:NameValuePair ;
            alpaca:pairName "shape" ;
            alpaca:pairValue "(41, 126)" ],
        [ a alpaca:NameValuePair ;
            alpaca:pairName "_dimensionality" ;
            alpaca:pairValue "uV**2/Hz" ],
        [ a alpaca:NameValuePair ;
            alpaca:pairName "dimensionality" ;
            alpaca:pairValue "uV**2/Hz" ],
        [ a alpaca:NameValuePair ;
            alpaca:pairName "dtype" ;
            alpaca:pairValue "float64" ],
        [ a alpaca:NameValuePair ;
            alpaca:pairName "units" ;
            alpaca:pairValue "1.0 uV**2/Hz" ] ;
    alpaca:hashSource "joblib_SHA1" ;
    prov:wasAttributedTo <urn:fz-juelich.de:alpaca:script:Python:plot_psds.py:02773c150a1d252c5c2fb669e7f8966b5cf8b4de09bd53d3152e251f97ecd118#2f16b78f-e675-4958-8710-be4b01437584> ;
    prov:wasDerivedFrom <urn:fz-juelich.de:alpaca:file:sha256:66899d8fe09e27a8cb71d945d35f7d1addf104c0d1aa3397b21ca33278f2448c> ;
    prov:wasGeneratedBy <urn:fz-juelich.de:alpaca:function_execution:Python:02773c150a1d252c5c2fb669e7f8966b5cf8b4de09bd53d3152e251f97ecd118:2f16b78f-e675-4958-8710-be4b01437584:__main__.load_psd_data#fd50bb1b-227f-49d1-8feb-a274a6fd6f6c> .

<urn:fz-juelich.de:alpaca:object:Python:quantities.quantity.Quantity:d12e9833bd1ef48474f074afaa22572a94db550d> a alpaca:DataObjectEntity ;
    alpaca:hasAttribute [ a alpaca:NameValuePair ;
            alpaca:pairName "shape" ;
            alpaca:pairValue "(36, 126)" ],
        [ a alpaca:NameValuePair ;
            alpaca:pairName "_dimensionality" ;
            alpaca:pairValue "uV**2/Hz" ],
        [ a alpaca:NameValuePair ;
            alpaca:pairName "dtype" ;
            alpaca:pairValue "float64" ],
        [ a alpaca:NameValuePair ;
            alpaca:pairName "dimensionality" ;
            alpaca:pairValue "uV**2/Hz" ],
        [ a alpaca:NameValuePair ;
            alpaca:pairName "units" ;
            alpaca:pairValue "1.0 uV**2/Hz" ] ;
    alpaca:hashSource "joblib_SHA1" ;
    prov:wasAttributedTo <urn:fz-juelich.de:alpaca:script:Python:plot_psds.py:02773c150a1d252c5c2fb669e7f8966b5cf8b4de09bd53d3152e251f97ecd118#2f16b78f-e675-4958-8710-be4b01437584> ;
    prov:wasDerivedFrom <urn:fz-juelich.de:alpaca:file:sha256:92fcf6e213e473df9ee35c21a62ab9c682d74ee198c7eb93658e13f917baf8cf> ;
    prov:wasGeneratedBy <urn:fz-juelich.de:alpaca:function_execution:Python:02773c150a1d252c5c2fb669e7f8966b5cf8b4de09bd53d3152e251f97ecd118:2f16b78f-e675-4958-8710-be4b01437584:__main__.load_psd_data#3c2a439e-87b4-4799-855c-d7b7555ceb5b> .

<urn:fz-juelich.de:alpaca:function:Python:__main__.load_psd_data> a alpaca:Function ;
    alpaca:functionName "load_psd_data" ;
    alpaca:functionVersion "" ;
    alpaca:implementedIn "__main__" .

<urn:fz-juelich.de:alpaca:function:Python:__main__.plot_lfp_psd> a alpaca:Function ;
    alpaca:functionName "plot_lfp_psd" ;
    alpaca:functionVersion "" ;
    alpaca:implementedIn "__main__" .

<urn:fz-juelich.de:alpaca:function:Python:numpy.mean> a alpaca:Function ;
    alpaca:functionName "mean" ;
    alpaca:functionVersion "1.22.3" ;
    alpaca:implementedIn "numpy" .

<urn:fz-juelich.de:alpaca:function:Python:scipy.stats.stats.sem> a alpaca:Function ;
    alpaca:functionName "sem" ;
    alpaca:functionVersion "1.6.2" ;
    alpaca:implementedIn "scipy.stats.stats" .

<urn:fz-juelich.de:alpaca:object:Python:matplotlib.axes._subplots.AxesSubplot:8777113789227> a alpaca:DataObjectEntity ;
    alpaca:containerIndex 0 ;
    alpaca:hasAttribute [ a alpaca:NameValuePair ;
            alpaca:pairName "child_axes" ;
            alpaca:pairValue "[]" ],
        [ a alpaca:NameValuePair ;
            alpaca:pairName "stale_callback" ;
            alpaca:pairValue "<function _stale_figure_callback at 0x7fb94f637820>" ],
        [ a alpaca:NameValuePair ;
            alpaca:pairName "spines" ;
            alpaca:pairValue "<matplotlib.spines.Spines object at 0x7fb94c01bfd0>" ],
        [ a alpaca:NameValuePair ;
            alpaca:pairName "_box_aspect" ;
            alpaca:pairValue "None" ],
        [ a alpaca:NameValuePair ;
            alpaca:pairName "_navigate" ;
            alpaca:pairValue true ],
        [ a alpaca:NameValuePair ;
            alpaca:pairName "_projection_init" ;
            alpaca:pairValue "(<class 'matplotlib.axes._axes.Axes'>, {'sharex': None, 'sharey': None})" ],
        [ a alpaca:NameValuePair ;
            alpaca:pairName "_anchor" ;
            alpaca:pairValue "C" ],
        [ a alpaca:NameValuePair ;
            alpaca:pairName "legend_" ;
            alpaca:pairValue "None" ],
        [ a alpaca:NameValuePair ;
            alpaca:pairName "_left_title" ;
            alpaca:pairValue "Text(0.0, 1.001924001924002, '')" ],
        [ a alpaca:NameValuePair ;
            alpaca:pairName "fmt_ydata" ;
            alpaca:pairValue "None" ],
        [ a alpaca:NameValuePair ;
            alpaca:pairName "_facecolor" ;
            alpaca:pairValue "white" ],
        [ a alpaca:NameValuePair ;
            alpaca:pairName "_transformSet" ;
            alpaca:pairValue false ],
        [ a alpaca:NameValuePair ;
            alpaca:pairName "_sticky_edges" ;
            alpaca:pairValue "_XYPair(x=[], y=[])" ],
        [ a alpaca:NameValuePair ;
            alpaca:pairName "_mouseover_set" ;
            alpaca:pairValue "<matplotlib.cbook._OrderedSet object at 0x7fb94bf96310>" ],
        [ a alpaca:NameValuePair ;
            alpaca:pairName "_use_sticky_edges" ;
            alpaca:pairValue true ],
        [ a alpaca:NameValuePair ;
            alpaca:pairName "_autoscaleYon" ;
            alpaca:pairValue true ],
        [ a alpaca:NameValuePair ;
            alpaca:pairName "_adjustable" ;
            alpaca:pairValue "box" ],
        [ a alpaca:NameValuePair ;
            alpaca:pairName "_tight" ;
            alpaca:pairValue "None" ],
        [ a alpaca:NameValuePair ;
            alpaca:pairName "_clipon" ;
            alpaca:pairValue true ],
        [ a alpaca:NameValuePair ;
            alpaca:pairName "_agg_filter" ;
            alpaca:pairValue "None" ],
        [ a alpaca:NameValuePair ;
            alpaca:pairName "_autotitlepos" ;
            alpaca:pairValue true ],
        [ a alpaca:NameValuePair ;
            alpaca:pairName "ignore_existing_data_limits" ;
            alpaca:pairValue true ],
        [ a alpaca:NameValuePair ;
            alpaca:pairName "_get_patches_for_fill" ;
            alpaca:pairValue "<matplotlib.axes._base._process_plot_var_args object at 0x7fb94bf961c0>" ],
        [ a alpaca:NameValuePair ;
            alpaca:pairName "_rasterized" ;
            alpaca:pairValue false ],
        [ a alpaca:NameValuePair ;
            alpaca:pairName "containers" ;
            alpaca:pairValue "[]" ],
        [ a alpaca:NameValuePair ;
            alpaca:pairName "_snap" ;
            alpaca:pairValue "None" ],
        [ a alpaca:NameValuePair ;
            alpaca:pairName "_stale" ;
            alpaca:pairValue true ],
        [ a alpaca:NameValuePair ;
            alpaca:pairName "_right_title" ;
            alpaca:pairValue "Text(1.0, 1.001924001924002, '')" ],
        [ a alpaca:NameValuePair ;
            alpaca:pairName "transData" ;
            alpaca:pairValue """CompositeGenericTransform(
    TransformWrapper(
        BlendedGenericTransform(
            IdentityTransform(),
            LogTransform(base=10, nonpositive='clip'))),
    CompositeGenericTransform(
        BboxTransformFrom(
            TransformedBbox(
                Bbox(x0=-2.4000000000000004, y0=2.955414608364317, x1=50.4, y1=1001.0175340380005),
                TransformWrapper(
                    BlendedGenericTransform(
                        IdentityTransform(),
                        LogTransform(base=10, nonpositive='clip'))))),
        BboxTransformTo(
            TransformedBbox(
                Bbox(x0=0.125, y0=0.10999999999999999, x1=0.47727272727272724, y1=0.88),
                BboxTransformTo(
                    TransformedBbox(
                        Bbox(x0=0.0, y0=0.0, x1=18.0, y1=9.0),
                        Affine2D().scale(100.0)))))))""" ],
        [ a alpaca:NameValuePair ;
            alpaca:pairName "transLimits" ;
            alpaca:pairValue """BboxTransformFrom(
    TransformedBbox(
        Bbox(x0=-2.4000000000000004, y0=2.955414608364317, x1=50.4, y1=1001.0175340380005),
        TransformWrapper(
            BlendedGenericTransform(
                IdentityTransform(),
                LogTransform(base=10, nonpositive='clip')))))""" ],
        [ a alpaca:NameValuePair ;
            alpaca:pairName "yaxis" ;
            alpaca:pairValue "YAxis(225.0,98.99999999999999)" ],
        [ a alpaca:NameValuePair ;
            alpaca:pairName "_callbacks" ;
            alpaca:pairValue "<matplotlib.cbook.CallbackRegistry object at 0x7fb94bfe3370>" ],
        [ a alpaca:NameValuePair ;
            alpaca:pairName "title" ;
            alpaca:pairValue "Text(0.5, 1.001924001924002, 'monkey_N')" ],
        [ a alpaca:NameValuePair ;
            alpaca:pairName "_remove_method" ;
            alpaca:pairValue "<bound method FigureBase.delaxes of <Figure size 1800x900 with 2 Axes>>" ],
        [ a alpaca:NameValuePair ;
            alpaca:pairName "_axes_locator" ;
            alpaca:pairValue "None" ],
        [ a alpaca:NameValuePair ;
            alpaca:pairName "dataLim" ;
            alpaca:pairValue "Bbox(x0=0.0, y0=3.851326894819153, x1=48.0, y1=768.1565143962293)" ],
        [ a alpaca:NameValuePair ;
            alpaca:pairName "_transform" ;
            alpaca:pairValue "None" ],
        [ a alpaca:NameValuePair ;
            alpaca:pairName "_axes" ;
            alpaca:pairValue "AxesSubplot(0.125,0.11;0.352273x0.77)" ],
        [ a alpaca:NameValuePair ;
            alpaca:pairName "_frameon" ;
            alpaca:pairValue true ],
        [ a alpaca:NameValuePair ;
            alpaca:pairName "axison" ;
            alpaca:pairValue true ],
        [ a alpaca:NameValuePair ;
            alpaca:pairName "_url" ;
            alpaca:pairValue "None" ],
        [ a alpaca:NameValuePair ;
            alpaca:pairName "_picker" ;
            alpaca:pairValue "None" ],
        [ a alpaca:NameValuePair ;
            alpaca:pairName "xaxis" ;
            alpaca:pairValue "XAxis(225.0,98.99999999999999)" ],
        [ a alpaca:NameValuePair ;
            alpaca:pairName "_xmargin" ;
            alpaca:pairValue 5e-02 ],
        [ a alpaca:NameValuePair ;
            alpaca:pairName "_label" ;
            alpaca:pairValue "" ],
        [ a alpaca:NameValuePair ;
            alpaca:pairName "_gid" ;
            alpaca:pairValue "None" ],
        [ a alpaca:NameValuePair ;
            alpaca:pairName "figure" ;
            alpaca:pairValue "Figure(1800x900)" ],
        [ a alpaca:NameValuePair ;
            alpaca:pairName "_aspect" ;
            alpaca:pairValue "auto" ],
        [ a alpaca:NameValuePair ;
            alpaca:pairName "_axisbelow" ;
            alpaca:pairValue "line" ],
        [ a alpaca:NameValuePair ;
            alpaca:pairName "clipbox" ;
            alpaca:pairValue "None" ],
        [ a alpaca:NameValuePair ;
            alpaca:pairName "titleOffsetTrans" ;
            alpaca:pairValue """ScaledTranslation(
    (0.0, 0.08333333333333333))""" ],
        [ a alpaca:NameValuePair ;
            alpaca:pairName "_ymargin" ;
            alpaca:pairValue 5e-02 ],
        [ a alpaca:NameValuePair ;
            alpaca:pairName "_visible" ;
            alpaca:pairValue true ],
        [ a alpaca:NameValuePair ;
            alpaca:pairName "_alpha" ;
            alpaca:pairValue "None" ],
        [ a alpaca:NameValuePair ;
            alpaca:pairName "_gridOn" ;
            alpaca:pairValue false ],
        [ a alpaca:NameValuePair ;
            alpaca:pairName "patch" ;
            alpaca:pairValue "Rectangle(xy=(0, 0), width=1, height=1, angle=0)" ],
        [ a alpaca:NameValuePair ;
            alpaca:pairName "_xaxis_transform" ;
            alpaca:pairValue """BlendedGenericTransform(
    CompositeGenericTransform(
        TransformWrapper(
            BlendedGenericTransform(
                IdentityTransform(),
                LogTransform(base=10, nonpositive='clip'))),
        CompositeGenericTransform(
            BboxTransformFrom(
                TransformedBbox(
                    Bbox(x0=-2.4000000000000004, y0=2.955414608364317, x1=50.4, y1=1001.0175340380005),
                    TransformWrapper(
                        BlendedGenericTransform(
                            IdentityTransform(),
                            LogTransform(base=10, nonpositive='clip'))))),
            BboxTransformTo(
                TransformedBbox(
                    Bbox(x0=0.125, y0=0.10999999999999999, x1=0.47727272727272724, y1=0.88),
                    BboxTransformTo(
                        TransformedBbox(
                            Bbox(x0=0.0, y0=0.0, x1=18.0, y1=9.0),
                            Affine2D().scale(100.0))))))),
    BboxTransformTo(
        TransformedBbox(
            Bbox(x0=0.125, y0=0.10999999999999999, x1=0.47727272727272724, y1=0.88),
            BboxTransformTo(
                TransformedBbox(
                    Bbox(x0=0.0, y0=0.0, x1=18.0, y1=9.0),
                    Affine2D().scale(100.0))))))""" ],
        [ a alpaca:NameValuePair ;
            alpaca:pairName "_path_effects" ;
            alpaca:pairValue "[]" ],
        [ a alpaca:NameValuePair ;
            alpaca:pairName "_get_lines" ;
            alpaca:pairValue "<matplotlib.axes._base._process_plot_var_args object at 0x7fb94bf96370>" ],
        [ a alpaca:NameValuePair ;
            alpaca:pairName "_current_image" ;
            alpaca:pairValue "None" ],
        [ a alpaca:NameValuePair ;
            alpaca:pairName "_viewLim" ;
            alpaca:pairValue "Bbox(x0=-2.4000000000000004, y0=2.955414608364317, x1=50.4, y1=1001.0175340380005)" ],
        [ a alpaca:NameValuePair ;
            alpaca:pairName "_sharex" ;
            alpaca:pairValue "None" ],
        [ a alpaca:NameValuePair ;
            alpaca:pairName "_originalPosition" ;
            alpaca:pairValue "Bbox(x0=0.125, y0=0.10999999999999999, x1=0.47727272727272724, y1=0.88)" ],
        [ a alpaca:NameValuePair ;
            alpaca:pairName "transScale" ;
            alpaca:pairValue """TransformWrapper(
    BlendedGenericTransform(
        IdentityTransform(),
        LogTransform(base=10, nonpositive='clip')))""" ],
        [ a alpaca:NameValuePair ;
            alpaca:pairName "fmt_xdata" ;
            alpaca:pairValue "None" ],
        [ a alpaca:NameValuePair ;
            alpaca:pairName "_colorbars" ;
            alpaca:pairValue "[]" ],
        [ a alpaca:NameValuePair ;
            alpaca:pairName "_subplotspec" ;
            alpaca:pairValue "GridSpec(1, 2)[0:1, 0:1]" ],
        [ a alpaca:NameValuePair ;
            alpaca:pairName "_sketch" ;
            alpaca:pairValue "None" ],
        [ a alpaca:NameValuePair ;
            alpaca:pairName "_mouseover" ;
            alpaca:pairValue false ],
        [ a alpaca:NameValuePair ;
            alpaca:pairName "_animated" ;
            alpaca:pairValue false ],
        [ a alpaca:NameValuePair ;
            alpaca:pairName "callbacks" ;
            alpaca:pairValue "<matplotlib.cbook.CallbackRegistry object at 0x7fb94bfe3460>" ],
        [ a alpaca:NameValuePair ;
            alpaca:pairName "_yaxis_transform" ;
            alpaca:pairValue """BlendedGenericTransform(
    BboxTransformTo(
        TransformedBbox(
            Bbox(x0=0.125, y0=0.10999999999999999, x1=0.47727272727272724, y1=0.88),
            BboxTransformTo(
                TransformedBbox(
                    Bbox(x0=0.0, y0=0.0, x1=18.0, y1=9.0),
                    Affine2D().scale(100.0))))),
    CompositeGenericTransform(
        TransformWrapper(
            BlendedGenericTransform(
                IdentityTransform(),
                LogTransform(base=10, nonpositive='clip'))),
        CompositeGenericTransform(
            BboxTransformFrom(
                TransformedBbox(
                    Bbox(x0=-2.4000000000000004, y0=2.955414608364317, x1=50.4, y1=1001.0175340380005),
                    TransformWrapper(
                        BlendedGenericTransform(
                            IdentityTransform(),
                            LogTransform(base=10, nonpositive='clip'))))),
            BboxTransformTo(
                TransformedBbox(
                    Bbox(x0=0.125, y0=0.10999999999999999, x1=0.47727272727272724, y1=0.88),
                    BboxTransformTo(
                        TransformedBbox(
                            Bbox(x0=0.0, y0=0.0, x1=18.0, y1=9.0),
                            Affine2D().scale(100.0))))))))""" ],
        [ a alpaca:NameValuePair ;
            alpaca:pairName "_rasterization_zorder" ;
            alpaca:pairValue "None" ],
        [ a alpaca:NameValuePair ;
            alpaca:pairName "_children" ;
            alpaca:pairValue "[<matplotlib.lines.Line2D object at 0x7fb94b5aa0a0>, <matplotlib.collections.PolyCollection object at 0x7fb94b5aa1f0>, <matplotlib.lines.Line2D object at 0x7fb94b5c27f0>, <matplotlib.collections.PolyCollection object at 0x7fb94b5c24f0>, <matplotlib.lines.Line2D object at 0x7fb94b7c5160>, <matplotlib.collections.PolyCollection object at 0x7fb94b5cf160>, <matplotlib.lines.Line2D object at 0x7fb94b566730>, <matplotlib.collections.PolyCollection object at 0x7fb94b566520>]" ],
        [ a alpaca:NameValuePair ;
            alpaca:pairName "_navigate_mode" ;
            alpaca:pairValue "None" ],
        [ a alpaca:NameValuePair ;
            alpaca:pairName "transAxes" ;
            alpaca:pairValue """BboxTransformTo(
    TransformedBbox(
        Bbox(x0=0.125, y0=0.10999999999999999, x1=0.47727272727272724, y1=0.88),
        BboxTransformTo(
            TransformedBbox(
                Bbox(x0=0.0, y0=0.0, x1=18.0, y1=9.0),
                Affine2D().scale(100.0)))))""" ],
        [ a alpaca:NameValuePair ;
            alpaca:pairName "_sharey" ;
            alpaca:pairValue "None" ],
        [ a alpaca:NameValuePair ;
            alpaca:pairName "_position" ;
            alpaca:pairValue "Bbox(x0=0.125, y0=0.10999999999999999, x1=0.47727272727272724, y1=0.88)" ],
        [ a alpaca:NameValuePair ;
            alpaca:pairName "bbox" ;
            alpaca:pairValue """TransformedBbox(
    Bbox(x0=0.125, y0=0.10999999999999999, x1=0.47727272727272724, y1=0.88),
    BboxTransformTo(
        TransformedBbox(
            Bbox(x0=0.0, y0=0.0, x1=18.0, y1=9.0),
            Affine2D().scale(100.0))))""" ],
        [ a alpaca:NameValuePair ;
            alpaca:pairName "_autoscaleXon" ;
            alpaca:pairValue true ],
        [ a alpaca:NameValuePair ;
            alpaca:pairName "_clippath" ;
            alpaca:pairValue "None" ],
        [ a alpaca:NameValuePair ;
            alpaca:pairName "_in_layout" ;
            alpaca:pairValue true ],
        [ a alpaca:NameValuePair ;
            alpaca:pairName "_stale_viewlims" ;
            alpaca:pairValue "{'x': False, 'y': False}" ] ;
    alpaca:hashSource "Python_hash" ;
    prov:wasAttributedTo <urn:fz-juelich.de:alpaca:script:Python:plot_psds.py:02773c150a1d252c5c2fb669e7f8966b5cf8b4de09bd53d3152e251f97ecd118#2f16b78f-e675-4958-8710-be4b01437584> ;
    prov:wasDerivedFrom <urn:fz-juelich.de:alpaca:object:Python:matplotlib.axes._subplots.AxesSubplot:8777113789227>,
        <urn:fz-juelich.de:alpaca:object:Python:numpy.ndarray:335ed2e00b3efaead6662bc5875c6e03d728a166>,
        <urn:fz-juelich.de:alpaca:object:Python:numpy.ndarray:9b7b7549e38e0492ff2db4d25a02c911798019d4>,
        <urn:fz-juelich.de:alpaca:object:Python:numpy.ndarray:9cdc26a36d0c23ab8c1a888a8c99dcba1b3e9278>,
        <urn:fz-juelich.de:alpaca:object:Python:numpy.ndarray:9ff50485bea39193b21ad53b0b16d88e822cb207>,
        <urn:fz-juelich.de:alpaca:object:Python:quantities.quantity.Quantity:1cb97309a6b6f578a9f7d1379fc02af00fecb844>,
        <urn:fz-juelich.de:alpaca:object:Python:quantities.quantity.Quantity:8d4c85f6d7d3baaeaab655e5cccb32e79cacce46>,
        <urn:fz-juelich.de:alpaca:object:Python:quantities.quantity.Quantity:c5b655d653ed36f4d7ae887695743f46f0b5daf9>,
        <urn:fz-juelich.de:alpaca:object:Python:quantities.quantity.Quantity:ebaaba591e9fb2ebe3b9537a9e8fe0353bc161f6>,
        <urn:fz-juelich.de:alpaca:object:Python:quantities.quantity.Quantity:f7d70398fa59a19b4d183ec481223542ff85d38d> ;
    prov:wasGeneratedBy <urn:fz-juelich.de:alpaca:function_execution:Python:02773c150a1d252c5c2fb669e7f8966b5cf8b4de09bd53d3152e251f97ecd118:2f16b78f-e675-4958-8710-be4b01437584:__main__.plot_lfp_psd#3112b9d1-cb7a-4032-a3a5-786440110015>,
        <urn:fz-juelich.de:alpaca:function_execution:Python:02773c150a1d252c5c2fb669e7f8966b5cf8b4de09bd53d3152e251f97ecd118:2f16b78f-e675-4958-8710-be4b01437584:__main__.plot_lfp_psd#d0dcfcba-4906-4e15-8b63-acf256f9f47f>,
        <urn:fz-juelich.de:alpaca:function_execution:Python:02773c150a1d252c5c2fb669e7f8966b5cf8b4de09bd53d3152e251f97ecd118:2f16b78f-e675-4958-8710-be4b01437584:__main__.plot_lfp_psd#d46dcee3-00a1-495d-9d74-78ebb51e4b82>,
        <urn:fz-juelich.de:alpaca:function_execution:Python:02773c150a1d252c5c2fb669e7f8966b5cf8b4de09bd53d3152e251f97ecd118:2f16b78f-e675-4958-8710-be4b01437584:__main__.plot_lfp_psd#e6336805-fac5-4508-b4a8-80827fd6240a> .

<urn:fz-juelich.de:alpaca:object:Python:matplotlib.axes._subplots.AxesSubplot:8777113789236> a alpaca:DataObjectEntity ;
    alpaca:containerIndex 1 ;
    alpaca:hasAttribute [ a alpaca:NameValuePair ;
            alpaca:pairName "_navigate" ;
            alpaca:pairValue true ],
        [ a alpaca:NameValuePair ;
            alpaca:pairName "_autotitlepos" ;
            alpaca:pairValue true ],
        [ a alpaca:NameValuePair ;
            alpaca:pairName "figure" ;
            alpaca:pairValue "Figure(1800x900)" ],
        [ a alpaca:NameValuePair ;
            alpaca:pairName "child_axes" ;
            alpaca:pairValue "[]" ],
        [ a alpaca:NameValuePair ;
            alpaca:pairName "ignore_existing_data_limits" ;
            alpaca:pairValue true ],
        [ a alpaca:NameValuePair ;
            alpaca:pairName "_get_lines" ;
            alpaca:pairValue "<matplotlib.axes._base._process_plot_var_args object at 0x7fb94bf64ac0>" ],
        [ a alpaca:NameValuePair ;
            alpaca:pairName "fmt_ydata" ;
            alpaca:pairValue "None" ],
        [ a alpaca:NameValuePair ;
            alpaca:pairName "xaxis" ;
            alpaca:pairValue "XAxis(985.9090909090908,98.99999999999999)" ],
        [ a alpaca:NameValuePair ;
            alpaca:pairName "_left_title" ;
            alpaca:pairValue "Text(0.0, 1.001924001924002, '')" ],
        [ a alpaca:NameValuePair ;
            alpaca:pairName "_rasterization_zorder" ;
            alpaca:pairValue "None" ],
        [ a alpaca:NameValuePair ;
            alpaca:pairName "_rasterized" ;
            alpaca:pairValue false ],
        [ a alpaca:NameValuePair ;
            alpaca:pairName "_stale" ;
            alpaca:pairValue true ],
        [ a alpaca:NameValuePair ;
            alpaca:pairName "_colorbars" ;
            alpaca:pairValue "[]" ],
        [ a alpaca:NameValuePair ;
            alpaca:pairName "_callbacks" ;
            alpaca:pairValue "<matplotlib.cbook.CallbackRegistry object at 0x7fb94bf52790>" ],
        [ a alpaca:NameValuePair ;
            alpaca:pairName "_sharex" ;
            alpaca:pairValue "None" ],
        [ a alpaca:NameValuePair ;
            alpaca:pairName "_sketch" ;
            alpaca:pairValue "None" ],
        [ a alpaca:NameValuePair ;
            alpaca:pairName "_url" ;
            alpaca:pairValue "None" ],
        [ a alpaca:NameValuePair ;
            alpaca:pairName "_gid" ;
            alpaca:pairValue "None" ],
        [ a alpaca:NameValuePair ;
            alpaca:pairName "_yaxis_transform" ;
            alpaca:pairValue """BlendedGenericTransform(
    BboxTransformTo(
        TransformedBbox(
            Bbox(x0=0.5477272727272726, y0=0.10999999999999999, x1=0.8999999999999999, y1=0.88),
            BboxTransformTo(
                TransformedBbox(
                    Bbox(x0=0.0, y0=0.0, x1=18.0, y1=9.0),
                    Affine2D().scale(100.0))))),
    CompositeGenericTransform(
        TransformWrapper(
            BlendedGenericTransform(
                IdentityTransform(),
                LogTransform(base=10, nonpositive='clip'))),
        CompositeGenericTransform(
            BboxTransformFrom(
                TransformedBbox(
                    Bbox(x0=-2.4000000000000004, y0=2.955414608364317, x1=50.4, y1=1001.0175340380005),
                    TransformWrapper(
                        BlendedGenericTransform(
                            IdentityTransform(),
                            LogTransform(base=10, nonpositive='clip'))))),
            BboxTransformTo(
                TransformedBbox(
                    Bbox(x0=0.5477272727272726, y0=0.10999999999999999, x1=0.8999999999999999, y1=0.88),
                    BboxTransformTo(
                        TransformedBbox(
                            Bbox(x0=0.0, y0=0.0, x1=18.0, y1=9.0),
                            Affine2D().scale(100.0))))))))""" ],
        [ a alpaca:NameValuePair ;
            alpaca:pairName "title" ;
            alpaca:pairValue "Text(0.5, 1.001924001924002, 'monkey_L')" ],
        [ a alpaca:NameValuePair ;
            alpaca:pairName "_viewLim" ;
            alpaca:pairValue "Bbox(x0=-2.4000000000000004, y0=2.955414608364317, x1=50.4, y1=1001.0175340380005)" ],
        [ a alpaca:NameValuePair ;
            alpaca:pairName "_projection_init" ;
            alpaca:pairValue "(<class 'matplotlib.axes._axes.Axes'>, {'sharex': None, 'sharey': <AxesSubplot:title={'center':'monkey_N'}, xlabel='Frequency [Hz]', ylabel='Power [$\\\\mathrm{\\\\frac{uV^{2}}{Hz}}$]'>})" ],
        [ a alpaca:NameValuePair ;
            alpaca:pairName "_current_image" ;
            alpaca:pairValue "None" ],
        [ a alpaca:NameValuePair ;
            alpaca:pairName "_gridOn" ;
            alpaca:pairValue false ],
        [ a alpaca:NameValuePair ;
            alpaca:pairName "titleOffsetTrans" ;
            alpaca:pairValue """ScaledTranslation(
    (0.0, 0.08333333333333333))""" ],
        [ a alpaca:NameValuePair ;
            alpaca:pairName "_sharey" ;
            alpaca:pairValue "AxesSubplot(0.125,0.11;0.352273x0.77)" ],
        [ a alpaca:NameValuePair ;
            alpaca:pairName "_alpha" ;
            alpaca:pairValue "None" ],
        [ a alpaca:NameValuePair ;
            alpaca:pairName "_xaxis_transform" ;
            alpaca:pairValue """BlendedGenericTransform(
    CompositeGenericTransform(
        TransformWrapper(
            BlendedGenericTransform(
                IdentityTransform(),
                LogTransform(base=10, nonpositive='clip'))),
        CompositeGenericTransform(
            BboxTransformFrom(
                TransformedBbox(
                    Bbox(x0=-2.4000000000000004, y0=2.955414608364317, x1=50.4, y1=1001.0175340380005),
                    TransformWrapper(
                        BlendedGenericTransform(
                            IdentityTransform(),
                            LogTransform(base=10, nonpositive='clip'))))),
            BboxTransformTo(
                TransformedBbox(
                    Bbox(x0=0.5477272727272726, y0=0.10999999999999999, x1=0.8999999999999999, y1=0.88),
                    BboxTransformTo(
                        TransformedBbox(
                            Bbox(x0=0.0, y0=0.0, x1=18.0, y1=9.0),
                            Affine2D().scale(100.0))))))),
    BboxTransformTo(
        TransformedBbox(
            Bbox(x0=0.5477272727272726, y0=0.10999999999999999, x1=0.8999999999999999, y1=0.88),
            BboxTransformTo(
                TransformedBbox(
                    Bbox(x0=0.0, y0=0.0, x1=18.0, y1=9.0),
                    Affine2D().scale(100.0))))))""" ],
        [ a alpaca:NameValuePair ;
            alpaca:pairName "_adjustable" ;
            alpaca:pairValue "box" ],
        [ a alpaca:NameValuePair ;
            alpaca:pairName "_box_aspect" ;
            alpaca:pairValue "None" ],
        [ a alpaca:NameValuePair ;
            alpaca:pairName "_originalPosition" ;
            alpaca:pairValue "Bbox(x0=0.5477272727272726, y0=0.10999999999999999, x1=0.8999999999999999, y1=0.88)" ],
        [ a alpaca:NameValuePair ;
            alpaca:pairName "_aspect" ;
            alpaca:pairValue "auto" ],
        [ a alpaca:NameValuePair ;
            alpaca:pairName "_position" ;
            alpaca:pairValue "Bbox(x0=0.5477272727272726, y0=0.10999999999999999, x1=0.8999999999999999, y1=0.88)" ],
        [ a alpaca:NameValuePair ;
            alpaca:pairName "_snap" ;
            alpaca:pairValue "None" ],
        [ a alpaca:NameValuePair ;
            alpaca:pairName "_clippath" ;
            alpaca:pairValue "None" ],
        [ a alpaca:NameValuePair ;
            alpaca:pairName "_in_layout" ;
            alpaca:pairValue true ],
        [ a alpaca:NameValuePair ;
            alpaca:pairName "_autoscaleYon" ;
            alpaca:pairValue true ],
        [ a alpaca:NameValuePair ;
            alpaca:pairName "_picker" ;
            alpaca:pairValue "None" ],
        [ a alpaca:NameValuePair ;
            alpaca:pairName "spines" ;
            alpaca:pairValue "<matplotlib.spines.Spines object at 0x7fb94bf43880>" ],
        [ a alpaca:NameValuePair ;
            alpaca:pairName "_use_sticky_edges" ;
            alpaca:pairValue true ],
        [ a alpaca:NameValuePair ;
            alpaca:pairName "_axes" ;
            alpaca:pairValue "AxesSubplot(0.547727,0.11;0.352273x0.77)" ],
        [ a alpaca:NameValuePair ;
            alpaca:pairName "_navigate_mode" ;
            alpaca:pairValue "None" ],
        [ a alpaca:NameValuePair ;
            alpaca:pairName "_transformSet" ;
            alpaca:pairValue false ],
        [ a alpaca:NameValuePair ;
            alpaca:pairName "_axes_locator" ;
            alpaca:pairValue "None" ],
        [ a alpaca:NameValuePair ;
            alpaca:pairName "_children" ;
            alpaca:pairValue "[<matplotlib.lines.Line2D object at 0x7fb94b58e790>, <matplotlib.collections.PolyCollection object at 0x7fb94b58e4c0>, <matplotlib.lines.Line2D object at 0x7fb94b580490>, <matplotlib.collections.PolyCollection object at 0x7fb94b58e6d0>, <matplotlib.lines.Line2D object at 0x7fb94b529910>, <matplotlib.collections.PolyCollection object at 0x7fb94b535730>, <matplotlib.lines.Line2D object at 0x7fb94b543730>, <matplotlib.collections.PolyCollection object at 0x7fb94b5430a0>]" ],
        [ a alpaca:NameValuePair ;
            alpaca:pairName "_autoscaleXon" ;
            alpaca:pairValue true ],
        [ a alpaca:NameValuePair ;
            alpaca:pairName "_animated" ;
            alpaca:pairValue false ],
        [ a alpaca:NameValuePair ;
            alpaca:pairName "_transform" ;
            alpaca:pairValue "None" ],
        [ a alpaca:NameValuePair ;
            alpaca:pairName "_mouseover" ;
            alpaca:pairValue false ],
        [ a alpaca:NameValuePair ;
            alpaca:pairName "_anchor" ;
            alpaca:pairValue "C" ],
        [ a alpaca:NameValuePair ;
            alpaca:pairName "_label" ;
            alpaca:pairValue "" ],
        [ a alpaca:NameValuePair ;
            alpaca:pairName "legend_" ;
            alpaca:pairValue "None" ],
        [ a alpaca:NameValuePair ;
            alpaca:pairName "bbox" ;
            alpaca:pairValue """TransformedBbox(
    Bbox(x0=0.5477272727272726, y0=0.10999999999999999, x1=0.8999999999999999, y1=0.88),
    BboxTransformTo(
        TransformedBbox(
            Bbox(x0=0.0, y0=0.0, x1=18.0, y1=9.0),
            Affine2D().scale(100.0))))""" ],
        [ a alpaca:NameValuePair ;
            alpaca:pairName "_ymargin" ;
            alpaca:pairValue 5e-02 ],
        [ a alpaca:NameValuePair ;
            alpaca:pairName "_facecolor" ;
            alpaca:pairValue "white" ],
        [ a alpaca:NameValuePair ;
            alpaca:pairName "_frameon" ;
            alpaca:pairValue true ],
        [ a alpaca:NameValuePair ;
            alpaca:pairName "_get_patches_for_fill" ;
            alpaca:pairValue "<matplotlib.axes._base._process_plot_var_args object at 0x7fb94bf64910>" ],
        [ a alpaca:NameValuePair ;
            alpaca:pairName "callbacks" ;
            alpaca:pairValue "<matplotlib.cbook.CallbackRegistry object at 0x7fb94bf64880>" ],
        [ a alpaca:NameValuePair ;
            alpaca:pairName "_axisbelow" ;
            alpaca:pairValue "line" ],
        [ a alpaca:NameValuePair ;
            alpaca:pairName "yaxis" ;
            alpaca:pairValue "YAxis(985.9090909090908,98.99999999999999)" ],
        [ a alpaca:NameValuePair ;
            alpaca:pairName "_right_title" ;
            alpaca:pairValue "Text(1.0, 1.001924001924002, '')" ],
        [ a alpaca:NameValuePair ;
            alpaca:pairName "fmt_xdata" ;
            alpaca:pairValue "None" ],
        [ a alpaca:NameValuePair ;
            alpaca:pairName "transScale" ;
            alpaca:pairValue """TransformWrapper(
    BlendedGenericTransform(
        IdentityTransform(),
        LogTransform(base=10, nonpositive='clip')))""" ],
        [ a alpaca:NameValuePair ;
            alpaca:pairName "_agg_filter" ;
            alpaca:pairValue "None" ],
        [ a alpaca:NameValuePair ;
            alpaca:pairName "transData" ;
            alpaca:pairValue """CompositeGenericTransform(
    TransformWrapper(
        BlendedGenericTransform(
            IdentityTransform(),
            LogTransform(base=10, nonpositive='clip'))),
    CompositeGenericTransform(
        BboxTransformFrom(
            TransformedBbox(
                Bbox(x0=-2.4000000000000004, y0=2.955414608364317, x1=50.4, y1=1001.0175340380005),
                TransformWrapper(
                    BlendedGenericTransform(
                        IdentityTransform(),
                        LogTransform(base=10, nonpositive='clip'))))),
        BboxTransformTo(
            TransformedBbox(
                Bbox(x0=0.5477272727272726, y0=0.10999999999999999, x1=0.8999999999999999, y1=0.88),
                BboxTransformTo(
                    TransformedBbox(
                        Bbox(x0=0.0, y0=0.0, x1=18.0, y1=9.0),
                        Affine2D().scale(100.0)))))))""" ],
        [ a alpaca:NameValuePair ;
            alpaca:pairName "_xmargin" ;
            alpaca:pairValue 5e-02 ],
        [ a alpaca:NameValuePair ;
            alpaca:pairName "_visible" ;
            alpaca:pairValue true ],
        [ a alpaca:NameValuePair ;
            alpaca:pairName "_subplotspec" ;
            alpaca:pairValue "GridSpec(1, 2)[0:1, 1:2]" ],
        [ a alpaca:NameValuePair ;
            alpaca:pairName "axison" ;
            alpaca:pairValue true ],
        [ a alpaca:NameValuePair ;
            alpaca:pairName "_tight" ;
            alpaca:pairValue "None" ],
        [ a alpaca:NameValuePair ;
            alpaca:pairName "_stale_viewlims" ;
            alpaca:pairValue "{'x': False, 'y': False}" ],
        [ a alpaca:NameValuePair ;
            alpaca:pairName "transLimits" ;
            alpaca:pairValue """BboxTransformFrom(
    TransformedBbox(
        Bbox(x0=-2.4000000000000004, y0=2.955414608364317, x1=50.4, y1=1001.0175340380005),
        TransformWrapper(
            BlendedGenericTransform(
                IdentityTransform(),
                LogTransform(base=10, nonpositive='clip')))))""" ],
        [ a alpaca:NameValuePair ;
            alpaca:pairName "stale_callback" ;
            alpaca:pairValue "<function _stale_figure_callback at 0x7fb94f637820>" ],
        [ a alpaca:NameValuePair ;
            alpaca:pairName "_clipon" ;
            alpaca:pairValue true ],
        [ a alpaca:NameValuePair ;
            alpaca:pairName "_sticky_edges" ;
            alpaca:pairValue "_XYPair(x=[], y=[])" ],
        [ a alpaca:NameValuePair ;
            alpaca:pairName "clipbox" ;
            alpaca:pairValue "None" ],
        [ a alpaca:NameValuePair ;
            alpaca:pairName "_remove_method" ;
            alpaca:pairValue "<bound method FigureBase.delaxes of <Figure size 1800x900 with 2 Axes>>" ],
        [ a alpaca:NameValuePair ;
            alpaca:pairName "patch" ;
            alpaca:pairValue "Rectangle(xy=(0, 0), width=1, height=1, angle=0)" ],
        [ a alpaca:NameValuePair ;
            alpaca:pairName "dataLim" ;
            alpaca:pairValue "Bbox(x0=0.0, y0=4.100465801030441, x1=48.0, y1=235.69019984564733)" ],
        [ a alpaca:NameValuePair ;
            alpaca:pairName "_path_effects" ;
            alpaca:pairValue "[]" ],
        [ a alpaca:NameValuePair ;
            alpaca:pairName "transAxes" ;
            alpaca:pairValue """BboxTransformTo(
    TransformedBbox(
        Bbox(x0=0.5477272727272726, y0=0.10999999999999999, x1=0.8999999999999999, y1=0.88),
        BboxTransformTo(
            TransformedBbox(
                Bbox(x0=0.0, y0=0.0, x1=18.0, y1=9.0),
                Affine2D().scale(100.0)))))""" ],
        [ a alpaca:NameValuePair ;
            alpaca:pairName "_mouseover_set" ;
            alpaca:pairValue "<matplotlib.cbook._OrderedSet object at 0x7fb94bf64a60>" ],
        [ a alpaca:NameValuePair ;
            alpaca:pairName "containers" ;
            alpaca:pairValue "[]" ] ;
    alpaca:hashSource "Python_hash" ;
    prov:wasAttributedTo <urn:fz-juelich.de:alpaca:script:Python:plot_psds.py:02773c150a1d252c5c2fb669e7f8966b5cf8b4de09bd53d3152e251f97ecd118#2f16b78f-e675-4958-8710-be4b01437584> ;
    prov:wasDerivedFrom <urn:fz-juelich.de:alpaca:object:Python:matplotlib.axes._subplots.AxesSubplot:8777113789236>,
        <urn:fz-juelich.de:alpaca:object:Python:numpy.ndarray:6faf8972002350a485c030b3ea1faaf5b0743665>,
        <urn:fz-juelich.de:alpaca:object:Python:numpy.ndarray:92557a21a7e812e8244a6ebbc4c017597706dcc7>,
        <urn:fz-juelich.de:alpaca:object:Python:numpy.ndarray:ea2d0f03c5d5dd1745a9c5f27e46eeaeebb35d67>,
        <urn:fz-juelich.de:alpaca:object:Python:numpy.ndarray:ff91a028ae0269d1efa4634500278e6aced2bda6>,
        <urn:fz-juelich.de:alpaca:object:Python:quantities.quantity.Quantity:a703212e5fd5ca360def728e3d837fc3355a5ccd>,
        <urn:fz-juelich.de:alpaca:object:Python:quantities.quantity.Quantity:b9714af75a0f036fb2e7afa5aa9c4669ec35e4bc>,
        <urn:fz-juelich.de:alpaca:object:Python:quantities.quantity.Quantity:ddc58c7a0717eb0f51a692fa2d282820e560319b>,
        <urn:fz-juelich.de:alpaca:object:Python:quantities.quantity.Quantity:ec4b844902958d2f6ea2511e60aabbd9e24ee924>,
        <urn:fz-juelich.de:alpaca:object:Python:quantities.quantity.Quantity:f7d70398fa59a19b4d183ec481223542ff85d38d> ;
    prov:wasGeneratedBy <urn:fz-juelich.de:alpaca:function_execution:Python:02773c150a1d252c5c2fb669e7f8966b5cf8b4de09bd53d3152e251f97ecd118:2f16b78f-e675-4958-8710-be4b01437584:__main__.plot_lfp_psd#38335854-36f2-4e79-bb0e-397d8a55eeb3>,
        <urn:fz-juelich.de:alpaca:function_execution:Python:02773c150a1d252c5c2fb669e7f8966b5cf8b4de09bd53d3152e251f97ecd118:2f16b78f-e675-4958-8710-be4b01437584:__main__.plot_lfp_psd#64f55b61-655d-419e-aad6-75d4f07167ad>,
        <urn:fz-juelich.de:alpaca:function_execution:Python:02773c150a1d252c5c2fb669e7f8966b5cf8b4de09bd53d3152e251f97ecd118:2f16b78f-e675-4958-8710-be4b01437584:__main__.plot_lfp_psd#9bab728a-a68f-4370-8015-0e8f794b854b>,
        <urn:fz-juelich.de:alpaca:function_execution:Python:02773c150a1d252c5c2fb669e7f8966b5cf8b4de09bd53d3152e251f97ecd118:2f16b78f-e675-4958-8710-be4b01437584:__main__.plot_lfp_psd#f5bf37d9-aa18-4026-950e-32bba20e961a> .

<urn:fz-juelich.de:alpaca:object:Python:quantities.quantity.Quantity:f7d70398fa59a19b4d183ec481223542ff85d38d> a alpaca:DataObjectEntity ;
    alpaca:hasAttribute [ a alpaca:NameValuePair ;
            alpaca:pairName "units" ;
            alpaca:pairValue "1.0 Hz" ],
        [ a alpaca:NameValuePair ;
            alpaca:pairName "_dimensionality" ;
            alpaca:pairValue "Hz" ],
        [ a alpaca:NameValuePair ;
            alpaca:pairName "dimensionality" ;
            alpaca:pairValue "Hz" ],
        [ a alpaca:NameValuePair ;
            alpaca:pairName "dtype" ;
            alpaca:pairValue "float64" ],
        [ a alpaca:NameValuePair ;
            alpaca:pairName "shape" ;
            alpaca:pairValue "(126,)" ] ;
    alpaca:hashSource "joblib_SHA1" ;
    prov:wasAttributedTo <urn:fz-juelich.de:alpaca:script:Python:plot_psds.py:02773c150a1d252c5c2fb669e7f8966b5cf8b4de09bd53d3152e251f97ecd118#2f16b78f-e675-4958-8710-be4b01437584> ;
    prov:wasDerivedFrom <urn:fz-juelich.de:alpaca:file:sha256:1dca878c2f147b4b63364739b6f3424fb58728363a4b54183869ce7ceabc4969>,
        <urn:fz-juelich.de:alpaca:file:sha256:5fd5bf08c41293476e9c8ea7463afe18d51713f7a2b01d8bbbb6810baadf1140>,
        <urn:fz-juelich.de:alpaca:file:sha256:66899d8fe09e27a8cb71d945d35f7d1addf104c0d1aa3397b21ca33278f2448c>,
        <urn:fz-juelich.de:alpaca:file:sha256:92fcf6e213e473df9ee35c21a62ab9c682d74ee198c7eb93658e13f917baf8cf>,
        <urn:fz-juelich.de:alpaca:file:sha256:9bf86065e4679f729ccf2158bb9f29dc344aeafdfc7231eb47cdbbe2a03b640c>,
        <urn:fz-juelich.de:alpaca:file:sha256:ccd785947aace1979c3572ea0a687e15ced9d9b9701522fd0b8335692d33f2d6>,
        <urn:fz-juelich.de:alpaca:file:sha256:d8ff2fd87a1c7c5bca222755efd0a51b91b2fddfa7433d5015b00ae9d7d0f6f4>,
        <urn:fz-juelich.de:alpaca:file:sha256:e658d1e6b6147442bf720e3db0dc4d946aea54a5e15d299018eec3af5fb5bdc1> ;
    prov:wasGeneratedBy <urn:fz-juelich.de:alpaca:function_execution:Python:02773c150a1d252c5c2fb669e7f8966b5cf8b4de09bd53d3152e251f97ecd118:2f16b78f-e675-4958-8710-be4b01437584:__main__.load_psd_data#18c15421-f790-4a57-8f55-12346a05c44e>,
        <urn:fz-juelich.de:alpaca:function_execution:Python:02773c150a1d252c5c2fb669e7f8966b5cf8b4de09bd53d3152e251f97ecd118:2f16b78f-e675-4958-8710-be4b01437584:__main__.load_psd_data#21d8c4f9-1237-4bdf-81ca-1828edba9d0e>,
        <urn:fz-juelich.de:alpaca:function_execution:Python:02773c150a1d252c5c2fb669e7f8966b5cf8b4de09bd53d3152e251f97ecd118:2f16b78f-e675-4958-8710-be4b01437584:__main__.load_psd_data#3c2a439e-87b4-4799-855c-d7b7555ceb5b>,
        <urn:fz-juelich.de:alpaca:function_execution:Python:02773c150a1d252c5c2fb669e7f8966b5cf8b4de09bd53d3152e251f97ecd118:2f16b78f-e675-4958-8710-be4b01437584:__main__.load_psd_data#4e6e665f-4028-437c-b691-1668adbe6932>,
        <urn:fz-juelich.de:alpaca:function_execution:Python:02773c150a1d252c5c2fb669e7f8966b5cf8b4de09bd53d3152e251f97ecd118:2f16b78f-e675-4958-8710-be4b01437584:__main__.load_psd_data#c6d949ca-c29a-4054-b19f-c1d438732203>,
        <urn:fz-juelich.de:alpaca:function_execution:Python:02773c150a1d252c5c2fb669e7f8966b5cf8b4de09bd53d3152e251f97ecd118:2f16b78f-e675-4958-8710-be4b01437584:__main__.load_psd_data#f1a858c0-2f5d-48ce-b413-7f083a69110a>,
        <urn:fz-juelich.de:alpaca:function_execution:Python:02773c150a1d252c5c2fb669e7f8966b5cf8b4de09bd53d3152e251f97ecd118:2f16b78f-e675-4958-8710-be4b01437584:__main__.load_psd_data#f30395ad-2023-47e4-8020-5c030346994c>,
        <urn:fz-juelich.de:alpaca:function_execution:Python:02773c150a1d252c5c2fb669e7f8966b5cf8b4de09bd53d3152e251f97ecd118:2f16b78f-e675-4958-8710-be4b01437584:__main__.load_psd_data#fd50bb1b-227f-49d1-8feb-a274a6fd6f6c> .

<urn:fz-juelich.de:alpaca:script:Python:plot_psds.py:02773c150a1d252c5c2fb669e7f8966b5cf8b4de09bd53d3152e251f97ecd118#2f16b78f-e675-4958-8710-be4b01437584> a alpaca:ScriptAgent ;
    alpaca:scriptPath "/users/koehler/projects/alpaca_use_case/code/provenance_snakemake/workflow/plot_psds.py" .
