# Supplementary material for: Facilitating the Sharing of Electrophysiology Data Analysis Results Through In-Depth Provenance Capture
Source: eNeuro. 2024 Jun 7;11(6):ENEURO.0476-23.2024. doi: 10.1523/ENEURO.0476-23.2024 (PMC11181106; doi:10.1523/ENEURO.0476-23.2024)
Supplement: Extended Data 2 — Download Extended Data 2, ZIP file. [file eneuro-11-ENEURO.0476-23.2024-s002.zip › outputs/provenance_snakemake/R2G_PSD_all_subjects_simplified.gexf]

<?xml version='1.0' encoding='utf-8'?>
<gexf xmlns="http://www.gexf.net/1.2draft" xmlns:xsi="http://www.w3.org/2001/XMLSchema-instance" xsi:schemaLocation="http://www.gexf.net/1.2draft http://www.gexf.net/1.2draft/gexf.xsd" version="1.2">
  <meta lastmodifieddate="2024-02-07">
    <creator>NetworkX 3.2.1</creator>
  </meta>
  <graph defaultedgetype="directed" mode="static" name="">
    <attributes mode="static" class="node">
      <attribute id="0" title="members" type="string" />
      <attribute id="1" title="member_count" type="long" />
      <attribute id="2" title="type" type="string" />
      <attribute id="3" title="data_hash" type="string" />
      <attribute id="4" title="Python_name" type="string" />
      <attribute id="5" title="name" type="string" />
      <attribute id="6" title="file_origin" type="string" />
      <attribute id="7" title="description" type="string" />
      <attribute id="8" title="subject_name" type="string" />
      <attribute id="9" title="Time Interval" type="string" />
      <attribute id="10" title="t_start" type="string" />
      <attribute id="11" title="t_stop" type="string" />
      <attribute id="12" title="belongs_to_trialtype" type="string" />
      <attribute id="13" title="trial_event_labels" type="string" />
      <attribute id="14" title="performance_in_trial_str" type="string" />
      <attribute id="15" title="shape" type="string" />
      <attribute id="16" title="dtype" type="string" />
      <attribute id="17" title="units" type="string" />
      <attribute id="18" title="_sampling_rate" type="string" />
      <attribute id="19" title="channel_names" type="string" />
      <attribute id="20" title="hash_type" type="string" />
      <attribute id="21" title="File_path" type="string" />
      <attribute id="22" title="execution_id" type="string" />
      <attribute id="23" title="execution_order" type="string" />
      <attribute id="24" title="save_plot:kwargs" type="string" />
      <attribute id="25" title="cut_segment_by_epoch:reset_time" type="string" />
      <attribute id="26" title="create_main_plot_objects:n_subjects" type="string" />
      <attribute id="27" title="create_main_plot_objects:title" type="string" />
      <attribute id="28" title="butter:axis" type="string" />
      <attribute id="29" title="butter:order" type="string" />
      <attribute id="30" title="butter:filter_function" type="string" />
      <attribute id="31" title="butter:highpass_frequency" type="string" />
      <attribute id="32" title="butter:sampling_frequency" type="string" />
      <attribute id="33" title="butter:lowpass_frequency" type="string" />
      <attribute id="34" title="select_channels:skip_channels" type="string" />
      <attribute id="35" title="get_events:properties" type="string" />
      <attribute id="36" title="sem:nan_policy" type="string" />
      <attribute id="37" title="sem:ddof" type="string" />
      <attribute id="38" title="sem:axis" type="string" />
      <attribute id="39" title="mean:out" type="string" />
      <attribute id="40" title="mean:dtype" type="string" />
      <attribute id="41" title="mean:axis" type="string" />
      <attribute id="42" title="mean:keepdims" type="string" />
      <attribute id="43" title="mean:where" type="string" />
      <attribute id="44" title="welch_psd:axis" type="string" />
      <attribute id="45" title="welch_psd:n_segments" type="string" />
      <attribute id="46" title="welch_psd:window" type="string" />
      <attribute id="47" title="welch_psd:overlap" type="string" />
      <attribute id="48" title="welch_psd:return_onesided" type="string" />
      <attribute id="49" title="welch_psd:nfft" type="string" />
      <attribute id="50" title="welch_psd:frequency_resolution" type="string" />
      <attribute id="51" title="welch_psd:detrend" type="string" />
      <attribute id="52" title="welch_psd:scaling" type="string" />
      <attribute id="53" title="welch_psd:len_segment" type="string" />
      <attribute id="54" title="welch_psd:fs" type="string" />
      <attribute id="55" title="AnalogSignal.downsample:downsampling_factor" type="string" />
      <attribute id="56" title="plot_lfp_psd:label" type="string" />
      <attribute id="57" title="plot_lfp_psd:sem_multiplier" type="string" />
      <attribute id="58" title="plot_lfp_psd:freq_range" type="string" />
      <attribute id="59" title="plot_lfp_psd:kwargs" type="string" />
      <attribute id="60" title="add_epoch:pre" type="string" />
      <attribute id="61" title="add_epoch:attach_result" type="string" />
      <attribute id="62" title="add_epoch:event2" type="string" />
      <attribute id="63" title="add_epoch:post" type="string" />
    </attributes>
    <nodes>
      <node id="Step 0" label="Block">
        <attvalues>
          <attvalue for="0" value="urn:fz-juelich.de:alpaca:object:Python:neo.core.block.Block:15e72f8be2b25a06eeb09ab95204a2492a79da47" />
          <attvalue for="1" value="1" />
          <attvalue for="2" value="object" />
          <attvalue for="3" value="15e72f8be2b25a06eeb09ab95204a2492a79da47" />
          <attvalue for="4" value="neo.core.block.Block" />
          <attvalue for="5" value="Reachgrasp Recording Data Block" />
          <attvalue for="6" value="None" />
          <attvalue for="7" value="Block of reach-to-grasp project data from Blackrock file set." />
          <attvalue for="8" value="monkey_L" />
          <attvalue for="9" value="&lt;[1.0,1.0];[161.0,161.0];[161.0,161.0];[162.0,162.0];[163.0,163.0];[164.0,164.0];[164.0,164.0];[164.0,164.0];[164.0,164.0];[164.0,164.0];[164.0,164.0];[164.0,164.0];[164.0,164.0];[164.0,164.0];[164.0,164.0];[164.0,164.0];[164.0,164.0];[164.0,164.0];[164.0,164.0];[164.0,164.0];[164.0,164.0];[164.0,164.0];[164.0,164.0];[164.0,164.0];[164.0,164.0];[164.0,164.0];[164.0,164.0];[164.0,164.0];[164.0,164.0];[164.0,164.0];[164.0,164.0];[164.0,164.0];[164.0,164.0];[164.0,164.0];[164.0,164.0];[164.0,164.0];[164.0,164.0];[164.0,164.0];[19.0,19.0];[2.0,2.0];[23.0,23.0];[27.0,27.0];[3.0,3.0];[31.0,31.0];[331.0,331.0];[331.0,331.0];[332.0,332.0];[333.0,333.0];[334.0,334.0];[334.0,334.0];[334.0,334.0];[334.0,334.0];[334.0,334.0];[334.0,334.0];[334.0,334.0];[334.0,334.0];[334.0,334.0];[334.0,334.0];[334.0,334.0];[334.0,334.0];[334.0,334.0];[334.0,334.0];[334.0,334.0];[334.0,334.0];[334.0,334.0];[334.0,334.0];[334.0,334.0];[334.0,334.0];[334.0,334.0];[334.0,334.0];[334.0,334.0];[334.0,334.0];[334.0,334.0];[334.0,334.0];[334.0,334.0];[334.0,334.0];[334.0,334.0];[334.0,334.0];[334.0,334.0];[334.0,334.0];[334.0,334.0];[334.0,334.0];[334.0,334.0];[334.0,334.0];[334.0,334.0];[334.0,334.0];[334.0,334.0];[334.0,334.0];[334.0,334.0];[35.0,35.0];[4.0,4.0];[4.0,4.0];[4.0,4.0];[4.0,4.0];[4.0,4.0];[4.0,4.0];[4.0,4.0];[4.0,4.0];[4.0,4.0];[4.0,4.0];[4.0,4.0];[4.0,4.0];[4.0,4.0];[4.0,4.0];[4.0,4.0];[4.0,4.0];[4.0,4.0];[4.0,4.0];[4.0,4.0];[4.0,4.0];[4.0,4.0];[4.0,4.0];[4.0,4.0];[4.0,4.0];[4.0,4.0];[4.0,4.0];[4.0,4.0];[4.0,4.0];[4.0,4.0];[4.0,4.0];[4.0,4.0];[541.0,541.0];[541.0,541.0];[542.0,542.0];[543.0,543.0];[544.0,544.0];[544.0,544.0];[544.0,544.0];[544.0,544.0];[544.0,544.0];[544.0,544.0];[544.0,544.0];[544.0,544.0];[544.0,544.0];[544.0,544.0];[544.0,544.0];[544.0,544.0];[544.0,544.0];[544.0,544.0];[544.0,544.0];[544.0,544.0];[544.0,544.0];[544.0,544.0];[544.0,544.0];[544.0,544.0];[544.0,544.0];[544.0,544.0];[544.0,544.0];[544.0,544.0];[544.0,544.0];[544.0,544.0];[544.0,544.0];[544.0,544.0];[544.0,544.0];[544.0,544.0];[696.0,696.0];[696.0,696.0]&gt;" />
        </attvalues>
      </node>
      <node id="Step 1" label="Segment">
        <attvalues>
          <attvalue for="0" value="urn:fz-juelich.de:alpaca:object:Python:neo.core.segment.Segment:b16d932bf42a5f7a9a6da3309e289fd3bb260db4;urn:fz-juelich.de:alpaca:object:Python:neo.core.segment.Segment:1f2d8b0f4e19a7657e82232674bb9bb57b2f3c65;urn:fz-juelich.de:alpaca:object:Python:neo.core.segment.Segment:e9fa1fb3180f2483e5c354b49daee5d78856cb2d;urn:fz-juelich.de:alpaca:object:Python:neo.core.segment.Segment:4a0c963e364d1d270d05b74bf356cbc890b53642;urn:fz-juelich.de:alpaca:object:Python:neo.core.segment.Segment:d2a490e434e32841ed00d6d1704b7e262c18727a;urn:fz-juelich.de:alpaca:object:Python:neo.core.segment.Segment:45a9e0ff60c8844a88f141ba03db08e7482988c8;urn:fz-juelich.de:alpaca:object:Python:neo.core.segment.Segment:de0bbb9edee27ef45033b21954b9fc937bd78ca9;urn:fz-juelich.de:alpaca:object:Python:neo.core.segment.Segment:341480e2f4640779a1eec1a6f47d0c1983a4fc45;urn:fz-juelich.de:alpaca:object:Python:neo.core.segment.Segment:26356e13e3229764d06c730fc9c8e108c9bd56bc;urn:fz-juelich.de:alpaca:object:Python:neo.core.segment.Segment:3089ac500743ee86496c64fa7aeb3eb478b0e907;urn:fz-juelich.de:alpaca:object:Python:neo.core.segment.Segment:4a9837ec85f648ac087c4fbb6bbc69d151a3e866;urn:fz-juelich.de:alpaca:object:Python:neo.core.segment.Segment:0097b7a2c76173d79ba6727e19e624ac7ab1d232;urn:fz-juelich.de:alpaca:object:Python:neo.core.segment.Segment:37dd4791b3e5c47db6f0239ac2bb02184fefb11d;urn:fz-juelich.de:alpaca:object:Python:neo.core.segment.Segment:7488a733a0cc78aba90cb023a253952164282d2e;urn:fz-juelich.de:alpaca:object:Python:neo.core.segment.Segment:e761a0e6475c35f5346975a889c6073760b43240;urn:fz-juelich.de:alpaca:object:Python:neo.core.segment.Segment:262807c8fbf4c76e24771b15c1d536dcc58e5e84;urn:fz-juelich.de:alpaca:object:Python:neo.core.segment.Segment:0fde49ae2b1cbc6cb36098c320d1e96ca85a7235;urn:fz-juelich.de:alpaca:object:Python:neo.core.segment.Segment:19641324e4d8cf8e3c10f59db22dd0731e24bf3a;urn:fz-juelich.de:alpaca:object:Python:neo.core.segment.Segment:f26bd22f240598de6cf48e9a9b3632fade9e3d79;urn:fz-juelich.de:alpaca:object:Python:neo.core.segment.Segment:6566a6925a6936a74d3babc002aeec8fbf7d11b7;urn:fz-juelich.de:alpaca:object:Python:neo.core.segment.Segment:ccf704eec16055ab724a794406431e4b09ab5f52;urn:fz-juelich.de:alpaca:object:Python:neo.core.segment.Segment:f7a2df058e3832098ce65f164a59a86346380cc3;urn:fz-juelich.de:alpaca:object:Python:neo.core.segment.Segment:f4521bbab9e581783eb90f5012e08c5e8889f7da;urn:fz-juelich.de:alpaca:object:Python:neo.core.segment.Segment:ed6e0bd19a42d692141693f09de325d8f6cee580;urn:fz-juelich.de:alpaca:object:Python:neo.core.segment.Segment:db6892141ae3af6484ebe269ea08da6733aa6762;urn:fz-juelich.de:alpaca:object:Python:neo.core.segment.Segment:a939dc32d2d77c6eca843de10c6dae9c41f730de;urn:fz-juelich.de:alpaca:object:Python:neo.core.segment.Segment:7e5de7cf2a325b761ed924a3605b73a5c0fd7b82;urn:fz-juelich.de:alpaca:object:Python:neo.core.segment.Segment:9968f15d132752db363cd194bfb44469c7f8c646;urn:fz-juelich.de:alpaca:object:Python:neo.core.segment.Segment:2060ce4f8404b4c3e1dd6ae047314ab487bc2023;urn:fz-juelich.de:alpaca:object:Python:neo.core.segment.Segment:6396c3828821cd39bfe340866f413b988d8b0479;urn:fz-juelich.de:alpaca:object:Python:neo.core.segment.Segment:cedd0db2a802ad8e0939799e79b27dc3e18e2e50;urn:fz-juelich.de:alpaca:object:Python:neo.core.segment.Segment:a0097af05e4d2b0cf50eded0a3d470209cd4d28f;urn:fz-juelich.de:alpaca:object:Python:neo.core.segment.Segment:991cf72e24fcf392032614253230d948782af5b0;urn:fz-juelich.de:alpaca:object:Python:neo.core.segment.Segment:03280dc4b5b7c1ad7c9eea33892b1d1e67e2ffd1;urn:fz-juelich.de:alpaca:object:Python:neo.core.segment.Segment:9a96ce85b87001052a3d446228cc24c1735d2e68;urn:fz-juelich.de:alpaca:object:Python:neo.core.segment.Segment:9f7642d79f5dfd0f9fba74d927074c43ffbdbf9b;urn:fz-juelich.de:alpaca:object:Python:neo.core.segment.Segment:49a6f6c2f39c920b8a27f40296d010a6024347fd;urn:fz-juelich.de:alpaca:object:Python:neo.core.segment.Segment:086921ad2659e2d980875853f36e7d6794ab5b6a;urn:fz-juelich.de:alpaca:object:Python:neo.core.segment.Segment:ea712698fc8fba49ace713f14027b60d989e54c6;urn:fz-juelich.de:alpaca:object:Python:neo.core.segment.Segment:e30d5d1bac10d80da0f7ff407f064bf77c9329af;urn:fz-juelich.de:alpaca:object:Python:neo.core.segment.Segment:af024f3929cbbac973d33a14a9751a7d46575d33;urn:fz-juelich.de:alpaca:object:Python:neo.core.segment.Segment:b2632613cf557fedca2bfd68f125675bbae499e6;urn:fz-juelich.de:alpaca:object:Python:neo.core.segment.Segment:ea4e3f6672cda0b7a15c58c9b9246096b4d48c6c;urn:fz-juelich.de:alpaca:object:Python:neo.core.segment.Segment:5e69724a1e0e65ad9dc71892e7065de55f17a8ee;urn:fz-juelich.de:alpaca:object:Python:neo.core.segment.Segment:df1652dbefc8a16eb8193d1934b0a648cb41c869;urn:fz-juelich.de:alpaca:object:Python:neo.core.segment.Segment:0b1aaa1db833d583e23e2671a8e2bd4e83e9ff29;urn:fz-juelich.de:alpaca:object:Python:neo.core.segment.Segment:25c9414aea2f66876ec8521468a10c7f6c59071d;urn:fz-juelich.de:alpaca:object:Python:neo.core.segment.Segment:b6257afe8816475008d68e29e9ec8a3b30439d81;urn:fz-juelich.de:alpaca:object:Python:neo.core.segment.Segment:baebec41f5246d1577ec9108ffec268e6b0a88da;urn:fz-juelich.de:alpaca:object:Python:neo.core.segment.Segment:a8ca588eb34d6878dd99df3df8669077c7b53787;urn:fz-juelich.de:alpaca:object:Python:neo.core.segment.Segment:52e29c28bf4c5fb5294fa97f2f6e5f11bdaa0876;urn:fz-juelich.de:alpaca:object:Python:neo.core.segment.Segment:9e5270be609bdf53811253876be2577b40f56baf;urn:fz-juelich.de:alpaca:object:Python:neo.core.segment.Segment:cf3d2a3c1721a2b97c58ae7169a4b1b90ffdc860;urn:fz-juelich.de:alpaca:object:Python:neo.core.segment.Segment:9e75d43e9d6f7ef90229b3507f0be09eddfaf534;urn:fz-juelich.de:alpaca:object:Python:neo.core.segment.Segment:f551839ff5bea1ff7bfb52b0f0f1756a76089d66;urn:fz-juelich.de:alpaca:object:Python:neo.core.segment.Segment:5e34b75faff2d36acdd89b8b2f0e0ca64b7c4e06;urn:fz-juelich.de:alpaca:object:Python:neo.core.segment.Segment:fe9b8177e40ac93319dd37fc2581f0ff39a02cd3;urn:fz-juelich.de:alpaca:object:Python:neo.core.segment.Segment:63b22b671e0367fe739ae0382781878aa910f4c1;urn:fz-juelich.de:alpaca:object:Python:neo.core.segment.Segment:f3a813bc3d09a0a49841767dbacccc48a1d7c77b;urn:fz-juelich.de:alpaca:object:Python:neo.core.segment.Segment:c73ed832514d1cd52f869cd46b81e07f35e09119;urn:fz-juelich.de:alpaca:object:Python:neo.core.segment.Segment:ea58109188897b52bd704a2b8be8ccb1457f109e;urn:fz-juelich.de:alpaca:object:Python:neo.core.segment.Segment:559e93b38dc60d356419ed315a18ec24fc66ffd2;urn:fz-juelich.de:alpaca:object:Python:neo.core.segment.Segment:d765e83b79ae5c098f21585b70571f6bc2a59947;urn:fz-juelich.de:alpaca:object:Python:neo.core.segment.Segment:510674b3952ff654508c2e84cc807233a8d7320d;urn:fz-juelich.de:alpaca:object:Python:neo.core.segment.Segment:3b780a24023acf563ed45c20763940c27b86eae6;urn:fz-juelich.de:alpaca:object:Python:neo.core.segment.Segment:31f5091c30a168117ffb33009c46c2ba6fb3606c;urn:fz-juelich.de:alpaca:object:Python:neo.core.segment.Segment:2186276b10cb432246a9cb31c4cc532af57056d5;urn:fz-juelich.de:alpaca:object:Python:neo.core.segment.Segment:c120fa3faeac7ec861cda2c43dc038a4795a58e8;urn:fz-juelich.de:alpaca:object:Python:neo.core.segment.Segment:0e8a97412b83b5c5666809f40edaf894e85bdf1b;urn:fz-juelich.de:alpaca:object:Python:neo.core.segment.Segment:9dad5acc289f47aead2af10f480edba288146ac7;urn:fz-juelich.de:alpaca:object:Python:neo.core.segment.Segment:07a940e9e6edc8241d7634a89f025f353d7fd6f9;urn:fz-juelich.de:alpaca:object:Python:neo.core.segment.Segment:3eb0ae9bb9ae47414d8f3b07bdac23ea4ca685db;urn:fz-juelich.de:alpaca:object:Python:neo.core.segment.Segment:325e5f735fa641a6bfe8736c42a6650aca74b259;urn:fz-juelich.de:alpaca:object:Python:neo.core.segment.Segment:25bdb0f09e2f03eba60d8db997e88f140d260f42;urn:fz-juelich.de:alpaca:object:Python:neo.core.segment.Segment:65bc50e8b4d2f9ce8c1c78560d86116980a33151;urn:fz-juelich.de:alpaca:object:Python:neo.core.segment.Segment:dd58797830f9e0581398ac02e1b570db89b1e304;urn:fz-juelich.de:alpaca:object:Python:neo.core.segment.Segment:af6f99acd070081ab8bf8abda74202fd03612a06;urn:fz-juelich.de:alpaca:object:Python:neo.core.segment.Segment:5aa66d13ffc6cb37981cfbc76858ef49a9a5953d;urn:fz-juelich.de:alpaca:object:Python:neo.core.segment.Segment:150c288bf01835c8a618d9369413d528573c5b0c;urn:fz-juelich.de:alpaca:object:Python:neo.core.segment.Segment:54869bc8f161dfe55e20e0433fd2b90f519517ef;urn:fz-juelich.de:alpaca:object:Python:neo.core.segment.Segment:7bb3dae17626fc281c2316fed09eefa3b9e4fab3;urn:fz-juelich.de:alpaca:object:Python:neo.core.segment.Segment:c1832796a94219c95e3863576cac3cea1d89e9ee;urn:fz-juelich.de:alpaca:object:Python:neo.core.segment.Segment:dadb5615e87a61d953abd7a0e096f1a2b89ead8d;urn:fz-juelich.de:alpaca:object:Python:neo.core.segment.Segment:336e8891546850d9fc56d5261d9cb090fddd57ae;urn:fz-juelich.de:alpaca:object:Python:neo.core.segment.Segment:65fd3f289e6e45c64c7c27aecc3b4905d1a12d18;urn:fz-juelich.de:alpaca:object:Python:neo.core.segment.Segment:a7f29ac4691582d1007c29ff10459f2be71c34aa;urn:fz-juelich.de:alpaca:object:Python:neo.core.segment.Segment:baa8b333dd959e0e6a962178e069040cdedcf296;urn:fz-juelich.de:alpaca:object:Python:neo.core.segment.Segment:786f0f718ff321729ccc36ba6ed5ea66a9d9ead8;urn:fz-juelich.de:alpaca:object:Python:neo.core.segment.Segment:ff4bf3cba2255dae14af69c03e7ebbdbdfc33e3e;urn:fz-juelich.de:alpaca:object:Python:neo.core.segment.Segment:3ec61ae12d5875cec19663847b5031f68d539891;urn:fz-juelich.de:alpaca:object:Python:neo.core.segment.Segment:22dfcdc95a71ce110d0f3415ca218f06b103616f;urn:fz-juelich.de:alpaca:object:Python:neo.core.segment.Segment:18ebae65f6d1745279d5a980ee47b1190b048736;urn:fz-juelich.de:alpaca:object:Python:neo.core.segment.Segment:18d5a0434e44e26b18b362e4257f5bb8204b9d97;urn:fz-juelich.de:alpaca:object:Python:neo.core.segment.Segment:e17dba225d6892222fea87f7916e243c36f40b24;urn:fz-juelich.de:alpaca:object:Python:neo.core.segment.Segment:fd98acff1814c8468dca775f54233d5ce8d8c2e7;urn:fz-juelich.de:alpaca:object:Python:neo.core.segment.Segment:48b66afb81136dcbceff28e667cb4e2a6c953def;urn:fz-juelich.de:alpaca:object:Python:neo.core.segment.Segment:42f2e65895a249be471c955c8dfa255fb10bdd03;urn:fz-juelich.de:alpaca:object:Python:neo.core.segment.Segment:d407ccd36cf0165db6a5a39dd358776470c01426;urn:fz-juelich.de:alpaca:object:Python:neo.core.segment.Segment:2936024f0a0dd4f406ec8180bc9e39e15caa1ad6;urn:fz-juelich.de:alpaca:object:Python:neo.core.segment.Segment:185002a4b5174226544e5e23bcd6b8e40ea45808;urn:fz-juelich.de:alpaca:object:Python:neo.core.segment.Segment:1f6ee6432c45484cc77c3acccbbdc089f57be361;urn:fz-juelich.de:alpaca:object:Python:neo.core.segment.Segment:541f1724a9b6ee194df8ede7faefd270e8d506d1;urn:fz-juelich.de:alpaca:object:Python:neo.core.segment.Segment:db84126fee1327e10e9606f07e9bf128f4b6bee1;urn:fz-juelich.de:alpaca:object:Python:neo.core.segment.Segment:0df1551505ccd9e775f326b2fed96dd37d0310ba;urn:fz-juelich.de:alpaca:object:Python:neo.core.segment.Segment:eaed071f9ea9f0c7a47bef817dbf64d85abc4d77;urn:fz-juelich.de:alpaca:object:Python:neo.core.segment.Segment:475d68ef626c916da7ed3720061abb9c93250140;urn:fz-juelich.de:alpaca:object:Python:neo.core.segment.Segment:80580bbccbdfab7d77299ff3c4080f106c732705;urn:fz-juelich.de:alpaca:object:Python:neo.core.segment.Segment:522d2857e6466ebbe2108ac01969950079855b31;urn:fz-juelich.de:alpaca:object:Python:neo.core.segment.Segment:ab43d3aa830db4d49d24195cd967e2027c308216;urn:fz-juelich.de:alpaca:object:Python:neo.core.segment.Segment:f9d73e794164189219dd5875d3fe85a2e29295aa;urn:fz-juelich.de:alpaca:object:Python:neo.core.segment.Segment:90ba66259f019e9ff43fa71d78a5277a6039840a;urn:fz-juelich.de:alpaca:object:Python:neo.core.segment.Segment:368ad5029d330ce2879e93216b1047405f9b865b;urn:fz-juelich.de:alpaca:object:Python:neo.core.segment.Segment:64024adc28e8b388c4b393acf00dac8b7de28f3f;urn:fz-juelich.de:alpaca:object:Python:neo.core.segment.Segment:1c7f9ebf93ff822bec3bc5961d25a89dafef8d64;urn:fz-juelich.de:alpaca:object:Python:neo.core.segment.Segment:c314b2f50926b90964aa714935003861eefab7b0;urn:fz-juelich.de:alpaca:object:Python:neo.core.segment.Segment:abd9b6d810deedf3a4583c268d010f51185fb1a9;urn:fz-juelich.de:alpaca:object:Python:neo.core.segment.Segment:224696b284da8c533bd81aaf1afe2661a61f2d14;urn:fz-juelich.de:alpaca:object:Python:neo.core.segment.Segment:2a21a3b1f805bebb51bd9085d6567b9df3395184;urn:fz-juelich.de:alpaca:object:Python:neo.core.segment.Segment:b5118ed74fb7c1ef85f3db3fc4530f858b43b70b;urn:fz-juelich.de:alpaca:object:Python:neo.core.segment.Segment:a80ef0c4a7defdcb2ca84889305f5f2ba015dfe7;urn:fz-juelich.de:alpaca:object:Python:neo.core.segment.Segment:ba3dccb6b83a8312e34916d4bd559b8eeef8d009;urn:fz-juelich.de:alpaca:object:Python:neo.core.segment.Segment:4991b2e4dd853a3033a5730b6928f4b9a8ef3912;urn:fz-juelich.de:alpaca:object:Python:neo.core.segment.Segment:be7dcfda93fcfde1a62e83af943921720f04c1f3;urn:fz-juelich.de:alpaca:object:Python:neo.core.segment.Segment:d9af9117bef2de38f0892566c16603e97a1d69a3;urn:fz-juelich.de:alpaca:object:Python:neo.core.segment.Segment:c965bfa47550015f2f54ddcc292152cbfdaae4fd;urn:fz-juelich.de:alpaca:object:Python:neo.core.segment.Segment:0649484f9bc708d5c21785077ad4c2977f3c560f;urn:fz-juelich.de:alpaca:object:Python:neo.core.segment.Segment:138c90a1c674ffaecff8bd26795a373e2149c563;urn:fz-juelich.de:alpaca:object:Python:neo.core.segment.Segment:6fa21f3cd6f8a5b70b2c42411542065669abf2fe;urn:fz-juelich.de:alpaca:object:Python:neo.core.segment.Segment:a7eec921e0153b2f0b01e09df8ed3244e953eeff;urn:fz-juelich.de:alpaca:object:Python:neo.core.segment.Segment:1c539c3f4271fbc617dafc31fd759add4e75fa80;urn:fz-juelich.de:alpaca:object:Python:neo.core.segment.Segment:83b46d69725d252a1111d0b3f1ae85c3531c3015;urn:fz-juelich.de:alpaca:object:Python:neo.core.segment.Segment:4d16608096683e3ff1ac44432debb95f2b32997f;urn:fz-juelich.de:alpaca:object:Python:neo.core.segment.Segment:6f2e1d797cc8e239482599fd8d80aa4ad0b6694d;urn:fz-juelich.de:alpaca:object:Python:neo.core.segment.Segment:5d1b073cefc3b17531b1af89311cf48d1adf2e09;urn:fz-juelich.de:alpaca:object:Python:neo.core.segment.Segment:be5366df5ee8c76d8794c0f1348bc2e7feade26e;urn:fz-juelich.de:alpaca:object:Python:neo.core.segment.Segment:1ec63d2c647ff6e6877bfcdb91d419ba8dc2c4c4;urn:fz-juelich.de:alpaca:object:Python:neo.core.segment.Segment:19d6f91aba947b4a0f8f29de4f41f018486bde95;urn:fz-juelich.de:alpaca:object:Python:neo.core.segment.Segment:49376ffd0728a14fae17e682070ef542bf9f878d;urn:fz-juelich.de:alpaca:object:Python:neo.core.segment.Segment:f1838905ecd181b55143ad77a10466a8c54a7292;urn:fz-juelich.de:alpaca:object:Python:neo.core.segment.Segment:a6bcb65da3701865d4bb724f6292d82da5098544;urn:fz-juelich.de:alpaca:object:Python:neo.core.segment.Segment:844bbe7913e0313edafaa3d4ff8b9348c1bc4800;urn:fz-juelich.de:alpaca:object:Python:neo.core.segment.Segment:669220448edb0541e5dd5e1845e150d18b490e67" />
          <attvalue for="1" value="142" />
          <attvalue for="2" value="object" />
          <attvalue for="3" value="0097b7a2c76173d79ba6727e19e624ac7ab1d232;03280dc4b5b7c1ad7c9eea33892b1d1e67e2ffd1;0649484f9bc708d5c21785077ad4c2977f3c560f;07a940e9e6edc8241d7634a89f025f353d7fd6f9;086921ad2659e2d980875853f36e7d6794ab5b6a;0b1aaa1db833d583e23e2671a8e2bd4e83e9ff29;0df1551505ccd9e775f326b2fed96dd37d0310ba;0e8a97412b83b5c5666809f40edaf894e85bdf1b;0fde49ae2b1cbc6cb36098c320d1e96ca85a7235;138c90a1c674ffaecff8bd26795a373e2149c563;150c288bf01835c8a618d9369413d528573c5b0c;185002a4b5174226544e5e23bcd6b8e40ea45808;18d5a0434e44e26b18b362e4257f5bb8204b9d97;18ebae65f6d1745279d5a980ee47b1190b048736;19641324e4d8cf8e3c10f59db22dd0731e24bf3a;19d6f91aba947b4a0f8f29de4f41f018486bde95;1c539c3f4271fbc617dafc31fd759add4e75fa80;1c7f9ebf93ff822bec3bc5961d25a89dafef8d64;1ec63d2c647ff6e6877bfcdb91d419ba8dc2c4c4;1f2d8b0f4e19a7657e82232674bb9bb57b2f3c65;1f6ee6432c45484cc77c3acccbbdc089f57be361;2060ce4f8404b4c3e1dd6ae047314ab487bc2023;2186276b10cb432246a9cb31c4cc532af57056d5;224696b284da8c533bd81aaf1afe2661a61f2d14;22dfcdc95a71ce110d0f3415ca218f06b103616f;25bdb0f09e2f03eba60d8db997e88f140d260f42;25c9414aea2f66876ec8521468a10c7f6c59071d;262807c8fbf4c76e24771b15c1d536dcc58e5e84;26356e13e3229764d06c730fc9c8e108c9bd56bc;2936024f0a0dd4f406ec8180bc9e39e15caa1ad6;2a21a3b1f805bebb51bd9085d6567b9df3395184;3089ac500743ee86496c64fa7aeb3eb478b0e907;31f5091c30a168117ffb33009c46c2ba6fb3606c;325e5f735fa641a6bfe8736c42a6650aca74b259;336e8891546850d9fc56d5261d9cb090fddd57ae;341480e2f4640779a1eec1a6f47d0c1983a4fc45;368ad5029d330ce2879e93216b1047405f9b865b;37dd4791b3e5c47db6f0239ac2bb02184fefb11d;3b780a24023acf563ed45c20763940c27b86eae6;3eb0ae9bb9ae47414d8f3b07bdac23ea4ca685db;3ec61ae12d5875cec19663847b5031f68d539891;42f2e65895a249be471c955c8dfa255fb10bdd03;45a9e0ff60c8844a88f141ba03db08e7482988c8;475d68ef626c916da7ed3720061abb9c93250140;48b66afb81136dcbceff28e667cb4e2a6c953def;49376ffd0728a14fae17e682070ef542bf9f878d;4991b2e4dd853a3033a5730b6928f4b9a8ef3912;49a6f6c2f39c920b8a27f40296d010a6024347fd;4a0c963e364d1d270d05b74bf356cbc890b53642;4a9837ec85f648ac087c4fbb6bbc69d151a3e866;4d16608096683e3ff1ac44432debb95f2b32997f;510674b3952ff654508c2e84cc807233a8d7320d;522d2857e6466ebbe2108ac01969950079855b31;52e29c28bf4c5fb5294fa97f2f6e5f11bdaa0876;541f1724a9b6ee194df8ede7faefd270e8d506d1;54869bc8f161dfe55e20e0433fd2b90f519517ef;559e93b38dc60d356419ed315a18ec24fc66ffd2;5aa66d13ffc6cb37981cfbc76858ef49a9a5953d;5d1b073cefc3b17531b1af89311cf48d1adf2e09;5e34b75faff2d36acdd89b8b2f0e0ca64b7c4e06;5e69724a1e0e65ad9dc71892e7065de55f17a8ee;6396c3828821cd39bfe340866f413b988d8b0479;63b22b671e0367fe739ae0382781878aa910f4c1;64024adc28e8b388c4b393acf00dac8b7de28f3f;6566a6925a6936a74d3babc002aeec8fbf7d11b7;65bc50e8b4d2f9ce8c1c78560d86116980a33151;65fd3f289e6e45c64c7c27aecc3b4905d1a12d18;669220448edb0541e5dd5e1845e150d18b490e67;6f2e1d797cc8e239482599fd8d80aa4ad0b6694d;6fa21f3cd6f8a5b70b2c42411542065669abf2fe;7488a733a0cc78aba90cb023a253952164282d2e;786f0f718ff321729ccc36ba6ed5ea66a9d9ead8;7bb3dae17626fc281c2316fed09eefa3b9e4fab3;7e5de7cf2a325b761ed924a3605b73a5c0fd7b82;80580bbccbdfab7d77299ff3c4080f106c732705;83b46d69725d252a1111d0b3f1ae85c3531c3015;844bbe7913e0313edafaa3d4ff8b9348c1bc4800;90ba66259f019e9ff43fa71d78a5277a6039840a;991cf72e24fcf392032614253230d948782af5b0;9968f15d132752db363cd194bfb44469c7f8c646;9a96ce85b87001052a3d446228cc24c1735d2e68;9dad5acc289f47aead2af10f480edba288146ac7;9e5270be609bdf53811253876be2577b40f56baf;9e75d43e9d6f7ef90229b3507f0be09eddfaf534;9f7642d79f5dfd0f9fba74d927074c43ffbdbf9b;a0097af05e4d2b0cf50eded0a3d470209cd4d28f;a6bcb65da3701865d4bb724f6292d82da5098544;a7eec921e0153b2f0b01e09df8ed3244e953eeff;a7f29ac4691582d1007c29ff10459f2be71c34aa;a80ef0c4a7defdcb2ca84889305f5f2ba015dfe7;a8ca588eb34d6878dd99df3df8669077c7b53787;a939dc32d2d77c6eca843de10c6dae9c41f730de;ab43d3aa830db4d49d24195cd967e2027c308216;abd9b6d810deedf3a4583c268d010f51185fb1a9;af024f3929cbbac973d33a14a9751a7d46575d33;af6f99acd070081ab8bf8abda74202fd03612a06;b16d932bf42a5f7a9a6da3309e289fd3bb260db4;b2632613cf557fedca2bfd68f125675bbae499e6;b5118ed74fb7c1ef85f3db3fc4530f858b43b70b;b6257afe8816475008d68e29e9ec8a3b30439d81;ba3dccb6b83a8312e34916d4bd559b8eeef8d009;baa8b333dd959e0e6a962178e069040cdedcf296;baebec41f5246d1577ec9108ffec268e6b0a88da;be5366df5ee8c76d8794c0f1348bc2e7feade26e;be7dcfda93fcfde1a62e83af943921720f04c1f3;c120fa3faeac7ec861cda2c43dc038a4795a58e8;c1832796a94219c95e3863576cac3cea1d89e9ee;c314b2f50926b90964aa714935003861eefab7b0;c73ed832514d1cd52f869cd46b81e07f35e09119;c965bfa47550015f2f54ddcc292152cbfdaae4fd;ccf704eec16055ab724a794406431e4b09ab5f52;cedd0db2a802ad8e0939799e79b27dc3e18e2e50;cf3d2a3c1721a2b97c58ae7169a4b1b90ffdc860;d2a490e434e32841ed00d6d1704b7e262c18727a;d407ccd36cf0165db6a5a39dd358776470c01426;d765e83b79ae5c098f21585b70571f6bc2a59947;d9af9117bef2de38f0892566c16603e97a1d69a3;dadb5615e87a61d953abd7a0e096f1a2b89ead8d;db6892141ae3af6484ebe269ea08da6733aa6762;db84126fee1327e10e9606f07e9bf128f4b6bee1;dd58797830f9e0581398ac02e1b570db89b1e304;de0bbb9edee27ef45033b21954b9fc937bd78ca9;df1652dbefc8a16eb8193d1934b0a648cb41c869;e17dba225d6892222fea87f7916e243c36f40b24;e30d5d1bac10d80da0f7ff407f064bf77c9329af;e761a0e6475c35f5346975a889c6073760b43240;e9fa1fb3180f2483e5c354b49daee5d78856cb2d;ea4e3f6672cda0b7a15c58c9b9246096b4d48c6c;ea58109188897b52bd704a2b8be8ccb1457f109e;ea712698fc8fba49ace713f14027b60d989e54c6;eaed071f9ea9f0c7a47bef817dbf64d85abc4d77;ed6e0bd19a42d692141693f09de325d8f6cee580;f1838905ecd181b55143ad77a10466a8c54a7292;f26bd22f240598de6cf48e9a9b3632fade9e3d79;f3a813bc3d09a0a49841767dbacccc48a1d7c77b;f4521bbab9e581783eb90f5012e08c5e8889f7da;f551839ff5bea1ff7bfb52b0f0f1756a76089d66;f7a2df058e3832098ce65f164a59a86346380cc3;f9d73e794164189219dd5875d3fe85a2e29295aa;fd98acff1814c8468dca775f54233d5ce8d8c2e7;fe9b8177e40ac93319dd37fc2581f0ff39a02cd3;ff4bf3cba2255dae14af69c03e7ebbdbdfc33e3e" />
          <attvalue for="4" value="neo.core.segment.Segment" />
          <attvalue for="5" value="Segment 0" />
          <attvalue for="10" value="103.144 s;109.5719 s;115.595 s;122.049 s;128.3999 s;134.793 s;141.162 s;147.06373333333335 s;152.95989999999998 s;160.4479 s;166.30173333333335 s;172.23389999999998 s;179.0639 s;198.586 s;2.42 s;20.317633333333333 s;210.98763333333332 s;216.8996 s;223.76376666666667 s;230.34276666666668 s;236.79383333333334 s;243.016 s;248.97289999999998 s;254.92053333333334 s;26.1319 s;261.4155333333333 s;267.6349 s;273.5638 s;279.44066666666663 s;285.3729 s;291.26956666666666 s;297.45590000000004 s;303.7088333333333 s;31.876900000000003 s;310.13553333333334 s;317.1449 s;323.27590000000004 s;329.7719 s;335.65659999999997 s;341.8709 s;348.071 s;354.0996666666667 s;367.224 s;373.13800000000003 s;379.1969 s;385.35290000000003 s;391.6709 s;397.6399 s;403.48173333333335 s;410.0636666666667 s;416.56356666666665 s;424.32090000000005 s;43.1679 s;430.2409 s;436.18390000000005 s;448.9137 s;455.7798 s;461.68190000000004 s;467.61556666666667 s;473.615 s;48.874833333333335 s;486.06890000000004 s;491.9929 s;498.0155 s;503.98990000000003 s;510.02790000000005 s;517.9028666666667 s;523.916 s;529.8829 s;536.0657 s;54.92163333333333 s;542.0310000000001 s;549.193 s;555.1559 s;563.4859 s;570.9300000000001 s;578.4379 s;585.2065666666666 s;597.7069 s;60.675900000000006 s;603.7069 s;609.8319 s;615.8018 s;621.8329 s;627.8279 s;634.6716333333334 s;641.133 s;647.088 s;653.1039 s;659.1107333333333 s;66.49663333333334 s;671.0389 s;678.2217666666667 s;690.1219 s;696.2329 s;702.3229 s;708.2897 s;719.9457666666667 s;72.31976666666667 s;725.8978 s;731.9128999999999 s;737.8788999999999 s;743.8858333333334 s;750.0869 s;756.1059 s;762.1746333333333 s;768.2359 s;776.2269 s;78.14976666666666 s;788.7129 s;794.6849 s;8.236766666666666 s;800.7999 s;806.9909 s;812.985 s;819.0028666666667 s;824.9637 s;831.0476 s;837.049 s;84.0899 s;843.297 s;849.6059 s;855.6749 s;861.9758666666667 s;867.9988999999999 s;873.9698333333333 s;889.2069 s;895.3179 s;90.31266666666667 s;901.5579 s;907.5549 s;913.5366333333334 s;920.1215 s;926.0799 s;937.9128999999999 s;946.6748 s;96.8116 s;972.8498999999999 s;979.0219 s;985.0429 s;991.1526333333334 s;997.4239 s" />
          <attvalue for="11" value="103.6449 s;110.07213333333334 s;116.0959 s;122.54990000000001 s;128.9 s;135.29389999999998 s;141.66289999999998 s;147.564 s;153.46016666666668 s;160.94830000000002 s;166.802 s;172.73426666666668 s;179.56426666666667 s;199.08689999999999 s;2.9209 s;20.818 s;211.488 s;217.4 s;224.264 s;230.84300000000002 s;237.294 s;243.5169 s;249.47333333333336 s;255.421 s;26.632 s;261.916 s;268.1351666666667 s;274.064 s;279.94100000000003 s;285.8732 s;291.77 s;297.9560333333333 s;304.209 s;310.636 s;317.6451666666667 s;32.37703333333333 s;323.776 s;330.272 s;336.157 s;342.3713666666667 s;348.5719 s;354.6 s;367.72490000000005 s;373.63890000000004 s;379.697 s;385.8531 s;392.17136666666664 s;398.14003333333335 s;403.982 s;410.564 s;417.064 s;424.82126666666665 s;43.668 s;430.7411333333333 s;436.6843666666667 s;449.414 s;456.28000000000003 s;462.1820333333333 s;468.116 s;474.1159 s;486.56936666666667 s;49.375 s;492.49313333333333 s;498.516 s;504.49 s;510.528 s;518.403 s;524.4168999999999 s;530.3831666666667 s;536.566 s;542.5319 s;549.6939 s;55.422000000000004 s;555.6562333333334 s;563.9862 s;571.4309 s;578.9381666666667 s;585.707 s;598.2073333333334 s;604.2072666666668 s;61.1764 s;610.3321666666667 s;616.302 s;622.333 s;628.3280000000001 s;635.172 s;641.6338999999999 s;647.5889 s;653.604 s;659.611 s;66.997 s;671.5392666666668 s;678.722 s;690.6220000000001 s;696.7332333333334 s;702.823 s;708.79 s;72.82000000000001 s;720.446 s;726.398 s;732.4133333333334 s;738.3790666666667 s;744.386 s;750.587 s;756.6063666666668 s;762.6750000000001 s;768.7360666666667 s;776.7271333333334 s;78.65 s;789.2132666666668 s;795.1850000000001 s;8.737 s;801.3000000000001 s;807.4913333333334 s;813.4859 s;819.503 s;825.464 s;831.548 s;837.5499 s;84.59013333333334 s;843.7979 s;850.106 s;856.1752000000001 s;862.476 s;868.4992000000001 s;874.47 s;889.707 s;895.8181333333334 s;90.813 s;902.0582666666668 s;908.0552666666667 s;914.037 s;920.6220000000001 s;926.5803666666667 s;938.4132000000001 s;947.1750000000001 s;97.312 s;973.3502000000001 s;979.522 s;985.5433666666668 s;991.653 s;997.9240333333335 s" />
          <attvalue for="6" value="None" />
          <attvalue for="7" value="Segment containing data from t_start to t_stop" />
          <attvalue for="12" value="PGHF;PGLF;SGHF;SGLF" />
          <attvalue for="13" value="CUE-OFF" />
          <attvalue for="14" value="correct_trial" />
          <attvalue for="9" value="&lt;[10.0,10.0];[10.0,10.0];[100.0,100.0];[100.0,100.0];[101.0,101.0];[105.0,105.0];[105.0,105.0];[106.0,106.0];[11.0,11.0];[110.0,110.0];[110.0,110.0];[111.0,111.0];[115.0,115.0];[115.0,115.0];[116.0,116.0];[120.0,120.0];[120.0,120.0];[121.0,121.0];[125.0,125.0];[125.0,125.0];[126.0,126.0];[130.0,130.0];[130.0,130.0];[131.0,131.0];[135.0,135.0];[135.0,135.0];[136.0,136.0];[140.0,140.0];[140.0,140.0];[141.0,141.0];[145.0,145.0];[145.0,145.0];[146.0,146.0];[15.0,15.0];[15.0,15.0];[150.0,150.0];[150.0,150.0];[151.0,151.0];[155.0,155.0];[155.0,155.0];[156.0,156.0];[16.0,16.0];[160.0,160.0];[160.0,160.0];[161.0,161.0];[165.0,165.0];[165.0,165.0];[166.0,166.0];[170.0,170.0];[170.0,170.0];[171.0,171.0];[175.0,175.0];[175.0,175.0];[176.0,176.0];[184.0,184.0];[184.0,184.0];[184.0,184.0];[184.0,184.0];[184.0,184.0];[184.0,184.0];[184.0,184.0];[184.0,184.0];[184.0,184.0];[184.0,184.0];[184.0,184.0];[184.0,184.0];[184.0,184.0];[184.0,184.0];[184.0,184.0];[184.0,184.0];[184.0,184.0];[184.0,184.0];[184.0,184.0];[184.0,184.0];[184.0,184.0];[184.0,184.0];[184.0,184.0];[184.0,184.0];[184.0,184.0];[184.0,184.0];[184.0,184.0];[184.0,184.0];[184.0,184.0];[184.0,184.0];[184.0,184.0];[184.0,184.0];[184.0,184.0];[184.0,184.0];[184.0,184.0];[184.0,184.0];[185.0,185.0];[185.0,185.0];[186.0,186.0];[190.0,190.0];[190.0,190.0];[191.0,191.0];[195.0,195.0];[195.0,195.0];[196.0,196.0];[20.0,20.0];[20.0,20.0];[200.0,200.0];[200.0,200.0];[201.0,201.0];[205.0,205.0];[205.0,205.0];[206.0,206.0];[21.0,21.0];[210.0,210.0];[210.0,210.0];[211.0,211.0];[215.0,215.0];[215.0,215.0];[216.0,216.0];[220.0,220.0];[220.0,220.0];[221.0,221.0];[225.0,225.0];[225.0,225.0];[226.0,226.0];[230.0,230.0];[230.0,230.0];[231.0,231.0];[235.0,235.0];[235.0,235.0];[236.0,236.0];[240.0,240.0];[240.0,240.0];[241.0,241.0];[245.0,245.0];[245.0,245.0];[246.0,246.0];[25.0,25.0];[25.0,25.0];[250.0,250.0];[250.0,250.0];[251.0,251.0];[255.0,255.0];[255.0,255.0];[256.0,256.0];[26.0,26.0];[260.0,260.0];[260.0,260.0];[261.0,261.0];[265.0,265.0];[265.0,265.0];[266.0,266.0];[270.0,270.0];[270.0,270.0];[271.0,271.0];[275.0,275.0];[275.0,275.0];[276.0,276.0];[280.0,280.0];[280.0,280.0];[281.0,281.0];[285.0,285.0];[285.0,285.0];[286.0,286.0];[290.0,290.0];[290.0,290.0];[291.0,291.0];[295.0,295.0];[295.0,295.0];[296.0,296.0];[30.0,30.0];[30.0,30.0];[300.0,300.0];[300.0,300.0];[301.0,301.0];[305.0,305.0];[305.0,305.0];[306.0,306.0];[31.0,31.0];[310.0,310.0];[310.0,310.0];[311.0,311.0];[315.0,315.0];[315.0,315.0];[316.0,316.0];[320.0,320.0];[320.0,320.0];[321.0,321.0];[325.0,325.0];[325.0,325.0];[326.0,326.0];[330.0,330.0];[330.0,330.0];[331.0,331.0];[335.0,335.0];[335.0,335.0];[336.0,336.0];[340.0,340.0];[340.0,340.0];[341.0,341.0];[345.0,345.0];[345.0,345.0];[346.0,346.0];[35.0,35.0];[35.0,35.0];[350.0,350.0];[350.0,350.0];[351.0,351.0];[355.0,355.0];[355.0,355.0];[356.0,356.0];[36.0,36.0];[360.0,360.0];[360.0,360.0];[361.0,361.0];[369.0,369.0];[369.0,369.0];[369.0,369.0];[369.0,369.0];[369.0,369.0];[369.0,369.0];[369.0,369.0];[369.0,369.0];[369.0,369.0];[369.0,369.0];[369.0,369.0];[369.0,369.0];[369.0,369.0];[369.0,369.0];[369.0,369.0];[369.0,369.0];[369.0,369.0];[369.0,369.0];[369.0,369.0];[369.0,369.0];[369.0,369.0];[369.0,369.0];[369.0,369.0];[369.0,369.0];[369.0,369.0];[369.0,369.0];[369.0,369.0];[369.0,369.0];[369.0,369.0];[369.0,369.0];[369.0,369.0];[369.0,369.0];[369.0,369.0];[369.0,369.0];[369.0,369.0];[370.0,370.0];[370.0,370.0];[371.0,371.0];[375.0,375.0];[375.0,375.0];[376.0,376.0];[380.0,380.0];[380.0,380.0];[381.0,381.0];[385.0,385.0];[385.0,385.0];[386.0,386.0];[390.0,390.0];[390.0,390.0];[391.0,391.0];[395.0,395.0];[395.0,395.0];[396.0,396.0];[4.0,4.0];[4.0,4.0];[4.0,4.0];[4.0,4.0];[4.0,4.0];[4.0,4.0];[4.0,4.0];[4.0,4.0];[4.0,4.0];[4.0,4.0];[4.0,4.0];[4.0,4.0];[4.0,4.0];[4.0,4.0];[4.0,4.0];[4.0,4.0];[4.0,4.0];[4.0,4.0];[4.0,4.0];[4.0,4.0];[4.0,4.0];[4.0,4.0];[4.0,4.0];[4.0,4.0];[4.0,4.0];[4.0,4.0];[4.0,4.0];[4.0,4.0];[4.0,4.0];[4.0,4.0];[4.0,4.0];[4.0,4.0];[4.0,4.0];[4.0,4.0];[4.0,4.0];[40.0,40.0];[40.0,40.0];[400.0,400.0];[400.0,400.0];[401.0,401.0];[405.0,405.0];[405.0,405.0];[406.0,406.0];[41.0,41.0];[410.0,410.0];[410.0,410.0];[411.0,411.0];[415.0,415.0];[415.0,415.0];[416.0,416.0];[420.0,420.0];[420.0,420.0];[421.0,421.0];[425.0,425.0];[425.0,425.0];[426.0,426.0];[430.0,430.0];[430.0,430.0];[431.0,431.0];[435.0,435.0];[435.0,435.0];[436.0,436.0];[440.0,440.0];[440.0,440.0];[441.0,441.0];[445.0,445.0];[445.0,445.0];[446.0,446.0];[45.0,45.0];[45.0,45.0];[450.0,450.0];[450.0,450.0];[451.0,451.0];[455.0,455.0];[455.0,455.0];[456.0,456.0];[46.0,46.0];[460.0,460.0];[460.0,460.0];[461.0,461.0];[465.0,465.0];[465.0,465.0];[466.0,466.0];[470.0,470.0];[470.0,470.0];[471.0,471.0];[475.0,475.0];[475.0,475.0];[476.0,476.0];[480.0,480.0];[480.0,480.0];[481.0,481.0];[485.0,485.0];[485.0,485.0];[486.0,486.0];[490.0,490.0];[490.0,490.0];[491.0,491.0];[495.0,495.0];[495.0,495.0];[496.0,496.0];[5.0,5.0];[5.0,5.0];[50.0,50.0];[50.0,50.0];[500.0,500.0];[500.0,500.0];[501.0,501.0];[505.0,505.0];[505.0,505.0];[506.0,506.0];[51.0,51.0];[510.0,510.0];[510.0,510.0];[511.0,511.0];[515.0,515.0];[515.0,515.0];[516.0,516.0];[520.0,520.0];[520.0,520.0];[521.0,521.0];[525.0,525.0];[525.0,525.0];[526.0,526.0];[530.0,530.0];[530.0,530.0];[531.0,531.0];[535.0,535.0];[535.0,535.0];[536.0,536.0];[540.0,540.0];[540.0,540.0];[541.0,541.0];[549.0,549.0];[549.0,549.0];[549.0,549.0];[549.0,549.0];[549.0,549.0];[549.0,549.0];[549.0,549.0];[549.0,549.0];[549.0,549.0];[549.0,549.0];[549.0,549.0];[549.0,549.0];[549.0,549.0];[549.0,549.0];[549.0,549.0];[549.0,549.0];[549.0,549.0];[549.0,549.0];[549.0,549.0];[549.0,549.0];[549.0,549.0];[549.0,549.0];[549.0,549.0];[549.0,549.0];[549.0,549.0];[549.0,549.0];[549.0,549.0];[549.0,549.0];[549.0,549.0];[549.0,549.0];[549.0,549.0];[549.0,549.0];[549.0,549.0];[549.0,549.0];[549.0,549.0];[549.0,549.0];[55.0,55.0];[55.0,55.0];[550.0,550.0];[550.0,550.0];[551.0,551.0];[555.0,555.0];[555.0,555.0];[556.0,556.0];[56.0,56.0];[560.0,560.0];[560.0,560.0];[561.0,561.0];[565.0,565.0];[565.0,565.0];[566.0,566.0];[570.0,570.0];[570.0,570.0];[571.0,571.0];[575.0,575.0];[575.0,575.0];[576.0,576.0];[580.0,580.0];[580.0,580.0];[581.0,581.0];[585.0,585.0];[585.0,585.0];[586.0,586.0];[590.0,590.0];[590.0,590.0];[591.0,591.0];[595.0,595.0];[595.0,595.0];[596.0,596.0];[6.0,6.0];[60.0,60.0];[60.0,60.0];[600.0,600.0];[600.0,600.0];[601.0,601.0];[605.0,605.0];[605.0,605.0];[606.0,606.0];[61.0,61.0];[610.0,610.0];[610.0,610.0];[611.0,611.0];[615.0,615.0];[615.0,615.0];[616.0,616.0];[620.0,620.0];[620.0,620.0];[621.0,621.0];[625.0,625.0];[625.0,625.0];[626.0,626.0];[630.0,630.0];[630.0,630.0];[631.0,631.0];[635.0,635.0];[635.0,635.0];[636.0,636.0];[640.0,640.0];[640.0,640.0];[641.0,641.0];[645.0,645.0];[645.0,645.0];[646.0,646.0];[65.0,65.0];[65.0,65.0];[650.0,650.0];[650.0,650.0];[651.0,651.0];[655.0,655.0];[655.0,655.0];[656.0,656.0];[66.0,66.0];[660.0,660.0];[660.0,660.0];[661.0,661.0];[665.0,665.0];[665.0,665.0];[666.0,666.0];[670.0,670.0];[670.0,670.0];[671.0,671.0];[675.0,675.0];[675.0,675.0];[676.0,676.0];[680.0,680.0];[680.0,680.0];[681.0,681.0];[685.0,685.0];[685.0,685.0];[686.0,686.0];[690.0,690.0];[690.0,690.0];[691.0,691.0];[695.0,695.0];[695.0,695.0];[696.0,696.0];[70.0,70.0];[70.0,70.0];[700.0,700.0];[700.0,700.0];[701.0,701.0];[705.0,705.0];[705.0,705.0];[706.0,706.0];[71.0,71.0];[710.0,710.0];[710.0,710.0];[711.0,711.0];[715.0,715.0];[715.0,715.0];[716.0,716.0];[720.0,720.0];[720.0,720.0];[721.0,721.0];[725.0,725.0];[725.0,725.0];[726.0,726.0];[75.0,75.0];[75.0,75.0];[76.0,76.0];[80.0,80.0];[80.0,80.0];[81.0,81.0];[85.0,85.0];[85.0,85.0];[86.0,86.0];[90.0,90.0];[90.0,90.0];[91.0,91.0];[95.0,95.0];[95.0,95.0];[96.0,96.0]&gt;" />
        </attvalues>
      </node>
      <node id="Step 2" label="ndarray">
        <attvalues>
          <attvalue for="0" value="urn:fz-juelich.de:alpaca:object:Python:numpy.ndarray:ea2d0f03c5d5dd1745a9c5f27e46eeaeebb35d67;urn:fz-juelich.de:alpaca:object:Python:numpy.ndarray:6faf8972002350a485c030b3ea1faaf5b0743665;urn:fz-juelich.de:alpaca:object:Python:numpy.ndarray:9ff50485bea39193b21ad53b0b16d88e822cb207;urn:fz-juelich.de:alpaca:object:Python:numpy.ndarray:ff91a028ae0269d1efa4634500278e6aced2bda6;urn:fz-juelich.de:alpaca:object:Python:numpy.ndarray:9b7b7549e38e0492ff2db4d25a02c911798019d4;urn:fz-juelich.de:alpaca:object:Python:numpy.ndarray:9cdc26a36d0c23ab8c1a888a8c99dcba1b3e9278;urn:fz-juelich.de:alpaca:object:Python:numpy.ndarray:92557a21a7e812e8244a6ebbc4c017597706dcc7;urn:fz-juelich.de:alpaca:object:Python:numpy.ndarray:335ed2e00b3efaead6662bc5875c6e03d728a166" />
          <attvalue for="1" value="8" />
          <attvalue for="2" value="object" />
          <attvalue for="3" value="335ed2e00b3efaead6662bc5875c6e03d728a166;6faf8972002350a485c030b3ea1faaf5b0743665;92557a21a7e812e8244a6ebbc4c017597706dcc7;9b7b7549e38e0492ff2db4d25a02c911798019d4;9cdc26a36d0c23ab8c1a888a8c99dcba1b3e9278;9ff50485bea39193b21ad53b0b16d88e822cb207;ea2d0f03c5d5dd1745a9c5f27e46eeaeebb35d67;ff91a028ae0269d1efa4634500278e6aced2bda6" />
          <attvalue for="4" value="numpy.ndarray" />
          <attvalue for="15" value="(126,)" />
          <attvalue for="16" value="float64" />
          <attvalue for="9" value="&lt;[12.0,12.0];[13.0,13.0];[16.0,16.0];[17.0,17.0];[21.0,21.0];[22.0,22.0];[25.0,25.0];[26.0,26.0];[29.0,29.0];[30.0,30.0];[33.0,33.0];[34.0,34.0];[4.0,4.0];[5.0,5.0];[8.0,8.0];[9.0,9.0]&gt;" />
        </attvalues>
      </node>
      <node id="Step 3" label="AnalogSignal">
        <attvalues>
          <attvalue for="0" value="urn:fz-juelich.de:alpaca:object:Python:neo.core.analogsignal.AnalogSignal:ab60aa5c96f495fec8a965b0a77684093546ecef;urn:fz-juelich.de:alpaca:object:Python:neo.core.analogsignal.AnalogSignal:3a54bd15bc0624b226c27a5941c5694738f2c456;urn:fz-juelich.de:alpaca:object:Python:neo.core.analogsignal.AnalogSignal:e74c786983a7ddc00aaaff73d83064fccf44aa50;urn:fz-juelich.de:alpaca:object:Python:neo.core.analogsignal.AnalogSignal:01bf8cf0a75ad81c86e1a2d040a51fd11b37178b;urn:fz-juelich.de:alpaca:object:Python:neo.core.analogsignal.AnalogSignal:7f6bb64719e3ae1b60ce2bdf104e38039f83b9d9;urn:fz-juelich.de:alpaca:object:Python:neo.core.analogsignal.AnalogSignal:88963ff73bcad8a323b69acb12a049bf07b9ab31;urn:fz-juelich.de:alpaca:object:Python:neo.core.analogsignal.AnalogSignal:81e6c341e936c1c2a8bcffe61387ab5576d0830f;urn:fz-juelich.de:alpaca:object:Python:neo.core.analogsignal.AnalogSignal:6384c5f35bce29fd2353887cacb48326216cece4;urn:fz-juelich.de:alpaca:object:Python:neo.core.analogsignal.AnalogSignal:589ba8cd428fab77442b49ab983fc40d34893bc6;urn:fz-juelich.de:alpaca:object:Python:neo.core.analogsignal.AnalogSignal:af78a5fd48f3be0d8575118799195e07aed82f39;urn:fz-juelich.de:alpaca:object:Python:neo.core.analogsignal.AnalogSignal:de12cb523759321acfd0485d26cda489a8affce9;urn:fz-juelich.de:alpaca:object:Python:neo.core.analogsignal.AnalogSignal:3951e78f4068a75bdedbddffd68dc73cebfe0949;urn:fz-juelich.de:alpaca:object:Python:neo.core.analogsignal.AnalogSignal:54ab449a0239861e21ab559f8043014d8c01e232;urn:fz-juelich.de:alpaca:object:Python:neo.core.analogsignal.AnalogSignal:9ed9190b1f6adf1441b4b030f29dcf296210e2db;urn:fz-juelich.de:alpaca:object:Python:neo.core.analogsignal.AnalogSignal:7951cf13f5cc53dfc3ed97c35228d6daf9c4f548;urn:fz-juelich.de:alpaca:object:Python:neo.core.analogsignal.AnalogSignal:edaeb84ae051b3577b946cdc024a5798adf297bd;urn:fz-juelich.de:alpaca:object:Python:neo.core.analogsignal.AnalogSignal:ee4519a14a2a22c30a5ca36d32d779c10138cf27;urn:fz-juelich.de:alpaca:object:Python:neo.core.analogsignal.AnalogSignal:c84eda448d1d46bb8bf027869ec2963c1cb162ac;urn:fz-juelich.de:alpaca:object:Python:neo.core.analogsignal.AnalogSignal:3902f452db639e7e462f965c1851baf0642868dc;urn:fz-juelich.de:alpaca:object:Python:neo.core.analogsignal.AnalogSignal:8b8f58551992bc918cf962b76c6f422bc0bb21ff;urn:fz-juelich.de:alpaca:object:Python:neo.core.analogsignal.AnalogSignal:368cfc0f88282dbad3d812effce17d5f68b2e031;urn:fz-juelich.de:alpaca:object:Python:neo.core.analogsignal.AnalogSignal:8a739f3557fe45ee469ba8d6d029bf76daaa302b;urn:fz-juelich.de:alpaca:object:Python:neo.core.analogsignal.AnalogSignal:f74bb7b803179e8c446913d9bd51c05393243a5f;urn:fz-juelich.de:alpaca:object:Python:neo.core.analogsignal.AnalogSignal:a3828083b3d2e08ff6d95783cbaa46a8f25506df;urn:fz-juelich.de:alpaca:object:Python:neo.core.analogsignal.AnalogSignal:dbe317c056c6ecdfb64427aab93ac120b800a3c6;urn:fz-juelich.de:alpaca:object:Python:neo.core.analogsignal.AnalogSignal:9499e6d96bbf58b07e4e58cffa08065f089529fe;urn:fz-juelich.de:alpaca:object:Python:neo.core.analogsignal.AnalogSignal:30c0dc5dd9a998a5847217aa756572e84a770b0c;urn:fz-juelich.de:alpaca:object:Python:neo.core.analogsignal.AnalogSignal:47292e3f3a631e514f90fd778faf1f8c1967049d;urn:fz-juelich.de:alpaca:object:Python:neo.core.analogsignal.AnalogSignal:a64f90a749723c3882cb411f4385cdc9348c9ab7;urn:fz-juelich.de:alpaca:object:Python:neo.core.analogsignal.AnalogSignal:26d7b893f8907c60e6a43ccf62a1f05712572f78;urn:fz-juelich.de:alpaca:object:Python:neo.core.analogsignal.AnalogSignal:e4c5201c0414063e2a6259116730fe36cd81f3a5;urn:fz-juelich.de:alpaca:object:Python:neo.core.analogsignal.AnalogSignal:662597e36bf4dfcedef4b462b3ae263c121aa8ed;urn:fz-juelich.de:alpaca:object:Python:neo.core.analogsignal.AnalogSignal:ea3931468583761f0a8f66dfd0f0084a0c34db37;urn:fz-juelich.de:alpaca:object:Python:neo.core.analogsignal.AnalogSignal:a5fa4c5672df415897a499790446c5d44523731f;urn:fz-juelich.de:alpaca:object:Python:neo.core.analogsignal.AnalogSignal:5aa9f14b0909d265e2c00580adfe4582674829a4;urn:fz-juelich.de:alpaca:object:Python:neo.core.analogsignal.AnalogSignal:4b115573e37b672962dc3da4e92896c82a22ac55;urn:fz-juelich.de:alpaca:object:Python:neo.core.analogsignal.AnalogSignal:9aca83f1dc0105cb5a3965d972cdc34013bc4f7f;urn:fz-juelich.de:alpaca:object:Python:neo.core.analogsignal.AnalogSignal:0291565438e264be731ed3e50f4d5484264bae19;urn:fz-juelich.de:alpaca:object:Python:neo.core.analogsignal.AnalogSignal:8e9964e4ee7c2eeb0ed2059df1f423aed7588391;urn:fz-juelich.de:alpaca:object:Python:neo.core.analogsignal.AnalogSignal:772a029989727b73f2d15ef7b6900474574964d1;urn:fz-juelich.de:alpaca:object:Python:neo.core.analogsignal.AnalogSignal:a6e5411f28d3b11f733080f1efc07dcbee19e964;urn:fz-juelich.de:alpaca:object:Python:neo.core.analogsignal.AnalogSignal:d335141b41d74525f43d7b8ba792d9413402c839;urn:fz-juelich.de:alpaca:object:Python:neo.core.analogsignal.AnalogSignal:f80f2160e2f611da179f0d1f650498984098d9cc;urn:fz-juelich.de:alpaca:object:Python:neo.core.analogsignal.AnalogSignal:29c5b500d19a4145341e407831b51388d9be39e0;urn:fz-juelich.de:alpaca:object:Python:neo.core.analogsignal.AnalogSignal:06f656862b853ef9a02bc743638eacdf10909ef2;urn:fz-juelich.de:alpaca:object:Python:neo.core.analogsignal.AnalogSignal:7edc7ca88da50cac2abd04fee3c880a0e2fe4ae3;urn:fz-juelich.de:alpaca:object:Python:neo.core.analogsignal.AnalogSignal:acf61b979ad208132f89398c0703ba6f4538b003;urn:fz-juelich.de:alpaca:object:Python:neo.core.analogsignal.AnalogSignal:8b4b066ac8e159c022dbf5f96dc47700e28dce0f;urn:fz-juelich.de:alpaca:object:Python:neo.core.analogsignal.AnalogSignal:a2d2a6995a4e225949cae9c30c9571896e407da4;urn:fz-juelich.de:alpaca:object:Python:neo.core.analogsignal.AnalogSignal:d388d87a01941dbe14c69b027176f32205da9160;urn:fz-juelich.de:alpaca:object:Python:neo.core.analogsignal.AnalogSignal:9a722ddb4c007e8de5992f932fbe07386b94dd9c;urn:fz-juelich.de:alpaca:object:Python:neo.core.analogsignal.AnalogSignal:16535b77ea4a752e9fa49095f04e5fec78df0273;urn:fz-juelich.de:alpaca:object:Python:neo.core.analogsignal.AnalogSignal:eabeb2ff259b1ef02af299f3dc2cc687d3ffdbd5;urn:fz-juelich.de:alpaca:object:Python:neo.core.analogsignal.AnalogSignal:6f3fd047c977f1f19cacee84b5aa75436dce14f1;urn:fz-juelich.de:alpaca:object:Python:neo.core.analogsignal.AnalogSignal:cd66e01b15831900e07cd826fa2968a5b3ee645a;urn:fz-juelich.de:alpaca:object:Python:neo.core.analogsignal.AnalogSignal:c035701f3db18a2c2095593cb9ae8ffa0c1e2e67;urn:fz-juelich.de:alpaca:object:Python:neo.core.analogsignal.AnalogSignal:85ca1610dede9c534a6f5af41b64d4aaca8109f9;urn:fz-juelich.de:alpaca:object:Python:neo.core.analogsignal.AnalogSignal:82eae4a4b4cf04e7439028eab4c4d00b00b2e30a;urn:fz-juelich.de:alpaca:object:Python:neo.core.analogsignal.AnalogSignal:1c6764d20d99a91f8cccda3eb713f6706db29d7b;urn:fz-juelich.de:alpaca:object:Python:neo.core.analogsignal.AnalogSignal:430333a39abcf613f9b09f4c45a584e9e8268fdf;urn:fz-juelich.de:alpaca:object:Python:neo.core.analogsignal.AnalogSignal:0873873776b8b9a79447d3ed19ca3d4211de08ab;urn:fz-juelich.de:alpaca:object:Python:neo.core.analogsignal.AnalogSignal:8e68dbb85ab8d2abaf557889e52104f8c8df6b98;urn:fz-juelich.de:alpaca:object:Python:neo.core.analogsignal.AnalogSignal:cd05ce9ccdbd8bdfaa52e26ccc8c50576a3558c9;urn:fz-juelich.de:alpaca:object:Python:neo.core.analogsignal.AnalogSignal:f31556e95ccdda4f04f377fe48ed2cad67ff7026;urn:fz-juelich.de:alpaca:object:Python:neo.core.analogsignal.AnalogSignal:d82488698764847109bf31b2e1939d6201ca0f71;urn:fz-juelich.de:alpaca:object:Python:neo.core.analogsignal.AnalogSignal:790818f8b71ac70ea414ab0cbcdb7a257c716ba9;urn:fz-juelich.de:alpaca:object:Python:neo.core.analogsignal.AnalogSignal:928c4b328919769526ae341a39c3ad9aea0aa3c7;urn:fz-juelich.de:alpaca:object:Python:neo.core.analogsignal.AnalogSignal:5b8785bbf7fe3268a864e39d6ec7f2102de50108;urn:fz-juelich.de:alpaca:object:Python:neo.core.analogsignal.AnalogSignal:2dc421e7d54718b2a1fa3e5d42e2fcaf223de082;urn:fz-juelich.de:alpaca:object:Python:neo.core.analogsignal.AnalogSignal:acc7da0fbacac972c9ab8d7f2a2983be72b6193f;urn:fz-juelich.de:alpaca:object:Python:neo.core.analogsignal.AnalogSignal:cc45032a86dca4887ff65814fc06a1cbdc2faaba;urn:fz-juelich.de:alpaca:object:Python:neo.core.analogsignal.AnalogSignal:c6d4a3123aec014ea0f6ace4b36c0f6e827ecd9f;urn:fz-juelich.de:alpaca:object:Python:neo.core.analogsignal.AnalogSignal:9c44b37ecb7de38510127b2f2bd84a1091f0aa27;urn:fz-juelich.de:alpaca:object:Python:neo.core.analogsignal.AnalogSignal:0081857763b18167aee53a11b33fdc4ba77ab555;urn:fz-juelich.de:alpaca:object:Python:neo.core.analogsignal.AnalogSignal:886a2d259a774790ce035628d5b604df5c3b1499;urn:fz-juelich.de:alpaca:object:Python:neo.core.analogsignal.AnalogSignal:8ad89c6583a76690ec5500c5f2dd40c170b448fe;urn:fz-juelich.de:alpaca:object:Python:neo.core.analogsignal.AnalogSignal:c4ac20112862e5aac3b9aa01a3b16c630a334af3;urn:fz-juelich.de:alpaca:object:Python:neo.core.analogsignal.AnalogSignal:b6dff173f43c1974da68ec0939fbcb380c3c1e55;urn:fz-juelich.de:alpaca:object:Python:neo.core.analogsignal.AnalogSignal:491ca32ad2f8193d9db6f29363d4873a21737767;urn:fz-juelich.de:alpaca:object:Python:neo.core.analogsignal.AnalogSignal:d52d3493dd7f03498a1a025fcf4c1dc2ec3819de;urn:fz-juelich.de:alpaca:object:Python:neo.core.analogsignal.AnalogSignal:e96e2d49e90f27f35120e742f9e948665d7580e2;urn:fz-juelich.de:alpaca:object:Python:neo.core.analogsignal.AnalogSignal:8374ca72b362f5835f54d64446f053c928ac1b66;urn:fz-juelich.de:alpaca:object:Python:neo.core.analogsignal.AnalogSignal:feb9b7352b02f0cf5276b6d885a3ea7730d2331c;urn:fz-juelich.de:alpaca:object:Python:neo.core.analogsignal.AnalogSignal:e00f8703c01670a1dc2a2eb4b3ead17ac3ba8ef2;urn:fz-juelich.de:alpaca:object:Python:neo.core.analogsignal.AnalogSignal:eefc168faf84e7c701fd95a0d7a288df2f405ab4;urn:fz-juelich.de:alpaca:object:Python:neo.core.analogsignal.AnalogSignal:722254ddd20f4d05bf097f165e2a26ccbb80bf9d;urn:fz-juelich.de:alpaca:object:Python:neo.core.analogsignal.AnalogSignal:577949a84995735fdeb424dd3dcc7a43d3ee8195;urn:fz-juelich.de:alpaca:object:Python:neo.core.analogsignal.AnalogSignal:bce7353a0e5022483d65b014f1a595c103d1232f;urn:fz-juelich.de:alpaca:object:Python:neo.core.analogsignal.AnalogSignal:3fdad96803645ba4cc132be08403dbb14dfde5c8;urn:fz-juelich.de:alpaca:object:Python:neo.core.analogsignal.AnalogSignal:31cae6a04b23a9aa233bdd2574949226897db4f6;urn:fz-juelich.de:alpaca:object:Python:neo.core.analogsignal.AnalogSignal:946161c9a2d45378c7b6d09b6f18434f692a023e;urn:fz-juelich.de:alpaca:object:Python:neo.core.analogsignal.AnalogSignal:8aadcfa8020a8320fdda8fb6efdb5cd8ff62874c;urn:fz-juelich.de:alpaca:object:Python:neo.core.analogsignal.AnalogSignal:c40fbcb621df8565f76edb96b66bdb50a8653eb3;urn:fz-juelich.de:alpaca:object:Python:neo.core.analogsignal.AnalogSignal:dd5b4fbf85734fea1aa19c40f1d11e49d9d9b2e2;urn:fz-juelich.de:alpaca:object:Python:neo.core.analogsignal.AnalogSignal:2abda64ea83e992cef588471d1a5876cc56fa028;urn:fz-juelich.de:alpaca:object:Python:neo.core.analogsignal.AnalogSignal:4d14af140ae10af099962771ad2827a95c6394c4;urn:fz-juelich.de:alpaca:object:Python:neo.core.analogsignal.AnalogSignal:18b6aaee23c386381b3a884fa4758d16b77273c1;urn:fz-juelich.de:alpaca:object:Python:neo.core.analogsignal.AnalogSignal:84c2096f6ba6198ac1b5f1de00b9bb96626736c4;urn:fz-juelich.de:alpaca:object:Python:neo.core.analogsignal.AnalogSignal:01efdbe1cdfc6ef78652eb0ed42e726657dbffc8;urn:fz-juelich.de:alpaca:object:Python:neo.core.analogsignal.AnalogSignal:2ee4107e60e57d69070a9c233c719a09c1c4e5ad;urn:fz-juelich.de:alpaca:object:Python:neo.core.analogsignal.AnalogSignal:042b5720de7399e9e6bbda2b16d7e2a887155107;urn:fz-juelich.de:alpaca:object:Python:neo.core.analogsignal.AnalogSignal:2df98a7b790556f64d9a3c09d880f71e304b39c8;urn:fz-juelich.de:alpaca:object:Python:neo.core.analogsignal.AnalogSignal:1b5ee0161e0401c3b2bc9a38ba30d3d898393d7a;urn:fz-juelich.de:alpaca:object:Python:neo.core.analogsignal.AnalogSignal:77a772198fc07f816857861b533da3396242f11d;urn:fz-juelich.de:alpaca:object:Python:neo.core.analogsignal.AnalogSignal:834505216d44ebf4cf7b6781a79be8ecc36f957c;urn:fz-juelich.de:alpaca:object:Python:neo.core.analogsignal.AnalogSignal:c5818856cc29fd5f5bb69412068ff3a6da3a191b;urn:fz-juelich.de:alpaca:object:Python:neo.core.analogsignal.AnalogSignal:556858eae2c1b700b9c6f44f14efaa7ded919018;urn:fz-juelich.de:alpaca:object:Python:neo.core.analogsignal.AnalogSignal:2002b2738aa2e84e2b52abb8b588086d29289966;urn:fz-juelich.de:alpaca:object:Python:neo.core.analogsignal.AnalogSignal:4c98d4dc7f108d2a7199fb3b35c50abc8c1bee48;urn:fz-juelich.de:alpaca:object:Python:neo.core.analogsignal.AnalogSignal:2bed0a6c541d690cf6de35f21667c4f12544b1c9;urn:fz-juelich.de:alpaca:object:Python:neo.core.analogsignal.AnalogSignal:e0987068a65361508d12317b422395fc7666614c;urn:fz-juelich.de:alpaca:object:Python:neo.core.analogsignal.AnalogSignal:b832637a029b753edf7856bbf985cec479faae3a;urn:fz-juelich.de:alpaca:object:Python:neo.core.analogsignal.AnalogSignal:b2ab4d2e3f6600e3c4220c702a1ba5e12a443813;urn:fz-juelich.de:alpaca:object:Python:neo.core.analogsignal.AnalogSignal:d125ab04fa1e7bcf84d2317b122a1d4ecc2b11b7;urn:fz-juelich.de:alpaca:object:Python:neo.core.analogsignal.AnalogSignal:28676271182459f60a7adec3ba9a8202257f6b5f;urn:fz-juelich.de:alpaca:object:Python:neo.core.analogsignal.AnalogSignal:5eadcc2ca5f0a2255bdfc67e8e2cb1305c555c2f;urn:fz-juelich.de:alpaca:object:Python:neo.core.analogsignal.AnalogSignal:2f4542ca67fabb0ed945b56ddc9c805676cb2c26;urn:fz-juelich.de:alpaca:object:Python:neo.core.analogsignal.AnalogSignal:0956dfd12dac8553c8a38f95a669ef8fc33649f2;urn:fz-juelich.de:alpaca:object:Python:neo.core.analogsignal.AnalogSignal:0865168c525af2c20cf0d1cc93e4b50f38311acf;urn:fz-juelich.de:alpaca:object:Python:neo.core.analogsignal.AnalogSignal:6f47d786422a74b4290eb14384f183283e39a92b;urn:fz-juelich.de:alpaca:object:Python:neo.core.analogsignal.AnalogSignal:7e4c2c6878d3f538722b8a74bd091031faea8e21;urn:fz-juelich.de:alpaca:object:Python:neo.core.analogsignal.AnalogSignal:70820073777738f2b52e438c938332e694ac413f;urn:fz-juelich.de:alpaca:object:Python:neo.core.analogsignal.AnalogSignal:8cc3cd923e86c13bf3ed045c629606cc01fd5cf9;urn:fz-juelich.de:alpaca:object:Python:neo.core.analogsignal.AnalogSignal:c77d03ba9a532fc164d47c17814162e9869a64ab;urn:fz-juelich.de:alpaca:object:Python:neo.core.analogsignal.AnalogSignal:27dad5e53228eba7d43056f5de6b7ab83527341d;urn:fz-juelich.de:alpaca:object:Python:neo.core.analogsignal.AnalogSignal:c229caae4ae276316dac4b2947439342b676109a;urn:fz-juelich.de:alpaca:object:Python:neo.core.analogsignal.AnalogSignal:134da7cb4c188b8f14cdad10a4b437a78790138a;urn:fz-juelich.de:alpaca:object:Python:neo.core.analogsignal.AnalogSignal:0a26af46f8ef7e9b42c8132e73dffa84ed3baba9;urn:fz-juelich.de:alpaca:object:Python:neo.core.analogsignal.AnalogSignal:730e8bc9975338e9807922de348c7c3c3e18b096;urn:fz-juelich.de:alpaca:object:Python:neo.core.analogsignal.AnalogSignal:7283820b11719ea4aae46f7eeb52bd8f0e9afcc4;urn:fz-juelich.de:alpaca:object:Python:neo.core.analogsignal.AnalogSignal:74786f6787559cfe9f26f4cb191f2a69ffd4a3d8;urn:fz-juelich.de:alpaca:object:Python:neo.core.analogsignal.AnalogSignal:bf081bcb1205fd01f5fadf8e65cceccc7b7a8b38;urn:fz-juelich.de:alpaca:object:Python:neo.core.analogsignal.AnalogSignal:952278a75dc2c12abf4dc73e85caec32bbdbfaf5;urn:fz-juelich.de:alpaca:object:Python:neo.core.analogsignal.AnalogSignal:8bf0a61cd792b56ed6c9086f30860e160ef1361f;urn:fz-juelich.de:alpaca:object:Python:neo.core.analogsignal.AnalogSignal:ed689f181183e1ca392ca114f8d9c4378443561a;urn:fz-juelich.de:alpaca:object:Python:neo.core.analogsignal.AnalogSignal:85027d71b0a06111d65fc19371e9593c516e8ce5;urn:fz-juelich.de:alpaca:object:Python:neo.core.analogsignal.AnalogSignal:e3d8070986901d1cd6b019a2279e41faa172d8ff;urn:fz-juelich.de:alpaca:object:Python:neo.core.analogsignal.AnalogSignal:efbc1a4645b7d269559d2599d3ac255d68a9357a;urn:fz-juelich.de:alpaca:object:Python:neo.core.analogsignal.AnalogSignal:ec1222f34c51314c3f1cd302f0561c04f319e6c6;urn:fz-juelich.de:alpaca:object:Python:neo.core.analogsignal.AnalogSignal:2ec9efe3dff5d6b8d754dca834c91309b6c68e33;urn:fz-juelich.de:alpaca:object:Python:neo.core.analogsignal.AnalogSignal:a2ec1ff3a07c58105355c7957d0138ef821aae5f;urn:fz-juelich.de:alpaca:object:Python:neo.core.analogsignal.AnalogSignal:de4679aa984bf8421a7dfb45388779102dd19502;urn:fz-juelich.de:alpaca:object:Python:neo.core.analogsignal.AnalogSignal:ff7c7dd6057f2874eee988d857e675156f0dfb83;urn:fz-juelich.de:alpaca:object:Python:neo.core.analogsignal.AnalogSignal:4c08df167df76a8bf524d0789bbc167835b4d38f;urn:fz-juelich.de:alpaca:object:Python:neo.core.analogsignal.AnalogSignal:c2968db0433adef78389e6a3ca968c9301935039;urn:fz-juelich.de:alpaca:object:Python:neo.core.analogsignal.AnalogSignal:06cd5db5ea51a3236f75b34649dad4542548481a;urn:fz-juelich.de:alpaca:object:Python:neo.core.analogsignal.AnalogSignal:dda34b222281aacbf35b0799868c6a6397d3c443;urn:fz-juelich.de:alpaca:object:Python:neo.core.analogsignal.AnalogSignal:3f5e7854037e6795f9857e486920386171b13c7c;urn:fz-juelich.de:alpaca:object:Python:neo.core.analogsignal.AnalogSignal:c400c6532ce41c01d2943c018b3f42a4d3f19e51;urn:fz-juelich.de:alpaca:object:Python:neo.core.analogsignal.AnalogSignal:4d4a26a617884ee7e6dfa2fadc860ac130dc8415;urn:fz-juelich.de:alpaca:object:Python:neo.core.analogsignal.AnalogSignal:3450000feb7f6f21d0204d5c1dd26714c1db3d48;urn:fz-juelich.de:alpaca:object:Python:neo.core.analogsignal.AnalogSignal:1c1b092cc90922a5c386759be5d240848c07a527;urn:fz-juelich.de:alpaca:object:Python:neo.core.analogsignal.AnalogSignal:9baa97dbfd8587becff7a1c3ebbf6f435582358c;urn:fz-juelich.de:alpaca:object:Python:neo.core.analogsignal.AnalogSignal:c8941d553df20d3c3bb6c9fec58caf6010cbcd58;urn:fz-juelich.de:alpaca:object:Python:neo.core.analogsignal.AnalogSignal:1f42f6710268b33aa6f6b36c8db82976825e658a;urn:fz-juelich.de:alpaca:object:Python:neo.core.analogsignal.AnalogSignal:2f2fc1bc2096e920393e17b429066460200ad6a7;urn:fz-juelich.de:alpaca:object:Python:neo.core.analogsignal.AnalogSignal:de7486528abe46b0a334f1a828fc89c845f33c16;urn:fz-juelich.de:alpaca:object:Python:neo.core.analogsignal.AnalogSignal:26fdc91ecac6639c62f0af10f361769213f4a69b;urn:fz-juelich.de:alpaca:object:Python:neo.core.analogsignal.AnalogSignal:f5446b3c5202952d3f044ed95009497684c4cc90;urn:fz-juelich.de:alpaca:object:Python:neo.core.analogsignal.AnalogSignal:9d16ad9ba1c44ba1599002d38874bfdc2fea601f;urn:fz-juelich.de:alpaca:object:Python:neo.core.analogsignal.AnalogSignal:c792e7551987227fd31e7d72f89c0586de3cd54e;urn:fz-juelich.de:alpaca:object:Python:neo.core.analogsignal.AnalogSignal:a6c0959f52c2a4fd877281a1d9a18ec9de769d80;urn:fz-juelich.de:alpaca:object:Python:neo.core.analogsignal.AnalogSignal:6fa104bcfb760e13db5b5162dbe1c562e416293d;urn:fz-juelich.de:alpaca:object:Python:neo.core.analogsignal.AnalogSignal:0f32639a29bfdc6ced7bf92425e3c2a74e2537e6;urn:fz-juelich.de:alpaca:object:Python:neo.core.analogsignal.AnalogSignal:b3468caa749c76d83b25b12cc1096d279deaef89;urn:fz-juelich.de:alpaca:object:Python:neo.core.analogsignal.AnalogSignal:8376c345050b55ff9caa147012d61cc584ecd869;urn:fz-juelich.de:alpaca:object:Python:neo.core.analogsignal.AnalogSignal:103c6c3811f76bd430660137517fae0be2ca50a8;urn:fz-juelich.de:alpaca:object:Python:neo.core.analogsignal.AnalogSignal:e0c2cff37ce6c988f6e24030bfa9a2583f556524;urn:fz-juelich.de:alpaca:object:Python:neo.core.analogsignal.AnalogSignal:798e0047de878b419346d03f0416d2bf3157edfa;urn:fz-juelich.de:alpaca:object:Python:neo.core.analogsignal.AnalogSignal:9d04a2c3bfc8e7d15231c5359ff7df018f81e759;urn:fz-juelich.de:alpaca:object:Python:neo.core.analogsignal.AnalogSignal:1f1da87a2541594346def1d6ab49b58ff0d8414a;urn:fz-juelich.de:alpaca:object:Python:neo.core.analogsignal.AnalogSignal:1af4346d8a7e0a807173caac2eac09f3b964dd31;urn:fz-juelich.de:alpaca:object:Python:neo.core.analogsignal.AnalogSignal:fdbece5e94335124433b56a0bb41a761b0b1febc;urn:fz-juelich.de:alpaca:object:Python:neo.core.analogsignal.AnalogSignal:2b2e313e7cc2e83f1765b2fd05a44f282eca23c2;urn:fz-juelich.de:alpaca:object:Python:neo.core.analogsignal.AnalogSignal:7a71722b729f8f4afed12a18afe47fcb7b4a98ee;urn:fz-juelich.de:alpaca:object:Python:neo.core.analogsignal.AnalogSignal:fba826ae65229a753fa8274e0a6d5b9090a2b335;urn:fz-juelich.de:alpaca:object:Python:neo.core.analogsignal.AnalogSignal:52561b7b6be746c0a4d639761ee3915d204e3d70;urn:fz-juelich.de:alpaca:object:Python:neo.core.analogsignal.AnalogSignal:a64c026ed8bc22840667aee7c12774450e638ceb;urn:fz-juelich.de:alpaca:object:Python:neo.core.analogsignal.AnalogSignal:ecd504b95b93f7814f008098c6e2890ca53a51db;urn:fz-juelich.de:alpaca:object:Python:neo.core.analogsignal.AnalogSignal:7d5487f140a2d8d5f9d8055b9a3116c29976006d;urn:fz-juelich.de:alpaca:object:Python:neo.core.analogsignal.AnalogSignal:05215aeb8f201a7f2bb6930df0e6037559411433;urn:fz-juelich.de:alpaca:object:Python:neo.core.analogsignal.AnalogSignal:1b6c16a598e04ee262fdec13c7dc4d344a6f7ff8;urn:fz-juelich.de:alpaca:object:Python:neo.core.analogsignal.AnalogSignal:719697c714183ac164f8bccb2d33655017821f52;urn:fz-juelich.de:alpaca:object:Python:neo.core.analogsignal.AnalogSignal:60e2f86ef3f2a5cb0040dcd04b283d4e0e27db0e;urn:fz-juelich.de:alpaca:object:Python:neo.core.analogsignal.AnalogSignal:9779ab806e3095f5f682a6e8a3c15cbf22d31cce;urn:fz-juelich.de:alpaca:object:Python:neo.core.analogsignal.AnalogSignal:eeaf14cd780237e37c9ef4c72ae0a0445d45b267;urn:fz-juelich.de:alpaca:object:Python:neo.core.analogsignal.AnalogSignal:f991ffa04d3608125bba815f8a0ac46af11cae50;urn:fz-juelich.de:alpaca:object:Python:neo.core.analogsignal.AnalogSignal:bc10163ea34bea559e8e0e12be28ffbf01880ea9;urn:fz-juelich.de:alpaca:object:Python:neo.core.analogsignal.AnalogSignal:91b9b6d09e69ba66b0fe2051e3a1b9d8c1ef611b;urn:fz-juelich.de:alpaca:object:Python:neo.core.analogsignal.AnalogSignal:d390b2a9d4c116d1b118149e231ccaab546405ef;urn:fz-juelich.de:alpaca:object:Python:neo.core.analogsignal.AnalogSignal:0b378b2cc5e3c2225c74d3e140df8d6b2bf9a596;urn:fz-juelich.de:alpaca:object:Python:neo.core.analogsignal.AnalogSignal:48b70ed217d78ba67106166e31a94013599b9563;urn:fz-juelich.de:alpaca:object:Python:neo.core.analogsignal.AnalogSignal:ed647f63b2d0dd0c25634ddfe7d9cebcf9b05b11;urn:fz-juelich.de:alpaca:object:Python:neo.core.analogsignal.AnalogSignal:8528c66c420a3df6c7795ccf5c49c0b3d5017aad;urn:fz-juelich.de:alpaca:object:Python:neo.core.analogsignal.AnalogSignal:bbd865734f68d6718ffb3932a136d54936205230;urn:fz-juelich.de:alpaca:object:Python:neo.core.analogsignal.AnalogSignal:36d55bd770ed205c9d1d1e762b5ed7ec54f190b0;urn:fz-juelich.de:alpaca:object:Python:neo.core.analogsignal.AnalogSignal:02572e2a1d2833771b6218e6991356a3b2d2e0fe;urn:fz-juelich.de:alpaca:object:Python:neo.core.analogsignal.AnalogSignal:391491c8ba26db99664384d3741845438317b216;urn:fz-juelich.de:alpaca:object:Python:neo.core.analogsignal.AnalogSignal:17a08f6f036bafc315925540334f675470096935;urn:fz-juelich.de:alpaca:object:Python:neo.core.analogsignal.AnalogSignal:43b88dffa74fb9af19d8be963e4a7e934f7eb087;urn:fz-juelich.de:alpaca:object:Python:neo.core.analogsignal.AnalogSignal:d377ed220cbdd19c156f7acc0656c50df1f1cf3f;urn:fz-juelich.de:alpaca:object:Python:neo.core.analogsignal.AnalogSignal:f89e80bd68a0f37ef14bbbf0cea333bfa82821ef;urn:fz-juelich.de:alpaca:object:Python:neo.core.analogsignal.AnalogSignal:58fe45ff24746621c8a202b5dca57e14b7d357a8;urn:fz-juelich.de:alpaca:object:Python:neo.core.analogsignal.AnalogSignal:0696bdb8696803c62efc551dff4afdda31a091f1;urn:fz-juelich.de:alpaca:object:Python:neo.core.analogsignal.AnalogSignal:a643e8ffc864c5f00b00b1418d8676c8e80ef9f9;urn:fz-juelich.de:alpaca:object:Python:neo.core.analogsignal.AnalogSignal:3bd23a543ea42deca072983e7e671e522d0320d5;urn:fz-juelich.de:alpaca:object:Python:neo.core.analogsignal.AnalogSignal:cb71d3c3165bdb95501d69df44c3df8a349cf07e;urn:fz-juelich.de:alpaca:object:Python:neo.core.analogsignal.AnalogSignal:71c2ced4fa36a3bacab064c1f80c13d830124f1b;urn:fz-juelich.de:alpaca:object:Python:neo.core.analogsignal.AnalogSignal:b8aecd5ed534a0b065884fbb759f7b88c457401a;urn:fz-juelich.de:alpaca:object:Python:neo.core.analogsignal.AnalogSignal:256c320ce79513c6233fd30191e816aff4bad986;urn:fz-juelich.de:alpaca:object:Python:neo.core.analogsignal.AnalogSignal:b129d017eedfd6c7ffcb7adc2a6a45c0aaac1896;urn:fz-juelich.de:alpaca:object:Python:neo.core.analogsignal.AnalogSignal:cdaac88ac4481b6197022321636b6e0c884f8f06;urn:fz-juelich.de:alpaca:object:Python:neo.core.analogsignal.AnalogSignal:621b2cf82aa7b4b63b9718636832e89193e29184;urn:fz-juelich.de:alpaca:object:Python:neo.core.analogsignal.AnalogSignal:623b3c804cdb04b0f3cc26126cade3560a1f90c1;urn:fz-juelich.de:alpaca:object:Python:neo.core.analogsignal.AnalogSignal:46e31158842268f65886d08a8bbdf77016fbcb4b;urn:fz-juelich.de:alpaca:object:Python:neo.core.analogsignal.AnalogSignal:ef316830ac38fba1414a488e555cd621e02d0d27;urn:fz-juelich.de:alpaca:object:Python:neo.core.analogsignal.AnalogSignal:ad58b430685460c1314cb7c5ab0e5782bfcbd831;urn:fz-juelich.de:alpaca:object:Python:neo.core.analogsignal.AnalogSignal:3d755ecb650809a6e5180fe45e36d6d3f28d62f1;urn:fz-juelich.de:alpaca:object:Python:neo.core.analogsignal.AnalogSignal:e974afcfb9fbcee892c945bb6addd801829c14b5;urn:fz-juelich.de:alpaca:object:Python:neo.core.analogsignal.AnalogSignal:2422d593d7126c51faa0549dad611243339ce0b3;urn:fz-juelich.de:alpaca:object:Python:neo.core.analogsignal.AnalogSignal:57869542fe582cf16fe4cbd0a0364b8d98c8950a;urn:fz-juelich.de:alpaca:object:Python:neo.core.analogsignal.AnalogSignal:ba6f43272bab84cd9ab24a40893cc8f211a00f15;urn:fz-juelich.de:alpaca:object:Python:neo.core.analogsignal.AnalogSignal:5f652fa28f623a24ef3c7400b4c80bacd097da83;urn:fz-juelich.de:alpaca:object:Python:neo.core.analogsignal.AnalogSignal:d0157ec7acfe76b7e8885f06ad55e3aca12044ee;urn:fz-juelich.de:alpaca:object:Python:neo.core.analogsignal.AnalogSignal:5d2d36dae8426e621c4b9907b9fdd1a4b2ed416b;urn:fz-juelich.de:alpaca:object:Python:neo.core.analogsignal.AnalogSignal:72b399ad9940125456615e6713e682371b20af77;urn:fz-juelich.de:alpaca:object:Python:neo.core.analogsignal.AnalogSignal:d045eddb0f1670d1eccd02ab3c129629e5ad78ac;urn:fz-juelich.de:alpaca:object:Python:neo.core.analogsignal.AnalogSignal:7615339842b24c3e66759afd465820248b99cc18;urn:fz-juelich.de:alpaca:object:Python:neo.core.analogsignal.AnalogSignal:f70086499f8489a43d9154444b9c060e3349d9f5;urn:fz-juelich.de:alpaca:object:Python:neo.core.analogsignal.AnalogSignal:962687f30453c18b6c198148699f60db45a03440;urn:fz-juelich.de:alpaca:object:Python:neo.core.analogsignal.AnalogSignal:94a6a5972feac0ef1beb5824dc2e8708933f52e2;urn:fz-juelich.de:alpaca:object:Python:neo.core.analogsignal.AnalogSignal:d30c0ae03aef22a13ba96e9b20f69dc463faaf02;urn:fz-juelich.de:alpaca:object:Python:neo.core.analogsignal.AnalogSignal:bb9141b051d5eb42e6ce0387aa90af62cea90b5e;urn:fz-juelich.de:alpaca:object:Python:neo.core.analogsignal.AnalogSignal:d5f3a99ce3232bf2344a17bd6f4dc966e409b6a0;urn:fz-juelich.de:alpaca:object:Python:neo.core.analogsignal.AnalogSignal:8a080a83816d850d184ea2b6e54f463189df7636;urn:fz-juelich.de:alpaca:object:Python:neo.core.analogsignal.AnalogSignal:7bfc46df0dafd8f18f330c48b5df8d6de1d061be;urn:fz-juelich.de:alpaca:object:Python:neo.core.analogsignal.AnalogSignal:560979e033d46b32136298cff7f10c3ad275d838;urn:fz-juelich.de:alpaca:object:Python:neo.core.analogsignal.AnalogSignal:cefa83f738d9b34f81886fdbebdb79b0ea3ead59;urn:fz-juelich.de:alpaca:object:Python:neo.core.analogsignal.AnalogSignal:f05c415f41f770f32b834388964bc06a70caac36;urn:fz-juelich.de:alpaca:object:Python:neo.core.analogsignal.AnalogSignal:c74814a729f4ef94e20c46f9007b1a31e7a10e27;urn:fz-juelich.de:alpaca:object:Python:neo.core.analogsignal.AnalogSignal:ef49b653e0d20fd19a74b8c510a042880a561348;urn:fz-juelich.de:alpaca:object:Python:neo.core.analogsignal.AnalogSignal:8524a93283a08995f4a899f599323281fb8813b8;urn:fz-juelich.de:alpaca:object:Python:neo.core.analogsignal.AnalogSignal:8423018a7425502e2230a648ee9a5ee0c6085a9b;urn:fz-juelich.de:alpaca:object:Python:neo.core.analogsignal.AnalogSignal:50118235ed3c778a77870e6f8e9b205686160e76;urn:fz-juelich.de:alpaca:object:Python:neo.core.analogsignal.AnalogSignal:f2e5bad86c0330380c4a6fc354f78fc7d1d30dcd;urn:fz-juelich.de:alpaca:object:Python:neo.core.analogsignal.AnalogSignal:f4697a493a6bfb8c24e6b1235d9d933019ed4aa9;urn:fz-juelich.de:alpaca:object:Python:neo.core.analogsignal.AnalogSignal:4cb7e0d5d58ec54951a31fc58d5b40bbb79ecded;urn:fz-juelich.de:alpaca:object:Python:neo.core.analogsignal.AnalogSignal:9c403f145b6100c6a114912f5b97b860371bc54e;urn:fz-juelich.de:alpaca:object:Python:neo.core.analogsignal.AnalogSignal:81a99bd6c772f46506694d8a080074339d21e112;urn:fz-juelich.de:alpaca:object:Python:neo.core.analogsignal.AnalogSignal:fd57c0206a4977366375200818135c52cf387104;urn:fz-juelich.de:alpaca:object:Python:neo.core.analogsignal.AnalogSignal:3a61bdd78caf36e33363b069ddcc2be0a4ca1f04;urn:fz-juelich.de:alpaca:object:Python:neo.core.analogsignal.AnalogSignal:67970bf32de8bf4f289bde17a060676a04a6953b;urn:fz-juelich.de:alpaca:object:Python:neo.core.analogsignal.AnalogSignal:fa231baf55c5f84c5cce41abefae65c55c6f920d;urn:fz-juelich.de:alpaca:object:Python:neo.core.analogsignal.AnalogSignal:94904a5e60e39135928ddc1424ee3ca29ea6255e;urn:fz-juelich.de:alpaca:object:Python:neo.core.analogsignal.AnalogSignal:b9620ab805d8c4eac6bd011ae2929413d3bae756;urn:fz-juelich.de:alpaca:object:Python:neo.core.analogsignal.AnalogSignal:997a955b219e2fe7c511465f2e476da7c6ff9b4c;urn:fz-juelich.de:alpaca:object:Python:neo.core.analogsignal.AnalogSignal:893e3f6db2e5d7f55ee2302c44ed7a2db5f9107d;urn:fz-juelich.de:alpaca:object:Python:neo.core.analogsignal.AnalogSignal:41663d1540f57a9699389b13a01c532cb217d920;urn:fz-juelich.de:alpaca:object:Python:neo.core.analogsignal.AnalogSignal:2e711163b22bd1f8d3281bf90a1390df09d7bc98;urn:fz-juelich.de:alpaca:object:Python:neo.core.analogsignal.AnalogSignal:46dc535e16a1a15567f66313222ca82106c8a5b9;urn:fz-juelich.de:alpaca:object:Python:neo.core.analogsignal.AnalogSignal:057952486aa64e5d13530387613c9805387f8747;urn:fz-juelich.de:alpaca:object:Python:neo.core.analogsignal.AnalogSignal:2e71ec6393476c50cfa75684bac914c17cd14777;urn:fz-juelich.de:alpaca:object:Python:neo.core.analogsignal.AnalogSignal:cc6019c17cc96e9aff1a77efd272f43bb0447c08;urn:fz-juelich.de:alpaca:object:Python:neo.core.analogsignal.AnalogSignal:2cf31905931c95c2f0ffb95d4aeda0552d03aed9;urn:fz-juelich.de:alpaca:object:Python:neo.core.analogsignal.AnalogSignal:327adfa4a665fd9c97f4fac1c51020d13dae4d2f;urn:fz-juelich.de:alpaca:object:Python:neo.core.analogsignal.AnalogSignal:938409266485b5bfffb7e4461a47fecbf8236056;urn:fz-juelich.de:alpaca:object:Python:neo.core.analogsignal.AnalogSignal:1d28184e44cf7b125f93a18ca054c73e3cc49a4b;urn:fz-juelich.de:alpaca:object:Python:neo.core.analogsignal.AnalogSignal:8ea818ab41203db6fb892e5f63921adbc431c5a2;urn:fz-juelich.de:alpaca:object:Python:neo.core.analogsignal.AnalogSignal:d4e6977f6de1aadd06189cfc91940a87eccecf6a;urn:fz-juelich.de:alpaca:object:Python:neo.core.analogsignal.AnalogSignal:4a05f1b16fbce91d073a54554bea246c01855a8a;urn:fz-juelich.de:alpaca:object:Python:neo.core.analogsignal.AnalogSignal:9603c9a99b98342af152c4561409395ba5505a9e;urn:fz-juelich.de:alpaca:object:Python:neo.core.analogsignal.AnalogSignal:7b13a0df2f3398e765d0cc7aec58c32a3c4afb73;urn:fz-juelich.de:alpaca:object:Python:neo.core.analogsignal.AnalogSignal:8aa6593f3a910845aff91e8107e6e2ae10208525;urn:fz-juelich.de:alpaca:object:Python:neo.core.analogsignal.AnalogSignal:1611624488ea1133d27ddf304ae2e05a2f26a3e3;urn:fz-juelich.de:alpaca:object:Python:neo.core.analogsignal.AnalogSignal:ca449cd75d6ed2c95722c4de7977f891b12d9364;urn:fz-juelich.de:alpaca:object:Python:neo.core.analogsignal.AnalogSignal:9764b51e437126b6b10c3a4cd7c9488f4479ef95;urn:fz-juelich.de:alpaca:object:Python:neo.core.analogsignal.AnalogSignal:faa9fcbcf2d9e4cfd924c7787d366697fed866b2" />
          <attvalue for="1" value="277" />
          <attvalue for="2" value="object" />
          <attvalue for="3" value="0081857763b18167aee53a11b33fdc4ba77ab555;01bf8cf0a75ad81c86e1a2d040a51fd11b37178b;01efdbe1cdfc6ef78652eb0ed42e726657dbffc8;02572e2a1d2833771b6218e6991356a3b2d2e0fe;0291565438e264be731ed3e50f4d5484264bae19;042b5720de7399e9e6bbda2b16d7e2a887155107;05215aeb8f201a7f2bb6930df0e6037559411433;057952486aa64e5d13530387613c9805387f8747;0696bdb8696803c62efc551dff4afdda31a091f1;06cd5db5ea51a3236f75b34649dad4542548481a;06f656862b853ef9a02bc743638eacdf10909ef2;0865168c525af2c20cf0d1cc93e4b50f38311acf;0873873776b8b9a79447d3ed19ca3d4211de08ab;0956dfd12dac8553c8a38f95a669ef8fc33649f2;0a26af46f8ef7e9b42c8132e73dffa84ed3baba9;0b378b2cc5e3c2225c74d3e140df8d6b2bf9a596;0f32639a29bfdc6ced7bf92425e3c2a74e2537e6;103c6c3811f76bd430660137517fae0be2ca50a8;134da7cb4c188b8f14cdad10a4b437a78790138a;1611624488ea1133d27ddf304ae2e05a2f26a3e3;16535b77ea4a752e9fa49095f04e5fec78df0273;17a08f6f036bafc315925540334f675470096935;18b6aaee23c386381b3a884fa4758d16b77273c1;1af4346d8a7e0a807173caac2eac09f3b964dd31;1b5ee0161e0401c3b2bc9a38ba30d3d898393d7a;1b6c16a598e04ee262fdec13c7dc4d344a6f7ff8;1c1b092cc90922a5c386759be5d240848c07a527;1c6764d20d99a91f8cccda3eb713f6706db29d7b;1d28184e44cf7b125f93a18ca054c73e3cc49a4b;1f1da87a2541594346def1d6ab49b58ff0d8414a;1f42f6710268b33aa6f6b36c8db82976825e658a;2002b2738aa2e84e2b52abb8b588086d29289966;2422d593d7126c51faa0549dad611243339ce0b3;256c320ce79513c6233fd30191e816aff4bad986;26d7b893f8907c60e6a43ccf62a1f05712572f78;26fdc91ecac6639c62f0af10f361769213f4a69b;27dad5e53228eba7d43056f5de6b7ab83527341d;28676271182459f60a7adec3ba9a8202257f6b5f;29c5b500d19a4145341e407831b51388d9be39e0;2abda64ea83e992cef588471d1a5876cc56fa028;2b2e313e7cc2e83f1765b2fd05a44f282eca23c2;2bed0a6c541d690cf6de35f21667c4f12544b1c9;2cf31905931c95c2f0ffb95d4aeda0552d03aed9;2dc421e7d54718b2a1fa3e5d42e2fcaf223de082;2df98a7b790556f64d9a3c09d880f71e304b39c8;2e711163b22bd1f8d3281bf90a1390df09d7bc98;2e71ec6393476c50cfa75684bac914c17cd14777;2ec9efe3dff5d6b8d754dca834c91309b6c68e33;2ee4107e60e57d69070a9c233c719a09c1c4e5ad;2f2fc1bc2096e920393e17b429066460200ad6a7;2f4542ca67fabb0ed945b56ddc9c805676cb2c26;30c0dc5dd9a998a5847217aa756572e84a770b0c;31cae6a04b23a9aa233bdd2574949226897db4f6;327adfa4a665fd9c97f4fac1c51020d13dae4d2f;3450000feb7f6f21d0204d5c1dd26714c1db3d48;368cfc0f88282dbad3d812effce17d5f68b2e031;36d55bd770ed205c9d1d1e762b5ed7ec54f190b0;3902f452db639e7e462f965c1851baf0642868dc;391491c8ba26db99664384d3741845438317b216;3951e78f4068a75bdedbddffd68dc73cebfe0949;3a54bd15bc0624b226c27a5941c5694738f2c456;3a61bdd78caf36e33363b069ddcc2be0a4ca1f04;3bd23a543ea42deca072983e7e671e522d0320d5;3d755ecb650809a6e5180fe45e36d6d3f28d62f1;3f5e7854037e6795f9857e486920386171b13c7c;3fdad96803645ba4cc132be08403dbb14dfde5c8;41663d1540f57a9699389b13a01c532cb217d920;430333a39abcf613f9b09f4c45a584e9e8268fdf;43b88dffa74fb9af19d8be963e4a7e934f7eb087;46dc535e16a1a15567f66313222ca82106c8a5b9;46e31158842268f65886d08a8bbdf77016fbcb4b;47292e3f3a631e514f90fd778faf1f8c1967049d;48b70ed217d78ba67106166e31a94013599b9563;491ca32ad2f8193d9db6f29363d4873a21737767;4a05f1b16fbce91d073a54554bea246c01855a8a;4b115573e37b672962dc3da4e92896c82a22ac55;4c08df167df76a8bf524d0789bbc167835b4d38f;4c98d4dc7f108d2a7199fb3b35c50abc8c1bee48;4cb7e0d5d58ec54951a31fc58d5b40bbb79ecded;4d14af140ae10af099962771ad2827a95c6394c4;4d4a26a617884ee7e6dfa2fadc860ac130dc8415;50118235ed3c778a77870e6f8e9b205686160e76;52561b7b6be746c0a4d639761ee3915d204e3d70;54ab449a0239861e21ab559f8043014d8c01e232;556858eae2c1b700b9c6f44f14efaa7ded919018;560979e033d46b32136298cff7f10c3ad275d838;577949a84995735fdeb424dd3dcc7a43d3ee8195;57869542fe582cf16fe4cbd0a0364b8d98c8950a;589ba8cd428fab77442b49ab983fc40d34893bc6;58fe45ff24746621c8a202b5dca57e14b7d357a8;5aa9f14b0909d265e2c00580adfe4582674829a4;5b8785bbf7fe3268a864e39d6ec7f2102de50108;5d2d36dae8426e621c4b9907b9fdd1a4b2ed416b;5eadcc2ca5f0a2255bdfc67e8e2cb1305c555c2f;5f652fa28f623a24ef3c7400b4c80bacd097da83;60e2f86ef3f2a5cb0040dcd04b283d4e0e27db0e;621b2cf82aa7b4b63b9718636832e89193e29184;623b3c804cdb04b0f3cc26126cade3560a1f90c1;6384c5f35bce29fd2353887cacb48326216cece4;662597e36bf4dfcedef4b462b3ae263c121aa8ed;67970bf32de8bf4f289bde17a060676a04a6953b;6f3fd047c977f1f19cacee84b5aa75436dce14f1;6f47d786422a74b4290eb14384f183283e39a92b;6fa104bcfb760e13db5b5162dbe1c562e416293d;70820073777738f2b52e438c938332e694ac413f;719697c714183ac164f8bccb2d33655017821f52;71c2ced4fa36a3bacab064c1f80c13d830124f1b;722254ddd20f4d05bf097f165e2a26ccbb80bf9d;7283820b11719ea4aae46f7eeb52bd8f0e9afcc4;72b399ad9940125456615e6713e682371b20af77;730e8bc9975338e9807922de348c7c3c3e18b096;74786f6787559cfe9f26f4cb191f2a69ffd4a3d8;7615339842b24c3e66759afd465820248b99cc18;772a029989727b73f2d15ef7b6900474574964d1;77a772198fc07f816857861b533da3396242f11d;790818f8b71ac70ea414ab0cbcdb7a257c716ba9;7951cf13f5cc53dfc3ed97c35228d6daf9c4f548;798e0047de878b419346d03f0416d2bf3157edfa;7a71722b729f8f4afed12a18afe47fcb7b4a98ee;7b13a0df2f3398e765d0cc7aec58c32a3c4afb73;7bfc46df0dafd8f18f330c48b5df8d6de1d061be;7d5487f140a2d8d5f9d8055b9a3116c29976006d;7e4c2c6878d3f538722b8a74bd091031faea8e21;7edc7ca88da50cac2abd04fee3c880a0e2fe4ae3;7f6bb64719e3ae1b60ce2bdf104e38039f83b9d9;81a99bd6c772f46506694d8a080074339d21e112;81e6c341e936c1c2a8bcffe61387ab5576d0830f;82eae4a4b4cf04e7439028eab4c4d00b00b2e30a;834505216d44ebf4cf7b6781a79be8ecc36f957c;8374ca72b362f5835f54d64446f053c928ac1b66;8376c345050b55ff9caa147012d61cc584ecd869;8423018a7425502e2230a648ee9a5ee0c6085a9b;84c2096f6ba6198ac1b5f1de00b9bb96626736c4;85027d71b0a06111d65fc19371e9593c516e8ce5;8524a93283a08995f4a899f599323281fb8813b8;8528c66c420a3df6c7795ccf5c49c0b3d5017aad;85ca1610dede9c534a6f5af41b64d4aaca8109f9;886a2d259a774790ce035628d5b604df5c3b1499;88963ff73bcad8a323b69acb12a049bf07b9ab31;893e3f6db2e5d7f55ee2302c44ed7a2db5f9107d;8a080a83816d850d184ea2b6e54f463189df7636;8a739f3557fe45ee469ba8d6d029bf76daaa302b;8aa6593f3a910845aff91e8107e6e2ae10208525;8aadcfa8020a8320fdda8fb6efdb5cd8ff62874c;8ad89c6583a76690ec5500c5f2dd40c170b448fe;8b4b066ac8e159c022dbf5f96dc47700e28dce0f;8b8f58551992bc918cf962b76c6f422bc0bb21ff;8bf0a61cd792b56ed6c9086f30860e160ef1361f;8cc3cd923e86c13bf3ed045c629606cc01fd5cf9;8e68dbb85ab8d2abaf557889e52104f8c8df6b98;8e9964e4ee7c2eeb0ed2059df1f423aed7588391;8ea818ab41203db6fb892e5f63921adbc431c5a2;91b9b6d09e69ba66b0fe2051e3a1b9d8c1ef611b;928c4b328919769526ae341a39c3ad9aea0aa3c7;938409266485b5bfffb7e4461a47fecbf8236056;946161c9a2d45378c7b6d09b6f18434f692a023e;94904a5e60e39135928ddc1424ee3ca29ea6255e;9499e6d96bbf58b07e4e58cffa08065f089529fe;94a6a5972feac0ef1beb5824dc2e8708933f52e2;952278a75dc2c12abf4dc73e85caec32bbdbfaf5;9603c9a99b98342af152c4561409395ba5505a9e;962687f30453c18b6c198148699f60db45a03440;9764b51e437126b6b10c3a4cd7c9488f4479ef95;9779ab806e3095f5f682a6e8a3c15cbf22d31cce;997a955b219e2fe7c511465f2e476da7c6ff9b4c;9a722ddb4c007e8de5992f932fbe07386b94dd9c;9aca83f1dc0105cb5a3965d972cdc34013bc4f7f;9baa97dbfd8587becff7a1c3ebbf6f435582358c;9c403f145b6100c6a114912f5b97b860371bc54e;9c44b37ecb7de38510127b2f2bd84a1091f0aa27;9d04a2c3bfc8e7d15231c5359ff7df018f81e759;9d16ad9ba1c44ba1599002d38874bfdc2fea601f;9ed9190b1f6adf1441b4b030f29dcf296210e2db;a2d2a6995a4e225949cae9c30c9571896e407da4;a2ec1ff3a07c58105355c7957d0138ef821aae5f;a3828083b3d2e08ff6d95783cbaa46a8f25506df;a5fa4c5672df415897a499790446c5d44523731f;a643e8ffc864c5f00b00b1418d8676c8e80ef9f9;a64c026ed8bc22840667aee7c12774450e638ceb;a64f90a749723c3882cb411f4385cdc9348c9ab7;a6c0959f52c2a4fd877281a1d9a18ec9de769d80;a6e5411f28d3b11f733080f1efc07dcbee19e964;ab60aa5c96f495fec8a965b0a77684093546ecef;acc7da0fbacac972c9ab8d7f2a2983be72b6193f;acf61b979ad208132f89398c0703ba6f4538b003;ad58b430685460c1314cb7c5ab0e5782bfcbd831;af78a5fd48f3be0d8575118799195e07aed82f39;b129d017eedfd6c7ffcb7adc2a6a45c0aaac1896;b2ab4d2e3f6600e3c4220c702a1ba5e12a443813;b3468caa749c76d83b25b12cc1096d279deaef89;b6dff173f43c1974da68ec0939fbcb380c3c1e55;b832637a029b753edf7856bbf985cec479faae3a;b8aecd5ed534a0b065884fbb759f7b88c457401a;b9620ab805d8c4eac6bd011ae2929413d3bae756;ba6f43272bab84cd9ab24a40893cc8f211a00f15;bb9141b051d5eb42e6ce0387aa90af62cea90b5e;bbd865734f68d6718ffb3932a136d54936205230;bc10163ea34bea559e8e0e12be28ffbf01880ea9;bce7353a0e5022483d65b014f1a595c103d1232f;bf081bcb1205fd01f5fadf8e65cceccc7b7a8b38;c035701f3db18a2c2095593cb9ae8ffa0c1e2e67;c229caae4ae276316dac4b2947439342b676109a;c2968db0433adef78389e6a3ca968c9301935039;c400c6532ce41c01d2943c018b3f42a4d3f19e51;c40fbcb621df8565f76edb96b66bdb50a8653eb3;c4ac20112862e5aac3b9aa01a3b16c630a334af3;c5818856cc29fd5f5bb69412068ff3a6da3a191b;c6d4a3123aec014ea0f6ace4b36c0f6e827ecd9f;c74814a729f4ef94e20c46f9007b1a31e7a10e27;c77d03ba9a532fc164d47c17814162e9869a64ab;c792e7551987227fd31e7d72f89c0586de3cd54e;c84eda448d1d46bb8bf027869ec2963c1cb162ac;c8941d553df20d3c3bb6c9fec58caf6010cbcd58;ca449cd75d6ed2c95722c4de7977f891b12d9364;cb71d3c3165bdb95501d69df44c3df8a349cf07e;cc45032a86dca4887ff65814fc06a1cbdc2faaba;cc6019c17cc96e9aff1a77efd272f43bb0447c08;cd05ce9ccdbd8bdfaa52e26ccc8c50576a3558c9;cd66e01b15831900e07cd826fa2968a5b3ee645a;cdaac88ac4481b6197022321636b6e0c884f8f06;cefa83f738d9b34f81886fdbebdb79b0ea3ead59;d0157ec7acfe76b7e8885f06ad55e3aca12044ee;d045eddb0f1670d1eccd02ab3c129629e5ad78ac;d125ab04fa1e7bcf84d2317b122a1d4ecc2b11b7;d30c0ae03aef22a13ba96e9b20f69dc463faaf02;d335141b41d74525f43d7b8ba792d9413402c839;d377ed220cbdd19c156f7acc0656c50df1f1cf3f;d388d87a01941dbe14c69b027176f32205da9160;d390b2a9d4c116d1b118149e231ccaab546405ef;d4e6977f6de1aadd06189cfc91940a87eccecf6a;d52d3493dd7f03498a1a025fcf4c1dc2ec3819de;d5f3a99ce3232bf2344a17bd6f4dc966e409b6a0;d82488698764847109bf31b2e1939d6201ca0f71;dbe317c056c6ecdfb64427aab93ac120b800a3c6;dd5b4fbf85734fea1aa19c40f1d11e49d9d9b2e2;dda34b222281aacbf35b0799868c6a6397d3c443;de12cb523759321acfd0485d26cda489a8affce9;de4679aa984bf8421a7dfb45388779102dd19502;de7486528abe46b0a334f1a828fc89c845f33c16;e00f8703c01670a1dc2a2eb4b3ead17ac3ba8ef2;e0987068a65361508d12317b422395fc7666614c;e0c2cff37ce6c988f6e24030bfa9a2583f556524;e3d8070986901d1cd6b019a2279e41faa172d8ff;e4c5201c0414063e2a6259116730fe36cd81f3a5;e74c786983a7ddc00aaaff73d83064fccf44aa50;e96e2d49e90f27f35120e742f9e948665d7580e2;e974afcfb9fbcee892c945bb6addd801829c14b5;ea3931468583761f0a8f66dfd0f0084a0c34db37;eabeb2ff259b1ef02af299f3dc2cc687d3ffdbd5;ec1222f34c51314c3f1cd302f0561c04f319e6c6;ecd504b95b93f7814f008098c6e2890ca53a51db;ed647f63b2d0dd0c25634ddfe7d9cebcf9b05b11;ed689f181183e1ca392ca114f8d9c4378443561a;edaeb84ae051b3577b946cdc024a5798adf297bd;ee4519a14a2a22c30a5ca36d32d779c10138cf27;eeaf14cd780237e37c9ef4c72ae0a0445d45b267;eefc168faf84e7c701fd95a0d7a288df2f405ab4;ef316830ac38fba1414a488e555cd621e02d0d27;ef49b653e0d20fd19a74b8c510a042880a561348;efbc1a4645b7d269559d2599d3ac255d68a9357a;f05c415f41f770f32b834388964bc06a70caac36;f2e5bad86c0330380c4a6fc354f78fc7d1d30dcd;f31556e95ccdda4f04f377fe48ed2cad67ff7026;f4697a493a6bfb8c24e6b1235d9d933019ed4aa9;f5446b3c5202952d3f044ed95009497684c4cc90;f70086499f8489a43d9154444b9c060e3349d9f5;f74bb7b803179e8c446913d9bd51c05393243a5f;f80f2160e2f611da179f0d1f650498984098d9cc;f89e80bd68a0f37ef14bbbf0cea333bfa82821ef;f991ffa04d3608125bba815f8a0ac46af11cae50;fa231baf55c5f84c5cce41abefae65c55c6f920d;faa9fcbcf2d9e4cfd924c7787d366697fed866b2;fba826ae65229a753fa8274e0a6d5b9090a2b335;fd57c0206a4977366375200818135c52cf387104;fdbece5e94335124433b56a0bb41a761b0b1febc;feb9b7352b02f0cf5276b6d885a3ea7730d2331c;ff7c7dd6057f2874eee988d857e675156f0dfb83" />
          <attvalue for="4" value="neo.core.analogsignal.AnalogSignal" />
          <attvalue for="7" value="Continuous raw neuronal recordings sampled at high resolution" />
          <attvalue for="17" value="1.0 uV" />
          <attvalue for="18" value="30000.0 Hz" />
          <attvalue for="10" value="102.24466666666667 s;103.14450000000001 s;109.00413333333334 s;109.57213333333334 s;115.59546666666668 s;12.863233333333334 s;122.04946666666667 s;123.77456666666667 s;128.39996666666667 s;130.66596666666666 s;134.54006666666666 s;134.79343333333335 s;138.41310000000001 s;141.1624666666667 s;141.84663333333333 s;145.72943333333333 s;147.06373333333335 s;152.96016666666668 s;156.80200000000002 s;16.699333333333335 s;160.44830000000002 s;160.63920000000002 s;164.13823333333335 s;166.30173333333335 s;168.05696666666668 s;171.91836666666669 s;172.23426666666668 s;179.06426666666667 s;182.23216666666667 s;186.0902 s;192.32580000000002 s;196.0750666666667 s;198.58643333333336 s;199.94823333333335 s;2.420466666666667 s;20.317633333333333 s;203.75356666666667 s;209.816 s;210.98763333333335 s;213.6569 s;216.89960000000002 s;217.63423333333336 s;221.16463333333334 s;223.76376666666667 s;230.34276666666668 s;230.56866666666667 s;236.79383333333334 s;238.27876666666668 s;242.21093333333334 s;243.0164 s;248.97333333333336 s;254.92053333333334 s;255.68630000000002 s;259.1943 s;26.12656666666667 s;26.131999999999998 s;261.4155333333333 s;267.58500000000004 s;267.63516666666663 s;273.5638 s;273.6020666666667 s;277.06493333333333 s;279.44066666666663 s;280.7921666666667 s;284.6089 s;285.3732 s;288.47293333333334 s;291.26956666666666 s;297.4560333333333 s;298.963 s;302.8195 s;303.7088333333333 s;306.76563333333337 s;31.877033333333333 s;310.13553333333334 s;314.10650000000004 s;317.1451666666667 s;317.8980666666667 s;32.3589 s;321.7959666666667 s;323.27593333333334 s;325.6881666666667 s;329.7719333333333 s;334.7243 s;335.65659999999997 s;338.2202666666667 s;341.8713666666667 s;348.07146666666665 s;350.94666666666666 s;354.0996666666667 s;357.1827666666667 s;36.11416666666667 s;363.25730000000004 s;367.11643333333336 s;367.2245 s;370.9775 s;373.13846666666666 s;379.19696666666664 s;381.6265 s;385.3531 s;385.4216333333334 s;389.1988666666667 s;39.98773333333334 s;391.67136666666664 s;397.64003333333335 s;398.33930000000004 s;402.1245666666667 s;403.48173333333335 s;405.9956 s;410.0636666666667 s;415.5828333333333 s;416.56356666666665 s;419.53316666666666 s;424.32126666666665 s;425.7607666666667 s;429.6084333333334 s;43.1679 s;43.82556666666667 s;430.2411333333333 s;433.3945 s;436.1843666666667 s;437.2059666666667 s;443.3210666666667 s;448.9137 s;449.5944666666667 s;453.36993333333334 s;455.7798 s;459.61573333333337 s;461.6820333333333 s;463.3657 s;467.61556666666667 s;472.51116666666667 s;473.6154666666667 s;476.2599666666667 s;48.874833333333335 s;486.06936666666667 s;490.8514666666667 s;491.99313333333333 s;494.62893333333335 s;498.0155 s;498.53263333333337 s;5.0997 s;502.31143333333335 s;503.99 s;506.06253333333336 s;510.028 s;514.4886666666667 s;517.9028666666667 s;517.9791 s;52.23566666666667 s;521.1783333333334 s;523.9164666666667 s;524.3833333333333 s;528.4360666666666 s;529.8831666666667 s;532.4369333333334 s;536.0657000000001 s;54.92163333333333 s;542.0314333333334 s;545.6573333333333 s;549.1934333333334 s;552.5933 s;555.1562333333334 s;556.4033000000001 s;56.0638 s;560.4141000000001 s;563.4862 s;564.2578333333333 s;570.9304333333334 s;572.1026666666667 s;575.9801666666667 s;578.4381666666667 s;583.4166333333334 s;585.2065666666667 s;587.3204333333333 s;59.86933333333334 s;591.1157000000001 s;594.9680000000001 s;597.7073333333334 s;60.6764 s;601.3274333333334 s;603.7072666666668 s;605.1028666666667 s;608.9388666666667 s;609.8321666666667 s;612.7549 s;615.8018000000001 s;616.6427 s;620.4988666666667 s;621.8329666666667 s;624.4072666666667 s;627.8280000000001 s;63.25016666666667 s;634.4784000000001 s;634.6716333333334 s;638.2536 s;641.1334666666668 s;642.3393333333333 s;646.1723000000001 s;647.0884666666667 s;649.9653333333333 s;653.104 s;653.8001666666667 s;657.5825666666667 s;659.1107333333334 s;66.49663333333334 s;664.1701666666667 s;667.9698333333333 s;67.27246666666667 s;671.0392666666668 s;671.8313666666667 s;675.5928666666667 s;678.2217666666668 s;679.5116 s;685.8671666666667 s;689.7133333333334 s;690.1219666666667 s;693.4676333333333 s;696.2332333333334 s;697.3288666666667 s;701.0358 s;702.3229666666667 s;704.8534333333333 s;708.2897 s;719.9457666666667 s;72.31976666666668 s;725.8978000000001 s;731.9133333333334 s;737.8790666666667 s;74.80453333333334 s;743.8858333333334 s;750.0869333333334 s;756.1063666666668 s;762.1746333333334 s;768.2360666666667 s;776.2271333333334 s;78.14976666666668 s;78.66306666666667 s;788.7132666666668 s;794.6849000000001 s;8.236766666666668 s;800.8000000000001 s;806.9913333333334 s;812.9854333333334 s;819.0028666666667 s;82.6971 s;824.9637 s;831.0476000000001 s;837.0494666666667 s;84.09013333333334 s;843.2974333333334 s;849.6059333333334 s;855.6752000000001 s;86.53213333333333 s;861.9758666666668 s;867.9992000000001 s;873.9698333333334 s;889.2069000000001 s;895.3181333333334 s;9.0129 s;90.31266666666667 s;90.4388 s;901.5582666666668 s;907.5552666666667 s;913.5366333333334 s;920.1215000000001 s;926.0803666666667 s;937.9132000000001 s;94.4452 s;946.6748000000001 s;96.81160000000001 s;972.8502000000001 s;979.0219666666668 s;98.32956666666666 s;985.0433666666668 s;991.1526333333334 s;997.4240333333335 s" />
          <attvalue for="6" value="None" />
          <attvalue for="15" value="(15000, 94);(15000, 96)" />
          <attvalue for="16" value="float64" />
          <attvalue for="5" value="NeuralTimeSeriesRaw" />
          <attvalue for="11" value="102.74466666666667 s;103.64450000000001 s;109.50413333333334 s;110.07213333333334 s;116.09546666666668 s;122.54946666666667 s;124.27456666666667 s;128.89996666666667 s;13.363233333333334 s;131.16596666666666 s;135.04006666666666 s;135.29343333333335 s;138.91310000000001 s;141.6624666666667 s;142.34663333333333 s;146.22943333333333 s;147.56373333333335 s;153.46016666666668 s;157.30200000000002 s;160.94830000000002 s;161.13920000000002 s;164.63823333333335 s;166.80173333333335 s;168.55696666666668 s;17.199333333333335 s;172.41836666666669 s;172.73426666666668 s;179.56426666666667 s;182.73216666666667 s;186.5902 s;192.82580000000002 s;196.5750666666667 s;199.08643333333336 s;2.920466666666667 s;20.817633333333333 s;200.44823333333335 s;204.25356666666667 s;210.316 s;211.48763333333335 s;214.1569 s;217.39960000000002 s;218.13423333333336 s;221.66463333333334 s;224.26376666666667 s;230.84276666666668 s;231.06866666666667 s;237.29383333333334 s;238.77876666666668 s;242.71093333333334 s;243.5164 s;249.47333333333336 s;255.42053333333334 s;256.1863 s;259.6943 s;26.62656666666667 s;26.631999999999998 s;261.9155333333333 s;268.08500000000004 s;268.13516666666663 s;274.0638 s;274.1020666666667 s;277.56493333333333 s;279.94066666666663 s;281.2921666666667 s;285.1089 s;285.8732 s;288.97293333333334 s;291.76956666666666 s;297.9560333333333 s;299.463 s;303.3195 s;304.2088333333333 s;307.26563333333337 s;310.63553333333334 s;314.60650000000004 s;317.6451666666667 s;318.3980666666667 s;32.37703333333333 s;32.8589 s;322.2959666666667 s;323.77593333333334 s;326.1881666666667 s;330.2719333333333 s;335.2243 s;336.15659999999997 s;338.7202666666667 s;342.3713666666667 s;348.57146666666665 s;351.44666666666666 s;354.5996666666667 s;357.6827666666667 s;36.61416666666667 s;363.75730000000004 s;367.61643333333336 s;367.7245 s;371.4775 s;373.63846666666666 s;379.69696666666664 s;382.1265 s;385.8531 s;385.9216333333334 s;389.6988666666667 s;392.17136666666664 s;398.14003333333335 s;398.83930000000004 s;40.48773333333334 s;402.6245666666667 s;403.98173333333335 s;406.4956 s;410.5636666666667 s;416.0828333333333 s;417.06356666666665 s;420.03316666666666 s;424.82126666666665 s;426.2607666666667 s;43.6679 s;430.1084333333334 s;430.7411333333333 s;433.8945 s;436.6843666666667 s;437.7059666666667 s;44.32556666666667 s;443.8210666666667 s;449.4137 s;450.0944666666667 s;453.86993333333334 s;456.2798 s;460.11573333333337 s;462.1820333333333 s;463.8657 s;468.11556666666667 s;473.01116666666667 s;474.1154666666667 s;476.7599666666667 s;486.56936666666667 s;49.374833333333335 s;491.3514666666667 s;492.49313333333333 s;495.12893333333335 s;498.5155 s;499.03263333333337 s;5.5997 s;502.81143333333335 s;504.49 s;506.56253333333336 s;510.528 s;514.9886666666667 s;518.4028666666667 s;518.4791 s;52.73566666666667 s;521.6783333333334 s;524.4164666666667 s;524.8833333333333 s;528.9360666666666 s;530.3831666666667 s;532.9369333333334 s;536.5657000000001 s;542.5314333333334 s;546.1573333333333 s;549.6934333333334 s;55.42163333333333 s;553.0933 s;555.6562333333334 s;556.9033000000001 s;56.5638 s;560.9141000000001 s;563.9862 s;564.7578333333333 s;571.4304333333334 s;572.6026666666667 s;576.4801666666667 s;578.9381666666667 s;583.9166333333334 s;585.7065666666667 s;587.8204333333333 s;591.6157000000001 s;595.4680000000001 s;598.2073333333334 s;60.36933333333334 s;601.8274333333334 s;604.2072666666668 s;605.6028666666667 s;609.4388666666667 s;61.1764 s;610.3321666666667 s;613.2549 s;616.3018000000001 s;617.1427 s;620.9988666666667 s;622.3329666666667 s;624.9072666666667 s;628.3280000000001 s;63.75016666666667 s;634.9784000000001 s;635.1716333333334 s;638.7536 s;641.6334666666668 s;642.8393333333333 s;646.6723000000001 s;647.5884666666667 s;650.4653333333333 s;653.604 s;654.3001666666667 s;658.0825666666667 s;659.6107333333334 s;66.99663333333334 s;664.6701666666667 s;668.4698333333333 s;67.77246666666667 s;671.5392666666668 s;672.3313666666667 s;676.0928666666667 s;678.7217666666668 s;680.0116 s;686.3671666666667 s;690.2133333333334 s;690.6219666666667 s;693.9676333333333 s;696.7332333333334 s;697.8288666666667 s;701.5358 s;702.8229666666667 s;705.3534333333333 s;708.7897 s;72.81976666666668 s;720.4457666666667 s;726.3978000000001 s;732.4133333333334 s;738.3790666666667 s;744.3858333333334 s;75.30453333333334 s;750.5869333333334 s;756.6063666666668 s;762.6746333333334 s;768.7360666666667 s;776.7271333333334 s;78.64976666666668 s;789.2132666666668 s;79.16306666666667 s;795.1849000000001 s;8.736766666666668 s;801.3000000000001 s;807.4913333333334 s;813.4854333333334 s;819.5028666666667 s;825.4637 s;83.1971 s;831.5476000000001 s;837.5494666666667 s;84.59013333333334 s;843.7974333333334 s;850.1059333333334 s;856.1752000000001 s;862.4758666666668 s;868.4992000000001 s;87.03213333333333 s;874.4698333333334 s;889.7069000000001 s;895.8181333333334 s;9.5129 s;90.81266666666667 s;90.9388 s;902.0582666666668 s;908.0552666666667 s;914.0366333333334 s;920.6215000000001 s;926.5803666666667 s;938.4132000000001 s;94.9452 s;947.1748000000001 s;97.31160000000001 s;973.3502000000001 s;979.5219666666668 s;98.82956666666666 s;985.5433666666668 s;991.6526333333334 s;997.9240333333335 s" />
          <attvalue for="19" value="['chan1' 'chan2' 'chan3' 'chan4' 'chan5' 'chan6' 'chan7' 'chan8' 'chan9'&#10; 'chan10' 'chan11' 'chan12' 'chan13' 'chan14' 'chan15' 'chan16' 'chan17'&#10; 'chan18' 'chan19' 'chan20' 'chan21' 'chan22' 'chan23' 'chan24' 'chan25'&#10; 'chan26' 'chan27' 'chan28' 'chan29' 'chan30' 'chan31' 'chan32' 'chan33'&#10; 'chan34' 'chan35' 'chan36' 'chan37' 'chan38' 'chan39' 'chan40' 'chan41'&#10; 'chan42' 'chan43' 'chan44' 'chan45' 'chan46' 'chan47' 'chan48' 'chan49'&#10; 'chan50' 'chan51' 'chan52' 'chan53' 'chan54' 'chan55' 'chan56' 'chan57'&#10; 'chan58' 'chan59' 'chan60' 'chan61' 'chan62' 'chan63' 'chan64' 'chan65'&#10; 'chan66' 'chan67' 'chan68' 'chan69' 'chan70' 'chan71' 'chan72' 'chan73'&#10; 'chan74' 'chan75' 'chan76' 'chan77' 'chan78' 'chan79' 'chan80' 'chan81'&#10; 'chan82' 'chan83' 'chan84' 'chan85' 'chan86' 'chan87' 'chan88' 'chan89'&#10; 'chan90' 'chan91' 'chan92' 'chan93' 'chan94' 'chan95' 'chan96'];['chan1' 'chan3' 'chan5' 'chan6' 'chan7' 'chan8' 'chan9' 'chan10' 'chan11'&#10; 'chan12' 'chan13' 'chan14' 'chan15' 'chan16' 'chan17' 'chan18' 'chan19'&#10; 'chan20' 'chan21' 'chan22' 'chan23' 'chan24' 'chan25' 'chan26' 'chan27'&#10; 'chan28' 'chan29' 'chan30' 'chan31' 'chan32' 'chan33' 'chan34' 'chan35'&#10; 'chan36' 'chan37' 'chan38' 'chan39' 'chan40' 'chan41' 'chan42' 'chan43'&#10; 'chan44' 'chan45' 'chan46' 'chan47' 'chan48' 'chan49' 'chan50' 'chan51'&#10; 'chan52' 'chan53' 'chan54' 'chan55' 'chan56' 'chan57' 'chan58' 'chan59'&#10; 'chan60' 'chan61' 'chan62' 'chan63' 'chan64' 'chan65' 'chan66' 'chan67'&#10; 'chan68' 'chan69' 'chan70' 'chan71' 'chan72' 'chan73' 'chan74' 'chan75'&#10; 'chan76' 'chan77' 'chan78' 'chan79' 'chan80' 'chan81' 'chan82' 'chan83'&#10; 'chan84' 'chan85' 'chan86' 'chan87' 'chan88' 'chan89' 'chan90' 'chan91'&#10; 'chan92' 'chan93' 'chan94' 'chan95' 'chan96']" />
          <attvalue for="9" value="&lt;[101.0,101.0];[102.0,102.0];[106.0,106.0];[107.0,107.0];[11.0,11.0];[111.0,111.0];[112.0,112.0];[116.0,116.0];[117.0,117.0];[12.0,12.0];[121.0,121.0];[122.0,122.0];[126.0,126.0];[127.0,127.0];[131.0,131.0];[132.0,132.0];[136.0,136.0];[137.0,137.0];[141.0,141.0];[142.0,142.0];[146.0,146.0];[147.0,147.0];[151.0,151.0];[152.0,152.0];[156.0,156.0];[157.0,157.0];[16.0,16.0];[161.0,161.0];[162.0,162.0];[166.0,166.0];[167.0,167.0];[17.0,17.0];[171.0,171.0];[172.0,172.0];[176.0,176.0];[177.0,177.0];[181.0,181.0];[182.0,182.0];[186.0,186.0];[187.0,187.0];[191.0,191.0];[192.0,192.0];[196.0,196.0];[197.0,197.0];[201.0,201.0];[202.0,202.0];[206.0,206.0];[207.0,207.0];[21.0,21.0];[211.0,211.0];[212.0,212.0];[216.0,216.0];[217.0,217.0];[22.0,22.0];[221.0,221.0];[222.0,222.0];[226.0,226.0];[227.0,227.0];[231.0,231.0];[232.0,232.0];[236.0,236.0];[237.0,237.0];[241.0,241.0];[242.0,242.0];[246.0,246.0];[247.0,247.0];[251.0,251.0];[252.0,252.0];[256.0,256.0];[257.0,257.0];[26.0,26.0];[261.0,261.0];[262.0,262.0];[266.0,266.0];[267.0,267.0];[27.0,27.0];[271.0,271.0];[272.0,272.0];[276.0,276.0];[277.0,277.0];[281.0,281.0];[282.0,282.0];[286.0,286.0];[287.0,287.0];[291.0,291.0];[292.0,292.0];[296.0,296.0];[297.0,297.0];[301.0,301.0];[302.0,302.0];[306.0,306.0];[307.0,307.0];[31.0,31.0];[311.0,311.0];[312.0,312.0];[316.0,316.0];[317.0,317.0];[32.0,32.0];[321.0,321.0];[322.0,322.0];[326.0,326.0];[327.0,327.0];[331.0,331.0];[332.0,332.0];[336.0,336.0];[337.0,337.0];[341.0,341.0];[342.0,342.0];[346.0,346.0];[347.0,347.0];[351.0,351.0];[352.0,352.0];[356.0,356.0];[357.0,357.0];[36.0,36.0];[361.0,361.0];[362.0,362.0];[366.0,366.0];[367.0,367.0];[37.0,37.0];[371.0,371.0];[372.0,372.0];[376.0,376.0];[377.0,377.0];[381.0,381.0];[382.0,382.0];[386.0,386.0];[387.0,387.0];[391.0,391.0];[392.0,392.0];[396.0,396.0];[397.0,397.0];[401.0,401.0];[402.0,402.0];[406.0,406.0];[407.0,407.0];[41.0,41.0];[411.0,411.0];[412.0,412.0];[416.0,416.0];[417.0,417.0];[42.0,42.0];[421.0,421.0];[422.0,422.0];[426.0,426.0];[427.0,427.0];[431.0,431.0];[432.0,432.0];[436.0,436.0];[437.0,437.0];[441.0,441.0];[442.0,442.0];[446.0,446.0];[447.0,447.0];[451.0,451.0];[452.0,452.0];[456.0,456.0];[457.0,457.0];[46.0,46.0];[461.0,461.0];[462.0,462.0];[466.0,466.0];[467.0,467.0];[47.0,47.0];[471.0,471.0];[472.0,472.0];[476.0,476.0];[477.0,477.0];[481.0,481.0];[482.0,482.0];[486.0,486.0];[487.0,487.0];[491.0,491.0];[492.0,492.0];[496.0,496.0];[497.0,497.0];[501.0,501.0];[502.0,502.0];[506.0,506.0];[507.0,507.0];[51.0,51.0];[511.0,511.0];[512.0,512.0];[516.0,516.0];[517.0,517.0];[52.0,52.0];[521.0,521.0];[522.0,522.0];[526.0,526.0];[527.0,527.0];[531.0,531.0];[532.0,532.0];[536.0,536.0];[537.0,537.0];[541.0,541.0];[542.0,542.0];[546.0,546.0];[547.0,547.0];[551.0,551.0];[552.0,552.0];[556.0,556.0];[557.0,557.0];[56.0,56.0];[561.0,561.0];[562.0,562.0];[566.0,566.0];[567.0,567.0];[57.0,57.0];[571.0,571.0];[572.0,572.0];[576.0,576.0];[577.0,577.0];[581.0,581.0];[582.0,582.0];[586.0,586.0];[587.0,587.0];[591.0,591.0];[592.0,592.0];[596.0,596.0];[597.0,597.0];[6.0,6.0];[601.0,601.0];[602.0,602.0];[606.0,606.0];[607.0,607.0];[61.0,61.0];[611.0,611.0];[612.0,612.0];[616.0,616.0];[617.0,617.0];[62.0,62.0];[621.0,621.0];[622.0,622.0];[626.0,626.0];[627.0,627.0];[631.0,631.0];[632.0,632.0];[636.0,636.0];[637.0,637.0];[641.0,641.0];[642.0,642.0];[646.0,646.0];[647.0,647.0];[651.0,651.0];[652.0,652.0];[656.0,656.0];[657.0,657.0];[66.0,66.0];[661.0,661.0];[662.0,662.0];[666.0,666.0];[667.0,667.0];[67.0,67.0];[671.0,671.0];[672.0,672.0];[676.0,676.0];[677.0,677.0];[681.0,681.0];[682.0,682.0];[686.0,686.0];[687.0,687.0];[691.0,691.0];[692.0,692.0];[696.0,696.0];[697.0,697.0];[7.0,7.0];[701.0,701.0];[702.0,702.0];[706.0,706.0];[707.0,707.0];[71.0,71.0];[711.0,711.0];[712.0,712.0];[716.0,716.0];[717.0,717.0];[72.0,72.0];[721.0,721.0];[722.0,722.0];[726.0,726.0];[727.0,727.0];[76.0,76.0];[77.0,77.0];[81.0,81.0];[82.0,82.0];[86.0,86.0];[87.0,87.0];[91.0,91.0];[92.0,92.0];[96.0,96.0];[97.0,97.0]&gt;" />
        </attvalues>
      </node>
      <node id="Step 4" label="Event">
        <attvalues>
          <attvalue for="0" value="urn:fz-juelich.de:alpaca:object:Python:neo.core.event.Event:6e01f339313d80f6e538b58111371857012269c1;urn:fz-juelich.de:alpaca:object:Python:neo.core.event.Event:c4fd2393038aa2377db89c1dcb5e03129c284e65;urn:fz-juelich.de:alpaca:object:Python:neo.core.event.Event:72b2aa67b1e7a50fe77b7cb81ecd98440c25aeb0;urn:fz-juelich.de:alpaca:object:Python:neo.core.event.Event:ed24cf8cc64e2f49f479da768dcd0d6f0e6553f2" />
          <attvalue for="1" value="4" />
          <attvalue for="2" value="object" />
          <attvalue for="3" value="6e01f339313d80f6e538b58111371857012269c1;72b2aa67b1e7a50fe77b7cb81ecd98440c25aeb0;c4fd2393038aa2377db89c1dcb5e03129c284e65;ed24cf8cc64e2f49f479da768dcd0d6f0e6553f2" />
          <attvalue for="4" value="neo.core.event.Event" />
          <attvalue for="5" value="DigitalTrialEvents" />
          <attvalue for="16" value="float64" />
          <attvalue for="17" value="1.0 s" />
          <attvalue for="6" value="None" />
          <attvalue for="7" value="Trial events of the digital input port" />
          <attvalue for="15" value="(35,);(36,)" />
          <attvalue for="12" value="['PGHF' 'PGHF' 'PGHF' 'PGHF' 'PGHF' 'PGHF' 'PGHF' 'PGHF' 'PGHF' 'PGHF'&#10; 'PGHF' 'PGHF' 'PGHF' 'PGHF' 'PGHF' 'PGHF' 'PGHF' 'PGHF' 'PGHF' 'PGHF'&#10; 'PGHF' 'PGHF' 'PGHF' 'PGHF' 'PGHF' 'PGHF' 'PGHF' 'PGHF' 'PGHF' 'PGHF'&#10; 'PGHF' 'PGHF' 'PGHF' 'PGHF' 'PGHF' 'PGHF'];['PGLF' 'PGLF' 'PGLF' 'PGLF' 'PGLF' 'PGLF' 'PGLF' 'PGLF' 'PGLF' 'PGLF'&#10; 'PGLF' 'PGLF' 'PGLF' 'PGLF' 'PGLF' 'PGLF' 'PGLF' 'PGLF' 'PGLF' 'PGLF'&#10; 'PGLF' 'PGLF' 'PGLF' 'PGLF' 'PGLF' 'PGLF' 'PGLF' 'PGLF' 'PGLF' 'PGLF'&#10; 'PGLF' 'PGLF' 'PGLF' 'PGLF' 'PGLF'];['SGHF' 'SGHF' 'SGHF' 'SGHF' 'SGHF' 'SGHF' 'SGHF' 'SGHF' 'SGHF' 'SGHF'&#10; 'SGHF' 'SGHF' 'SGHF' 'SGHF' 'SGHF' 'SGHF' 'SGHF' 'SGHF' 'SGHF' 'SGHF'&#10; 'SGHF' 'SGHF' 'SGHF' 'SGHF' 'SGHF' 'SGHF' 'SGHF' 'SGHF' 'SGHF' 'SGHF'&#10; 'SGHF' 'SGHF' 'SGHF' 'SGHF' 'SGHF' 'SGHF'];['SGLF' 'SGLF' 'SGLF' 'SGLF' 'SGLF' 'SGLF' 'SGLF' 'SGLF' 'SGLF' 'SGLF'&#10; 'SGLF' 'SGLF' 'SGLF' 'SGLF' 'SGLF' 'SGLF' 'SGLF' 'SGLF' 'SGLF' 'SGLF'&#10; 'SGLF' 'SGLF' 'SGLF' 'SGLF' 'SGLF' 'SGLF' 'SGLF' 'SGLF' 'SGLF' 'SGLF'&#10; 'SGLF' 'SGLF' 'SGLF' 'SGLF' 'SGLF']" />
          <attvalue for="14" value="['correct_trial' 'correct_trial' 'correct_trial' 'correct_trial'&#10; 'correct_trial' 'correct_trial' 'correct_trial' 'correct_trial'&#10; 'correct_trial' 'correct_trial' 'correct_trial' 'correct_trial'&#10; 'correct_trial' 'correct_trial' 'correct_trial' 'correct_trial'&#10; 'correct_trial' 'correct_trial' 'correct_trial' 'correct_trial'&#10; 'correct_trial' 'correct_trial' 'correct_trial' 'correct_trial'&#10; 'correct_trial' 'correct_trial' 'correct_trial' 'correct_trial'&#10; 'correct_trial' 'correct_trial' 'correct_trial' 'correct_trial'&#10; 'correct_trial' 'correct_trial' 'correct_trial' 'correct_trial'];['correct_trial' 'correct_trial' 'correct_trial' 'correct_trial'&#10; 'correct_trial' 'correct_trial' 'correct_trial' 'correct_trial'&#10; 'correct_trial' 'correct_trial' 'correct_trial' 'correct_trial'&#10; 'correct_trial' 'correct_trial' 'correct_trial' 'correct_trial'&#10; 'correct_trial' 'correct_trial' 'correct_trial' 'correct_trial'&#10; 'correct_trial' 'correct_trial' 'correct_trial' 'correct_trial'&#10; 'correct_trial' 'correct_trial' 'correct_trial' 'correct_trial'&#10; 'correct_trial' 'correct_trial' 'correct_trial' 'correct_trial'&#10; 'correct_trial' 'correct_trial' 'correct_trial']" />
          <attvalue for="13" value="['CUE-OFF' 'CUE-OFF' 'CUE-OFF' 'CUE-OFF' 'CUE-OFF' 'CUE-OFF' 'CUE-OFF'&#10; 'CUE-OFF' 'CUE-OFF' 'CUE-OFF' 'CUE-OFF' 'CUE-OFF' 'CUE-OFF' 'CUE-OFF'&#10; 'CUE-OFF' 'CUE-OFF' 'CUE-OFF' 'CUE-OFF' 'CUE-OFF' 'CUE-OFF' 'CUE-OFF'&#10; 'CUE-OFF' 'CUE-OFF' 'CUE-OFF' 'CUE-OFF' 'CUE-OFF' 'CUE-OFF' 'CUE-OFF'&#10; 'CUE-OFF' 'CUE-OFF' 'CUE-OFF' 'CUE-OFF' 'CUE-OFF' 'CUE-OFF' 'CUE-OFF'&#10; 'CUE-OFF'];['CUE-OFF' 'CUE-OFF' 'CUE-OFF' 'CUE-OFF' 'CUE-OFF' 'CUE-OFF' 'CUE-OFF'&#10; 'CUE-OFF' 'CUE-OFF' 'CUE-OFF' 'CUE-OFF' 'CUE-OFF' 'CUE-OFF' 'CUE-OFF'&#10; 'CUE-OFF' 'CUE-OFF' 'CUE-OFF' 'CUE-OFF' 'CUE-OFF' 'CUE-OFF' 'CUE-OFF'&#10; 'CUE-OFF' 'CUE-OFF' 'CUE-OFF' 'CUE-OFF' 'CUE-OFF' 'CUE-OFF' 'CUE-OFF'&#10; 'CUE-OFF' 'CUE-OFF' 'CUE-OFF' 'CUE-OFF' 'CUE-OFF' 'CUE-OFF' 'CUE-OFF']" />
          <attvalue for="9" value="&lt;[182.0,182.0];[183.0,183.0];[2.0,2.0];[3.0,3.0];[367.0,367.0];[368.0,368.0];[547.0,547.0];[548.0,548.0]&gt;" />
        </attvalues>
      </node>
      <node id="Step 5" label="Quantity">
        <attvalues>
          <attvalue for="0" value="urn:fz-juelich.de:alpaca:object:Python:quantities.quantity.Quantity:0954624c363d31ee079e8cc5d250b73d26416d5c;urn:fz-juelich.de:alpaca:object:Python:quantities.quantity.Quantity:61bd3881a23e5222c284bbaa63d3bbc7061a2a43;urn:fz-juelich.de:alpaca:object:Python:quantities.quantity.Quantity:982f038323d876970a4873260db6568f6163ef82;urn:fz-juelich.de:alpaca:object:Python:quantities.quantity.Quantity:ab4fc06490bc039b0c2a7e4319ad43a8b24f44e4;urn:fz-juelich.de:alpaca:object:Python:quantities.quantity.Quantity:9b038d9ea8553a7e7c0491201135ec9639e0cbe4;urn:fz-juelich.de:alpaca:object:Python:quantities.quantity.Quantity:cbfd4ea75c6aa98204a5a3cc19ff0b04995c60d2;urn:fz-juelich.de:alpaca:object:Python:quantities.quantity.Quantity:716d421becc83bf63024b01ef7dfcf842ad540b3;urn:fz-juelich.de:alpaca:object:Python:quantities.quantity.Quantity:30dc0024b6f576ca004ed76e4758d6965c3e3d4f;urn:fz-juelich.de:alpaca:object:Python:quantities.quantity.Quantity:352881a9fbeddafde3f440cabea230618b9942b3;urn:fz-juelich.de:alpaca:object:Python:quantities.quantity.Quantity:e7d0274a80120cb6c8ea9296a9ab1b1e7b3a0b16;urn:fz-juelich.de:alpaca:object:Python:quantities.quantity.Quantity:761e349832d99311375828ff5c04058372c58fb4;urn:fz-juelich.de:alpaca:object:Python:quantities.quantity.Quantity:11ff14f72f77e397616ed459093ec264b1445056;urn:fz-juelich.de:alpaca:object:Python:quantities.quantity.Quantity:5a3dbe420b9050515ff606575f2819eb5f09e744;urn:fz-juelich.de:alpaca:object:Python:quantities.quantity.Quantity:d65cb094280d4699242bbcd68a1bf09ffd9c5433;urn:fz-juelich.de:alpaca:object:Python:quantities.quantity.Quantity:cdc4bf7efa032285ef2a588d38057e8eadbc442c;urn:fz-juelich.de:alpaca:object:Python:quantities.quantity.Quantity:36dcba56ba765e71560e2087c2d73d4c49222d30;urn:fz-juelich.de:alpaca:object:Python:quantities.quantity.Quantity:4a2df16f2041dcb9aa1e4d0833f12b859ffba20f;urn:fz-juelich.de:alpaca:object:Python:quantities.quantity.Quantity:4a87f7cf6caec5df9257a6d0e8faf6eb8543d6dc;urn:fz-juelich.de:alpaca:object:Python:quantities.quantity.Quantity:1132d41f504671a924b0495b2db3860822eba14c;urn:fz-juelich.de:alpaca:object:Python:quantities.quantity.Quantity:93133c1f765c82483f7207f8c4e98fa764f2432c;urn:fz-juelich.de:alpaca:object:Python:quantities.quantity.Quantity:e1b2816b0f6b3ae4808bf2521010f1949574b2dc;urn:fz-juelich.de:alpaca:object:Python:quantities.quantity.Quantity:2749820eacaff2311309bc73bc7049f22ed61228;urn:fz-juelich.de:alpaca:object:Python:quantities.quantity.Quantity:62e437cad8ca0b4213f2a20c5170c98818ccd654;urn:fz-juelich.de:alpaca:object:Python:quantities.quantity.Quantity:da044c0427172cee9f5bc4c48d51d9dcb44334db;urn:fz-juelich.de:alpaca:object:Python:quantities.quantity.Quantity:e2db71b68892ce053819ff3d05c78f329312d18c;urn:fz-juelich.de:alpaca:object:Python:quantities.quantity.Quantity:ae08e835aa2a02785f373fe073769023f9d49083;urn:fz-juelich.de:alpaca:object:Python:quantities.quantity.Quantity:18185ffd85d16103cd8116e1e4c1513aa79f82bb;urn:fz-juelich.de:alpaca:object:Python:quantities.quantity.Quantity:fad4c446a4d551c705e249522e3e6d772751020e;urn:fz-juelich.de:alpaca:object:Python:quantities.quantity.Quantity:6eb5355781e12454b5f9ca75d4e3aff857274fba;urn:fz-juelich.de:alpaca:object:Python:quantities.quantity.Quantity:91414f882324b517afb833d11a5e36f2467531c2;urn:fz-juelich.de:alpaca:object:Python:quantities.quantity.Quantity:27a2f2a3555d7c9829c93393236757f374f2c4e2;urn:fz-juelich.de:alpaca:object:Python:quantities.quantity.Quantity:a38612b30ec41dc190c0f41e4c025fc705ab21fe;urn:fz-juelich.de:alpaca:object:Python:quantities.quantity.Quantity:aefc328baa795c012ea36ae9ae804973c83c9335;urn:fz-juelich.de:alpaca:object:Python:quantities.quantity.Quantity:45d6ff99c8fa1cf771f3f7ebf25acfe89fa3a6e0;urn:fz-juelich.de:alpaca:object:Python:quantities.quantity.Quantity:12d9923aa1ebe318fb6e932d5193cd784fe18fac;urn:fz-juelich.de:alpaca:object:Python:quantities.quantity.Quantity:4a69ee46c8280a2371813cf8205e7b1df90eda36;urn:fz-juelich.de:alpaca:object:Python:quantities.quantity.Quantity:838edeaf6027a7b251931426c5e6141bc083d380;urn:fz-juelich.de:alpaca:object:Python:quantities.quantity.Quantity:fc79c410be44ecca79e8aa4e4429e371444d2c7f;urn:fz-juelich.de:alpaca:object:Python:quantities.quantity.Quantity:c28dd1155147c118861c8d881cf2101896b7a4d4;urn:fz-juelich.de:alpaca:object:Python:quantities.quantity.Quantity:962e7d7ab7138bdc312be3af75d33ce70eef54dc;urn:fz-juelich.de:alpaca:object:Python:quantities.quantity.Quantity:e205246c531ef3382a678c6717004ae122bb31c6;urn:fz-juelich.de:alpaca:object:Python:quantities.quantity.Quantity:a94e9db1bbb2803c55625a2cad6b492229e34959;urn:fz-juelich.de:alpaca:object:Python:quantities.quantity.Quantity:9323fc34a3e31b13d837661c61591a3668cabd75;urn:fz-juelich.de:alpaca:object:Python:quantities.quantity.Quantity:04e9461aca8760d4a3d787f13c5f7b546b362cad;urn:fz-juelich.de:alpaca:object:Python:quantities.quantity.Quantity:cfd36be5ee0da35ab17b1beea43ad8c3f5c36808;urn:fz-juelich.de:alpaca:object:Python:quantities.quantity.Quantity:12fcbe0f59a57aed05a24909de243f3642e0c1a2;urn:fz-juelich.de:alpaca:object:Python:quantities.quantity.Quantity:a615b77b750e5451a43e6f2e75701f480b5fe8a2;urn:fz-juelich.de:alpaca:object:Python:quantities.quantity.Quantity:b13bfd870f6ff71d47e22d0ee0c58d1b95e6edc5;urn:fz-juelich.de:alpaca:object:Python:quantities.quantity.Quantity:3dc14437b33967ddc75ac01e385cdeaa3ae71d35;urn:fz-juelich.de:alpaca:object:Python:quantities.quantity.Quantity:e42f6f9a6530b7b903b159314ca0b3165a1bc30a;urn:fz-juelich.de:alpaca:object:Python:quantities.quantity.Quantity:ff2ff2c5512e9cebff1dd9cb72d91e4157bc202f;urn:fz-juelich.de:alpaca:object:Python:quantities.quantity.Quantity:d66cc8a7705eb937e8ccab3909128cae54938b8b;urn:fz-juelich.de:alpaca:object:Python:quantities.quantity.Quantity:eb22ddc7dcca1c606bf5950dc508fc301335d23e;urn:fz-juelich.de:alpaca:object:Python:quantities.quantity.Quantity:070718956088e3c1ff93004c5d3a54dd95d6b196;urn:fz-juelich.de:alpaca:object:Python:quantities.quantity.Quantity:60b3cb9b25e19be25b88bc03a378aa2ca3db8220;urn:fz-juelich.de:alpaca:object:Python:quantities.quantity.Quantity:510e2eb443e0e587e0745ad8f113e981682e4683;urn:fz-juelich.de:alpaca:object:Python:quantities.quantity.Quantity:0c2e8f7f95dde0b2b29c3be58061e6646d4500d2;urn:fz-juelich.de:alpaca:object:Python:quantities.quantity.Quantity:208a49ecb862c91b0023a19a22354df186e9a885;urn:fz-juelich.de:alpaca:object:Python:quantities.quantity.Quantity:666cf8e796eff0e15959d23e38d94e7be53a7ead;urn:fz-juelich.de:alpaca:object:Python:quantities.quantity.Quantity:791346c10deae9a94cface51b3df282a53d8c199;urn:fz-juelich.de:alpaca:object:Python:quantities.quantity.Quantity:dfb363404a4232a4c992e72bf90f936d1d0e3c22;urn:fz-juelich.de:alpaca:object:Python:quantities.quantity.Quantity:780eb218f1e5904d5d561ec36ffd335becc65d8e;urn:fz-juelich.de:alpaca:object:Python:quantities.quantity.Quantity:2626b0466130c746bbbd99587a06dc57f0e01d75;urn:fz-juelich.de:alpaca:object:Python:quantities.quantity.Quantity:454188baae0fac5658335d1c5d519eb5b6d3664d;urn:fz-juelich.de:alpaca:object:Python:quantities.quantity.Quantity:4b3d2a5c4a2f1e7d6fdb1c4f574447c45f593911;urn:fz-juelich.de:alpaca:object:Python:quantities.quantity.Quantity:830c100f540a10737e48a789f50fd88843ee7d3f;urn:fz-juelich.de:alpaca:object:Python:quantities.quantity.Quantity:eb215e019d0e53b6da2bf3666df1485da975740f;urn:fz-juelich.de:alpaca:object:Python:quantities.quantity.Quantity:77d4afe8983b1d7e5079cb7ed33c724c385dcc51;urn:fz-juelich.de:alpaca:object:Python:quantities.quantity.Quantity:7497121c7b8073e2f855f1a493974abdc6924c29;urn:fz-juelich.de:alpaca:object:Python:quantities.quantity.Quantity:835f0929545e3ced0871cd4115a60bba86b70980;urn:fz-juelich.de:alpaca:object:Python:quantities.quantity.Quantity:5e187931de5d05326c17da6de191723569e2bd9d;urn:fz-juelich.de:alpaca:object:Python:quantities.quantity.Quantity:e799a7b400fb738315e781ca7d2e813fc5ef31a1;urn:fz-juelich.de:alpaca:object:Python:quantities.quantity.Quantity:4f4ad676fa7b618436beb9144a334176c3214094;urn:fz-juelich.de:alpaca:object:Python:quantities.quantity.Quantity:3f1f37cf88084bf7c1b9997e28728562ddbe025d;urn:fz-juelich.de:alpaca:object:Python:quantities.quantity.Quantity:648e39cff7efaec16205abfae5fc55caff0f1ed5;urn:fz-juelich.de:alpaca:object:Python:quantities.quantity.Quantity:a95fcc5a87436083d311c75a90083e080c62f77d;urn:fz-juelich.de:alpaca:object:Python:quantities.quantity.Quantity:627340bf49733a8008b78db9275e0662111ffe84;urn:fz-juelich.de:alpaca:object:Python:quantities.quantity.Quantity:cf9e4457d43c6939aae147fed0dc3bd257bc028f;urn:fz-juelich.de:alpaca:object:Python:quantities.quantity.Quantity:0d4e92d6777246c76937bb3d20b44308bae38f30;urn:fz-juelich.de:alpaca:object:Python:quantities.quantity.Quantity:917683e544b69760ad50e2a44baf881933b4264d;urn:fz-juelich.de:alpaca:object:Python:quantities.quantity.Quantity:6324bbd5df4bba68b19426ad751415bd4f854c16;urn:fz-juelich.de:alpaca:object:Python:quantities.quantity.Quantity:1fabc4308baa8328c2abf040d098a8b73cc722e3;urn:fz-juelich.de:alpaca:object:Python:quantities.quantity.Quantity:62acd79d35d0a9c24c12ec75cd37ac0adce5c044;urn:fz-juelich.de:alpaca:object:Python:quantities.quantity.Quantity:52378f79fde86831ac5f884873bdfa13a6e0734c;urn:fz-juelich.de:alpaca:object:Python:quantities.quantity.Quantity:83bbc58c61c561b2ccad4e0f71f0b4e16722cc08;urn:fz-juelich.de:alpaca:object:Python:quantities.quantity.Quantity:2de1ee27f6dbb32a7d8b2e10fb238f5e94b31be3;urn:fz-juelich.de:alpaca:object:Python:quantities.quantity.Quantity:a8b4caa572eaae053a4023434b85b5a334e69a8f;urn:fz-juelich.de:alpaca:object:Python:quantities.quantity.Quantity:8808ca47117d722e28d2920d7066209d020845e0;urn:fz-juelich.de:alpaca:object:Python:quantities.quantity.Quantity:dbeb01b12b626e313d2b5ba69ed29bab39ebfd1b;urn:fz-juelich.de:alpaca:object:Python:quantities.quantity.Quantity:e98fdef509d780afd689b1c4382453cc2426f5eb;urn:fz-juelich.de:alpaca:object:Python:quantities.quantity.Quantity:dccae558433b27de0d010c4f66577eb4a04cde82;urn:fz-juelich.de:alpaca:object:Python:quantities.quantity.Quantity:04b9c1961f51e310d1930cd60115fefc1c5ea498;urn:fz-juelich.de:alpaca:object:Python:quantities.quantity.Quantity:1475a76e6285c569bb3f9a928996a62ba1ce20ca;urn:fz-juelich.de:alpaca:object:Python:quantities.quantity.Quantity:c5beb0cf56b8ba13f7c38e8658415b6c4fedf2e4;urn:fz-juelich.de:alpaca:object:Python:quantities.quantity.Quantity:ebef7286d07047deaafec27f0f86c9dd91060520;urn:fz-juelich.de:alpaca:object:Python:quantities.quantity.Quantity:1cb2c1f4d53f4cb8d53b0480d0f540d7fa4566ec;urn:fz-juelich.de:alpaca:object:Python:quantities.quantity.Quantity:a0fd9d686e3175cbe5457ad330561219a82d497b;urn:fz-juelich.de:alpaca:object:Python:quantities.quantity.Quantity:34f87f030ddda471de72cb62225ed8c4c5c00671;urn:fz-juelich.de:alpaca:object:Python:quantities.quantity.Quantity:3f8d5f37cd47c97fc40ac8b151e807a0dda2068c;urn:fz-juelich.de:alpaca:object:Python:quantities.quantity.Quantity:3b0dbf343fdef591a64943f9150832cad67796d1;urn:fz-juelich.de:alpaca:object:Python:quantities.quantity.Quantity:784e2e97856dc2d1303ec302939648bea8bb617e;urn:fz-juelich.de:alpaca:object:Python:quantities.quantity.Quantity:625d4fd178c844dd99483258ee899e578be68491;urn:fz-juelich.de:alpaca:object:Python:quantities.quantity.Quantity:29be194eb46dd233b9c623c8fc8de4d13592d633;urn:fz-juelich.de:alpaca:object:Python:quantities.quantity.Quantity:8a05bd53cd5eb023c7d7a91c10bf4c584f59620a;urn:fz-juelich.de:alpaca:object:Python:quantities.quantity.Quantity:42880ab1224bdb595df8783d0827d5cbd22d76ec;urn:fz-juelich.de:alpaca:object:Python:quantities.quantity.Quantity:e740d8572866366ba8ab1accb5c434406bccd596;urn:fz-juelich.de:alpaca:object:Python:quantities.quantity.Quantity:563e1130f828844131bd7a9a8afd36a7a94c0551;urn:fz-juelich.de:alpaca:object:Python:quantities.quantity.Quantity:9046495970e667bb8db849228a56f6653b4b2ec9;urn:fz-juelich.de:alpaca:object:Python:quantities.quantity.Quantity:1112bfbfe396e2972bfef3f108303006bbcb617c;urn:fz-juelich.de:alpaca:object:Python:quantities.quantity.Quantity:13dd5a2c5eff438caa62a98b89e5a622ad1719b9;urn:fz-juelich.de:alpaca:object:Python:quantities.quantity.Quantity:f6d85df4aceb9e2758789bf9f66c7609fb06d894;urn:fz-juelich.de:alpaca:object:Python:quantities.quantity.Quantity:dc3017f46e4f3a8b20d0705f9019a71ed5f259f4;urn:fz-juelich.de:alpaca:object:Python:quantities.quantity.Quantity:54240b580ff6c0b13d1f65a50a0a9fb01a4a3076;urn:fz-juelich.de:alpaca:object:Python:quantities.quantity.Quantity:ed6e1f461e2b39d410332e3db10fc56aa4fcbc93;urn:fz-juelich.de:alpaca:object:Python:quantities.quantity.Quantity:4d17f51ca6cffbeec90a9358735c423e5d83b6e0;urn:fz-juelich.de:alpaca:object:Python:quantities.quantity.Quantity:f1085c1d8397ba74fc546472e350899587ef445c;urn:fz-juelich.de:alpaca:object:Python:quantities.quantity.Quantity:abdeda0827cc75aab763c6f62f879c54713d7ae0;urn:fz-juelich.de:alpaca:object:Python:quantities.quantity.Quantity:85233ef0d3816a2578a89461b3452a7967dc6b10;urn:fz-juelich.de:alpaca:object:Python:quantities.quantity.Quantity:995a0b5c62deb2b96d6169098ec0cfe87b57ddd8;urn:fz-juelich.de:alpaca:object:Python:quantities.quantity.Quantity:ab08aa4370a29a233f02840519fa5e3b3413460b;urn:fz-juelich.de:alpaca:object:Python:quantities.quantity.Quantity:9e2ada12cf52bf37f49941688c03b9e0f17064fc;urn:fz-juelich.de:alpaca:object:Python:quantities.quantity.Quantity:f6fc0bc30f5ec2c3baf249e6c612ddb91fdd6ab6;urn:fz-juelich.de:alpaca:object:Python:quantities.quantity.Quantity:84c2d212cfae7e2b7d4eba87abc08929556b4545;urn:fz-juelich.de:alpaca:object:Python:quantities.quantity.Quantity:dda3ccfa216a8cfeb7eeffcda7c5ce8865dfa128;urn:fz-juelich.de:alpaca:object:Python:quantities.quantity.Quantity:0be6c6a354eecb33a2df21f4d1b90efbfbafbefa;urn:fz-juelich.de:alpaca:object:Python:quantities.quantity.Quantity:4226ed627aebcc1e8318901c039e5e9c832cac82;urn:fz-juelich.de:alpaca:object:Python:quantities.quantity.Quantity:94bacd0eb8cf00dd7edf368053e2d4f1581e71f3;urn:fz-juelich.de:alpaca:object:Python:quantities.quantity.Quantity:f6a0aa437bab2a4ec177f3c4143cba049a6cfca5;urn:fz-juelich.de:alpaca:object:Python:quantities.quantity.Quantity:909af60a8dc1450379c93e430c641041c7105f12;urn:fz-juelich.de:alpaca:object:Python:quantities.quantity.Quantity:32f982dc6b7fb84536309e5562fa0ab8eade6e8a;urn:fz-juelich.de:alpaca:object:Python:quantities.quantity.Quantity:68e91d0e2436993657d143f55652deda3c62a46e;urn:fz-juelich.de:alpaca:object:Python:quantities.quantity.Quantity:df3270a4d053b01a4504d48a6f6bdf5e0e3cd0c2;urn:fz-juelich.de:alpaca:object:Python:quantities.quantity.Quantity:1afaf42670689b18b702bf9b74c752f7d714fbc2;urn:fz-juelich.de:alpaca:object:Python:quantities.quantity.Quantity:16a5190a85132c96502c3f503bbf2b0f8d545441;urn:fz-juelich.de:alpaca:object:Python:quantities.quantity.Quantity:65ba64745195bdfdd25df4d03861934c9c514521;urn:fz-juelich.de:alpaca:object:Python:quantities.quantity.Quantity:1514b01ca39183b181fc03c911fee840ee8fc31f;urn:fz-juelich.de:alpaca:object:Python:quantities.quantity.Quantity:abc6263bbbd3a5665687ef5e9d9b1833fa3bfdbf;urn:fz-juelich.de:alpaca:object:Python:quantities.quantity.Quantity:df4c87c3b789405c1679aebc00f419a663d7179e;urn:fz-juelich.de:alpaca:object:Python:quantities.quantity.Quantity:f8e5d383dc6fd439318618b471472665df2984aa;urn:fz-juelich.de:alpaca:object:Python:quantities.quantity.Quantity:ea341c48719a860d50f9fe259199582556471839;urn:fz-juelich.de:alpaca:object:Python:quantities.quantity.Quantity:b438cbf5335046f4531b99766d8f230a380c7598;urn:fz-juelich.de:alpaca:object:Python:quantities.quantity.Quantity:fda214c6f75cfc4b2e6d56662220a28b1049962a;urn:fz-juelich.de:alpaca:object:Python:quantities.quantity.Quantity:52a3eb2909ab042e5d09a92fc82d646c2feec1f2;urn:fz-juelich.de:alpaca:object:Python:quantities.quantity.Quantity:f13a2d617c69fddf2d2de80f25fd2c1b724662d3;urn:fz-juelich.de:alpaca:object:Python:quantities.quantity.Quantity:890df121d364b9b53c11505d7064d4ed53ba7153;urn:fz-juelich.de:alpaca:object:Python:quantities.quantity.Quantity:f24b420bb57d736ab66f89c6b5ba768492495108;urn:fz-juelich.de:alpaca:object:Python:quantities.quantity.Quantity:2b4e3163230016aff0178a66daab781773d84706;urn:fz-juelich.de:alpaca:object:Python:quantities.quantity.Quantity:b2823f46554201588128abab3b7a87ebd47c2cc8;urn:fz-juelich.de:alpaca:object:Python:quantities.quantity.Quantity:3c62a4c28289c3fc0f7045db610010c1439d728e;urn:fz-juelich.de:alpaca:object:Python:quantities.quantity.Quantity:14ec688e7ec27a31126fd701504b5e1719a0c982;urn:fz-juelich.de:alpaca:object:Python:quantities.quantity.Quantity:f11501358f5d14596a1a7d03f8e90ccabdb81169;urn:fz-juelich.de:alpaca:object:Python:quantities.quantity.Quantity:61aaca3d9b81710d3f8caf6655820a1f2b88383f;urn:fz-juelich.de:alpaca:object:Python:quantities.quantity.Quantity:e964a665a564e2ca4f66520be50d158f1f6ae6e4;urn:fz-juelich.de:alpaca:object:Python:quantities.quantity.Quantity:6c5f1a266543f367b0dfffd5d60a14edd0295f45;urn:fz-juelich.de:alpaca:object:Python:quantities.quantity.Quantity:84ef27650856b5c08c73c61fd3be973204ce718d;urn:fz-juelich.de:alpaca:object:Python:quantities.quantity.Quantity:3788baf2097eae3d25fe7f2e493ccc0e7da8a104;urn:fz-juelich.de:alpaca:object:Python:quantities.quantity.Quantity:cd060d357ef125a7fac26b1d92765e3c5bfdf077;urn:fz-juelich.de:alpaca:object:Python:quantities.quantity.Quantity:e7fe9e48239965b13ee01950068e8f3a8b5426f9;urn:fz-juelich.de:alpaca:object:Python:quantities.quantity.Quantity:d2c5ceb5006a25b3517d26c1ef968001cc804ba6;urn:fz-juelich.de:alpaca:object:Python:quantities.quantity.Quantity:e40139d348697b9928ce29194f2f8e129278267e;urn:fz-juelich.de:alpaca:object:Python:quantities.quantity.Quantity:0326f829aa74edd960c51ec2d55e67888a64d527;urn:fz-juelich.de:alpaca:object:Python:quantities.quantity.Quantity:487ade691f850f9f6320bc8c616d448d0bf77105;urn:fz-juelich.de:alpaca:object:Python:quantities.quantity.Quantity:09a0c7c49738789a58639d5341af1362f8287329;urn:fz-juelich.de:alpaca:object:Python:quantities.quantity.Quantity:df7655ce64a5e274b1bc2a18b687efd6331ed9af;urn:fz-juelich.de:alpaca:object:Python:quantities.quantity.Quantity:3db1274ad2fabfcba25ee8ee1713653fbcfaeb74;urn:fz-juelich.de:alpaca:object:Python:quantities.quantity.Quantity:2e5830c4321503882ce056346642be486193028b;urn:fz-juelich.de:alpaca:object:Python:quantities.quantity.Quantity:12b560f8c0f3981f437e5b91b6cb2689a985f0d3;urn:fz-juelich.de:alpaca:object:Python:quantities.quantity.Quantity:68d89bc5f13dd82a8eb1b945289c521c4986de66;urn:fz-juelich.de:alpaca:object:Python:quantities.quantity.Quantity:133cb00552bc3da79df7e194861548dd722ac892;urn:fz-juelich.de:alpaca:object:Python:quantities.quantity.Quantity:d9b5c75558f7ac210bf5b921e4b83a144dd92775;urn:fz-juelich.de:alpaca:object:Python:quantities.quantity.Quantity:167cd8000859fa4c974273a32c13562054292713;urn:fz-juelich.de:alpaca:object:Python:quantities.quantity.Quantity:892de3f30587f686f06d5e12f1d436e59e4e57e0;urn:fz-juelich.de:alpaca:object:Python:quantities.quantity.Quantity:e278c3dbe529e2a1f5fc06c8abd532aed05a11c3;urn:fz-juelich.de:alpaca:object:Python:quantities.quantity.Quantity:0a6e09fbd73502a583472ca24b1af403d7a436b6;urn:fz-juelich.de:alpaca:object:Python:quantities.quantity.Quantity:54b708a47474fe7868a395df25b679416ca4a43e;urn:fz-juelich.de:alpaca:object:Python:quantities.quantity.Quantity:86887a8f2161883ea31ea8415fa03b1d5efe134e;urn:fz-juelich.de:alpaca:object:Python:quantities.quantity.Quantity:95bc5feeef043319c601333a97a4331828ae47a9;urn:fz-juelich.de:alpaca:object:Python:quantities.quantity.Quantity:dc9e0dd7fe7714b2eb323dc378d0e9732a3519d3;urn:fz-juelich.de:alpaca:object:Python:quantities.quantity.Quantity:2e47c8087d7005f2f731212592db37363c802215;urn:fz-juelich.de:alpaca:object:Python:quantities.quantity.Quantity:e82eff51ee7ebbac4e9285e29435a2c93ee03932;urn:fz-juelich.de:alpaca:object:Python:quantities.quantity.Quantity:5ac5dd974d6ebf897692d76efc4188f82ad45b16;urn:fz-juelich.de:alpaca:object:Python:quantities.quantity.Quantity:48a4805e7733b44e6140020897c3c56ba3408275;urn:fz-juelich.de:alpaca:object:Python:quantities.quantity.Quantity:640fdb4bc3b8ebfd48bf71105eaa37c097051425;urn:fz-juelich.de:alpaca:object:Python:quantities.quantity.Quantity:1d56dd886e6f1de4e52c3fd289b92b649f497fe4;urn:fz-juelich.de:alpaca:object:Python:quantities.quantity.Quantity:e612921cdcfdc27453f2dead7c510cd89bd7d950;urn:fz-juelich.de:alpaca:object:Python:quantities.quantity.Quantity:b9a197b1458ba79afcdd1a80f6bb115beb2f6daf;urn:fz-juelich.de:alpaca:object:Python:quantities.quantity.Quantity:58d7a8d8e27122f853c101bb708d583defba7336;urn:fz-juelich.de:alpaca:object:Python:quantities.quantity.Quantity:57b60ed861673df0328d52cb9838ac6ddb8af279;urn:fz-juelich.de:alpaca:object:Python:quantities.quantity.Quantity:4c6e3e2c21b14116720f7bd20f5c376ca0ac56fd;urn:fz-juelich.de:alpaca:object:Python:quantities.quantity.Quantity:a09c1b913120ecad7b18167efde3d9a8c905c6d6;urn:fz-juelich.de:alpaca:object:Python:quantities.quantity.Quantity:932a349683f870a170720e94a025a7e4f83d3609;urn:fz-juelich.de:alpaca:object:Python:quantities.quantity.Quantity:a5f89509f741e54ab614931088767cb0bd89bb02;urn:fz-juelich.de:alpaca:object:Python:quantities.quantity.Quantity:ca79c8570c8b581d601664d2134614a211942ae9;urn:fz-juelich.de:alpaca:object:Python:quantities.quantity.Quantity:688180f2e97c5e725c6b766ccb582cb8741c7d38;urn:fz-juelich.de:alpaca:object:Python:quantities.quantity.Quantity:7008c2ce09d570344ca882820d1554d940c29683;urn:fz-juelich.de:alpaca:object:Python:quantities.quantity.Quantity:ed4c78d7b27bf71a647333987382f79b79ce9964;urn:fz-juelich.de:alpaca:object:Python:quantities.quantity.Quantity:d60ee6a5df9ef3779ca2392c9574792ced471c91;urn:fz-juelich.de:alpaca:object:Python:quantities.quantity.Quantity:82badb5127381db697dece0d8d05d1380e53a492;urn:fz-juelich.de:alpaca:object:Python:quantities.quantity.Quantity:3024a950471513f682a49568c1d30aaea5a6f819;urn:fz-juelich.de:alpaca:object:Python:quantities.quantity.Quantity:8ac585767c5a9db975f9475939425267b8c7c4d4;urn:fz-juelich.de:alpaca:object:Python:quantities.quantity.Quantity:20c568ef53523eab9d53272f25798cd6de5e11fe;urn:fz-juelich.de:alpaca:object:Python:quantities.quantity.Quantity:0cd6d8a06e8a0f9a97566f02400df45973961a60;urn:fz-juelich.de:alpaca:object:Python:quantities.quantity.Quantity:ee8fd0f829db7831e25e26bb3006de4270400886;urn:fz-juelich.de:alpaca:object:Python:quantities.quantity.Quantity:9bc4fd95437791ffcb337e5dbc32a4d5f1d9b744;urn:fz-juelich.de:alpaca:object:Python:quantities.quantity.Quantity:a584f39c8f60a64ff8403b1dfd37df01b257c487;urn:fz-juelich.de:alpaca:object:Python:quantities.quantity.Quantity:a25e8649e3fed6f8cd6b706d4f0306e2002ee02e;urn:fz-juelich.de:alpaca:object:Python:quantities.quantity.Quantity:47c796a36745455dee52ec51bdc2dbddd270959c;urn:fz-juelich.de:alpaca:object:Python:quantities.quantity.Quantity:b333c5263676358afbae5e7552029921e70eabfc;urn:fz-juelich.de:alpaca:object:Python:quantities.quantity.Quantity:3ceeb785c23f75a9b2406dafcd092017a7828ef1;urn:fz-juelich.de:alpaca:object:Python:quantities.quantity.Quantity:a572b88e0da759bedd15c9cc11ffe24b6a204e32;urn:fz-juelich.de:alpaca:object:Python:quantities.quantity.Quantity:c27b32dbfebfb983e507cd23845708979fc76718;urn:fz-juelich.de:alpaca:object:Python:quantities.quantity.Quantity:6bc43face09fb56b37749755f90e416b5558de41;urn:fz-juelich.de:alpaca:object:Python:quantities.quantity.Quantity:fed82d3015bc1700d8e8a688511604138b1d96a7;urn:fz-juelich.de:alpaca:object:Python:quantities.quantity.Quantity:f66b237201f95358295b91fb6ef45f4babe7cbf3;urn:fz-juelich.de:alpaca:object:Python:quantities.quantity.Quantity:ac8965da22793103f737310854cfd58fda1a2d79;urn:fz-juelich.de:alpaca:object:Python:quantities.quantity.Quantity:fb22fee56c2660e03503ac3fd67c7550651386a4;urn:fz-juelich.de:alpaca:object:Python:quantities.quantity.Quantity:bc8cb1ea65fda308863018f363865ef724b720e8;urn:fz-juelich.de:alpaca:object:Python:quantities.quantity.Quantity:4419cc32e6ec562e14e8de76e281d81af632b2a6;urn:fz-juelich.de:alpaca:object:Python:quantities.quantity.Quantity:0e9750672f05cddba87732739f346dea756c7830;urn:fz-juelich.de:alpaca:object:Python:quantities.quantity.Quantity:9541d18aafc92523db4d300e23762d9a555e5662;urn:fz-juelich.de:alpaca:object:Python:quantities.quantity.Quantity:1055096b74f724044a88c7fc8026021d8ec4d22a;urn:fz-juelich.de:alpaca:object:Python:quantities.quantity.Quantity:1d7097d8f932ae7e3f5a46bed3d99198f2df4d16;urn:fz-juelich.de:alpaca:object:Python:quantities.quantity.Quantity:eb7f0ab7e1e6556e235ff53a42db94fd85826bb0;urn:fz-juelich.de:alpaca:object:Python:quantities.quantity.Quantity:e087b452f3d5a97ce8b89216addd21532f7808f7;urn:fz-juelich.de:alpaca:object:Python:quantities.quantity.Quantity:0a25abb02bc64d7b286566e68d65646816e275f3;urn:fz-juelich.de:alpaca:object:Python:quantities.quantity.Quantity:dde63e0de1d349d283037d03037e24b8a8af66a9;urn:fz-juelich.de:alpaca:object:Python:quantities.quantity.Quantity:ef547a1722e6248b433f103104265da2d70c8c0f;urn:fz-juelich.de:alpaca:object:Python:quantities.quantity.Quantity:5f420e3c91c84652ec53f136f59cf030be331fae;urn:fz-juelich.de:alpaca:object:Python:quantities.quantity.Quantity:a36b3f9e5ded1f9148b2cde12563c1246948ebd0;urn:fz-juelich.de:alpaca:object:Python:quantities.quantity.Quantity:861a7458bcfdf1f8769f9cf45e581cc78b4ed559;urn:fz-juelich.de:alpaca:object:Python:quantities.quantity.Quantity:cd5fb72027a1dfc2edbfee6df8ddbeba22936bbb;urn:fz-juelich.de:alpaca:object:Python:quantities.quantity.Quantity:3631324de5cd5dfae2a33fdc1c4d79c8d8cc765b;urn:fz-juelich.de:alpaca:object:Python:quantities.quantity.Quantity:49b4576b11b1b83608decf836e0bc57df43bc140;urn:fz-juelich.de:alpaca:object:Python:quantities.quantity.Quantity:f1d7b85b5b2f7c2dea01113a1194fad3a69262a1;urn:fz-juelich.de:alpaca:object:Python:quantities.quantity.Quantity:527a8897cd62f4f8c0fa50f24935bdb1bdb27e75;urn:fz-juelich.de:alpaca:object:Python:quantities.quantity.Quantity:461c9960300c2ababf374bf09ae1aee11e64ef1e;urn:fz-juelich.de:alpaca:object:Python:quantities.quantity.Quantity:463373fba3dde4fba96e5852a945081c40139995;urn:fz-juelich.de:alpaca:object:Python:quantities.quantity.Quantity:bcec9eba5c9d058c8a14c0457b79921f8a09d667;urn:fz-juelich.de:alpaca:object:Python:quantities.quantity.Quantity:1d9ec673dea33256a55fa57d2a68bedd989c1574;urn:fz-juelich.de:alpaca:object:Python:quantities.quantity.Quantity:42cccb88ebc400f05595d3f87ddb3ef05eb11031;urn:fz-juelich.de:alpaca:object:Python:quantities.quantity.Quantity:5f88c783baa78a6d04ee761811cbc1e3f7afe79e;urn:fz-juelich.de:alpaca:object:Python:quantities.quantity.Quantity:847e395b4768899e03ab310b511d0b5b33332888;urn:fz-juelich.de:alpaca:object:Python:quantities.quantity.Quantity:91fa25fa9315d88200abc1394fbabcb207261d83;urn:fz-juelich.de:alpaca:object:Python:quantities.quantity.Quantity:03e01f3666777d6b2123e33460cac95b83836af6;urn:fz-juelich.de:alpaca:object:Python:quantities.quantity.Quantity:7e99eb072006947f0eabe4231c7f9102ae55454a;urn:fz-juelich.de:alpaca:object:Python:quantities.quantity.Quantity:643ac6857748dbd0f7642e9ffe5b0efc070607fa;urn:fz-juelich.de:alpaca:object:Python:quantities.quantity.Quantity:4b5647cb959b3e2b496cd2744016a48616073c7f;urn:fz-juelich.de:alpaca:object:Python:quantities.quantity.Quantity:52521f24807b1635f88a4051c0d2c5ef9805dbd1;urn:fz-juelich.de:alpaca:object:Python:quantities.quantity.Quantity:b4e4a787ea3f59e2d510303e400b3218acb60689;urn:fz-juelich.de:alpaca:object:Python:quantities.quantity.Quantity:7dea06306a8e7fa8b553015479f421e67d00e7ae;urn:fz-juelich.de:alpaca:object:Python:quantities.quantity.Quantity:1c50091b5cd7a9eae9e0ddcfdd5bb4c5da4e439a;urn:fz-juelich.de:alpaca:object:Python:quantities.quantity.Quantity:9b5c5ce4ee456f415266859f227109a2f4abc742;urn:fz-juelich.de:alpaca:object:Python:quantities.quantity.Quantity:439141588070fc505f4f14f4ade1443454c85b1f;urn:fz-juelich.de:alpaca:object:Python:quantities.quantity.Quantity:371202c123cf4302fc244e76eb65f1e1dbc4014a;urn:fz-juelich.de:alpaca:object:Python:quantities.quantity.Quantity:b3af6504062a52fb2c56f849d104d37764465e18;urn:fz-juelich.de:alpaca:object:Python:quantities.quantity.Quantity:4854e3285ecbb8d0323ed9d5a6908c7067601ae4;urn:fz-juelich.de:alpaca:object:Python:quantities.quantity.Quantity:f37fccee2c72c064b83c2d93029dda1bfa70edec;urn:fz-juelich.de:alpaca:object:Python:quantities.quantity.Quantity:6e132e284cba9b539399ab0331e2b9ff8b6604f5;urn:fz-juelich.de:alpaca:object:Python:quantities.quantity.Quantity:4a89503ede9aec7556e246e12f20f8c35365274d;urn:fz-juelich.de:alpaca:object:Python:quantities.quantity.Quantity:5fda1196c3ade1e90dfe5efc6e78d9951ae8482e;urn:fz-juelich.de:alpaca:object:Python:quantities.quantity.Quantity:9ab150caa91fa2ec29a9110804c8bf7c210edb1f;urn:fz-juelich.de:alpaca:object:Python:quantities.quantity.Quantity:1211e58b6c1f84ef946d135d0ae36142eaa6ee85;urn:fz-juelich.de:alpaca:object:Python:quantities.quantity.Quantity:bad5af65f734a717ac78d0b4d5c46ab515f563fd;urn:fz-juelich.de:alpaca:object:Python:quantities.quantity.Quantity:2053610ffae36aac9be439f5bdd0265e62b8b1fe;urn:fz-juelich.de:alpaca:object:Python:quantities.quantity.Quantity:12632b61debd4511a2b0b51dbf3a0a22d5fab33c;urn:fz-juelich.de:alpaca:object:Python:quantities.quantity.Quantity:94f06d062c4a5524f9bcf54c4a8c4e5242286405;urn:fz-juelich.de:alpaca:object:Python:quantities.quantity.Quantity:6a1591271ffd149e73d5f62220d2f37033b4b511;urn:fz-juelich.de:alpaca:object:Python:quantities.quantity.Quantity:e3e1e5cf74e0b2f9e97888f952b9f06738cd8aff;urn:fz-juelich.de:alpaca:object:Python:quantities.quantity.Quantity:7a3586ffa00ab87c3c2fc8678b8ecaf70cc3d408;urn:fz-juelich.de:alpaca:object:Python:quantities.quantity.Quantity:a94acd2c13b63fe1ad7253ad47283c74422943c6;urn:fz-juelich.de:alpaca:object:Python:quantities.quantity.Quantity:7b242e1e471af454b65685434b79f39eea43e696;urn:fz-juelich.de:alpaca:object:Python:quantities.quantity.Quantity:ecf36ff79aed511497b8eb3392558a64520b5fb4;urn:fz-juelich.de:alpaca:object:Python:quantities.quantity.Quantity:2ad531c4329b47ea2f3b865c8aa423b41229b4e0;urn:fz-juelich.de:alpaca:object:Python:quantities.quantity.Quantity:fdeff1cf4d9303ab7e024239aecf9d58d82571af;urn:fz-juelich.de:alpaca:object:Python:quantities.quantity.Quantity:44c2cca3026a85291041df5b3ed3808870847394;urn:fz-juelich.de:alpaca:object:Python:quantities.quantity.Quantity:7dc1ffb7943e9f30a66cbd43152681ecdf4e23f5;urn:fz-juelich.de:alpaca:object:Python:quantities.quantity.Quantity:5b7b7ce8aecc140db673b5aa0fe4ce02a0ac39df" />
          <attvalue for="1" value="277" />
          <attvalue for="2" value="object" />
          <attvalue for="3" value="0326f829aa74edd960c51ec2d55e67888a64d527;03e01f3666777d6b2123e33460cac95b83836af6;04b9c1961f51e310d1930cd60115fefc1c5ea498;04e9461aca8760d4a3d787f13c5f7b546b362cad;070718956088e3c1ff93004c5d3a54dd95d6b196;0954624c363d31ee079e8cc5d250b73d26416d5c;09a0c7c49738789a58639d5341af1362f8287329;0a25abb02bc64d7b286566e68d65646816e275f3;0a6e09fbd73502a583472ca24b1af403d7a436b6;0be6c6a354eecb33a2df21f4d1b90efbfbafbefa;0c2e8f7f95dde0b2b29c3be58061e6646d4500d2;0cd6d8a06e8a0f9a97566f02400df45973961a60;0d4e92d6777246c76937bb3d20b44308bae38f30;0e9750672f05cddba87732739f346dea756c7830;1055096b74f724044a88c7fc8026021d8ec4d22a;1112bfbfe396e2972bfef3f108303006bbcb617c;1132d41f504671a924b0495b2db3860822eba14c;11ff14f72f77e397616ed459093ec264b1445056;1211e58b6c1f84ef946d135d0ae36142eaa6ee85;12632b61debd4511a2b0b51dbf3a0a22d5fab33c;12b560f8c0f3981f437e5b91b6cb2689a985f0d3;12d9923aa1ebe318fb6e932d5193cd784fe18fac;12fcbe0f59a57aed05a24909de243f3642e0c1a2;133cb00552bc3da79df7e194861548dd722ac892;13dd5a2c5eff438caa62a98b89e5a622ad1719b9;1475a76e6285c569bb3f9a928996a62ba1ce20ca;14ec688e7ec27a31126fd701504b5e1719a0c982;1514b01ca39183b181fc03c911fee840ee8fc31f;167cd8000859fa4c974273a32c13562054292713;16a5190a85132c96502c3f503bbf2b0f8d545441;18185ffd85d16103cd8116e1e4c1513aa79f82bb;1afaf42670689b18b702bf9b74c752f7d714fbc2;1c50091b5cd7a9eae9e0ddcfdd5bb4c5da4e439a;1cb2c1f4d53f4cb8d53b0480d0f540d7fa4566ec;1d56dd886e6f1de4e52c3fd289b92b649f497fe4;1d7097d8f932ae7e3f5a46bed3d99198f2df4d16;1d9ec673dea33256a55fa57d2a68bedd989c1574;1fabc4308baa8328c2abf040d098a8b73cc722e3;2053610ffae36aac9be439f5bdd0265e62b8b1fe;208a49ecb862c91b0023a19a22354df186e9a885;20c568ef53523eab9d53272f25798cd6de5e11fe;2626b0466130c746bbbd99587a06dc57f0e01d75;2749820eacaff2311309bc73bc7049f22ed61228;27a2f2a3555d7c9829c93393236757f374f2c4e2;29be194eb46dd233b9c623c8fc8de4d13592d633;2ad531c4329b47ea2f3b865c8aa423b41229b4e0;2b4e3163230016aff0178a66daab781773d84706;2de1ee27f6dbb32a7d8b2e10fb238f5e94b31be3;2e47c8087d7005f2f731212592db37363c802215;2e5830c4321503882ce056346642be486193028b;3024a950471513f682a49568c1d30aaea5a6f819;30dc0024b6f576ca004ed76e4758d6965c3e3d4f;32f982dc6b7fb84536309e5562fa0ab8eade6e8a;34f87f030ddda471de72cb62225ed8c4c5c00671;352881a9fbeddafde3f440cabea230618b9942b3;3631324de5cd5dfae2a33fdc1c4d79c8d8cc765b;36dcba56ba765e71560e2087c2d73d4c49222d30;371202c123cf4302fc244e76eb65f1e1dbc4014a;3788baf2097eae3d25fe7f2e493ccc0e7da8a104;3b0dbf343fdef591a64943f9150832cad67796d1;3c62a4c28289c3fc0f7045db610010c1439d728e;3ceeb785c23f75a9b2406dafcd092017a7828ef1;3db1274ad2fabfcba25ee8ee1713653fbcfaeb74;3dc14437b33967ddc75ac01e385cdeaa3ae71d35;3f1f37cf88084bf7c1b9997e28728562ddbe025d;3f8d5f37cd47c97fc40ac8b151e807a0dda2068c;4226ed627aebcc1e8318901c039e5e9c832cac82;42880ab1224bdb595df8783d0827d5cbd22d76ec;42cccb88ebc400f05595d3f87ddb3ef05eb11031;439141588070fc505f4f14f4ade1443454c85b1f;4419cc32e6ec562e14e8de76e281d81af632b2a6;44c2cca3026a85291041df5b3ed3808870847394;454188baae0fac5658335d1c5d519eb5b6d3664d;45d6ff99c8fa1cf771f3f7ebf25acfe89fa3a6e0;461c9960300c2ababf374bf09ae1aee11e64ef1e;463373fba3dde4fba96e5852a945081c40139995;47c796a36745455dee52ec51bdc2dbddd270959c;4854e3285ecbb8d0323ed9d5a6908c7067601ae4;487ade691f850f9f6320bc8c616d448d0bf77105;48a4805e7733b44e6140020897c3c56ba3408275;49b4576b11b1b83608decf836e0bc57df43bc140;4a2df16f2041dcb9aa1e4d0833f12b859ffba20f;4a69ee46c8280a2371813cf8205e7b1df90eda36;4a87f7cf6caec5df9257a6d0e8faf6eb8543d6dc;4a89503ede9aec7556e246e12f20f8c35365274d;4b3d2a5c4a2f1e7d6fdb1c4f574447c45f593911;4b5647cb959b3e2b496cd2744016a48616073c7f;4c6e3e2c21b14116720f7bd20f5c376ca0ac56fd;4d17f51ca6cffbeec90a9358735c423e5d83b6e0;4f4ad676fa7b618436beb9144a334176c3214094;510e2eb443e0e587e0745ad8f113e981682e4683;52378f79fde86831ac5f884873bdfa13a6e0734c;52521f24807b1635f88a4051c0d2c5ef9805dbd1;527a8897cd62f4f8c0fa50f24935bdb1bdb27e75;52a3eb2909ab042e5d09a92fc82d646c2feec1f2;54240b580ff6c0b13d1f65a50a0a9fb01a4a3076;54b708a47474fe7868a395df25b679416ca4a43e;563e1130f828844131bd7a9a8afd36a7a94c0551;57b60ed861673df0328d52cb9838ac6ddb8af279;58d7a8d8e27122f853c101bb708d583defba7336;5a3dbe420b9050515ff606575f2819eb5f09e744;5ac5dd974d6ebf897692d76efc4188f82ad45b16;5b7b7ce8aecc140db673b5aa0fe4ce02a0ac39df;5e187931de5d05326c17da6de191723569e2bd9d;5f420e3c91c84652ec53f136f59cf030be331fae;5f88c783baa78a6d04ee761811cbc1e3f7afe79e;5fda1196c3ade1e90dfe5efc6e78d9951ae8482e;60b3cb9b25e19be25b88bc03a378aa2ca3db8220;61aaca3d9b81710d3f8caf6655820a1f2b88383f;61bd3881a23e5222c284bbaa63d3bbc7061a2a43;625d4fd178c844dd99483258ee899e578be68491;627340bf49733a8008b78db9275e0662111ffe84;62acd79d35d0a9c24c12ec75cd37ac0adce5c044;62e437cad8ca0b4213f2a20c5170c98818ccd654;6324bbd5df4bba68b19426ad751415bd4f854c16;640fdb4bc3b8ebfd48bf71105eaa37c097051425;643ac6857748dbd0f7642e9ffe5b0efc070607fa;648e39cff7efaec16205abfae5fc55caff0f1ed5;65ba64745195bdfdd25df4d03861934c9c514521;666cf8e796eff0e15959d23e38d94e7be53a7ead;688180f2e97c5e725c6b766ccb582cb8741c7d38;68d89bc5f13dd82a8eb1b945289c521c4986de66;68e91d0e2436993657d143f55652deda3c62a46e;6a1591271ffd149e73d5f62220d2f37033b4b511;6bc43face09fb56b37749755f90e416b5558de41;6c5f1a266543f367b0dfffd5d60a14edd0295f45;6e132e284cba9b539399ab0331e2b9ff8b6604f5;6eb5355781e12454b5f9ca75d4e3aff857274fba;7008c2ce09d570344ca882820d1554d940c29683;716d421becc83bf63024b01ef7dfcf842ad540b3;7497121c7b8073e2f855f1a493974abdc6924c29;761e349832d99311375828ff5c04058372c58fb4;77d4afe8983b1d7e5079cb7ed33c724c385dcc51;780eb218f1e5904d5d561ec36ffd335becc65d8e;784e2e97856dc2d1303ec302939648bea8bb617e;791346c10deae9a94cface51b3df282a53d8c199;7a3586ffa00ab87c3c2fc8678b8ecaf70cc3d408;7b242e1e471af454b65685434b79f39eea43e696;7dc1ffb7943e9f30a66cbd43152681ecdf4e23f5;7dea06306a8e7fa8b553015479f421e67d00e7ae;7e99eb072006947f0eabe4231c7f9102ae55454a;82badb5127381db697dece0d8d05d1380e53a492;830c100f540a10737e48a789f50fd88843ee7d3f;835f0929545e3ced0871cd4115a60bba86b70980;838edeaf6027a7b251931426c5e6141bc083d380;83bbc58c61c561b2ccad4e0f71f0b4e16722cc08;847e395b4768899e03ab310b511d0b5b33332888;84c2d212cfae7e2b7d4eba87abc08929556b4545;84ef27650856b5c08c73c61fd3be973204ce718d;85233ef0d3816a2578a89461b3452a7967dc6b10;861a7458bcfdf1f8769f9cf45e581cc78b4ed559;86887a8f2161883ea31ea8415fa03b1d5efe134e;8808ca47117d722e28d2920d7066209d020845e0;890df121d364b9b53c11505d7064d4ed53ba7153;892de3f30587f686f06d5e12f1d436e59e4e57e0;8a05bd53cd5eb023c7d7a91c10bf4c584f59620a;8ac585767c5a9db975f9475939425267b8c7c4d4;9046495970e667bb8db849228a56f6653b4b2ec9;909af60a8dc1450379c93e430c641041c7105f12;91414f882324b517afb833d11a5e36f2467531c2;917683e544b69760ad50e2a44baf881933b4264d;91fa25fa9315d88200abc1394fbabcb207261d83;93133c1f765c82483f7207f8c4e98fa764f2432c;9323fc34a3e31b13d837661c61591a3668cabd75;932a349683f870a170720e94a025a7e4f83d3609;94bacd0eb8cf00dd7edf368053e2d4f1581e71f3;94f06d062c4a5524f9bcf54c4a8c4e5242286405;9541d18aafc92523db4d300e23762d9a555e5662;95bc5feeef043319c601333a97a4331828ae47a9;962e7d7ab7138bdc312be3af75d33ce70eef54dc;982f038323d876970a4873260db6568f6163ef82;995a0b5c62deb2b96d6169098ec0cfe87b57ddd8;9ab150caa91fa2ec29a9110804c8bf7c210edb1f;9b038d9ea8553a7e7c0491201135ec9639e0cbe4;9b5c5ce4ee456f415266859f227109a2f4abc742;9bc4fd95437791ffcb337e5dbc32a4d5f1d9b744;9e2ada12cf52bf37f49941688c03b9e0f17064fc;a09c1b913120ecad7b18167efde3d9a8c905c6d6;a0fd9d686e3175cbe5457ad330561219a82d497b;a25e8649e3fed6f8cd6b706d4f0306e2002ee02e;a36b3f9e5ded1f9148b2cde12563c1246948ebd0;a38612b30ec41dc190c0f41e4c025fc705ab21fe;a572b88e0da759bedd15c9cc11ffe24b6a204e32;a584f39c8f60a64ff8403b1dfd37df01b257c487;a5f89509f741e54ab614931088767cb0bd89bb02;a615b77b750e5451a43e6f2e75701f480b5fe8a2;a8b4caa572eaae053a4023434b85b5a334e69a8f;a94acd2c13b63fe1ad7253ad47283c74422943c6;a94e9db1bbb2803c55625a2cad6b492229e34959;a95fcc5a87436083d311c75a90083e080c62f77d;ab08aa4370a29a233f02840519fa5e3b3413460b;ab4fc06490bc039b0c2a7e4319ad43a8b24f44e4;abc6263bbbd3a5665687ef5e9d9b1833fa3bfdbf;abdeda0827cc75aab763c6f62f879c54713d7ae0;ac8965da22793103f737310854cfd58fda1a2d79;ae08e835aa2a02785f373fe073769023f9d49083;aefc328baa795c012ea36ae9ae804973c83c9335;b13bfd870f6ff71d47e22d0ee0c58d1b95e6edc5;b2823f46554201588128abab3b7a87ebd47c2cc8;b333c5263676358afbae5e7552029921e70eabfc;b3af6504062a52fb2c56f849d104d37764465e18;b438cbf5335046f4531b99766d8f230a380c7598;b4e4a787ea3f59e2d510303e400b3218acb60689;b9a197b1458ba79afcdd1a80f6bb115beb2f6daf;bad5af65f734a717ac78d0b4d5c46ab515f563fd;bc8cb1ea65fda308863018f363865ef724b720e8;bcec9eba5c9d058c8a14c0457b79921f8a09d667;c27b32dbfebfb983e507cd23845708979fc76718;c28dd1155147c118861c8d881cf2101896b7a4d4;c5beb0cf56b8ba13f7c38e8658415b6c4fedf2e4;ca79c8570c8b581d601664d2134614a211942ae9;cbfd4ea75c6aa98204a5a3cc19ff0b04995c60d2;cd060d357ef125a7fac26b1d92765e3c5bfdf077;cd5fb72027a1dfc2edbfee6df8ddbeba22936bbb;cdc4bf7efa032285ef2a588d38057e8eadbc442c;cf9e4457d43c6939aae147fed0dc3bd257bc028f;cfd36be5ee0da35ab17b1beea43ad8c3f5c36808;d2c5ceb5006a25b3517d26c1ef968001cc804ba6;d60ee6a5df9ef3779ca2392c9574792ced471c91;d65cb094280d4699242bbcd68a1bf09ffd9c5433;d66cc8a7705eb937e8ccab3909128cae54938b8b;d9b5c75558f7ac210bf5b921e4b83a144dd92775;da044c0427172cee9f5bc4c48d51d9dcb44334db;dbeb01b12b626e313d2b5ba69ed29bab39ebfd1b;dc3017f46e4f3a8b20d0705f9019a71ed5f259f4;dc9e0dd7fe7714b2eb323dc378d0e9732a3519d3;dccae558433b27de0d010c4f66577eb4a04cde82;dda3ccfa216a8cfeb7eeffcda7c5ce8865dfa128;dde63e0de1d349d283037d03037e24b8a8af66a9;df3270a4d053b01a4504d48a6f6bdf5e0e3cd0c2;df4c87c3b789405c1679aebc00f419a663d7179e;df7655ce64a5e274b1bc2a18b687efd6331ed9af;dfb363404a4232a4c992e72bf90f936d1d0e3c22;e087b452f3d5a97ce8b89216addd21532f7808f7;e1b2816b0f6b3ae4808bf2521010f1949574b2dc;e205246c531ef3382a678c6717004ae122bb31c6;e278c3dbe529e2a1f5fc06c8abd532aed05a11c3;e2db71b68892ce053819ff3d05c78f329312d18c;e3e1e5cf74e0b2f9e97888f952b9f06738cd8aff;e40139d348697b9928ce29194f2f8e129278267e;e42f6f9a6530b7b903b159314ca0b3165a1bc30a;e612921cdcfdc27453f2dead7c510cd89bd7d950;e740d8572866366ba8ab1accb5c434406bccd596;e799a7b400fb738315e781ca7d2e813fc5ef31a1;e7d0274a80120cb6c8ea9296a9ab1b1e7b3a0b16;e7fe9e48239965b13ee01950068e8f3a8b5426f9;e82eff51ee7ebbac4e9285e29435a2c93ee03932;e964a665a564e2ca4f66520be50d158f1f6ae6e4;e98fdef509d780afd689b1c4382453cc2426f5eb;ea341c48719a860d50f9fe259199582556471839;eb215e019d0e53b6da2bf3666df1485da975740f;eb22ddc7dcca1c606bf5950dc508fc301335d23e;eb7f0ab7e1e6556e235ff53a42db94fd85826bb0;ebef7286d07047deaafec27f0f86c9dd91060520;ecf36ff79aed511497b8eb3392558a64520b5fb4;ed4c78d7b27bf71a647333987382f79b79ce9964;ed6e1f461e2b39d410332e3db10fc56aa4fcbc93;ee8fd0f829db7831e25e26bb3006de4270400886;ef547a1722e6248b433f103104265da2d70c8c0f;f1085c1d8397ba74fc546472e350899587ef445c;f11501358f5d14596a1a7d03f8e90ccabdb81169;f13a2d617c69fddf2d2de80f25fd2c1b724662d3;f1d7b85b5b2f7c2dea01113a1194fad3a69262a1;f24b420bb57d736ab66f89c6b5ba768492495108;f37fccee2c72c064b83c2d93029dda1bfa70edec;f66b237201f95358295b91fb6ef45f4babe7cbf3;f6a0aa437bab2a4ec177f3c4143cba049a6cfca5;f6d85df4aceb9e2758789bf9f66c7609fb06d894;f6fc0bc30f5ec2c3baf249e6c612ddb91fdd6ab6;f8e5d383dc6fd439318618b471472665df2984aa;fad4c446a4d551c705e249522e3e6d772751020e;fb22fee56c2660e03503ac3fd67c7550651386a4;fc79c410be44ecca79e8aa4e4429e371444d2c7f;fda214c6f75cfc4b2e6d56662220a28b1049962a;fdeff1cf4d9303ab7e024239aecf9d58d82571af;fed82d3015bc1700d8e8a688511604138b1d96a7;ff2ff2c5512e9cebff1dd9cb72d91e4157bc202f" />
          <attvalue for="4" value="quantities.quantity.Quantity" />
          <attvalue for="17" value="1.0 uV**2/Hz" />
          <attvalue for="16" value="float64" />
          <attvalue for="15" value="(94, 126);(96, 126)" />
          <attvalue for="9" value="&lt;[103.0,103.0];[104.0,104.0];[108.0,108.0];[109.0,109.0];[113.0,113.0];[114.0,114.0];[118.0,118.0];[119.0,119.0];[123.0,123.0];[124.0,124.0];[128.0,128.0];[129.0,129.0];[13.0,13.0];[133.0,133.0];[134.0,134.0];[138.0,138.0];[139.0,139.0];[14.0,14.0];[143.0,143.0];[144.0,144.0];[148.0,148.0];[149.0,149.0];[153.0,153.0];[154.0,154.0];[158.0,158.0];[159.0,159.0];[163.0,163.0];[164.0,164.0];[168.0,168.0];[169.0,169.0];[173.0,173.0];[174.0,174.0];[178.0,178.0];[179.0,179.0];[18.0,18.0];[183.0,183.0];[184.0,184.0];[188.0,188.0];[189.0,189.0];[19.0,19.0];[193.0,193.0];[194.0,194.0];[198.0,198.0];[199.0,199.0];[203.0,203.0];[204.0,204.0];[208.0,208.0];[209.0,209.0];[213.0,213.0];[214.0,214.0];[218.0,218.0];[219.0,219.0];[223.0,223.0];[224.0,224.0];[228.0,228.0];[229.0,229.0];[23.0,23.0];[233.0,233.0];[234.0,234.0];[238.0,238.0];[239.0,239.0];[24.0,24.0];[243.0,243.0];[244.0,244.0];[248.0,248.0];[249.0,249.0];[253.0,253.0];[254.0,254.0];[258.0,258.0];[259.0,259.0];[263.0,263.0];[264.0,264.0];[268.0,268.0];[269.0,269.0];[273.0,273.0];[274.0,274.0];[278.0,278.0];[279.0,279.0];[28.0,28.0];[283.0,283.0];[284.0,284.0];[288.0,288.0];[289.0,289.0];[29.0,29.0];[293.0,293.0];[294.0,294.0];[298.0,298.0];[299.0,299.0];[303.0,303.0];[304.0,304.0];[308.0,308.0];[309.0,309.0];[313.0,313.0];[314.0,314.0];[318.0,318.0];[319.0,319.0];[323.0,323.0];[324.0,324.0];[328.0,328.0];[329.0,329.0];[33.0,33.0];[333.0,333.0];[334.0,334.0];[338.0,338.0];[339.0,339.0];[34.0,34.0];[343.0,343.0];[344.0,344.0];[348.0,348.0];[349.0,349.0];[353.0,353.0];[354.0,354.0];[358.0,358.0];[359.0,359.0];[363.0,363.0];[364.0,364.0];[368.0,368.0];[369.0,369.0];[373.0,373.0];[374.0,374.0];[378.0,378.0];[379.0,379.0];[38.0,38.0];[383.0,383.0];[384.0,384.0];[388.0,388.0];[389.0,389.0];[39.0,39.0];[393.0,393.0];[394.0,394.0];[398.0,398.0];[399.0,399.0];[403.0,403.0];[404.0,404.0];[408.0,408.0];[409.0,409.0];[413.0,413.0];[414.0,414.0];[418.0,418.0];[419.0,419.0];[423.0,423.0];[424.0,424.0];[428.0,428.0];[429.0,429.0];[43.0,43.0];[433.0,433.0];[434.0,434.0];[438.0,438.0];[439.0,439.0];[44.0,44.0];[443.0,443.0];[444.0,444.0];[448.0,448.0];[449.0,449.0];[453.0,453.0];[454.0,454.0];[458.0,458.0];[459.0,459.0];[463.0,463.0];[464.0,464.0];[468.0,468.0];[469.0,469.0];[473.0,473.0];[474.0,474.0];[478.0,478.0];[479.0,479.0];[48.0,48.0];[483.0,483.0];[484.0,484.0];[488.0,488.0];[489.0,489.0];[49.0,49.0];[493.0,493.0];[494.0,494.0];[498.0,498.0];[499.0,499.0];[503.0,503.0];[504.0,504.0];[508.0,508.0];[509.0,509.0];[513.0,513.0];[514.0,514.0];[518.0,518.0];[519.0,519.0];[523.0,523.0];[524.0,524.0];[528.0,528.0];[529.0,529.0];[53.0,53.0];[533.0,533.0];[534.0,534.0];[538.0,538.0];[539.0,539.0];[54.0,54.0];[543.0,543.0];[544.0,544.0];[548.0,548.0];[549.0,549.0];[553.0,553.0];[554.0,554.0];[558.0,558.0];[559.0,559.0];[563.0,563.0];[564.0,564.0];[568.0,568.0];[569.0,569.0];[573.0,573.0];[574.0,574.0];[578.0,578.0];[579.0,579.0];[58.0,58.0];[583.0,583.0];[584.0,584.0];[588.0,588.0];[589.0,589.0];[59.0,59.0];[593.0,593.0];[594.0,594.0];[598.0,598.0];[599.0,599.0];[603.0,603.0];[604.0,604.0];[608.0,608.0];[609.0,609.0];[613.0,613.0];[614.0,614.0];[618.0,618.0];[619.0,619.0];[623.0,623.0];[624.0,624.0];[628.0,628.0];[629.0,629.0];[63.0,63.0];[633.0,633.0];[634.0,634.0];[638.0,638.0];[639.0,639.0];[64.0,64.0];[643.0,643.0];[644.0,644.0];[648.0,648.0];[649.0,649.0];[653.0,653.0];[654.0,654.0];[658.0,658.0];[659.0,659.0];[663.0,663.0];[664.0,664.0];[668.0,668.0];[669.0,669.0];[673.0,673.0];[674.0,674.0];[678.0,678.0];[679.0,679.0];[68.0,68.0];[683.0,683.0];[684.0,684.0];[688.0,688.0];[689.0,689.0];[69.0,69.0];[693.0,693.0];[694.0,694.0];[698.0,698.0];[699.0,699.0];[703.0,703.0];[704.0,704.0];[708.0,708.0];[709.0,709.0];[713.0,713.0];[714.0,714.0];[718.0,718.0];[719.0,719.0];[723.0,723.0];[724.0,724.0];[728.0,728.0];[729.0,729.0];[73.0,73.0];[74.0,74.0];[78.0,78.0];[79.0,79.0];[8.0,8.0];[83.0,83.0];[84.0,84.0];[88.0,88.0];[89.0,89.0];[9.0,9.0];[93.0,93.0];[94.0,94.0];[98.0,98.0];[99.0,99.0]&gt;" />
        </attvalues>
      </node>
      <node id="Step 6" label="Figure">
        <attvalues>
          <attvalue for="0" value="urn:fz-juelich.de:alpaca:object:Python:matplotlib.figure.Figure:8777113789269" />
          <attvalue for="1" value="1" />
          <attvalue for="2" value="object" />
          <attvalue for="3" value="8777113789269" />
          <attvalue for="4" value="matplotlib.figure.Figure" />
          <attvalue for="9" value="&lt;[1.0,1.0];[36.0,36.0];[36.0,36.0]&gt;" />
        </attvalues>
      </node>
      <node id="Step 7" label="AxesSubplot">
        <attvalues>
          <attvalue for="0" value="urn:fz-juelich.de:alpaca:object:Python:matplotlib.axes._subplots.AxesSubplot:8777113789236;urn:fz-juelich.de:alpaca:object:Python:matplotlib.axes._subplots.AxesSubplot:8777113789227" />
          <attvalue for="1" value="2" />
          <attvalue for="2" value="object" />
          <attvalue for="3" value="8777113789227;8777113789236" />
          <attvalue for="4" value="matplotlib.axes._subplots.AxesSubplot" />
          <attvalue for="9" value="&lt;[13.0,13.0];[13.0,13.0];[17.0,17.0];[17.0,17.0];[18.0,18.0];[22.0,22.0];[22.0,22.0];[26.0,26.0];[26.0,26.0];[30.0,30.0];[30.0,30.0];[34.0,34.0];[34.0,34.0];[35.0,35.0];[5.0,5.0];[5.0,5.0];[9.0,9.0];[9.0,9.0]&gt;" />
        </attvalues>
      </node>
      <node id="Step 8" label="str">
        <attvalues>
          <attvalue for="0" value="urn:fz-juelich.de:alpaca:object:Python:builtins.str:20907cd4e1ad02232b9322af9bf5020eea7fd6d1;urn:fz-juelich.de:alpaca:object:Python:builtins.str:a3b1508fbf736a949d49d0062dc7debdc87436bc" />
          <attvalue for="1" value="2" />
          <attvalue for="2" value="object" />
          <attvalue for="3" value="20907cd4e1ad02232b9322af9bf5020eea7fd6d1;a3b1508fbf736a949d49d0062dc7debdc87436bc" />
          <attvalue for="4" value="builtins.str" />
          <attvalue for="9" value="&lt;[10.0,10.0];[14.0,14.0];[161.0,161.0];[161.0,161.0];[18.0,18.0];[181.0,181.0];[181.0,181.0];[19.0,19.0];[2.0,2.0];[23.0,23.0];[27.0,27.0];[31.0,31.0];[331.0,331.0];[331.0,331.0];[35.0,35.0];[366.0,366.0];[366.0,366.0];[541.0,541.0];[541.0,541.0];[546.0,546.0];[546.0,546.0];[6.0,6.0];[696.0,696.0];[696.0,696.0];[731.0,731.0];[731.0,731.0]&gt;" />
        </attvalues>
      </node>
      <node id="Step 9" label="Epoch">
        <attvalues>
          <attvalue for="0" value="urn:fz-juelich.de:alpaca:object:Python:neo.core.epoch.Epoch:aa51df2499ecba25fb894ac8dc998f7a043103e1;urn:fz-juelich.de:alpaca:object:Python:neo.core.epoch.Epoch:95ada5cc7690d47837b7fbc1b7a7977592f4d9b8;urn:fz-juelich.de:alpaca:object:Python:neo.core.epoch.Epoch:63667c266462ba34ef5d0655953ea53c78e2c722;urn:fz-juelich.de:alpaca:object:Python:neo.core.epoch.Epoch:ac8784869abc536e72d40cd7d605d1dec34824c5" />
          <attvalue for="1" value="4" />
          <attvalue for="2" value="object" />
          <attvalue for="3" value="63667c266462ba34ef5d0655953ea53c78e2c722;95ada5cc7690d47837b7fbc1b7a7977592f4d9b8;aa51df2499ecba25fb894ac8dc998f7a043103e1;ac8784869abc536e72d40cd7d605d1dec34824c5" />
          <attvalue for="4" value="neo.core.epoch.Epoch" />
          <attvalue for="15" value="(35,);(36,)" />
          <attvalue for="7" value="None" />
          <attvalue for="5" value="epoch" />
          <attvalue for="6" value="None" />
          <attvalue for="17" value="1.0 s" />
          <attvalue for="16" value="float64" />
          <attvalue for="13" value="['CUE-OFF' 'CUE-OFF' 'CUE-OFF' 'CUE-OFF' 'CUE-OFF' 'CUE-OFF' 'CUE-OFF'&#10; 'CUE-OFF' 'CUE-OFF' 'CUE-OFF' 'CUE-OFF' 'CUE-OFF' 'CUE-OFF' 'CUE-OFF'&#10; 'CUE-OFF' 'CUE-OFF' 'CUE-OFF' 'CUE-OFF' 'CUE-OFF' 'CUE-OFF' 'CUE-OFF'&#10; 'CUE-OFF' 'CUE-OFF' 'CUE-OFF' 'CUE-OFF' 'CUE-OFF' 'CUE-OFF' 'CUE-OFF'&#10; 'CUE-OFF' 'CUE-OFF' 'CUE-OFF' 'CUE-OFF' 'CUE-OFF' 'CUE-OFF' 'CUE-OFF'&#10; 'CUE-OFF'];['CUE-OFF' 'CUE-OFF' 'CUE-OFF' 'CUE-OFF' 'CUE-OFF' 'CUE-OFF' 'CUE-OFF'&#10; 'CUE-OFF' 'CUE-OFF' 'CUE-OFF' 'CUE-OFF' 'CUE-OFF' 'CUE-OFF' 'CUE-OFF'&#10; 'CUE-OFF' 'CUE-OFF' 'CUE-OFF' 'CUE-OFF' 'CUE-OFF' 'CUE-OFF' 'CUE-OFF'&#10; 'CUE-OFF' 'CUE-OFF' 'CUE-OFF' 'CUE-OFF' 'CUE-OFF' 'CUE-OFF' 'CUE-OFF'&#10; 'CUE-OFF' 'CUE-OFF' 'CUE-OFF' 'CUE-OFF' 'CUE-OFF' 'CUE-OFF' 'CUE-OFF']" />
          <attvalue for="12" value="['PGHF' 'PGHF' 'PGHF' 'PGHF' 'PGHF' 'PGHF' 'PGHF' 'PGHF' 'PGHF' 'PGHF'&#10; 'PGHF' 'PGHF' 'PGHF' 'PGHF' 'PGHF' 'PGHF' 'PGHF' 'PGHF' 'PGHF' 'PGHF'&#10; 'PGHF' 'PGHF' 'PGHF' 'PGHF' 'PGHF' 'PGHF' 'PGHF' 'PGHF' 'PGHF' 'PGHF'&#10; 'PGHF' 'PGHF' 'PGHF' 'PGHF' 'PGHF' 'PGHF'];['PGLF' 'PGLF' 'PGLF' 'PGLF' 'PGLF' 'PGLF' 'PGLF' 'PGLF' 'PGLF' 'PGLF'&#10; 'PGLF' 'PGLF' 'PGLF' 'PGLF' 'PGLF' 'PGLF' 'PGLF' 'PGLF' 'PGLF' 'PGLF'&#10; 'PGLF' 'PGLF' 'PGLF' 'PGLF' 'PGLF' 'PGLF' 'PGLF' 'PGLF' 'PGLF' 'PGLF'&#10; 'PGLF' 'PGLF' 'PGLF' 'PGLF' 'PGLF'];['SGHF' 'SGHF' 'SGHF' 'SGHF' 'SGHF' 'SGHF' 'SGHF' 'SGHF' 'SGHF' 'SGHF'&#10; 'SGHF' 'SGHF' 'SGHF' 'SGHF' 'SGHF' 'SGHF' 'SGHF' 'SGHF' 'SGHF' 'SGHF'&#10; 'SGHF' 'SGHF' 'SGHF' 'SGHF' 'SGHF' 'SGHF' 'SGHF' 'SGHF' 'SGHF' 'SGHF'&#10; 'SGHF' 'SGHF' 'SGHF' 'SGHF' 'SGHF' 'SGHF'];['SGLF' 'SGLF' 'SGLF' 'SGLF' 'SGLF' 'SGLF' 'SGLF' 'SGLF' 'SGLF' 'SGLF'&#10; 'SGLF' 'SGLF' 'SGLF' 'SGLF' 'SGLF' 'SGLF' 'SGLF' 'SGLF' 'SGLF' 'SGLF'&#10; 'SGLF' 'SGLF' 'SGLF' 'SGLF' 'SGLF' 'SGLF' 'SGLF' 'SGLF' 'SGLF' 'SGLF'&#10; 'SGLF' 'SGLF' 'SGLF' 'SGLF' 'SGLF']" />
          <attvalue for="14" value="['correct_trial' 'correct_trial' 'correct_trial' 'correct_trial'&#10; 'correct_trial' 'correct_trial' 'correct_trial' 'correct_trial'&#10; 'correct_trial' 'correct_trial' 'correct_trial' 'correct_trial'&#10; 'correct_trial' 'correct_trial' 'correct_trial' 'correct_trial'&#10; 'correct_trial' 'correct_trial' 'correct_trial' 'correct_trial'&#10; 'correct_trial' 'correct_trial' 'correct_trial' 'correct_trial'&#10; 'correct_trial' 'correct_trial' 'correct_trial' 'correct_trial'&#10; 'correct_trial' 'correct_trial' 'correct_trial' 'correct_trial'&#10; 'correct_trial' 'correct_trial' 'correct_trial' 'correct_trial'];['correct_trial' 'correct_trial' 'correct_trial' 'correct_trial'&#10; 'correct_trial' 'correct_trial' 'correct_trial' 'correct_trial'&#10; 'correct_trial' 'correct_trial' 'correct_trial' 'correct_trial'&#10; 'correct_trial' 'correct_trial' 'correct_trial' 'correct_trial'&#10; 'correct_trial' 'correct_trial' 'correct_trial' 'correct_trial'&#10; 'correct_trial' 'correct_trial' 'correct_trial' 'correct_trial'&#10; 'correct_trial' 'correct_trial' 'correct_trial' 'correct_trial'&#10; 'correct_trial' 'correct_trial' 'correct_trial' 'correct_trial'&#10; 'correct_trial' 'correct_trial' 'correct_trial']" />
          <attvalue for="9" value="&lt;[183.0,183.0];[184.0,184.0];[184.0,184.0];[184.0,184.0];[184.0,184.0];[184.0,184.0];[184.0,184.0];[184.0,184.0];[184.0,184.0];[184.0,184.0];[184.0,184.0];[184.0,184.0];[184.0,184.0];[184.0,184.0];[184.0,184.0];[184.0,184.0];[184.0,184.0];[184.0,184.0];[184.0,184.0];[184.0,184.0];[184.0,184.0];[184.0,184.0];[184.0,184.0];[184.0,184.0];[184.0,184.0];[184.0,184.0];[184.0,184.0];[184.0,184.0];[184.0,184.0];[184.0,184.0];[184.0,184.0];[184.0,184.0];[184.0,184.0];[184.0,184.0];[184.0,184.0];[184.0,184.0];[184.0,184.0];[3.0,3.0];[368.0,368.0];[369.0,369.0];[369.0,369.0];[369.0,369.0];[369.0,369.0];[369.0,369.0];[369.0,369.0];[369.0,369.0];[369.0,369.0];[369.0,369.0];[369.0,369.0];[369.0,369.0];[369.0,369.0];[369.0,369.0];[369.0,369.0];[369.0,369.0];[369.0,369.0];[369.0,369.0];[369.0,369.0];[369.0,369.0];[369.0,369.0];[369.0,369.0];[369.0,369.0];[369.0,369.0];[369.0,369.0];[369.0,369.0];[369.0,369.0];[369.0,369.0];[369.0,369.0];[369.0,369.0];[369.0,369.0];[369.0,369.0];[369.0,369.0];[369.0,369.0];[369.0,369.0];[369.0,369.0];[4.0,4.0];[4.0,4.0];[4.0,4.0];[4.0,4.0];[4.0,4.0];[4.0,4.0];[4.0,4.0];[4.0,4.0];[4.0,4.0];[4.0,4.0];[4.0,4.0];[4.0,4.0];[4.0,4.0];[4.0,4.0];[4.0,4.0];[4.0,4.0];[4.0,4.0];[4.0,4.0];[4.0,4.0];[4.0,4.0];[4.0,4.0];[4.0,4.0];[4.0,4.0];[4.0,4.0];[4.0,4.0];[4.0,4.0];[4.0,4.0];[4.0,4.0];[4.0,4.0];[4.0,4.0];[4.0,4.0];[4.0,4.0];[4.0,4.0];[4.0,4.0];[4.0,4.0];[548.0,548.0];[549.0,549.0];[549.0,549.0];[549.0,549.0];[549.0,549.0];[549.0,549.0];[549.0,549.0];[549.0,549.0];[549.0,549.0];[549.0,549.0];[549.0,549.0];[549.0,549.0];[549.0,549.0];[549.0,549.0];[549.0,549.0];[549.0,549.0];[549.0,549.0];[549.0,549.0];[549.0,549.0];[549.0,549.0];[549.0,549.0];[549.0,549.0];[549.0,549.0];[549.0,549.0];[549.0,549.0];[549.0,549.0];[549.0,549.0];[549.0,549.0];[549.0,549.0];[549.0,549.0];[549.0,549.0];[549.0,549.0];[549.0,549.0];[549.0,549.0];[549.0,549.0];[549.0,549.0];[549.0,549.0]&gt;" />
        </attvalues>
      </node>
      <node id="Step 10" label="Quantity">
        <attvalues>
          <attvalue for="0" value="urn:fz-juelich.de:alpaca:object:Python:quantities.quantity.Quantity:f7d70398fa59a19b4d183ec481223542ff85d38d" />
          <attvalue for="1" value="1" />
          <attvalue for="2" value="object" />
          <attvalue for="3" value="f7d70398fa59a19b4d183ec481223542ff85d38d" />
          <attvalue for="4" value="quantities.quantity.Quantity" />
          <attvalue for="16" value="float64" />
          <attvalue for="17" value="1.0 Hz" />
          <attvalue for="15" value="(126,)" />
          <attvalue for="9" value="&lt;[10.0,10.0];[103.0,103.0];[103.0,103.0];[108.0,108.0];[108.0,108.0];[113.0,113.0];[113.0,113.0];[118.0,118.0];[118.0,118.0];[123.0,123.0];[123.0,123.0];[128.0,128.0];[128.0,128.0];[13.0,13.0];[13.0,13.0];[13.0,13.0];[133.0,133.0];[133.0,133.0];[138.0,138.0];[138.0,138.0];[14.0,14.0];[143.0,143.0];[143.0,143.0];[148.0,148.0];[148.0,148.0];[153.0,153.0];[153.0,153.0];[158.0,158.0];[158.0,158.0];[161.0,161.0];[161.0,161.0];[163.0,163.0];[168.0,168.0];[168.0,168.0];[17.0,17.0];[173.0,173.0];[173.0,173.0];[178.0,178.0];[178.0,178.0];[18.0,18.0];[18.0,18.0];[181.0,181.0];[181.0,181.0];[183.0,183.0];[188.0,188.0];[188.0,188.0];[19.0,19.0];[193.0,193.0];[193.0,193.0];[198.0,198.0];[198.0,198.0];[2.0,2.0];[203.0,203.0];[203.0,203.0];[208.0,208.0];[208.0,208.0];[213.0,213.0];[213.0,213.0];[218.0,218.0];[218.0,218.0];[22.0,22.0];[223.0,223.0];[223.0,223.0];[228.0,228.0];[228.0,228.0];[23.0,23.0];[23.0,23.0];[23.0,23.0];[233.0,233.0];[233.0,233.0];[238.0,238.0];[238.0,238.0];[243.0,243.0];[243.0,243.0];[248.0,248.0];[248.0,248.0];[253.0,253.0];[253.0,253.0];[258.0,258.0];[258.0,258.0];[26.0,26.0];[263.0,263.0];[263.0,263.0];[268.0,268.0];[268.0,268.0];[27.0,27.0];[273.0,273.0];[273.0,273.0];[278.0,278.0];[278.0,278.0];[28.0,28.0];[28.0,28.0];[283.0,283.0];[283.0,283.0];[288.0,288.0];[288.0,288.0];[293.0,293.0];[293.0,293.0];[298.0,298.0];[298.0,298.0];[30.0,30.0];[303.0,303.0];[303.0,303.0];[308.0,308.0];[308.0,308.0];[31.0,31.0];[313.0,313.0];[313.0,313.0];[318.0,318.0];[318.0,318.0];[323.0,323.0];[323.0,323.0];[328.0,328.0];[328.0,328.0];[33.0,33.0];[33.0,33.0];[331.0,331.0];[331.0,331.0];[333.0,333.0];[338.0,338.0];[338.0,338.0];[34.0,34.0];[343.0,343.0];[343.0,343.0];[348.0,348.0];[348.0,348.0];[353.0,353.0];[353.0,353.0];[358.0,358.0];[358.0,358.0];[363.0,363.0];[363.0,363.0];[366.0,366.0];[366.0,366.0];[368.0,368.0];[373.0,373.0];[373.0,373.0];[378.0,378.0];[378.0,378.0];[38.0,38.0];[38.0,38.0];[383.0,383.0];[383.0,383.0];[388.0,388.0];[388.0,388.0];[393.0,393.0];[393.0,393.0];[398.0,398.0];[398.0,398.0];[403.0,403.0];[403.0,403.0];[408.0,408.0];[408.0,408.0];[413.0,413.0];[413.0,413.0];[418.0,418.0];[418.0,418.0];[423.0,423.0];[423.0,423.0];[428.0,428.0];[428.0,428.0];[43.0,43.0];[43.0,43.0];[433.0,433.0];[433.0,433.0];[438.0,438.0];[438.0,438.0];[443.0,443.0];[443.0,443.0];[448.0,448.0];[448.0,448.0];[453.0,453.0];[453.0,453.0];[458.0,458.0];[458.0,458.0];[463.0,463.0];[463.0,463.0];[468.0,468.0];[468.0,468.0];[473.0,473.0];[473.0,473.0];[478.0,478.0];[478.0,478.0];[48.0,48.0];[48.0,48.0];[483.0,483.0];[483.0,483.0];[488.0,488.0];[488.0,488.0];[493.0,493.0];[493.0,493.0];[498.0,498.0];[498.0,498.0];[5.0,5.0];[503.0,503.0];[503.0,503.0];[508.0,508.0];[508.0,508.0];[513.0,513.0];[513.0,513.0];[518.0,518.0];[518.0,518.0];[523.0,523.0];[523.0,523.0];[528.0,528.0];[528.0,528.0];[53.0,53.0];[53.0,53.0];[533.0,533.0];[533.0,533.0];[538.0,538.0];[538.0,538.0];[541.0,541.0];[541.0,541.0];[543.0,543.0];[546.0,546.0];[546.0,546.0];[548.0,548.0];[553.0,553.0];[553.0,553.0];[558.0,558.0];[558.0,558.0];[563.0,563.0];[563.0,563.0];[568.0,568.0];[568.0,568.0];[573.0,573.0];[573.0,573.0];[578.0,578.0];[578.0,578.0];[58.0,58.0];[58.0,58.0];[583.0,583.0];[583.0,583.0];[588.0,588.0];[588.0,588.0];[593.0,593.0];[593.0,593.0];[598.0,598.0];[598.0,598.0];[6.0,6.0];[603.0,603.0];[603.0,603.0];[608.0,608.0];[608.0,608.0];[613.0,613.0];[613.0,613.0];[618.0,618.0];[618.0,618.0];[623.0,623.0];[623.0,623.0];[628.0,628.0];[628.0,628.0];[63.0,63.0];[63.0,63.0];[633.0,633.0];[633.0,633.0];[638.0,638.0];[638.0,638.0];[643.0,643.0];[643.0,643.0];[648.0,648.0];[648.0,648.0];[653.0,653.0];[653.0,653.0];[658.0,658.0];[658.0,658.0];[663.0,663.0];[663.0,663.0];[668.0,668.0];[668.0,668.0];[673.0,673.0];[673.0,673.0];[678.0,678.0];[678.0,678.0];[68.0,68.0];[68.0,68.0];[683.0,683.0];[683.0,683.0];[688.0,688.0];[688.0,688.0];[693.0,693.0];[693.0,693.0];[696.0,696.0];[696.0,696.0];[698.0,698.0];[703.0,703.0];[708.0,708.0];[713.0,713.0];[718.0,718.0];[723.0,723.0];[728.0,728.0];[73.0,73.0];[73.0,73.0];[731.0,731.0];[731.0,731.0];[78.0,78.0];[78.0,78.0];[8.0,8.0];[8.0,8.0];[83.0,83.0];[83.0,83.0];[88.0,88.0];[88.0,88.0];[9.0,9.0];[93.0,93.0];[93.0,93.0];[98.0,98.0];[98.0,98.0]&gt;" />
        </attvalues>
      </node>
      <node id="Step 11" label="File">
        <attvalues>
          <attvalue for="0" value="urn:fz-juelich.de:alpaca:file:sha256:92fcf6e213e473df9ee35c21a62ab9c682d74ee198c7eb93658e13f917baf8cf;urn:fz-juelich.de:alpaca:file:sha256:d8ff2fd87a1c7c5bca222755efd0a51b91b2fddfa7433d5015b00ae9d7d0f6f4;urn:fz-juelich.de:alpaca:file:sha256:66899d8fe09e27a8cb71d945d35f7d1addf104c0d1aa3397b21ca33278f2448c;urn:fz-juelich.de:alpaca:file:sha256:e658d1e6b6147442bf720e3db0dc4d946aea54a5e15d299018eec3af5fb5bdc1;urn:fz-juelich.de:alpaca:file:sha256:1dca878c2f147b4b63364739b6f3424fb58728363a4b54183869ce7ceabc4969;urn:fz-juelich.de:alpaca:file:sha256:ccd785947aace1979c3572ea0a687e15ced9d9b9701522fd0b8335692d33f2d6;urn:fz-juelich.de:alpaca:file:sha256:9bf86065e4679f729ccf2158bb9f29dc344aeafdfc7231eb47cdbbe2a03b640c;urn:fz-juelich.de:alpaca:file:sha256:5fd5bf08c41293476e9c8ea7463afe18d51713f7a2b01d8bbbb6810baadf1140" />
          <attvalue for="1" value="8" />
          <attvalue for="2" value="file" />
          <attvalue for="3" value="1dca878c2f147b4b63364739b6f3424fb58728363a4b54183869ce7ceabc4969;5fd5bf08c41293476e9c8ea7463afe18d51713f7a2b01d8bbbb6810baadf1140;66899d8fe09e27a8cb71d945d35f7d1addf104c0d1aa3397b21ca33278f2448c;92fcf6e213e473df9ee35c21a62ab9c682d74ee198c7eb93658e13f917baf8cf;9bf86065e4679f729ccf2158bb9f29dc344aeafdfc7231eb47cdbbe2a03b640c;ccd785947aace1979c3572ea0a687e15ced9d9b9701522fd0b8335692d33f2d6;d8ff2fd87a1c7c5bca222755efd0a51b91b2fddfa7433d5015b00ae9d7d0f6f4;e658d1e6b6147442bf720e3db0dc4d946aea54a5e15d299018eec3af5fb5bdc1" />
          <attvalue for="20" value="sha256" />
          <attvalue for="21" value="/users/koehler/projects/alpaca_use_case/outputs/provenance_snakemake/psds_by_trial_type/i140703-001_PGHF.pickle;/users/koehler/projects/alpaca_use_case/outputs/provenance_snakemake/psds_by_trial_type/i140703-001_PGLF.pickle;/users/koehler/projects/alpaca_use_case/outputs/provenance_snakemake/psds_by_trial_type/i140703-001_SGHF.pickle;/users/koehler/projects/alpaca_use_case/outputs/provenance_snakemake/psds_by_trial_type/i140703-001_SGLF.pickle;/users/koehler/projects/alpaca_use_case/outputs/provenance_snakemake/psds_by_trial_type/l101210-001_PGHF.pickle;/users/koehler/projects/alpaca_use_case/outputs/provenance_snakemake/psds_by_trial_type/l101210-001_PGLF.pickle;/users/koehler/projects/alpaca_use_case/outputs/provenance_snakemake/psds_by_trial_type/l101210-001_SGHF.pickle;/users/koehler/projects/alpaca_use_case/outputs/provenance_snakemake/psds_by_trial_type/l101210-001_SGLF.pickle" />
          <attvalue for="9" value="&lt;[10.0,10.0];[10.0,10.0];[10.0,10.0];[14.0,14.0];[14.0,14.0];[14.0,14.0];[161.0,161.0];[181.0,181.0];[19.0,19.0];[19.0,19.0];[19.0,19.0];[2.0,2.0];[2.0,2.0];[2.0,2.0];[23.0,23.0];[23.0,23.0];[23.0,23.0];[27.0,27.0];[27.0,27.0];[27.0,27.0];[31.0,31.0];[31.0,31.0];[31.0,31.0];[331.0,331.0];[366.0,366.0];[541.0,541.0];[546.0,546.0];[6.0,6.0];[6.0,6.0];[6.0,6.0];[696.0,696.0];[731.0,731.0]&gt;" />
        </attvalues>
      </node>
      <node id="Step 12" label="save_plot">
        <attvalues>
          <attvalue for="0" value="urn:fz-juelich.de:alpaca:function_execution:Python:02773c150a1d252c5c2fb669e7f8966b5cf8b4de09bd53d3152e251f97ecd118:2f16b78f-e675-4958-8710-be4b01437584:__main__.save_plot#3e8135a9-eb32-4de3-83ba-58e77ba962df" />
          <attvalue for="1" value="1" />
          <attvalue for="4" value="__main__.save_plot" />
          <attvalue for="2" value="function" />
          <attvalue for="22" value="3e8135a9-eb32-4de3-83ba-58e77ba962df" />
          <attvalue for="23" value="36" />
          <attvalue for="24" value="{'format': 'png', 'dpi': 300}" />
          <attvalue for="9" value="&lt;[36.0,36.0]&gt;" />
        </attvalues>
      </node>
      <node id="Step 13" label="save_psd_data">
        <attvalues>
          <attvalue for="0" value="urn:fz-juelich.de:alpaca:function_execution:Python:915ba3f8232d2bdff2b0bbc6cdeb025b4c95b490cfad359ad815fd2bb5745976:b579338a-95ae-48b4-817a-ff1ab847d406:__main__.save_psd_data#9b209d37-87cf-41f0-a6b0-3456861b31b2;urn:fz-juelich.de:alpaca:function_execution:Python:915ba3f8232d2bdff2b0bbc6cdeb025b4c95b490cfad359ad815fd2bb5745976:7220b421-25d4-41dd-8177-8b256ba85fff:__main__.save_psd_data#666ab86b-937a-4fe1-9de1-bfc433d9e65e;urn:fz-juelich.de:alpaca:function_execution:Python:915ba3f8232d2bdff2b0bbc6cdeb025b4c95b490cfad359ad815fd2bb5745976:b579338a-95ae-48b4-817a-ff1ab847d406:__main__.save_psd_data#a056079e-016f-43ef-8686-f1053ae788eb;urn:fz-juelich.de:alpaca:function_execution:Python:915ba3f8232d2bdff2b0bbc6cdeb025b4c95b490cfad359ad815fd2bb5745976:b579338a-95ae-48b4-817a-ff1ab847d406:__main__.save_psd_data#143f6b09-57c1-4f23-bccd-bdacb8186f4f;urn:fz-juelich.de:alpaca:function_execution:Python:915ba3f8232d2bdff2b0bbc6cdeb025b4c95b490cfad359ad815fd2bb5745976:7220b421-25d4-41dd-8177-8b256ba85fff:__main__.save_psd_data#76cc6d7b-977d-4dab-989a-9bf250f35049;urn:fz-juelich.de:alpaca:function_execution:Python:915ba3f8232d2bdff2b0bbc6cdeb025b4c95b490cfad359ad815fd2bb5745976:7220b421-25d4-41dd-8177-8b256ba85fff:__main__.save_psd_data#7bd7cfb8-32ec-461f-ac9a-75d00a2fd67c;urn:fz-juelich.de:alpaca:function_execution:Python:915ba3f8232d2bdff2b0bbc6cdeb025b4c95b490cfad359ad815fd2bb5745976:7220b421-25d4-41dd-8177-8b256ba85fff:__main__.save_psd_data#4308dda9-04c9-4e76-a3a8-f966e608c7d4;urn:fz-juelich.de:alpaca:function_execution:Python:915ba3f8232d2bdff2b0bbc6cdeb025b4c95b490cfad359ad815fd2bb5745976:b579338a-95ae-48b4-817a-ff1ab847d406:__main__.save_psd_data#1980d454-bb56-41ad-aa2f-eefdb60c64eb" />
          <attvalue for="1" value="8" />
          <attvalue for="4" value="__main__.save_psd_data" />
          <attvalue for="2" value="function" />
          <attvalue for="22" value="143f6b09-57c1-4f23-bccd-bdacb8186f4f;1980d454-bb56-41ad-aa2f-eefdb60c64eb;4308dda9-04c9-4e76-a3a8-f966e608c7d4;666ab86b-937a-4fe1-9de1-bfc433d9e65e;76cc6d7b-977d-4dab-989a-9bf250f35049;7bd7cfb8-32ec-461f-ac9a-75d00a2fd67c;9b209d37-87cf-41f0-a6b0-3456861b31b2;a056079e-016f-43ef-8686-f1053ae788eb" />
          <attvalue for="23" value="161;181;331;366;541;546;696;731" />
          <attvalue for="9" value="&lt;[161.0,161.0];[181.0,181.0];[331.0,331.0];[366.0,366.0];[541.0,541.0];[546.0,546.0];[696.0,696.0];[731.0,731.0]&gt;" />
        </attvalues>
      </node>
      <node id="Step 14" label="set_title">
        <attvalues>
          <attvalue for="0" value="urn:fz-juelich.de:alpaca:function_execution:Python:02773c150a1d252c5c2fb669e7f8966b5cf8b4de09bd53d3152e251f97ecd118:2f16b78f-e675-4958-8710-be4b01437584:__main__.set_title#8e61f4dd-76c8-4589-b461-93cc33261e32;urn:fz-juelich.de:alpaca:function_execution:Python:02773c150a1d252c5c2fb669e7f8966b5cf8b4de09bd53d3152e251f97ecd118:2f16b78f-e675-4958-8710-be4b01437584:__main__.set_title#6e1ae5f6-40a6-442d-aa27-4b183ec935be" />
          <attvalue for="1" value="2" />
          <attvalue for="4" value="__main__.set_title" />
          <attvalue for="2" value="function" />
          <attvalue for="22" value="6e1ae5f6-40a6-442d-aa27-4b183ec935be;8e61f4dd-76c8-4589-b461-93cc33261e32" />
          <attvalue for="23" value="18;35" />
          <attvalue for="9" value="&lt;[18.0,18.0];[35.0,35.0]&gt;" />
        </attvalues>
      </node>
      <node id="Step 15" label="load_data">
        <attvalues>
          <attvalue for="0" value="urn:fz-juelich.de:alpaca:function_execution:Python:915ba3f8232d2bdff2b0bbc6cdeb025b4c95b490cfad359ad815fd2bb5745976:7220b421-25d4-41dd-8177-8b256ba85fff:__main__.load_data#7c740ee8-6545-4289-bfcd-db13f02749be" />
          <attvalue for="1" value="1" />
          <attvalue for="4" value="__main__.load_data" />
          <attvalue for="2" value="function" />
          <attvalue for="22" value="7c740ee8-6545-4289-bfcd-db13f02749be" />
          <attvalue for="23" value="1" />
          <attvalue for="9" value="&lt;[1.0,1.0]&gt;" />
        </attvalues>
      </node>
      <node id="Step 16" label="cut_segment_by_epoch">
        <attvalues>
          <attvalue for="0" value="urn:fz-juelich.de:alpaca:function_execution:Python:915ba3f8232d2bdff2b0bbc6cdeb025b4c95b490cfad359ad815fd2bb5745976:b579338a-95ae-48b4-817a-ff1ab847d406:neo.utils.misc.cut_segment_by_epoch#7c672609-d9bc-409b-9bb0-b7694972c8b8;urn:fz-juelich.de:alpaca:function_execution:Python:915ba3f8232d2bdff2b0bbc6cdeb025b4c95b490cfad359ad815fd2bb5745976:b579338a-95ae-48b4-817a-ff1ab847d406:neo.utils.misc.cut_segment_by_epoch#d10f4075-c168-4095-b698-14856866c7bf;urn:fz-juelich.de:alpaca:function_execution:Python:915ba3f8232d2bdff2b0bbc6cdeb025b4c95b490cfad359ad815fd2bb5745976:b579338a-95ae-48b4-817a-ff1ab847d406:neo.utils.misc.cut_segment_by_epoch#ab64ce5c-a789-4aa5-93c5-b6e760e439eb;urn:fz-juelich.de:alpaca:function_execution:Python:915ba3f8232d2bdff2b0bbc6cdeb025b4c95b490cfad359ad815fd2bb5745976:b579338a-95ae-48b4-817a-ff1ab847d406:neo.utils.misc.cut_segment_by_epoch#08e5a822-611e-413c-8e00-17f049d14b05" />
          <attvalue for="1" value="4" />
          <attvalue for="4" value="neo.utils.misc.cut_segment_by_epoch" />
          <attvalue for="2" value="function" />
          <attvalue for="22" value="08e5a822-611e-413c-8e00-17f049d14b05;7c672609-d9bc-409b-9bb0-b7694972c8b8;ab64ce5c-a789-4aa5-93c5-b6e760e439eb;d10f4075-c168-4095-b698-14856866c7bf" />
          <attvalue for="23" value="4;164;334;544" />
          <attvalue for="25" value="false" />
          <attvalue for="9" value="&lt;[164.0,164.0];[334.0,334.0];[4.0,4.0];[544.0,544.0]&gt;" />
        </attvalues>
      </node>
      <node id="Step 17" label="create_main_plot_objects">
        <attvalues>
          <attvalue for="0" value="urn:fz-juelich.de:alpaca:function_execution:Python:02773c150a1d252c5c2fb669e7f8966b5cf8b4de09bd53d3152e251f97ecd118:2f16b78f-e675-4958-8710-be4b01437584:__main__.create_main_plot_objects#c4124132-4274-42a2-8d10-5633dd211272" />
          <attvalue for="1" value="1" />
          <attvalue for="4" value="__main__.create_main_plot_objects" />
          <attvalue for="2" value="function" />
          <attvalue for="22" value="c4124132-4274-42a2-8d10-5633dd211272" />
          <attvalue for="23" value="1" />
          <attvalue for="26" value="2" />
          <attvalue for="27" value="PSD for each trial type" />
          <attvalue for="9" value="&lt;[1.0,1.0]&gt;" />
        </attvalues>
      </node>
      <node id="Step 18" label="butter">
        <attvalues>
          <attvalue for="0" value="urn:fz-juelich.de:alpaca:function_execution:Python:915ba3f8232d2bdff2b0bbc6cdeb025b4c95b490cfad359ad815fd2bb5745976:b579338a-95ae-48b4-817a-ff1ab847d406:elephant.signal_processing.butter#2dd5c1f3-85e0-4dbc-b828-0d97f656f2c2;urn:fz-juelich.de:alpaca:function_execution:Python:915ba3f8232d2bdff2b0bbc6cdeb025b4c95b490cfad359ad815fd2bb5745976:7220b421-25d4-41dd-8177-8b256ba85fff:elephant.signal_processing.butter#ff198943-2880-41ef-bd1e-b96964060c92;urn:fz-juelich.de:alpaca:function_execution:Python:915ba3f8232d2bdff2b0bbc6cdeb025b4c95b490cfad359ad815fd2bb5745976:b579338a-95ae-48b4-817a-ff1ab847d406:elephant.signal_processing.butter#4efdd970-0572-4096-b4af-b1ff94894501;urn:fz-juelich.de:alpaca:function_execution:Python:915ba3f8232d2bdff2b0bbc6cdeb025b4c95b490cfad359ad815fd2bb5745976:7220b421-25d4-41dd-8177-8b256ba85fff:elephant.signal_processing.butter#f31949ed-f16c-4a8b-bf39-6b151b0c7826;urn:fz-juelich.de:alpaca:function_execution:Python:915ba3f8232d2bdff2b0bbc6cdeb025b4c95b490cfad359ad815fd2bb5745976:7220b421-25d4-41dd-8177-8b256ba85fff:elephant.signal_processing.butter#efe9830c-7167-4a72-8618-1194c64e281c;urn:fz-juelich.de:alpaca:function_execution:Python:915ba3f8232d2bdff2b0bbc6cdeb025b4c95b490cfad359ad815fd2bb5745976:b579338a-95ae-48b4-817a-ff1ab847d406:elephant.signal_processing.butter#58ca9f15-e3ea-4a7a-a703-e458f0e0af34;urn:fz-juelich.de:alpaca:function_execution:Python:915ba3f8232d2bdff2b0bbc6cdeb025b4c95b490cfad359ad815fd2bb5745976:7220b421-25d4-41dd-8177-8b256ba85fff:elephant.signal_processing.butter#981c9515-130a-4b36-a4d9-ce220c8e52a7;urn:fz-juelich.de:alpaca:function_execution:Python:915ba3f8232d2bdff2b0bbc6cdeb025b4c95b490cfad359ad815fd2bb5745976:b579338a-95ae-48b4-817a-ff1ab847d406:elephant.signal_processing.butter#af89d74c-89a5-4224-bb54-50ca5421424a;urn:fz-juelich.de:alpaca:function_execution:Python:915ba3f8232d2bdff2b0bbc6cdeb025b4c95b490cfad359ad815fd2bb5745976:7220b421-25d4-41dd-8177-8b256ba85fff:elephant.signal_processing.butter#db71bf3b-7cf3-4e7d-9db3-4099faa44613;urn:fz-juelich.de:alpaca:function_execution:Python:915ba3f8232d2bdff2b0bbc6cdeb025b4c95b490cfad359ad815fd2bb5745976:b579338a-95ae-48b4-817a-ff1ab847d406:elephant.signal_processing.butter#6d542ce0-0b7e-4fbe-815d-f2a962451486;urn:fz-juelich.de:alpaca:function_execution:Python:915ba3f8232d2bdff2b0bbc6cdeb025b4c95b490cfad359ad815fd2bb5745976:b579338a-95ae-48b4-817a-ff1ab847d406:elephant.signal_processing.butter#9fa3d9af-4edc-4f26-8a9e-99744617e1c4;urn:fz-juelich.de:alpaca:function_execution:Python:915ba3f8232d2bdff2b0bbc6cdeb025b4c95b490cfad359ad815fd2bb5745976:b579338a-95ae-48b4-817a-ff1ab847d406:elephant.signal_processing.butter#795806c7-d8c1-4371-bd03-fcc747e4bb73;urn:fz-juelich.de:alpaca:function_execution:Python:915ba3f8232d2bdff2b0bbc6cdeb025b4c95b490cfad359ad815fd2bb5745976:b579338a-95ae-48b4-817a-ff1ab847d406:elephant.signal_processing.butter#00022f3b-7d4e-493b-a70f-9b7815addb3a;urn:fz-juelich.de:alpaca:function_execution:Python:915ba3f8232d2bdff2b0bbc6cdeb025b4c95b490cfad359ad815fd2bb5745976:7220b421-25d4-41dd-8177-8b256ba85fff:elephant.signal_processing.butter#f830a3d1-789e-4536-89d7-1dbfc1189b55;urn:fz-juelich.de:alpaca:function_execution:Python:915ba3f8232d2bdff2b0bbc6cdeb025b4c95b490cfad359ad815fd2bb5745976:7220b421-25d4-41dd-8177-8b256ba85fff:elephant.signal_processing.butter#e61018d5-4520-4810-9ee2-c3cedf98a99d;urn:fz-juelich.de:alpaca:function_execution:Python:915ba3f8232d2bdff2b0bbc6cdeb025b4c95b490cfad359ad815fd2bb5745976:b579338a-95ae-48b4-817a-ff1ab847d406:elephant.signal_processing.butter#e5d8263d-5cb2-471f-bd6f-42edff0f63b9;urn:fz-juelich.de:alpaca:function_execution:Python:915ba3f8232d2bdff2b0bbc6cdeb025b4c95b490cfad359ad815fd2bb5745976:7220b421-25d4-41dd-8177-8b256ba85fff:elephant.signal_processing.butter#01e3065a-79c7-4bb9-95ba-2bf7b1310665;urn:fz-juelich.de:alpaca:function_execution:Python:915ba3f8232d2bdff2b0bbc6cdeb025b4c95b490cfad359ad815fd2bb5745976:b579338a-95ae-48b4-817a-ff1ab847d406:elephant.signal_processing.butter#400a6290-f96a-4630-91c4-f10eeac87972;urn:fz-juelich.de:alpaca:function_execution:Python:915ba3f8232d2bdff2b0bbc6cdeb025b4c95b490cfad359ad815fd2bb5745976:b579338a-95ae-48b4-817a-ff1ab847d406:elephant.signal_processing.butter#b70038ef-568b-460b-b9a5-7b5fa25b5e07;urn:fz-juelich.de:alpaca:function_execution:Python:915ba3f8232d2bdff2b0bbc6cdeb025b4c95b490cfad359ad815fd2bb5745976:b579338a-95ae-48b4-817a-ff1ab847d406:elephant.signal_processing.butter#1f265bde-1daf-452a-bf2a-9f3129515e24;urn:fz-juelich.de:alpaca:function_execution:Python:915ba3f8232d2bdff2b0bbc6cdeb025b4c95b490cfad359ad815fd2bb5745976:b579338a-95ae-48b4-817a-ff1ab847d406:elephant.signal_processing.butter#f57f28e7-af98-4d13-9d87-92f2778a29b2;urn:fz-juelich.de:alpaca:function_execution:Python:915ba3f8232d2bdff2b0bbc6cdeb025b4c95b490cfad359ad815fd2bb5745976:7220b421-25d4-41dd-8177-8b256ba85fff:elephant.signal_processing.butter#d9b9ad53-ba66-4288-b3b6-7d634663c0f3;urn:fz-juelich.de:alpaca:function_execution:Python:915ba3f8232d2bdff2b0bbc6cdeb025b4c95b490cfad359ad815fd2bb5745976:b579338a-95ae-48b4-817a-ff1ab847d406:elephant.signal_processing.butter#9631cd9e-12a0-487e-b138-086a229a22fa;urn:fz-juelich.de:alpaca:function_execution:Python:915ba3f8232d2bdff2b0bbc6cdeb025b4c95b490cfad359ad815fd2bb5745976:7220b421-25d4-41dd-8177-8b256ba85fff:elephant.signal_processing.butter#cb420077-af4f-43aa-a563-df088fe7f6d0;urn:fz-juelich.de:alpaca:function_execution:Python:915ba3f8232d2bdff2b0bbc6cdeb025b4c95b490cfad359ad815fd2bb5745976:b579338a-95ae-48b4-817a-ff1ab847d406:elephant.signal_processing.butter#e7bb899a-0c9b-4e78-8925-044885ac57e9;urn:fz-juelich.de:alpaca:function_execution:Python:915ba3f8232d2bdff2b0bbc6cdeb025b4c95b490cfad359ad815fd2bb5745976:b579338a-95ae-48b4-817a-ff1ab847d406:elephant.signal_processing.butter#503ef796-6939-4baa-a559-370cefeee63d;urn:fz-juelich.de:alpaca:function_execution:Python:915ba3f8232d2bdff2b0bbc6cdeb025b4c95b490cfad359ad815fd2bb5745976:b579338a-95ae-48b4-817a-ff1ab847d406:elephant.signal_processing.butter#32c66a87-8262-4b3b-a4c2-4025a6a064b5;urn:fz-juelich.de:alpaca:function_execution:Python:915ba3f8232d2bdff2b0bbc6cdeb025b4c95b490cfad359ad815fd2bb5745976:b579338a-95ae-48b4-817a-ff1ab847d406:elephant.signal_processing.butter#56d4e366-6175-4a1c-b04b-396a06dd8cf7;urn:fz-juelich.de:alpaca:function_execution:Python:915ba3f8232d2bdff2b0bbc6cdeb025b4c95b490cfad359ad815fd2bb5745976:7220b421-25d4-41dd-8177-8b256ba85fff:elephant.signal_processing.butter#27fdad89-650c-4669-83b0-786f5e0d3b4e;urn:fz-juelich.de:alpaca:function_execution:Python:915ba3f8232d2bdff2b0bbc6cdeb025b4c95b490cfad359ad815fd2bb5745976:7220b421-25d4-41dd-8177-8b256ba85fff:elephant.signal_processing.butter#c0ae9efd-2566-46fb-add7-184bf49d6a18;urn:fz-juelich.de:alpaca:function_execution:Python:915ba3f8232d2bdff2b0bbc6cdeb025b4c95b490cfad359ad815fd2bb5745976:7220b421-25d4-41dd-8177-8b256ba85fff:elephant.signal_processing.butter#b73cfa31-d625-40d6-8349-b5fe51a67c2c;urn:fz-juelich.de:alpaca:function_execution:Python:915ba3f8232d2bdff2b0bbc6cdeb025b4c95b490cfad359ad815fd2bb5745976:b579338a-95ae-48b4-817a-ff1ab847d406:elephant.signal_processing.butter#0ec7c86b-3e4a-4bf9-b211-83043a37a8f9;urn:fz-juelich.de:alpaca:function_execution:Python:915ba3f8232d2bdff2b0bbc6cdeb025b4c95b490cfad359ad815fd2bb5745976:b579338a-95ae-48b4-817a-ff1ab847d406:elephant.signal_processing.butter#8bde3d81-c40d-4440-a02b-0a145d368da4;urn:fz-juelich.de:alpaca:function_execution:Python:915ba3f8232d2bdff2b0bbc6cdeb025b4c95b490cfad359ad815fd2bb5745976:7220b421-25d4-41dd-8177-8b256ba85fff:elephant.signal_processing.butter#9e1394c5-1067-4fbc-9390-4895ae9207d2;urn:fz-juelich.de:alpaca:function_execution:Python:915ba3f8232d2bdff2b0bbc6cdeb025b4c95b490cfad359ad815fd2bb5745976:b579338a-95ae-48b4-817a-ff1ab847d406:elephant.signal_processing.butter#9ea6dce6-9958-4f0b-a5a4-cb120a19ada6;urn:fz-juelich.de:alpaca:function_execution:Python:915ba3f8232d2bdff2b0bbc6cdeb025b4c95b490cfad359ad815fd2bb5745976:b579338a-95ae-48b4-817a-ff1ab847d406:elephant.signal_processing.butter#3658274d-6895-4158-a87c-4e2024e31043;urn:fz-juelich.de:alpaca:function_execution:Python:915ba3f8232d2bdff2b0bbc6cdeb025b4c95b490cfad359ad815fd2bb5745976:7220b421-25d4-41dd-8177-8b256ba85fff:elephant.signal_processing.butter#aa1a891c-7683-4cb3-9be1-b818b4ee9439;urn:fz-juelich.de:alpaca:function_execution:Python:915ba3f8232d2bdff2b0bbc6cdeb025b4c95b490cfad359ad815fd2bb5745976:7220b421-25d4-41dd-8177-8b256ba85fff:elephant.signal_processing.butter#ec1f57a5-f165-4dce-975f-c4be6bc33fbf;urn:fz-juelich.de:alpaca:function_execution:Python:915ba3f8232d2bdff2b0bbc6cdeb025b4c95b490cfad359ad815fd2bb5745976:b579338a-95ae-48b4-817a-ff1ab847d406:elephant.signal_processing.butter#5a7726ea-eea3-4018-a853-94e0b18eeb6a;urn:fz-juelich.de:alpaca:function_execution:Python:915ba3f8232d2bdff2b0bbc6cdeb025b4c95b490cfad359ad815fd2bb5745976:b579338a-95ae-48b4-817a-ff1ab847d406:elephant.signal_processing.butter#96bc583f-1c06-4592-bd46-17d091a14554;urn:fz-juelich.de:alpaca:function_execution:Python:915ba3f8232d2bdff2b0bbc6cdeb025b4c95b490cfad359ad815fd2bb5745976:7220b421-25d4-41dd-8177-8b256ba85fff:elephant.signal_processing.butter#2c751cb4-2a7d-46c8-a655-2addac4209ee;urn:fz-juelich.de:alpaca:function_execution:Python:915ba3f8232d2bdff2b0bbc6cdeb025b4c95b490cfad359ad815fd2bb5745976:b579338a-95ae-48b4-817a-ff1ab847d406:elephant.signal_processing.butter#0f35f9b6-1da1-4372-89c5-3d07dadcc9d7;urn:fz-juelich.de:alpaca:function_execution:Python:915ba3f8232d2bdff2b0bbc6cdeb025b4c95b490cfad359ad815fd2bb5745976:b579338a-95ae-48b4-817a-ff1ab847d406:elephant.signal_processing.butter#60c9092a-68ae-49f1-8f4c-af6e4cf10941;urn:fz-juelich.de:alpaca:function_execution:Python:915ba3f8232d2bdff2b0bbc6cdeb025b4c95b490cfad359ad815fd2bb5745976:7220b421-25d4-41dd-8177-8b256ba85fff:elephant.signal_processing.butter#a251d661-30bd-4c4c-b412-fd3061b2dc9d;urn:fz-juelich.de:alpaca:function_execution:Python:915ba3f8232d2bdff2b0bbc6cdeb025b4c95b490cfad359ad815fd2bb5745976:7220b421-25d4-41dd-8177-8b256ba85fff:elephant.signal_processing.butter#2c101683-4d0a-4797-a534-5147c231d9f8;urn:fz-juelich.de:alpaca:function_execution:Python:915ba3f8232d2bdff2b0bbc6cdeb025b4c95b490cfad359ad815fd2bb5745976:7220b421-25d4-41dd-8177-8b256ba85fff:elephant.signal_processing.butter#bf4a0f23-f07e-49b0-912b-f30bc4b925d3;urn:fz-juelich.de:alpaca:function_execution:Python:915ba3f8232d2bdff2b0bbc6cdeb025b4c95b490cfad359ad815fd2bb5745976:7220b421-25d4-41dd-8177-8b256ba85fff:elephant.signal_processing.butter#b3b4d715-27e8-42dc-9f49-262fb39018c0;urn:fz-juelich.de:alpaca:function_execution:Python:915ba3f8232d2bdff2b0bbc6cdeb025b4c95b490cfad359ad815fd2bb5745976:7220b421-25d4-41dd-8177-8b256ba85fff:elephant.signal_processing.butter#183c38c0-4f97-452c-84a5-f0a9963e4de7;urn:fz-juelich.de:alpaca:function_execution:Python:915ba3f8232d2bdff2b0bbc6cdeb025b4c95b490cfad359ad815fd2bb5745976:b579338a-95ae-48b4-817a-ff1ab847d406:elephant.signal_processing.butter#81cefa2e-9258-4ec2-9308-d0ec260e6b56;urn:fz-juelich.de:alpaca:function_execution:Python:915ba3f8232d2bdff2b0bbc6cdeb025b4c95b490cfad359ad815fd2bb5745976:7220b421-25d4-41dd-8177-8b256ba85fff:elephant.signal_processing.butter#14c1902a-ec45-4a56-9cc0-3960ed45d6e5;urn:fz-juelich.de:alpaca:function_execution:Python:915ba3f8232d2bdff2b0bbc6cdeb025b4c95b490cfad359ad815fd2bb5745976:b579338a-95ae-48b4-817a-ff1ab847d406:elephant.signal_processing.butter#5e462fbd-1c54-4e0e-8365-940eccdae682;urn:fz-juelich.de:alpaca:function_execution:Python:915ba3f8232d2bdff2b0bbc6cdeb025b4c95b490cfad359ad815fd2bb5745976:7220b421-25d4-41dd-8177-8b256ba85fff:elephant.signal_processing.butter#97c48a84-15c5-4bc9-ba00-a8bc58da3967;urn:fz-juelich.de:alpaca:function_execution:Python:915ba3f8232d2bdff2b0bbc6cdeb025b4c95b490cfad359ad815fd2bb5745976:7220b421-25d4-41dd-8177-8b256ba85fff:elephant.signal_processing.butter#cc49bae3-e1ce-4138-8c40-d4e4a56c0571;urn:fz-juelich.de:alpaca:function_execution:Python:915ba3f8232d2bdff2b0bbc6cdeb025b4c95b490cfad359ad815fd2bb5745976:7220b421-25d4-41dd-8177-8b256ba85fff:elephant.signal_processing.butter#e7ace837-703c-416f-81d3-ce195073e80e;urn:fz-juelich.de:alpaca:function_execution:Python:915ba3f8232d2bdff2b0bbc6cdeb025b4c95b490cfad359ad815fd2bb5745976:7220b421-25d4-41dd-8177-8b256ba85fff:elephant.signal_processing.butter#c5aaf27a-26bf-48f3-9e8d-7c21964b2b09;urn:fz-juelich.de:alpaca:function_execution:Python:915ba3f8232d2bdff2b0bbc6cdeb025b4c95b490cfad359ad815fd2bb5745976:b579338a-95ae-48b4-817a-ff1ab847d406:elephant.signal_processing.butter#155a91ce-cb79-4100-954f-6b6a71dc9101;urn:fz-juelich.de:alpaca:function_execution:Python:915ba3f8232d2bdff2b0bbc6cdeb025b4c95b490cfad359ad815fd2bb5745976:7220b421-25d4-41dd-8177-8b256ba85fff:elephant.signal_processing.butter#54cc65ff-5ece-4b0d-b517-4e9cce3103f5;urn:fz-juelich.de:alpaca:function_execution:Python:915ba3f8232d2bdff2b0bbc6cdeb025b4c95b490cfad359ad815fd2bb5745976:b579338a-95ae-48b4-817a-ff1ab847d406:elephant.signal_processing.butter#149b2df0-9307-4c1f-8e8b-a815bbbda114;urn:fz-juelich.de:alpaca:function_execution:Python:915ba3f8232d2bdff2b0bbc6cdeb025b4c95b490cfad359ad815fd2bb5745976:b579338a-95ae-48b4-817a-ff1ab847d406:elephant.signal_processing.butter#9fb9e0d1-0316-46a5-a250-21187b4db4b9;urn:fz-juelich.de:alpaca:function_execution:Python:915ba3f8232d2bdff2b0bbc6cdeb025b4c95b490cfad359ad815fd2bb5745976:b579338a-95ae-48b4-817a-ff1ab847d406:elephant.signal_processing.butter#51e596df-1a8e-41f0-8a60-def2cd5911e7;urn:fz-juelich.de:alpaca:function_execution:Python:915ba3f8232d2bdff2b0bbc6cdeb025b4c95b490cfad359ad815fd2bb5745976:b579338a-95ae-48b4-817a-ff1ab847d406:elephant.signal_processing.butter#9f7adaf9-84df-41ca-9832-e3896348c761;urn:fz-juelich.de:alpaca:function_execution:Python:915ba3f8232d2bdff2b0bbc6cdeb025b4c95b490cfad359ad815fd2bb5745976:7220b421-25d4-41dd-8177-8b256ba85fff:elephant.signal_processing.butter#d44b261c-a922-4860-9a9b-a08732eef252;urn:fz-juelich.de:alpaca:function_execution:Python:915ba3f8232d2bdff2b0bbc6cdeb025b4c95b490cfad359ad815fd2bb5745976:b579338a-95ae-48b4-817a-ff1ab847d406:elephant.signal_processing.butter#d8db7b93-9291-48d1-87ff-d77791438640;urn:fz-juelich.de:alpaca:function_execution:Python:915ba3f8232d2bdff2b0bbc6cdeb025b4c95b490cfad359ad815fd2bb5745976:7220b421-25d4-41dd-8177-8b256ba85fff:elephant.signal_processing.butter#33afa767-0f0d-4ddc-9033-f6cbf0789ba0;urn:fz-juelich.de:alpaca:function_execution:Python:915ba3f8232d2bdff2b0bbc6cdeb025b4c95b490cfad359ad815fd2bb5745976:b579338a-95ae-48b4-817a-ff1ab847d406:elephant.signal_processing.butter#edec824a-9ae6-4513-9f6f-c309b5562607;urn:fz-juelich.de:alpaca:function_execution:Python:915ba3f8232d2bdff2b0bbc6cdeb025b4c95b490cfad359ad815fd2bb5745976:b579338a-95ae-48b4-817a-ff1ab847d406:elephant.signal_processing.butter#bad25554-8c45-469b-92d9-66d0a74b7579;urn:fz-juelich.de:alpaca:function_execution:Python:915ba3f8232d2bdff2b0bbc6cdeb025b4c95b490cfad359ad815fd2bb5745976:b579338a-95ae-48b4-817a-ff1ab847d406:elephant.signal_processing.butter#05a03799-38de-4425-b552-0e5d59d5837a;urn:fz-juelich.de:alpaca:function_execution:Python:915ba3f8232d2bdff2b0bbc6cdeb025b4c95b490cfad359ad815fd2bb5745976:7220b421-25d4-41dd-8177-8b256ba85fff:elephant.signal_processing.butter#b09523c2-ad19-47f7-b3bd-af4bba5acc07;urn:fz-juelich.de:alpaca:function_execution:Python:915ba3f8232d2bdff2b0bbc6cdeb025b4c95b490cfad359ad815fd2bb5745976:7220b421-25d4-41dd-8177-8b256ba85fff:elephant.signal_processing.butter#5bacd3ce-89d6-4485-a97a-cdd54c9d3f97;urn:fz-juelich.de:alpaca:function_execution:Python:915ba3f8232d2bdff2b0bbc6cdeb025b4c95b490cfad359ad815fd2bb5745976:7220b421-25d4-41dd-8177-8b256ba85fff:elephant.signal_processing.butter#f57e0efc-d91c-4e2e-8a2c-1038e59d211d;urn:fz-juelich.de:alpaca:function_execution:Python:915ba3f8232d2bdff2b0bbc6cdeb025b4c95b490cfad359ad815fd2bb5745976:7220b421-25d4-41dd-8177-8b256ba85fff:elephant.signal_processing.butter#b6e4ba3b-9de6-4fa0-82af-a4633a4fed36;urn:fz-juelich.de:alpaca:function_execution:Python:915ba3f8232d2bdff2b0bbc6cdeb025b4c95b490cfad359ad815fd2bb5745976:b579338a-95ae-48b4-817a-ff1ab847d406:elephant.signal_processing.butter#ced2b77f-a021-40a1-a419-e31c4461feba;urn:fz-juelich.de:alpaca:function_execution:Python:915ba3f8232d2bdff2b0bbc6cdeb025b4c95b490cfad359ad815fd2bb5745976:7220b421-25d4-41dd-8177-8b256ba85fff:elephant.signal_processing.butter#5cf94b7d-cda1-4f05-8dcb-46e682709ab7;urn:fz-juelich.de:alpaca:function_execution:Python:915ba3f8232d2bdff2b0bbc6cdeb025b4c95b490cfad359ad815fd2bb5745976:b579338a-95ae-48b4-817a-ff1ab847d406:elephant.signal_processing.butter#1c093412-7ff9-49c8-b30f-62ad9720465c;urn:fz-juelich.de:alpaca:function_execution:Python:915ba3f8232d2bdff2b0bbc6cdeb025b4c95b490cfad359ad815fd2bb5745976:b579338a-95ae-48b4-817a-ff1ab847d406:elephant.signal_processing.butter#23ff5e35-1f90-42ea-a025-4b0c711ff51b;urn:fz-juelich.de:alpaca:function_execution:Python:915ba3f8232d2bdff2b0bbc6cdeb025b4c95b490cfad359ad815fd2bb5745976:b579338a-95ae-48b4-817a-ff1ab847d406:elephant.signal_processing.butter#847e1b1f-f316-48b9-b817-64bb37bc69b7;urn:fz-juelich.de:alpaca:function_execution:Python:915ba3f8232d2bdff2b0bbc6cdeb025b4c95b490cfad359ad815fd2bb5745976:7220b421-25d4-41dd-8177-8b256ba85fff:elephant.signal_processing.butter#a22856f9-7452-4405-a4f6-0267676b1eb8;urn:fz-juelich.de:alpaca:function_execution:Python:915ba3f8232d2bdff2b0bbc6cdeb025b4c95b490cfad359ad815fd2bb5745976:b579338a-95ae-48b4-817a-ff1ab847d406:elephant.signal_processing.butter#f5e2e528-0335-49cc-9977-ffb76f3bafa0;urn:fz-juelich.de:alpaca:function_execution:Python:915ba3f8232d2bdff2b0bbc6cdeb025b4c95b490cfad359ad815fd2bb5745976:7220b421-25d4-41dd-8177-8b256ba85fff:elephant.signal_processing.butter#b984ab49-86a2-45c2-a38d-38243b0e624b;urn:fz-juelich.de:alpaca:function_execution:Python:915ba3f8232d2bdff2b0bbc6cdeb025b4c95b490cfad359ad815fd2bb5745976:7220b421-25d4-41dd-8177-8b256ba85fff:elephant.signal_processing.butter#f3b07ba8-3439-4d21-8093-8a0591ee61c4;urn:fz-juelich.de:alpaca:function_execution:Python:915ba3f8232d2bdff2b0bbc6cdeb025b4c95b490cfad359ad815fd2bb5745976:b579338a-95ae-48b4-817a-ff1ab847d406:elephant.signal_processing.butter#229a2741-d919-4e00-9e7e-6c17cc2df5c6;urn:fz-juelich.de:alpaca:function_execution:Python:915ba3f8232d2bdff2b0bbc6cdeb025b4c95b490cfad359ad815fd2bb5745976:7220b421-25d4-41dd-8177-8b256ba85fff:elephant.signal_processing.butter#713573f5-a322-4541-a3af-080e78117c67;urn:fz-juelich.de:alpaca:function_execution:Python:915ba3f8232d2bdff2b0bbc6cdeb025b4c95b490cfad359ad815fd2bb5745976:7220b421-25d4-41dd-8177-8b256ba85fff:elephant.signal_processing.butter#e26b2023-5e4c-46fd-9829-eff38adc346b;urn:fz-juelich.de:alpaca:function_execution:Python:915ba3f8232d2bdff2b0bbc6cdeb025b4c95b490cfad359ad815fd2bb5745976:7220b421-25d4-41dd-8177-8b256ba85fff:elephant.signal_processing.butter#149202c3-7dad-45f2-9c53-a9998f4f2c02;urn:fz-juelich.de:alpaca:function_execution:Python:915ba3f8232d2bdff2b0bbc6cdeb025b4c95b490cfad359ad815fd2bb5745976:b579338a-95ae-48b4-817a-ff1ab847d406:elephant.signal_processing.butter#f56ae3dc-c267-403a-bb01-27e5929f728d;urn:fz-juelich.de:alpaca:function_execution:Python:915ba3f8232d2bdff2b0bbc6cdeb025b4c95b490cfad359ad815fd2bb5745976:b579338a-95ae-48b4-817a-ff1ab847d406:elephant.signal_processing.butter#6d0b1c49-2db8-42f7-891e-dcde76ff3891;urn:fz-juelich.de:alpaca:function_execution:Python:915ba3f8232d2bdff2b0bbc6cdeb025b4c95b490cfad359ad815fd2bb5745976:7220b421-25d4-41dd-8177-8b256ba85fff:elephant.signal_processing.butter#6ea069c8-73f9-462c-b5c9-534f1801d1b3;urn:fz-juelich.de:alpaca:function_execution:Python:915ba3f8232d2bdff2b0bbc6cdeb025b4c95b490cfad359ad815fd2bb5745976:b579338a-95ae-48b4-817a-ff1ab847d406:elephant.signal_processing.butter#b4e23634-7247-457f-b346-d48f12bc7b47;urn:fz-juelich.de:alpaca:function_execution:Python:915ba3f8232d2bdff2b0bbc6cdeb025b4c95b490cfad359ad815fd2bb5745976:7220b421-25d4-41dd-8177-8b256ba85fff:elephant.signal_processing.butter#fd5abb2d-27ef-4229-bf4d-2f567953964b;urn:fz-juelich.de:alpaca:function_execution:Python:915ba3f8232d2bdff2b0bbc6cdeb025b4c95b490cfad359ad815fd2bb5745976:7220b421-25d4-41dd-8177-8b256ba85fff:elephant.signal_processing.butter#a7f3bb4f-7ce6-445a-a488-49551d1b7397;urn:fz-juelich.de:alpaca:function_execution:Python:915ba3f8232d2bdff2b0bbc6cdeb025b4c95b490cfad359ad815fd2bb5745976:7220b421-25d4-41dd-8177-8b256ba85fff:elephant.signal_processing.butter#e91d7a38-2d7d-4e44-a97b-ec08a5039860;urn:fz-juelich.de:alpaca:function_execution:Python:915ba3f8232d2bdff2b0bbc6cdeb025b4c95b490cfad359ad815fd2bb5745976:7220b421-25d4-41dd-8177-8b256ba85fff:elephant.signal_processing.butter#787b2203-5ecc-4145-8d1e-210fcb6f1cb9;urn:fz-juelich.de:alpaca:function_execution:Python:915ba3f8232d2bdff2b0bbc6cdeb025b4c95b490cfad359ad815fd2bb5745976:7220b421-25d4-41dd-8177-8b256ba85fff:elephant.signal_processing.butter#54e615ce-f08e-4144-a6bc-4d330c242edb;urn:fz-juelich.de:alpaca:function_execution:Python:915ba3f8232d2bdff2b0bbc6cdeb025b4c95b490cfad359ad815fd2bb5745976:b579338a-95ae-48b4-817a-ff1ab847d406:elephant.signal_processing.butter#a83c229f-4eed-414c-bb3b-fa8f295f5266;urn:fz-juelich.de:alpaca:function_execution:Python:915ba3f8232d2bdff2b0bbc6cdeb025b4c95b490cfad359ad815fd2bb5745976:b579338a-95ae-48b4-817a-ff1ab847d406:elephant.signal_processing.butter#c5d74437-99fb-45d2-8555-629090ce34e2;urn:fz-juelich.de:alpaca:function_execution:Python:915ba3f8232d2bdff2b0bbc6cdeb025b4c95b490cfad359ad815fd2bb5745976:7220b421-25d4-41dd-8177-8b256ba85fff:elephant.signal_processing.butter#e2d66ce1-22b8-4be3-9a1b-188c2f0e1442;urn:fz-juelich.de:alpaca:function_execution:Python:915ba3f8232d2bdff2b0bbc6cdeb025b4c95b490cfad359ad815fd2bb5745976:7220b421-25d4-41dd-8177-8b256ba85fff:elephant.signal_processing.butter#31f08b79-6fee-416e-b609-a887e0b051c7;urn:fz-juelich.de:alpaca:function_execution:Python:915ba3f8232d2bdff2b0bbc6cdeb025b4c95b490cfad359ad815fd2bb5745976:b579338a-95ae-48b4-817a-ff1ab847d406:elephant.signal_processing.butter#3bc830aa-ec3e-49c7-83df-2c7815bae785;urn:fz-juelich.de:alpaca:function_execution:Python:915ba3f8232d2bdff2b0bbc6cdeb025b4c95b490cfad359ad815fd2bb5745976:b579338a-95ae-48b4-817a-ff1ab847d406:elephant.signal_processing.butter#69e23dda-da23-40c8-bd45-7cf02ed37338;urn:fz-juelich.de:alpaca:function_execution:Python:915ba3f8232d2bdff2b0bbc6cdeb025b4c95b490cfad359ad815fd2bb5745976:7220b421-25d4-41dd-8177-8b256ba85fff:elephant.signal_processing.butter#a7d58679-2c07-4884-a90d-c3fd19379131;urn:fz-juelich.de:alpaca:function_execution:Python:915ba3f8232d2bdff2b0bbc6cdeb025b4c95b490cfad359ad815fd2bb5745976:7220b421-25d4-41dd-8177-8b256ba85fff:elephant.signal_processing.butter#aea73c9e-be3d-48e6-b772-c14c45457c78;urn:fz-juelich.de:alpaca:function_execution:Python:915ba3f8232d2bdff2b0bbc6cdeb025b4c95b490cfad359ad815fd2bb5745976:b579338a-95ae-48b4-817a-ff1ab847d406:elephant.signal_processing.butter#8525d167-4498-4b6e-a605-4f7501dd6480;urn:fz-juelich.de:alpaca:function_execution:Python:915ba3f8232d2bdff2b0bbc6cdeb025b4c95b490cfad359ad815fd2bb5745976:b579338a-95ae-48b4-817a-ff1ab847d406:elephant.signal_processing.butter#bdf1c40e-2e42-4399-be5a-f72fe4475ee0;urn:fz-juelich.de:alpaca:function_execution:Python:915ba3f8232d2bdff2b0bbc6cdeb025b4c95b490cfad359ad815fd2bb5745976:7220b421-25d4-41dd-8177-8b256ba85fff:elephant.signal_processing.butter#e6fbbaa5-facb-4348-951d-04376849da86;urn:fz-juelich.de:alpaca:function_execution:Python:915ba3f8232d2bdff2b0bbc6cdeb025b4c95b490cfad359ad815fd2bb5745976:7220b421-25d4-41dd-8177-8b256ba85fff:elephant.signal_processing.butter#11dc23a2-03bc-41f8-9afe-a4af5b41205c;urn:fz-juelich.de:alpaca:function_execution:Python:915ba3f8232d2bdff2b0bbc6cdeb025b4c95b490cfad359ad815fd2bb5745976:7220b421-25d4-41dd-8177-8b256ba85fff:elephant.signal_processing.butter#f51aa045-89dc-4c05-a76e-a19bd3bf5f75;urn:fz-juelich.de:alpaca:function_execution:Python:915ba3f8232d2bdff2b0bbc6cdeb025b4c95b490cfad359ad815fd2bb5745976:7220b421-25d4-41dd-8177-8b256ba85fff:elephant.signal_processing.butter#5849ed58-0b80-4be5-a2ad-cb24e2ea2083;urn:fz-juelich.de:alpaca:function_execution:Python:915ba3f8232d2bdff2b0bbc6cdeb025b4c95b490cfad359ad815fd2bb5745976:7220b421-25d4-41dd-8177-8b256ba85fff:elephant.signal_processing.butter#099d0876-626d-468d-8aab-2cf5f7f8c506;urn:fz-juelich.de:alpaca:function_execution:Python:915ba3f8232d2bdff2b0bbc6cdeb025b4c95b490cfad359ad815fd2bb5745976:7220b421-25d4-41dd-8177-8b256ba85fff:elephant.signal_processing.butter#6aa754a6-7c8c-40f2-8101-ad6e830741d6;urn:fz-juelich.de:alpaca:function_execution:Python:915ba3f8232d2bdff2b0bbc6cdeb025b4c95b490cfad359ad815fd2bb5745976:b579338a-95ae-48b4-817a-ff1ab847d406:elephant.signal_processing.butter#27fa31f4-cd88-4e1c-b800-acaf95b7ec2d;urn:fz-juelich.de:alpaca:function_execution:Python:915ba3f8232d2bdff2b0bbc6cdeb025b4c95b490cfad359ad815fd2bb5745976:b579338a-95ae-48b4-817a-ff1ab847d406:elephant.signal_processing.butter#40cde0fc-31b7-400c-8e6a-eb32cfd4ee12;urn:fz-juelich.de:alpaca:function_execution:Python:915ba3f8232d2bdff2b0bbc6cdeb025b4c95b490cfad359ad815fd2bb5745976:7220b421-25d4-41dd-8177-8b256ba85fff:elephant.signal_processing.butter#ebabd4f2-9fc7-4cdf-aac1-27fbdddc28f7;urn:fz-juelich.de:alpaca:function_execution:Python:915ba3f8232d2bdff2b0bbc6cdeb025b4c95b490cfad359ad815fd2bb5745976:7220b421-25d4-41dd-8177-8b256ba85fff:elephant.signal_processing.butter#e4237bd0-3165-47b6-acd8-0500fa824224;urn:fz-juelich.de:alpaca:function_execution:Python:915ba3f8232d2bdff2b0bbc6cdeb025b4c95b490cfad359ad815fd2bb5745976:b579338a-95ae-48b4-817a-ff1ab847d406:elephant.signal_processing.butter#8e6f28d4-ad06-4b7c-99a1-b7de2a667f27;urn:fz-juelich.de:alpaca:function_execution:Python:915ba3f8232d2bdff2b0bbc6cdeb025b4c95b490cfad359ad815fd2bb5745976:7220b421-25d4-41dd-8177-8b256ba85fff:elephant.signal_processing.butter#da4a04aa-301a-4c1d-8fc7-cc6d0e5e87e4;urn:fz-juelich.de:alpaca:function_execution:Python:915ba3f8232d2bdff2b0bbc6cdeb025b4c95b490cfad359ad815fd2bb5745976:7220b421-25d4-41dd-8177-8b256ba85fff:elephant.signal_processing.butter#8a8dab7b-204d-45f6-a174-c3ddea018da8;urn:fz-juelich.de:alpaca:function_execution:Python:915ba3f8232d2bdff2b0bbc6cdeb025b4c95b490cfad359ad815fd2bb5745976:7220b421-25d4-41dd-8177-8b256ba85fff:elephant.signal_processing.butter#53526c14-5efd-4ac7-b412-34ba2270dc85;urn:fz-juelich.de:alpaca:function_execution:Python:915ba3f8232d2bdff2b0bbc6cdeb025b4c95b490cfad359ad815fd2bb5745976:7220b421-25d4-41dd-8177-8b256ba85fff:elephant.signal_processing.butter#2e214685-1218-4e7c-b407-ce9fa235a443;urn:fz-juelich.de:alpaca:function_execution:Python:915ba3f8232d2bdff2b0bbc6cdeb025b4c95b490cfad359ad815fd2bb5745976:b579338a-95ae-48b4-817a-ff1ab847d406:elephant.signal_processing.butter#08e965a6-a273-40f3-b27e-57d447f00f09;urn:fz-juelich.de:alpaca:function_execution:Python:915ba3f8232d2bdff2b0bbc6cdeb025b4c95b490cfad359ad815fd2bb5745976:7220b421-25d4-41dd-8177-8b256ba85fff:elephant.signal_processing.butter#b8069988-1386-4077-8b72-456b2aad0294;urn:fz-juelich.de:alpaca:function_execution:Python:915ba3f8232d2bdff2b0bbc6cdeb025b4c95b490cfad359ad815fd2bb5745976:7220b421-25d4-41dd-8177-8b256ba85fff:elephant.signal_processing.butter#2654736a-0fa3-4ce5-a974-91e8235662c3;urn:fz-juelich.de:alpaca:function_execution:Python:915ba3f8232d2bdff2b0bbc6cdeb025b4c95b490cfad359ad815fd2bb5745976:b579338a-95ae-48b4-817a-ff1ab847d406:elephant.signal_processing.butter#9be84bd7-fa54-4dda-8a44-48842f33c38d;urn:fz-juelich.de:alpaca:function_execution:Python:915ba3f8232d2bdff2b0bbc6cdeb025b4c95b490cfad359ad815fd2bb5745976:b579338a-95ae-48b4-817a-ff1ab847d406:elephant.signal_processing.butter#59339da3-fae1-49a8-a98d-121919932f9c;urn:fz-juelich.de:alpaca:function_execution:Python:915ba3f8232d2bdff2b0bbc6cdeb025b4c95b490cfad359ad815fd2bb5745976:7220b421-25d4-41dd-8177-8b256ba85fff:elephant.signal_processing.butter#05c2d604-aab5-4041-a526-ac1408f7e30e;urn:fz-juelich.de:alpaca:function_execution:Python:915ba3f8232d2bdff2b0bbc6cdeb025b4c95b490cfad359ad815fd2bb5745976:b579338a-95ae-48b4-817a-ff1ab847d406:elephant.signal_processing.butter#79745926-79ce-4066-8c13-3a5c59fe810e;urn:fz-juelich.de:alpaca:function_execution:Python:915ba3f8232d2bdff2b0bbc6cdeb025b4c95b490cfad359ad815fd2bb5745976:7220b421-25d4-41dd-8177-8b256ba85fff:elephant.signal_processing.butter#8a65dfce-6540-43d2-ad6f-a5515b4e2f2a;urn:fz-juelich.de:alpaca:function_execution:Python:915ba3f8232d2bdff2b0bbc6cdeb025b4c95b490cfad359ad815fd2bb5745976:b579338a-95ae-48b4-817a-ff1ab847d406:elephant.signal_processing.butter#ea379308-736f-4bc6-a798-6c78a7cf05fa;urn:fz-juelich.de:alpaca:function_execution:Python:915ba3f8232d2bdff2b0bbc6cdeb025b4c95b490cfad359ad815fd2bb5745976:7220b421-25d4-41dd-8177-8b256ba85fff:elephant.signal_processing.butter#974f60fe-117c-4015-be0f-e3f623e6554d;urn:fz-juelich.de:alpaca:function_execution:Python:915ba3f8232d2bdff2b0bbc6cdeb025b4c95b490cfad359ad815fd2bb5745976:7220b421-25d4-41dd-8177-8b256ba85fff:elephant.signal_processing.butter#c988338a-afca-41db-94e9-3afb7468b9db;urn:fz-juelich.de:alpaca:function_execution:Python:915ba3f8232d2bdff2b0bbc6cdeb025b4c95b490cfad359ad815fd2bb5745976:b579338a-95ae-48b4-817a-ff1ab847d406:elephant.signal_processing.butter#0079750b-0942-42e7-a629-752c36566bd8;urn:fz-juelich.de:alpaca:function_execution:Python:915ba3f8232d2bdff2b0bbc6cdeb025b4c95b490cfad359ad815fd2bb5745976:7220b421-25d4-41dd-8177-8b256ba85fff:elephant.signal_processing.butter#a02eaa36-be5a-49c5-9fc4-31ccb59cc870;urn:fz-juelich.de:alpaca:function_execution:Python:915ba3f8232d2bdff2b0bbc6cdeb025b4c95b490cfad359ad815fd2bb5745976:b579338a-95ae-48b4-817a-ff1ab847d406:elephant.signal_processing.butter#10a0920b-2459-47d8-b150-745507abb3b6;urn:fz-juelich.de:alpaca:function_execution:Python:915ba3f8232d2bdff2b0bbc6cdeb025b4c95b490cfad359ad815fd2bb5745976:7220b421-25d4-41dd-8177-8b256ba85fff:elephant.signal_processing.butter#bc5caa6f-5010-4e2c-8330-acc7b2f1759f;urn:fz-juelich.de:alpaca:function_execution:Python:915ba3f8232d2bdff2b0bbc6cdeb025b4c95b490cfad359ad815fd2bb5745976:7220b421-25d4-41dd-8177-8b256ba85fff:elephant.signal_processing.butter#a0ff3ac5-3704-4bb4-9814-7279a9f41d9f;urn:fz-juelich.de:alpaca:function_execution:Python:915ba3f8232d2bdff2b0bbc6cdeb025b4c95b490cfad359ad815fd2bb5745976:b579338a-95ae-48b4-817a-ff1ab847d406:elephant.signal_processing.butter#b1a7ef58-0000-4113-a47a-1516c90a50c4;urn:fz-juelich.de:alpaca:function_execution:Python:915ba3f8232d2bdff2b0bbc6cdeb025b4c95b490cfad359ad815fd2bb5745976:7220b421-25d4-41dd-8177-8b256ba85fff:elephant.signal_processing.butter#beea8c57-ac3b-4f0f-a030-be4fa3167f68;urn:fz-juelich.de:alpaca:function_execution:Python:915ba3f8232d2bdff2b0bbc6cdeb025b4c95b490cfad359ad815fd2bb5745976:b579338a-95ae-48b4-817a-ff1ab847d406:elephant.signal_processing.butter#b020fb83-e708-489a-83ab-53dc50f3ef06;urn:fz-juelich.de:alpaca:function_execution:Python:915ba3f8232d2bdff2b0bbc6cdeb025b4c95b490cfad359ad815fd2bb5745976:b579338a-95ae-48b4-817a-ff1ab847d406:elephant.signal_processing.butter#ea2272d6-5ff3-44c8-870c-c6702ed54f85;urn:fz-juelich.de:alpaca:function_execution:Python:915ba3f8232d2bdff2b0bbc6cdeb025b4c95b490cfad359ad815fd2bb5745976:7220b421-25d4-41dd-8177-8b256ba85fff:elephant.signal_processing.butter#a025afa7-5c62-4fb4-9b25-d317cbb8bd03;urn:fz-juelich.de:alpaca:function_execution:Python:915ba3f8232d2bdff2b0bbc6cdeb025b4c95b490cfad359ad815fd2bb5745976:7220b421-25d4-41dd-8177-8b256ba85fff:elephant.signal_processing.butter#c1ace308-8263-4278-8f15-4ac3d063eb14;urn:fz-juelich.de:alpaca:function_execution:Python:915ba3f8232d2bdff2b0bbc6cdeb025b4c95b490cfad359ad815fd2bb5745976:b579338a-95ae-48b4-817a-ff1ab847d406:elephant.signal_processing.butter#0d6f194a-3859-4e69-ae6e-0218217ad42b;urn:fz-juelich.de:alpaca:function_execution:Python:915ba3f8232d2bdff2b0bbc6cdeb025b4c95b490cfad359ad815fd2bb5745976:b579338a-95ae-48b4-817a-ff1ab847d406:elephant.signal_processing.butter#e205dc63-a721-4861-8816-2c03dad7b462;urn:fz-juelich.de:alpaca:function_execution:Python:915ba3f8232d2bdff2b0bbc6cdeb025b4c95b490cfad359ad815fd2bb5745976:7220b421-25d4-41dd-8177-8b256ba85fff:elephant.signal_processing.butter#ef319aa9-fdb1-400c-8dc3-ee94ce4fba39;urn:fz-juelich.de:alpaca:function_execution:Python:915ba3f8232d2bdff2b0bbc6cdeb025b4c95b490cfad359ad815fd2bb5745976:b579338a-95ae-48b4-817a-ff1ab847d406:elephant.signal_processing.butter#d6fd89d7-6ff1-46f9-8a4d-cc126b22be9f;urn:fz-juelich.de:alpaca:function_execution:Python:915ba3f8232d2bdff2b0bbc6cdeb025b4c95b490cfad359ad815fd2bb5745976:b579338a-95ae-48b4-817a-ff1ab847d406:elephant.signal_processing.butter#f7ea3354-c30c-4e54-b334-e54f6a35eb69;urn:fz-juelich.de:alpaca:function_execution:Python:915ba3f8232d2bdff2b0bbc6cdeb025b4c95b490cfad359ad815fd2bb5745976:7220b421-25d4-41dd-8177-8b256ba85fff:elephant.signal_processing.butter#076bb6e7-46f9-495c-a9a9-6e1dce4a150d;urn:fz-juelich.de:alpaca:function_execution:Python:915ba3f8232d2bdff2b0bbc6cdeb025b4c95b490cfad359ad815fd2bb5745976:b579338a-95ae-48b4-817a-ff1ab847d406:elephant.signal_processing.butter#6ad4b83b-7f20-479f-88d2-bdb828650133;urn:fz-juelich.de:alpaca:function_execution:Python:915ba3f8232d2bdff2b0bbc6cdeb025b4c95b490cfad359ad815fd2bb5745976:7220b421-25d4-41dd-8177-8b256ba85fff:elephant.signal_processing.butter#1a4cb3ce-4bc6-4ed8-ab34-82e6eb2960af;urn:fz-juelich.de:alpaca:function_execution:Python:915ba3f8232d2bdff2b0bbc6cdeb025b4c95b490cfad359ad815fd2bb5745976:b579338a-95ae-48b4-817a-ff1ab847d406:elephant.signal_processing.butter#fbf222e6-9277-4e55-ac51-24831cdebf92;urn:fz-juelich.de:alpaca:function_execution:Python:915ba3f8232d2bdff2b0bbc6cdeb025b4c95b490cfad359ad815fd2bb5745976:7220b421-25d4-41dd-8177-8b256ba85fff:elephant.signal_processing.butter#041be3d5-532a-4658-acf5-a9fd32f9ab77;urn:fz-juelich.de:alpaca:function_execution:Python:915ba3f8232d2bdff2b0bbc6cdeb025b4c95b490cfad359ad815fd2bb5745976:b579338a-95ae-48b4-817a-ff1ab847d406:elephant.signal_processing.butter#fbc22094-9488-46f4-a49b-112220ef5df1;urn:fz-juelich.de:alpaca:function_execution:Python:915ba3f8232d2bdff2b0bbc6cdeb025b4c95b490cfad359ad815fd2bb5745976:7220b421-25d4-41dd-8177-8b256ba85fff:elephant.signal_processing.butter#1b6a89b4-0d70-444a-b702-d40acd3f4b0c;urn:fz-juelich.de:alpaca:function_execution:Python:915ba3f8232d2bdff2b0bbc6cdeb025b4c95b490cfad359ad815fd2bb5745976:b579338a-95ae-48b4-817a-ff1ab847d406:elephant.signal_processing.butter#f9b199f7-9aba-4594-b57d-cb5cd25ad9ab;urn:fz-juelich.de:alpaca:function_execution:Python:915ba3f8232d2bdff2b0bbc6cdeb025b4c95b490cfad359ad815fd2bb5745976:b579338a-95ae-48b4-817a-ff1ab847d406:elephant.signal_processing.butter#1188abaf-0c2f-4f41-b50d-654a2a601978;urn:fz-juelich.de:alpaca:function_execution:Python:915ba3f8232d2bdff2b0bbc6cdeb025b4c95b490cfad359ad815fd2bb5745976:7220b421-25d4-41dd-8177-8b256ba85fff:elephant.signal_processing.butter#163eebde-6235-43b1-855c-6de295210ff4;urn:fz-juelich.de:alpaca:function_execution:Python:915ba3f8232d2bdff2b0bbc6cdeb025b4c95b490cfad359ad815fd2bb5745976:b579338a-95ae-48b4-817a-ff1ab847d406:elephant.signal_processing.butter#20b444fa-4c58-448d-8704-1408cb524286;urn:fz-juelich.de:alpaca:function_execution:Python:915ba3f8232d2bdff2b0bbc6cdeb025b4c95b490cfad359ad815fd2bb5745976:b579338a-95ae-48b4-817a-ff1ab847d406:elephant.signal_processing.butter#9649b49b-6403-4978-9a64-614669871d88;urn:fz-juelich.de:alpaca:function_execution:Python:915ba3f8232d2bdff2b0bbc6cdeb025b4c95b490cfad359ad815fd2bb5745976:b579338a-95ae-48b4-817a-ff1ab847d406:elephant.signal_processing.butter#34389a6a-efd5-43d0-9bb1-b7d0b44c2e78;urn:fz-juelich.de:alpaca:function_execution:Python:915ba3f8232d2bdff2b0bbc6cdeb025b4c95b490cfad359ad815fd2bb5745976:b579338a-95ae-48b4-817a-ff1ab847d406:elephant.signal_processing.butter#34418d2f-c09c-40da-9f8f-aab6f92f1752;urn:fz-juelich.de:alpaca:function_execution:Python:915ba3f8232d2bdff2b0bbc6cdeb025b4c95b490cfad359ad815fd2bb5745976:b579338a-95ae-48b4-817a-ff1ab847d406:elephant.signal_processing.butter#65b411a0-51b6-41ad-8c58-19be55360fd0;urn:fz-juelich.de:alpaca:function_execution:Python:915ba3f8232d2bdff2b0bbc6cdeb025b4c95b490cfad359ad815fd2bb5745976:7220b421-25d4-41dd-8177-8b256ba85fff:elephant.signal_processing.butter#f0151fe9-71cf-47db-90e8-e06a770b64cf;urn:fz-juelich.de:alpaca:function_execution:Python:915ba3f8232d2bdff2b0bbc6cdeb025b4c95b490cfad359ad815fd2bb5745976:b579338a-95ae-48b4-817a-ff1ab847d406:elephant.signal_processing.butter#4625f9fa-1db5-403c-87c6-f185416024c3;urn:fz-juelich.de:alpaca:function_execution:Python:915ba3f8232d2bdff2b0bbc6cdeb025b4c95b490cfad359ad815fd2bb5745976:b579338a-95ae-48b4-817a-ff1ab847d406:elephant.signal_processing.butter#6e6b9459-a5c2-4455-8f0f-dc960b7cd1fa;urn:fz-juelich.de:alpaca:function_execution:Python:915ba3f8232d2bdff2b0bbc6cdeb025b4c95b490cfad359ad815fd2bb5745976:b579338a-95ae-48b4-817a-ff1ab847d406:elephant.signal_processing.butter#a0ce31bc-1789-4c6a-8883-01c5aca17ec8;urn:fz-juelich.de:alpaca:function_execution:Python:915ba3f8232d2bdff2b0bbc6cdeb025b4c95b490cfad359ad815fd2bb5745976:7220b421-25d4-41dd-8177-8b256ba85fff:elephant.signal_processing.butter#a37928be-5f14-46e0-9051-cd673a8ce172;urn:fz-juelich.de:alpaca:function_execution:Python:915ba3f8232d2bdff2b0bbc6cdeb025b4c95b490cfad359ad815fd2bb5745976:7220b421-25d4-41dd-8177-8b256ba85fff:elephant.signal_processing.butter#29032208-fdc4-49af-af7e-ec4584c92dcf;urn:fz-juelich.de:alpaca:function_execution:Python:915ba3f8232d2bdff2b0bbc6cdeb025b4c95b490cfad359ad815fd2bb5745976:7220b421-25d4-41dd-8177-8b256ba85fff:elephant.signal_processing.butter#11216a25-e971-49af-9c25-fdae2b5aa13f;urn:fz-juelich.de:alpaca:function_execution:Python:915ba3f8232d2bdff2b0bbc6cdeb025b4c95b490cfad359ad815fd2bb5745976:7220b421-25d4-41dd-8177-8b256ba85fff:elephant.signal_processing.butter#5575a4a6-bd6b-47e0-9782-f924fd5828ab;urn:fz-juelich.de:alpaca:function_execution:Python:915ba3f8232d2bdff2b0bbc6cdeb025b4c95b490cfad359ad815fd2bb5745976:b579338a-95ae-48b4-817a-ff1ab847d406:elephant.signal_processing.butter#67d768cd-ca26-433f-b949-495e20980821;urn:fz-juelich.de:alpaca:function_execution:Python:915ba3f8232d2bdff2b0bbc6cdeb025b4c95b490cfad359ad815fd2bb5745976:7220b421-25d4-41dd-8177-8b256ba85fff:elephant.signal_processing.butter#754982ab-6344-4951-8280-26e5c3de7160;urn:fz-juelich.de:alpaca:function_execution:Python:915ba3f8232d2bdff2b0bbc6cdeb025b4c95b490cfad359ad815fd2bb5745976:b579338a-95ae-48b4-817a-ff1ab847d406:elephant.signal_processing.butter#0ebc3efe-25d0-4da3-954e-b4232c50787a;urn:fz-juelich.de:alpaca:function_execution:Python:915ba3f8232d2bdff2b0bbc6cdeb025b4c95b490cfad359ad815fd2bb5745976:b579338a-95ae-48b4-817a-ff1ab847d406:elephant.signal_processing.butter#4e06934e-b9ec-4a31-9628-5d02497971ac;urn:fz-juelich.de:alpaca:function_execution:Python:915ba3f8232d2bdff2b0bbc6cdeb025b4c95b490cfad359ad815fd2bb5745976:b579338a-95ae-48b4-817a-ff1ab847d406:elephant.signal_processing.butter#0c382d36-4b59-4d8f-ba18-a2ae1c13e8a9;urn:fz-juelich.de:alpaca:function_execution:Python:915ba3f8232d2bdff2b0bbc6cdeb025b4c95b490cfad359ad815fd2bb5745976:b579338a-95ae-48b4-817a-ff1ab847d406:elephant.signal_processing.butter#33d4527c-2e3f-4601-8dc3-6cf31615cbfe;urn:fz-juelich.de:alpaca:function_execution:Python:915ba3f8232d2bdff2b0bbc6cdeb025b4c95b490cfad359ad815fd2bb5745976:b579338a-95ae-48b4-817a-ff1ab847d406:elephant.signal_processing.butter#e72a963d-097e-4715-8568-a57c2e3ee56f;urn:fz-juelich.de:alpaca:function_execution:Python:915ba3f8232d2bdff2b0bbc6cdeb025b4c95b490cfad359ad815fd2bb5745976:7220b421-25d4-41dd-8177-8b256ba85fff:elephant.signal_processing.butter#aeebd06f-aaa3-499f-b3b7-8b188b777388;urn:fz-juelich.de:alpaca:function_execution:Python:915ba3f8232d2bdff2b0bbc6cdeb025b4c95b490cfad359ad815fd2bb5745976:b579338a-95ae-48b4-817a-ff1ab847d406:elephant.signal_processing.butter#787d9bfe-bc71-4cb6-ad59-81b31d266afc;urn:fz-juelich.de:alpaca:function_execution:Python:915ba3f8232d2bdff2b0bbc6cdeb025b4c95b490cfad359ad815fd2bb5745976:7220b421-25d4-41dd-8177-8b256ba85fff:elephant.signal_processing.butter#12e6589b-7bd8-4c5a-986c-c3e0b5afc992;urn:fz-juelich.de:alpaca:function_execution:Python:915ba3f8232d2bdff2b0bbc6cdeb025b4c95b490cfad359ad815fd2bb5745976:b579338a-95ae-48b4-817a-ff1ab847d406:elephant.signal_processing.butter#43a19ce0-f7c4-41b8-b67c-ab53cc8fc4f2;urn:fz-juelich.de:alpaca:function_execution:Python:915ba3f8232d2bdff2b0bbc6cdeb025b4c95b490cfad359ad815fd2bb5745976:b579338a-95ae-48b4-817a-ff1ab847d406:elephant.signal_processing.butter#02377906-ad74-4c1e-9573-4b6a558404e8;urn:fz-juelich.de:alpaca:function_execution:Python:915ba3f8232d2bdff2b0bbc6cdeb025b4c95b490cfad359ad815fd2bb5745976:7220b421-25d4-41dd-8177-8b256ba85fff:elephant.signal_processing.butter#cf880149-a4c7-4d12-902f-3ac7afe88774;urn:fz-juelich.de:alpaca:function_execution:Python:915ba3f8232d2bdff2b0bbc6cdeb025b4c95b490cfad359ad815fd2bb5745976:b579338a-95ae-48b4-817a-ff1ab847d406:elephant.signal_processing.butter#5da89c8b-9c20-42d3-bbbd-fa3b757f6489;urn:fz-juelich.de:alpaca:function_execution:Python:915ba3f8232d2bdff2b0bbc6cdeb025b4c95b490cfad359ad815fd2bb5745976:b579338a-95ae-48b4-817a-ff1ab847d406:elephant.signal_processing.butter#da48b3d1-6c8c-43e3-b91a-1b630baefc88;urn:fz-juelich.de:alpaca:function_execution:Python:915ba3f8232d2bdff2b0bbc6cdeb025b4c95b490cfad359ad815fd2bb5745976:7220b421-25d4-41dd-8177-8b256ba85fff:elephant.signal_processing.butter#085a5724-c991-4542-a7a8-958f503a3597;urn:fz-juelich.de:alpaca:function_execution:Python:915ba3f8232d2bdff2b0bbc6cdeb025b4c95b490cfad359ad815fd2bb5745976:b579338a-95ae-48b4-817a-ff1ab847d406:elephant.signal_processing.butter#b591ca57-4c9e-4aeb-a90e-5ae62bc51e9a;urn:fz-juelich.de:alpaca:function_execution:Python:915ba3f8232d2bdff2b0bbc6cdeb025b4c95b490cfad359ad815fd2bb5745976:7220b421-25d4-41dd-8177-8b256ba85fff:elephant.signal_processing.butter#bfa2865f-2012-4fe1-bd8b-b197ce5c02c6;urn:fz-juelich.de:alpaca:function_execution:Python:915ba3f8232d2bdff2b0bbc6cdeb025b4c95b490cfad359ad815fd2bb5745976:b579338a-95ae-48b4-817a-ff1ab847d406:elephant.signal_processing.butter#8a71eccd-fd97-4b9d-a578-978f10618c91;urn:fz-juelich.de:alpaca:function_execution:Python:915ba3f8232d2bdff2b0bbc6cdeb025b4c95b490cfad359ad815fd2bb5745976:7220b421-25d4-41dd-8177-8b256ba85fff:elephant.signal_processing.butter#20417ab6-e010-4ccb-a6d3-0b6c7691b39e;urn:fz-juelich.de:alpaca:function_execution:Python:915ba3f8232d2bdff2b0bbc6cdeb025b4c95b490cfad359ad815fd2bb5745976:7220b421-25d4-41dd-8177-8b256ba85fff:elephant.signal_processing.butter#7be20a31-ac22-4cac-8013-bcf7dede34cb;urn:fz-juelich.de:alpaca:function_execution:Python:915ba3f8232d2bdff2b0bbc6cdeb025b4c95b490cfad359ad815fd2bb5745976:b579338a-95ae-48b4-817a-ff1ab847d406:elephant.signal_processing.butter#937832bc-3e24-4539-aefa-8c34bd82725e;urn:fz-juelich.de:alpaca:function_execution:Python:915ba3f8232d2bdff2b0bbc6cdeb025b4c95b490cfad359ad815fd2bb5745976:b579338a-95ae-48b4-817a-ff1ab847d406:elephant.signal_processing.butter#319a68ab-005e-403d-9911-da77ff5b0455;urn:fz-juelich.de:alpaca:function_execution:Python:915ba3f8232d2bdff2b0bbc6cdeb025b4c95b490cfad359ad815fd2bb5745976:7220b421-25d4-41dd-8177-8b256ba85fff:elephant.signal_processing.butter#0a683d6c-f1b4-46cb-a850-ce01f206ea95;urn:fz-juelich.de:alpaca:function_execution:Python:915ba3f8232d2bdff2b0bbc6cdeb025b4c95b490cfad359ad815fd2bb5745976:b579338a-95ae-48b4-817a-ff1ab847d406:elephant.signal_processing.butter#b79bf9ec-3d72-4e69-bbd5-f1911528ea24;urn:fz-juelich.de:alpaca:function_execution:Python:915ba3f8232d2bdff2b0bbc6cdeb025b4c95b490cfad359ad815fd2bb5745976:7220b421-25d4-41dd-8177-8b256ba85fff:elephant.signal_processing.butter#52be6826-f3b3-4487-9c48-e4554a168015;urn:fz-juelich.de:alpaca:function_execution:Python:915ba3f8232d2bdff2b0bbc6cdeb025b4c95b490cfad359ad815fd2bb5745976:b579338a-95ae-48b4-817a-ff1ab847d406:elephant.signal_processing.butter#d1d6e59f-4b2b-4644-806b-6c1d431a6062;urn:fz-juelich.de:alpaca:function_execution:Python:915ba3f8232d2bdff2b0bbc6cdeb025b4c95b490cfad359ad815fd2bb5745976:7220b421-25d4-41dd-8177-8b256ba85fff:elephant.signal_processing.butter#913a5480-0b7d-4503-8cf2-905809f490d2;urn:fz-juelich.de:alpaca:function_execution:Python:915ba3f8232d2bdff2b0bbc6cdeb025b4c95b490cfad359ad815fd2bb5745976:7220b421-25d4-41dd-8177-8b256ba85fff:elephant.signal_processing.butter#24e00a43-3c71-44f5-b1e3-181eda8b0f7a;urn:fz-juelich.de:alpaca:function_execution:Python:915ba3f8232d2bdff2b0bbc6cdeb025b4c95b490cfad359ad815fd2bb5745976:b579338a-95ae-48b4-817a-ff1ab847d406:elephant.signal_processing.butter#e8028118-cc7d-41c0-88b8-f632eb3bedc0;urn:fz-juelich.de:alpaca:function_execution:Python:915ba3f8232d2bdff2b0bbc6cdeb025b4c95b490cfad359ad815fd2bb5745976:7220b421-25d4-41dd-8177-8b256ba85fff:elephant.signal_processing.butter#9f3d52e5-fd1b-449c-98b4-ba18a5eff9a1;urn:fz-juelich.de:alpaca:function_execution:Python:915ba3f8232d2bdff2b0bbc6cdeb025b4c95b490cfad359ad815fd2bb5745976:7220b421-25d4-41dd-8177-8b256ba85fff:elephant.signal_processing.butter#63bf8379-0f5a-44c3-8e33-c2ef0e7deb67;urn:fz-juelich.de:alpaca:function_execution:Python:915ba3f8232d2bdff2b0bbc6cdeb025b4c95b490cfad359ad815fd2bb5745976:7220b421-25d4-41dd-8177-8b256ba85fff:elephant.signal_processing.butter#8d8a05c3-729a-4395-bf00-235dadc0fbc9;urn:fz-juelich.de:alpaca:function_execution:Python:915ba3f8232d2bdff2b0bbc6cdeb025b4c95b490cfad359ad815fd2bb5745976:7220b421-25d4-41dd-8177-8b256ba85fff:elephant.signal_processing.butter#8f5efb75-41dd-4065-a41f-5361e3d28bd4;urn:fz-juelich.de:alpaca:function_execution:Python:915ba3f8232d2bdff2b0bbc6cdeb025b4c95b490cfad359ad815fd2bb5745976:7220b421-25d4-41dd-8177-8b256ba85fff:elephant.signal_processing.butter#4b8405e3-f5aa-4e0b-b1f4-0abbf403e27e;urn:fz-juelich.de:alpaca:function_execution:Python:915ba3f8232d2bdff2b0bbc6cdeb025b4c95b490cfad359ad815fd2bb5745976:b579338a-95ae-48b4-817a-ff1ab847d406:elephant.signal_processing.butter#6d5721ce-d821-44a3-9e71-7b2340da8021;urn:fz-juelich.de:alpaca:function_execution:Python:915ba3f8232d2bdff2b0bbc6cdeb025b4c95b490cfad359ad815fd2bb5745976:b579338a-95ae-48b4-817a-ff1ab847d406:elephant.signal_processing.butter#988ef993-9898-4bae-8e6b-a614980906b7;urn:fz-juelich.de:alpaca:function_execution:Python:915ba3f8232d2bdff2b0bbc6cdeb025b4c95b490cfad359ad815fd2bb5745976:b579338a-95ae-48b4-817a-ff1ab847d406:elephant.signal_processing.butter#835f96ba-a0eb-4c4e-8afc-f1add0708a27;urn:fz-juelich.de:alpaca:function_execution:Python:915ba3f8232d2bdff2b0bbc6cdeb025b4c95b490cfad359ad815fd2bb5745976:7220b421-25d4-41dd-8177-8b256ba85fff:elephant.signal_processing.butter#500e658a-61ae-429d-ab30-a4342f7b30ad;urn:fz-juelich.de:alpaca:function_execution:Python:915ba3f8232d2bdff2b0bbc6cdeb025b4c95b490cfad359ad815fd2bb5745976:7220b421-25d4-41dd-8177-8b256ba85fff:elephant.signal_processing.butter#c3b40053-a0d7-485e-b545-58d0e9692114;urn:fz-juelich.de:alpaca:function_execution:Python:915ba3f8232d2bdff2b0bbc6cdeb025b4c95b490cfad359ad815fd2bb5745976:7220b421-25d4-41dd-8177-8b256ba85fff:elephant.signal_processing.butter#bec5ac33-012b-4193-a8b4-b5a0d57121f0;urn:fz-juelich.de:alpaca:function_execution:Python:915ba3f8232d2bdff2b0bbc6cdeb025b4c95b490cfad359ad815fd2bb5745976:b579338a-95ae-48b4-817a-ff1ab847d406:elephant.signal_processing.butter#a8e88a05-02cb-4f25-8e15-9b48869e790e;urn:fz-juelich.de:alpaca:function_execution:Python:915ba3f8232d2bdff2b0bbc6cdeb025b4c95b490cfad359ad815fd2bb5745976:b579338a-95ae-48b4-817a-ff1ab847d406:elephant.signal_processing.butter#d045f0ce-a1a8-4a6a-bf76-ad1ee7473356;urn:fz-juelich.de:alpaca:function_execution:Python:915ba3f8232d2bdff2b0bbc6cdeb025b4c95b490cfad359ad815fd2bb5745976:b579338a-95ae-48b4-817a-ff1ab847d406:elephant.signal_processing.butter#85e8a319-af53-4cce-9629-3bc57fba930b;urn:fz-juelich.de:alpaca:function_execution:Python:915ba3f8232d2bdff2b0bbc6cdeb025b4c95b490cfad359ad815fd2bb5745976:b579338a-95ae-48b4-817a-ff1ab847d406:elephant.signal_processing.butter#078666c3-10e6-448b-b507-05e94544715f;urn:fz-juelich.de:alpaca:function_execution:Python:915ba3f8232d2bdff2b0bbc6cdeb025b4c95b490cfad359ad815fd2bb5745976:b579338a-95ae-48b4-817a-ff1ab847d406:elephant.signal_processing.butter#ec7c74b3-16e4-47d5-93f8-8e241bad7fca;urn:fz-juelich.de:alpaca:function_execution:Python:915ba3f8232d2bdff2b0bbc6cdeb025b4c95b490cfad359ad815fd2bb5745976:b579338a-95ae-48b4-817a-ff1ab847d406:elephant.signal_processing.butter#2e1b2bf0-a95b-49fa-9d85-8f89f2405351;urn:fz-juelich.de:alpaca:function_execution:Python:915ba3f8232d2bdff2b0bbc6cdeb025b4c95b490cfad359ad815fd2bb5745976:b579338a-95ae-48b4-817a-ff1ab847d406:elephant.signal_processing.butter#7b149dd2-c9aa-4f02-a2f9-29ea7c45c7c3;urn:fz-juelich.de:alpaca:function_execution:Python:915ba3f8232d2bdff2b0bbc6cdeb025b4c95b490cfad359ad815fd2bb5745976:b579338a-95ae-48b4-817a-ff1ab847d406:elephant.signal_processing.butter#7edcee19-1ece-49d0-8e83-fe7488b2bbd0;urn:fz-juelich.de:alpaca:function_execution:Python:915ba3f8232d2bdff2b0bbc6cdeb025b4c95b490cfad359ad815fd2bb5745976:7220b421-25d4-41dd-8177-8b256ba85fff:elephant.signal_processing.butter#a8e3e5bc-e7e7-4ec1-b4de-6efd4a5aa871;urn:fz-juelich.de:alpaca:function_execution:Python:915ba3f8232d2bdff2b0bbc6cdeb025b4c95b490cfad359ad815fd2bb5745976:7220b421-25d4-41dd-8177-8b256ba85fff:elephant.signal_processing.butter#17e9f80a-2462-4da8-87c8-dace50a08dd2;urn:fz-juelich.de:alpaca:function_execution:Python:915ba3f8232d2bdff2b0bbc6cdeb025b4c95b490cfad359ad815fd2bb5745976:7220b421-25d4-41dd-8177-8b256ba85fff:elephant.signal_processing.butter#7faac468-0f75-456b-af89-6b1824d4ec58;urn:fz-juelich.de:alpaca:function_execution:Python:915ba3f8232d2bdff2b0bbc6cdeb025b4c95b490cfad359ad815fd2bb5745976:b579338a-95ae-48b4-817a-ff1ab847d406:elephant.signal_processing.butter#41999670-295d-4993-8619-aa22873d0975;urn:fz-juelich.de:alpaca:function_execution:Python:915ba3f8232d2bdff2b0bbc6cdeb025b4c95b490cfad359ad815fd2bb5745976:b579338a-95ae-48b4-817a-ff1ab847d406:elephant.signal_processing.butter#0bf1abc6-2ff7-4f7f-a815-4bcdbc276ddb;urn:fz-juelich.de:alpaca:function_execution:Python:915ba3f8232d2bdff2b0bbc6cdeb025b4c95b490cfad359ad815fd2bb5745976:7220b421-25d4-41dd-8177-8b256ba85fff:elephant.signal_processing.butter#6b27f6c4-99e0-40d1-a91a-d38046f7e1c3;urn:fz-juelich.de:alpaca:function_execution:Python:915ba3f8232d2bdff2b0bbc6cdeb025b4c95b490cfad359ad815fd2bb5745976:b579338a-95ae-48b4-817a-ff1ab847d406:elephant.signal_processing.butter#132ee869-6289-4092-885e-299eb481bf3a;urn:fz-juelich.de:alpaca:function_execution:Python:915ba3f8232d2bdff2b0bbc6cdeb025b4c95b490cfad359ad815fd2bb5745976:7220b421-25d4-41dd-8177-8b256ba85fff:elephant.signal_processing.butter#9ff83123-7e98-4e8a-b48b-4b150b4ef620;urn:fz-juelich.de:alpaca:function_execution:Python:915ba3f8232d2bdff2b0bbc6cdeb025b4c95b490cfad359ad815fd2bb5745976:7220b421-25d4-41dd-8177-8b256ba85fff:elephant.signal_processing.butter#0d93d6c3-88ad-44fd-80f6-2954cb4bd0bb;urn:fz-juelich.de:alpaca:function_execution:Python:915ba3f8232d2bdff2b0bbc6cdeb025b4c95b490cfad359ad815fd2bb5745976:7220b421-25d4-41dd-8177-8b256ba85fff:elephant.signal_processing.butter#dac217bf-db5f-4148-8814-b218b1faaad2;urn:fz-juelich.de:alpaca:function_execution:Python:915ba3f8232d2bdff2b0bbc6cdeb025b4c95b490cfad359ad815fd2bb5745976:b579338a-95ae-48b4-817a-ff1ab847d406:elephant.signal_processing.butter#8f0aa60a-5af2-4595-bba2-3c3cf3965e81;urn:fz-juelich.de:alpaca:function_execution:Python:915ba3f8232d2bdff2b0bbc6cdeb025b4c95b490cfad359ad815fd2bb5745976:7220b421-25d4-41dd-8177-8b256ba85fff:elephant.signal_processing.butter#72aae17a-dacd-4d52-a1ff-50c2c69cbbd1;urn:fz-juelich.de:alpaca:function_execution:Python:915ba3f8232d2bdff2b0bbc6cdeb025b4c95b490cfad359ad815fd2bb5745976:7220b421-25d4-41dd-8177-8b256ba85fff:elephant.signal_processing.butter#22da1e7b-dcff-4c39-8096-552cfb20a935;urn:fz-juelich.de:alpaca:function_execution:Python:915ba3f8232d2bdff2b0bbc6cdeb025b4c95b490cfad359ad815fd2bb5745976:7220b421-25d4-41dd-8177-8b256ba85fff:elephant.signal_processing.butter#88fafe68-17e6-419e-ae76-1a205cd53fbb;urn:fz-juelich.de:alpaca:function_execution:Python:915ba3f8232d2bdff2b0bbc6cdeb025b4c95b490cfad359ad815fd2bb5745976:7220b421-25d4-41dd-8177-8b256ba85fff:elephant.signal_processing.butter#1ee17458-b848-46c7-97fe-8ae8f3165495;urn:fz-juelich.de:alpaca:function_execution:Python:915ba3f8232d2bdff2b0bbc6cdeb025b4c95b490cfad359ad815fd2bb5745976:b579338a-95ae-48b4-817a-ff1ab847d406:elephant.signal_processing.butter#c8742f8f-592a-4c92-9cb7-06de51153253;urn:fz-juelich.de:alpaca:function_execution:Python:915ba3f8232d2bdff2b0bbc6cdeb025b4c95b490cfad359ad815fd2bb5745976:b579338a-95ae-48b4-817a-ff1ab847d406:elephant.signal_processing.butter#430250fa-1692-48ba-ac4c-cc8b76f26cf0;urn:fz-juelich.de:alpaca:function_execution:Python:915ba3f8232d2bdff2b0bbc6cdeb025b4c95b490cfad359ad815fd2bb5745976:7220b421-25d4-41dd-8177-8b256ba85fff:elephant.signal_processing.butter#4076c3b2-544d-46ff-a2df-04e94d6753dc;urn:fz-juelich.de:alpaca:function_execution:Python:915ba3f8232d2bdff2b0bbc6cdeb025b4c95b490cfad359ad815fd2bb5745976:b579338a-95ae-48b4-817a-ff1ab847d406:elephant.signal_processing.butter#870dabc3-6db7-4397-b5e9-f65ea17240a5;urn:fz-juelich.de:alpaca:function_execution:Python:915ba3f8232d2bdff2b0bbc6cdeb025b4c95b490cfad359ad815fd2bb5745976:7220b421-25d4-41dd-8177-8b256ba85fff:elephant.signal_processing.butter#d5e8b066-a88e-45de-9f35-72c4fd988f8d;urn:fz-juelich.de:alpaca:function_execution:Python:915ba3f8232d2bdff2b0bbc6cdeb025b4c95b490cfad359ad815fd2bb5745976:b579338a-95ae-48b4-817a-ff1ab847d406:elephant.signal_processing.butter#3d203ac6-abc5-40e6-bb52-9061a0717363;urn:fz-juelich.de:alpaca:function_execution:Python:915ba3f8232d2bdff2b0bbc6cdeb025b4c95b490cfad359ad815fd2bb5745976:7220b421-25d4-41dd-8177-8b256ba85fff:elephant.signal_processing.butter#04010abe-8b4f-4e3f-abee-b6023327d822;urn:fz-juelich.de:alpaca:function_execution:Python:915ba3f8232d2bdff2b0bbc6cdeb025b4c95b490cfad359ad815fd2bb5745976:7220b421-25d4-41dd-8177-8b256ba85fff:elephant.signal_processing.butter#1d79d666-9ffe-4be9-af29-540732688e1f;urn:fz-juelich.de:alpaca:function_execution:Python:915ba3f8232d2bdff2b0bbc6cdeb025b4c95b490cfad359ad815fd2bb5745976:7220b421-25d4-41dd-8177-8b256ba85fff:elephant.signal_processing.butter#fcfe7211-77a4-413d-8a99-71a03285caf5;urn:fz-juelich.de:alpaca:function_execution:Python:915ba3f8232d2bdff2b0bbc6cdeb025b4c95b490cfad359ad815fd2bb5745976:b579338a-95ae-48b4-817a-ff1ab847d406:elephant.signal_processing.butter#4359bb6c-cec8-4d2f-9dfe-a5c2e0949f2f;urn:fz-juelich.de:alpaca:function_execution:Python:915ba3f8232d2bdff2b0bbc6cdeb025b4c95b490cfad359ad815fd2bb5745976:b579338a-95ae-48b4-817a-ff1ab847d406:elephant.signal_processing.butter#ed82b4d9-f3ad-4022-9b4c-85cbce7ea9db;urn:fz-juelich.de:alpaca:function_execution:Python:915ba3f8232d2bdff2b0bbc6cdeb025b4c95b490cfad359ad815fd2bb5745976:b579338a-95ae-48b4-817a-ff1ab847d406:elephant.signal_processing.butter#fe4ee504-a5d7-494b-b7f3-6f59365f237f;urn:fz-juelich.de:alpaca:function_execution:Python:915ba3f8232d2bdff2b0bbc6cdeb025b4c95b490cfad359ad815fd2bb5745976:b579338a-95ae-48b4-817a-ff1ab847d406:elephant.signal_processing.butter#931bd5bc-0d86-4cf8-a4c0-14370b3e721c;urn:fz-juelich.de:alpaca:function_execution:Python:915ba3f8232d2bdff2b0bbc6cdeb025b4c95b490cfad359ad815fd2bb5745976:b579338a-95ae-48b4-817a-ff1ab847d406:elephant.signal_processing.butter#451e9a03-5f7a-438b-ba48-571666a36910;urn:fz-juelich.de:alpaca:function_execution:Python:915ba3f8232d2bdff2b0bbc6cdeb025b4c95b490cfad359ad815fd2bb5745976:7220b421-25d4-41dd-8177-8b256ba85fff:elephant.signal_processing.butter#69678c77-3cb6-45fb-9c2a-4f076f048fbb;urn:fz-juelich.de:alpaca:function_execution:Python:915ba3f8232d2bdff2b0bbc6cdeb025b4c95b490cfad359ad815fd2bb5745976:b579338a-95ae-48b4-817a-ff1ab847d406:elephant.signal_processing.butter#9578b55a-e690-4108-8778-769056aac5c9;urn:fz-juelich.de:alpaca:function_execution:Python:915ba3f8232d2bdff2b0bbc6cdeb025b4c95b490cfad359ad815fd2bb5745976:b579338a-95ae-48b4-817a-ff1ab847d406:elephant.signal_processing.butter#72c7178c-030d-4d18-b6ae-fd338416b36c;urn:fz-juelich.de:alpaca:function_execution:Python:915ba3f8232d2bdff2b0bbc6cdeb025b4c95b490cfad359ad815fd2bb5745976:7220b421-25d4-41dd-8177-8b256ba85fff:elephant.signal_processing.butter#95420666-4e92-4c86-b540-11c998713696;urn:fz-juelich.de:alpaca:function_execution:Python:915ba3f8232d2bdff2b0bbc6cdeb025b4c95b490cfad359ad815fd2bb5745976:b579338a-95ae-48b4-817a-ff1ab847d406:elephant.signal_processing.butter#ea94b63d-c72a-48ff-88de-6e0ca6da0dd5;urn:fz-juelich.de:alpaca:function_execution:Python:915ba3f8232d2bdff2b0bbc6cdeb025b4c95b490cfad359ad815fd2bb5745976:b579338a-95ae-48b4-817a-ff1ab847d406:elephant.signal_processing.butter#f2911d6b-32aa-42e0-b0fe-a3cf8bbec6fa;urn:fz-juelich.de:alpaca:function_execution:Python:915ba3f8232d2bdff2b0bbc6cdeb025b4c95b490cfad359ad815fd2bb5745976:7220b421-25d4-41dd-8177-8b256ba85fff:elephant.signal_processing.butter#02c70b5d-9512-4fbf-87f7-b85518fe8400;urn:fz-juelich.de:alpaca:function_execution:Python:915ba3f8232d2bdff2b0bbc6cdeb025b4c95b490cfad359ad815fd2bb5745976:7220b421-25d4-41dd-8177-8b256ba85fff:elephant.signal_processing.butter#957896f6-7ded-49cb-b2f7-5ff6a1bdc9f8;urn:fz-juelich.de:alpaca:function_execution:Python:915ba3f8232d2bdff2b0bbc6cdeb025b4c95b490cfad359ad815fd2bb5745976:b579338a-95ae-48b4-817a-ff1ab847d406:elephant.signal_processing.butter#dafada2e-91ce-42f4-9b57-7efa47f471cb;urn:fz-juelich.de:alpaca:function_execution:Python:915ba3f8232d2bdff2b0bbc6cdeb025b4c95b490cfad359ad815fd2bb5745976:7220b421-25d4-41dd-8177-8b256ba85fff:elephant.signal_processing.butter#3c77d7e5-272b-4915-8a02-8f39d5ccbb48;urn:fz-juelich.de:alpaca:function_execution:Python:915ba3f8232d2bdff2b0bbc6cdeb025b4c95b490cfad359ad815fd2bb5745976:7220b421-25d4-41dd-8177-8b256ba85fff:elephant.signal_processing.butter#065498ce-f56a-401e-810d-dfe2ccefdb48;urn:fz-juelich.de:alpaca:function_execution:Python:915ba3f8232d2bdff2b0bbc6cdeb025b4c95b490cfad359ad815fd2bb5745976:7220b421-25d4-41dd-8177-8b256ba85fff:elephant.signal_processing.butter#4ed08724-f7cd-410c-853b-e1574686913c;urn:fz-juelich.de:alpaca:function_execution:Python:915ba3f8232d2bdff2b0bbc6cdeb025b4c95b490cfad359ad815fd2bb5745976:7220b421-25d4-41dd-8177-8b256ba85fff:elephant.signal_processing.butter#234e9091-4cac-4883-8708-7b87046cca3a;urn:fz-juelich.de:alpaca:function_execution:Python:915ba3f8232d2bdff2b0bbc6cdeb025b4c95b490cfad359ad815fd2bb5745976:7220b421-25d4-41dd-8177-8b256ba85fff:elephant.signal_processing.butter#66b3e63d-a1d6-4c27-bf49-6a70ff90bcbe;urn:fz-juelich.de:alpaca:function_execution:Python:915ba3f8232d2bdff2b0bbc6cdeb025b4c95b490cfad359ad815fd2bb5745976:7220b421-25d4-41dd-8177-8b256ba85fff:elephant.signal_processing.butter#d3449bec-c247-4e7d-acd8-754e61811067;urn:fz-juelich.de:alpaca:function_execution:Python:915ba3f8232d2bdff2b0bbc6cdeb025b4c95b490cfad359ad815fd2bb5745976:7220b421-25d4-41dd-8177-8b256ba85fff:elephant.signal_processing.butter#d092dc3a-7f3d-4818-9088-879b1e67115b;urn:fz-juelich.de:alpaca:function_execution:Python:915ba3f8232d2bdff2b0bbc6cdeb025b4c95b490cfad359ad815fd2bb5745976:7220b421-25d4-41dd-8177-8b256ba85fff:elephant.signal_processing.butter#b110df6f-dcd3-4274-af50-919871485776;urn:fz-juelich.de:alpaca:function_execution:Python:915ba3f8232d2bdff2b0bbc6cdeb025b4c95b490cfad359ad815fd2bb5745976:7220b421-25d4-41dd-8177-8b256ba85fff:elephant.signal_processing.butter#2f2072bb-3b30-4126-8cc1-3f2389a294d3;urn:fz-juelich.de:alpaca:function_execution:Python:915ba3f8232d2bdff2b0bbc6cdeb025b4c95b490cfad359ad815fd2bb5745976:b579338a-95ae-48b4-817a-ff1ab847d406:elephant.signal_processing.butter#b4c1488f-e8d9-4850-989e-c64edaba451d;urn:fz-juelich.de:alpaca:function_execution:Python:915ba3f8232d2bdff2b0bbc6cdeb025b4c95b490cfad359ad815fd2bb5745976:b579338a-95ae-48b4-817a-ff1ab847d406:elephant.signal_processing.butter#05cb1ba1-efa6-41f5-a179-70909b155611;urn:fz-juelich.de:alpaca:function_execution:Python:915ba3f8232d2bdff2b0bbc6cdeb025b4c95b490cfad359ad815fd2bb5745976:7220b421-25d4-41dd-8177-8b256ba85fff:elephant.signal_processing.butter#bd0b56ff-c5c3-4aac-b47d-149299cd7d62;urn:fz-juelich.de:alpaca:function_execution:Python:915ba3f8232d2bdff2b0bbc6cdeb025b4c95b490cfad359ad815fd2bb5745976:7220b421-25d4-41dd-8177-8b256ba85fff:elephant.signal_processing.butter#a4cc61ba-ce22-4e92-80e5-ce48802a6d94;urn:fz-juelich.de:alpaca:function_execution:Python:915ba3f8232d2bdff2b0bbc6cdeb025b4c95b490cfad359ad815fd2bb5745976:b579338a-95ae-48b4-817a-ff1ab847d406:elephant.signal_processing.butter#4ac33b70-cd48-47d7-9437-f2c18ba605c5;urn:fz-juelich.de:alpaca:function_execution:Python:915ba3f8232d2bdff2b0bbc6cdeb025b4c95b490cfad359ad815fd2bb5745976:7220b421-25d4-41dd-8177-8b256ba85fff:elephant.signal_processing.butter#94ac8fb6-d102-4b45-baa8-11066bc50135;urn:fz-juelich.de:alpaca:function_execution:Python:915ba3f8232d2bdff2b0bbc6cdeb025b4c95b490cfad359ad815fd2bb5745976:b579338a-95ae-48b4-817a-ff1ab847d406:elephant.signal_processing.butter#5a334b57-938e-4e0d-86cd-0870b055594a;urn:fz-juelich.de:alpaca:function_execution:Python:915ba3f8232d2bdff2b0bbc6cdeb025b4c95b490cfad359ad815fd2bb5745976:b579338a-95ae-48b4-817a-ff1ab847d406:elephant.signal_processing.butter#cf720eea-4425-436a-bfdf-8e1a3a4d534b;urn:fz-juelich.de:alpaca:function_execution:Python:915ba3f8232d2bdff2b0bbc6cdeb025b4c95b490cfad359ad815fd2bb5745976:7220b421-25d4-41dd-8177-8b256ba85fff:elephant.signal_processing.butter#57554ce2-e41a-4a2c-a1ef-fbc08dae5201;urn:fz-juelich.de:alpaca:function_execution:Python:915ba3f8232d2bdff2b0bbc6cdeb025b4c95b490cfad359ad815fd2bb5745976:7220b421-25d4-41dd-8177-8b256ba85fff:elephant.signal_processing.butter#579f6a64-0c9a-4897-8403-28b3e4793bb9;urn:fz-juelich.de:alpaca:function_execution:Python:915ba3f8232d2bdff2b0bbc6cdeb025b4c95b490cfad359ad815fd2bb5745976:b579338a-95ae-48b4-817a-ff1ab847d406:elephant.signal_processing.butter#ef53a3cd-be6e-41da-99ff-b2676e52f0ff;urn:fz-juelich.de:alpaca:function_execution:Python:915ba3f8232d2bdff2b0bbc6cdeb025b4c95b490cfad359ad815fd2bb5745976:7220b421-25d4-41dd-8177-8b256ba85fff:elephant.signal_processing.butter#1f84981e-b7f1-4c77-8614-05f9e25e0161;urn:fz-juelich.de:alpaca:function_execution:Python:915ba3f8232d2bdff2b0bbc6cdeb025b4c95b490cfad359ad815fd2bb5745976:7220b421-25d4-41dd-8177-8b256ba85fff:elephant.signal_processing.butter#4c54cc25-79e6-4d4d-ad2b-1854da635871" />
          <attvalue for="1" value="277" />
          <attvalue for="4" value="elephant.signal_processing.butter" />
          <attvalue for="2" value="function" />
          <attvalue for="22" value="00022f3b-7d4e-493b-a70f-9b7815addb3a;0079750b-0942-42e7-a629-752c36566bd8;01e3065a-79c7-4bb9-95ba-2bf7b1310665;02377906-ad74-4c1e-9573-4b6a558404e8;02c70b5d-9512-4fbf-87f7-b85518fe8400;04010abe-8b4f-4e3f-abee-b6023327d822;041be3d5-532a-4658-acf5-a9fd32f9ab77;05a03799-38de-4425-b552-0e5d59d5837a;05c2d604-aab5-4041-a526-ac1408f7e30e;05cb1ba1-efa6-41f5-a179-70909b155611;065498ce-f56a-401e-810d-dfe2ccefdb48;076bb6e7-46f9-495c-a9a9-6e1dce4a150d;078666c3-10e6-448b-b507-05e94544715f;085a5724-c991-4542-a7a8-958f503a3597;08e965a6-a273-40f3-b27e-57d447f00f09;099d0876-626d-468d-8aab-2cf5f7f8c506;0a683d6c-f1b4-46cb-a850-ce01f206ea95;0bf1abc6-2ff7-4f7f-a815-4bcdbc276ddb;0c382d36-4b59-4d8f-ba18-a2ae1c13e8a9;0d6f194a-3859-4e69-ae6e-0218217ad42b;0d93d6c3-88ad-44fd-80f6-2954cb4bd0bb;0ebc3efe-25d0-4da3-954e-b4232c50787a;0ec7c86b-3e4a-4bf9-b211-83043a37a8f9;0f35f9b6-1da1-4372-89c5-3d07dadcc9d7;10a0920b-2459-47d8-b150-745507abb3b6;11216a25-e971-49af-9c25-fdae2b5aa13f;1188abaf-0c2f-4f41-b50d-654a2a601978;11dc23a2-03bc-41f8-9afe-a4af5b41205c;12e6589b-7bd8-4c5a-986c-c3e0b5afc992;132ee869-6289-4092-885e-299eb481bf3a;149202c3-7dad-45f2-9c53-a9998f4f2c02;149b2df0-9307-4c1f-8e8b-a815bbbda114;14c1902a-ec45-4a56-9cc0-3960ed45d6e5;155a91ce-cb79-4100-954f-6b6a71dc9101;163eebde-6235-43b1-855c-6de295210ff4;17e9f80a-2462-4da8-87c8-dace50a08dd2;183c38c0-4f97-452c-84a5-f0a9963e4de7;1a4cb3ce-4bc6-4ed8-ab34-82e6eb2960af;1b6a89b4-0d70-444a-b702-d40acd3f4b0c;1c093412-7ff9-49c8-b30f-62ad9720465c;1d79d666-9ffe-4be9-af29-540732688e1f;1ee17458-b848-46c7-97fe-8ae8f3165495;1f265bde-1daf-452a-bf2a-9f3129515e24;1f84981e-b7f1-4c77-8614-05f9e25e0161;20417ab6-e010-4ccb-a6d3-0b6c7691b39e;20b444fa-4c58-448d-8704-1408cb524286;229a2741-d919-4e00-9e7e-6c17cc2df5c6;22da1e7b-dcff-4c39-8096-552cfb20a935;234e9091-4cac-4883-8708-7b87046cca3a;23ff5e35-1f90-42ea-a025-4b0c711ff51b;24e00a43-3c71-44f5-b1e3-181eda8b0f7a;2654736a-0fa3-4ce5-a974-91e8235662c3;27fa31f4-cd88-4e1c-b800-acaf95b7ec2d;27fdad89-650c-4669-83b0-786f5e0d3b4e;29032208-fdc4-49af-af7e-ec4584c92dcf;2c101683-4d0a-4797-a534-5147c231d9f8;2c751cb4-2a7d-46c8-a655-2addac4209ee;2dd5c1f3-85e0-4dbc-b828-0d97f656f2c2;2e1b2bf0-a95b-49fa-9d85-8f89f2405351;2e214685-1218-4e7c-b407-ce9fa235a443;2f2072bb-3b30-4126-8cc1-3f2389a294d3;319a68ab-005e-403d-9911-da77ff5b0455;31f08b79-6fee-416e-b609-a887e0b051c7;32c66a87-8262-4b3b-a4c2-4025a6a064b5;33afa767-0f0d-4ddc-9033-f6cbf0789ba0;33d4527c-2e3f-4601-8dc3-6cf31615cbfe;34389a6a-efd5-43d0-9bb1-b7d0b44c2e78;34418d2f-c09c-40da-9f8f-aab6f92f1752;3658274d-6895-4158-a87c-4e2024e31043;3bc830aa-ec3e-49c7-83df-2c7815bae785;3c77d7e5-272b-4915-8a02-8f39d5ccbb48;3d203ac6-abc5-40e6-bb52-9061a0717363;400a6290-f96a-4630-91c4-f10eeac87972;4076c3b2-544d-46ff-a2df-04e94d6753dc;40cde0fc-31b7-400c-8e6a-eb32cfd4ee12;41999670-295d-4993-8619-aa22873d0975;430250fa-1692-48ba-ac4c-cc8b76f26cf0;4359bb6c-cec8-4d2f-9dfe-a5c2e0949f2f;43a19ce0-f7c4-41b8-b67c-ab53cc8fc4f2;451e9a03-5f7a-438b-ba48-571666a36910;4625f9fa-1db5-403c-87c6-f185416024c3;4ac33b70-cd48-47d7-9437-f2c18ba605c5;4b8405e3-f5aa-4e0b-b1f4-0abbf403e27e;4c54cc25-79e6-4d4d-ad2b-1854da635871;4e06934e-b9ec-4a31-9628-5d02497971ac;4ed08724-f7cd-410c-853b-e1574686913c;4efdd970-0572-4096-b4af-b1ff94894501;500e658a-61ae-429d-ab30-a4342f7b30ad;503ef796-6939-4baa-a559-370cefeee63d;51e596df-1a8e-41f0-8a60-def2cd5911e7;52be6826-f3b3-4487-9c48-e4554a168015;53526c14-5efd-4ac7-b412-34ba2270dc85;54cc65ff-5ece-4b0d-b517-4e9cce3103f5;54e615ce-f08e-4144-a6bc-4d330c242edb;5575a4a6-bd6b-47e0-9782-f924fd5828ab;56d4e366-6175-4a1c-b04b-396a06dd8cf7;57554ce2-e41a-4a2c-a1ef-fbc08dae5201;579f6a64-0c9a-4897-8403-28b3e4793bb9;5849ed58-0b80-4be5-a2ad-cb24e2ea2083;58ca9f15-e3ea-4a7a-a703-e458f0e0af34;59339da3-fae1-49a8-a98d-121919932f9c;5a334b57-938e-4e0d-86cd-0870b055594a;5a7726ea-eea3-4018-a853-94e0b18eeb6a;5bacd3ce-89d6-4485-a97a-cdd54c9d3f97;5cf94b7d-cda1-4f05-8dcb-46e682709ab7;5da89c8b-9c20-42d3-bbbd-fa3b757f6489;5e462fbd-1c54-4e0e-8365-940eccdae682;60c9092a-68ae-49f1-8f4c-af6e4cf10941;63bf8379-0f5a-44c3-8e33-c2ef0e7deb67;65b411a0-51b6-41ad-8c58-19be55360fd0;66b3e63d-a1d6-4c27-bf49-6a70ff90bcbe;67d768cd-ca26-433f-b949-495e20980821;69678c77-3cb6-45fb-9c2a-4f076f048fbb;69e23dda-da23-40c8-bd45-7cf02ed37338;6aa754a6-7c8c-40f2-8101-ad6e830741d6;6ad4b83b-7f20-479f-88d2-bdb828650133;6b27f6c4-99e0-40d1-a91a-d38046f7e1c3;6d0b1c49-2db8-42f7-891e-dcde76ff3891;6d542ce0-0b7e-4fbe-815d-f2a962451486;6d5721ce-d821-44a3-9e71-7b2340da8021;6e6b9459-a5c2-4455-8f0f-dc960b7cd1fa;6ea069c8-73f9-462c-b5c9-534f1801d1b3;713573f5-a322-4541-a3af-080e78117c67;72aae17a-dacd-4d52-a1ff-50c2c69cbbd1;72c7178c-030d-4d18-b6ae-fd338416b36c;754982ab-6344-4951-8280-26e5c3de7160;787b2203-5ecc-4145-8d1e-210fcb6f1cb9;787d9bfe-bc71-4cb6-ad59-81b31d266afc;795806c7-d8c1-4371-bd03-fcc747e4bb73;79745926-79ce-4066-8c13-3a5c59fe810e;7b149dd2-c9aa-4f02-a2f9-29ea7c45c7c3;7be20a31-ac22-4cac-8013-bcf7dede34cb;7edcee19-1ece-49d0-8e83-fe7488b2bbd0;7faac468-0f75-456b-af89-6b1824d4ec58;81cefa2e-9258-4ec2-9308-d0ec260e6b56;835f96ba-a0eb-4c4e-8afc-f1add0708a27;847e1b1f-f316-48b9-b817-64bb37bc69b7;8525d167-4498-4b6e-a605-4f7501dd6480;85e8a319-af53-4cce-9629-3bc57fba930b;870dabc3-6db7-4397-b5e9-f65ea17240a5;88fafe68-17e6-419e-ae76-1a205cd53fbb;8a65dfce-6540-43d2-ad6f-a5515b4e2f2a;8a71eccd-fd97-4b9d-a578-978f10618c91;8a8dab7b-204d-45f6-a174-c3ddea018da8;8bde3d81-c40d-4440-a02b-0a145d368da4;8d8a05c3-729a-4395-bf00-235dadc0fbc9;8e6f28d4-ad06-4b7c-99a1-b7de2a667f27;8f0aa60a-5af2-4595-bba2-3c3cf3965e81;8f5efb75-41dd-4065-a41f-5361e3d28bd4;913a5480-0b7d-4503-8cf2-905809f490d2;931bd5bc-0d86-4cf8-a4c0-14370b3e721c;937832bc-3e24-4539-aefa-8c34bd82725e;94ac8fb6-d102-4b45-baa8-11066bc50135;95420666-4e92-4c86-b540-11c998713696;957896f6-7ded-49cb-b2f7-5ff6a1bdc9f8;9578b55a-e690-4108-8778-769056aac5c9;9631cd9e-12a0-487e-b138-086a229a22fa;9649b49b-6403-4978-9a64-614669871d88;96bc583f-1c06-4592-bd46-17d091a14554;974f60fe-117c-4015-be0f-e3f623e6554d;97c48a84-15c5-4bc9-ba00-a8bc58da3967;981c9515-130a-4b36-a4d9-ce220c8e52a7;988ef993-9898-4bae-8e6b-a614980906b7;9be84bd7-fa54-4dda-8a44-48842f33c38d;9e1394c5-1067-4fbc-9390-4895ae9207d2;9ea6dce6-9958-4f0b-a5a4-cb120a19ada6;9f3d52e5-fd1b-449c-98b4-ba18a5eff9a1;9f7adaf9-84df-41ca-9832-e3896348c761;9fa3d9af-4edc-4f26-8a9e-99744617e1c4;9fb9e0d1-0316-46a5-a250-21187b4db4b9;9ff83123-7e98-4e8a-b48b-4b150b4ef620;a025afa7-5c62-4fb4-9b25-d317cbb8bd03;a02eaa36-be5a-49c5-9fc4-31ccb59cc870;a0ce31bc-1789-4c6a-8883-01c5aca17ec8;a0ff3ac5-3704-4bb4-9814-7279a9f41d9f;a22856f9-7452-4405-a4f6-0267676b1eb8;a251d661-30bd-4c4c-b412-fd3061b2dc9d;a37928be-5f14-46e0-9051-cd673a8ce172;a4cc61ba-ce22-4e92-80e5-ce48802a6d94;a7d58679-2c07-4884-a90d-c3fd19379131;a7f3bb4f-7ce6-445a-a488-49551d1b7397;a83c229f-4eed-414c-bb3b-fa8f295f5266;a8e3e5bc-e7e7-4ec1-b4de-6efd4a5aa871;a8e88a05-02cb-4f25-8e15-9b48869e790e;aa1a891c-7683-4cb3-9be1-b818b4ee9439;aea73c9e-be3d-48e6-b772-c14c45457c78;aeebd06f-aaa3-499f-b3b7-8b188b777388;af89d74c-89a5-4224-bb54-50ca5421424a;b020fb83-e708-489a-83ab-53dc50f3ef06;b09523c2-ad19-47f7-b3bd-af4bba5acc07;b110df6f-dcd3-4274-af50-919871485776;b1a7ef58-0000-4113-a47a-1516c90a50c4;b3b4d715-27e8-42dc-9f49-262fb39018c0;b4c1488f-e8d9-4850-989e-c64edaba451d;b4e23634-7247-457f-b346-d48f12bc7b47;b591ca57-4c9e-4aeb-a90e-5ae62bc51e9a;b6e4ba3b-9de6-4fa0-82af-a4633a4fed36;b70038ef-568b-460b-b9a5-7b5fa25b5e07;b73cfa31-d625-40d6-8349-b5fe51a67c2c;b79bf9ec-3d72-4e69-bbd5-f1911528ea24;b8069988-1386-4077-8b72-456b2aad0294;b984ab49-86a2-45c2-a38d-38243b0e624b;bad25554-8c45-469b-92d9-66d0a74b7579;bc5caa6f-5010-4e2c-8330-acc7b2f1759f;bd0b56ff-c5c3-4aac-b47d-149299cd7d62;bdf1c40e-2e42-4399-be5a-f72fe4475ee0;bec5ac33-012b-4193-a8b4-b5a0d57121f0;beea8c57-ac3b-4f0f-a030-be4fa3167f68;bf4a0f23-f07e-49b0-912b-f30bc4b925d3;bfa2865f-2012-4fe1-bd8b-b197ce5c02c6;c0ae9efd-2566-46fb-add7-184bf49d6a18;c1ace308-8263-4278-8f15-4ac3d063eb14;c3b40053-a0d7-485e-b545-58d0e9692114;c5aaf27a-26bf-48f3-9e8d-7c21964b2b09;c5d74437-99fb-45d2-8555-629090ce34e2;c8742f8f-592a-4c92-9cb7-06de51153253;c988338a-afca-41db-94e9-3afb7468b9db;cb420077-af4f-43aa-a563-df088fe7f6d0;cc49bae3-e1ce-4138-8c40-d4e4a56c0571;ced2b77f-a021-40a1-a419-e31c4461feba;cf720eea-4425-436a-bfdf-8e1a3a4d534b;cf880149-a4c7-4d12-902f-3ac7afe88774;d045f0ce-a1a8-4a6a-bf76-ad1ee7473356;d092dc3a-7f3d-4818-9088-879b1e67115b;d1d6e59f-4b2b-4644-806b-6c1d431a6062;d3449bec-c247-4e7d-acd8-754e61811067;d44b261c-a922-4860-9a9b-a08732eef252;d5e8b066-a88e-45de-9f35-72c4fd988f8d;d6fd89d7-6ff1-46f9-8a4d-cc126b22be9f;d8db7b93-9291-48d1-87ff-d77791438640;d9b9ad53-ba66-4288-b3b6-7d634663c0f3;da48b3d1-6c8c-43e3-b91a-1b630baefc88;da4a04aa-301a-4c1d-8fc7-cc6d0e5e87e4;dac217bf-db5f-4148-8814-b218b1faaad2;dafada2e-91ce-42f4-9b57-7efa47f471cb;db71bf3b-7cf3-4e7d-9db3-4099faa44613;e205dc63-a721-4861-8816-2c03dad7b462;e26b2023-5e4c-46fd-9829-eff38adc346b;e2d66ce1-22b8-4be3-9a1b-188c2f0e1442;e4237bd0-3165-47b6-acd8-0500fa824224;e5d8263d-5cb2-471f-bd6f-42edff0f63b9;e61018d5-4520-4810-9ee2-c3cedf98a99d;e6fbbaa5-facb-4348-951d-04376849da86;e72a963d-097e-4715-8568-a57c2e3ee56f;e7ace837-703c-416f-81d3-ce195073e80e;e7bb899a-0c9b-4e78-8925-044885ac57e9;e8028118-cc7d-41c0-88b8-f632eb3bedc0;e91d7a38-2d7d-4e44-a97b-ec08a5039860;ea2272d6-5ff3-44c8-870c-c6702ed54f85;ea379308-736f-4bc6-a798-6c78a7cf05fa;ea94b63d-c72a-48ff-88de-6e0ca6da0dd5;ebabd4f2-9fc7-4cdf-aac1-27fbdddc28f7;ec1f57a5-f165-4dce-975f-c4be6bc33fbf;ec7c74b3-16e4-47d5-93f8-8e241bad7fca;ed82b4d9-f3ad-4022-9b4c-85cbce7ea9db;edec824a-9ae6-4513-9f6f-c309b5562607;ef319aa9-fdb1-400c-8dc3-ee94ce4fba39;ef53a3cd-be6e-41da-99ff-b2676e52f0ff;efe9830c-7167-4a72-8618-1194c64e281c;f0151fe9-71cf-47db-90e8-e06a770b64cf;f2911d6b-32aa-42e0-b0fe-a3cf8bbec6fa;f31949ed-f16c-4a8b-bf39-6b151b0c7826;f3b07ba8-3439-4d21-8093-8a0591ee61c4;f51aa045-89dc-4c05-a76e-a19bd3bf5f75;f56ae3dc-c267-403a-bb01-27e5929f728d;f57e0efc-d91c-4e2e-8a2c-1038e59d211d;f57f28e7-af98-4d13-9d87-92f2778a29b2;f5e2e528-0335-49cc-9977-ffb76f3bafa0;f7ea3354-c30c-4e54-b334-e54f6a35eb69;f830a3d1-789e-4536-89d7-1dbfc1189b55;f9b199f7-9aba-4594-b57d-cb5cd25ad9ab;fbc22094-9488-46f4-a49b-112220ef5df1;fbf222e6-9277-4e55-ac51-24831cdebf92;fcfe7211-77a4-413d-8a99-71a03285caf5;fd5abb2d-27ef-4229-bf4d-2f567953964b;fe4ee504-a5d7-494b-b7f3-6f59365f237f;ff198943-2880-41ef-bd1e-b96964060c92" />
          <attvalue for="23" value="6;11;16;21;26;31;36;41;46;51;56;61;66;71;76;81;86;91;96;101;106;111;116;121;126;131;136;141;146;151;156;161;166;171;176;181;186;191;196;201;206;211;216;221;226;231;236;241;246;251;256;261;266;271;276;281;286;291;296;301;306;311;316;321;326;331;336;341;346;351;356;361;366;371;376;381;386;391;396;401;406;411;416;421;426;431;436;441;446;451;456;461;466;471;476;481;486;491;496;501;506;511;516;521;526;531;536;541;546;551;556;561;566;571;576;581;586;591;596;601;606;611;616;621;626;631;636;641;646;651;656;661;666;671;676;681;686;691;696;701;706;711;716;721;726" />
          <attvalue for="28" value="-1" />
          <attvalue for="29" value="4" />
          <attvalue for="30" value="filtfilt" />
          <attvalue for="31" value="None" />
          <attvalue for="32" value="1.0" />
          <attvalue for="33" value="250.0 Hz" />
          <attvalue for="9" value="&lt;[101.0,101.0];[106.0,106.0];[11.0,11.0];[111.0,111.0];[116.0,116.0];[121.0,121.0];[126.0,126.0];[131.0,131.0];[136.0,136.0];[141.0,141.0];[146.0,146.0];[151.0,151.0];[156.0,156.0];[16.0,16.0];[161.0,161.0];[166.0,166.0];[171.0,171.0];[176.0,176.0];[181.0,181.0];[186.0,186.0];[191.0,191.0];[196.0,196.0];[201.0,201.0];[206.0,206.0];[21.0,21.0];[211.0,211.0];[216.0,216.0];[221.0,221.0];[226.0,226.0];[231.0,231.0];[236.0,236.0];[241.0,241.0];[246.0,246.0];[251.0,251.0];[256.0,256.0];[26.0,26.0];[261.0,261.0];[266.0,266.0];[271.0,271.0];[276.0,276.0];[281.0,281.0];[286.0,286.0];[291.0,291.0];[296.0,296.0];[301.0,301.0];[306.0,306.0];[31.0,31.0];[311.0,311.0];[316.0,316.0];[321.0,321.0];[326.0,326.0];[331.0,331.0];[336.0,336.0];[341.0,341.0];[346.0,346.0];[351.0,351.0];[356.0,356.0];[36.0,36.0];[361.0,361.0];[366.0,366.0];[371.0,371.0];[376.0,376.0];[381.0,381.0];[386.0,386.0];[391.0,391.0];[396.0,396.0];[401.0,401.0];[406.0,406.0];[41.0,41.0];[411.0,411.0];[416.0,416.0];[421.0,421.0];[426.0,426.0];[431.0,431.0];[436.0,436.0];[441.0,441.0];[446.0,446.0];[451.0,451.0];[456.0,456.0];[46.0,46.0];[461.0,461.0];[466.0,466.0];[471.0,471.0];[476.0,476.0];[481.0,481.0];[486.0,486.0];[491.0,491.0];[496.0,496.0];[501.0,501.0];[506.0,506.0];[51.0,51.0];[511.0,511.0];[516.0,516.0];[521.0,521.0];[526.0,526.0];[531.0,531.0];[536.0,536.0];[541.0,541.0];[546.0,546.0];[551.0,551.0];[556.0,556.0];[56.0,56.0];[561.0,561.0];[566.0,566.0];[571.0,571.0];[576.0,576.0];[581.0,581.0];[586.0,586.0];[591.0,591.0];[596.0,596.0];[6.0,6.0];[601.0,601.0];[606.0,606.0];[61.0,61.0];[611.0,611.0];[616.0,616.0];[621.0,621.0];[626.0,626.0];[631.0,631.0];[636.0,636.0];[641.0,641.0];[646.0,646.0];[651.0,651.0];[656.0,656.0];[66.0,66.0];[661.0,661.0];[666.0,666.0];[671.0,671.0];[676.0,676.0];[681.0,681.0];[686.0,686.0];[691.0,691.0];[696.0,696.0];[701.0,701.0];[706.0,706.0];[71.0,71.0];[711.0,711.0];[716.0,716.0];[721.0,721.0];[726.0,726.0];[76.0,76.0];[81.0,81.0];[86.0,86.0];[91.0,91.0];[96.0,96.0]&gt;" />
        </attvalues>
      </node>
      <node id="Step 19" label="select_channels">
        <attvalues>
          <attvalue for="0" value="urn:fz-juelich.de:alpaca:function_execution:Python:915ba3f8232d2bdff2b0bbc6cdeb025b4c95b490cfad359ad815fd2bb5745976:7220b421-25d4-41dd-8177-8b256ba85fff:__main__.select_channels#b1e94a0f-eb78-411f-bdde-8061bac13e2b;urn:fz-juelich.de:alpaca:function_execution:Python:915ba3f8232d2bdff2b0bbc6cdeb025b4c95b490cfad359ad815fd2bb5745976:7220b421-25d4-41dd-8177-8b256ba85fff:__main__.select_channels#7337d19b-56a0-4e99-88d2-2f8c770d5599;urn:fz-juelich.de:alpaca:function_execution:Python:915ba3f8232d2bdff2b0bbc6cdeb025b4c95b490cfad359ad815fd2bb5745976:7220b421-25d4-41dd-8177-8b256ba85fff:__main__.select_channels#b17668b1-c5b0-40d8-b45e-6edb6e3b067b;urn:fz-juelich.de:alpaca:function_execution:Python:915ba3f8232d2bdff2b0bbc6cdeb025b4c95b490cfad359ad815fd2bb5745976:7220b421-25d4-41dd-8177-8b256ba85fff:__main__.select_channels#5d01f17d-c64f-4e1a-ae3e-549ce121bbe9;urn:fz-juelich.de:alpaca:function_execution:Python:915ba3f8232d2bdff2b0bbc6cdeb025b4c95b490cfad359ad815fd2bb5745976:7220b421-25d4-41dd-8177-8b256ba85fff:__main__.select_channels#bbbad33a-8add-4dc0-99e7-77b12154cb85;urn:fz-juelich.de:alpaca:function_execution:Python:915ba3f8232d2bdff2b0bbc6cdeb025b4c95b490cfad359ad815fd2bb5745976:7220b421-25d4-41dd-8177-8b256ba85fff:__main__.select_channels#9949d07d-d1c6-4920-8ff9-505ce9c93221;urn:fz-juelich.de:alpaca:function_execution:Python:915ba3f8232d2bdff2b0bbc6cdeb025b4c95b490cfad359ad815fd2bb5745976:7220b421-25d4-41dd-8177-8b256ba85fff:__main__.select_channels#76025f53-66cf-4ea5-acd4-433870050aba;urn:fz-juelich.de:alpaca:function_execution:Python:915ba3f8232d2bdff2b0bbc6cdeb025b4c95b490cfad359ad815fd2bb5745976:7220b421-25d4-41dd-8177-8b256ba85fff:__main__.select_channels#dca15204-674f-491e-9e90-481c8727d8e8;urn:fz-juelich.de:alpaca:function_execution:Python:915ba3f8232d2bdff2b0bbc6cdeb025b4c95b490cfad359ad815fd2bb5745976:7220b421-25d4-41dd-8177-8b256ba85fff:__main__.select_channels#4b2c7f42-5b8d-44c8-bee6-910fa0b9a90f;urn:fz-juelich.de:alpaca:function_execution:Python:915ba3f8232d2bdff2b0bbc6cdeb025b4c95b490cfad359ad815fd2bb5745976:7220b421-25d4-41dd-8177-8b256ba85fff:__main__.select_channels#82e6bf69-6a4b-46c1-bb98-e0173e09b2b0;urn:fz-juelich.de:alpaca:function_execution:Python:915ba3f8232d2bdff2b0bbc6cdeb025b4c95b490cfad359ad815fd2bb5745976:7220b421-25d4-41dd-8177-8b256ba85fff:__main__.select_channels#68734618-f85a-456a-9488-4a6de1eb59b3;urn:fz-juelich.de:alpaca:function_execution:Python:915ba3f8232d2bdff2b0bbc6cdeb025b4c95b490cfad359ad815fd2bb5745976:7220b421-25d4-41dd-8177-8b256ba85fff:__main__.select_channels#4b59d04a-44df-4d5f-acac-d5a96cd32b55;urn:fz-juelich.de:alpaca:function_execution:Python:915ba3f8232d2bdff2b0bbc6cdeb025b4c95b490cfad359ad815fd2bb5745976:7220b421-25d4-41dd-8177-8b256ba85fff:__main__.select_channels#87591f7b-1d8d-44a5-b727-836da402c39a;urn:fz-juelich.de:alpaca:function_execution:Python:915ba3f8232d2bdff2b0bbc6cdeb025b4c95b490cfad359ad815fd2bb5745976:7220b421-25d4-41dd-8177-8b256ba85fff:__main__.select_channels#7ac71ec4-d8c9-4fa2-8e6b-a35988319f86;urn:fz-juelich.de:alpaca:function_execution:Python:915ba3f8232d2bdff2b0bbc6cdeb025b4c95b490cfad359ad815fd2bb5745976:7220b421-25d4-41dd-8177-8b256ba85fff:__main__.select_channels#c2f42ea7-ea5c-4add-be56-de3e30712562;urn:fz-juelich.de:alpaca:function_execution:Python:915ba3f8232d2bdff2b0bbc6cdeb025b4c95b490cfad359ad815fd2bb5745976:7220b421-25d4-41dd-8177-8b256ba85fff:__main__.select_channels#0dcd939f-5a42-494f-81ee-f8ab24906d04;urn:fz-juelich.de:alpaca:function_execution:Python:915ba3f8232d2bdff2b0bbc6cdeb025b4c95b490cfad359ad815fd2bb5745976:7220b421-25d4-41dd-8177-8b256ba85fff:__main__.select_channels#5a2a7413-1eac-4198-b580-9fdbd03986a9;urn:fz-juelich.de:alpaca:function_execution:Python:915ba3f8232d2bdff2b0bbc6cdeb025b4c95b490cfad359ad815fd2bb5745976:7220b421-25d4-41dd-8177-8b256ba85fff:__main__.select_channels#bf1e4b8b-3e68-47f1-beab-ff1c4e4270c9;urn:fz-juelich.de:alpaca:function_execution:Python:915ba3f8232d2bdff2b0bbc6cdeb025b4c95b490cfad359ad815fd2bb5745976:7220b421-25d4-41dd-8177-8b256ba85fff:__main__.select_channels#0a621ebb-9715-4630-9ac4-6b923a9e1425;urn:fz-juelich.de:alpaca:function_execution:Python:915ba3f8232d2bdff2b0bbc6cdeb025b4c95b490cfad359ad815fd2bb5745976:7220b421-25d4-41dd-8177-8b256ba85fff:__main__.select_channels#651a0034-82b8-4354-a4c7-b7e7c63dcfa8;urn:fz-juelich.de:alpaca:function_execution:Python:915ba3f8232d2bdff2b0bbc6cdeb025b4c95b490cfad359ad815fd2bb5745976:7220b421-25d4-41dd-8177-8b256ba85fff:__main__.select_channels#c3c1ff72-a146-4a93-b864-1b15ae1c5b38;urn:fz-juelich.de:alpaca:function_execution:Python:915ba3f8232d2bdff2b0bbc6cdeb025b4c95b490cfad359ad815fd2bb5745976:7220b421-25d4-41dd-8177-8b256ba85fff:__main__.select_channels#dc4c260e-deb6-4d9e-b267-cda1a3b38331;urn:fz-juelich.de:alpaca:function_execution:Python:915ba3f8232d2bdff2b0bbc6cdeb025b4c95b490cfad359ad815fd2bb5745976:7220b421-25d4-41dd-8177-8b256ba85fff:__main__.select_channels#18958f76-02cf-410f-90af-9c283a18b7c3;urn:fz-juelich.de:alpaca:function_execution:Python:915ba3f8232d2bdff2b0bbc6cdeb025b4c95b490cfad359ad815fd2bb5745976:7220b421-25d4-41dd-8177-8b256ba85fff:__main__.select_channels#f00e1d83-6090-44ed-9553-d810eb85f24b;urn:fz-juelich.de:alpaca:function_execution:Python:915ba3f8232d2bdff2b0bbc6cdeb025b4c95b490cfad359ad815fd2bb5745976:7220b421-25d4-41dd-8177-8b256ba85fff:__main__.select_channels#fa18a259-29fd-4d76-8009-f6d8cc4998f5;urn:fz-juelich.de:alpaca:function_execution:Python:915ba3f8232d2bdff2b0bbc6cdeb025b4c95b490cfad359ad815fd2bb5745976:7220b421-25d4-41dd-8177-8b256ba85fff:__main__.select_channels#ea4ae304-7e4c-47be-80f1-8c19a3f23101;urn:fz-juelich.de:alpaca:function_execution:Python:915ba3f8232d2bdff2b0bbc6cdeb025b4c95b490cfad359ad815fd2bb5745976:7220b421-25d4-41dd-8177-8b256ba85fff:__main__.select_channels#1b925da5-0324-4cee-b5f9-827cd17023cb;urn:fz-juelich.de:alpaca:function_execution:Python:915ba3f8232d2bdff2b0bbc6cdeb025b4c95b490cfad359ad815fd2bb5745976:7220b421-25d4-41dd-8177-8b256ba85fff:__main__.select_channels#2fdb2e5f-6acb-4c40-9dd0-35da39e52167;urn:fz-juelich.de:alpaca:function_execution:Python:915ba3f8232d2bdff2b0bbc6cdeb025b4c95b490cfad359ad815fd2bb5745976:7220b421-25d4-41dd-8177-8b256ba85fff:__main__.select_channels#f8de1998-6c0a-42f2-9065-50e2d7891c0e;urn:fz-juelich.de:alpaca:function_execution:Python:915ba3f8232d2bdff2b0bbc6cdeb025b4c95b490cfad359ad815fd2bb5745976:7220b421-25d4-41dd-8177-8b256ba85fff:__main__.select_channels#9e0e26e9-887a-4303-8f6f-73b0eb931d6a;urn:fz-juelich.de:alpaca:function_execution:Python:915ba3f8232d2bdff2b0bbc6cdeb025b4c95b490cfad359ad815fd2bb5745976:7220b421-25d4-41dd-8177-8b256ba85fff:__main__.select_channels#295a8bbc-1013-420f-881a-5c58663b5a0d;urn:fz-juelich.de:alpaca:function_execution:Python:915ba3f8232d2bdff2b0bbc6cdeb025b4c95b490cfad359ad815fd2bb5745976:7220b421-25d4-41dd-8177-8b256ba85fff:__main__.select_channels#fef67077-fee1-44c4-a702-0a98ad12b5e0;urn:fz-juelich.de:alpaca:function_execution:Python:915ba3f8232d2bdff2b0bbc6cdeb025b4c95b490cfad359ad815fd2bb5745976:7220b421-25d4-41dd-8177-8b256ba85fff:__main__.select_channels#f733baf8-a6ad-4e44-8daf-306306577536;urn:fz-juelich.de:alpaca:function_execution:Python:915ba3f8232d2bdff2b0bbc6cdeb025b4c95b490cfad359ad815fd2bb5745976:7220b421-25d4-41dd-8177-8b256ba85fff:__main__.select_channels#d5fdbeb3-364b-4ed3-a086-ed34737e7935;urn:fz-juelich.de:alpaca:function_execution:Python:915ba3f8232d2bdff2b0bbc6cdeb025b4c95b490cfad359ad815fd2bb5745976:7220b421-25d4-41dd-8177-8b256ba85fff:__main__.select_channels#a0a61ee2-6d11-4976-9cd9-abfba263e2bf;urn:fz-juelich.de:alpaca:function_execution:Python:915ba3f8232d2bdff2b0bbc6cdeb025b4c95b490cfad359ad815fd2bb5745976:7220b421-25d4-41dd-8177-8b256ba85fff:__main__.select_channels#7a2ced26-6e5e-4736-8e5c-1784a4dff7d6;urn:fz-juelich.de:alpaca:function_execution:Python:915ba3f8232d2bdff2b0bbc6cdeb025b4c95b490cfad359ad815fd2bb5745976:7220b421-25d4-41dd-8177-8b256ba85fff:__main__.select_channels#39243e70-00d5-496a-b280-3727c2a0a752;urn:fz-juelich.de:alpaca:function_execution:Python:915ba3f8232d2bdff2b0bbc6cdeb025b4c95b490cfad359ad815fd2bb5745976:7220b421-25d4-41dd-8177-8b256ba85fff:__main__.select_channels#8322df25-36d3-4cd0-93e9-c3952a3e7536;urn:fz-juelich.de:alpaca:function_execution:Python:915ba3f8232d2bdff2b0bbc6cdeb025b4c95b490cfad359ad815fd2bb5745976:7220b421-25d4-41dd-8177-8b256ba85fff:__main__.select_channels#04e70ecf-c47c-4d0e-9a0b-920cc1f79dc9;urn:fz-juelich.de:alpaca:function_execution:Python:915ba3f8232d2bdff2b0bbc6cdeb025b4c95b490cfad359ad815fd2bb5745976:7220b421-25d4-41dd-8177-8b256ba85fff:__main__.select_channels#143bd1f2-1869-4729-a4fd-e558970ffa3d;urn:fz-juelich.de:alpaca:function_execution:Python:915ba3f8232d2bdff2b0bbc6cdeb025b4c95b490cfad359ad815fd2bb5745976:7220b421-25d4-41dd-8177-8b256ba85fff:__main__.select_channels#02362d66-87f7-4d51-988f-574a95bb86d8;urn:fz-juelich.de:alpaca:function_execution:Python:915ba3f8232d2bdff2b0bbc6cdeb025b4c95b490cfad359ad815fd2bb5745976:7220b421-25d4-41dd-8177-8b256ba85fff:__main__.select_channels#05c706a9-6563-4e7b-9308-b5c31717eecb;urn:fz-juelich.de:alpaca:function_execution:Python:915ba3f8232d2bdff2b0bbc6cdeb025b4c95b490cfad359ad815fd2bb5745976:7220b421-25d4-41dd-8177-8b256ba85fff:__main__.select_channels#2d2c860e-616c-4f33-945f-39c1bbba8326;urn:fz-juelich.de:alpaca:function_execution:Python:915ba3f8232d2bdff2b0bbc6cdeb025b4c95b490cfad359ad815fd2bb5745976:7220b421-25d4-41dd-8177-8b256ba85fff:__main__.select_channels#a032d779-e474-483f-a910-55b61d7550b0;urn:fz-juelich.de:alpaca:function_execution:Python:915ba3f8232d2bdff2b0bbc6cdeb025b4c95b490cfad359ad815fd2bb5745976:7220b421-25d4-41dd-8177-8b256ba85fff:__main__.select_channels#bca7e8ab-f0bd-441c-84cd-46e1246b74a0;urn:fz-juelich.de:alpaca:function_execution:Python:915ba3f8232d2bdff2b0bbc6cdeb025b4c95b490cfad359ad815fd2bb5745976:7220b421-25d4-41dd-8177-8b256ba85fff:__main__.select_channels#0fed1c97-8df3-417a-9f9b-649e6bab4d70;urn:fz-juelich.de:alpaca:function_execution:Python:915ba3f8232d2bdff2b0bbc6cdeb025b4c95b490cfad359ad815fd2bb5745976:7220b421-25d4-41dd-8177-8b256ba85fff:__main__.select_channels#c5ebcd4a-e9dc-4859-b91e-8b83809629ed;urn:fz-juelich.de:alpaca:function_execution:Python:915ba3f8232d2bdff2b0bbc6cdeb025b4c95b490cfad359ad815fd2bb5745976:7220b421-25d4-41dd-8177-8b256ba85fff:__main__.select_channels#9a179bc8-b31e-4c3a-9445-21c5d721e28c;urn:fz-juelich.de:alpaca:function_execution:Python:915ba3f8232d2bdff2b0bbc6cdeb025b4c95b490cfad359ad815fd2bb5745976:7220b421-25d4-41dd-8177-8b256ba85fff:__main__.select_channels#11c43b7b-0403-497c-8148-8b1964d36259;urn:fz-juelich.de:alpaca:function_execution:Python:915ba3f8232d2bdff2b0bbc6cdeb025b4c95b490cfad359ad815fd2bb5745976:7220b421-25d4-41dd-8177-8b256ba85fff:__main__.select_channels#9d2b1d3d-a706-49d1-808c-2ffc782f82c0;urn:fz-juelich.de:alpaca:function_execution:Python:915ba3f8232d2bdff2b0bbc6cdeb025b4c95b490cfad359ad815fd2bb5745976:7220b421-25d4-41dd-8177-8b256ba85fff:__main__.select_channels#8575b47b-5e62-463a-879a-4421773dee82;urn:fz-juelich.de:alpaca:function_execution:Python:915ba3f8232d2bdff2b0bbc6cdeb025b4c95b490cfad359ad815fd2bb5745976:7220b421-25d4-41dd-8177-8b256ba85fff:__main__.select_channels#84a8dac2-5597-48f1-895f-9ea1e2eff45a;urn:fz-juelich.de:alpaca:function_execution:Python:915ba3f8232d2bdff2b0bbc6cdeb025b4c95b490cfad359ad815fd2bb5745976:7220b421-25d4-41dd-8177-8b256ba85fff:__main__.select_channels#b2a4815c-0b92-4019-b040-57b97a38565f;urn:fz-juelich.de:alpaca:function_execution:Python:915ba3f8232d2bdff2b0bbc6cdeb025b4c95b490cfad359ad815fd2bb5745976:7220b421-25d4-41dd-8177-8b256ba85fff:__main__.select_channels#2ad942d0-cd2a-4ddc-94cf-e9c95ca77905;urn:fz-juelich.de:alpaca:function_execution:Python:915ba3f8232d2bdff2b0bbc6cdeb025b4c95b490cfad359ad815fd2bb5745976:7220b421-25d4-41dd-8177-8b256ba85fff:__main__.select_channels#ded86018-1eba-4241-8f9a-4d9f4c225ba8;urn:fz-juelich.de:alpaca:function_execution:Python:915ba3f8232d2bdff2b0bbc6cdeb025b4c95b490cfad359ad815fd2bb5745976:7220b421-25d4-41dd-8177-8b256ba85fff:__main__.select_channels#9564c5a2-fffe-455b-93db-a8aeb1451a1c;urn:fz-juelich.de:alpaca:function_execution:Python:915ba3f8232d2bdff2b0bbc6cdeb025b4c95b490cfad359ad815fd2bb5745976:7220b421-25d4-41dd-8177-8b256ba85fff:__main__.select_channels#0d351d25-65d1-431c-8ac3-d75a61cca0f0;urn:fz-juelich.de:alpaca:function_execution:Python:915ba3f8232d2bdff2b0bbc6cdeb025b4c95b490cfad359ad815fd2bb5745976:7220b421-25d4-41dd-8177-8b256ba85fff:__main__.select_channels#6869cc70-385d-4907-ac07-61c38225abb3;urn:fz-juelich.de:alpaca:function_execution:Python:915ba3f8232d2bdff2b0bbc6cdeb025b4c95b490cfad359ad815fd2bb5745976:7220b421-25d4-41dd-8177-8b256ba85fff:__main__.select_channels#f3d27121-0854-4845-9eba-f23d3f43f5b6;urn:fz-juelich.de:alpaca:function_execution:Python:915ba3f8232d2bdff2b0bbc6cdeb025b4c95b490cfad359ad815fd2bb5745976:7220b421-25d4-41dd-8177-8b256ba85fff:__main__.select_channels#5d7768f2-6cc2-4669-86ee-c5c95e8915e3;urn:fz-juelich.de:alpaca:function_execution:Python:915ba3f8232d2bdff2b0bbc6cdeb025b4c95b490cfad359ad815fd2bb5745976:7220b421-25d4-41dd-8177-8b256ba85fff:__main__.select_channels#c6ae046b-82cb-46a5-a2cc-9dd24088b8a0;urn:fz-juelich.de:alpaca:function_execution:Python:915ba3f8232d2bdff2b0bbc6cdeb025b4c95b490cfad359ad815fd2bb5745976:7220b421-25d4-41dd-8177-8b256ba85fff:__main__.select_channels#f0af5061-46a4-44e4-9090-60eb1f1918b3;urn:fz-juelich.de:alpaca:function_execution:Python:915ba3f8232d2bdff2b0bbc6cdeb025b4c95b490cfad359ad815fd2bb5745976:7220b421-25d4-41dd-8177-8b256ba85fff:__main__.select_channels#36028c74-7441-42c9-8cfb-151c8c3e2c3f;urn:fz-juelich.de:alpaca:function_execution:Python:915ba3f8232d2bdff2b0bbc6cdeb025b4c95b490cfad359ad815fd2bb5745976:7220b421-25d4-41dd-8177-8b256ba85fff:__main__.select_channels#c182dc26-5ffc-43c1-9e5b-62a26449026c;urn:fz-juelich.de:alpaca:function_execution:Python:915ba3f8232d2bdff2b0bbc6cdeb025b4c95b490cfad359ad815fd2bb5745976:7220b421-25d4-41dd-8177-8b256ba85fff:__main__.select_channels#38bce0ea-8144-4f56-b8eb-8587eae85aae;urn:fz-juelich.de:alpaca:function_execution:Python:915ba3f8232d2bdff2b0bbc6cdeb025b4c95b490cfad359ad815fd2bb5745976:7220b421-25d4-41dd-8177-8b256ba85fff:__main__.select_channels#291d7ced-3c69-43dc-aeb3-b8bc1acdbcd0;urn:fz-juelich.de:alpaca:function_execution:Python:915ba3f8232d2bdff2b0bbc6cdeb025b4c95b490cfad359ad815fd2bb5745976:7220b421-25d4-41dd-8177-8b256ba85fff:__main__.select_channels#3a9933f4-22d3-486a-8b24-f4e5bc1ced12;urn:fz-juelich.de:alpaca:function_execution:Python:915ba3f8232d2bdff2b0bbc6cdeb025b4c95b490cfad359ad815fd2bb5745976:7220b421-25d4-41dd-8177-8b256ba85fff:__main__.select_channels#b2afaf2e-e28b-4af0-b283-42c2d4857fda;urn:fz-juelich.de:alpaca:function_execution:Python:915ba3f8232d2bdff2b0bbc6cdeb025b4c95b490cfad359ad815fd2bb5745976:7220b421-25d4-41dd-8177-8b256ba85fff:__main__.select_channels#9ef57772-6ecd-449b-907c-51b88dfb5d82;urn:fz-juelich.de:alpaca:function_execution:Python:915ba3f8232d2bdff2b0bbc6cdeb025b4c95b490cfad359ad815fd2bb5745976:7220b421-25d4-41dd-8177-8b256ba85fff:__main__.select_channels#f71cfc47-de19-4315-b97b-d9c2a10e948e;urn:fz-juelich.de:alpaca:function_execution:Python:915ba3f8232d2bdff2b0bbc6cdeb025b4c95b490cfad359ad815fd2bb5745976:7220b421-25d4-41dd-8177-8b256ba85fff:__main__.select_channels#c36aed78-a07c-47e5-a3b7-6cf65fbd1e28;urn:fz-juelich.de:alpaca:function_execution:Python:915ba3f8232d2bdff2b0bbc6cdeb025b4c95b490cfad359ad815fd2bb5745976:7220b421-25d4-41dd-8177-8b256ba85fff:__main__.select_channels#6c751fed-fbd8-4605-91e3-87e279a13a1c;urn:fz-juelich.de:alpaca:function_execution:Python:915ba3f8232d2bdff2b0bbc6cdeb025b4c95b490cfad359ad815fd2bb5745976:7220b421-25d4-41dd-8177-8b256ba85fff:__main__.select_channels#06d3a55f-af1b-489d-9b68-8adb60c1c9f8;urn:fz-juelich.de:alpaca:function_execution:Python:915ba3f8232d2bdff2b0bbc6cdeb025b4c95b490cfad359ad815fd2bb5745976:7220b421-25d4-41dd-8177-8b256ba85fff:__main__.select_channels#7054ed30-48cd-43fd-8da9-2f739c494f78;urn:fz-juelich.de:alpaca:function_execution:Python:915ba3f8232d2bdff2b0bbc6cdeb025b4c95b490cfad359ad815fd2bb5745976:7220b421-25d4-41dd-8177-8b256ba85fff:__main__.select_channels#3720fd94-7343-4c59-8d3c-3bd747aca0df;urn:fz-juelich.de:alpaca:function_execution:Python:915ba3f8232d2bdff2b0bbc6cdeb025b4c95b490cfad359ad815fd2bb5745976:7220b421-25d4-41dd-8177-8b256ba85fff:__main__.select_channels#766e6153-b07f-4722-bba3-80268a0d0cf4;urn:fz-juelich.de:alpaca:function_execution:Python:915ba3f8232d2bdff2b0bbc6cdeb025b4c95b490cfad359ad815fd2bb5745976:7220b421-25d4-41dd-8177-8b256ba85fff:__main__.select_channels#c3dfc34d-d8a3-42ba-a78e-540384f2c942;urn:fz-juelich.de:alpaca:function_execution:Python:915ba3f8232d2bdff2b0bbc6cdeb025b4c95b490cfad359ad815fd2bb5745976:7220b421-25d4-41dd-8177-8b256ba85fff:__main__.select_channels#88f07cd3-526b-43ea-9e3e-33f16129c364;urn:fz-juelich.de:alpaca:function_execution:Python:915ba3f8232d2bdff2b0bbc6cdeb025b4c95b490cfad359ad815fd2bb5745976:7220b421-25d4-41dd-8177-8b256ba85fff:__main__.select_channels#c7c754c8-5544-40c3-8aaa-ea5f50f5dd25;urn:fz-juelich.de:alpaca:function_execution:Python:915ba3f8232d2bdff2b0bbc6cdeb025b4c95b490cfad359ad815fd2bb5745976:7220b421-25d4-41dd-8177-8b256ba85fff:__main__.select_channels#c28a40c4-b5c9-4882-99a4-a8ae2e499936;urn:fz-juelich.de:alpaca:function_execution:Python:915ba3f8232d2bdff2b0bbc6cdeb025b4c95b490cfad359ad815fd2bb5745976:7220b421-25d4-41dd-8177-8b256ba85fff:__main__.select_channels#34c56f40-435e-4f2b-b0f6-08cd2d3c68b5;urn:fz-juelich.de:alpaca:function_execution:Python:915ba3f8232d2bdff2b0bbc6cdeb025b4c95b490cfad359ad815fd2bb5745976:7220b421-25d4-41dd-8177-8b256ba85fff:__main__.select_channels#749c26f6-f9da-46a7-97e0-9eee4d137ec9;urn:fz-juelich.de:alpaca:function_execution:Python:915ba3f8232d2bdff2b0bbc6cdeb025b4c95b490cfad359ad815fd2bb5745976:7220b421-25d4-41dd-8177-8b256ba85fff:__main__.select_channels#9488fce2-4bc2-41ca-88b6-8f8b1eeb8783;urn:fz-juelich.de:alpaca:function_execution:Python:915ba3f8232d2bdff2b0bbc6cdeb025b4c95b490cfad359ad815fd2bb5745976:7220b421-25d4-41dd-8177-8b256ba85fff:__main__.select_channels#16fc7cce-150f-4515-8668-bacf4b840c1e;urn:fz-juelich.de:alpaca:function_execution:Python:915ba3f8232d2bdff2b0bbc6cdeb025b4c95b490cfad359ad815fd2bb5745976:7220b421-25d4-41dd-8177-8b256ba85fff:__main__.select_channels#a1ed98f8-6a7a-4788-866f-a5e0bb5d677f;urn:fz-juelich.de:alpaca:function_execution:Python:915ba3f8232d2bdff2b0bbc6cdeb025b4c95b490cfad359ad815fd2bb5745976:7220b421-25d4-41dd-8177-8b256ba85fff:__main__.select_channels#e6f5c8da-8072-49af-b06f-16dde5518d04;urn:fz-juelich.de:alpaca:function_execution:Python:915ba3f8232d2bdff2b0bbc6cdeb025b4c95b490cfad359ad815fd2bb5745976:7220b421-25d4-41dd-8177-8b256ba85fff:__main__.select_channels#31282ac0-655b-41a3-af37-b22e825ff6b3;urn:fz-juelich.de:alpaca:function_execution:Python:915ba3f8232d2bdff2b0bbc6cdeb025b4c95b490cfad359ad815fd2bb5745976:7220b421-25d4-41dd-8177-8b256ba85fff:__main__.select_channels#f044798a-f7e2-40a6-b1d9-75dc65c94f32;urn:fz-juelich.de:alpaca:function_execution:Python:915ba3f8232d2bdff2b0bbc6cdeb025b4c95b490cfad359ad815fd2bb5745976:7220b421-25d4-41dd-8177-8b256ba85fff:__main__.select_channels#268af295-b106-4926-a726-81f73fe2fe2f;urn:fz-juelich.de:alpaca:function_execution:Python:915ba3f8232d2bdff2b0bbc6cdeb025b4c95b490cfad359ad815fd2bb5745976:7220b421-25d4-41dd-8177-8b256ba85fff:__main__.select_channels#e6afddb6-c2e4-439f-af3b-dcf78116bad1;urn:fz-juelich.de:alpaca:function_execution:Python:915ba3f8232d2bdff2b0bbc6cdeb025b4c95b490cfad359ad815fd2bb5745976:7220b421-25d4-41dd-8177-8b256ba85fff:__main__.select_channels#f6e9ca40-be21-49a5-9e17-dafda5a21d12;urn:fz-juelich.de:alpaca:function_execution:Python:915ba3f8232d2bdff2b0bbc6cdeb025b4c95b490cfad359ad815fd2bb5745976:7220b421-25d4-41dd-8177-8b256ba85fff:__main__.select_channels#894c099f-1530-4b0b-8725-d998846fd07d;urn:fz-juelich.de:alpaca:function_execution:Python:915ba3f8232d2bdff2b0bbc6cdeb025b4c95b490cfad359ad815fd2bb5745976:7220b421-25d4-41dd-8177-8b256ba85fff:__main__.select_channels#36c0e21c-f881-4de3-a7d1-3c59a93ab193;urn:fz-juelich.de:alpaca:function_execution:Python:915ba3f8232d2bdff2b0bbc6cdeb025b4c95b490cfad359ad815fd2bb5745976:7220b421-25d4-41dd-8177-8b256ba85fff:__main__.select_channels#b2173714-da68-4669-8d94-728c99b417e3;urn:fz-juelich.de:alpaca:function_execution:Python:915ba3f8232d2bdff2b0bbc6cdeb025b4c95b490cfad359ad815fd2bb5745976:7220b421-25d4-41dd-8177-8b256ba85fff:__main__.select_channels#8859d23e-683b-4f41-969b-699830ce9198;urn:fz-juelich.de:alpaca:function_execution:Python:915ba3f8232d2bdff2b0bbc6cdeb025b4c95b490cfad359ad815fd2bb5745976:7220b421-25d4-41dd-8177-8b256ba85fff:__main__.select_channels#2534368b-03ae-4954-938b-c77bc9dee928;urn:fz-juelich.de:alpaca:function_execution:Python:915ba3f8232d2bdff2b0bbc6cdeb025b4c95b490cfad359ad815fd2bb5745976:7220b421-25d4-41dd-8177-8b256ba85fff:__main__.select_channels#9f2c36a7-614d-4bfa-9170-f934b48e1c36;urn:fz-juelich.de:alpaca:function_execution:Python:915ba3f8232d2bdff2b0bbc6cdeb025b4c95b490cfad359ad815fd2bb5745976:7220b421-25d4-41dd-8177-8b256ba85fff:__main__.select_channels#a459e160-bf48-4b7f-a484-1d93a4c27fd8;urn:fz-juelich.de:alpaca:function_execution:Python:915ba3f8232d2bdff2b0bbc6cdeb025b4c95b490cfad359ad815fd2bb5745976:7220b421-25d4-41dd-8177-8b256ba85fff:__main__.select_channels#8681585e-ea46-4fee-83ba-a0839fdd7b4e;urn:fz-juelich.de:alpaca:function_execution:Python:915ba3f8232d2bdff2b0bbc6cdeb025b4c95b490cfad359ad815fd2bb5745976:7220b421-25d4-41dd-8177-8b256ba85fff:__main__.select_channels#212bf589-ff7f-47bd-a114-9f909ecc9265;urn:fz-juelich.de:alpaca:function_execution:Python:915ba3f8232d2bdff2b0bbc6cdeb025b4c95b490cfad359ad815fd2bb5745976:7220b421-25d4-41dd-8177-8b256ba85fff:__main__.select_channels#8cf90c52-7018-4ae9-9ef8-0287da3d3db4;urn:fz-juelich.de:alpaca:function_execution:Python:915ba3f8232d2bdff2b0bbc6cdeb025b4c95b490cfad359ad815fd2bb5745976:7220b421-25d4-41dd-8177-8b256ba85fff:__main__.select_channels#f1c9d2f6-796d-4a9c-baa6-4fec1a2d1e09;urn:fz-juelich.de:alpaca:function_execution:Python:915ba3f8232d2bdff2b0bbc6cdeb025b4c95b490cfad359ad815fd2bb5745976:7220b421-25d4-41dd-8177-8b256ba85fff:__main__.select_channels#906b8ee7-6ca6-460b-8df6-5e6779d49f19;urn:fz-juelich.de:alpaca:function_execution:Python:915ba3f8232d2bdff2b0bbc6cdeb025b4c95b490cfad359ad815fd2bb5745976:7220b421-25d4-41dd-8177-8b256ba85fff:__main__.select_channels#7e196fb8-aa89-4440-998f-cd9e60725932;urn:fz-juelich.de:alpaca:function_execution:Python:915ba3f8232d2bdff2b0bbc6cdeb025b4c95b490cfad359ad815fd2bb5745976:7220b421-25d4-41dd-8177-8b256ba85fff:__main__.select_channels#d3b2ddf4-4189-48b2-a5fa-9643a8986bb2;urn:fz-juelich.de:alpaca:function_execution:Python:915ba3f8232d2bdff2b0bbc6cdeb025b4c95b490cfad359ad815fd2bb5745976:7220b421-25d4-41dd-8177-8b256ba85fff:__main__.select_channels#a6ff37d4-f700-4848-adee-c8a65a4b29cf;urn:fz-juelich.de:alpaca:function_execution:Python:915ba3f8232d2bdff2b0bbc6cdeb025b4c95b490cfad359ad815fd2bb5745976:7220b421-25d4-41dd-8177-8b256ba85fff:__main__.select_channels#253fd3c5-be5e-4089-a1a6-d1e2fb6a7040;urn:fz-juelich.de:alpaca:function_execution:Python:915ba3f8232d2bdff2b0bbc6cdeb025b4c95b490cfad359ad815fd2bb5745976:7220b421-25d4-41dd-8177-8b256ba85fff:__main__.select_channels#3122a2b5-8e96-48e5-9202-9c9dad7cc16f;urn:fz-juelich.de:alpaca:function_execution:Python:915ba3f8232d2bdff2b0bbc6cdeb025b4c95b490cfad359ad815fd2bb5745976:7220b421-25d4-41dd-8177-8b256ba85fff:__main__.select_channels#f510a209-7fae-4e1b-a93d-60ada45355ba;urn:fz-juelich.de:alpaca:function_execution:Python:915ba3f8232d2bdff2b0bbc6cdeb025b4c95b490cfad359ad815fd2bb5745976:7220b421-25d4-41dd-8177-8b256ba85fff:__main__.select_channels#c50585b5-ee22-4cf9-8969-18b03653177f;urn:fz-juelich.de:alpaca:function_execution:Python:915ba3f8232d2bdff2b0bbc6cdeb025b4c95b490cfad359ad815fd2bb5745976:7220b421-25d4-41dd-8177-8b256ba85fff:__main__.select_channels#33bf1144-2976-421c-8b74-8c7827662a91;urn:fz-juelich.de:alpaca:function_execution:Python:915ba3f8232d2bdff2b0bbc6cdeb025b4c95b490cfad359ad815fd2bb5745976:7220b421-25d4-41dd-8177-8b256ba85fff:__main__.select_channels#8f85d350-d313-44bd-9c1d-f40a06b3560e;urn:fz-juelich.de:alpaca:function_execution:Python:915ba3f8232d2bdff2b0bbc6cdeb025b4c95b490cfad359ad815fd2bb5745976:7220b421-25d4-41dd-8177-8b256ba85fff:__main__.select_channels#ce8acaac-95b8-4d12-817b-95eff70b58fd;urn:fz-juelich.de:alpaca:function_execution:Python:915ba3f8232d2bdff2b0bbc6cdeb025b4c95b490cfad359ad815fd2bb5745976:7220b421-25d4-41dd-8177-8b256ba85fff:__main__.select_channels#87518908-0c92-43b5-8084-d5f5e2e4b229;urn:fz-juelich.de:alpaca:function_execution:Python:915ba3f8232d2bdff2b0bbc6cdeb025b4c95b490cfad359ad815fd2bb5745976:7220b421-25d4-41dd-8177-8b256ba85fff:__main__.select_channels#752f5e7e-7d9f-4ef4-992b-562f96ead008;urn:fz-juelich.de:alpaca:function_execution:Python:915ba3f8232d2bdff2b0bbc6cdeb025b4c95b490cfad359ad815fd2bb5745976:7220b421-25d4-41dd-8177-8b256ba85fff:__main__.select_channels#6512c5d7-b9df-488a-8d7a-38592d0941c5;urn:fz-juelich.de:alpaca:function_execution:Python:915ba3f8232d2bdff2b0bbc6cdeb025b4c95b490cfad359ad815fd2bb5745976:7220b421-25d4-41dd-8177-8b256ba85fff:__main__.select_channels#989930da-86ee-4c95-9e8f-0b94ab1d62ff;urn:fz-juelich.de:alpaca:function_execution:Python:915ba3f8232d2bdff2b0bbc6cdeb025b4c95b490cfad359ad815fd2bb5745976:7220b421-25d4-41dd-8177-8b256ba85fff:__main__.select_channels#75d3c286-0a07-4eef-b6c8-ec26d536479b;urn:fz-juelich.de:alpaca:function_execution:Python:915ba3f8232d2bdff2b0bbc6cdeb025b4c95b490cfad359ad815fd2bb5745976:7220b421-25d4-41dd-8177-8b256ba85fff:__main__.select_channels#294bf3bd-ec44-460c-a3a2-20227d04f6a5;urn:fz-juelich.de:alpaca:function_execution:Python:915ba3f8232d2bdff2b0bbc6cdeb025b4c95b490cfad359ad815fd2bb5745976:7220b421-25d4-41dd-8177-8b256ba85fff:__main__.select_channels#1f537f58-174c-4691-a4f1-41cb049de5d2;urn:fz-juelich.de:alpaca:function_execution:Python:915ba3f8232d2bdff2b0bbc6cdeb025b4c95b490cfad359ad815fd2bb5745976:7220b421-25d4-41dd-8177-8b256ba85fff:__main__.select_channels#dc82ba08-e1c0-4d7e-b78c-df52690a9c8f;urn:fz-juelich.de:alpaca:function_execution:Python:915ba3f8232d2bdff2b0bbc6cdeb025b4c95b490cfad359ad815fd2bb5745976:7220b421-25d4-41dd-8177-8b256ba85fff:__main__.select_channels#23d00e94-e674-4608-be23-174b1e962999;urn:fz-juelich.de:alpaca:function_execution:Python:915ba3f8232d2bdff2b0bbc6cdeb025b4c95b490cfad359ad815fd2bb5745976:7220b421-25d4-41dd-8177-8b256ba85fff:__main__.select_channels#c7e55b38-4438-4c23-b1c3-c63a7615290f;urn:fz-juelich.de:alpaca:function_execution:Python:915ba3f8232d2bdff2b0bbc6cdeb025b4c95b490cfad359ad815fd2bb5745976:7220b421-25d4-41dd-8177-8b256ba85fff:__main__.select_channels#3d2c99b9-b5b3-43fd-bef4-18b344e070a5;urn:fz-juelich.de:alpaca:function_execution:Python:915ba3f8232d2bdff2b0bbc6cdeb025b4c95b490cfad359ad815fd2bb5745976:7220b421-25d4-41dd-8177-8b256ba85fff:__main__.select_channels#2e136f9f-d3d2-4109-af59-b890a899a0eb;urn:fz-juelich.de:alpaca:function_execution:Python:915ba3f8232d2bdff2b0bbc6cdeb025b4c95b490cfad359ad815fd2bb5745976:7220b421-25d4-41dd-8177-8b256ba85fff:__main__.select_channels#86aa828d-027f-496d-8c0c-151253489a0b;urn:fz-juelich.de:alpaca:function_execution:Python:915ba3f8232d2bdff2b0bbc6cdeb025b4c95b490cfad359ad815fd2bb5745976:7220b421-25d4-41dd-8177-8b256ba85fff:__main__.select_channels#cdfaeb63-acdb-4108-bb9c-0b881d599355;urn:fz-juelich.de:alpaca:function_execution:Python:915ba3f8232d2bdff2b0bbc6cdeb025b4c95b490cfad359ad815fd2bb5745976:7220b421-25d4-41dd-8177-8b256ba85fff:__main__.select_channels#9a8a91f2-b8af-4586-a131-33273715d3da;urn:fz-juelich.de:alpaca:function_execution:Python:915ba3f8232d2bdff2b0bbc6cdeb025b4c95b490cfad359ad815fd2bb5745976:7220b421-25d4-41dd-8177-8b256ba85fff:__main__.select_channels#c79afbca-d9c4-443a-a6c4-23d69fd99908;urn:fz-juelich.de:alpaca:function_execution:Python:915ba3f8232d2bdff2b0bbc6cdeb025b4c95b490cfad359ad815fd2bb5745976:7220b421-25d4-41dd-8177-8b256ba85fff:__main__.select_channels#abdcb0c0-80ba-4567-92b8-d19ea27a3831;urn:fz-juelich.de:alpaca:function_execution:Python:915ba3f8232d2bdff2b0bbc6cdeb025b4c95b490cfad359ad815fd2bb5745976:7220b421-25d4-41dd-8177-8b256ba85fff:__main__.select_channels#00ccabcc-7a36-4834-919e-febbece3e01c;urn:fz-juelich.de:alpaca:function_execution:Python:915ba3f8232d2bdff2b0bbc6cdeb025b4c95b490cfad359ad815fd2bb5745976:7220b421-25d4-41dd-8177-8b256ba85fff:__main__.select_channels#9b82455a-529d-4d93-8f00-4f212d12c077;urn:fz-juelich.de:alpaca:function_execution:Python:915ba3f8232d2bdff2b0bbc6cdeb025b4c95b490cfad359ad815fd2bb5745976:7220b421-25d4-41dd-8177-8b256ba85fff:__main__.select_channels#52cb362e-e066-45ce-9f59-eb3d64b7d944;urn:fz-juelich.de:alpaca:function_execution:Python:915ba3f8232d2bdff2b0bbc6cdeb025b4c95b490cfad359ad815fd2bb5745976:7220b421-25d4-41dd-8177-8b256ba85fff:__main__.select_channels#8ff528e2-88a0-430c-8477-6107d8135d29;urn:fz-juelich.de:alpaca:function_execution:Python:915ba3f8232d2bdff2b0bbc6cdeb025b4c95b490cfad359ad815fd2bb5745976:7220b421-25d4-41dd-8177-8b256ba85fff:__main__.select_channels#c993ce8d-78da-4abc-b08b-d852419867ce;urn:fz-juelich.de:alpaca:function_execution:Python:915ba3f8232d2bdff2b0bbc6cdeb025b4c95b490cfad359ad815fd2bb5745976:7220b421-25d4-41dd-8177-8b256ba85fff:__main__.select_channels#294087e5-ac0e-49df-b0e6-66fcc1fce000;urn:fz-juelich.de:alpaca:function_execution:Python:915ba3f8232d2bdff2b0bbc6cdeb025b4c95b490cfad359ad815fd2bb5745976:7220b421-25d4-41dd-8177-8b256ba85fff:__main__.select_channels#348cd4d2-87d8-4e4c-b930-d56644fdf822;urn:fz-juelich.de:alpaca:function_execution:Python:915ba3f8232d2bdff2b0bbc6cdeb025b4c95b490cfad359ad815fd2bb5745976:7220b421-25d4-41dd-8177-8b256ba85fff:__main__.select_channels#74eaa564-1321-40f2-9e1d-a298b924f8b0;urn:fz-juelich.de:alpaca:function_execution:Python:915ba3f8232d2bdff2b0bbc6cdeb025b4c95b490cfad359ad815fd2bb5745976:7220b421-25d4-41dd-8177-8b256ba85fff:__main__.select_channels#60a48335-27d5-4073-b26c-7fc5bdcaea98;urn:fz-juelich.de:alpaca:function_execution:Python:915ba3f8232d2bdff2b0bbc6cdeb025b4c95b490cfad359ad815fd2bb5745976:7220b421-25d4-41dd-8177-8b256ba85fff:__main__.select_channels#504b7abe-b7a5-4508-96d0-0d79c17b4ec8;urn:fz-juelich.de:alpaca:function_execution:Python:915ba3f8232d2bdff2b0bbc6cdeb025b4c95b490cfad359ad815fd2bb5745976:7220b421-25d4-41dd-8177-8b256ba85fff:__main__.select_channels#412887b2-15f0-44d7-bc8c-708d7c7f55ba;urn:fz-juelich.de:alpaca:function_execution:Python:915ba3f8232d2bdff2b0bbc6cdeb025b4c95b490cfad359ad815fd2bb5745976:7220b421-25d4-41dd-8177-8b256ba85fff:__main__.select_channels#77a14711-3491-462f-82f2-e359e1f31f89" />
          <attvalue for="1" value="142" />
          <attvalue for="4" value="__main__.select_channels" />
          <attvalue for="2" value="function" />
          <attvalue for="22" value="00ccabcc-7a36-4834-919e-febbece3e01c;02362d66-87f7-4d51-988f-574a95bb86d8;04e70ecf-c47c-4d0e-9a0b-920cc1f79dc9;05c706a9-6563-4e7b-9308-b5c31717eecb;06d3a55f-af1b-489d-9b68-8adb60c1c9f8;0a621ebb-9715-4630-9ac4-6b923a9e1425;0d351d25-65d1-431c-8ac3-d75a61cca0f0;0dcd939f-5a42-494f-81ee-f8ab24906d04;0fed1c97-8df3-417a-9f9b-649e6bab4d70;11c43b7b-0403-497c-8148-8b1964d36259;143bd1f2-1869-4729-a4fd-e558970ffa3d;16fc7cce-150f-4515-8668-bacf4b840c1e;18958f76-02cf-410f-90af-9c283a18b7c3;1b925da5-0324-4cee-b5f9-827cd17023cb;1f537f58-174c-4691-a4f1-41cb049de5d2;212bf589-ff7f-47bd-a114-9f909ecc9265;23d00e94-e674-4608-be23-174b1e962999;2534368b-03ae-4954-938b-c77bc9dee928;253fd3c5-be5e-4089-a1a6-d1e2fb6a7040;268af295-b106-4926-a726-81f73fe2fe2f;291d7ced-3c69-43dc-aeb3-b8bc1acdbcd0;294087e5-ac0e-49df-b0e6-66fcc1fce000;294bf3bd-ec44-460c-a3a2-20227d04f6a5;295a8bbc-1013-420f-881a-5c58663b5a0d;2ad942d0-cd2a-4ddc-94cf-e9c95ca77905;2d2c860e-616c-4f33-945f-39c1bbba8326;2e136f9f-d3d2-4109-af59-b890a899a0eb;2fdb2e5f-6acb-4c40-9dd0-35da39e52167;3122a2b5-8e96-48e5-9202-9c9dad7cc16f;31282ac0-655b-41a3-af37-b22e825ff6b3;33bf1144-2976-421c-8b74-8c7827662a91;348cd4d2-87d8-4e4c-b930-d56644fdf822;34c56f40-435e-4f2b-b0f6-08cd2d3c68b5;36028c74-7441-42c9-8cfb-151c8c3e2c3f;36c0e21c-f881-4de3-a7d1-3c59a93ab193;3720fd94-7343-4c59-8d3c-3bd747aca0df;38bce0ea-8144-4f56-b8eb-8587eae85aae;39243e70-00d5-496a-b280-3727c2a0a752;3a9933f4-22d3-486a-8b24-f4e5bc1ced12;3d2c99b9-b5b3-43fd-bef4-18b344e070a5;412887b2-15f0-44d7-bc8c-708d7c7f55ba;4b2c7f42-5b8d-44c8-bee6-910fa0b9a90f;4b59d04a-44df-4d5f-acac-d5a96cd32b55;504b7abe-b7a5-4508-96d0-0d79c17b4ec8;52cb362e-e066-45ce-9f59-eb3d64b7d944;5a2a7413-1eac-4198-b580-9fdbd03986a9;5d01f17d-c64f-4e1a-ae3e-549ce121bbe9;5d7768f2-6cc2-4669-86ee-c5c95e8915e3;60a48335-27d5-4073-b26c-7fc5bdcaea98;6512c5d7-b9df-488a-8d7a-38592d0941c5;651a0034-82b8-4354-a4c7-b7e7c63dcfa8;6869cc70-385d-4907-ac07-61c38225abb3;68734618-f85a-456a-9488-4a6de1eb59b3;6c751fed-fbd8-4605-91e3-87e279a13a1c;7054ed30-48cd-43fd-8da9-2f739c494f78;7337d19b-56a0-4e99-88d2-2f8c770d5599;749c26f6-f9da-46a7-97e0-9eee4d137ec9;74eaa564-1321-40f2-9e1d-a298b924f8b0;752f5e7e-7d9f-4ef4-992b-562f96ead008;75d3c286-0a07-4eef-b6c8-ec26d536479b;76025f53-66cf-4ea5-acd4-433870050aba;766e6153-b07f-4722-bba3-80268a0d0cf4;77a14711-3491-462f-82f2-e359e1f31f89;7a2ced26-6e5e-4736-8e5c-1784a4dff7d6;7ac71ec4-d8c9-4fa2-8e6b-a35988319f86;7e196fb8-aa89-4440-998f-cd9e60725932;82e6bf69-6a4b-46c1-bb98-e0173e09b2b0;8322df25-36d3-4cd0-93e9-c3952a3e7536;84a8dac2-5597-48f1-895f-9ea1e2eff45a;8575b47b-5e62-463a-879a-4421773dee82;8681585e-ea46-4fee-83ba-a0839fdd7b4e;86aa828d-027f-496d-8c0c-151253489a0b;87518908-0c92-43b5-8084-d5f5e2e4b229;87591f7b-1d8d-44a5-b727-836da402c39a;8859d23e-683b-4f41-969b-699830ce9198;88f07cd3-526b-43ea-9e3e-33f16129c364;894c099f-1530-4b0b-8725-d998846fd07d;8cf90c52-7018-4ae9-9ef8-0287da3d3db4;8f85d350-d313-44bd-9c1d-f40a06b3560e;8ff528e2-88a0-430c-8477-6107d8135d29;906b8ee7-6ca6-460b-8df6-5e6779d49f19;9488fce2-4bc2-41ca-88b6-8f8b1eeb8783;9564c5a2-fffe-455b-93db-a8aeb1451a1c;989930da-86ee-4c95-9e8f-0b94ab1d62ff;9949d07d-d1c6-4920-8ff9-505ce9c93221;9a179bc8-b31e-4c3a-9445-21c5d721e28c;9a8a91f2-b8af-4586-a131-33273715d3da;9b82455a-529d-4d93-8f00-4f212d12c077;9d2b1d3d-a706-49d1-808c-2ffc782f82c0;9e0e26e9-887a-4303-8f6f-73b0eb931d6a;9ef57772-6ecd-449b-907c-51b88dfb5d82;9f2c36a7-614d-4bfa-9170-f934b48e1c36;a032d779-e474-483f-a910-55b61d7550b0;a0a61ee2-6d11-4976-9cd9-abfba263e2bf;a1ed98f8-6a7a-4788-866f-a5e0bb5d677f;a459e160-bf48-4b7f-a484-1d93a4c27fd8;a6ff37d4-f700-4848-adee-c8a65a4b29cf;abdcb0c0-80ba-4567-92b8-d19ea27a3831;b17668b1-c5b0-40d8-b45e-6edb6e3b067b;b1e94a0f-eb78-411f-bdde-8061bac13e2b;b2173714-da68-4669-8d94-728c99b417e3;b2a4815c-0b92-4019-b040-57b97a38565f;b2afaf2e-e28b-4af0-b283-42c2d4857fda;bbbad33a-8add-4dc0-99e7-77b12154cb85;bca7e8ab-f0bd-441c-84cd-46e1246b74a0;bf1e4b8b-3e68-47f1-beab-ff1c4e4270c9;c182dc26-5ffc-43c1-9e5b-62a26449026c;c28a40c4-b5c9-4882-99a4-a8ae2e499936;c2f42ea7-ea5c-4add-be56-de3e30712562;c36aed78-a07c-47e5-a3b7-6cf65fbd1e28;c3c1ff72-a146-4a93-b864-1b15ae1c5b38;c3dfc34d-d8a3-42ba-a78e-540384f2c942;c50585b5-ee22-4cf9-8969-18b03653177f;c5ebcd4a-e9dc-4859-b91e-8b83809629ed;c6ae046b-82cb-46a5-a2cc-9dd24088b8a0;c79afbca-d9c4-443a-a6c4-23d69fd99908;c7c754c8-5544-40c3-8aaa-ea5f50f5dd25;c7e55b38-4438-4c23-b1c3-c63a7615290f;c993ce8d-78da-4abc-b08b-d852419867ce;cdfaeb63-acdb-4108-bb9c-0b881d599355;ce8acaac-95b8-4d12-817b-95eff70b58fd;d3b2ddf4-4189-48b2-a5fa-9643a8986bb2;d5fdbeb3-364b-4ed3-a086-ed34737e7935;dc4c260e-deb6-4d9e-b267-cda1a3b38331;dc82ba08-e1c0-4d7e-b78c-df52690a9c8f;dca15204-674f-491e-9e90-481c8727d8e8;ded86018-1eba-4241-8f9a-4d9f4c225ba8;e6afddb6-c2e4-439f-af3b-dcf78116bad1;e6f5c8da-8072-49af-b06f-16dde5518d04;ea4ae304-7e4c-47be-80f1-8c19a3f23101;f00e1d83-6090-44ed-9553-d810eb85f24b;f044798a-f7e2-40a6-b1d9-75dc65c94f32;f0af5061-46a4-44e4-9090-60eb1f1918b3;f1c9d2f6-796d-4a9c-baa6-4fec1a2d1e09;f3d27121-0854-4845-9eba-f23d3f43f5b6;f510a209-7fae-4e1b-a93d-60ada45355ba;f6e9ca40-be21-49a5-9e17-dafda5a21d12;f71cfc47-de19-4315-b97b-d9c2a10e948e;f733baf8-a6ad-4e44-8daf-306306577536;f8de1998-6c0a-42f2-9065-50e2d7891c0e;fa18a259-29fd-4d76-8009-f6d8cc4998f5;fef67077-fee1-44c4-a702-0a98ad12b5e0" />
          <attvalue for="23" value="5;10;15;20;25;30;35;40;45;50;55;60;65;70;75;80;85;90;95;100;105;110;115;120;125;130;135;140;145;150;155;160;165;170;175;185;190;195;200;205;210;215;220;225;230;235;240;245;250;255;260;265;270;275;280;285;290;295;300;305;310;315;320;325;330;335;340;345;350;355;360;370;375;380;385;390;395;400;405;410;415;420;425;430;435;440;445;450;455;460;465;470;475;480;485;490;495;500;505;510;515;520;525;530;535;540;550;555;560;565;570;575;580;585;590;595;600;605;610;615;620;625;630;635;640;645;650;655;660;665;670;675;680;685;690;695;700;705;710;715;720;725" />
          <attvalue for="34" value="None" />
          <attvalue for="9" value="&lt;[10.0,10.0];[100.0,100.0];[105.0,105.0];[110.0,110.0];[115.0,115.0];[120.0,120.0];[125.0,125.0];[130.0,130.0];[135.0,135.0];[140.0,140.0];[145.0,145.0];[15.0,15.0];[150.0,150.0];[155.0,155.0];[160.0,160.0];[165.0,165.0];[170.0,170.0];[175.0,175.0];[185.0,185.0];[190.0,190.0];[195.0,195.0];[20.0,20.0];[200.0,200.0];[205.0,205.0];[210.0,210.0];[215.0,215.0];[220.0,220.0];[225.0,225.0];[230.0,230.0];[235.0,235.0];[240.0,240.0];[245.0,245.0];[25.0,25.0];[250.0,250.0];[255.0,255.0];[260.0,260.0];[265.0,265.0];[270.0,270.0];[275.0,275.0];[280.0,280.0];[285.0,285.0];[290.0,290.0];[295.0,295.0];[30.0,30.0];[300.0,300.0];[305.0,305.0];[310.0,310.0];[315.0,315.0];[320.0,320.0];[325.0,325.0];[330.0,330.0];[335.0,335.0];[340.0,340.0];[345.0,345.0];[35.0,35.0];[350.0,350.0];[355.0,355.0];[360.0,360.0];[370.0,370.0];[375.0,375.0];[380.0,380.0];[385.0,385.0];[390.0,390.0];[395.0,395.0];[40.0,40.0];[400.0,400.0];[405.0,405.0];[410.0,410.0];[415.0,415.0];[420.0,420.0];[425.0,425.0];[430.0,430.0];[435.0,435.0];[440.0,440.0];[445.0,445.0];[45.0,45.0];[450.0,450.0];[455.0,455.0];[460.0,460.0];[465.0,465.0];[470.0,470.0];[475.0,475.0];[480.0,480.0];[485.0,485.0];[490.0,490.0];[495.0,495.0];[5.0,5.0];[50.0,50.0];[500.0,500.0];[505.0,505.0];[510.0,510.0];[515.0,515.0];[520.0,520.0];[525.0,525.0];[530.0,530.0];[535.0,535.0];[540.0,540.0];[55.0,55.0];[550.0,550.0];[555.0,555.0];[560.0,560.0];[565.0,565.0];[570.0,570.0];[575.0,575.0];[580.0,580.0];[585.0,585.0];[590.0,590.0];[595.0,595.0];[60.0,60.0];[600.0,600.0];[605.0,605.0];[610.0,610.0];[615.0,615.0];[620.0,620.0];[625.0,625.0];[630.0,630.0];[635.0,635.0];[640.0,640.0];[645.0,645.0];[65.0,65.0];[650.0,650.0];[655.0,655.0];[660.0,660.0];[665.0,665.0];[670.0,670.0];[675.0,675.0];[680.0,680.0];[685.0,685.0];[690.0,690.0];[695.0,695.0];[70.0,70.0];[700.0,700.0];[705.0,705.0];[710.0,710.0];[715.0,715.0];[720.0,720.0];[725.0,725.0];[75.0,75.0];[80.0,80.0];[85.0,85.0];[90.0,90.0];[95.0,95.0]&gt;" />
        </attvalues>
      </node>
      <node id="Step 20" label="get_events">
        <attvalues>
          <attvalue for="0" value="urn:fz-juelich.de:alpaca:function_execution:Python:915ba3f8232d2bdff2b0bbc6cdeb025b4c95b490cfad359ad815fd2bb5745976:b579338a-95ae-48b4-817a-ff1ab847d406:neo.utils.misc.get_events#082c71ca-fed7-4ef8-999e-001a6fcccac4;urn:fz-juelich.de:alpaca:function_execution:Python:915ba3f8232d2bdff2b0bbc6cdeb025b4c95b490cfad359ad815fd2bb5745976:b579338a-95ae-48b4-817a-ff1ab847d406:neo.utils.misc.get_events#7c5f57d5-653c-4486-b96a-9fe812987185;urn:fz-juelich.de:alpaca:function_execution:Python:915ba3f8232d2bdff2b0bbc6cdeb025b4c95b490cfad359ad815fd2bb5745976:b579338a-95ae-48b4-817a-ff1ab847d406:neo.utils.misc.get_events#c63b8084-a299-4d7c-81d4-5426cf6d64b1;urn:fz-juelich.de:alpaca:function_execution:Python:915ba3f8232d2bdff2b0bbc6cdeb025b4c95b490cfad359ad815fd2bb5745976:b579338a-95ae-48b4-817a-ff1ab847d406:neo.utils.misc.get_events#8d398920-eea6-4b9a-beba-76e26b8c64e5" />
          <attvalue for="1" value="4" />
          <attvalue for="4" value="neo.utils.misc.get_events" />
          <attvalue for="2" value="function" />
          <attvalue for="22" value="082c71ca-fed7-4ef8-999e-001a6fcccac4;7c5f57d5-653c-4486-b96a-9fe812987185;8d398920-eea6-4b9a-beba-76e26b8c64e5;c63b8084-a299-4d7c-81d4-5426cf6d64b1" />
          <attvalue for="23" value="2;162;332;542" />
          <attvalue for="35" value="{'trial_event_labels': 'CUE-OFF', 'performance_in_trial_str': 'correct_trial', 'belongs_to_trialtype': 'PGHF'};{'trial_event_labels': 'CUE-OFF', 'performance_in_trial_str': 'correct_trial', 'belongs_to_trialtype': 'PGLF'};{'trial_event_labels': 'CUE-OFF', 'performance_in_trial_str': 'correct_trial', 'belongs_to_trialtype': 'SGHF'};{'trial_event_labels': 'CUE-OFF', 'performance_in_trial_str': 'correct_trial', 'belongs_to_trialtype': 'SGLF'}" />
          <attvalue for="9" value="&lt;[162.0,162.0];[2.0,2.0];[332.0,332.0];[542.0,542.0]&gt;" />
        </attvalues>
      </node>
      <node id="Step 21" label="sem">
        <attvalues>
          <attvalue for="0" value="urn:fz-juelich.de:alpaca:function_execution:Python:02773c150a1d252c5c2fb669e7f8966b5cf8b4de09bd53d3152e251f97ecd118:2f16b78f-e675-4958-8710-be4b01437584:scipy.stats.stats.sem#8efee982-edec-40fe-8875-d39d641af88e;urn:fz-juelich.de:alpaca:function_execution:Python:02773c150a1d252c5c2fb669e7f8966b5cf8b4de09bd53d3152e251f97ecd118:2f16b78f-e675-4958-8710-be4b01437584:scipy.stats.stats.sem#9e9c16da-712e-42e3-8cdc-7c1ccb360617;urn:fz-juelich.de:alpaca:function_execution:Python:02773c150a1d252c5c2fb669e7f8966b5cf8b4de09bd53d3152e251f97ecd118:2f16b78f-e675-4958-8710-be4b01437584:scipy.stats.stats.sem#7e66c728-60b3-4109-9daa-9cd6cab3704f;urn:fz-juelich.de:alpaca:function_execution:Python:02773c150a1d252c5c2fb669e7f8966b5cf8b4de09bd53d3152e251f97ecd118:2f16b78f-e675-4958-8710-be4b01437584:scipy.stats.stats.sem#d3f16d92-9894-4a74-9805-c6b76f20c378;urn:fz-juelich.de:alpaca:function_execution:Python:02773c150a1d252c5c2fb669e7f8966b5cf8b4de09bd53d3152e251f97ecd118:2f16b78f-e675-4958-8710-be4b01437584:scipy.stats.stats.sem#ca4676d0-348e-4758-8e88-8aa4bed4b747;urn:fz-juelich.de:alpaca:function_execution:Python:02773c150a1d252c5c2fb669e7f8966b5cf8b4de09bd53d3152e251f97ecd118:2f16b78f-e675-4958-8710-be4b01437584:scipy.stats.stats.sem#85ecf5c7-580b-4405-ac48-8b75d118ff84;urn:fz-juelich.de:alpaca:function_execution:Python:02773c150a1d252c5c2fb669e7f8966b5cf8b4de09bd53d3152e251f97ecd118:2f16b78f-e675-4958-8710-be4b01437584:scipy.stats.stats.sem#335b80a5-0d29-432c-95b1-0e80ad9c3a82;urn:fz-juelich.de:alpaca:function_execution:Python:02773c150a1d252c5c2fb669e7f8966b5cf8b4de09bd53d3152e251f97ecd118:2f16b78f-e675-4958-8710-be4b01437584:scipy.stats.stats.sem#6833644b-fa56-4eda-9fee-95a96c918702" />
          <attvalue for="1" value="8" />
          <attvalue for="4" value="scipy.stats.stats.sem" />
          <attvalue for="2" value="function" />
          <attvalue for="22" value="335b80a5-0d29-432c-95b1-0e80ad9c3a82;6833644b-fa56-4eda-9fee-95a96c918702;7e66c728-60b3-4109-9daa-9cd6cab3704f;85ecf5c7-580b-4405-ac48-8b75d118ff84;8efee982-edec-40fe-8875-d39d641af88e;9e9c16da-712e-42e3-8cdc-7c1ccb360617;ca4676d0-348e-4758-8e88-8aa4bed4b747;d3f16d92-9894-4a74-9805-c6b76f20c378" />
          <attvalue for="23" value="4;8;12;16;21;25;29;33" />
          <attvalue for="36" value="propagate" />
          <attvalue for="37" value="1" />
          <attvalue for="38" value="0" />
          <attvalue for="9" value="&lt;[12.0,12.0];[16.0,16.0];[21.0,21.0];[25.0,25.0];[29.0,29.0];[33.0,33.0];[4.0,4.0];[8.0,8.0]&gt;" />
        </attvalues>
      </node>
      <node id="Step 22" label="mean">
        <attvalues>
          <attvalue for="0" value="urn:fz-juelich.de:alpaca:function_execution:Python:915ba3f8232d2bdff2b0bbc6cdeb025b4c95b490cfad359ad815fd2bb5745976:7220b421-25d4-41dd-8177-8b256ba85fff:numpy.mean#80677d0a-37e5-4cd6-b442-06b3787aa7e8;urn:fz-juelich.de:alpaca:function_execution:Python:915ba3f8232d2bdff2b0bbc6cdeb025b4c95b490cfad359ad815fd2bb5745976:7220b421-25d4-41dd-8177-8b256ba85fff:numpy.mean#cad83fb6-1cbd-41a5-8e71-98f2d6402dcf;urn:fz-juelich.de:alpaca:function_execution:Python:915ba3f8232d2bdff2b0bbc6cdeb025b4c95b490cfad359ad815fd2bb5745976:7220b421-25d4-41dd-8177-8b256ba85fff:numpy.mean#ee9f767f-969a-415e-b2f5-590a3c654632;urn:fz-juelich.de:alpaca:function_execution:Python:915ba3f8232d2bdff2b0bbc6cdeb025b4c95b490cfad359ad815fd2bb5745976:7220b421-25d4-41dd-8177-8b256ba85fff:numpy.mean#85f48ea2-de52-4305-83d9-37df118e7f0b;urn:fz-juelich.de:alpaca:function_execution:Python:915ba3f8232d2bdff2b0bbc6cdeb025b4c95b490cfad359ad815fd2bb5745976:7220b421-25d4-41dd-8177-8b256ba85fff:numpy.mean#f846deaf-e02c-4878-8673-78364c14d90b;urn:fz-juelich.de:alpaca:function_execution:Python:915ba3f8232d2bdff2b0bbc6cdeb025b4c95b490cfad359ad815fd2bb5745976:b579338a-95ae-48b4-817a-ff1ab847d406:numpy.mean#294846dc-2955-42ce-841f-89faaf4b9394;urn:fz-juelich.de:alpaca:function_execution:Python:915ba3f8232d2bdff2b0bbc6cdeb025b4c95b490cfad359ad815fd2bb5745976:b579338a-95ae-48b4-817a-ff1ab847d406:numpy.mean#0202bb1b-0e45-4fb8-817d-96cd94bdfca0;urn:fz-juelich.de:alpaca:function_execution:Python:915ba3f8232d2bdff2b0bbc6cdeb025b4c95b490cfad359ad815fd2bb5745976:b579338a-95ae-48b4-817a-ff1ab847d406:numpy.mean#09c788b5-ef80-4ede-83e5-6784e6ebba3d;urn:fz-juelich.de:alpaca:function_execution:Python:915ba3f8232d2bdff2b0bbc6cdeb025b4c95b490cfad359ad815fd2bb5745976:7220b421-25d4-41dd-8177-8b256ba85fff:numpy.mean#03100b03-0509-4d27-8cfa-218c1b380509;urn:fz-juelich.de:alpaca:function_execution:Python:915ba3f8232d2bdff2b0bbc6cdeb025b4c95b490cfad359ad815fd2bb5745976:b579338a-95ae-48b4-817a-ff1ab847d406:numpy.mean#cd7f1516-1e84-4f05-9cc2-c8196f287e0d;urn:fz-juelich.de:alpaca:function_execution:Python:915ba3f8232d2bdff2b0bbc6cdeb025b4c95b490cfad359ad815fd2bb5745976:7220b421-25d4-41dd-8177-8b256ba85fff:numpy.mean#99af6abb-a8d5-4824-9b79-c1fdd5d4c47a;urn:fz-juelich.de:alpaca:function_execution:Python:915ba3f8232d2bdff2b0bbc6cdeb025b4c95b490cfad359ad815fd2bb5745976:7220b421-25d4-41dd-8177-8b256ba85fff:numpy.mean#0681e79e-32fa-4f3a-91fe-dad82728de11;urn:fz-juelich.de:alpaca:function_execution:Python:915ba3f8232d2bdff2b0bbc6cdeb025b4c95b490cfad359ad815fd2bb5745976:7220b421-25d4-41dd-8177-8b256ba85fff:numpy.mean#47e04f93-02b9-4342-b79a-1bf3d7fe2885;urn:fz-juelich.de:alpaca:function_execution:Python:915ba3f8232d2bdff2b0bbc6cdeb025b4c95b490cfad359ad815fd2bb5745976:7220b421-25d4-41dd-8177-8b256ba85fff:numpy.mean#48bd28e1-703a-4f26-9d57-8d1e58f24a97;urn:fz-juelich.de:alpaca:function_execution:Python:915ba3f8232d2bdff2b0bbc6cdeb025b4c95b490cfad359ad815fd2bb5745976:7220b421-25d4-41dd-8177-8b256ba85fff:numpy.mean#9d90ada3-f032-4faf-8652-a856cd5fd0bb;urn:fz-juelich.de:alpaca:function_execution:Python:915ba3f8232d2bdff2b0bbc6cdeb025b4c95b490cfad359ad815fd2bb5745976:b579338a-95ae-48b4-817a-ff1ab847d406:numpy.mean#cbb2cae8-4f6a-4807-a5e6-58aa0f404e14;urn:fz-juelich.de:alpaca:function_execution:Python:915ba3f8232d2bdff2b0bbc6cdeb025b4c95b490cfad359ad815fd2bb5745976:7220b421-25d4-41dd-8177-8b256ba85fff:numpy.mean#7eceb9d8-1d00-4550-b96c-a7ba39fd44d8;urn:fz-juelich.de:alpaca:function_execution:Python:915ba3f8232d2bdff2b0bbc6cdeb025b4c95b490cfad359ad815fd2bb5745976:7220b421-25d4-41dd-8177-8b256ba85fff:numpy.mean#2d65315d-ea70-4658-880c-7cf04d24c0b7;urn:fz-juelich.de:alpaca:function_execution:Python:915ba3f8232d2bdff2b0bbc6cdeb025b4c95b490cfad359ad815fd2bb5745976:7220b421-25d4-41dd-8177-8b256ba85fff:numpy.mean#69b7dc9a-6f1e-49ea-bea8-777ff1dfddc2;urn:fz-juelich.de:alpaca:function_execution:Python:915ba3f8232d2bdff2b0bbc6cdeb025b4c95b490cfad359ad815fd2bb5745976:7220b421-25d4-41dd-8177-8b256ba85fff:numpy.mean#a1902def-76e5-47f8-afc2-bf8fca986bb3;urn:fz-juelich.de:alpaca:function_execution:Python:915ba3f8232d2bdff2b0bbc6cdeb025b4c95b490cfad359ad815fd2bb5745976:7220b421-25d4-41dd-8177-8b256ba85fff:numpy.mean#12608cb8-55e4-4429-951d-dda49191e3e5;urn:fz-juelich.de:alpaca:function_execution:Python:915ba3f8232d2bdff2b0bbc6cdeb025b4c95b490cfad359ad815fd2bb5745976:b579338a-95ae-48b4-817a-ff1ab847d406:numpy.mean#fa8b7b04-852a-43b9-b857-7921e2902d72;urn:fz-juelich.de:alpaca:function_execution:Python:915ba3f8232d2bdff2b0bbc6cdeb025b4c95b490cfad359ad815fd2bb5745976:7220b421-25d4-41dd-8177-8b256ba85fff:numpy.mean#6d8da929-26e3-4f64-bbf8-3b9dcac37d8a;urn:fz-juelich.de:alpaca:function_execution:Python:915ba3f8232d2bdff2b0bbc6cdeb025b4c95b490cfad359ad815fd2bb5745976:7220b421-25d4-41dd-8177-8b256ba85fff:numpy.mean#51bc5d82-fa98-4acb-ac24-070b1ac4a5bc;urn:fz-juelich.de:alpaca:function_execution:Python:915ba3f8232d2bdff2b0bbc6cdeb025b4c95b490cfad359ad815fd2bb5745976:b579338a-95ae-48b4-817a-ff1ab847d406:numpy.mean#027c566c-a230-4689-9ddd-da52ba5292d0;urn:fz-juelich.de:alpaca:function_execution:Python:915ba3f8232d2bdff2b0bbc6cdeb025b4c95b490cfad359ad815fd2bb5745976:b579338a-95ae-48b4-817a-ff1ab847d406:numpy.mean#4888036d-a879-47dd-8c15-cc3179a8b73f;urn:fz-juelich.de:alpaca:function_execution:Python:915ba3f8232d2bdff2b0bbc6cdeb025b4c95b490cfad359ad815fd2bb5745976:b579338a-95ae-48b4-817a-ff1ab847d406:numpy.mean#2471e892-dcc7-4917-91af-2e47071c8563;urn:fz-juelich.de:alpaca:function_execution:Python:915ba3f8232d2bdff2b0bbc6cdeb025b4c95b490cfad359ad815fd2bb5745976:b579338a-95ae-48b4-817a-ff1ab847d406:numpy.mean#014f39f2-f92a-40b0-bff3-012a024dda01;urn:fz-juelich.de:alpaca:function_execution:Python:915ba3f8232d2bdff2b0bbc6cdeb025b4c95b490cfad359ad815fd2bb5745976:b579338a-95ae-48b4-817a-ff1ab847d406:numpy.mean#9d622354-7b80-45c3-9c2c-ab67c407b0e9;urn:fz-juelich.de:alpaca:function_execution:Python:915ba3f8232d2bdff2b0bbc6cdeb025b4c95b490cfad359ad815fd2bb5745976:b579338a-95ae-48b4-817a-ff1ab847d406:numpy.mean#7be8c27d-9161-4494-8c85-64f8a8ae8142;urn:fz-juelich.de:alpaca:function_execution:Python:915ba3f8232d2bdff2b0bbc6cdeb025b4c95b490cfad359ad815fd2bb5745976:7220b421-25d4-41dd-8177-8b256ba85fff:numpy.mean#1c79c4f4-4ed0-4caa-9cbf-3c4f2569cc6a;urn:fz-juelich.de:alpaca:function_execution:Python:915ba3f8232d2bdff2b0bbc6cdeb025b4c95b490cfad359ad815fd2bb5745976:b579338a-95ae-48b4-817a-ff1ab847d406:numpy.mean#9845af03-0176-4982-8a7c-60a92e4d6781;urn:fz-juelich.de:alpaca:function_execution:Python:915ba3f8232d2bdff2b0bbc6cdeb025b4c95b490cfad359ad815fd2bb5745976:7220b421-25d4-41dd-8177-8b256ba85fff:numpy.mean#693dfb41-b440-4d33-b61f-88893a88c540;urn:fz-juelich.de:alpaca:function_execution:Python:915ba3f8232d2bdff2b0bbc6cdeb025b4c95b490cfad359ad815fd2bb5745976:7220b421-25d4-41dd-8177-8b256ba85fff:numpy.mean#f3bad67b-b193-4590-83a8-4af18a6a7b38;urn:fz-juelich.de:alpaca:function_execution:Python:915ba3f8232d2bdff2b0bbc6cdeb025b4c95b490cfad359ad815fd2bb5745976:b579338a-95ae-48b4-817a-ff1ab847d406:numpy.mean#a45d4bbf-5b91-4e61-bbb8-5b62b292794c;urn:fz-juelich.de:alpaca:function_execution:Python:915ba3f8232d2bdff2b0bbc6cdeb025b4c95b490cfad359ad815fd2bb5745976:b579338a-95ae-48b4-817a-ff1ab847d406:numpy.mean#886d3600-2b63-4cba-a11c-89eddccec09c;urn:fz-juelich.de:alpaca:function_execution:Python:915ba3f8232d2bdff2b0bbc6cdeb025b4c95b490cfad359ad815fd2bb5745976:b579338a-95ae-48b4-817a-ff1ab847d406:numpy.mean#a2dbdcee-54e8-4295-be41-c1d31fad9090;urn:fz-juelich.de:alpaca:function_execution:Python:915ba3f8232d2bdff2b0bbc6cdeb025b4c95b490cfad359ad815fd2bb5745976:7220b421-25d4-41dd-8177-8b256ba85fff:numpy.mean#6e4e02cc-37d1-4858-b33f-ed350e0aebf8;urn:fz-juelich.de:alpaca:function_execution:Python:915ba3f8232d2bdff2b0bbc6cdeb025b4c95b490cfad359ad815fd2bb5745976:b579338a-95ae-48b4-817a-ff1ab847d406:numpy.mean#108fd7f8-072b-42c6-85e4-1c7c1c69fb24;urn:fz-juelich.de:alpaca:function_execution:Python:915ba3f8232d2bdff2b0bbc6cdeb025b4c95b490cfad359ad815fd2bb5745976:b579338a-95ae-48b4-817a-ff1ab847d406:numpy.mean#e4a5ddd6-1d8c-4cc0-821f-05841ebafc99;urn:fz-juelich.de:alpaca:function_execution:Python:915ba3f8232d2bdff2b0bbc6cdeb025b4c95b490cfad359ad815fd2bb5745976:b579338a-95ae-48b4-817a-ff1ab847d406:numpy.mean#fc34bdf5-4d08-4493-abf5-7d833fa49c78;urn:fz-juelich.de:alpaca:function_execution:Python:915ba3f8232d2bdff2b0bbc6cdeb025b4c95b490cfad359ad815fd2bb5745976:b579338a-95ae-48b4-817a-ff1ab847d406:numpy.mean#6b3ccc98-8414-41e8-9b4c-e3a719f73844;urn:fz-juelich.de:alpaca:function_execution:Python:915ba3f8232d2bdff2b0bbc6cdeb025b4c95b490cfad359ad815fd2bb5745976:7220b421-25d4-41dd-8177-8b256ba85fff:numpy.mean#bb37cf92-751c-4f12-8f48-a86f86bb3bf2;urn:fz-juelich.de:alpaca:function_execution:Python:915ba3f8232d2bdff2b0bbc6cdeb025b4c95b490cfad359ad815fd2bb5745976:7220b421-25d4-41dd-8177-8b256ba85fff:numpy.mean#4e2a960d-6866-4a8d-a441-744f9b7f8061;urn:fz-juelich.de:alpaca:function_execution:Python:915ba3f8232d2bdff2b0bbc6cdeb025b4c95b490cfad359ad815fd2bb5745976:b579338a-95ae-48b4-817a-ff1ab847d406:numpy.mean#0b200660-ba01-428f-b086-ab9d98be0370;urn:fz-juelich.de:alpaca:function_execution:Python:915ba3f8232d2bdff2b0bbc6cdeb025b4c95b490cfad359ad815fd2bb5745976:b579338a-95ae-48b4-817a-ff1ab847d406:numpy.mean#03c2c551-bf5e-4c78-bb6c-3a03859d29db;urn:fz-juelich.de:alpaca:function_execution:Python:915ba3f8232d2bdff2b0bbc6cdeb025b4c95b490cfad359ad815fd2bb5745976:7220b421-25d4-41dd-8177-8b256ba85fff:numpy.mean#c3ab2c40-843a-4e2f-860a-1915246ceaa6;urn:fz-juelich.de:alpaca:function_execution:Python:915ba3f8232d2bdff2b0bbc6cdeb025b4c95b490cfad359ad815fd2bb5745976:7220b421-25d4-41dd-8177-8b256ba85fff:numpy.mean#1f6ffec9-0644-427d-af87-143b4d441bf1;urn:fz-juelich.de:alpaca:function_execution:Python:915ba3f8232d2bdff2b0bbc6cdeb025b4c95b490cfad359ad815fd2bb5745976:7220b421-25d4-41dd-8177-8b256ba85fff:numpy.mean#dd4620ff-3da2-436b-85a0-f53872b32dfe;urn:fz-juelich.de:alpaca:function_execution:Python:915ba3f8232d2bdff2b0bbc6cdeb025b4c95b490cfad359ad815fd2bb5745976:b579338a-95ae-48b4-817a-ff1ab847d406:numpy.mean#20e70736-ff1f-4bc3-9164-dab5ea9f3b78;urn:fz-juelich.de:alpaca:function_execution:Python:915ba3f8232d2bdff2b0bbc6cdeb025b4c95b490cfad359ad815fd2bb5745976:b579338a-95ae-48b4-817a-ff1ab847d406:numpy.mean#2439ae91-cad8-48ae-82c4-306041459ed8;urn:fz-juelich.de:alpaca:function_execution:Python:915ba3f8232d2bdff2b0bbc6cdeb025b4c95b490cfad359ad815fd2bb5745976:7220b421-25d4-41dd-8177-8b256ba85fff:numpy.mean#461e55ab-a543-4a2b-a07c-d53fc5b31adc;urn:fz-juelich.de:alpaca:function_execution:Python:915ba3f8232d2bdff2b0bbc6cdeb025b4c95b490cfad359ad815fd2bb5745976:b579338a-95ae-48b4-817a-ff1ab847d406:numpy.mean#db7b1aca-bae4-4c3b-93e9-17d3f3d7af17;urn:fz-juelich.de:alpaca:function_execution:Python:915ba3f8232d2bdff2b0bbc6cdeb025b4c95b490cfad359ad815fd2bb5745976:b579338a-95ae-48b4-817a-ff1ab847d406:numpy.mean#c906a0bb-111d-4628-a0d1-c1aae05a65ac;urn:fz-juelich.de:alpaca:function_execution:Python:915ba3f8232d2bdff2b0bbc6cdeb025b4c95b490cfad359ad815fd2bb5745976:7220b421-25d4-41dd-8177-8b256ba85fff:numpy.mean#4188721c-8a04-417e-af2f-2c4e2683bc6d;urn:fz-juelich.de:alpaca:function_execution:Python:915ba3f8232d2bdff2b0bbc6cdeb025b4c95b490cfad359ad815fd2bb5745976:7220b421-25d4-41dd-8177-8b256ba85fff:numpy.mean#4447e467-d485-4913-8af1-3b36cf2bfeef;urn:fz-juelich.de:alpaca:function_execution:Python:915ba3f8232d2bdff2b0bbc6cdeb025b4c95b490cfad359ad815fd2bb5745976:b579338a-95ae-48b4-817a-ff1ab847d406:numpy.mean#7a8d91ce-af1d-4c85-8ee7-f3b5b0e7a05f;urn:fz-juelich.de:alpaca:function_execution:Python:915ba3f8232d2bdff2b0bbc6cdeb025b4c95b490cfad359ad815fd2bb5745976:7220b421-25d4-41dd-8177-8b256ba85fff:numpy.mean#0aab218c-a147-4b65-aba4-80917f9352d9;urn:fz-juelich.de:alpaca:function_execution:Python:915ba3f8232d2bdff2b0bbc6cdeb025b4c95b490cfad359ad815fd2bb5745976:7220b421-25d4-41dd-8177-8b256ba85fff:numpy.mean#3eb16803-4090-447d-a93d-d3192d5af685;urn:fz-juelich.de:alpaca:function_execution:Python:915ba3f8232d2bdff2b0bbc6cdeb025b4c95b490cfad359ad815fd2bb5745976:7220b421-25d4-41dd-8177-8b256ba85fff:numpy.mean#13a768ec-b616-4e09-93ae-87acc8dc7962;urn:fz-juelich.de:alpaca:function_execution:Python:915ba3f8232d2bdff2b0bbc6cdeb025b4c95b490cfad359ad815fd2bb5745976:7220b421-25d4-41dd-8177-8b256ba85fff:numpy.mean#173945da-6414-4d8c-8e3e-dd6e0dbd84c9;urn:fz-juelich.de:alpaca:function_execution:Python:915ba3f8232d2bdff2b0bbc6cdeb025b4c95b490cfad359ad815fd2bb5745976:b579338a-95ae-48b4-817a-ff1ab847d406:numpy.mean#2f40b901-f227-4a4a-bf06-ad0970d5876f;urn:fz-juelich.de:alpaca:function_execution:Python:915ba3f8232d2bdff2b0bbc6cdeb025b4c95b490cfad359ad815fd2bb5745976:b579338a-95ae-48b4-817a-ff1ab847d406:numpy.mean#8e40d13f-5ff0-4f93-9255-fe595aee82a4;urn:fz-juelich.de:alpaca:function_execution:Python:915ba3f8232d2bdff2b0bbc6cdeb025b4c95b490cfad359ad815fd2bb5745976:b579338a-95ae-48b4-817a-ff1ab847d406:numpy.mean#74756a27-abd7-4583-945d-1534be5c87ca;urn:fz-juelich.de:alpaca:function_execution:Python:915ba3f8232d2bdff2b0bbc6cdeb025b4c95b490cfad359ad815fd2bb5745976:b579338a-95ae-48b4-817a-ff1ab847d406:numpy.mean#e8699523-9369-48f3-8904-b4497ccdf110;urn:fz-juelich.de:alpaca:function_execution:Python:915ba3f8232d2bdff2b0bbc6cdeb025b4c95b490cfad359ad815fd2bb5745976:7220b421-25d4-41dd-8177-8b256ba85fff:numpy.mean#9d545a69-1550-4188-a524-77577f49fb11;urn:fz-juelich.de:alpaca:function_execution:Python:915ba3f8232d2bdff2b0bbc6cdeb025b4c95b490cfad359ad815fd2bb5745976:7220b421-25d4-41dd-8177-8b256ba85fff:numpy.mean#6ab42ef6-ba2f-4c6c-909b-e1987396efd7;urn:fz-juelich.de:alpaca:function_execution:Python:915ba3f8232d2bdff2b0bbc6cdeb025b4c95b490cfad359ad815fd2bb5745976:b579338a-95ae-48b4-817a-ff1ab847d406:numpy.mean#5df00e5f-1bb5-45f9-9f05-3e7643ed3492;urn:fz-juelich.de:alpaca:function_execution:Python:915ba3f8232d2bdff2b0bbc6cdeb025b4c95b490cfad359ad815fd2bb5745976:7220b421-25d4-41dd-8177-8b256ba85fff:numpy.mean#74aeb94e-9176-41e9-8197-0b1e24bd6ca2;urn:fz-juelich.de:alpaca:function_execution:Python:915ba3f8232d2bdff2b0bbc6cdeb025b4c95b490cfad359ad815fd2bb5745976:b579338a-95ae-48b4-817a-ff1ab847d406:numpy.mean#f3862f24-e227-4018-bfa0-e942398e1de9;urn:fz-juelich.de:alpaca:function_execution:Python:915ba3f8232d2bdff2b0bbc6cdeb025b4c95b490cfad359ad815fd2bb5745976:7220b421-25d4-41dd-8177-8b256ba85fff:numpy.mean#8436a02c-ffb1-4453-b0da-359768e44210;urn:fz-juelich.de:alpaca:function_execution:Python:915ba3f8232d2bdff2b0bbc6cdeb025b4c95b490cfad359ad815fd2bb5745976:b579338a-95ae-48b4-817a-ff1ab847d406:numpy.mean#357b144b-cbce-44b6-bc80-42e987a135d8;urn:fz-juelich.de:alpaca:function_execution:Python:915ba3f8232d2bdff2b0bbc6cdeb025b4c95b490cfad359ad815fd2bb5745976:b579338a-95ae-48b4-817a-ff1ab847d406:numpy.mean#ae84fa0a-5c54-4269-88c8-98b7215874b6;urn:fz-juelich.de:alpaca:function_execution:Python:915ba3f8232d2bdff2b0bbc6cdeb025b4c95b490cfad359ad815fd2bb5745976:b579338a-95ae-48b4-817a-ff1ab847d406:numpy.mean#be21282d-1fa4-481b-b100-3631b5076c92;urn:fz-juelich.de:alpaca:function_execution:Python:915ba3f8232d2bdff2b0bbc6cdeb025b4c95b490cfad359ad815fd2bb5745976:7220b421-25d4-41dd-8177-8b256ba85fff:numpy.mean#ce674fb6-7369-40dd-b0a0-e0317dba36bb;urn:fz-juelich.de:alpaca:function_execution:Python:915ba3f8232d2bdff2b0bbc6cdeb025b4c95b490cfad359ad815fd2bb5745976:7220b421-25d4-41dd-8177-8b256ba85fff:numpy.mean#f2e91cec-e124-44ee-88d8-94d33e0ebffa;urn:fz-juelich.de:alpaca:function_execution:Python:915ba3f8232d2bdff2b0bbc6cdeb025b4c95b490cfad359ad815fd2bb5745976:7220b421-25d4-41dd-8177-8b256ba85fff:numpy.mean#e31d782d-19e3-49b3-b5db-854a9b162639;urn:fz-juelich.de:alpaca:function_execution:Python:915ba3f8232d2bdff2b0bbc6cdeb025b4c95b490cfad359ad815fd2bb5745976:b579338a-95ae-48b4-817a-ff1ab847d406:numpy.mean#ccc51604-bfe9-46b9-86d6-1364ff1183ae;urn:fz-juelich.de:alpaca:function_execution:Python:915ba3f8232d2bdff2b0bbc6cdeb025b4c95b490cfad359ad815fd2bb5745976:7220b421-25d4-41dd-8177-8b256ba85fff:numpy.mean#c530f442-ddfb-4c0c-baaa-6eaf86f06caf;urn:fz-juelich.de:alpaca:function_execution:Python:915ba3f8232d2bdff2b0bbc6cdeb025b4c95b490cfad359ad815fd2bb5745976:b579338a-95ae-48b4-817a-ff1ab847d406:numpy.mean#3f75d37d-ab74-4c74-850a-e2af68b16678;urn:fz-juelich.de:alpaca:function_execution:Python:915ba3f8232d2bdff2b0bbc6cdeb025b4c95b490cfad359ad815fd2bb5745976:b579338a-95ae-48b4-817a-ff1ab847d406:numpy.mean#83e7714e-f303-42e9-bc2f-b6b3f1190ebf;urn:fz-juelich.de:alpaca:function_execution:Python:915ba3f8232d2bdff2b0bbc6cdeb025b4c95b490cfad359ad815fd2bb5745976:7220b421-25d4-41dd-8177-8b256ba85fff:numpy.mean#b8a1e50c-cc56-498c-8660-9ccb55e559e5;urn:fz-juelich.de:alpaca:function_execution:Python:915ba3f8232d2bdff2b0bbc6cdeb025b4c95b490cfad359ad815fd2bb5745976:7220b421-25d4-41dd-8177-8b256ba85fff:numpy.mean#6c81a0b3-a5e7-4478-b474-f3df84cf226d;urn:fz-juelich.de:alpaca:function_execution:Python:915ba3f8232d2bdff2b0bbc6cdeb025b4c95b490cfad359ad815fd2bb5745976:b579338a-95ae-48b4-817a-ff1ab847d406:numpy.mean#6df76f36-68be-4e7b-8e56-ad2d016cecf8;urn:fz-juelich.de:alpaca:function_execution:Python:915ba3f8232d2bdff2b0bbc6cdeb025b4c95b490cfad359ad815fd2bb5745976:b579338a-95ae-48b4-817a-ff1ab847d406:numpy.mean#a4367c75-20d0-42de-b41a-28f36fad6c12;urn:fz-juelich.de:alpaca:function_execution:Python:915ba3f8232d2bdff2b0bbc6cdeb025b4c95b490cfad359ad815fd2bb5745976:7220b421-25d4-41dd-8177-8b256ba85fff:numpy.mean#4dc73c11-7ba0-4aea-b5b9-f57ff1015754;urn:fz-juelich.de:alpaca:function_execution:Python:915ba3f8232d2bdff2b0bbc6cdeb025b4c95b490cfad359ad815fd2bb5745976:b579338a-95ae-48b4-817a-ff1ab847d406:numpy.mean#cad89275-9431-4ae6-9c06-3e055f69a7df;urn:fz-juelich.de:alpaca:function_execution:Python:915ba3f8232d2bdff2b0bbc6cdeb025b4c95b490cfad359ad815fd2bb5745976:b579338a-95ae-48b4-817a-ff1ab847d406:numpy.mean#dc9d5764-7633-4145-80ea-2ebd3f6d9a04;urn:fz-juelich.de:alpaca:function_execution:Python:915ba3f8232d2bdff2b0bbc6cdeb025b4c95b490cfad359ad815fd2bb5745976:7220b421-25d4-41dd-8177-8b256ba85fff:numpy.mean#000e5455-9b2d-499e-a6aa-4691b4204eac;urn:fz-juelich.de:alpaca:function_execution:Python:915ba3f8232d2bdff2b0bbc6cdeb025b4c95b490cfad359ad815fd2bb5745976:7220b421-25d4-41dd-8177-8b256ba85fff:numpy.mean#9f513b12-efb4-443d-9f4d-98bdcc9ca114;urn:fz-juelich.de:alpaca:function_execution:Python:915ba3f8232d2bdff2b0bbc6cdeb025b4c95b490cfad359ad815fd2bb5745976:7220b421-25d4-41dd-8177-8b256ba85fff:numpy.mean#3fb4ee04-eead-4096-9be2-d0bc857003ad;urn:fz-juelich.de:alpaca:function_execution:Python:915ba3f8232d2bdff2b0bbc6cdeb025b4c95b490cfad359ad815fd2bb5745976:b579338a-95ae-48b4-817a-ff1ab847d406:numpy.mean#7839722c-1437-4161-91b2-05253563e41d;urn:fz-juelich.de:alpaca:function_execution:Python:915ba3f8232d2bdff2b0bbc6cdeb025b4c95b490cfad359ad815fd2bb5745976:7220b421-25d4-41dd-8177-8b256ba85fff:numpy.mean#9a79a8fd-43c3-492d-9807-adbbeffe7b79;urn:fz-juelich.de:alpaca:function_execution:Python:915ba3f8232d2bdff2b0bbc6cdeb025b4c95b490cfad359ad815fd2bb5745976:7220b421-25d4-41dd-8177-8b256ba85fff:numpy.mean#afe4b448-d6ac-49fa-a948-f491062b9a67;urn:fz-juelich.de:alpaca:function_execution:Python:915ba3f8232d2bdff2b0bbc6cdeb025b4c95b490cfad359ad815fd2bb5745976:7220b421-25d4-41dd-8177-8b256ba85fff:numpy.mean#2d61724a-2f35-4ff2-a79d-2ff4db250a38;urn:fz-juelich.de:alpaca:function_execution:Python:915ba3f8232d2bdff2b0bbc6cdeb025b4c95b490cfad359ad815fd2bb5745976:7220b421-25d4-41dd-8177-8b256ba85fff:numpy.mean#677c7de0-a8e0-4574-abb3-2671676fe924;urn:fz-juelich.de:alpaca:function_execution:Python:915ba3f8232d2bdff2b0bbc6cdeb025b4c95b490cfad359ad815fd2bb5745976:b579338a-95ae-48b4-817a-ff1ab847d406:numpy.mean#07363ad3-e46d-45fd-9a2f-241cd5a6be5c;urn:fz-juelich.de:alpaca:function_execution:Python:915ba3f8232d2bdff2b0bbc6cdeb025b4c95b490cfad359ad815fd2bb5745976:b579338a-95ae-48b4-817a-ff1ab847d406:numpy.mean#845a5e6c-5851-4160-a991-5a305385c327;urn:fz-juelich.de:alpaca:function_execution:Python:915ba3f8232d2bdff2b0bbc6cdeb025b4c95b490cfad359ad815fd2bb5745976:7220b421-25d4-41dd-8177-8b256ba85fff:numpy.mean#4fd9fc53-8198-47c6-af9c-87a9a222e64a;urn:fz-juelich.de:alpaca:function_execution:Python:915ba3f8232d2bdff2b0bbc6cdeb025b4c95b490cfad359ad815fd2bb5745976:b579338a-95ae-48b4-817a-ff1ab847d406:numpy.mean#4bed4818-479e-4164-8fc8-8876677f069b;urn:fz-juelich.de:alpaca:function_execution:Python:915ba3f8232d2bdff2b0bbc6cdeb025b4c95b490cfad359ad815fd2bb5745976:7220b421-25d4-41dd-8177-8b256ba85fff:numpy.mean#126e1012-167f-4f87-a323-10538e21a69f;urn:fz-juelich.de:alpaca:function_execution:Python:915ba3f8232d2bdff2b0bbc6cdeb025b4c95b490cfad359ad815fd2bb5745976:b579338a-95ae-48b4-817a-ff1ab847d406:numpy.mean#81a67657-03b4-4033-87f8-1bb206303671;urn:fz-juelich.de:alpaca:function_execution:Python:915ba3f8232d2bdff2b0bbc6cdeb025b4c95b490cfad359ad815fd2bb5745976:7220b421-25d4-41dd-8177-8b256ba85fff:numpy.mean#c4cb5d10-b607-4067-87c4-d40fd39fddc4;urn:fz-juelich.de:alpaca:function_execution:Python:915ba3f8232d2bdff2b0bbc6cdeb025b4c95b490cfad359ad815fd2bb5745976:b579338a-95ae-48b4-817a-ff1ab847d406:numpy.mean#8cfa894e-684a-4472-9313-1d47821cfc48;urn:fz-juelich.de:alpaca:function_execution:Python:915ba3f8232d2bdff2b0bbc6cdeb025b4c95b490cfad359ad815fd2bb5745976:7220b421-25d4-41dd-8177-8b256ba85fff:numpy.mean#094c6d76-06bd-42ef-accd-35d50aa15396;urn:fz-juelich.de:alpaca:function_execution:Python:915ba3f8232d2bdff2b0bbc6cdeb025b4c95b490cfad359ad815fd2bb5745976:b579338a-95ae-48b4-817a-ff1ab847d406:numpy.mean#202e8beb-c252-4462-9cab-5774cd1663bd;urn:fz-juelich.de:alpaca:function_execution:Python:915ba3f8232d2bdff2b0bbc6cdeb025b4c95b490cfad359ad815fd2bb5745976:b579338a-95ae-48b4-817a-ff1ab847d406:numpy.mean#66f88d0f-dc1f-43d0-bd7a-c0800c2a8fb7;urn:fz-juelich.de:alpaca:function_execution:Python:915ba3f8232d2bdff2b0bbc6cdeb025b4c95b490cfad359ad815fd2bb5745976:7220b421-25d4-41dd-8177-8b256ba85fff:numpy.mean#7d4e1d75-b004-4ced-bef3-ffbcb1aab80c;urn:fz-juelich.de:alpaca:function_execution:Python:915ba3f8232d2bdff2b0bbc6cdeb025b4c95b490cfad359ad815fd2bb5745976:7220b421-25d4-41dd-8177-8b256ba85fff:numpy.mean#8f8b1867-cae6-4992-9531-ffe45ee4f913;urn:fz-juelich.de:alpaca:function_execution:Python:915ba3f8232d2bdff2b0bbc6cdeb025b4c95b490cfad359ad815fd2bb5745976:7220b421-25d4-41dd-8177-8b256ba85fff:numpy.mean#a49ddb34-60a3-4854-b687-d37d719ac64a;urn:fz-juelich.de:alpaca:function_execution:Python:915ba3f8232d2bdff2b0bbc6cdeb025b4c95b490cfad359ad815fd2bb5745976:b579338a-95ae-48b4-817a-ff1ab847d406:numpy.mean#1abebea1-e468-4ac2-9901-9de8f7f9ab49;urn:fz-juelich.de:alpaca:function_execution:Python:915ba3f8232d2bdff2b0bbc6cdeb025b4c95b490cfad359ad815fd2bb5745976:b579338a-95ae-48b4-817a-ff1ab847d406:numpy.mean#77e36659-8942-4cdf-870f-ee90b9d2d59d;urn:fz-juelich.de:alpaca:function_execution:Python:915ba3f8232d2bdff2b0bbc6cdeb025b4c95b490cfad359ad815fd2bb5745976:b579338a-95ae-48b4-817a-ff1ab847d406:numpy.mean#4861468c-11dd-4605-8ed7-dafb1d14fccd;urn:fz-juelich.de:alpaca:function_execution:Python:915ba3f8232d2bdff2b0bbc6cdeb025b4c95b490cfad359ad815fd2bb5745976:7220b421-25d4-41dd-8177-8b256ba85fff:numpy.mean#66a1578f-07d0-4839-aff1-5e9f394843b0;urn:fz-juelich.de:alpaca:function_execution:Python:915ba3f8232d2bdff2b0bbc6cdeb025b4c95b490cfad359ad815fd2bb5745976:b579338a-95ae-48b4-817a-ff1ab847d406:numpy.mean#17956260-3387-4dd9-8a54-b8516ddb82f4;urn:fz-juelich.de:alpaca:function_execution:Python:915ba3f8232d2bdff2b0bbc6cdeb025b4c95b490cfad359ad815fd2bb5745976:b579338a-95ae-48b4-817a-ff1ab847d406:numpy.mean#f4ae7daf-6e13-4d6c-990f-e4aeba4d9da3;urn:fz-juelich.de:alpaca:function_execution:Python:915ba3f8232d2bdff2b0bbc6cdeb025b4c95b490cfad359ad815fd2bb5745976:7220b421-25d4-41dd-8177-8b256ba85fff:numpy.mean#914fd194-60bf-44f9-af78-a41c721a2576;urn:fz-juelich.de:alpaca:function_execution:Python:915ba3f8232d2bdff2b0bbc6cdeb025b4c95b490cfad359ad815fd2bb5745976:7220b421-25d4-41dd-8177-8b256ba85fff:numpy.mean#26987199-3433-496a-96fd-8396f4ec603b;urn:fz-juelich.de:alpaca:function_execution:Python:915ba3f8232d2bdff2b0bbc6cdeb025b4c95b490cfad359ad815fd2bb5745976:b579338a-95ae-48b4-817a-ff1ab847d406:numpy.mean#826e6cfa-3b62-45e0-bb5e-85ed8b43de40;urn:fz-juelich.de:alpaca:function_execution:Python:915ba3f8232d2bdff2b0bbc6cdeb025b4c95b490cfad359ad815fd2bb5745976:7220b421-25d4-41dd-8177-8b256ba85fff:numpy.mean#33db743d-d388-4119-9399-4ac8299a9cb4;urn:fz-juelich.de:alpaca:function_execution:Python:915ba3f8232d2bdff2b0bbc6cdeb025b4c95b490cfad359ad815fd2bb5745976:7220b421-25d4-41dd-8177-8b256ba85fff:numpy.mean#2e0477c4-1ecd-45cd-a42b-9926baabd897;urn:fz-juelich.de:alpaca:function_execution:Python:915ba3f8232d2bdff2b0bbc6cdeb025b4c95b490cfad359ad815fd2bb5745976:b579338a-95ae-48b4-817a-ff1ab847d406:numpy.mean#3cefb0f4-a5bf-4cc4-a5da-9b816bfdad33;urn:fz-juelich.de:alpaca:function_execution:Python:915ba3f8232d2bdff2b0bbc6cdeb025b4c95b490cfad359ad815fd2bb5745976:b579338a-95ae-48b4-817a-ff1ab847d406:numpy.mean#70aee14d-d72d-4ef1-87cc-6e0993e469c2;urn:fz-juelich.de:alpaca:function_execution:Python:915ba3f8232d2bdff2b0bbc6cdeb025b4c95b490cfad359ad815fd2bb5745976:b579338a-95ae-48b4-817a-ff1ab847d406:numpy.mean#8aee9ab9-0dc8-45a3-b1af-172cca67a2aa;urn:fz-juelich.de:alpaca:function_execution:Python:915ba3f8232d2bdff2b0bbc6cdeb025b4c95b490cfad359ad815fd2bb5745976:b579338a-95ae-48b4-817a-ff1ab847d406:numpy.mean#301ee13b-8f8f-4cd6-a026-c9dd0c3de3a6;urn:fz-juelich.de:alpaca:function_execution:Python:915ba3f8232d2bdff2b0bbc6cdeb025b4c95b490cfad359ad815fd2bb5745976:7220b421-25d4-41dd-8177-8b256ba85fff:numpy.mean#7dcaa6c2-18e8-4f98-a8a3-a530b002c201;urn:fz-juelich.de:alpaca:function_execution:Python:915ba3f8232d2bdff2b0bbc6cdeb025b4c95b490cfad359ad815fd2bb5745976:b579338a-95ae-48b4-817a-ff1ab847d406:numpy.mean#2901162e-6ed5-46d8-9ce2-0b82abe9c177;urn:fz-juelich.de:alpaca:function_execution:Python:915ba3f8232d2bdff2b0bbc6cdeb025b4c95b490cfad359ad815fd2bb5745976:7220b421-25d4-41dd-8177-8b256ba85fff:numpy.mean#92523088-a813-45d2-983a-7ccfbb6bead6;urn:fz-juelich.de:alpaca:function_execution:Python:915ba3f8232d2bdff2b0bbc6cdeb025b4c95b490cfad359ad815fd2bb5745976:b579338a-95ae-48b4-817a-ff1ab847d406:numpy.mean#c7ec01d1-7609-4115-8b35-b456ce88446f;urn:fz-juelich.de:alpaca:function_execution:Python:915ba3f8232d2bdff2b0bbc6cdeb025b4c95b490cfad359ad815fd2bb5745976:b579338a-95ae-48b4-817a-ff1ab847d406:numpy.mean#fb1938b3-b5e5-459c-9a23-de9d561e0b58;urn:fz-juelich.de:alpaca:function_execution:Python:915ba3f8232d2bdff2b0bbc6cdeb025b4c95b490cfad359ad815fd2bb5745976:7220b421-25d4-41dd-8177-8b256ba85fff:numpy.mean#feb4939f-c222-4bc5-8e17-80496a68317d;urn:fz-juelich.de:alpaca:function_execution:Python:915ba3f8232d2bdff2b0bbc6cdeb025b4c95b490cfad359ad815fd2bb5745976:b579338a-95ae-48b4-817a-ff1ab847d406:numpy.mean#a0adcb64-89ae-4560-96d0-6652efa8d698;urn:fz-juelich.de:alpaca:function_execution:Python:915ba3f8232d2bdff2b0bbc6cdeb025b4c95b490cfad359ad815fd2bb5745976:7220b421-25d4-41dd-8177-8b256ba85fff:numpy.mean#50114a00-d2ed-44f6-b015-f7778c80de9e;urn:fz-juelich.de:alpaca:function_execution:Python:915ba3f8232d2bdff2b0bbc6cdeb025b4c95b490cfad359ad815fd2bb5745976:7220b421-25d4-41dd-8177-8b256ba85fff:numpy.mean#bd7e7c04-bcce-4f0c-b72b-47907a077f2c;urn:fz-juelich.de:alpaca:function_execution:Python:915ba3f8232d2bdff2b0bbc6cdeb025b4c95b490cfad359ad815fd2bb5745976:7220b421-25d4-41dd-8177-8b256ba85fff:numpy.mean#9c95dad3-66b1-435f-8542-562e2374753c;urn:fz-juelich.de:alpaca:function_execution:Python:915ba3f8232d2bdff2b0bbc6cdeb025b4c95b490cfad359ad815fd2bb5745976:b579338a-95ae-48b4-817a-ff1ab847d406:numpy.mean#74233a36-b726-4c68-9805-fba260c7fd6b;urn:fz-juelich.de:alpaca:function_execution:Python:915ba3f8232d2bdff2b0bbc6cdeb025b4c95b490cfad359ad815fd2bb5745976:7220b421-25d4-41dd-8177-8b256ba85fff:numpy.mean#b838c4d2-c169-4598-a905-46c89cddf1a1;urn:fz-juelich.de:alpaca:function_execution:Python:915ba3f8232d2bdff2b0bbc6cdeb025b4c95b490cfad359ad815fd2bb5745976:b579338a-95ae-48b4-817a-ff1ab847d406:numpy.mean#3bdefe58-e4aa-495a-8842-a3123b63069d;urn:fz-juelich.de:alpaca:function_execution:Python:915ba3f8232d2bdff2b0bbc6cdeb025b4c95b490cfad359ad815fd2bb5745976:7220b421-25d4-41dd-8177-8b256ba85fff:numpy.mean#041d90e8-c300-4b2d-b810-edde7d7ac656;urn:fz-juelich.de:alpaca:function_execution:Python:915ba3f8232d2bdff2b0bbc6cdeb025b4c95b490cfad359ad815fd2bb5745976:7220b421-25d4-41dd-8177-8b256ba85fff:numpy.mean#6d179842-9156-45e4-bf99-a2ee26f52c82;urn:fz-juelich.de:alpaca:function_execution:Python:915ba3f8232d2bdff2b0bbc6cdeb025b4c95b490cfad359ad815fd2bb5745976:7220b421-25d4-41dd-8177-8b256ba85fff:numpy.mean#be49135c-e0eb-4b5d-84b2-47c3f6faa1ed;urn:fz-juelich.de:alpaca:function_execution:Python:915ba3f8232d2bdff2b0bbc6cdeb025b4c95b490cfad359ad815fd2bb5745976:7220b421-25d4-41dd-8177-8b256ba85fff:numpy.mean#6e47d5ca-d3da-4cc5-9741-dd3a59dcdc04;urn:fz-juelich.de:alpaca:function_execution:Python:915ba3f8232d2bdff2b0bbc6cdeb025b4c95b490cfad359ad815fd2bb5745976:b579338a-95ae-48b4-817a-ff1ab847d406:numpy.mean#7130f114-eafa-44d6-8842-31bd5734abda;urn:fz-juelich.de:alpaca:function_execution:Python:915ba3f8232d2bdff2b0bbc6cdeb025b4c95b490cfad359ad815fd2bb5745976:7220b421-25d4-41dd-8177-8b256ba85fff:numpy.mean#d7d1c8ff-8e41-4402-ae5a-9fc71c505ba5;urn:fz-juelich.de:alpaca:function_execution:Python:915ba3f8232d2bdff2b0bbc6cdeb025b4c95b490cfad359ad815fd2bb5745976:b579338a-95ae-48b4-817a-ff1ab847d406:numpy.mean#9f768f5d-4132-48aa-b5fb-9e056c6ac05f;urn:fz-juelich.de:alpaca:function_execution:Python:915ba3f8232d2bdff2b0bbc6cdeb025b4c95b490cfad359ad815fd2bb5745976:b579338a-95ae-48b4-817a-ff1ab847d406:numpy.mean#3f57f6de-9493-4bf3-a21a-192ec869ae7d;urn:fz-juelich.de:alpaca:function_execution:Python:915ba3f8232d2bdff2b0bbc6cdeb025b4c95b490cfad359ad815fd2bb5745976:b579338a-95ae-48b4-817a-ff1ab847d406:numpy.mean#6ffff028-fda5-4f9b-aec9-24aa54a80182;urn:fz-juelich.de:alpaca:function_execution:Python:915ba3f8232d2bdff2b0bbc6cdeb025b4c95b490cfad359ad815fd2bb5745976:7220b421-25d4-41dd-8177-8b256ba85fff:numpy.mean#84827f31-5893-41b6-8769-df595f6fb0ca;urn:fz-juelich.de:alpaca:function_execution:Python:915ba3f8232d2bdff2b0bbc6cdeb025b4c95b490cfad359ad815fd2bb5745976:7220b421-25d4-41dd-8177-8b256ba85fff:numpy.mean#23851623-3894-4ec4-875b-29112eabda71;urn:fz-juelich.de:alpaca:function_execution:Python:915ba3f8232d2bdff2b0bbc6cdeb025b4c95b490cfad359ad815fd2bb5745976:b579338a-95ae-48b4-817a-ff1ab847d406:numpy.mean#b5c993c9-0fcd-4512-86be-769969a28a06;urn:fz-juelich.de:alpaca:function_execution:Python:915ba3f8232d2bdff2b0bbc6cdeb025b4c95b490cfad359ad815fd2bb5745976:b579338a-95ae-48b4-817a-ff1ab847d406:numpy.mean#e61dcb10-387e-44fd-8e07-2c8d261d4900;urn:fz-juelich.de:alpaca:function_execution:Python:915ba3f8232d2bdff2b0bbc6cdeb025b4c95b490cfad359ad815fd2bb5745976:b579338a-95ae-48b4-817a-ff1ab847d406:numpy.mean#c41fcecf-fa57-4dbd-b59a-c7dfa125db56;urn:fz-juelich.de:alpaca:function_execution:Python:915ba3f8232d2bdff2b0bbc6cdeb025b4c95b490cfad359ad815fd2bb5745976:b579338a-95ae-48b4-817a-ff1ab847d406:numpy.mean#90451b6c-74f1-43fc-98c3-f541a3f91bd2;urn:fz-juelich.de:alpaca:function_execution:Python:915ba3f8232d2bdff2b0bbc6cdeb025b4c95b490cfad359ad815fd2bb5745976:b579338a-95ae-48b4-817a-ff1ab847d406:numpy.mean#76c1a4f2-5ca0-4a97-bf66-b158c1591365;urn:fz-juelich.de:alpaca:function_execution:Python:915ba3f8232d2bdff2b0bbc6cdeb025b4c95b490cfad359ad815fd2bb5745976:b579338a-95ae-48b4-817a-ff1ab847d406:numpy.mean#57053a6b-efea-4a36-86d6-0d575f110baa;urn:fz-juelich.de:alpaca:function_execution:Python:915ba3f8232d2bdff2b0bbc6cdeb025b4c95b490cfad359ad815fd2bb5745976:7220b421-25d4-41dd-8177-8b256ba85fff:numpy.mean#01b9656f-594e-4a67-a0ae-ff76fa43df90;urn:fz-juelich.de:alpaca:function_execution:Python:915ba3f8232d2bdff2b0bbc6cdeb025b4c95b490cfad359ad815fd2bb5745976:b579338a-95ae-48b4-817a-ff1ab847d406:numpy.mean#804e1e86-f78e-4b92-a0f7-ace6e2c387c2;urn:fz-juelich.de:alpaca:function_execution:Python:915ba3f8232d2bdff2b0bbc6cdeb025b4c95b490cfad359ad815fd2bb5745976:7220b421-25d4-41dd-8177-8b256ba85fff:numpy.mean#72166a53-4301-4c07-bc24-bbadff9598fd;urn:fz-juelich.de:alpaca:function_execution:Python:915ba3f8232d2bdff2b0bbc6cdeb025b4c95b490cfad359ad815fd2bb5745976:b579338a-95ae-48b4-817a-ff1ab847d406:numpy.mean#04845ec1-4ae0-4b9a-beed-9503a3f3e78e;urn:fz-juelich.de:alpaca:function_execution:Python:915ba3f8232d2bdff2b0bbc6cdeb025b4c95b490cfad359ad815fd2bb5745976:b579338a-95ae-48b4-817a-ff1ab847d406:numpy.mean#058f8c02-92ac-4f7a-85ac-35684c5b71be;urn:fz-juelich.de:alpaca:function_execution:Python:915ba3f8232d2bdff2b0bbc6cdeb025b4c95b490cfad359ad815fd2bb5745976:7220b421-25d4-41dd-8177-8b256ba85fff:numpy.mean#1104a803-92ad-4811-bc1e-70e910ea7fb4;urn:fz-juelich.de:alpaca:function_execution:Python:915ba3f8232d2bdff2b0bbc6cdeb025b4c95b490cfad359ad815fd2bb5745976:7220b421-25d4-41dd-8177-8b256ba85fff:numpy.mean#f540b82a-355d-4681-8a2d-e2a9fc0b8039;urn:fz-juelich.de:alpaca:function_execution:Python:915ba3f8232d2bdff2b0bbc6cdeb025b4c95b490cfad359ad815fd2bb5745976:7220b421-25d4-41dd-8177-8b256ba85fff:numpy.mean#60c19ec2-4d0d-4d35-ba24-44586ada1ece;urn:fz-juelich.de:alpaca:function_execution:Python:915ba3f8232d2bdff2b0bbc6cdeb025b4c95b490cfad359ad815fd2bb5745976:7220b421-25d4-41dd-8177-8b256ba85fff:numpy.mean#309b0e45-0b91-48ee-8864-2c11b4be2d17;urn:fz-juelich.de:alpaca:function_execution:Python:915ba3f8232d2bdff2b0bbc6cdeb025b4c95b490cfad359ad815fd2bb5745976:b579338a-95ae-48b4-817a-ff1ab847d406:numpy.mean#b867ff5c-e55c-4a02-a28c-e3a31d9c3f7b;urn:fz-juelich.de:alpaca:function_execution:Python:915ba3f8232d2bdff2b0bbc6cdeb025b4c95b490cfad359ad815fd2bb5745976:7220b421-25d4-41dd-8177-8b256ba85fff:numpy.mean#ad53be97-cc37-4fba-9e85-e9bc89fc97e7;urn:fz-juelich.de:alpaca:function_execution:Python:915ba3f8232d2bdff2b0bbc6cdeb025b4c95b490cfad359ad815fd2bb5745976:7220b421-25d4-41dd-8177-8b256ba85fff:numpy.mean#73b12329-7998-408b-93a2-220fccdfd264;urn:fz-juelich.de:alpaca:function_execution:Python:915ba3f8232d2bdff2b0bbc6cdeb025b4c95b490cfad359ad815fd2bb5745976:7220b421-25d4-41dd-8177-8b256ba85fff:numpy.mean#ec55b07f-bc0d-49b7-ad31-6b4f036cb1a6;urn:fz-juelich.de:alpaca:function_execution:Python:915ba3f8232d2bdff2b0bbc6cdeb025b4c95b490cfad359ad815fd2bb5745976:b579338a-95ae-48b4-817a-ff1ab847d406:numpy.mean#ff1f4896-2c20-4fa1-8b3e-0898e7b7d329;urn:fz-juelich.de:alpaca:function_execution:Python:915ba3f8232d2bdff2b0bbc6cdeb025b4c95b490cfad359ad815fd2bb5745976:7220b421-25d4-41dd-8177-8b256ba85fff:numpy.mean#ab549961-c001-45b0-b201-394508d2b010;urn:fz-juelich.de:alpaca:function_execution:Python:915ba3f8232d2bdff2b0bbc6cdeb025b4c95b490cfad359ad815fd2bb5745976:7220b421-25d4-41dd-8177-8b256ba85fff:numpy.mean#6cf680a1-ec20-4dd2-923f-d7901667019d;urn:fz-juelich.de:alpaca:function_execution:Python:915ba3f8232d2bdff2b0bbc6cdeb025b4c95b490cfad359ad815fd2bb5745976:7220b421-25d4-41dd-8177-8b256ba85fff:numpy.mean#72e202ed-0f68-4e1b-94c3-1e092172c254;urn:fz-juelich.de:alpaca:function_execution:Python:915ba3f8232d2bdff2b0bbc6cdeb025b4c95b490cfad359ad815fd2bb5745976:7220b421-25d4-41dd-8177-8b256ba85fff:numpy.mean#e5fd891b-759b-4f27-b9ee-389d5ccae895;urn:fz-juelich.de:alpaca:function_execution:Python:915ba3f8232d2bdff2b0bbc6cdeb025b4c95b490cfad359ad815fd2bb5745976:b579338a-95ae-48b4-817a-ff1ab847d406:numpy.mean#e00dd49f-f16f-487e-9cdb-171a5e3b3c14;urn:fz-juelich.de:alpaca:function_execution:Python:915ba3f8232d2bdff2b0bbc6cdeb025b4c95b490cfad359ad815fd2bb5745976:b579338a-95ae-48b4-817a-ff1ab847d406:numpy.mean#1efb8fac-0e2a-417b-85d9-34825574dda7;urn:fz-juelich.de:alpaca:function_execution:Python:915ba3f8232d2bdff2b0bbc6cdeb025b4c95b490cfad359ad815fd2bb5745976:b579338a-95ae-48b4-817a-ff1ab847d406:numpy.mean#f1b5a0e3-71bb-459d-88c2-17e5c53b7bac;urn:fz-juelich.de:alpaca:function_execution:Python:915ba3f8232d2bdff2b0bbc6cdeb025b4c95b490cfad359ad815fd2bb5745976:b579338a-95ae-48b4-817a-ff1ab847d406:numpy.mean#5e4f38fd-393a-49ad-a227-6bfe10c85863;urn:fz-juelich.de:alpaca:function_execution:Python:915ba3f8232d2bdff2b0bbc6cdeb025b4c95b490cfad359ad815fd2bb5745976:b579338a-95ae-48b4-817a-ff1ab847d406:numpy.mean#19996196-3a84-40db-adb0-f6780a70fc2c;urn:fz-juelich.de:alpaca:function_execution:Python:915ba3f8232d2bdff2b0bbc6cdeb025b4c95b490cfad359ad815fd2bb5745976:7220b421-25d4-41dd-8177-8b256ba85fff:numpy.mean#c3dc7da2-3e11-4377-b16c-b68dad22cd5b;urn:fz-juelich.de:alpaca:function_execution:Python:915ba3f8232d2bdff2b0bbc6cdeb025b4c95b490cfad359ad815fd2bb5745976:7220b421-25d4-41dd-8177-8b256ba85fff:numpy.mean#ca2da92c-3118-462e-868d-a7a20275129b;urn:fz-juelich.de:alpaca:function_execution:Python:915ba3f8232d2bdff2b0bbc6cdeb025b4c95b490cfad359ad815fd2bb5745976:7220b421-25d4-41dd-8177-8b256ba85fff:numpy.mean#df41ca35-8c2f-4751-9358-b3bf1b85c505;urn:fz-juelich.de:alpaca:function_execution:Python:915ba3f8232d2bdff2b0bbc6cdeb025b4c95b490cfad359ad815fd2bb5745976:7220b421-25d4-41dd-8177-8b256ba85fff:numpy.mean#a3afd497-537e-4aa2-ae3a-44499f9d0539;urn:fz-juelich.de:alpaca:function_execution:Python:915ba3f8232d2bdff2b0bbc6cdeb025b4c95b490cfad359ad815fd2bb5745976:b579338a-95ae-48b4-817a-ff1ab847d406:numpy.mean#5b411c48-5c06-4903-82db-2649630df824;urn:fz-juelich.de:alpaca:function_execution:Python:915ba3f8232d2bdff2b0bbc6cdeb025b4c95b490cfad359ad815fd2bb5745976:b579338a-95ae-48b4-817a-ff1ab847d406:numpy.mean#108e1687-8de6-420a-9b43-bd776d016f89;urn:fz-juelich.de:alpaca:function_execution:Python:915ba3f8232d2bdff2b0bbc6cdeb025b4c95b490cfad359ad815fd2bb5745976:7220b421-25d4-41dd-8177-8b256ba85fff:numpy.mean#2ce94e4d-e8d2-4514-841b-d7d479de5164;urn:fz-juelich.de:alpaca:function_execution:Python:915ba3f8232d2bdff2b0bbc6cdeb025b4c95b490cfad359ad815fd2bb5745976:7220b421-25d4-41dd-8177-8b256ba85fff:numpy.mean#bce17b4f-d276-42cb-99a3-c1ebed55c155;urn:fz-juelich.de:alpaca:function_execution:Python:915ba3f8232d2bdff2b0bbc6cdeb025b4c95b490cfad359ad815fd2bb5745976:7220b421-25d4-41dd-8177-8b256ba85fff:numpy.mean#e0a0e791-76b9-4de9-98de-7d30ce4aa05d;urn:fz-juelich.de:alpaca:function_execution:Python:915ba3f8232d2bdff2b0bbc6cdeb025b4c95b490cfad359ad815fd2bb5745976:7220b421-25d4-41dd-8177-8b256ba85fff:numpy.mean#645e09c4-2084-474e-9e6c-c71c57c359fa;urn:fz-juelich.de:alpaca:function_execution:Python:915ba3f8232d2bdff2b0bbc6cdeb025b4c95b490cfad359ad815fd2bb5745976:7220b421-25d4-41dd-8177-8b256ba85fff:numpy.mean#3890c927-c149-45d3-af9b-110c11b521b1;urn:fz-juelich.de:alpaca:function_execution:Python:915ba3f8232d2bdff2b0bbc6cdeb025b4c95b490cfad359ad815fd2bb5745976:7220b421-25d4-41dd-8177-8b256ba85fff:numpy.mean#8accc521-d7ef-4dec-a810-b53c1207250e;urn:fz-juelich.de:alpaca:function_execution:Python:915ba3f8232d2bdff2b0bbc6cdeb025b4c95b490cfad359ad815fd2bb5745976:b579338a-95ae-48b4-817a-ff1ab847d406:numpy.mean#9a2b6d84-8c49-4442-be4c-56c5b01dc5bc;urn:fz-juelich.de:alpaca:function_execution:Python:915ba3f8232d2bdff2b0bbc6cdeb025b4c95b490cfad359ad815fd2bb5745976:7220b421-25d4-41dd-8177-8b256ba85fff:numpy.mean#d6f6716a-e3eb-44c7-ab88-67122d7cf997;urn:fz-juelich.de:alpaca:function_execution:Python:915ba3f8232d2bdff2b0bbc6cdeb025b4c95b490cfad359ad815fd2bb5745976:b579338a-95ae-48b4-817a-ff1ab847d406:numpy.mean#e6c839af-b071-417c-96c4-8ec049ca104c;urn:fz-juelich.de:alpaca:function_execution:Python:915ba3f8232d2bdff2b0bbc6cdeb025b4c95b490cfad359ad815fd2bb5745976:7220b421-25d4-41dd-8177-8b256ba85fff:numpy.mean#3e106d78-ec5f-4517-8c7f-6be741a05eff;urn:fz-juelich.de:alpaca:function_execution:Python:915ba3f8232d2bdff2b0bbc6cdeb025b4c95b490cfad359ad815fd2bb5745976:b579338a-95ae-48b4-817a-ff1ab847d406:numpy.mean#b7f02611-e598-4821-9147-88baf04e8453;urn:fz-juelich.de:alpaca:function_execution:Python:915ba3f8232d2bdff2b0bbc6cdeb025b4c95b490cfad359ad815fd2bb5745976:b579338a-95ae-48b4-817a-ff1ab847d406:numpy.mean#aa095ae9-d4f4-4d94-93e7-c96117dcdbc7;urn:fz-juelich.de:alpaca:function_execution:Python:915ba3f8232d2bdff2b0bbc6cdeb025b4c95b490cfad359ad815fd2bb5745976:b579338a-95ae-48b4-817a-ff1ab847d406:numpy.mean#5dd67b67-e4a6-4356-9fc0-4cd444f05e73;urn:fz-juelich.de:alpaca:function_execution:Python:915ba3f8232d2bdff2b0bbc6cdeb025b4c95b490cfad359ad815fd2bb5745976:b579338a-95ae-48b4-817a-ff1ab847d406:numpy.mean#3417ba5d-6c1e-462c-bb09-3e9b27d3e830;urn:fz-juelich.de:alpaca:function_execution:Python:915ba3f8232d2bdff2b0bbc6cdeb025b4c95b490cfad359ad815fd2bb5745976:7220b421-25d4-41dd-8177-8b256ba85fff:numpy.mean#d2a04767-8b9a-425e-99bc-dd1d525854c9;urn:fz-juelich.de:alpaca:function_execution:Python:915ba3f8232d2bdff2b0bbc6cdeb025b4c95b490cfad359ad815fd2bb5745976:7220b421-25d4-41dd-8177-8b256ba85fff:numpy.mean#81b72a4a-faa7-44c1-9e01-06908bce061e;urn:fz-juelich.de:alpaca:function_execution:Python:915ba3f8232d2bdff2b0bbc6cdeb025b4c95b490cfad359ad815fd2bb5745976:b579338a-95ae-48b4-817a-ff1ab847d406:numpy.mean#600e2392-570c-47c9-923e-91daf8b32077;urn:fz-juelich.de:alpaca:function_execution:Python:915ba3f8232d2bdff2b0bbc6cdeb025b4c95b490cfad359ad815fd2bb5745976:7220b421-25d4-41dd-8177-8b256ba85fff:numpy.mean#6e91f2bf-a606-4ea4-b656-58d8d352a8f2;urn:fz-juelich.de:alpaca:function_execution:Python:915ba3f8232d2bdff2b0bbc6cdeb025b4c95b490cfad359ad815fd2bb5745976:b579338a-95ae-48b4-817a-ff1ab847d406:numpy.mean#50f86bdd-cf5c-4ab5-aff8-dde3207295bb;urn:fz-juelich.de:alpaca:function_execution:Python:915ba3f8232d2bdff2b0bbc6cdeb025b4c95b490cfad359ad815fd2bb5745976:7220b421-25d4-41dd-8177-8b256ba85fff:numpy.mean#9a62bb35-b8c9-4178-89b8-33a0ef23fce5;urn:fz-juelich.de:alpaca:function_execution:Python:915ba3f8232d2bdff2b0bbc6cdeb025b4c95b490cfad359ad815fd2bb5745976:b579338a-95ae-48b4-817a-ff1ab847d406:numpy.mean#90aab1c0-d3e5-4528-bf68-559e6b1c46e0;urn:fz-juelich.de:alpaca:function_execution:Python:915ba3f8232d2bdff2b0bbc6cdeb025b4c95b490cfad359ad815fd2bb5745976:7220b421-25d4-41dd-8177-8b256ba85fff:numpy.mean#e6783f33-e045-47fd-998a-33eda7c323c8;urn:fz-juelich.de:alpaca:function_execution:Python:915ba3f8232d2bdff2b0bbc6cdeb025b4c95b490cfad359ad815fd2bb5745976:b579338a-95ae-48b4-817a-ff1ab847d406:numpy.mean#dfd2f971-b99f-40d9-9628-595dbd1991eb;urn:fz-juelich.de:alpaca:function_execution:Python:915ba3f8232d2bdff2b0bbc6cdeb025b4c95b490cfad359ad815fd2bb5745976:b579338a-95ae-48b4-817a-ff1ab847d406:numpy.mean#a248f8ed-2616-4bbf-b460-6300fa6e72f8;urn:fz-juelich.de:alpaca:function_execution:Python:915ba3f8232d2bdff2b0bbc6cdeb025b4c95b490cfad359ad815fd2bb5745976:7220b421-25d4-41dd-8177-8b256ba85fff:numpy.mean#f642571d-a7da-489d-a261-87f81eae2357;urn:fz-juelich.de:alpaca:function_execution:Python:915ba3f8232d2bdff2b0bbc6cdeb025b4c95b490cfad359ad815fd2bb5745976:7220b421-25d4-41dd-8177-8b256ba85fff:numpy.mean#0018be0e-32da-496e-9387-9a486cc949aa;urn:fz-juelich.de:alpaca:function_execution:Python:915ba3f8232d2bdff2b0bbc6cdeb025b4c95b490cfad359ad815fd2bb5745976:b579338a-95ae-48b4-817a-ff1ab847d406:numpy.mean#9a28c383-67b2-4248-b212-1743b75e8e08;urn:fz-juelich.de:alpaca:function_execution:Python:915ba3f8232d2bdff2b0bbc6cdeb025b4c95b490cfad359ad815fd2bb5745976:7220b421-25d4-41dd-8177-8b256ba85fff:numpy.mean#35d07a1c-0727-4121-99d4-c436d2bb7eaa;urn:fz-juelich.de:alpaca:function_execution:Python:915ba3f8232d2bdff2b0bbc6cdeb025b4c95b490cfad359ad815fd2bb5745976:7220b421-25d4-41dd-8177-8b256ba85fff:numpy.mean#dc6a8771-2552-441b-806e-ac6791a9c942;urn:fz-juelich.de:alpaca:function_execution:Python:915ba3f8232d2bdff2b0bbc6cdeb025b4c95b490cfad359ad815fd2bb5745976:b579338a-95ae-48b4-817a-ff1ab847d406:numpy.mean#f7275ddd-05f7-4cb4-8fa1-deff10754dc2;urn:fz-juelich.de:alpaca:function_execution:Python:915ba3f8232d2bdff2b0bbc6cdeb025b4c95b490cfad359ad815fd2bb5745976:b579338a-95ae-48b4-817a-ff1ab847d406:numpy.mean#f1ef3534-4bd1-4a5b-91a7-5cb741927512;urn:fz-juelich.de:alpaca:function_execution:Python:915ba3f8232d2bdff2b0bbc6cdeb025b4c95b490cfad359ad815fd2bb5745976:7220b421-25d4-41dd-8177-8b256ba85fff:numpy.mean#16ff1e48-0d55-4382-bacf-20e832f95889;urn:fz-juelich.de:alpaca:function_execution:Python:915ba3f8232d2bdff2b0bbc6cdeb025b4c95b490cfad359ad815fd2bb5745976:b579338a-95ae-48b4-817a-ff1ab847d406:numpy.mean#23b108af-1cf5-4f58-b4a5-3ba1262da75f;urn:fz-juelich.de:alpaca:function_execution:Python:915ba3f8232d2bdff2b0bbc6cdeb025b4c95b490cfad359ad815fd2bb5745976:b579338a-95ae-48b4-817a-ff1ab847d406:numpy.mean#f59c1d62-dc7e-44f1-aee4-2e2a00fe277b;urn:fz-juelich.de:alpaca:function_execution:Python:915ba3f8232d2bdff2b0bbc6cdeb025b4c95b490cfad359ad815fd2bb5745976:b579338a-95ae-48b4-817a-ff1ab847d406:numpy.mean#9f5113fe-bd0c-4d6c-948b-64832d279eb1;urn:fz-juelich.de:alpaca:function_execution:Python:915ba3f8232d2bdff2b0bbc6cdeb025b4c95b490cfad359ad815fd2bb5745976:7220b421-25d4-41dd-8177-8b256ba85fff:numpy.mean#65e4d175-bc54-4cae-ba3a-3f0164f1659e;urn:fz-juelich.de:alpaca:function_execution:Python:915ba3f8232d2bdff2b0bbc6cdeb025b4c95b490cfad359ad815fd2bb5745976:7220b421-25d4-41dd-8177-8b256ba85fff:numpy.mean#133bb552-f2d7-41c6-90be-bac2bdf0bf41;urn:fz-juelich.de:alpaca:function_execution:Python:915ba3f8232d2bdff2b0bbc6cdeb025b4c95b490cfad359ad815fd2bb5745976:b579338a-95ae-48b4-817a-ff1ab847d406:numpy.mean#e8e59e57-1ad9-4d54-8619-0f8598419f72;urn:fz-juelich.de:alpaca:function_execution:Python:915ba3f8232d2bdff2b0bbc6cdeb025b4c95b490cfad359ad815fd2bb5745976:b579338a-95ae-48b4-817a-ff1ab847d406:numpy.mean#30cb0c85-b2c5-477d-bd2d-667925f741d8;urn:fz-juelich.de:alpaca:function_execution:Python:915ba3f8232d2bdff2b0bbc6cdeb025b4c95b490cfad359ad815fd2bb5745976:7220b421-25d4-41dd-8177-8b256ba85fff:numpy.mean#6fc58fba-c052-4c71-9e49-4e5f261997cf;urn:fz-juelich.de:alpaca:function_execution:Python:915ba3f8232d2bdff2b0bbc6cdeb025b4c95b490cfad359ad815fd2bb5745976:7220b421-25d4-41dd-8177-8b256ba85fff:numpy.mean#f622ed50-000f-4544-9b07-c60dc0bb6c51;urn:fz-juelich.de:alpaca:function_execution:Python:915ba3f8232d2bdff2b0bbc6cdeb025b4c95b490cfad359ad815fd2bb5745976:b579338a-95ae-48b4-817a-ff1ab847d406:numpy.mean#cbfba73c-5790-4558-9931-f613acb19342;urn:fz-juelich.de:alpaca:function_execution:Python:915ba3f8232d2bdff2b0bbc6cdeb025b4c95b490cfad359ad815fd2bb5745976:7220b421-25d4-41dd-8177-8b256ba85fff:numpy.mean#53a4d44f-735c-48f7-b6af-fab702fe275b;urn:fz-juelich.de:alpaca:function_execution:Python:915ba3f8232d2bdff2b0bbc6cdeb025b4c95b490cfad359ad815fd2bb5745976:b579338a-95ae-48b4-817a-ff1ab847d406:numpy.mean#d49d08be-ea68-45a8-ae5e-fb9fbbef8184;urn:fz-juelich.de:alpaca:function_execution:Python:915ba3f8232d2bdff2b0bbc6cdeb025b4c95b490cfad359ad815fd2bb5745976:b579338a-95ae-48b4-817a-ff1ab847d406:numpy.mean#51062ff8-ffd2-4bfb-bbfa-12f4fb22de15;urn:fz-juelich.de:alpaca:function_execution:Python:915ba3f8232d2bdff2b0bbc6cdeb025b4c95b490cfad359ad815fd2bb5745976:7220b421-25d4-41dd-8177-8b256ba85fff:numpy.mean#a4556595-b74e-4add-b500-a6cd9b406e08;urn:fz-juelich.de:alpaca:function_execution:Python:915ba3f8232d2bdff2b0bbc6cdeb025b4c95b490cfad359ad815fd2bb5745976:b579338a-95ae-48b4-817a-ff1ab847d406:numpy.mean#c14482f9-e2df-4f54-840a-21f1f70de045;urn:fz-juelich.de:alpaca:function_execution:Python:915ba3f8232d2bdff2b0bbc6cdeb025b4c95b490cfad359ad815fd2bb5745976:b579338a-95ae-48b4-817a-ff1ab847d406:numpy.mean#0996abbf-f97d-4fb1-b5fc-75e774d486c9;urn:fz-juelich.de:alpaca:function_execution:Python:915ba3f8232d2bdff2b0bbc6cdeb025b4c95b490cfad359ad815fd2bb5745976:b579338a-95ae-48b4-817a-ff1ab847d406:numpy.mean#b6720d4a-1f81-44b0-9ac4-accef5ee3433;urn:fz-juelich.de:alpaca:function_execution:Python:915ba3f8232d2bdff2b0bbc6cdeb025b4c95b490cfad359ad815fd2bb5745976:7220b421-25d4-41dd-8177-8b256ba85fff:numpy.mean#5cccf9db-0a73-4975-9f25-86d7dbe90ed7;urn:fz-juelich.de:alpaca:function_execution:Python:915ba3f8232d2bdff2b0bbc6cdeb025b4c95b490cfad359ad815fd2bb5745976:7220b421-25d4-41dd-8177-8b256ba85fff:numpy.mean#bd805fae-8cbf-4f61-b8d3-dc7cd45a972b;urn:fz-juelich.de:alpaca:function_execution:Python:915ba3f8232d2bdff2b0bbc6cdeb025b4c95b490cfad359ad815fd2bb5745976:7220b421-25d4-41dd-8177-8b256ba85fff:numpy.mean#94e1f02e-1ce8-43c7-b6bf-be498ae1e9fc;urn:fz-juelich.de:alpaca:function_execution:Python:915ba3f8232d2bdff2b0bbc6cdeb025b4c95b490cfad359ad815fd2bb5745976:7220b421-25d4-41dd-8177-8b256ba85fff:numpy.mean#0251e9b9-739a-4644-8f05-a56871c8c647;urn:fz-juelich.de:alpaca:function_execution:Python:915ba3f8232d2bdff2b0bbc6cdeb025b4c95b490cfad359ad815fd2bb5745976:b579338a-95ae-48b4-817a-ff1ab847d406:numpy.mean#485c4826-c204-4350-b624-7c69f9cdd0e5;urn:fz-juelich.de:alpaca:function_execution:Python:915ba3f8232d2bdff2b0bbc6cdeb025b4c95b490cfad359ad815fd2bb5745976:b579338a-95ae-48b4-817a-ff1ab847d406:numpy.mean#80b71d47-0eac-4fb6-bc03-77036bf566a0;urn:fz-juelich.de:alpaca:function_execution:Python:915ba3f8232d2bdff2b0bbc6cdeb025b4c95b490cfad359ad815fd2bb5745976:7220b421-25d4-41dd-8177-8b256ba85fff:numpy.mean#7610dc0c-9b47-429e-bd93-c354898658e3;urn:fz-juelich.de:alpaca:function_execution:Python:915ba3f8232d2bdff2b0bbc6cdeb025b4c95b490cfad359ad815fd2bb5745976:b579338a-95ae-48b4-817a-ff1ab847d406:numpy.mean#f4deb08a-1d5c-4a90-ba50-e1de4265bd0d;urn:fz-juelich.de:alpaca:function_execution:Python:915ba3f8232d2bdff2b0bbc6cdeb025b4c95b490cfad359ad815fd2bb5745976:b579338a-95ae-48b4-817a-ff1ab847d406:numpy.mean#6fd08128-37c9-49f2-a69e-e203d4532aad;urn:fz-juelich.de:alpaca:function_execution:Python:915ba3f8232d2bdff2b0bbc6cdeb025b4c95b490cfad359ad815fd2bb5745976:b579338a-95ae-48b4-817a-ff1ab847d406:numpy.mean#6cebb416-1b2c-46a9-9c8e-9ea905522179;urn:fz-juelich.de:alpaca:function_execution:Python:915ba3f8232d2bdff2b0bbc6cdeb025b4c95b490cfad359ad815fd2bb5745976:7220b421-25d4-41dd-8177-8b256ba85fff:numpy.mean#a308a998-22cb-4a54-9d88-6a8739dbc7f6;urn:fz-juelich.de:alpaca:function_execution:Python:915ba3f8232d2bdff2b0bbc6cdeb025b4c95b490cfad359ad815fd2bb5745976:b579338a-95ae-48b4-817a-ff1ab847d406:numpy.mean#721ed222-081f-4bee-9c1f-75b960c0fc5e;urn:fz-juelich.de:alpaca:function_execution:Python:915ba3f8232d2bdff2b0bbc6cdeb025b4c95b490cfad359ad815fd2bb5745976:b579338a-95ae-48b4-817a-ff1ab847d406:numpy.mean#23f20f62-222d-47ba-aa7f-935036f50b80;urn:fz-juelich.de:alpaca:function_execution:Python:915ba3f8232d2bdff2b0bbc6cdeb025b4c95b490cfad359ad815fd2bb5745976:b579338a-95ae-48b4-817a-ff1ab847d406:numpy.mean#6e64e7c7-e710-4111-885d-6e9d718b457f;urn:fz-juelich.de:alpaca:function_execution:Python:915ba3f8232d2bdff2b0bbc6cdeb025b4c95b490cfad359ad815fd2bb5745976:7220b421-25d4-41dd-8177-8b256ba85fff:numpy.mean#e10f34e9-57f4-4e4b-892e-e033086765fe;urn:fz-juelich.de:alpaca:function_execution:Python:915ba3f8232d2bdff2b0bbc6cdeb025b4c95b490cfad359ad815fd2bb5745976:7220b421-25d4-41dd-8177-8b256ba85fff:numpy.mean#dd07d63a-c022-42ae-8883-685084d08e88;urn:fz-juelich.de:alpaca:function_execution:Python:915ba3f8232d2bdff2b0bbc6cdeb025b4c95b490cfad359ad815fd2bb5745976:7220b421-25d4-41dd-8177-8b256ba85fff:numpy.mean#55dd1ab2-40f6-45e5-a6c1-ae2b78796bdb;urn:fz-juelich.de:alpaca:function_execution:Python:915ba3f8232d2bdff2b0bbc6cdeb025b4c95b490cfad359ad815fd2bb5745976:b579338a-95ae-48b4-817a-ff1ab847d406:numpy.mean#7668a316-82a3-48e7-984b-7b51c08b3a23;urn:fz-juelich.de:alpaca:function_execution:Python:915ba3f8232d2bdff2b0bbc6cdeb025b4c95b490cfad359ad815fd2bb5745976:7220b421-25d4-41dd-8177-8b256ba85fff:numpy.mean#ca106697-41c8-4f5c-b5c3-ad3c13c8462e;urn:fz-juelich.de:alpaca:function_execution:Python:915ba3f8232d2bdff2b0bbc6cdeb025b4c95b490cfad359ad815fd2bb5745976:7220b421-25d4-41dd-8177-8b256ba85fff:numpy.mean#b5366506-e5e8-4ae6-997c-ac647b7c8cfa;urn:fz-juelich.de:alpaca:function_execution:Python:915ba3f8232d2bdff2b0bbc6cdeb025b4c95b490cfad359ad815fd2bb5745976:7220b421-25d4-41dd-8177-8b256ba85fff:numpy.mean#4b5e418d-3abe-4d68-b0c9-89ec2dc8b2c5;urn:fz-juelich.de:alpaca:function_execution:Python:915ba3f8232d2bdff2b0bbc6cdeb025b4c95b490cfad359ad815fd2bb5745976:7220b421-25d4-41dd-8177-8b256ba85fff:numpy.mean#c7deb9e1-52d1-4981-aaad-d442cfa13921;urn:fz-juelich.de:alpaca:function_execution:Python:915ba3f8232d2bdff2b0bbc6cdeb025b4c95b490cfad359ad815fd2bb5745976:b579338a-95ae-48b4-817a-ff1ab847d406:numpy.mean#290b5c07-830e-4a28-9eb4-0d45115f4b71;urn:fz-juelich.de:alpaca:function_execution:Python:915ba3f8232d2bdff2b0bbc6cdeb025b4c95b490cfad359ad815fd2bb5745976:7220b421-25d4-41dd-8177-8b256ba85fff:numpy.mean#86e6047c-9b23-46ed-97ec-bbbbba34f3cd;urn:fz-juelich.de:alpaca:function_execution:Python:915ba3f8232d2bdff2b0bbc6cdeb025b4c95b490cfad359ad815fd2bb5745976:b579338a-95ae-48b4-817a-ff1ab847d406:numpy.mean#19bb8e13-2545-4ac3-a517-b100bace7dbe;urn:fz-juelich.de:alpaca:function_execution:Python:915ba3f8232d2bdff2b0bbc6cdeb025b4c95b490cfad359ad815fd2bb5745976:b579338a-95ae-48b4-817a-ff1ab847d406:numpy.mean#e0916d3e-a388-4f3e-b570-0135d13ec301;urn:fz-juelich.de:alpaca:function_execution:Python:915ba3f8232d2bdff2b0bbc6cdeb025b4c95b490cfad359ad815fd2bb5745976:b579338a-95ae-48b4-817a-ff1ab847d406:numpy.mean#32b940ae-11fb-4a42-b6f0-212ad2cfd05d;urn:fz-juelich.de:alpaca:function_execution:Python:915ba3f8232d2bdff2b0bbc6cdeb025b4c95b490cfad359ad815fd2bb5745976:b579338a-95ae-48b4-817a-ff1ab847d406:numpy.mean#bb4d6800-b6bb-499c-ad35-084a3242dea7;urn:fz-juelich.de:alpaca:function_execution:Python:915ba3f8232d2bdff2b0bbc6cdeb025b4c95b490cfad359ad815fd2bb5745976:7220b421-25d4-41dd-8177-8b256ba85fff:numpy.mean#a118360a-ff7e-485b-a456-494e587314f0;urn:fz-juelich.de:alpaca:function_execution:Python:915ba3f8232d2bdff2b0bbc6cdeb025b4c95b490cfad359ad815fd2bb5745976:7220b421-25d4-41dd-8177-8b256ba85fff:numpy.mean#44edac6d-17e1-4240-90d3-77b63b1c5fe8;urn:fz-juelich.de:alpaca:function_execution:Python:915ba3f8232d2bdff2b0bbc6cdeb025b4c95b490cfad359ad815fd2bb5745976:7220b421-25d4-41dd-8177-8b256ba85fff:numpy.mean#7b35673b-c180-4396-88f9-ef8506be44cc;urn:fz-juelich.de:alpaca:function_execution:Python:915ba3f8232d2bdff2b0bbc6cdeb025b4c95b490cfad359ad815fd2bb5745976:b579338a-95ae-48b4-817a-ff1ab847d406:numpy.mean#7d7fc51b-f1c8-414e-8124-b5f164f68bf5;urn:fz-juelich.de:alpaca:function_execution:Python:915ba3f8232d2bdff2b0bbc6cdeb025b4c95b490cfad359ad815fd2bb5745976:b579338a-95ae-48b4-817a-ff1ab847d406:numpy.mean#958daa6b-246f-4134-9e88-a9a2a86f3345;urn:fz-juelich.de:alpaca:function_execution:Python:915ba3f8232d2bdff2b0bbc6cdeb025b4c95b490cfad359ad815fd2bb5745976:7220b421-25d4-41dd-8177-8b256ba85fff:numpy.mean#54398f00-6bb5-48f9-b71d-852ff1c9bad8;urn:fz-juelich.de:alpaca:function_execution:Python:915ba3f8232d2bdff2b0bbc6cdeb025b4c95b490cfad359ad815fd2bb5745976:b579338a-95ae-48b4-817a-ff1ab847d406:numpy.mean#258a5094-cb8a-4378-a5c2-9a6511140edf;urn:fz-juelich.de:alpaca:function_execution:Python:915ba3f8232d2bdff2b0bbc6cdeb025b4c95b490cfad359ad815fd2bb5745976:7220b421-25d4-41dd-8177-8b256ba85fff:numpy.mean#c726b13c-fcd1-489b-8b5a-98283d106fd8;urn:fz-juelich.de:alpaca:function_execution:Python:915ba3f8232d2bdff2b0bbc6cdeb025b4c95b490cfad359ad815fd2bb5745976:7220b421-25d4-41dd-8177-8b256ba85fff:numpy.mean#c5454f8e-dba7-4d29-94a0-5ce57ead7a1f;urn:fz-juelich.de:alpaca:function_execution:Python:915ba3f8232d2bdff2b0bbc6cdeb025b4c95b490cfad359ad815fd2bb5745976:b579338a-95ae-48b4-817a-ff1ab847d406:numpy.mean#ec6d7479-03c3-4953-a227-16a0e35f7c9c;urn:fz-juelich.de:alpaca:function_execution:Python:915ba3f8232d2bdff2b0bbc6cdeb025b4c95b490cfad359ad815fd2bb5745976:b579338a-95ae-48b4-817a-ff1ab847d406:numpy.mean#7fb60373-2b0e-4e5c-bc5e-154c872c9297;urn:fz-juelich.de:alpaca:function_execution:Python:915ba3f8232d2bdff2b0bbc6cdeb025b4c95b490cfad359ad815fd2bb5745976:7220b421-25d4-41dd-8177-8b256ba85fff:numpy.mean#0face64e-5631-4138-91f6-f6079d6e36c6;urn:fz-juelich.de:alpaca:function_execution:Python:915ba3f8232d2bdff2b0bbc6cdeb025b4c95b490cfad359ad815fd2bb5745976:7220b421-25d4-41dd-8177-8b256ba85fff:numpy.mean#d546c2a0-bb3c-4548-9591-5be2480a6912;urn:fz-juelich.de:alpaca:function_execution:Python:915ba3f8232d2bdff2b0bbc6cdeb025b4c95b490cfad359ad815fd2bb5745976:7220b421-25d4-41dd-8177-8b256ba85fff:numpy.mean#421ca58d-9a71-4bf5-9391-6ce697eaa2df;urn:fz-juelich.de:alpaca:function_execution:Python:915ba3f8232d2bdff2b0bbc6cdeb025b4c95b490cfad359ad815fd2bb5745976:b579338a-95ae-48b4-817a-ff1ab847d406:numpy.mean#fcaf1387-3f0c-4f79-929c-51ce6a235ba8;urn:fz-juelich.de:alpaca:function_execution:Python:915ba3f8232d2bdff2b0bbc6cdeb025b4c95b490cfad359ad815fd2bb5745976:b579338a-95ae-48b4-817a-ff1ab847d406:numpy.mean#0fca90c0-1076-4d05-847a-512c71983903" />
          <attvalue for="1" value="277" />
          <attvalue for="4" value="numpy.mean" />
          <attvalue for="2" value="function" />
          <attvalue for="22" value="000e5455-9b2d-499e-a6aa-4691b4204eac;0018be0e-32da-496e-9387-9a486cc949aa;014f39f2-f92a-40b0-bff3-012a024dda01;01b9656f-594e-4a67-a0ae-ff76fa43df90;0202bb1b-0e45-4fb8-817d-96cd94bdfca0;0251e9b9-739a-4644-8f05-a56871c8c647;027c566c-a230-4689-9ddd-da52ba5292d0;03100b03-0509-4d27-8cfa-218c1b380509;03c2c551-bf5e-4c78-bb6c-3a03859d29db;041d90e8-c300-4b2d-b810-edde7d7ac656;04845ec1-4ae0-4b9a-beed-9503a3f3e78e;058f8c02-92ac-4f7a-85ac-35684c5b71be;0681e79e-32fa-4f3a-91fe-dad82728de11;07363ad3-e46d-45fd-9a2f-241cd5a6be5c;094c6d76-06bd-42ef-accd-35d50aa15396;0996abbf-f97d-4fb1-b5fc-75e774d486c9;09c788b5-ef80-4ede-83e5-6784e6ebba3d;0aab218c-a147-4b65-aba4-80917f9352d9;0b200660-ba01-428f-b086-ab9d98be0370;0face64e-5631-4138-91f6-f6079d6e36c6;0fca90c0-1076-4d05-847a-512c71983903;108e1687-8de6-420a-9b43-bd776d016f89;108fd7f8-072b-42c6-85e4-1c7c1c69fb24;1104a803-92ad-4811-bc1e-70e910ea7fb4;12608cb8-55e4-4429-951d-dda49191e3e5;126e1012-167f-4f87-a323-10538e21a69f;133bb552-f2d7-41c6-90be-bac2bdf0bf41;13a768ec-b616-4e09-93ae-87acc8dc7962;16ff1e48-0d55-4382-bacf-20e832f95889;173945da-6414-4d8c-8e3e-dd6e0dbd84c9;17956260-3387-4dd9-8a54-b8516ddb82f4;19996196-3a84-40db-adb0-f6780a70fc2c;19bb8e13-2545-4ac3-a517-b100bace7dbe;1abebea1-e468-4ac2-9901-9de8f7f9ab49;1c79c4f4-4ed0-4caa-9cbf-3c4f2569cc6a;1efb8fac-0e2a-417b-85d9-34825574dda7;1f6ffec9-0644-427d-af87-143b4d441bf1;202e8beb-c252-4462-9cab-5774cd1663bd;20e70736-ff1f-4bc3-9164-dab5ea9f3b78;23851623-3894-4ec4-875b-29112eabda71;23b108af-1cf5-4f58-b4a5-3ba1262da75f;23f20f62-222d-47ba-aa7f-935036f50b80;2439ae91-cad8-48ae-82c4-306041459ed8;2471e892-dcc7-4917-91af-2e47071c8563;258a5094-cb8a-4378-a5c2-9a6511140edf;26987199-3433-496a-96fd-8396f4ec603b;2901162e-6ed5-46d8-9ce2-0b82abe9c177;290b5c07-830e-4a28-9eb4-0d45115f4b71;294846dc-2955-42ce-841f-89faaf4b9394;2ce94e4d-e8d2-4514-841b-d7d479de5164;2d61724a-2f35-4ff2-a79d-2ff4db250a38;2d65315d-ea70-4658-880c-7cf04d24c0b7;2e0477c4-1ecd-45cd-a42b-9926baabd897;2f40b901-f227-4a4a-bf06-ad0970d5876f;301ee13b-8f8f-4cd6-a026-c9dd0c3de3a6;309b0e45-0b91-48ee-8864-2c11b4be2d17;30cb0c85-b2c5-477d-bd2d-667925f741d8;32b940ae-11fb-4a42-b6f0-212ad2cfd05d;33db743d-d388-4119-9399-4ac8299a9cb4;3417ba5d-6c1e-462c-bb09-3e9b27d3e830;357b144b-cbce-44b6-bc80-42e987a135d8;35d07a1c-0727-4121-99d4-c436d2bb7eaa;3890c927-c149-45d3-af9b-110c11b521b1;3bdefe58-e4aa-495a-8842-a3123b63069d;3cefb0f4-a5bf-4cc4-a5da-9b816bfdad33;3e106d78-ec5f-4517-8c7f-6be741a05eff;3eb16803-4090-447d-a93d-d3192d5af685;3f57f6de-9493-4bf3-a21a-192ec869ae7d;3f75d37d-ab74-4c74-850a-e2af68b16678;3fb4ee04-eead-4096-9be2-d0bc857003ad;4188721c-8a04-417e-af2f-2c4e2683bc6d;421ca58d-9a71-4bf5-9391-6ce697eaa2df;4447e467-d485-4913-8af1-3b36cf2bfeef;44edac6d-17e1-4240-90d3-77b63b1c5fe8;461e55ab-a543-4a2b-a07c-d53fc5b31adc;47e04f93-02b9-4342-b79a-1bf3d7fe2885;485c4826-c204-4350-b624-7c69f9cdd0e5;4861468c-11dd-4605-8ed7-dafb1d14fccd;4888036d-a879-47dd-8c15-cc3179a8b73f;48bd28e1-703a-4f26-9d57-8d1e58f24a97;4b5e418d-3abe-4d68-b0c9-89ec2dc8b2c5;4bed4818-479e-4164-8fc8-8876677f069b;4dc73c11-7ba0-4aea-b5b9-f57ff1015754;4e2a960d-6866-4a8d-a441-744f9b7f8061;4fd9fc53-8198-47c6-af9c-87a9a222e64a;50114a00-d2ed-44f6-b015-f7778c80de9e;50f86bdd-cf5c-4ab5-aff8-dde3207295bb;51062ff8-ffd2-4bfb-bbfa-12f4fb22de15;51bc5d82-fa98-4acb-ac24-070b1ac4a5bc;53a4d44f-735c-48f7-b6af-fab702fe275b;54398f00-6bb5-48f9-b71d-852ff1c9bad8;55dd1ab2-40f6-45e5-a6c1-ae2b78796bdb;57053a6b-efea-4a36-86d6-0d575f110baa;5b411c48-5c06-4903-82db-2649630df824;5cccf9db-0a73-4975-9f25-86d7dbe90ed7;5dd67b67-e4a6-4356-9fc0-4cd444f05e73;5df00e5f-1bb5-45f9-9f05-3e7643ed3492;5e4f38fd-393a-49ad-a227-6bfe10c85863;600e2392-570c-47c9-923e-91daf8b32077;60c19ec2-4d0d-4d35-ba24-44586ada1ece;645e09c4-2084-474e-9e6c-c71c57c359fa;65e4d175-bc54-4cae-ba3a-3f0164f1659e;66a1578f-07d0-4839-aff1-5e9f394843b0;66f88d0f-dc1f-43d0-bd7a-c0800c2a8fb7;677c7de0-a8e0-4574-abb3-2671676fe924;693dfb41-b440-4d33-b61f-88893a88c540;69b7dc9a-6f1e-49ea-bea8-777ff1dfddc2;6ab42ef6-ba2f-4c6c-909b-e1987396efd7;6b3ccc98-8414-41e8-9b4c-e3a719f73844;6c81a0b3-a5e7-4478-b474-f3df84cf226d;6cebb416-1b2c-46a9-9c8e-9ea905522179;6cf680a1-ec20-4dd2-923f-d7901667019d;6d179842-9156-45e4-bf99-a2ee26f52c82;6d8da929-26e3-4f64-bbf8-3b9dcac37d8a;6df76f36-68be-4e7b-8e56-ad2d016cecf8;6e47d5ca-d3da-4cc5-9741-dd3a59dcdc04;6e4e02cc-37d1-4858-b33f-ed350e0aebf8;6e64e7c7-e710-4111-885d-6e9d718b457f;6e91f2bf-a606-4ea4-b656-58d8d352a8f2;6fc58fba-c052-4c71-9e49-4e5f261997cf;6fd08128-37c9-49f2-a69e-e203d4532aad;6ffff028-fda5-4f9b-aec9-24aa54a80182;70aee14d-d72d-4ef1-87cc-6e0993e469c2;7130f114-eafa-44d6-8842-31bd5734abda;72166a53-4301-4c07-bc24-bbadff9598fd;721ed222-081f-4bee-9c1f-75b960c0fc5e;72e202ed-0f68-4e1b-94c3-1e092172c254;73b12329-7998-408b-93a2-220fccdfd264;74233a36-b726-4c68-9805-fba260c7fd6b;74756a27-abd7-4583-945d-1534be5c87ca;74aeb94e-9176-41e9-8197-0b1e24bd6ca2;7610dc0c-9b47-429e-bd93-c354898658e3;7668a316-82a3-48e7-984b-7b51c08b3a23;76c1a4f2-5ca0-4a97-bf66-b158c1591365;77e36659-8942-4cdf-870f-ee90b9d2d59d;7839722c-1437-4161-91b2-05253563e41d;7a8d91ce-af1d-4c85-8ee7-f3b5b0e7a05f;7b35673b-c180-4396-88f9-ef8506be44cc;7be8c27d-9161-4494-8c85-64f8a8ae8142;7d4e1d75-b004-4ced-bef3-ffbcb1aab80c;7d7fc51b-f1c8-414e-8124-b5f164f68bf5;7dcaa6c2-18e8-4f98-a8a3-a530b002c201;7eceb9d8-1d00-4550-b96c-a7ba39fd44d8;7fb60373-2b0e-4e5c-bc5e-154c872c9297;804e1e86-f78e-4b92-a0f7-ace6e2c387c2;80677d0a-37e5-4cd6-b442-06b3787aa7e8;80b71d47-0eac-4fb6-bc03-77036bf566a0;81a67657-03b4-4033-87f8-1bb206303671;81b72a4a-faa7-44c1-9e01-06908bce061e;826e6cfa-3b62-45e0-bb5e-85ed8b43de40;83e7714e-f303-42e9-bc2f-b6b3f1190ebf;8436a02c-ffb1-4453-b0da-359768e44210;845a5e6c-5851-4160-a991-5a305385c327;84827f31-5893-41b6-8769-df595f6fb0ca;85f48ea2-de52-4305-83d9-37df118e7f0b;86e6047c-9b23-46ed-97ec-bbbbba34f3cd;886d3600-2b63-4cba-a11c-89eddccec09c;8accc521-d7ef-4dec-a810-b53c1207250e;8aee9ab9-0dc8-45a3-b1af-172cca67a2aa;8cfa894e-684a-4472-9313-1d47821cfc48;8e40d13f-5ff0-4f93-9255-fe595aee82a4;8f8b1867-cae6-4992-9531-ffe45ee4f913;90451b6c-74f1-43fc-98c3-f541a3f91bd2;90aab1c0-d3e5-4528-bf68-559e6b1c46e0;914fd194-60bf-44f9-af78-a41c721a2576;92523088-a813-45d2-983a-7ccfbb6bead6;94e1f02e-1ce8-43c7-b6bf-be498ae1e9fc;958daa6b-246f-4134-9e88-a9a2a86f3345;9845af03-0176-4982-8a7c-60a92e4d6781;99af6abb-a8d5-4824-9b79-c1fdd5d4c47a;9a28c383-67b2-4248-b212-1743b75e8e08;9a2b6d84-8c49-4442-be4c-56c5b01dc5bc;9a62bb35-b8c9-4178-89b8-33a0ef23fce5;9a79a8fd-43c3-492d-9807-adbbeffe7b79;9c95dad3-66b1-435f-8542-562e2374753c;9d545a69-1550-4188-a524-77577f49fb11;9d622354-7b80-45c3-9c2c-ab67c407b0e9;9d90ada3-f032-4faf-8652-a856cd5fd0bb;9f5113fe-bd0c-4d6c-948b-64832d279eb1;9f513b12-efb4-443d-9f4d-98bdcc9ca114;9f768f5d-4132-48aa-b5fb-9e056c6ac05f;a0adcb64-89ae-4560-96d0-6652efa8d698;a118360a-ff7e-485b-a456-494e587314f0;a1902def-76e5-47f8-afc2-bf8fca986bb3;a248f8ed-2616-4bbf-b460-6300fa6e72f8;a2dbdcee-54e8-4295-be41-c1d31fad9090;a308a998-22cb-4a54-9d88-6a8739dbc7f6;a3afd497-537e-4aa2-ae3a-44499f9d0539;a4367c75-20d0-42de-b41a-28f36fad6c12;a4556595-b74e-4add-b500-a6cd9b406e08;a45d4bbf-5b91-4e61-bbb8-5b62b292794c;a49ddb34-60a3-4854-b687-d37d719ac64a;aa095ae9-d4f4-4d94-93e7-c96117dcdbc7;ab549961-c001-45b0-b201-394508d2b010;ad53be97-cc37-4fba-9e85-e9bc89fc97e7;ae84fa0a-5c54-4269-88c8-98b7215874b6;afe4b448-d6ac-49fa-a948-f491062b9a67;b5366506-e5e8-4ae6-997c-ac647b7c8cfa;b5c993c9-0fcd-4512-86be-769969a28a06;b6720d4a-1f81-44b0-9ac4-accef5ee3433;b7f02611-e598-4821-9147-88baf04e8453;b838c4d2-c169-4598-a905-46c89cddf1a1;b867ff5c-e55c-4a02-a28c-e3a31d9c3f7b;b8a1e50c-cc56-498c-8660-9ccb55e559e5;bb37cf92-751c-4f12-8f48-a86f86bb3bf2;bb4d6800-b6bb-499c-ad35-084a3242dea7;bce17b4f-d276-42cb-99a3-c1ebed55c155;bd7e7c04-bcce-4f0c-b72b-47907a077f2c;bd805fae-8cbf-4f61-b8d3-dc7cd45a972b;be21282d-1fa4-481b-b100-3631b5076c92;be49135c-e0eb-4b5d-84b2-47c3f6faa1ed;c14482f9-e2df-4f54-840a-21f1f70de045;c3ab2c40-843a-4e2f-860a-1915246ceaa6;c3dc7da2-3e11-4377-b16c-b68dad22cd5b;c41fcecf-fa57-4dbd-b59a-c7dfa125db56;c4cb5d10-b607-4067-87c4-d40fd39fddc4;c530f442-ddfb-4c0c-baaa-6eaf86f06caf;c5454f8e-dba7-4d29-94a0-5ce57ead7a1f;c726b13c-fcd1-489b-8b5a-98283d106fd8;c7deb9e1-52d1-4981-aaad-d442cfa13921;c7ec01d1-7609-4115-8b35-b456ce88446f;c906a0bb-111d-4628-a0d1-c1aae05a65ac;ca106697-41c8-4f5c-b5c3-ad3c13c8462e;ca2da92c-3118-462e-868d-a7a20275129b;cad83fb6-1cbd-41a5-8e71-98f2d6402dcf;cad89275-9431-4ae6-9c06-3e055f69a7df;cbb2cae8-4f6a-4807-a5e6-58aa0f404e14;cbfba73c-5790-4558-9931-f613acb19342;ccc51604-bfe9-46b9-86d6-1364ff1183ae;cd7f1516-1e84-4f05-9cc2-c8196f287e0d;ce674fb6-7369-40dd-b0a0-e0317dba36bb;d2a04767-8b9a-425e-99bc-dd1d525854c9;d49d08be-ea68-45a8-ae5e-fb9fbbef8184;d546c2a0-bb3c-4548-9591-5be2480a6912;d6f6716a-e3eb-44c7-ab88-67122d7cf997;d7d1c8ff-8e41-4402-ae5a-9fc71c505ba5;db7b1aca-bae4-4c3b-93e9-17d3f3d7af17;dc6a8771-2552-441b-806e-ac6791a9c942;dc9d5764-7633-4145-80ea-2ebd3f6d9a04;dd07d63a-c022-42ae-8883-685084d08e88;dd4620ff-3da2-436b-85a0-f53872b32dfe;df41ca35-8c2f-4751-9358-b3bf1b85c505;dfd2f971-b99f-40d9-9628-595dbd1991eb;e00dd49f-f16f-487e-9cdb-171a5e3b3c14;e0916d3e-a388-4f3e-b570-0135d13ec301;e0a0e791-76b9-4de9-98de-7d30ce4aa05d;e10f34e9-57f4-4e4b-892e-e033086765fe;e31d782d-19e3-49b3-b5db-854a9b162639;e4a5ddd6-1d8c-4cc0-821f-05841ebafc99;e5fd891b-759b-4f27-b9ee-389d5ccae895;e61dcb10-387e-44fd-8e07-2c8d261d4900;e6783f33-e045-47fd-998a-33eda7c323c8;e6c839af-b071-417c-96c4-8ec049ca104c;e8699523-9369-48f3-8904-b4497ccdf110;e8e59e57-1ad9-4d54-8619-0f8598419f72;ec55b07f-bc0d-49b7-ad31-6b4f036cb1a6;ec6d7479-03c3-4953-a227-16a0e35f7c9c;ee9f767f-969a-415e-b2f5-590a3c654632;f1b5a0e3-71bb-459d-88c2-17e5c53b7bac;f1ef3534-4bd1-4a5b-91a7-5cb741927512;f2e91cec-e124-44ee-88d8-94d33e0ebffa;f3862f24-e227-4018-bfa0-e942398e1de9;f3bad67b-b193-4590-83a8-4af18a6a7b38;f4ae7daf-6e13-4d6c-990f-e4aeba4d9da3;f4deb08a-1d5c-4a90-ba50-e1de4265bd0d;f540b82a-355d-4681-8a2d-e2a9fc0b8039;f59c1d62-dc7e-44f1-aee4-2e2a00fe277b;f622ed50-000f-4544-9b07-c60dc0bb6c51;f642571d-a7da-489d-a261-87f81eae2357;f7275ddd-05f7-4cb4-8fa1-deff10754dc2;f846deaf-e02c-4878-8673-78364c14d90b;fa8b7b04-852a-43b9-b857-7921e2902d72;fb1938b3-b5e5-459c-9a23-de9d561e0b58;fc34bdf5-4d08-4493-abf5-7d833fa49c78;fcaf1387-3f0c-4f79-929c-51ce6a235ba8;feb4939f-c222-4bc5-8e17-80496a68317d;ff1f4896-2c20-4fa1-8b3e-0898e7b7d329" />
          <attvalue for="23" value="9;14;19;24;29;34;39;44;49;54;59;64;69;74;79;84;89;94;99;104;109;114;119;124;129;134;139;144;149;154;159;164;169;174;179;184;189;194;199;204;209;214;219;224;229;234;239;244;249;254;259;264;269;274;279;284;289;294;299;304;309;314;319;324;329;334;339;344;349;354;359;364;369;374;379;384;389;394;399;404;409;414;419;424;429;434;439;444;449;454;459;464;469;474;479;484;489;494;499;504;509;514;519;524;529;534;539;544;549;554;559;564;569;574;579;584;589;594;599;604;609;614;619;624;629;634;639;644;649;654;659;664;669;674;679;684;689;694;699;704;709;714;719;724;729" />
          <attvalue for="39" value="None" />
          <attvalue for="40" value="None" />
          <attvalue for="41" value="0" />
          <attvalue for="42" value="&lt;no value&gt;" />
          <attvalue for="43" value="&lt;no value&gt;" />
          <attvalue for="9" value="&lt;[104.0,104.0];[109.0,109.0];[114.0,114.0];[119.0,119.0];[124.0,124.0];[129.0,129.0];[134.0,134.0];[139.0,139.0];[14.0,14.0];[144.0,144.0];[149.0,149.0];[154.0,154.0];[159.0,159.0];[164.0,164.0];[169.0,169.0];[174.0,174.0];[179.0,179.0];[184.0,184.0];[189.0,189.0];[19.0,19.0];[194.0,194.0];[199.0,199.0];[204.0,204.0];[209.0,209.0];[214.0,214.0];[219.0,219.0];[224.0,224.0];[229.0,229.0];[234.0,234.0];[239.0,239.0];[24.0,24.0];[244.0,244.0];[249.0,249.0];[254.0,254.0];[259.0,259.0];[264.0,264.0];[269.0,269.0];[274.0,274.0];[279.0,279.0];[284.0,284.0];[289.0,289.0];[29.0,29.0];[294.0,294.0];[299.0,299.0];[304.0,304.0];[309.0,309.0];[314.0,314.0];[319.0,319.0];[324.0,324.0];[329.0,329.0];[334.0,334.0];[339.0,339.0];[34.0,34.0];[344.0,344.0];[349.0,349.0];[354.0,354.0];[359.0,359.0];[364.0,364.0];[369.0,369.0];[374.0,374.0];[379.0,379.0];[384.0,384.0];[389.0,389.0];[39.0,39.0];[394.0,394.0];[399.0,399.0];[404.0,404.0];[409.0,409.0];[414.0,414.0];[419.0,419.0];[424.0,424.0];[429.0,429.0];[434.0,434.0];[439.0,439.0];[44.0,44.0];[444.0,444.0];[449.0,449.0];[454.0,454.0];[459.0,459.0];[464.0,464.0];[469.0,469.0];[474.0,474.0];[479.0,479.0];[484.0,484.0];[489.0,489.0];[49.0,49.0];[494.0,494.0];[499.0,499.0];[504.0,504.0];[509.0,509.0];[514.0,514.0];[519.0,519.0];[524.0,524.0];[529.0,529.0];[534.0,534.0];[539.0,539.0];[54.0,54.0];[544.0,544.0];[549.0,549.0];[554.0,554.0];[559.0,559.0];[564.0,564.0];[569.0,569.0];[574.0,574.0];[579.0,579.0];[584.0,584.0];[589.0,589.0];[59.0,59.0];[594.0,594.0];[599.0,599.0];[604.0,604.0];[609.0,609.0];[614.0,614.0];[619.0,619.0];[624.0,624.0];[629.0,629.0];[634.0,634.0];[639.0,639.0];[64.0,64.0];[644.0,644.0];[649.0,649.0];[654.0,654.0];[659.0,659.0];[664.0,664.0];[669.0,669.0];[674.0,674.0];[679.0,679.0];[684.0,684.0];[689.0,689.0];[69.0,69.0];[694.0,694.0];[699.0,699.0];[704.0,704.0];[709.0,709.0];[714.0,714.0];[719.0,719.0];[724.0,724.0];[729.0,729.0];[74.0,74.0];[79.0,79.0];[84.0,84.0];[89.0,89.0];[9.0,9.0];[94.0,94.0];[99.0,99.0]&gt;" />
        </attvalues>
      </node>
      <node id="Step 23" label="welch_psd">
        <attvalues>
[truncated: 477,911 more chars]
