# Supplementary material for: Facilitating the Sharing of Electrophysiology Data Analysis Results Through In-Depth Provenance Capture
Source: eNeuro. 2024 Jun 7;11(6):ENEURO.0476-23.2024. doi: 10.1523/ENEURO.0476-23.2024 (PMC11181106; doi:10.1523/ENEURO.0476-23.2024)
Supplement: Extended Data 2 — Download Extended Data 2, ZIP file. [file eneuro-11-ENEURO.0476-23.2024-s002.zip › outputs/smoothed_plot/R2G_PSD_all_subjects_simplified.gexf]

<?xml version='1.0' encoding='utf-8'?>
<gexf xmlns="http://www.gexf.net/1.2draft" xmlns:xsi="http://www.w3.org/2001/XMLSchema-instance" xsi:schemaLocation="http://www.gexf.net/1.2draft http://www.gexf.net/1.2draft/gexf.xsd" version="1.2">
  <meta lastmodifieddate="2023-03-22">
    <creator>NetworkX 3.0</creator>
  </meta>
  <graph defaultedgetype="directed" mode="static" name="">
    <attributes mode="static" class="node">
      <attribute id="0" title="members" type="string" />
      <attribute id="1" title="member_count" type="long" />
      <attribute id="2" title="type" type="string" />
      <attribute id="3" title="data_hash" type="string" />
      <attribute id="4" title="Python_name" type="string" />
      <attribute id="5" title="description" type="string" />
      <attribute id="6" title="name" type="string" />
      <attribute id="7" title="file_origin" type="string" />
      <attribute id="8" title="subject_name" type="string" />
      <attribute id="9" title="Time Interval" type="string" />
      <attribute id="10" title="t_stop" type="string" />
      <attribute id="11" title="t_start" type="string" />
      <attribute id="12" title="trial_event_labels" type="string" />
      <attribute id="13" title="performance_in_trial_str" type="string" />
      <attribute id="14" title="belongs_to_trialtype" type="string" />
      <attribute id="15" title="shape" type="string" />
      <attribute id="16" title="dtype" type="string" />
      <attribute id="17" title="_sampling_rate" type="string" />
      <attribute id="18" title="units" type="string" />
      <attribute id="19" title="channel_names" type="string" />
      <attribute id="20" title="hash_type" type="string" />
      <attribute id="21" title="File_path" type="string" />
      <attribute id="22" title="execution_id" type="string" />
      <attribute id="23" title="execution_order" type="string" />
      <attribute id="24" title="save_plot:kwargs" type="string" />
      <attribute id="25" title="cut_segment_by_epoch:reset_time" type="string" />
      <attribute id="26" title="create_main_plot_objects:n_subjects" type="string" />
      <attribute id="27" title="create_main_plot_objects:title" type="string" />
      <attribute id="28" title="butter:axis" type="string" />
      <attribute id="29" title="butter:filter_function" type="string" />
      <attribute id="30" title="butter:order" type="string" />
      <attribute id="31" title="butter:highpass_frequency" type="string" />
      <attribute id="32" title="butter:lowpass_frequency" type="string" />
      <attribute id="33" title="butter:sampling_frequency" type="string" />
      <attribute id="34" title="select_channels:skip_channels" type="string" />
      <attribute id="35" title="get_events:properties" type="string" />
      <attribute id="36" title="error_line:multiplier" type="string" />
      <attribute id="37" title="BSpline.__call__:nu" type="string" />
      <attribute id="38" title="BSpline.__call__:extrapolate" type="string" />
      <attribute id="39" title="mean:dtype" type="string" />
      <attribute id="40" title="mean:where" type="string" />
      <attribute id="41" title="mean:keepdims" type="string" />
      <attribute id="42" title="mean:axis" type="string" />
      <attribute id="43" title="mean:out" type="string" />
      <attribute id="44" title="welch_psd:n_segments" type="string" />
      <attribute id="45" title="welch_psd:fs" type="string" />
      <attribute id="46" title="welch_psd:overlap" type="string" />
      <attribute id="47" title="welch_psd:return_onesided" type="string" />
      <attribute id="48" title="welch_psd:frequency_resolution" type="string" />
      <attribute id="49" title="welch_psd:scaling" type="string" />
      <attribute id="50" title="welch_psd:len_segment" type="string" />
      <attribute id="51" title="welch_psd:window" type="string" />
      <attribute id="52" title="welch_psd:nfft" type="string" />
      <attribute id="53" title="welch_psd:detrend" type="string" />
      <attribute id="54" title="welch_psd:axis" type="string" />
      <attribute id="55" title="Quantity.__new__:units" type="string" />
      <attribute id="56" title="Quantity.__new__:cls" type="string" />
      <attribute id="57" title="Quantity.__new__:copy" type="string" />
      <attribute id="58" title="Quantity.__new__:dtype" type="string" />
      <attribute id="59" title="make_interp_spline:check_finite" type="string" />
      <attribute id="60" title="make_interp_spline:t" type="string" />
      <attribute id="61" title="make_interp_spline:axis" type="string" />
      <attribute id="62" title="make_interp_spline:k" type="string" />
      <attribute id="63" title="make_interp_spline:bc_type" type="string" />
      <attribute id="64" title="AnalogSignal.downsample:downsampling_factor" type="string" />
      <attribute id="65" title="sem:axis" type="string" />
      <attribute id="66" title="sem:ddof" type="string" />
      <attribute id="67" title="sem:nan_policy" type="string" />
      <attribute id="68" title="plot_lfp_psd:freq_range" type="string" />
      <attribute id="69" title="plot_lfp_psd:kwargs" type="string" />
      <attribute id="70" title="plot_lfp_psd:label" type="string" />
      <attribute id="71" title="linspace:num" type="string" />
      <attribute id="72" title="linspace:retstep" type="string" />
      <attribute id="73" title="linspace:dtype" type="string" />
      <attribute id="74" title="linspace:endpoint" type="string" />
      <attribute id="75" title="linspace:start" type="string" />
      <attribute id="76" title="linspace:stop" type="string" />
      <attribute id="77" title="linspace:axis" type="string" />
      <attribute id="78" title="add_epoch:attach_result" type="string" />
      <attribute id="79" title="add_epoch:post" type="string" />
      <attribute id="80" title="add_epoch:event2" type="string" />
      <attribute id="81" title="add_epoch:pre" type="string" />
    </attributes>
    <nodes>
      <node id="Step 0" label="Block">
        <attvalues>
          <attvalue for="0" value="urn:fz-juelich.de:alpaca:object:Python:neo.core.block.Block:14c0366a2047eb61577e83784e9f6a4471bcdd5c" />
          <attvalue for="1" value="1" />
          <attvalue for="2" value="object" />
          <attvalue for="3" value="14c0366a2047eb61577e83784e9f6a4471bcdd5c" />
          <attvalue for="4" value="neo.core.block.Block" />
          <attvalue for="5" value="Block of reach-to-grasp project data from Blackrock file set." />
          <attvalue for="6" value="Reachgrasp Recording Data Block" />
          <attvalue for="7" value="None" />
          <attvalue for="8" value="monkey_N" />
          <attvalue for="9" value="&lt;[196.0,196.0];[197.0,197.0];[198.0,198.0];[198.0,198.0];[198.0,198.0];[198.0,198.0];[198.0,198.0];[198.0,198.0];[198.0,198.0];[198.0,198.0];[198.0,198.0];[198.0,198.0];[198.0,198.0];[198.0,198.0];[198.0,198.0];[198.0,198.0];[198.0,198.0];[198.0,198.0];[198.0,198.0];[198.0,198.0];[198.0,198.0];[198.0,198.0];[198.0,198.0];[198.0,198.0];[198.0,198.0];[198.0,198.0];[198.0,198.0];[198.0,198.0];[198.0,198.0];[198.0,198.0];[198.0,198.0];[198.0,198.0];[198.0,198.0];[198.0,198.0];[198.0,198.0];[198.0,198.0];[198.0,198.0];[198.0,198.0];[2.0,2.0];[3.0,3.0];[394.0,394.0];[395.0,395.0];[396.0,396.0];[396.0,396.0];[396.0,396.0];[396.0,396.0];[396.0,396.0];[396.0,396.0];[396.0,396.0];[396.0,396.0];[396.0,396.0];[396.0,396.0];[396.0,396.0];[396.0,396.0];[396.0,396.0];[396.0,396.0];[396.0,396.0];[396.0,396.0];[396.0,396.0];[396.0,396.0];[396.0,396.0];[396.0,396.0];[396.0,396.0];[396.0,396.0];[396.0,396.0];[396.0,396.0];[396.0,396.0];[396.0,396.0];[396.0,396.0];[396.0,396.0];[396.0,396.0];[396.0,396.0];[396.0,396.0];[396.0,396.0];[396.0,396.0];[396.0,396.0];[396.0,396.0];[4.0,4.0];[5.0,5.0];[5.0,5.0];[5.0,5.0];[5.0,5.0];[5.0,5.0];[5.0,5.0];[5.0,5.0];[5.0,5.0];[5.0,5.0];[5.0,5.0];[5.0,5.0];[5.0,5.0];[5.0,5.0];[5.0,5.0];[5.0,5.0];[5.0,5.0];[5.0,5.0];[5.0,5.0];[5.0,5.0];[5.0,5.0];[5.0,5.0];[5.0,5.0];[5.0,5.0];[5.0,5.0];[5.0,5.0];[5.0,5.0];[5.0,5.0];[5.0,5.0];[5.0,5.0];[5.0,5.0];[5.0,5.0];[5.0,5.0];[5.0,5.0];[5.0,5.0];[5.0,5.0];[587.0,587.0];[588.0,588.0];[589.0,589.0];[589.0,589.0];[589.0,589.0];[589.0,589.0];[589.0,589.0];[589.0,589.0];[589.0,589.0];[589.0,589.0];[589.0,589.0];[589.0,589.0];[589.0,589.0];[589.0,589.0];[589.0,589.0];[589.0,589.0];[589.0,589.0];[589.0,589.0];[589.0,589.0];[589.0,589.0];[589.0,589.0];[589.0,589.0];[589.0,589.0];[589.0,589.0];[589.0,589.0];[589.0,589.0];[589.0,589.0];[589.0,589.0];[589.0,589.0];[589.0,589.0];[589.0,589.0];[589.0,589.0];[589.0,589.0];[589.0,589.0];[589.0,589.0];[589.0,589.0];[589.0,589.0];[589.0,589.0];[785.0,785.0]&gt;" />
        </attvalues>
      </node>
      <node id="Step 1" label="Segment">
        <attvalues>
          <attvalue for="0" value="urn:fz-juelich.de:alpaca:object:Python:neo.core.segment.Segment:9968f15d132752db363cd194bfb44469c7f8c646;urn:fz-juelich.de:alpaca:object:Python:neo.core.segment.Segment:dadb5615e87a61d953abd7a0e096f1a2b89ead8d;urn:fz-juelich.de:alpaca:object:Python:neo.core.segment.Segment:5aa66d13ffc6cb37981cfbc76858ef49a9a5953d;urn:fz-juelich.de:alpaca:object:Python:neo.core.segment.Segment:e17dba225d6892222fea87f7916e243c36f40b24;urn:fz-juelich.de:alpaca:object:Python:neo.core.segment.Segment:150c288bf01835c8a618d9369413d528573c5b0c;urn:fz-juelich.de:alpaca:object:Python:neo.core.segment.Segment:be7dcfda93fcfde1a62e83af943921720f04c1f3;urn:fz-juelich.de:alpaca:object:Python:neo.core.segment.Segment:cedd0db2a802ad8e0939799e79b27dc3e18e2e50;urn:fz-juelich.de:alpaca:object:Python:neo.core.segment.Segment:db6892141ae3af6484ebe269ea08da6733aa6762;urn:fz-juelich.de:alpaca:object:Python:neo.core.segment.Segment:185002a4b5174226544e5e23bcd6b8e40ea45808;urn:fz-juelich.de:alpaca:object:Python:neo.core.segment.Segment:9e75d43e9d6f7ef90229b3507f0be09eddfaf534;urn:fz-juelich.de:alpaca:object:Python:neo.core.segment.Segment:7e5de7cf2a325b761ed924a3605b73a5c0fd7b82;urn:fz-juelich.de:alpaca:object:Python:neo.core.segment.Segment:dd58797830f9e0581398ac02e1b570db89b1e304;urn:fz-juelich.de:alpaca:object:Python:neo.core.segment.Segment:64024adc28e8b388c4b393acf00dac8b7de28f3f;urn:fz-juelich.de:alpaca:object:Python:neo.core.segment.Segment:1f6ee6432c45484cc77c3acccbbdc089f57be361;urn:fz-juelich.de:alpaca:object:Python:neo.core.segment.Segment:ccf704eec16055ab724a794406431e4b09ab5f52;urn:fz-juelich.de:alpaca:object:Python:neo.core.segment.Segment:26356e13e3229764d06c730fc9c8e108c9bd56bc;urn:fz-juelich.de:alpaca:object:Python:neo.core.segment.Segment:a7eec921e0153b2f0b01e09df8ed3244e953eeff;urn:fz-juelich.de:alpaca:object:Python:neo.core.segment.Segment:844bbe7913e0313edafaa3d4ff8b9348c1bc4800;urn:fz-juelich.de:alpaca:object:Python:neo.core.segment.Segment:2936024f0a0dd4f406ec8180bc9e39e15caa1ad6;urn:fz-juelich.de:alpaca:object:Python:neo.core.segment.Segment:6566a6925a6936a74d3babc002aeec8fbf7d11b7;urn:fz-juelich.de:alpaca:object:Python:neo.core.segment.Segment:541f1724a9b6ee194df8ede7faefd270e8d506d1;urn:fz-juelich.de:alpaca:object:Python:neo.core.segment.Segment:5e34b75faff2d36acdd89b8b2f0e0ca64b7c4e06;urn:fz-juelich.de:alpaca:object:Python:neo.core.segment.Segment:368ad5029d330ce2879e93216b1047405f9b865b;urn:fz-juelich.de:alpaca:object:Python:neo.core.segment.Segment:991cf72e24fcf392032614253230d948782af5b0;urn:fz-juelich.de:alpaca:object:Python:neo.core.segment.Segment:fe9b8177e40ac93319dd37fc2581f0ff39a02cd3;urn:fz-juelich.de:alpaca:object:Python:neo.core.segment.Segment:25bdb0f09e2f03eba60d8db997e88f140d260f42;urn:fz-juelich.de:alpaca:object:Python:neo.core.segment.Segment:086921ad2659e2d980875853f36e7d6794ab5b6a;urn:fz-juelich.de:alpaca:object:Python:neo.core.segment.Segment:1c7f9ebf93ff822bec3bc5961d25a89dafef8d64;urn:fz-juelich.de:alpaca:object:Python:neo.core.segment.Segment:a7f29ac4691582d1007c29ff10459f2be71c34aa;urn:fz-juelich.de:alpaca:object:Python:neo.core.segment.Segment:af6f99acd070081ab8bf8abda74202fd03612a06;urn:fz-juelich.de:alpaca:object:Python:neo.core.segment.Segment:5e69724a1e0e65ad9dc71892e7065de55f17a8ee;urn:fz-juelich.de:alpaca:object:Python:neo.core.segment.Segment:510674b3952ff654508c2e84cc807233a8d7320d;urn:fz-juelich.de:alpaca:object:Python:neo.core.segment.Segment:b6257afe8816475008d68e29e9ec8a3b30439d81;urn:fz-juelich.de:alpaca:object:Python:neo.core.segment.Segment:baa8b333dd959e0e6a962178e069040cdedcf296;urn:fz-juelich.de:alpaca:object:Python:neo.core.segment.Segment:0e8a97412b83b5c5666809f40edaf894e85bdf1b;urn:fz-juelich.de:alpaca:object:Python:neo.core.segment.Segment:2060ce4f8404b4c3e1dd6ae047314ab487bc2023;urn:fz-juelich.de:alpaca:object:Python:neo.core.segment.Segment:a6bcb65da3701865d4bb724f6292d82da5098544;urn:fz-juelich.de:alpaca:object:Python:neo.core.segment.Segment:baebec41f5246d1577ec9108ffec268e6b0a88da;urn:fz-juelich.de:alpaca:object:Python:neo.core.segment.Segment:db84126fee1327e10e9606f07e9bf128f4b6bee1;urn:fz-juelich.de:alpaca:object:Python:neo.core.segment.Segment:ed6e0bd19a42d692141693f09de325d8f6cee580;urn:fz-juelich.de:alpaca:object:Python:neo.core.segment.Segment:c1832796a94219c95e3863576cac3cea1d89e9ee;urn:fz-juelich.de:alpaca:object:Python:neo.core.segment.Segment:f9d73e794164189219dd5875d3fe85a2e29295aa;urn:fz-juelich.de:alpaca:object:Python:neo.core.segment.Segment:0b1aaa1db833d583e23e2671a8e2bd4e83e9ff29;urn:fz-juelich.de:alpaca:object:Python:neo.core.segment.Segment:3089ac500743ee86496c64fa7aeb3eb478b0e907;urn:fz-juelich.de:alpaca:object:Python:neo.core.segment.Segment:0097b7a2c76173d79ba6727e19e624ac7ab1d232;urn:fz-juelich.de:alpaca:object:Python:neo.core.segment.Segment:2a21a3b1f805bebb51bd9085d6567b9df3395184;urn:fz-juelich.de:alpaca:object:Python:neo.core.segment.Segment:65bc50e8b4d2f9ce8c1c78560d86116980a33151;urn:fz-juelich.de:alpaca:object:Python:neo.core.segment.Segment:1c539c3f4271fbc617dafc31fd759add4e75fa80;urn:fz-juelich.de:alpaca:object:Python:neo.core.segment.Segment:6396c3828821cd39bfe340866f413b988d8b0479;urn:fz-juelich.de:alpaca:object:Python:neo.core.segment.Segment:ff4bf3cba2255dae14af69c03e7ebbdbdfc33e3e;urn:fz-juelich.de:alpaca:object:Python:neo.core.segment.Segment:6fa21f3cd6f8a5b70b2c42411542065669abf2fe;urn:fz-juelich.de:alpaca:object:Python:neo.core.segment.Segment:25c9414aea2f66876ec8521468a10c7f6c59071d;urn:fz-juelich.de:alpaca:object:Python:neo.core.segment.Segment:d9af9117bef2de38f0892566c16603e97a1d69a3;urn:fz-juelich.de:alpaca:object:Python:neo.core.segment.Segment:d765e83b79ae5c098f21585b70571f6bc2a59947;urn:fz-juelich.de:alpaca:object:Python:neo.core.segment.Segment:03280dc4b5b7c1ad7c9eea33892b1d1e67e2ffd1;urn:fz-juelich.de:alpaca:object:Python:neo.core.segment.Segment:9e5270be609bdf53811253876be2577b40f56baf;urn:fz-juelich.de:alpaca:object:Python:neo.core.segment.Segment:f4521bbab9e581783eb90f5012e08c5e8889f7da;urn:fz-juelich.de:alpaca:object:Python:neo.core.segment.Segment:42f2e65895a249be471c955c8dfa255fb10bdd03;urn:fz-juelich.de:alpaca:object:Python:neo.core.segment.Segment:49376ffd0728a14fae17e682070ef542bf9f878d;urn:fz-juelich.de:alpaca:object:Python:neo.core.segment.Segment:abd9b6d810deedf3a4583c268d010f51185fb1a9;urn:fz-juelich.de:alpaca:object:Python:neo.core.segment.Segment:65fd3f289e6e45c64c7c27aecc3b4905d1a12d18;urn:fz-juelich.de:alpaca:object:Python:neo.core.segment.Segment:37dd4791b3e5c47db6f0239ac2bb02184fefb11d;urn:fz-juelich.de:alpaca:object:Python:neo.core.segment.Segment:52e29c28bf4c5fb5294fa97f2f6e5f11bdaa0876;urn:fz-juelich.de:alpaca:object:Python:neo.core.segment.Segment:341480e2f4640779a1eec1a6f47d0c1983a4fc45;urn:fz-juelich.de:alpaca:object:Python:neo.core.segment.Segment:a80ef0c4a7defdcb2ca84889305f5f2ba015dfe7;urn:fz-juelich.de:alpaca:object:Python:neo.core.segment.Segment:ab43d3aa830db4d49d24195cd967e2027c308216;urn:fz-juelich.de:alpaca:object:Python:neo.core.segment.Segment:f26bd22f240598de6cf48e9a9b3632fade9e3d79;urn:fz-juelich.de:alpaca:object:Python:neo.core.segment.Segment:de0bbb9edee27ef45033b21954b9fc937bd78ca9;urn:fz-juelich.de:alpaca:object:Python:neo.core.segment.Segment:07a940e9e6edc8241d7634a89f025f353d7fd6f9;urn:fz-juelich.de:alpaca:object:Python:neo.core.segment.Segment:0fde49ae2b1cbc6cb36098c320d1e96ca85a7235;urn:fz-juelich.de:alpaca:object:Python:neo.core.segment.Segment:ba3dccb6b83a8312e34916d4bd559b8eeef8d009;urn:fz-juelich.de:alpaca:object:Python:neo.core.segment.Segment:b5118ed74fb7c1ef85f3db3fc4530f858b43b70b;urn:fz-juelich.de:alpaca:object:Python:neo.core.segment.Segment:22dfcdc95a71ce110d0f3415ca218f06b103616f;urn:fz-juelich.de:alpaca:object:Python:neo.core.segment.Segment:4991b2e4dd853a3033a5730b6928f4b9a8ef3912;urn:fz-juelich.de:alpaca:object:Python:neo.core.segment.Segment:b2632613cf557fedca2bfd68f125675bbae499e6;urn:fz-juelich.de:alpaca:object:Python:neo.core.segment.Segment:ea4e3f6672cda0b7a15c58c9b9246096b4d48c6c;urn:fz-juelich.de:alpaca:object:Python:neo.core.segment.Segment:f551839ff5bea1ff7bfb52b0f0f1756a76089d66;urn:fz-juelich.de:alpaca:object:Python:neo.core.segment.Segment:df1652dbefc8a16eb8193d1934b0a648cb41c869;urn:fz-juelich.de:alpaca:object:Python:neo.core.segment.Segment:18d5a0434e44e26b18b362e4257f5bb8204b9d97;urn:fz-juelich.de:alpaca:object:Python:neo.core.segment.Segment:9a96ce85b87001052a3d446228cc24c1735d2e68;urn:fz-juelich.de:alpaca:object:Python:neo.core.segment.Segment:80580bbccbdfab7d77299ff3c4080f106c732705;urn:fz-juelich.de:alpaca:object:Python:neo.core.segment.Segment:325e5f735fa641a6bfe8736c42a6650aca74b259;urn:fz-juelich.de:alpaca:object:Python:neo.core.segment.Segment:2186276b10cb432246a9cb31c4cc532af57056d5;urn:fz-juelich.de:alpaca:object:Python:neo.core.segment.Segment:9f7642d79f5dfd0f9fba74d927074c43ffbdbf9b;urn:fz-juelich.de:alpaca:object:Python:neo.core.segment.Segment:c120fa3faeac7ec861cda2c43dc038a4795a58e8;urn:fz-juelich.de:alpaca:object:Python:neo.core.segment.Segment:cf3d2a3c1721a2b97c58ae7169a4b1b90ffdc860;urn:fz-juelich.de:alpaca:object:Python:neo.core.segment.Segment:669220448edb0541e5dd5e1845e150d18b490e67;urn:fz-juelich.de:alpaca:object:Python:neo.core.segment.Segment:1ec63d2c647ff6e6877bfcdb91d419ba8dc2c4c4;urn:fz-juelich.de:alpaca:object:Python:neo.core.segment.Segment:7bb3dae17626fc281c2316fed09eefa3b9e4fab3;urn:fz-juelich.de:alpaca:object:Python:neo.core.segment.Segment:ea58109188897b52bd704a2b8be8ccb1457f109e;urn:fz-juelich.de:alpaca:object:Python:neo.core.segment.Segment:48b66afb81136dcbceff28e667cb4e2a6c953def;urn:fz-juelich.de:alpaca:object:Python:neo.core.segment.Segment:4a9837ec85f648ac087c4fbb6bbc69d151a3e866;urn:fz-juelich.de:alpaca:object:Python:neo.core.segment.Segment:ea712698fc8fba49ace713f14027b60d989e54c6;urn:fz-juelich.de:alpaca:object:Python:neo.core.segment.Segment:fd98acff1814c8468dca775f54233d5ce8d8c2e7;urn:fz-juelich.de:alpaca:object:Python:neo.core.segment.Segment:19d6f91aba947b4a0f8f29de4f41f018486bde95;urn:fz-juelich.de:alpaca:object:Python:neo.core.segment.Segment:336e8891546850d9fc56d5261d9cb090fddd57ae;urn:fz-juelich.de:alpaca:object:Python:neo.core.segment.Segment:522d2857e6466ebbe2108ac01969950079855b31;urn:fz-juelich.de:alpaca:object:Python:neo.core.segment.Segment:b16d932bf42a5f7a9a6da3309e289fd3bb260db4;urn:fz-juelich.de:alpaca:object:Python:neo.core.segment.Segment:a939dc32d2d77c6eca843de10c6dae9c41f730de;urn:fz-juelich.de:alpaca:object:Python:neo.core.segment.Segment:559e93b38dc60d356419ed315a18ec24fc66ffd2;urn:fz-juelich.de:alpaca:object:Python:neo.core.segment.Segment:0df1551505ccd9e775f326b2fed96dd37d0310ba;urn:fz-juelich.de:alpaca:object:Python:neo.core.segment.Segment:1f2d8b0f4e19a7657e82232674bb9bb57b2f3c65;urn:fz-juelich.de:alpaca:object:Python:neo.core.segment.Segment:0649484f9bc708d5c21785077ad4c2977f3c560f;urn:fz-juelich.de:alpaca:object:Python:neo.core.segment.Segment:c965bfa47550015f2f54ddcc292152cbfdaae4fd;urn:fz-juelich.de:alpaca:object:Python:neo.core.segment.Segment:e9fa1fb3180f2483e5c354b49daee5d78856cb2d;urn:fz-juelich.de:alpaca:object:Python:neo.core.segment.Segment:5d1b073cefc3b17531b1af89311cf48d1adf2e09;urn:fz-juelich.de:alpaca:object:Python:neo.core.segment.Segment:3b780a24023acf563ed45c20763940c27b86eae6;urn:fz-juelich.de:alpaca:object:Python:neo.core.segment.Segment:19641324e4d8cf8e3c10f59db22dd0731e24bf3a;urn:fz-juelich.de:alpaca:object:Python:neo.core.segment.Segment:786f0f718ff321729ccc36ba6ed5ea66a9d9ead8;urn:fz-juelich.de:alpaca:object:Python:neo.core.segment.Segment:3eb0ae9bb9ae47414d8f3b07bdac23ea4ca685db;urn:fz-juelich.de:alpaca:object:Python:neo.core.segment.Segment:262807c8fbf4c76e24771b15c1d536dcc58e5e84;urn:fz-juelich.de:alpaca:object:Python:neo.core.segment.Segment:54869bc8f161dfe55e20e0433fd2b90f519517ef;urn:fz-juelich.de:alpaca:object:Python:neo.core.segment.Segment:4d16608096683e3ff1ac44432debb95f2b32997f;urn:fz-juelich.de:alpaca:object:Python:neo.core.segment.Segment:224696b284da8c533bd81aaf1afe2661a61f2d14;urn:fz-juelich.de:alpaca:object:Python:neo.core.segment.Segment:63b22b671e0367fe739ae0382781878aa910f4c1;urn:fz-juelich.de:alpaca:object:Python:neo.core.segment.Segment:138c90a1c674ffaecff8bd26795a373e2149c563;urn:fz-juelich.de:alpaca:object:Python:neo.core.segment.Segment:49a6f6c2f39c920b8a27f40296d010a6024347fd;urn:fz-juelich.de:alpaca:object:Python:neo.core.segment.Segment:c314b2f50926b90964aa714935003861eefab7b0;urn:fz-juelich.de:alpaca:object:Python:neo.core.segment.Segment:6f2e1d797cc8e239482599fd8d80aa4ad0b6694d;urn:fz-juelich.de:alpaca:object:Python:neo.core.segment.Segment:d407ccd36cf0165db6a5a39dd358776470c01426;urn:fz-juelich.de:alpaca:object:Python:neo.core.segment.Segment:a0097af05e4d2b0cf50eded0a3d470209cd4d28f;urn:fz-juelich.de:alpaca:object:Python:neo.core.segment.Segment:c73ed832514d1cd52f869cd46b81e07f35e09119;urn:fz-juelich.de:alpaca:object:Python:neo.core.segment.Segment:d2a490e434e32841ed00d6d1704b7e262c18727a;urn:fz-juelich.de:alpaca:object:Python:neo.core.segment.Segment:3ec61ae12d5875cec19663847b5031f68d539891;urn:fz-juelich.de:alpaca:object:Python:neo.core.segment.Segment:45a9e0ff60c8844a88f141ba03db08e7482988c8;urn:fz-juelich.de:alpaca:object:Python:neo.core.segment.Segment:475d68ef626c916da7ed3720061abb9c93250140;urn:fz-juelich.de:alpaca:object:Python:neo.core.segment.Segment:9dad5acc289f47aead2af10f480edba288146ac7;urn:fz-juelich.de:alpaca:object:Python:neo.core.segment.Segment:31f5091c30a168117ffb33009c46c2ba6fb3606c;urn:fz-juelich.de:alpaca:object:Python:neo.core.segment.Segment:7488a733a0cc78aba90cb023a253952164282d2e;urn:fz-juelich.de:alpaca:object:Python:neo.core.segment.Segment:a8ca588eb34d6878dd99df3df8669077c7b53787;urn:fz-juelich.de:alpaca:object:Python:neo.core.segment.Segment:4a0c963e364d1d270d05b74bf356cbc890b53642;urn:fz-juelich.de:alpaca:object:Python:neo.core.segment.Segment:f1838905ecd181b55143ad77a10466a8c54a7292;urn:fz-juelich.de:alpaca:object:Python:neo.core.segment.Segment:eaed071f9ea9f0c7a47bef817dbf64d85abc4d77;urn:fz-juelich.de:alpaca:object:Python:neo.core.segment.Segment:e761a0e6475c35f5346975a889c6073760b43240;urn:fz-juelich.de:alpaca:object:Python:neo.core.segment.Segment:f7a2df058e3832098ce65f164a59a86346380cc3;urn:fz-juelich.de:alpaca:object:Python:neo.core.segment.Segment:90ba66259f019e9ff43fa71d78a5277a6039840a;urn:fz-juelich.de:alpaca:object:Python:neo.core.segment.Segment:be5366df5ee8c76d8794c0f1348bc2e7feade26e;urn:fz-juelich.de:alpaca:object:Python:neo.core.segment.Segment:af024f3929cbbac973d33a14a9751a7d46575d33;urn:fz-juelich.de:alpaca:object:Python:neo.core.segment.Segment:e30d5d1bac10d80da0f7ff407f064bf77c9329af;urn:fz-juelich.de:alpaca:object:Python:neo.core.segment.Segment:f3a813bc3d09a0a49841767dbacccc48a1d7c77b;urn:fz-juelich.de:alpaca:object:Python:neo.core.segment.Segment:18ebae65f6d1745279d5a980ee47b1190b048736;urn:fz-juelich.de:alpaca:object:Python:neo.core.segment.Segment:83b46d69725d252a1111d0b3f1ae85c3531c3015" />
          <attvalue for="1" value="142" />
          <attvalue for="2" value="object" />
          <attvalue for="3" value="0097b7a2c76173d79ba6727e19e624ac7ab1d232;03280dc4b5b7c1ad7c9eea33892b1d1e67e2ffd1;0649484f9bc708d5c21785077ad4c2977f3c560f;07a940e9e6edc8241d7634a89f025f353d7fd6f9;086921ad2659e2d980875853f36e7d6794ab5b6a;0b1aaa1db833d583e23e2671a8e2bd4e83e9ff29;0df1551505ccd9e775f326b2fed96dd37d0310ba;0e8a97412b83b5c5666809f40edaf894e85bdf1b;0fde49ae2b1cbc6cb36098c320d1e96ca85a7235;138c90a1c674ffaecff8bd26795a373e2149c563;150c288bf01835c8a618d9369413d528573c5b0c;185002a4b5174226544e5e23bcd6b8e40ea45808;18d5a0434e44e26b18b362e4257f5bb8204b9d97;18ebae65f6d1745279d5a980ee47b1190b048736;19641324e4d8cf8e3c10f59db22dd0731e24bf3a;19d6f91aba947b4a0f8f29de4f41f018486bde95;1c539c3f4271fbc617dafc31fd759add4e75fa80;1c7f9ebf93ff822bec3bc5961d25a89dafef8d64;1ec63d2c647ff6e6877bfcdb91d419ba8dc2c4c4;1f2d8b0f4e19a7657e82232674bb9bb57b2f3c65;1f6ee6432c45484cc77c3acccbbdc089f57be361;2060ce4f8404b4c3e1dd6ae047314ab487bc2023;2186276b10cb432246a9cb31c4cc532af57056d5;224696b284da8c533bd81aaf1afe2661a61f2d14;22dfcdc95a71ce110d0f3415ca218f06b103616f;25bdb0f09e2f03eba60d8db997e88f140d260f42;25c9414aea2f66876ec8521468a10c7f6c59071d;262807c8fbf4c76e24771b15c1d536dcc58e5e84;26356e13e3229764d06c730fc9c8e108c9bd56bc;2936024f0a0dd4f406ec8180bc9e39e15caa1ad6;2a21a3b1f805bebb51bd9085d6567b9df3395184;3089ac500743ee86496c64fa7aeb3eb478b0e907;31f5091c30a168117ffb33009c46c2ba6fb3606c;325e5f735fa641a6bfe8736c42a6650aca74b259;336e8891546850d9fc56d5261d9cb090fddd57ae;341480e2f4640779a1eec1a6f47d0c1983a4fc45;368ad5029d330ce2879e93216b1047405f9b865b;37dd4791b3e5c47db6f0239ac2bb02184fefb11d;3b780a24023acf563ed45c20763940c27b86eae6;3eb0ae9bb9ae47414d8f3b07bdac23ea4ca685db;3ec61ae12d5875cec19663847b5031f68d539891;42f2e65895a249be471c955c8dfa255fb10bdd03;45a9e0ff60c8844a88f141ba03db08e7482988c8;475d68ef626c916da7ed3720061abb9c93250140;48b66afb81136dcbceff28e667cb4e2a6c953def;49376ffd0728a14fae17e682070ef542bf9f878d;4991b2e4dd853a3033a5730b6928f4b9a8ef3912;49a6f6c2f39c920b8a27f40296d010a6024347fd;4a0c963e364d1d270d05b74bf356cbc890b53642;4a9837ec85f648ac087c4fbb6bbc69d151a3e866;4d16608096683e3ff1ac44432debb95f2b32997f;510674b3952ff654508c2e84cc807233a8d7320d;522d2857e6466ebbe2108ac01969950079855b31;52e29c28bf4c5fb5294fa97f2f6e5f11bdaa0876;541f1724a9b6ee194df8ede7faefd270e8d506d1;54869bc8f161dfe55e20e0433fd2b90f519517ef;559e93b38dc60d356419ed315a18ec24fc66ffd2;5aa66d13ffc6cb37981cfbc76858ef49a9a5953d;5d1b073cefc3b17531b1af89311cf48d1adf2e09;5e34b75faff2d36acdd89b8b2f0e0ca64b7c4e06;5e69724a1e0e65ad9dc71892e7065de55f17a8ee;6396c3828821cd39bfe340866f413b988d8b0479;63b22b671e0367fe739ae0382781878aa910f4c1;64024adc28e8b388c4b393acf00dac8b7de28f3f;6566a6925a6936a74d3babc002aeec8fbf7d11b7;65bc50e8b4d2f9ce8c1c78560d86116980a33151;65fd3f289e6e45c64c7c27aecc3b4905d1a12d18;669220448edb0541e5dd5e1845e150d18b490e67;6f2e1d797cc8e239482599fd8d80aa4ad0b6694d;6fa21f3cd6f8a5b70b2c42411542065669abf2fe;7488a733a0cc78aba90cb023a253952164282d2e;786f0f718ff321729ccc36ba6ed5ea66a9d9ead8;7bb3dae17626fc281c2316fed09eefa3b9e4fab3;7e5de7cf2a325b761ed924a3605b73a5c0fd7b82;80580bbccbdfab7d77299ff3c4080f106c732705;83b46d69725d252a1111d0b3f1ae85c3531c3015;844bbe7913e0313edafaa3d4ff8b9348c1bc4800;90ba66259f019e9ff43fa71d78a5277a6039840a;991cf72e24fcf392032614253230d948782af5b0;9968f15d132752db363cd194bfb44469c7f8c646;9a96ce85b87001052a3d446228cc24c1735d2e68;9dad5acc289f47aead2af10f480edba288146ac7;9e5270be609bdf53811253876be2577b40f56baf;9e75d43e9d6f7ef90229b3507f0be09eddfaf534;9f7642d79f5dfd0f9fba74d927074c43ffbdbf9b;a0097af05e4d2b0cf50eded0a3d470209cd4d28f;a6bcb65da3701865d4bb724f6292d82da5098544;a7eec921e0153b2f0b01e09df8ed3244e953eeff;a7f29ac4691582d1007c29ff10459f2be71c34aa;a80ef0c4a7defdcb2ca84889305f5f2ba015dfe7;a8ca588eb34d6878dd99df3df8669077c7b53787;a939dc32d2d77c6eca843de10c6dae9c41f730de;ab43d3aa830db4d49d24195cd967e2027c308216;abd9b6d810deedf3a4583c268d010f51185fb1a9;af024f3929cbbac973d33a14a9751a7d46575d33;af6f99acd070081ab8bf8abda74202fd03612a06;b16d932bf42a5f7a9a6da3309e289fd3bb260db4;b2632613cf557fedca2bfd68f125675bbae499e6;b5118ed74fb7c1ef85f3db3fc4530f858b43b70b;b6257afe8816475008d68e29e9ec8a3b30439d81;ba3dccb6b83a8312e34916d4bd559b8eeef8d009;baa8b333dd959e0e6a962178e069040cdedcf296;baebec41f5246d1577ec9108ffec268e6b0a88da;be5366df5ee8c76d8794c0f1348bc2e7feade26e;be7dcfda93fcfde1a62e83af943921720f04c1f3;c120fa3faeac7ec861cda2c43dc038a4795a58e8;c1832796a94219c95e3863576cac3cea1d89e9ee;c314b2f50926b90964aa714935003861eefab7b0;c73ed832514d1cd52f869cd46b81e07f35e09119;c965bfa47550015f2f54ddcc292152cbfdaae4fd;ccf704eec16055ab724a794406431e4b09ab5f52;cedd0db2a802ad8e0939799e79b27dc3e18e2e50;cf3d2a3c1721a2b97c58ae7169a4b1b90ffdc860;d2a490e434e32841ed00d6d1704b7e262c18727a;d407ccd36cf0165db6a5a39dd358776470c01426;d765e83b79ae5c098f21585b70571f6bc2a59947;d9af9117bef2de38f0892566c16603e97a1d69a3;dadb5615e87a61d953abd7a0e096f1a2b89ead8d;db6892141ae3af6484ebe269ea08da6733aa6762;db84126fee1327e10e9606f07e9bf128f4b6bee1;dd58797830f9e0581398ac02e1b570db89b1e304;de0bbb9edee27ef45033b21954b9fc937bd78ca9;df1652dbefc8a16eb8193d1934b0a648cb41c869;e17dba225d6892222fea87f7916e243c36f40b24;e30d5d1bac10d80da0f7ff407f064bf77c9329af;e761a0e6475c35f5346975a889c6073760b43240;e9fa1fb3180f2483e5c354b49daee5d78856cb2d;ea4e3f6672cda0b7a15c58c9b9246096b4d48c6c;ea58109188897b52bd704a2b8be8ccb1457f109e;ea712698fc8fba49ace713f14027b60d989e54c6;eaed071f9ea9f0c7a47bef817dbf64d85abc4d77;ed6e0bd19a42d692141693f09de325d8f6cee580;f1838905ecd181b55143ad77a10466a8c54a7292;f26bd22f240598de6cf48e9a9b3632fade9e3d79;f3a813bc3d09a0a49841767dbacccc48a1d7c77b;f4521bbab9e581783eb90f5012e08c5e8889f7da;f551839ff5bea1ff7bfb52b0f0f1756a76089d66;f7a2df058e3832098ce65f164a59a86346380cc3;f9d73e794164189219dd5875d3fe85a2e29295aa;fd98acff1814c8468dca775f54233d5ce8d8c2e7;fe9b8177e40ac93319dd37fc2581f0ff39a02cd3;ff4bf3cba2255dae14af69c03e7ebbdbdfc33e3e" />
          <attvalue for="4" value="neo.core.segment.Segment" />
          <attvalue for="7" value="None" />
          <attvalue for="6" value="Segment 0" />
          <attvalue for="5" value="Segment containing data from t_start to t_stop" />
          <attvalue for="10" value="103.6449 s;110.07213333333334 s;116.0959 s;122.54990000000001 s;128.9 s;135.29389999999998 s;141.66289999999998 s;147.564 s;153.46016666666668 s;160.94830000000002 s;166.802 s;172.73426666666668 s;179.56426666666667 s;199.08689999999999 s;2.9209 s;20.818 s;211.488 s;217.4 s;224.264 s;230.84300000000002 s;237.294 s;243.5169 s;249.47333333333336 s;255.421 s;26.632 s;261.916 s;268.1351666666667 s;274.064 s;279.94100000000003 s;285.8732 s;291.77 s;297.9560333333333 s;304.209 s;310.636 s;317.6451666666667 s;32.37703333333333 s;323.776 s;330.272 s;336.157 s;342.3713666666667 s;348.5719 s;354.6 s;367.72490000000005 s;373.63890000000004 s;379.697 s;385.8531 s;392.17136666666664 s;398.14003333333335 s;403.982 s;410.564 s;417.064 s;424.82126666666665 s;43.668 s;430.7411333333333 s;436.6843666666667 s;449.414 s;456.28000000000003 s;462.1820333333333 s;468.116 s;474.1159 s;486.56936666666667 s;49.375 s;492.49313333333333 s;498.516 s;504.49 s;510.528 s;518.403 s;524.4168999999999 s;530.3831666666667 s;536.566 s;542.5319 s;549.6939 s;55.422000000000004 s;555.6562333333334 s;563.9862 s;571.4309 s;578.9381666666667 s;585.707 s;598.2073333333334 s;604.2072666666668 s;61.1764 s;610.3321666666667 s;616.302 s;622.333 s;628.3280000000001 s;635.172 s;641.6338999999999 s;647.5889 s;653.604 s;659.611 s;66.997 s;671.5392666666668 s;678.722 s;690.6220000000001 s;696.7332333333334 s;702.823 s;708.79 s;72.82000000000001 s;720.446 s;726.398 s;732.4133333333334 s;738.3790666666667 s;744.386 s;750.587 s;756.6063666666668 s;762.6750000000001 s;768.7360666666667 s;776.7271333333334 s;78.65 s;789.2132666666668 s;795.1850000000001 s;8.737 s;801.3000000000001 s;807.4913333333334 s;813.4859 s;819.503 s;825.464 s;831.548 s;837.5499 s;84.59013333333334 s;843.7979 s;850.106 s;856.1752000000001 s;862.476 s;868.4992000000001 s;874.47 s;889.707 s;895.8181333333334 s;90.813 s;902.0582666666668 s;908.0552666666667 s;914.037 s;920.6220000000001 s;926.5803666666667 s;938.4132000000001 s;947.1750000000001 s;97.312 s;973.3502000000001 s;979.522 s;985.5433666666668 s;991.653 s;997.9240333333335 s" />
          <attvalue for="11" value="103.144 s;109.5719 s;115.595 s;122.049 s;128.3999 s;134.793 s;141.162 s;147.06373333333335 s;152.95989999999998 s;160.4479 s;166.30173333333335 s;172.23389999999998 s;179.0639 s;198.586 s;2.42 s;20.317633333333333 s;210.98763333333332 s;216.8996 s;223.76376666666667 s;230.34276666666668 s;236.79383333333334 s;243.016 s;248.97289999999998 s;254.92053333333334 s;26.1319 s;261.4155333333333 s;267.6349 s;273.5638 s;279.44066666666663 s;285.3729 s;291.26956666666666 s;297.45590000000004 s;303.7088333333333 s;31.876900000000003 s;310.13553333333334 s;317.1449 s;323.27590000000004 s;329.7719 s;335.65659999999997 s;341.8709 s;348.071 s;354.0996666666667 s;367.224 s;373.13800000000003 s;379.1969 s;385.35290000000003 s;391.6709 s;397.6399 s;403.48173333333335 s;410.0636666666667 s;416.56356666666665 s;424.32090000000005 s;43.1679 s;430.2409 s;436.18390000000005 s;448.9137 s;455.7798 s;461.68190000000004 s;467.61556666666667 s;473.615 s;48.874833333333335 s;486.06890000000004 s;491.9929 s;498.0155 s;503.98990000000003 s;510.02790000000005 s;517.9028666666667 s;523.916 s;529.8829 s;536.0657 s;54.92163333333333 s;542.0310000000001 s;549.193 s;555.1559 s;563.4859 s;570.9300000000001 s;578.4379 s;585.2065666666666 s;597.7069 s;60.675900000000006 s;603.7069 s;609.8319 s;615.8018 s;621.8329 s;627.8279 s;634.6716333333334 s;641.133 s;647.088 s;653.1039 s;659.1107333333333 s;66.49663333333334 s;671.0389 s;678.2217666666667 s;690.1219 s;696.2329 s;702.3229 s;708.2897 s;719.9457666666667 s;72.31976666666667 s;725.8978 s;731.9128999999999 s;737.8788999999999 s;743.8858333333334 s;750.0869 s;756.1059 s;762.1746333333333 s;768.2359 s;776.2269 s;78.14976666666666 s;788.7129 s;794.6849 s;8.236766666666666 s;800.7999 s;806.9909 s;812.985 s;819.0028666666667 s;824.9637 s;831.0476 s;837.049 s;84.0899 s;843.297 s;849.6059 s;855.6749 s;861.9758666666667 s;867.9988999999999 s;873.9698333333333 s;889.2069 s;895.3179 s;90.31266666666667 s;901.5579 s;907.5549 s;913.5366333333334 s;920.1215 s;926.0799 s;937.9128999999999 s;946.6748 s;96.8116 s;972.8498999999999 s;979.0219 s;985.0429 s;991.1526333333334 s;997.4239 s" />
          <attvalue for="12" value="CUE-OFF" />
          <attvalue for="13" value="correct_trial" />
          <attvalue for="14" value="PGHF;PGLF;SGHF;SGLF" />
          <attvalue for="9" value="&lt;[101.0,101.0];[101.0,101.0];[102.0,102.0];[106.0,106.0];[106.0,106.0];[107.0,107.0];[11.0,11.0];[11.0,11.0];[111.0,111.0];[111.0,111.0];[112.0,112.0];[116.0,116.0];[116.0,116.0];[117.0,117.0];[12.0,12.0];[121.0,121.0];[121.0,121.0];[122.0,122.0];[126.0,126.0];[126.0,126.0];[127.0,127.0];[131.0,131.0];[131.0,131.0];[132.0,132.0];[136.0,136.0];[136.0,136.0];[137.0,137.0];[141.0,141.0];[141.0,141.0];[142.0,142.0];[146.0,146.0];[146.0,146.0];[147.0,147.0];[151.0,151.0];[151.0,151.0];[152.0,152.0];[156.0,156.0];[156.0,156.0];[157.0,157.0];[16.0,16.0];[16.0,16.0];[161.0,161.0];[161.0,161.0];[162.0,162.0];[166.0,166.0];[166.0,166.0];[167.0,167.0];[17.0,17.0];[171.0,171.0];[171.0,171.0];[172.0,172.0];[176.0,176.0];[176.0,176.0];[177.0,177.0];[198.0,198.0];[198.0,198.0];[198.0,198.0];[198.0,198.0];[198.0,198.0];[198.0,198.0];[198.0,198.0];[198.0,198.0];[198.0,198.0];[198.0,198.0];[198.0,198.0];[198.0,198.0];[198.0,198.0];[198.0,198.0];[198.0,198.0];[198.0,198.0];[198.0,198.0];[198.0,198.0];[198.0,198.0];[198.0,198.0];[198.0,198.0];[198.0,198.0];[198.0,198.0];[198.0,198.0];[198.0,198.0];[198.0,198.0];[198.0,198.0];[198.0,198.0];[198.0,198.0];[198.0,198.0];[198.0,198.0];[198.0,198.0];[198.0,198.0];[198.0,198.0];[198.0,198.0];[198.0,198.0];[199.0,199.0];[199.0,199.0];[200.0,200.0];[204.0,204.0];[204.0,204.0];[205.0,205.0];[209.0,209.0];[209.0,209.0];[21.0,21.0];[21.0,21.0];[210.0,210.0];[214.0,214.0];[214.0,214.0];[215.0,215.0];[219.0,219.0];[219.0,219.0];[22.0,22.0];[220.0,220.0];[224.0,224.0];[224.0,224.0];[225.0,225.0];[229.0,229.0];[229.0,229.0];[230.0,230.0];[234.0,234.0];[234.0,234.0];[235.0,235.0];[239.0,239.0];[239.0,239.0];[240.0,240.0];[244.0,244.0];[244.0,244.0];[245.0,245.0];[249.0,249.0];[249.0,249.0];[250.0,250.0];[254.0,254.0];[254.0,254.0];[255.0,255.0];[259.0,259.0];[259.0,259.0];[26.0,26.0];[26.0,26.0];[260.0,260.0];[264.0,264.0];[264.0,264.0];[265.0,265.0];[269.0,269.0];[269.0,269.0];[27.0,27.0];[270.0,270.0];[274.0,274.0];[274.0,274.0];[275.0,275.0];[279.0,279.0];[279.0,279.0];[280.0,280.0];[284.0,284.0];[284.0,284.0];[285.0,285.0];[289.0,289.0];[289.0,289.0];[290.0,290.0];[294.0,294.0];[294.0,294.0];[295.0,295.0];[299.0,299.0];[299.0,299.0];[300.0,300.0];[304.0,304.0];[304.0,304.0];[305.0,305.0];[309.0,309.0];[309.0,309.0];[31.0,31.0];[31.0,31.0];[310.0,310.0];[314.0,314.0];[314.0,314.0];[315.0,315.0];[319.0,319.0];[319.0,319.0];[32.0,32.0];[320.0,320.0];[324.0,324.0];[324.0,324.0];[325.0,325.0];[329.0,329.0];[329.0,329.0];[330.0,330.0];[334.0,334.0];[334.0,334.0];[335.0,335.0];[339.0,339.0];[339.0,339.0];[340.0,340.0];[344.0,344.0];[344.0,344.0];[345.0,345.0];[349.0,349.0];[349.0,349.0];[350.0,350.0];[354.0,354.0];[354.0,354.0];[355.0,355.0];[359.0,359.0];[359.0,359.0];[36.0,36.0];[36.0,36.0];[360.0,360.0];[364.0,364.0];[364.0,364.0];[365.0,365.0];[369.0,369.0];[369.0,369.0];[37.0,37.0];[370.0,370.0];[374.0,374.0];[374.0,374.0];[375.0,375.0];[396.0,396.0];[396.0,396.0];[396.0,396.0];[396.0,396.0];[396.0,396.0];[396.0,396.0];[396.0,396.0];[396.0,396.0];[396.0,396.0];[396.0,396.0];[396.0,396.0];[396.0,396.0];[396.0,396.0];[396.0,396.0];[396.0,396.0];[396.0,396.0];[396.0,396.0];[396.0,396.0];[396.0,396.0];[396.0,396.0];[396.0,396.0];[396.0,396.0];[396.0,396.0];[396.0,396.0];[396.0,396.0];[396.0,396.0];[396.0,396.0];[396.0,396.0];[396.0,396.0];[396.0,396.0];[396.0,396.0];[396.0,396.0];[396.0,396.0];[396.0,396.0];[396.0,396.0];[397.0,397.0];[397.0,397.0];[398.0,398.0];[402.0,402.0];[402.0,402.0];[403.0,403.0];[407.0,407.0];[407.0,407.0];[408.0,408.0];[41.0,41.0];[41.0,41.0];[412.0,412.0];[412.0,412.0];[413.0,413.0];[417.0,417.0];[417.0,417.0];[418.0,418.0];[42.0,42.0];[422.0,422.0];[422.0,422.0];[423.0,423.0];[427.0,427.0];[427.0,427.0];[428.0,428.0];[432.0,432.0];[432.0,432.0];[433.0,433.0];[437.0,437.0];[437.0,437.0];[438.0,438.0];[442.0,442.0];[442.0,442.0];[443.0,443.0];[447.0,447.0];[447.0,447.0];[448.0,448.0];[452.0,452.0];[452.0,452.0];[453.0,453.0];[457.0,457.0];[457.0,457.0];[458.0,458.0];[46.0,46.0];[46.0,46.0];[462.0,462.0];[462.0,462.0];[463.0,463.0];[467.0,467.0];[467.0,467.0];[468.0,468.0];[47.0,47.0];[472.0,472.0];[472.0,472.0];[473.0,473.0];[477.0,477.0];[477.0,477.0];[478.0,478.0];[482.0,482.0];[482.0,482.0];[483.0,483.0];[487.0,487.0];[487.0,487.0];[488.0,488.0];[492.0,492.0];[492.0,492.0];[493.0,493.0];[497.0,497.0];[497.0,497.0];[498.0,498.0];[5.0,5.0];[5.0,5.0];[5.0,5.0];[5.0,5.0];[5.0,5.0];[5.0,5.0];[5.0,5.0];[5.0,5.0];[5.0,5.0];[5.0,5.0];[5.0,5.0];[5.0,5.0];[5.0,5.0];[5.0,5.0];[5.0,5.0];[5.0,5.0];[5.0,5.0];[5.0,5.0];[5.0,5.0];[5.0,5.0];[5.0,5.0];[5.0,5.0];[5.0,5.0];[5.0,5.0];[5.0,5.0];[5.0,5.0];[5.0,5.0];[5.0,5.0];[5.0,5.0];[5.0,5.0];[5.0,5.0];[5.0,5.0];[5.0,5.0];[5.0,5.0];[5.0,5.0];[502.0,502.0];[502.0,502.0];[503.0,503.0];[507.0,507.0];[507.0,507.0];[508.0,508.0];[51.0,51.0];[51.0,51.0];[512.0,512.0];[512.0,512.0];[513.0,513.0];[517.0,517.0];[517.0,517.0];[518.0,518.0];[52.0,52.0];[522.0,522.0];[522.0,522.0];[523.0,523.0];[527.0,527.0];[527.0,527.0];[528.0,528.0];[532.0,532.0];[532.0,532.0];[533.0,533.0];[537.0,537.0];[537.0,537.0];[538.0,538.0];[542.0,542.0];[542.0,542.0];[543.0,543.0];[547.0,547.0];[547.0,547.0];[548.0,548.0];[552.0,552.0];[552.0,552.0];[553.0,553.0];[557.0,557.0];[557.0,557.0];[558.0,558.0];[56.0,56.0];[56.0,56.0];[562.0,562.0];[562.0,562.0];[563.0,563.0];[567.0,567.0];[567.0,567.0];[568.0,568.0];[57.0,57.0];[589.0,589.0];[589.0,589.0];[589.0,589.0];[589.0,589.0];[589.0,589.0];[589.0,589.0];[589.0,589.0];[589.0,589.0];[589.0,589.0];[589.0,589.0];[589.0,589.0];[589.0,589.0];[589.0,589.0];[589.0,589.0];[589.0,589.0];[589.0,589.0];[589.0,589.0];[589.0,589.0];[589.0,589.0];[589.0,589.0];[589.0,589.0];[589.0,589.0];[589.0,589.0];[589.0,589.0];[589.0,589.0];[589.0,589.0];[589.0,589.0];[589.0,589.0];[589.0,589.0];[589.0,589.0];[589.0,589.0];[589.0,589.0];[589.0,589.0];[589.0,589.0];[589.0,589.0];[589.0,589.0];[590.0,590.0];[590.0,590.0];[591.0,591.0];[595.0,595.0];[595.0,595.0];[596.0,596.0];[6.0,6.0];[6.0,6.0];[600.0,600.0];[600.0,600.0];[601.0,601.0];[605.0,605.0];[605.0,605.0];[606.0,606.0];[61.0,61.0];[61.0,61.0];[610.0,610.0];[610.0,610.0];[611.0,611.0];[615.0,615.0];[615.0,615.0];[616.0,616.0];[62.0,62.0];[620.0,620.0];[620.0,620.0];[621.0,621.0];[625.0,625.0];[625.0,625.0];[626.0,626.0];[630.0,630.0];[630.0,630.0];[631.0,631.0];[635.0,635.0];[635.0,635.0];[636.0,636.0];[640.0,640.0];[640.0,640.0];[641.0,641.0];[645.0,645.0];[645.0,645.0];[646.0,646.0];[650.0,650.0];[650.0,650.0];[651.0,651.0];[655.0,655.0];[655.0,655.0];[656.0,656.0];[66.0,66.0];[66.0,66.0];[660.0,660.0];[660.0,660.0];[661.0,661.0];[665.0,665.0];[665.0,665.0];[666.0,666.0];[67.0,67.0];[670.0,670.0];[670.0,670.0];[671.0,671.0];[675.0,675.0];[675.0,675.0];[676.0,676.0];[680.0,680.0];[680.0,680.0];[681.0,681.0];[685.0,685.0];[685.0,685.0];[686.0,686.0];[690.0,690.0];[690.0,690.0];[691.0,691.0];[695.0,695.0];[695.0,695.0];[696.0,696.0];[7.0,7.0];[700.0,700.0];[700.0,700.0];[701.0,701.0];[705.0,705.0];[705.0,705.0];[706.0,706.0];[71.0,71.0];[71.0,71.0];[710.0,710.0];[710.0,710.0];[711.0,711.0];[715.0,715.0];[715.0,715.0];[716.0,716.0];[72.0,72.0];[720.0,720.0];[720.0,720.0];[721.0,721.0];[725.0,725.0];[725.0,725.0];[726.0,726.0];[730.0,730.0];[730.0,730.0];[731.0,731.0];[735.0,735.0];[735.0,735.0];[736.0,736.0];[740.0,740.0];[740.0,740.0];[741.0,741.0];[745.0,745.0];[745.0,745.0];[746.0,746.0];[750.0,750.0];[750.0,750.0];[751.0,751.0];[755.0,755.0];[755.0,755.0];[756.0,756.0];[76.0,76.0];[76.0,76.0];[760.0,760.0];[760.0,760.0];[761.0,761.0];[765.0,765.0];[765.0,765.0];[766.0,766.0];[77.0,77.0];[81.0,81.0];[81.0,81.0];[82.0,82.0];[86.0,86.0];[86.0,86.0];[87.0,87.0];[91.0,91.0];[91.0,91.0];[92.0,92.0];[96.0,96.0];[96.0,96.0];[97.0,97.0]&gt;" />
        </attvalues>
      </node>
      <node id="Step 2" label="ndarray">
        <attvalues>
          <attvalue for="0" value="urn:fz-juelich.de:alpaca:object:Python:numpy.ndarray:2564c655ea9f78404d78a2d0081302caadc8365f;urn:fz-juelich.de:alpaca:object:Python:numpy.ndarray:9062857f629299bcaf0c8e357a5070477b83d08a;urn:fz-juelich.de:alpaca:object:Python:numpy.ndarray:34a48443384e2db06504336200831e6f5a04b2d4;urn:fz-juelich.de:alpaca:object:Python:numpy.ndarray:af41aba345db4a5eb8f1bd8d3395d37d0228415e;urn:fz-juelich.de:alpaca:object:Python:numpy.ndarray:e8a8f77e50ae39f54fe0043bb35c4a63872b48fc;urn:fz-juelich.de:alpaca:object:Python:numpy.ndarray:519432dda1af6f9a3487e74bfbbc758aa19cba60;urn:fz-juelich.de:alpaca:object:Python:numpy.ndarray:e2330e0c7af7e8f44829fbe1d1d541d55c9efea7;urn:fz-juelich.de:alpaca:object:Python:numpy.ndarray:0b4f8bfb602063996edacd6a86b20b5bc1bf2900;urn:fz-juelich.de:alpaca:object:Python:numpy.ndarray:2b3694607dcf715b865a0060947412b906530340;urn:fz-juelich.de:alpaca:object:Python:numpy.ndarray:c88fcf61c902ad2e98f361b2adb873f11bbc8c7f;urn:fz-juelich.de:alpaca:object:Python:numpy.ndarray:ec430f7280c7e3ed45e05d0404e05236490c6d3f;urn:fz-juelich.de:alpaca:object:Python:numpy.ndarray:03e79c7f1d8c486a53ed3280fdb90555e4b8d4b3;urn:fz-juelich.de:alpaca:object:Python:numpy.ndarray:5805404aed4c3bb5fe21e2567808218d1a767466;urn:fz-juelich.de:alpaca:object:Python:numpy.ndarray:f5198dcbbd41ae7f000118052ad93edb499ed94c;urn:fz-juelich.de:alpaca:object:Python:numpy.ndarray:86b20037576fa884cfa3ba84a687b8490056d87f;urn:fz-juelich.de:alpaca:object:Python:numpy.ndarray:3f1c3a7dd5a6ee548d1f39f8974729ff37780197" />
          <attvalue for="1" value="16" />
          <attvalue for="2" value="object" />
          <attvalue for="3" value="03e79c7f1d8c486a53ed3280fdb90555e4b8d4b3;0b4f8bfb602063996edacd6a86b20b5bc1bf2900;2564c655ea9f78404d78a2d0081302caadc8365f;2b3694607dcf715b865a0060947412b906530340;34a48443384e2db06504336200831e6f5a04b2d4;3f1c3a7dd5a6ee548d1f39f8974729ff37780197;519432dda1af6f9a3487e74bfbbc758aa19cba60;5805404aed4c3bb5fe21e2567808218d1a767466;86b20037576fa884cfa3ba84a687b8490056d87f;9062857f629299bcaf0c8e357a5070477b83d08a;af41aba345db4a5eb8f1bd8d3395d37d0228415e;c88fcf61c902ad2e98f361b2adb873f11bbc8c7f;e2330e0c7af7e8f44829fbe1d1d541d55c9efea7;e8a8f77e50ae39f54fe0043bb35c4a63872b48fc;ec430f7280c7e3ed45e05d0404e05236490c6d3f;f5198dcbbd41ae7f000118052ad93edb499ed94c" />
          <attvalue for="4" value="numpy.ndarray" />
          <attvalue for="15" value="(126,)" />
          <attvalue for="16" value="float64" />
          <attvalue for="9" value="&lt;[1131.0,1131.0];[1132.0,1132.0];[1134.0,1134.0];[1135.0,1135.0];[1354.0,1354.0];[1355.0,1355.0];[1357.0,1357.0];[1358.0,1358.0];[1522.0,1522.0];[1523.0,1523.0];[1525.0,1525.0];[1526.0,1526.0];[184.0,184.0];[185.0,185.0];[187.0,187.0];[188.0,188.0];[382.0,382.0];[383.0,383.0];[385.0,385.0];[386.0,386.0];[575.0,575.0];[576.0,576.0];[578.0,578.0];[579.0,579.0];[773.0,773.0];[774.0,774.0];[776.0,776.0];[777.0,777.0];[948.0,948.0];[949.0,949.0];[951.0,951.0];[952.0,952.0]&gt;" />
        </attvalues>
      </node>
      <node id="Step 3" label="AnalogSignal">
        <attvalues>
          <attvalue for="0" value="urn:fz-juelich.de:alpaca:object:Python:neo.core.analogsignal.AnalogSignal:b0f98a4b4ba6d030810cb226fcfed0a2b1907146;urn:fz-juelich.de:alpaca:object:Python:neo.core.analogsignal.AnalogSignal:fbfb6347060043949905ebd54240c8f9bb3862c9;urn:fz-juelich.de:alpaca:object:Python:neo.core.analogsignal.AnalogSignal:d3989a8a2595384f77e9a279e9c9e4e13e14b83e;urn:fz-juelich.de:alpaca:object:Python:neo.core.analogsignal.AnalogSignal:57aadb3ce3f7f07c030f5d731dd21da55f88566b;urn:fz-juelich.de:alpaca:object:Python:neo.core.analogsignal.AnalogSignal:d583228678353ebb47c519cf2923e597248817dc;urn:fz-juelich.de:alpaca:object:Python:neo.core.analogsignal.AnalogSignal:e695b2ea90bc385daa5a418095693760bddba84f;urn:fz-juelich.de:alpaca:object:Python:neo.core.analogsignal.AnalogSignal:2406eac2d3c4ae5316def7e3dd102aecacdd93f8;urn:fz-juelich.de:alpaca:object:Python:neo.core.analogsignal.AnalogSignal:e28c4dc7648764ef089cf12c2a3be21a5dd73bd1;urn:fz-juelich.de:alpaca:object:Python:neo.core.analogsignal.AnalogSignal:caba32a531f82e567649c60dc61390e95814653a;urn:fz-juelich.de:alpaca:object:Python:neo.core.analogsignal.AnalogSignal:2d669a153e98d50dff85b4802e50586120ed42a3;urn:fz-juelich.de:alpaca:object:Python:neo.core.analogsignal.AnalogSignal:b4933c25dfa3b784357aeaf1b4796ba9ca5fd40a;urn:fz-juelich.de:alpaca:object:Python:neo.core.analogsignal.AnalogSignal:5d1280339950db7ef7363747cd3366f2ac7ca267;urn:fz-juelich.de:alpaca:object:Python:neo.core.analogsignal.AnalogSignal:857abe28979cb57e68d10da7aadd93bb45224ed7;urn:fz-juelich.de:alpaca:object:Python:neo.core.analogsignal.AnalogSignal:944180577a4a0053cb07c437957d7cbdedc24430;urn:fz-juelich.de:alpaca:object:Python:neo.core.analogsignal.AnalogSignal:0f60e7359925c999acd132a06fc8291df5cdc522;urn:fz-juelich.de:alpaca:object:Python:neo.core.analogsignal.AnalogSignal:fb6bcf921bda85ee1d0467cbee9b36c6f6eecdb3;urn:fz-juelich.de:alpaca:object:Python:neo.core.analogsignal.AnalogSignal:41010d6d2111ffe825e08159df7e646fdd94ae2a;urn:fz-juelich.de:alpaca:object:Python:neo.core.analogsignal.AnalogSignal:b53ccd7f9ff77d0b06bed5b9c19d5ca37a2b892a;urn:fz-juelich.de:alpaca:object:Python:neo.core.analogsignal.AnalogSignal:834ce95b94781c92a81b32c9ed26871c98d6042e;urn:fz-juelich.de:alpaca:object:Python:neo.core.analogsignal.AnalogSignal:555af7a7df5be2d6b13412df5cbc4116affd3b71;urn:fz-juelich.de:alpaca:object:Python:neo.core.analogsignal.AnalogSignal:377804cabd2040957e08cef7abb8b0f4a40ffb30;urn:fz-juelich.de:alpaca:object:Python:neo.core.analogsignal.AnalogSignal:649ab3160cdc6162487a603ee64eaaf06d5a20a4;urn:fz-juelich.de:alpaca:object:Python:neo.core.analogsignal.AnalogSignal:aed4055f53773ce174e21a973b0a1e5eb95ea79f;urn:fz-juelich.de:alpaca:object:Python:neo.core.analogsignal.AnalogSignal:792512f7778582c61bf5d0d519ee217503b801ed;urn:fz-juelich.de:alpaca:object:Python:neo.core.analogsignal.AnalogSignal:aa44b2269ba50d1f14b5363d266798b66cdf6caa;urn:fz-juelich.de:alpaca:object:Python:neo.core.analogsignal.AnalogSignal:991a344bc2a9d171d9c081ef1e2492bda6e35391;urn:fz-juelich.de:alpaca:object:Python:neo.core.analogsignal.AnalogSignal:4a61c2b12cce08e2316be42807ab836da67f880e;urn:fz-juelich.de:alpaca:object:Python:neo.core.analogsignal.AnalogSignal:a04c45320e4ecda1caf270165ef4608d528f32df;urn:fz-juelich.de:alpaca:object:Python:neo.core.analogsignal.AnalogSignal:e6de9bfec745bc6d515e0f30332a2560b7ea065c;urn:fz-juelich.de:alpaca:object:Python:neo.core.analogsignal.AnalogSignal:800e651e10d833587e35194adfd32dd1a6ca8a97;urn:fz-juelich.de:alpaca:object:Python:neo.core.analogsignal.AnalogSignal:ee27c5a965f3ed1ed37e41791d44f1d171c17fa2;urn:fz-juelich.de:alpaca:object:Python:neo.core.analogsignal.AnalogSignal:f810df35ce6bf7fb3447841bed2c751532e26e08;urn:fz-juelich.de:alpaca:object:Python:neo.core.analogsignal.AnalogSignal:9215793ef40fae8ce06951ec6cf63ab17d458d57;urn:fz-juelich.de:alpaca:object:Python:neo.core.analogsignal.AnalogSignal:97ddc6a40efd06d04b2865eaae68bca4564e88e7;urn:fz-juelich.de:alpaca:object:Python:neo.core.analogsignal.AnalogSignal:c05efb1e23569f272696fa494745cefaa8b2925f;urn:fz-juelich.de:alpaca:object:Python:neo.core.analogsignal.AnalogSignal:3a7b86ea9effffed10754e6e641b3973026deda6;urn:fz-juelich.de:alpaca:object:Python:neo.core.analogsignal.AnalogSignal:2d3fd345230cead3227996f9c4d9e3db7a34c55a;urn:fz-juelich.de:alpaca:object:Python:neo.core.analogsignal.AnalogSignal:919f14ca5c05e46f21cd50ee401863454239c8ab;urn:fz-juelich.de:alpaca:object:Python:neo.core.analogsignal.AnalogSignal:7ea1370df63d2fcaa0092a8b2079884555fd8013;urn:fz-juelich.de:alpaca:object:Python:neo.core.analogsignal.AnalogSignal:f77a1c8b9a787f71722341f922ac0d6a82a7bc69;urn:fz-juelich.de:alpaca:object:Python:neo.core.analogsignal.AnalogSignal:15736d29a2176fcc27f0fd6601c1bf983c2f323a;urn:fz-juelich.de:alpaca:object:Python:neo.core.analogsignal.AnalogSignal:7ddadb2b9f31b5147c8c8fe4a2b245bb5f9f0d56;urn:fz-juelich.de:alpaca:object:Python:neo.core.analogsignal.AnalogSignal:66d12087b31c51a4089338e2c12c44510784c048;urn:fz-juelich.de:alpaca:object:Python:neo.core.analogsignal.AnalogSignal:751cda83c92b94327b33345c41e7069e391a56e7;urn:fz-juelich.de:alpaca:object:Python:neo.core.analogsignal.AnalogSignal:4508c187dd0a6d10967d88f227876c3e0dd9d93a;urn:fz-juelich.de:alpaca:object:Python:neo.core.analogsignal.AnalogSignal:23452809ae129457b7d28390390deadeb2b4dc4a;urn:fz-juelich.de:alpaca:object:Python:neo.core.analogsignal.AnalogSignal:e30689e59fff3071570f7a82719ced274a5fdb67;urn:fz-juelich.de:alpaca:object:Python:neo.core.analogsignal.AnalogSignal:30e99dc211b7ff7f836aaf036e0e1c79483ab53f;urn:fz-juelich.de:alpaca:object:Python:neo.core.analogsignal.AnalogSignal:9ea4cb7f9b1737c6d529e01c4d68092835f38464;urn:fz-juelich.de:alpaca:object:Python:neo.core.analogsignal.AnalogSignal:7937e2d98a1e552221d33ec8abc7a6407209aeb9;urn:fz-juelich.de:alpaca:object:Python:neo.core.analogsignal.AnalogSignal:8782829fec793328785cdd82562568dc8fb64aa1;urn:fz-juelich.de:alpaca:object:Python:neo.core.analogsignal.AnalogSignal:e700c7a8987a987dc67ca1cd48673af605389c8e;urn:fz-juelich.de:alpaca:object:Python:neo.core.analogsignal.AnalogSignal:c4b644de5198d5050d34ffe82ffa62984bf10b53;urn:fz-juelich.de:alpaca:object:Python:neo.core.analogsignal.AnalogSignal:3c49c8d75329c7180fc5bf1b089ea9f6ccc8134f;urn:fz-juelich.de:alpaca:object:Python:neo.core.analogsignal.AnalogSignal:e8b3a560154c17e2efe1af21ea2e0363afaceb50;urn:fz-juelich.de:alpaca:object:Python:neo.core.analogsignal.AnalogSignal:d61596c3664e41a991762449bf6c98be1728b2ed;urn:fz-juelich.de:alpaca:object:Python:neo.core.analogsignal.AnalogSignal:c3fce404f71d0667646cbb83da4510da5b03d136;urn:fz-juelich.de:alpaca:object:Python:neo.core.analogsignal.AnalogSignal:d8bd473f0e8ffa751a50f6e6bcca9175b5e500fa;urn:fz-juelich.de:alpaca:object:Python:neo.core.analogsignal.AnalogSignal:3bf9295c1563beb0dbab4de14adb76219ce7fe84;urn:fz-juelich.de:alpaca:object:Python:neo.core.analogsignal.AnalogSignal:718e1b1050c775bc8dd3fde8c5c932cd46c58a9d;urn:fz-juelich.de:alpaca:object:Python:neo.core.analogsignal.AnalogSignal:ac83746a1e31470609cbd27f971ecf316f791c80;urn:fz-juelich.de:alpaca:object:Python:neo.core.analogsignal.AnalogSignal:2766687bafea6d4871b8e7a3f7243f1802bfe053;urn:fz-juelich.de:alpaca:object:Python:neo.core.analogsignal.AnalogSignal:2020943e098e2d47f032ce248160afde4d26f24e;urn:fz-juelich.de:alpaca:object:Python:neo.core.analogsignal.AnalogSignal:d05076803bd83565ab6be94f7bf73953cf51a568;urn:fz-juelich.de:alpaca:object:Python:neo.core.analogsignal.AnalogSignal:5198cd21567ab1b0f1d1227071c13404f747e76e;urn:fz-juelich.de:alpaca:object:Python:neo.core.analogsignal.AnalogSignal:89a6763b6dcefc06641c8dcad27d56a5073b2f83;urn:fz-juelich.de:alpaca:object:Python:neo.core.analogsignal.AnalogSignal:8e4361b81538cac1d89036a98b3982e761531fbb;urn:fz-juelich.de:alpaca:object:Python:neo.core.analogsignal.AnalogSignal:04545f0ce215283b310ec044fa76a2ab76f08072;urn:fz-juelich.de:alpaca:object:Python:neo.core.analogsignal.AnalogSignal:460a1677e56ff986e645c807275bf425f45ea78a;urn:fz-juelich.de:alpaca:object:Python:neo.core.analogsignal.AnalogSignal:a297534c6fe263703a5d1c463c803e8fafa8588e;urn:fz-juelich.de:alpaca:object:Python:neo.core.analogsignal.AnalogSignal:abe272ee81ab05b921d08132b96ec12a88247032;urn:fz-juelich.de:alpaca:object:Python:neo.core.analogsignal.AnalogSignal:6b5ff4f34b6e6bbe0e3c1da68dedadded1f8cabf;urn:fz-juelich.de:alpaca:object:Python:neo.core.analogsignal.AnalogSignal:48b10f5680c487de8123cb093a7e9e007836b149;urn:fz-juelich.de:alpaca:object:Python:neo.core.analogsignal.AnalogSignal:2d784626ec56ff6302364f9bf1d4dc0ddb23b9b5;urn:fz-juelich.de:alpaca:object:Python:neo.core.analogsignal.AnalogSignal:fc591587b2b77600f2cdf08de13f229351b42552;urn:fz-juelich.de:alpaca:object:Python:neo.core.analogsignal.AnalogSignal:22ccc0dc5fc9e3b2bfc567b060dd29fc23839818;urn:fz-juelich.de:alpaca:object:Python:neo.core.analogsignal.AnalogSignal:23cdc8a5a98cd0ea6b0b4f459bcfe6414ef7c869;urn:fz-juelich.de:alpaca:object:Python:neo.core.analogsignal.AnalogSignal:b7cb91de7e328dcf5467493ac532950ab740b50f;urn:fz-juelich.de:alpaca:object:Python:neo.core.analogsignal.AnalogSignal:24dcdf47e35bd42b9744237564a0da77ae902da0;urn:fz-juelich.de:alpaca:object:Python:neo.core.analogsignal.AnalogSignal:9be4d203941940f3ba5f90589e6c4717558dab8e;urn:fz-juelich.de:alpaca:object:Python:neo.core.analogsignal.AnalogSignal:74caeb971aed2f4d73d3400305abdda1b95e199b;urn:fz-juelich.de:alpaca:object:Python:neo.core.analogsignal.AnalogSignal:f7a8a6acd1f026cc8fcb45445da0ebcd99085ba9;urn:fz-juelich.de:alpaca:object:Python:neo.core.analogsignal.AnalogSignal:48063c321dec5659a577fa5cc9c929ac31e939f8;urn:fz-juelich.de:alpaca:object:Python:neo.core.analogsignal.AnalogSignal:c1ad5b8696770c3ce267c3f78d161a1706f71b5a;urn:fz-juelich.de:alpaca:object:Python:neo.core.analogsignal.AnalogSignal:87af9b9c92ea66bf13bfc179b7855ba8fcc535c7;urn:fz-juelich.de:alpaca:object:Python:neo.core.analogsignal.AnalogSignal:3e7e630379b4eddf4d71ed951bf9824fa6e59a17;urn:fz-juelich.de:alpaca:object:Python:neo.core.analogsignal.AnalogSignal:64d94334c5eea54e101244fe164de039928949f0;urn:fz-juelich.de:alpaca:object:Python:neo.core.analogsignal.AnalogSignal:b389437d319a7a4c577d3faae92b46ef8ce0ab43;urn:fz-juelich.de:alpaca:object:Python:neo.core.analogsignal.AnalogSignal:d600b9b2629ca2208fd30811545bbb7fd07eb76f;urn:fz-juelich.de:alpaca:object:Python:neo.core.analogsignal.AnalogSignal:d4732f42cdac7074464fe3095c7bc1ef48757e7a;urn:fz-juelich.de:alpaca:object:Python:neo.core.analogsignal.AnalogSignal:b0116c517139c186ce460d9301bd062986bd16c0;urn:fz-juelich.de:alpaca:object:Python:neo.core.analogsignal.AnalogSignal:d33bb7fe0f18ebde5554bf1e41a2d7e18c11b789;urn:fz-juelich.de:alpaca:object:Python:neo.core.analogsignal.AnalogSignal:b26c6ba2f916d6eb103ad349c143c194fa2b8ffc;urn:fz-juelich.de:alpaca:object:Python:neo.core.analogsignal.AnalogSignal:427caeffb5bfcb3b179a60813b07708a2db5a5b2;urn:fz-juelich.de:alpaca:object:Python:neo.core.analogsignal.AnalogSignal:10ea49d3e39dbb89626950710924317767d1bb84;urn:fz-juelich.de:alpaca:object:Python:neo.core.analogsignal.AnalogSignal:d4a0f9b8fc642b0cf7a7818f825164180e2368df;urn:fz-juelich.de:alpaca:object:Python:neo.core.analogsignal.AnalogSignal:3620b2f66eca4b0c8550d8549b5f6916c6401afb;urn:fz-juelich.de:alpaca:object:Python:neo.core.analogsignal.AnalogSignal:47c0491daba4a6943bbd66c4c82835064a46a31f;urn:fz-juelich.de:alpaca:object:Python:neo.core.analogsignal.AnalogSignal:fcce8b79315932ac937cec0692f6d798131bf9a7;urn:fz-juelich.de:alpaca:object:Python:neo.core.analogsignal.AnalogSignal:d327acb8037839d0e840d42624e0704e95819260;urn:fz-juelich.de:alpaca:object:Python:neo.core.analogsignal.AnalogSignal:aa8b38c0acc05696f1a0da2d2472b9e691273189;urn:fz-juelich.de:alpaca:object:Python:neo.core.analogsignal.AnalogSignal:d31cbadc6a98467ebd590bdee6f0fe1329ab5fc1;urn:fz-juelich.de:alpaca:object:Python:neo.core.analogsignal.AnalogSignal:aaad36fc53579f6613d948ba548a1275ee8d0a3d;urn:fz-juelich.de:alpaca:object:Python:neo.core.analogsignal.AnalogSignal:2ac3c320d3a6cd865b790bb596273570055847d7;urn:fz-juelich.de:alpaca:object:Python:neo.core.analogsignal.AnalogSignal:a28d31fbf78b4a5101d0a67fb167302fcbe62d68;urn:fz-juelich.de:alpaca:object:Python:neo.core.analogsignal.AnalogSignal:2bcef7c2d778d004dbb2f61e4845c21218e6ec7c;urn:fz-juelich.de:alpaca:object:Python:neo.core.analogsignal.AnalogSignal:55e9ae815359730d71a4e934e18727db9db1282c;urn:fz-juelich.de:alpaca:object:Python:neo.core.analogsignal.AnalogSignal:a6d77bfe4b95178a9db103941f0372bc44404da0;urn:fz-juelich.de:alpaca:object:Python:neo.core.analogsignal.AnalogSignal:f04f1d66a7655b98dc2e63b85edfb5e08a97944a;urn:fz-juelich.de:alpaca:object:Python:neo.core.analogsignal.AnalogSignal:8154efa133c7d4aa7dc4433ec68f7a57a86b5026;urn:fz-juelich.de:alpaca:object:Python:neo.core.analogsignal.AnalogSignal:1a9d1a9ce0d2c675ceddc87389ca38b56dd72ebc;urn:fz-juelich.de:alpaca:object:Python:neo.core.analogsignal.AnalogSignal:cc3c0f23925aa0934f0dc44cbe15c9dd56752af3;urn:fz-juelich.de:alpaca:object:Python:neo.core.analogsignal.AnalogSignal:184d296fddfec005d323ce0aae92e5419dab8aca;urn:fz-juelich.de:alpaca:object:Python:neo.core.analogsignal.AnalogSignal:55abbac31ba309b793a9c1411e5546df8648f67f;urn:fz-juelich.de:alpaca:object:Python:neo.core.analogsignal.AnalogSignal:583f1e65b62f3eeb567c8d745080d81d460689a4;urn:fz-juelich.de:alpaca:object:Python:neo.core.analogsignal.AnalogSignal:c51b670ec9aa6bb5aaa8f43957e4733b89094f0f;urn:fz-juelich.de:alpaca:object:Python:neo.core.analogsignal.AnalogSignal:ce1e2220dd5804b0593821172f33af0c45a6dc6c;urn:fz-juelich.de:alpaca:object:Python:neo.core.analogsignal.AnalogSignal:382e56ac88f395b6fafa45dff450cbf0e87d73ab;urn:fz-juelich.de:alpaca:object:Python:neo.core.analogsignal.AnalogSignal:624b44deb6fd1f551ab914eb053a3a792fcdbae4;urn:fz-juelich.de:alpaca:object:Python:neo.core.analogsignal.AnalogSignal:947a3c9cd11a3cb4df0573d98335c6982e6e1289;urn:fz-juelich.de:alpaca:object:Python:neo.core.analogsignal.AnalogSignal:27e2ba7810a758975c68fa1c55dd2eae398140dc;urn:fz-juelich.de:alpaca:object:Python:neo.core.analogsignal.AnalogSignal:daf290a608e3c9aacc88d7c169a5c8b3ee71759c;urn:fz-juelich.de:alpaca:object:Python:neo.core.analogsignal.AnalogSignal:2c909c6738c04bedf35ad71140500e9d7e223f24;urn:fz-juelich.de:alpaca:object:Python:neo.core.analogsignal.AnalogSignal:cf88f6eb86b02e355ac5c9e624447def7e1caf76;urn:fz-juelich.de:alpaca:object:Python:neo.core.analogsignal.AnalogSignal:002e731ff74d83592afddd7064b1df442dcd1070;urn:fz-juelich.de:alpaca:object:Python:neo.core.analogsignal.AnalogSignal:ea77b6977c1e122d84184802031d8af2bdca1a31;urn:fz-juelich.de:alpaca:object:Python:neo.core.analogsignal.AnalogSignal:171875173e357f1613f567b5406da8df57bc4f9b;urn:fz-juelich.de:alpaca:object:Python:neo.core.analogsignal.AnalogSignal:838c0af0cfa5fbfa8146f3d8fdb9c34c3d73461e;urn:fz-juelich.de:alpaca:object:Python:neo.core.analogsignal.AnalogSignal:af6ce566c2aa511a89a65592747ae9c04de56514;urn:fz-juelich.de:alpaca:object:Python:neo.core.analogsignal.AnalogSignal:1c851960d72985d91e876814300274695053fca0;urn:fz-juelich.de:alpaca:object:Python:neo.core.analogsignal.AnalogSignal:c3632ce2640f4f6e41168b30939dc763924e910f;urn:fz-juelich.de:alpaca:object:Python:neo.core.analogsignal.AnalogSignal:c5fcc3ab487f3f1d6a01e7e1fb83c3bb5a621d66;urn:fz-juelich.de:alpaca:object:Python:neo.core.analogsignal.AnalogSignal:9d45949155e9d68c3629ecc1e504ddbdbbb23264;urn:fz-juelich.de:alpaca:object:Python:neo.core.analogsignal.AnalogSignal:76db41001c082473b05cfcc12988d4a5a9f6084d;urn:fz-juelich.de:alpaca:object:Python:neo.core.analogsignal.AnalogSignal:02053673f6141f1e39e06938c3b970e88a12e49b;urn:fz-juelich.de:alpaca:object:Python:neo.core.analogsignal.AnalogSignal:425e7edca47bc04abb18bc4005e183ffb948ed5a;urn:fz-juelich.de:alpaca:object:Python:neo.core.analogsignal.AnalogSignal:5815a3914260f3afcc84ef27fd2b70a540b0cb78;urn:fz-juelich.de:alpaca:object:Python:neo.core.analogsignal.AnalogSignal:b74a29e475bd23329f0288f483e87f831f2f1eca;urn:fz-juelich.de:alpaca:object:Python:neo.core.analogsignal.AnalogSignal:3cfa78c75ff82c4b4ee880f677bea36478c9a02f;urn:fz-juelich.de:alpaca:object:Python:neo.core.analogsignal.AnalogSignal:58e8002528a01763300941bde4f58aa2a8a341dc;urn:fz-juelich.de:alpaca:object:Python:neo.core.analogsignal.AnalogSignal:299f8325f3e78dca0c435e7794b0e149208b4b79;urn:fz-juelich.de:alpaca:object:Python:neo.core.analogsignal.AnalogSignal:612137488e05ab112412a299351571b2ac4449ce;urn:fz-juelich.de:alpaca:object:Python:neo.core.analogsignal.AnalogSignal:d3e35bb7af702e28c840b2186bfb19353f7feb5e;urn:fz-juelich.de:alpaca:object:Python:neo.core.analogsignal.AnalogSignal:f1ab651714ef02084ab462a0663cdf2de188b565;urn:fz-juelich.de:alpaca:object:Python:neo.core.analogsignal.AnalogSignal:2c8c8743632a79d50043614e62e4955e16070052;urn:fz-juelich.de:alpaca:object:Python:neo.core.analogsignal.AnalogSignal:d48d70ed9a3b991b43628daa77453f159178ad7e;urn:fz-juelich.de:alpaca:object:Python:neo.core.analogsignal.AnalogSignal:6a8131fe2be1a154396eac3d0e1b241c7be5387a;urn:fz-juelich.de:alpaca:object:Python:neo.core.analogsignal.AnalogSignal:fb640ea8f863ea4050bd16f3ca7a87e4eaa9978b;urn:fz-juelich.de:alpaca:object:Python:neo.core.analogsignal.AnalogSignal:027987a2299bf70cd5277b0cc467933aa4b8cf41;urn:fz-juelich.de:alpaca:object:Python:neo.core.analogsignal.AnalogSignal:737a18ea5b868b17185956a1bf349b6ce136ac8f;urn:fz-juelich.de:alpaca:object:Python:neo.core.analogsignal.AnalogSignal:89b59432136618d1c5f65c7dd28b20b938d7dba2;urn:fz-juelich.de:alpaca:object:Python:neo.core.analogsignal.AnalogSignal:da8e824231b1ff8c9ab27a4e955b9b973c249a2f;urn:fz-juelich.de:alpaca:object:Python:neo.core.analogsignal.AnalogSignal:18b634aa7d99dfb769e85c30582871285f6992ec;urn:fz-juelich.de:alpaca:object:Python:neo.core.analogsignal.AnalogSignal:221ed0559fce2ffaa8579abf39768b193b52b43b;urn:fz-juelich.de:alpaca:object:Python:neo.core.analogsignal.AnalogSignal:4f32333e5638a6d77134bee936c611f79220eff3;urn:fz-juelich.de:alpaca:object:Python:neo.core.analogsignal.AnalogSignal:5df2e2e0156b9dbad857cfe7c521550c876e8d27;urn:fz-juelich.de:alpaca:object:Python:neo.core.analogsignal.AnalogSignal:012ee3763c8c15d124eae781b58756b940416963;urn:fz-juelich.de:alpaca:object:Python:neo.core.analogsignal.AnalogSignal:135bc4531852e0f381bf65e450cc0624d5ae6aab;urn:fz-juelich.de:alpaca:object:Python:neo.core.analogsignal.AnalogSignal:5425061d349b0d825ab108666732073b4bf920ce;urn:fz-juelich.de:alpaca:object:Python:neo.core.analogsignal.AnalogSignal:3ae3f3b699bd385e2d23df10f18838a71f3816fa;urn:fz-juelich.de:alpaca:object:Python:neo.core.analogsignal.AnalogSignal:6120ec166ef820ec07c04a4fc59ef04b3e598678;urn:fz-juelich.de:alpaca:object:Python:neo.core.analogsignal.AnalogSignal:4a9395da163cd1c2159d387ab7a73aaf5df334c5;urn:fz-juelich.de:alpaca:object:Python:neo.core.analogsignal.AnalogSignal:959c2a749864956921aee394d9cf173c75fd9078;urn:fz-juelich.de:alpaca:object:Python:neo.core.analogsignal.AnalogSignal:25cac5bebcf0882d6cb89a0a86102d2071f8dca2;urn:fz-juelich.de:alpaca:object:Python:neo.core.analogsignal.AnalogSignal:bdda949080073f70674cda19daf5570f1a7be160;urn:fz-juelich.de:alpaca:object:Python:neo.core.analogsignal.AnalogSignal:cd6a044c2c75f17120143ecdd562184b06f64b48;urn:fz-juelich.de:alpaca:object:Python:neo.core.analogsignal.AnalogSignal:8299c6ac8f9c1a4bb02c49361966fbb30cc3eff5;urn:fz-juelich.de:alpaca:object:Python:neo.core.analogsignal.AnalogSignal:2b2a1ffbeecbce70ccc597e1d68d348f18e0c742;urn:fz-juelich.de:alpaca:object:Python:neo.core.analogsignal.AnalogSignal:5e4fa99fcc86c7c2857f3f3d811abf613239338b;urn:fz-juelich.de:alpaca:object:Python:neo.core.analogsignal.AnalogSignal:687c73d0a960792c938f371f6f4d82d654b3fe83;urn:fz-juelich.de:alpaca:object:Python:neo.core.analogsignal.AnalogSignal:3d45bb25842d9962886a4d99f6f9144a041a77c6;urn:fz-juelich.de:alpaca:object:Python:neo.core.analogsignal.AnalogSignal:dab7ca85996f432bc3630a9f58af4843d66ef995;urn:fz-juelich.de:alpaca:object:Python:neo.core.analogsignal.AnalogSignal:53a9dd6394633dccc1b2a3a715e98dbc0bacbbee;urn:fz-juelich.de:alpaca:object:Python:neo.core.analogsignal.AnalogSignal:6a71691afc6b3a12c2bb93755cfd7eb90f5487bc;urn:fz-juelich.de:alpaca:object:Python:neo.core.analogsignal.AnalogSignal:e806ea7572765b026a7ab595cf5bf5f437da84f2;urn:fz-juelich.de:alpaca:object:Python:neo.core.analogsignal.AnalogSignal:41453b0a2690c66de8435f36a0ffeae3de0b4f6d;urn:fz-juelich.de:alpaca:object:Python:neo.core.analogsignal.AnalogSignal:b05527c183d0d79119cdde1f41233ef5e519367f;urn:fz-juelich.de:alpaca:object:Python:neo.core.analogsignal.AnalogSignal:e9a5c39fffaa398d1e401cb15232ab9d0e40410c;urn:fz-juelich.de:alpaca:object:Python:neo.core.analogsignal.AnalogSignal:6c1c6e4972ae7a2b528818e74bf9044abb6e2ae3;urn:fz-juelich.de:alpaca:object:Python:neo.core.analogsignal.AnalogSignal:c1a4eaacbd8caf1ce34dd2061d8a3b5a3debcb9a;urn:fz-juelich.de:alpaca:object:Python:neo.core.analogsignal.AnalogSignal:2f63d6e43fa75ac4db90d9c8a13b815f47f1f626;urn:fz-juelich.de:alpaca:object:Python:neo.core.analogsignal.AnalogSignal:1cfb2c823485a1bce7c976cffd9181dd85c019f0;urn:fz-juelich.de:alpaca:object:Python:neo.core.analogsignal.AnalogSignal:d8c10329f4a5d49ffea602768627b7054ed652a3;urn:fz-juelich.de:alpaca:object:Python:neo.core.analogsignal.AnalogSignal:a138ba3d8cad13a66644f3f52925f397e0a01662;urn:fz-juelich.de:alpaca:object:Python:neo.core.analogsignal.AnalogSignal:a291bd65279160c52b1ed0b3c093d43e6c731538;urn:fz-juelich.de:alpaca:object:Python:neo.core.analogsignal.AnalogSignal:451ddea1afd1beedfa03c7379b70a4e817bbbcbf;urn:fz-juelich.de:alpaca:object:Python:neo.core.analogsignal.AnalogSignal:337b68bea4d4bd72af3f608437e8fb1684530db6;urn:fz-juelich.de:alpaca:object:Python:neo.core.analogsignal.AnalogSignal:fc13d3b96265991ce3aba6eb81c8178259e1c601;urn:fz-juelich.de:alpaca:object:Python:neo.core.analogsignal.AnalogSignal:29e7d00428e82cbc8224e6bd932719a3134acb57;urn:fz-juelich.de:alpaca:object:Python:neo.core.analogsignal.AnalogSignal:ca81f28c410229771d6c66a93022d3c928e6220c;urn:fz-juelich.de:alpaca:object:Python:neo.core.analogsignal.AnalogSignal:a17acb5557da761886ad27400e3a250df90ac371;urn:fz-juelich.de:alpaca:object:Python:neo.core.analogsignal.AnalogSignal:3f589f9d674f710f0a9b384032bc24475e63e959;urn:fz-juelich.de:alpaca:object:Python:neo.core.analogsignal.AnalogSignal:7499f3597f4325b7bb5607fc33ba543b04d13dbb;urn:fz-juelich.de:alpaca:object:Python:neo.core.analogsignal.AnalogSignal:801704243f1f0678833f87ca8c297207fd48bfac;urn:fz-juelich.de:alpaca:object:Python:neo.core.analogsignal.AnalogSignal:18b331ad5feb8627f87b491fefc0ea8e88959487;urn:fz-juelich.de:alpaca:object:Python:neo.core.analogsignal.AnalogSignal:c3cd5df53e6375753290928a430c79d330266af4;urn:fz-juelich.de:alpaca:object:Python:neo.core.analogsignal.AnalogSignal:dea141cbdd81b4b32ea70c9c72a9c3cfe9d5aa5d;urn:fz-juelich.de:alpaca:object:Python:neo.core.analogsignal.AnalogSignal:a9d8d55c09db5dc956b1f2c9e013e2cba6e118d4;urn:fz-juelich.de:alpaca:object:Python:neo.core.analogsignal.AnalogSignal:6ec4f77082ec34ae44b4edce9d0271fafed20b31;urn:fz-juelich.de:alpaca:object:Python:neo.core.analogsignal.AnalogSignal:2ad016068f6f901dad98381e5b5f0da64b1f6192;urn:fz-juelich.de:alpaca:object:Python:neo.core.analogsignal.AnalogSignal:ba8964aa2f7013e1585b8f2f8b72e01c61ae85bc;urn:fz-juelich.de:alpaca:object:Python:neo.core.analogsignal.AnalogSignal:4af94be80dc0baa762d6f203b6188d9d53dfbbcf;urn:fz-juelich.de:alpaca:object:Python:neo.core.analogsignal.AnalogSignal:803dfca1d4edb7ab37420f154b03b4777192c10a;urn:fz-juelich.de:alpaca:object:Python:neo.core.analogsignal.AnalogSignal:97944341c26b35855eaedb0124773167f0c85885;urn:fz-juelich.de:alpaca:object:Python:neo.core.analogsignal.AnalogSignal:a4ceeaa9ee3b73bb5d8ef5cd64b7815404885d5d;urn:fz-juelich.de:alpaca:object:Python:neo.core.analogsignal.AnalogSignal:dfb97a15e0949b782313cedfb3afdcab41157c27;urn:fz-juelich.de:alpaca:object:Python:neo.core.analogsignal.AnalogSignal:0253d56ac6d9f8c70b659cd359d3fb3319e849cf;urn:fz-juelich.de:alpaca:object:Python:neo.core.analogsignal.AnalogSignal:d5df9c01ea131b7edee03e9d0730a6c896ffd6df;urn:fz-juelich.de:alpaca:object:Python:neo.core.analogsignal.AnalogSignal:a807b1acf7adee3f2b343fc0dbb5df24fccee47d;urn:fz-juelich.de:alpaca:object:Python:neo.core.analogsignal.AnalogSignal:4f0043cfead5c8932779d7de36293e54798e75b9;urn:fz-juelich.de:alpaca:object:Python:neo.core.analogsignal.AnalogSignal:141e2e96ff048184b0099bf4fc046401e06adf8b;urn:fz-juelich.de:alpaca:object:Python:neo.core.analogsignal.AnalogSignal:f92206055e6ebc2a7c5e8775b6908d2b3bef6119;urn:fz-juelich.de:alpaca:object:Python:neo.core.analogsignal.AnalogSignal:e52a503a3633a5c05ba45e54ee2aaf0287b1f1e4;urn:fz-juelich.de:alpaca:object:Python:neo.core.analogsignal.AnalogSignal:b7e9a51a37a1271b4b15709de9379ed7689fddff;urn:fz-juelich.de:alpaca:object:Python:neo.core.analogsignal.AnalogSignal:5f5c779f55364b504d2ee76a7cb99ae1fba9eaeb;urn:fz-juelich.de:alpaca:object:Python:neo.core.analogsignal.AnalogSignal:833eba36286b3ebdc8f1f1627a9f697798665487;urn:fz-juelich.de:alpaca:object:Python:neo.core.analogsignal.AnalogSignal:f2f07c7b17117f1f573951bab71290280a5ccfd4;urn:fz-juelich.de:alpaca:object:Python:neo.core.analogsignal.AnalogSignal:9e184b3a1652954fb932fbda9de0d25689d41004;urn:fz-juelich.de:alpaca:object:Python:neo.core.analogsignal.AnalogSignal:c1a957ee7eb12f27f51513cafcda1a4fb4d2cd9b;urn:fz-juelich.de:alpaca:object:Python:neo.core.analogsignal.AnalogSignal:ccd6440218b69eaf6f80f92ce56d2e8100dc4560;urn:fz-juelich.de:alpaca:object:Python:neo.core.analogsignal.AnalogSignal:ddb93d0670087683abbc3229ea889219d6cf4e09;urn:fz-juelich.de:alpaca:object:Python:neo.core.analogsignal.AnalogSignal:c68448b915bdd570dccb35d4e4119601f8416423;urn:fz-juelich.de:alpaca:object:Python:neo.core.analogsignal.AnalogSignal:27f27ef19f3c5394d58df1c38b2bfb3693438d8a;urn:fz-juelich.de:alpaca:object:Python:neo.core.analogsignal.AnalogSignal:4018adf071074dc2be2da55eea90f63e8ddd175c;urn:fz-juelich.de:alpaca:object:Python:neo.core.analogsignal.AnalogSignal:5cabaf1509bf96c60a86454749b91d7dc162a51d;urn:fz-juelich.de:alpaca:object:Python:neo.core.analogsignal.AnalogSignal:21cb7be210967b07a8b9e8d3db7c2349f9e019fd;urn:fz-juelich.de:alpaca:object:Python:neo.core.analogsignal.AnalogSignal:7dfcbcdb6088c0cab70b594ce434a916d3acaa9f;urn:fz-juelich.de:alpaca:object:Python:neo.core.analogsignal.AnalogSignal:b84646f7fd1505d227e8848548958dbea927ed0e;urn:fz-juelich.de:alpaca:object:Python:neo.core.analogsignal.AnalogSignal:a09266d0ed9f693a48f9c50d0922fbf2b7e0055d;urn:fz-juelich.de:alpaca:object:Python:neo.core.analogsignal.AnalogSignal:8e21b22bd02e0c8d59457b24d49904f3eb707fa7;urn:fz-juelich.de:alpaca:object:Python:neo.core.analogsignal.AnalogSignal:a9c05302e5613108e71a3dda528d2a74dfd6b6f8;urn:fz-juelich.de:alpaca:object:Python:neo.core.analogsignal.AnalogSignal:c76759af328686bf8b01cdbf0fea71c00d22f076;urn:fz-juelich.de:alpaca:object:Python:neo.core.analogsignal.AnalogSignal:7ba5a1cc4faf6c3f86065ae1cd8160758e38d8f7;urn:fz-juelich.de:alpaca:object:Python:neo.core.analogsignal.AnalogSignal:bc9916131e141bd351d4ed73e74cc0ce25a6fb8c;urn:fz-juelich.de:alpaca:object:Python:neo.core.analogsignal.AnalogSignal:f35c9d9f33b2d3919a449b7f746f094aba225103;urn:fz-juelich.de:alpaca:object:Python:neo.core.analogsignal.AnalogSignal:663398b376ae4efc9a665bef2341f9ed1d94fc8b;urn:fz-juelich.de:alpaca:object:Python:neo.core.analogsignal.AnalogSignal:77eea18085ba4d024ac3d342459a8112dfb640c5;urn:fz-juelich.de:alpaca:object:Python:neo.core.analogsignal.AnalogSignal:e89d7bd5ec9bf489fdad32a5d8fda641fa5b1941;urn:fz-juelich.de:alpaca:object:Python:neo.core.analogsignal.AnalogSignal:743374aece98dd08514e50f0333f788fc49b31b3;urn:fz-juelich.de:alpaca:object:Python:neo.core.analogsignal.AnalogSignal:e1b5dec65e446b92b223d8fb4d9e9990fa645a17;urn:fz-juelich.de:alpaca:object:Python:neo.core.analogsignal.AnalogSignal:7d9a0c6b8d89a987e9a99f2cbf28ffa9cd5f5b7c;urn:fz-juelich.de:alpaca:object:Python:neo.core.analogsignal.AnalogSignal:45ccacd0e6b141dbdc68b5cf798f9afd5d8481bb;urn:fz-juelich.de:alpaca:object:Python:neo.core.analogsignal.AnalogSignal:31969d51d77358c111f9a97b9ca61f1638453de3;urn:fz-juelich.de:alpaca:object:Python:neo.core.analogsignal.AnalogSignal:c94fce7d05b715010dc9f69c6ba92a7b82e623c3;urn:fz-juelich.de:alpaca:object:Python:neo.core.analogsignal.AnalogSignal:476bcdbf89ccf656acf9dffd1bb653e928674eb5;urn:fz-juelich.de:alpaca:object:Python:neo.core.analogsignal.AnalogSignal:052cdb667e1c212ba24a8354e9cb6a279a0f4062;urn:fz-juelich.de:alpaca:object:Python:neo.core.analogsignal.AnalogSignal:c85b013a20fb77a604fe6b4c0ad14fc56b8a5744;urn:fz-juelich.de:alpaca:object:Python:neo.core.analogsignal.AnalogSignal:62331992779202814b5ac2fad0eb6144ced3b56c;urn:fz-juelich.de:alpaca:object:Python:neo.core.analogsignal.AnalogSignal:acb893a5194dd49acd13e9acce2e3d4e71faee1f;urn:fz-juelich.de:alpaca:object:Python:neo.core.analogsignal.AnalogSignal:13b0a0fa3d2ba9a6fa50471509fe4fdf8fb37b24;urn:fz-juelich.de:alpaca:object:Python:neo.core.analogsignal.AnalogSignal:50e910dcc0ba3067548f017b061a7abd66c35b7c;urn:fz-juelich.de:alpaca:object:Python:neo.core.analogsignal.AnalogSignal:2b338dbe7a2a2c2c1d16220dc49340d42913b1c5;urn:fz-juelich.de:alpaca:object:Python:neo.core.analogsignal.AnalogSignal:d47303171f8b94439865191e5727bb851d656968;urn:fz-juelich.de:alpaca:object:Python:neo.core.analogsignal.AnalogSignal:b39b4c0045fe1140ca9d6a4b210d4d837e5015e9;urn:fz-juelich.de:alpaca:object:Python:neo.core.analogsignal.AnalogSignal:887a3f5015febbe8a2b6a9a838d20a63f8e76ad0;urn:fz-juelich.de:alpaca:object:Python:neo.core.analogsignal.AnalogSignal:88c65e6c6a54364a4c408e2d7fbe5cb21a4781e0;urn:fz-juelich.de:alpaca:object:Python:neo.core.analogsignal.AnalogSignal:46408f57053152bd35386c502b4c0030dee0761d;urn:fz-juelich.de:alpaca:object:Python:neo.core.analogsignal.AnalogSignal:de1ff947121626ca238904f8b8b310c99b0e4332;urn:fz-juelich.de:alpaca:object:Python:neo.core.analogsignal.AnalogSignal:9cdacb7ed9b08f1c52a9b43e2596a185e9f7d7ea;urn:fz-juelich.de:alpaca:object:Python:neo.core.analogsignal.AnalogSignal:b5e2354d241ba56a76ee284eb9d17278929a5bdd;urn:fz-juelich.de:alpaca:object:Python:neo.core.analogsignal.AnalogSignal:53d16e310852902326767f4c03fd97c1cb730ded;urn:fz-juelich.de:alpaca:object:Python:neo.core.analogsignal.AnalogSignal:d68f786dc0bdbb19c08c60c28ac9855bd19184f9;urn:fz-juelich.de:alpaca:object:Python:neo.core.analogsignal.AnalogSignal:dcfcca8ae558d86c4a50c5e483ff774875de5216;urn:fz-juelich.de:alpaca:object:Python:neo.core.analogsignal.AnalogSignal:0fe008efb8efd56080ff35e726759b3a6f5c2296;urn:fz-juelich.de:alpaca:object:Python:neo.core.analogsignal.AnalogSignal:44bde41c17768476ab33c77b20f30c162beacef9;urn:fz-juelich.de:alpaca:object:Python:neo.core.analogsignal.AnalogSignal:f0088b31c733d78aa2add3cc7e01f57fdcad79e6;urn:fz-juelich.de:alpaca:object:Python:neo.core.analogsignal.AnalogSignal:a9c7aed6aef8704b272c3c2971bcb187017f6006;urn:fz-juelich.de:alpaca:object:Python:neo.core.analogsignal.AnalogSignal:5a1182c36ea986cb640726f1ae523beb27fc5d0b;urn:fz-juelich.de:alpaca:object:Python:neo.core.analogsignal.AnalogSignal:629930f2a8f0b8c5b9cd6177d63ed1cb64c5d1bf;urn:fz-juelich.de:alpaca:object:Python:neo.core.analogsignal.AnalogSignal:6b3831dc4f9e0dbce72970125b19711bbde3b9a4;urn:fz-juelich.de:alpaca:object:Python:neo.core.analogsignal.AnalogSignal:eb69378fa5c9cc8c3070c1c11784dc4dfccd9c87;urn:fz-juelich.de:alpaca:object:Python:neo.core.analogsignal.AnalogSignal:e94c4c2278b52acd033f46697ef8b46d726f4338;urn:fz-juelich.de:alpaca:object:Python:neo.core.analogsignal.AnalogSignal:65e7d017e69b9efd1a87b1bc2e6519fcd3efa6a1;urn:fz-juelich.de:alpaca:object:Python:neo.core.analogsignal.AnalogSignal:18ec9b9c36ffb948ae164774f62d0c91142ac32c;urn:fz-juelich.de:alpaca:object:Python:neo.core.analogsignal.AnalogSignal:77c29a22cf665e0ba38b49e1145a8a2d3a3a86d7;urn:fz-juelich.de:alpaca:object:Python:neo.core.analogsignal.AnalogSignal:a7491ad25a6d4e3a66c177763343384430dbda19;urn:fz-juelich.de:alpaca:object:Python:neo.core.analogsignal.AnalogSignal:4756d716dc30e6dd28280253f38f29c48dd95199" />
          <attvalue for="1" value="277" />
          <attvalue for="2" value="object" />
          <attvalue for="3" value="002e731ff74d83592afddd7064b1df442dcd1070;012ee3763c8c15d124eae781b58756b940416963;02053673f6141f1e39e06938c3b970e88a12e49b;0253d56ac6d9f8c70b659cd359d3fb3319e849cf;027987a2299bf70cd5277b0cc467933aa4b8cf41;04545f0ce215283b310ec044fa76a2ab76f08072;052cdb667e1c212ba24a8354e9cb6a279a0f4062;0f60e7359925c999acd132a06fc8291df5cdc522;0fe008efb8efd56080ff35e726759b3a6f5c2296;10ea49d3e39dbb89626950710924317767d1bb84;135bc4531852e0f381bf65e450cc0624d5ae6aab;13b0a0fa3d2ba9a6fa50471509fe4fdf8fb37b24;141e2e96ff048184b0099bf4fc046401e06adf8b;15736d29a2176fcc27f0fd6601c1bf983c2f323a;171875173e357f1613f567b5406da8df57bc4f9b;184d296fddfec005d323ce0aae92e5419dab8aca;18b331ad5feb8627f87b491fefc0ea8e88959487;18b634aa7d99dfb769e85c30582871285f6992ec;18ec9b9c36ffb948ae164774f62d0c91142ac32c;1a9d1a9ce0d2c675ceddc87389ca38b56dd72ebc;1c851960d72985d91e876814300274695053fca0;1cfb2c823485a1bce7c976cffd9181dd85c019f0;2020943e098e2d47f032ce248160afde4d26f24e;21cb7be210967b07a8b9e8d3db7c2349f9e019fd;221ed0559fce2ffaa8579abf39768b193b52b43b;22ccc0dc5fc9e3b2bfc567b060dd29fc23839818;23452809ae129457b7d28390390deadeb2b4dc4a;23cdc8a5a98cd0ea6b0b4f459bcfe6414ef7c869;2406eac2d3c4ae5316def7e3dd102aecacdd93f8;24dcdf47e35bd42b9744237564a0da77ae902da0;25cac5bebcf0882d6cb89a0a86102d2071f8dca2;2766687bafea6d4871b8e7a3f7243f1802bfe053;27e2ba7810a758975c68fa1c55dd2eae398140dc;27f27ef19f3c5394d58df1c38b2bfb3693438d8a;299f8325f3e78dca0c435e7794b0e149208b4b79;29e7d00428e82cbc8224e6bd932719a3134acb57;2ac3c320d3a6cd865b790bb596273570055847d7;2ad016068f6f901dad98381e5b5f0da64b1f6192;2b2a1ffbeecbce70ccc597e1d68d348f18e0c742;2b338dbe7a2a2c2c1d16220dc49340d42913b1c5;2bcef7c2d778d004dbb2f61e4845c21218e6ec7c;2c8c8743632a79d50043614e62e4955e16070052;2c909c6738c04bedf35ad71140500e9d7e223f24;2d3fd345230cead3227996f9c4d9e3db7a34c55a;2d669a153e98d50dff85b4802e50586120ed42a3;2d784626ec56ff6302364f9bf1d4dc0ddb23b9b5;2f63d6e43fa75ac4db90d9c8a13b815f47f1f626;30e99dc211b7ff7f836aaf036e0e1c79483ab53f;31969d51d77358c111f9a97b9ca61f1638453de3;337b68bea4d4bd72af3f608437e8fb1684530db6;3620b2f66eca4b0c8550d8549b5f6916c6401afb;377804cabd2040957e08cef7abb8b0f4a40ffb30;382e56ac88f395b6fafa45dff450cbf0e87d73ab;3a7b86ea9effffed10754e6e641b3973026deda6;3ae3f3b699bd385e2d23df10f18838a71f3816fa;3bf9295c1563beb0dbab4de14adb76219ce7fe84;3c49c8d75329c7180fc5bf1b089ea9f6ccc8134f;3cfa78c75ff82c4b4ee880f677bea36478c9a02f;3d45bb25842d9962886a4d99f6f9144a041a77c6;3e7e630379b4eddf4d71ed951bf9824fa6e59a17;3f589f9d674f710f0a9b384032bc24475e63e959;4018adf071074dc2be2da55eea90f63e8ddd175c;41010d6d2111ffe825e08159df7e646fdd94ae2a;41453b0a2690c66de8435f36a0ffeae3de0b4f6d;425e7edca47bc04abb18bc4005e183ffb948ed5a;427caeffb5bfcb3b179a60813b07708a2db5a5b2;44bde41c17768476ab33c77b20f30c162beacef9;4508c187dd0a6d10967d88f227876c3e0dd9d93a;451ddea1afd1beedfa03c7379b70a4e817bbbcbf;45ccacd0e6b141dbdc68b5cf798f9afd5d8481bb;460a1677e56ff986e645c807275bf425f45ea78a;46408f57053152bd35386c502b4c0030dee0761d;4756d716dc30e6dd28280253f38f29c48dd95199;476bcdbf89ccf656acf9dffd1bb653e928674eb5;47c0491daba4a6943bbd66c4c82835064a46a31f;48063c321dec5659a577fa5cc9c929ac31e939f8;48b10f5680c487de8123cb093a7e9e007836b149;4a61c2b12cce08e2316be42807ab836da67f880e;4a9395da163cd1c2159d387ab7a73aaf5df334c5;4af94be80dc0baa762d6f203b6188d9d53dfbbcf;4f0043cfead5c8932779d7de36293e54798e75b9;4f32333e5638a6d77134bee936c611f79220eff3;50e910dcc0ba3067548f017b061a7abd66c35b7c;5198cd21567ab1b0f1d1227071c13404f747e76e;53a9dd6394633dccc1b2a3a715e98dbc0bacbbee;53d16e310852902326767f4c03fd97c1cb730ded;5425061d349b0d825ab108666732073b4bf920ce;555af7a7df5be2d6b13412df5cbc4116affd3b71;55abbac31ba309b793a9c1411e5546df8648f67f;55e9ae815359730d71a4e934e18727db9db1282c;57aadb3ce3f7f07c030f5d731dd21da55f88566b;5815a3914260f3afcc84ef27fd2b70a540b0cb78;583f1e65b62f3eeb567c8d745080d81d460689a4;58e8002528a01763300941bde4f58aa2a8a341dc;5a1182c36ea986cb640726f1ae523beb27fc5d0b;5cabaf1509bf96c60a86454749b91d7dc162a51d;5d1280339950db7ef7363747cd3366f2ac7ca267;5df2e2e0156b9dbad857cfe7c521550c876e8d27;5e4fa99fcc86c7c2857f3f3d811abf613239338b;5f5c779f55364b504d2ee76a7cb99ae1fba9eaeb;6120ec166ef820ec07c04a4fc59ef04b3e598678;612137488e05ab112412a299351571b2ac4449ce;62331992779202814b5ac2fad0eb6144ced3b56c;624b44deb6fd1f551ab914eb053a3a792fcdbae4;629930f2a8f0b8c5b9cd6177d63ed1cb64c5d1bf;649ab3160cdc6162487a603ee64eaaf06d5a20a4;64d94334c5eea54e101244fe164de039928949f0;65e7d017e69b9efd1a87b1bc2e6519fcd3efa6a1;663398b376ae4efc9a665bef2341f9ed1d94fc8b;66d12087b31c51a4089338e2c12c44510784c048;687c73d0a960792c938f371f6f4d82d654b3fe83;6a71691afc6b3a12c2bb93755cfd7eb90f5487bc;6a8131fe2be1a154396eac3d0e1b241c7be5387a;6b3831dc4f9e0dbce72970125b19711bbde3b9a4;6b5ff4f34b6e6bbe0e3c1da68dedadded1f8cabf;6c1c6e4972ae7a2b528818e74bf9044abb6e2ae3;6ec4f77082ec34ae44b4edce9d0271fafed20b31;718e1b1050c775bc8dd3fde8c5c932cd46c58a9d;737a18ea5b868b17185956a1bf349b6ce136ac8f;743374aece98dd08514e50f0333f788fc49b31b3;7499f3597f4325b7bb5607fc33ba543b04d13dbb;74caeb971aed2f4d73d3400305abdda1b95e199b;751cda83c92b94327b33345c41e7069e391a56e7;76db41001c082473b05cfcc12988d4a5a9f6084d;77c29a22cf665e0ba38b49e1145a8a2d3a3a86d7;77eea18085ba4d024ac3d342459a8112dfb640c5;792512f7778582c61bf5d0d519ee217503b801ed;7937e2d98a1e552221d33ec8abc7a6407209aeb9;7ba5a1cc4faf6c3f86065ae1cd8160758e38d8f7;7d9a0c6b8d89a987e9a99f2cbf28ffa9cd5f5b7c;7ddadb2b9f31b5147c8c8fe4a2b245bb5f9f0d56;7dfcbcdb6088c0cab70b594ce434a916d3acaa9f;7ea1370df63d2fcaa0092a8b2079884555fd8013;800e651e10d833587e35194adfd32dd1a6ca8a97;801704243f1f0678833f87ca8c297207fd48bfac;803dfca1d4edb7ab37420f154b03b4777192c10a;8154efa133c7d4aa7dc4433ec68f7a57a86b5026;8299c6ac8f9c1a4bb02c49361966fbb30cc3eff5;833eba36286b3ebdc8f1f1627a9f697798665487;834ce95b94781c92a81b32c9ed26871c98d6042e;838c0af0cfa5fbfa8146f3d8fdb9c34c3d73461e;857abe28979cb57e68d10da7aadd93bb45224ed7;8782829fec793328785cdd82562568dc8fb64aa1;87af9b9c92ea66bf13bfc179b7855ba8fcc535c7;887a3f5015febbe8a2b6a9a838d20a63f8e76ad0;88c65e6c6a54364a4c408e2d7fbe5cb21a4781e0;89a6763b6dcefc06641c8dcad27d56a5073b2f83;89b59432136618d1c5f65c7dd28b20b938d7dba2;8e21b22bd02e0c8d59457b24d49904f3eb707fa7;8e4361b81538cac1d89036a98b3982e761531fbb;919f14ca5c05e46f21cd50ee401863454239c8ab;9215793ef40fae8ce06951ec6cf63ab17d458d57;944180577a4a0053cb07c437957d7cbdedc24430;947a3c9cd11a3cb4df0573d98335c6982e6e1289;959c2a749864956921aee394d9cf173c75fd9078;97944341c26b35855eaedb0124773167f0c85885;97ddc6a40efd06d04b2865eaae68bca4564e88e7;991a344bc2a9d171d9c081ef1e2492bda6e35391;9be4d203941940f3ba5f90589e6c4717558dab8e;9cdacb7ed9b08f1c52a9b43e2596a185e9f7d7ea;9d45949155e9d68c3629ecc1e504ddbdbbb23264;9e184b3a1652954fb932fbda9de0d25689d41004;9ea4cb7f9b1737c6d529e01c4d68092835f38464;a04c45320e4ecda1caf270165ef4608d528f32df;a09266d0ed9f693a48f9c50d0922fbf2b7e0055d;a138ba3d8cad13a66644f3f52925f397e0a01662;a17acb5557da761886ad27400e3a250df90ac371;a28d31fbf78b4a5101d0a67fb167302fcbe62d68;a291bd65279160c52b1ed0b3c093d43e6c731538;a297534c6fe263703a5d1c463c803e8fafa8588e;a4ceeaa9ee3b73bb5d8ef5cd64b7815404885d5d;a6d77bfe4b95178a9db103941f0372bc44404da0;a7491ad25a6d4e3a66c177763343384430dbda19;a807b1acf7adee3f2b343fc0dbb5df24fccee47d;a9c05302e5613108e71a3dda528d2a74dfd6b6f8;a9c7aed6aef8704b272c3c2971bcb187017f6006;a9d8d55c09db5dc956b1f2c9e013e2cba6e118d4;aa44b2269ba50d1f14b5363d266798b66cdf6caa;aa8b38c0acc05696f1a0da2d2472b9e691273189;aaad36fc53579f6613d948ba548a1275ee8d0a3d;abe272ee81ab05b921d08132b96ec12a88247032;ac83746a1e31470609cbd27f971ecf316f791c80;acb893a5194dd49acd13e9acce2e3d4e71faee1f;aed4055f53773ce174e21a973b0a1e5eb95ea79f;af6ce566c2aa511a89a65592747ae9c04de56514;b0116c517139c186ce460d9301bd062986bd16c0;b05527c183d0d79119cdde1f41233ef5e519367f;b0f98a4b4ba6d030810cb226fcfed0a2b1907146;b26c6ba2f916d6eb103ad349c143c194fa2b8ffc;b389437d319a7a4c577d3faae92b46ef8ce0ab43;b39b4c0045fe1140ca9d6a4b210d4d837e5015e9;b4933c25dfa3b784357aeaf1b4796ba9ca5fd40a;b53ccd7f9ff77d0b06bed5b9c19d5ca37a2b892a;b5e2354d241ba56a76ee284eb9d17278929a5bdd;b74a29e475bd23329f0288f483e87f831f2f1eca;b7cb91de7e328dcf5467493ac532950ab740b50f;b7e9a51a37a1271b4b15709de9379ed7689fddff;b84646f7fd1505d227e8848548958dbea927ed0e;ba8964aa2f7013e1585b8f2f8b72e01c61ae85bc;bc9916131e141bd351d4ed73e74cc0ce25a6fb8c;bdda949080073f70674cda19daf5570f1a7be160;c05efb1e23569f272696fa494745cefaa8b2925f;c1a4eaacbd8caf1ce34dd2061d8a3b5a3debcb9a;c1a957ee7eb12f27f51513cafcda1a4fb4d2cd9b;c1ad5b8696770c3ce267c3f78d161a1706f71b5a;c3632ce2640f4f6e41168b30939dc763924e910f;c3cd5df53e6375753290928a430c79d330266af4;c3fce404f71d0667646cbb83da4510da5b03d136;c4b644de5198d5050d34ffe82ffa62984bf10b53;c51b670ec9aa6bb5aaa8f43957e4733b89094f0f;c5fcc3ab487f3f1d6a01e7e1fb83c3bb5a621d66;c68448b915bdd570dccb35d4e4119601f8416423;c76759af328686bf8b01cdbf0fea71c00d22f076;c85b013a20fb77a604fe6b4c0ad14fc56b8a5744;c94fce7d05b715010dc9f69c6ba92a7b82e623c3;ca81f28c410229771d6c66a93022d3c928e6220c;caba32a531f82e567649c60dc61390e95814653a;cc3c0f23925aa0934f0dc44cbe15c9dd56752af3;ccd6440218b69eaf6f80f92ce56d2e8100dc4560;cd6a044c2c75f17120143ecdd562184b06f64b48;ce1e2220dd5804b0593821172f33af0c45a6dc6c;cf88f6eb86b02e355ac5c9e624447def7e1caf76;d05076803bd83565ab6be94f7bf73953cf51a568;d31cbadc6a98467ebd590bdee6f0fe1329ab5fc1;d327acb8037839d0e840d42624e0704e95819260;d33bb7fe0f18ebde5554bf1e41a2d7e18c11b789;d3989a8a2595384f77e9a279e9c9e4e13e14b83e;d3e35bb7af702e28c840b2186bfb19353f7feb5e;d47303171f8b94439865191e5727bb851d656968;d4732f42cdac7074464fe3095c7bc1ef48757e7a;d48d70ed9a3b991b43628daa77453f159178ad7e;d4a0f9b8fc642b0cf7a7818f825164180e2368df;d583228678353ebb47c519cf2923e597248817dc;d5df9c01ea131b7edee03e9d0730a6c896ffd6df;d600b9b2629ca2208fd30811545bbb7fd07eb76f;d61596c3664e41a991762449bf6c98be1728b2ed;d68f786dc0bdbb19c08c60c28ac9855bd19184f9;d8bd473f0e8ffa751a50f6e6bcca9175b5e500fa;d8c10329f4a5d49ffea602768627b7054ed652a3;da8e824231b1ff8c9ab27a4e955b9b973c249a2f;dab7ca85996f432bc3630a9f58af4843d66ef995;daf290a608e3c9aacc88d7c169a5c8b3ee71759c;dcfcca8ae558d86c4a50c5e483ff774875de5216;ddb93d0670087683abbc3229ea889219d6cf4e09;de1ff947121626ca238904f8b8b310c99b0e4332;dea141cbdd81b4b32ea70c9c72a9c3cfe9d5aa5d;dfb97a15e0949b782313cedfb3afdcab41157c27;e1b5dec65e446b92b223d8fb4d9e9990fa645a17;e28c4dc7648764ef089cf12c2a3be21a5dd73bd1;e30689e59fff3071570f7a82719ced274a5fdb67;e52a503a3633a5c05ba45e54ee2aaf0287b1f1e4;e695b2ea90bc385daa5a418095693760bddba84f;e6de9bfec745bc6d515e0f30332a2560b7ea065c;e700c7a8987a987dc67ca1cd48673af605389c8e;e806ea7572765b026a7ab595cf5bf5f437da84f2;e89d7bd5ec9bf489fdad32a5d8fda641fa5b1941;e8b3a560154c17e2efe1af21ea2e0363afaceb50;e94c4c2278b52acd033f46697ef8b46d726f4338;e9a5c39fffaa398d1e401cb15232ab9d0e40410c;ea77b6977c1e122d84184802031d8af2bdca1a31;eb69378fa5c9cc8c3070c1c11784dc4dfccd9c87;ee27c5a965f3ed1ed37e41791d44f1d171c17fa2;f0088b31c733d78aa2add3cc7e01f57fdcad79e6;f04f1d66a7655b98dc2e63b85edfb5e08a97944a;f1ab651714ef02084ab462a0663cdf2de188b565;f2f07c7b17117f1f573951bab71290280a5ccfd4;f35c9d9f33b2d3919a449b7f746f094aba225103;f77a1c8b9a787f71722341f922ac0d6a82a7bc69;f7a8a6acd1f026cc8fcb45445da0ebcd99085ba9;f810df35ce6bf7fb3447841bed2c751532e26e08;f92206055e6ebc2a7c5e8775b6908d2b3bef6119;fb640ea8f863ea4050bd16f3ca7a87e4eaa9978b;fb6bcf921bda85ee1d0467cbee9b36c6f6eecdb3;fbfb6347060043949905ebd54240c8f9bb3862c9;fc13d3b96265991ce3aba6eb81c8178259e1c601;fc591587b2b77600f2cdf08de13f229351b42552;fcce8b79315932ac937cec0692f6d798131bf9a7" />
          <attvalue for="4" value="neo.core.analogsignal.AnalogSignal" />
          <attvalue for="10" value="102.74466666666667 s;103.64450000000001 s;109.50413333333334 s;110.07213333333334 s;116.09546666666668 s;122.54946666666667 s;124.27456666666667 s;128.89996666666667 s;13.363233333333334 s;131.16596666666666 s;135.04006666666666 s;135.29343333333335 s;138.91310000000001 s;141.6624666666667 s;142.34663333333333 s;146.22943333333333 s;147.56373333333335 s;153.46016666666668 s;157.30200000000002 s;160.94830000000002 s;161.13920000000002 s;164.63823333333335 s;166.80173333333335 s;168.55696666666668 s;17.199333333333335 s;172.41836666666669 s;172.73426666666668 s;179.56426666666667 s;182.73216666666667 s;186.5902 s;192.82580000000002 s;196.5750666666667 s;199.08643333333336 s;2.920466666666667 s;20.817633333333333 s;200.44823333333335 s;204.25356666666667 s;210.316 s;211.48763333333335 s;214.1569 s;217.39960000000002 s;218.13423333333336 s;221.66463333333334 s;224.26376666666667 s;230.84276666666668 s;231.06866666666667 s;237.29383333333334 s;238.77876666666668 s;242.71093333333334 s;243.5164 s;249.47333333333336 s;255.42053333333334 s;256.1863 s;259.6943 s;26.62656666666667 s;26.631999999999998 s;261.9155333333333 s;268.08500000000004 s;268.13516666666663 s;274.0638 s;274.1020666666667 s;277.56493333333333 s;279.94066666666663 s;281.2921666666667 s;285.1089 s;285.8732 s;288.97293333333334 s;291.76956666666666 s;297.9560333333333 s;299.463 s;303.3195 s;304.2088333333333 s;307.26563333333337 s;310.63553333333334 s;314.60650000000004 s;317.6451666666667 s;318.3980666666667 s;32.37703333333333 s;32.8589 s;322.2959666666667 s;323.77593333333334 s;326.1881666666667 s;330.2719333333333 s;335.2243 s;336.15659999999997 s;338.7202666666667 s;342.3713666666667 s;348.57146666666665 s;351.44666666666666 s;354.5996666666667 s;357.6827666666667 s;36.61416666666667 s;363.75730000000004 s;367.61643333333336 s;367.7245 s;371.4775 s;373.63846666666666 s;379.69696666666664 s;382.1265 s;385.8531 s;385.9216333333334 s;389.6988666666667 s;392.17136666666664 s;398.14003333333335 s;398.83930000000004 s;40.48773333333334 s;402.6245666666667 s;403.98173333333335 s;406.4956 s;410.5636666666667 s;416.0828333333333 s;417.06356666666665 s;420.03316666666666 s;424.82126666666665 s;426.2607666666667 s;43.6679 s;430.1084333333334 s;430.7411333333333 s;433.8945 s;436.6843666666667 s;437.7059666666667 s;44.32556666666667 s;443.8210666666667 s;449.4137 s;450.0944666666667 s;453.86993333333334 s;456.2798 s;460.11573333333337 s;462.1820333333333 s;463.8657 s;468.11556666666667 s;473.01116666666667 s;474.1154666666667 s;476.7599666666667 s;486.56936666666667 s;49.374833333333335 s;491.3514666666667 s;492.49313333333333 s;495.12893333333335 s;498.5155 s;499.03263333333337 s;5.5997 s;502.81143333333335 s;504.49 s;506.56253333333336 s;510.528 s;514.9886666666667 s;518.4028666666667 s;518.4791 s;52.73566666666667 s;521.6783333333334 s;524.4164666666667 s;524.8833333333333 s;528.9360666666666 s;530.3831666666667 s;532.9369333333334 s;536.5657000000001 s;542.5314333333334 s;546.1573333333333 s;549.6934333333334 s;55.42163333333333 s;553.0933 s;555.6562333333334 s;556.9033000000001 s;56.5638 s;560.9141000000001 s;563.9862 s;564.7578333333333 s;571.4304333333334 s;572.6026666666667 s;576.4801666666667 s;578.9381666666667 s;583.9166333333334 s;585.7065666666667 s;587.8204333333333 s;591.6157000000001 s;595.4680000000001 s;598.2073333333334 s;60.36933333333334 s;601.8274333333334 s;604.2072666666668 s;605.6028666666667 s;609.4388666666667 s;61.1764 s;610.3321666666667 s;613.2549 s;616.3018000000001 s;617.1427 s;620.9988666666667 s;622.3329666666667 s;624.9072666666667 s;628.3280000000001 s;63.75016666666667 s;634.9784000000001 s;635.1716333333334 s;638.7536 s;641.6334666666668 s;642.8393333333333 s;646.6723000000001 s;647.5884666666667 s;650.4653333333333 s;653.604 s;654.3001666666667 s;658.0825666666667 s;659.6107333333334 s;66.99663333333334 s;664.6701666666667 s;668.4698333333333 s;67.77246666666667 s;671.5392666666668 s;672.3313666666667 s;676.0928666666667 s;678.7217666666668 s;680.0116 s;686.3671666666667 s;690.2133333333334 s;690.6219666666667 s;693.9676333333333 s;696.7332333333334 s;697.8288666666667 s;701.5358 s;702.8229666666667 s;705.3534333333333 s;708.7897 s;72.81976666666668 s;720.4457666666667 s;726.3978000000001 s;732.4133333333334 s;738.3790666666667 s;744.3858333333334 s;75.30453333333334 s;750.5869333333334 s;756.6063666666668 s;762.6746333333334 s;768.7360666666667 s;776.7271333333334 s;78.64976666666668 s;789.2132666666668 s;79.16306666666667 s;795.1849000000001 s;8.736766666666668 s;801.3000000000001 s;807.4913333333334 s;813.4854333333334 s;819.5028666666667 s;825.4637 s;83.1971 s;831.5476000000001 s;837.5494666666667 s;84.59013333333334 s;843.7974333333334 s;850.1059333333334 s;856.1752000000001 s;862.4758666666668 s;868.4992000000001 s;87.03213333333333 s;874.4698333333334 s;889.7069000000001 s;895.8181333333334 s;9.5129 s;90.81266666666667 s;90.9388 s;902.0582666666668 s;908.0552666666667 s;914.0366333333334 s;920.6215000000001 s;926.5803666666667 s;938.4132000000001 s;94.9452 s;947.1748000000001 s;97.31160000000001 s;973.3502000000001 s;979.5219666666668 s;98.82956666666666 s;985.5433666666668 s;991.6526333333334 s;997.9240333333335 s" />
          <attvalue for="16" value="float64" />
          <attvalue for="15" value="(250, 94);(250, 96)" />
          <attvalue for="5" value="Continuous raw neuronal recordings sampled at high resolution" />
          <attvalue for="17" value="500.0 Hz" />
          <attvalue for="11" value="102.24466666666667 s;103.14450000000001 s;109.00413333333334 s;109.57213333333334 s;115.59546666666668 s;12.863233333333334 s;122.04946666666667 s;123.77456666666667 s;128.39996666666667 s;130.66596666666666 s;134.54006666666666 s;134.79343333333335 s;138.41310000000001 s;141.1624666666667 s;141.84663333333333 s;145.72943333333333 s;147.06373333333335 s;152.96016666666668 s;156.80200000000002 s;16.699333333333335 s;160.44830000000002 s;160.63920000000002 s;164.13823333333335 s;166.30173333333335 s;168.05696666666668 s;171.91836666666669 s;172.23426666666668 s;179.06426666666667 s;182.23216666666667 s;186.0902 s;192.32580000000002 s;196.0750666666667 s;198.58643333333336 s;199.94823333333335 s;2.420466666666667 s;20.317633333333333 s;203.75356666666667 s;209.816 s;210.98763333333335 s;213.6569 s;216.89960000000002 s;217.63423333333336 s;221.16463333333334 s;223.76376666666667 s;230.34276666666668 s;230.56866666666667 s;236.79383333333334 s;238.27876666666668 s;242.21093333333334 s;243.0164 s;248.97333333333336 s;254.92053333333334 s;255.68630000000002 s;259.1943 s;26.12656666666667 s;26.131999999999998 s;261.4155333333333 s;267.58500000000004 s;267.63516666666663 s;273.5638 s;273.6020666666667 s;277.06493333333333 s;279.44066666666663 s;280.7921666666667 s;284.6089 s;285.3732 s;288.47293333333334 s;291.26956666666666 s;297.4560333333333 s;298.963 s;302.8195 s;303.7088333333333 s;306.76563333333337 s;31.877033333333333 s;310.13553333333334 s;314.10650000000004 s;317.1451666666667 s;317.8980666666667 s;32.3589 s;321.7959666666667 s;323.27593333333334 s;325.6881666666667 s;329.7719333333333 s;334.7243 s;335.65659999999997 s;338.2202666666667 s;341.8713666666667 s;348.07146666666665 s;350.94666666666666 s;354.0996666666667 s;357.1827666666667 s;36.11416666666667 s;363.25730000000004 s;367.11643333333336 s;367.2245 s;370.9775 s;373.13846666666666 s;379.19696666666664 s;381.6265 s;385.3531 s;385.4216333333334 s;389.1988666666667 s;39.98773333333334 s;391.67136666666664 s;397.64003333333335 s;398.33930000000004 s;402.1245666666667 s;403.48173333333335 s;405.9956 s;410.0636666666667 s;415.5828333333333 s;416.56356666666665 s;419.53316666666666 s;424.32126666666665 s;425.7607666666667 s;429.6084333333334 s;43.1679 s;43.82556666666667 s;430.2411333333333 s;433.3945 s;436.1843666666667 s;437.2059666666667 s;443.3210666666667 s;448.9137 s;449.5944666666667 s;453.36993333333334 s;455.7798 s;459.61573333333337 s;461.6820333333333 s;463.3657 s;467.61556666666667 s;472.51116666666667 s;473.6154666666667 s;476.2599666666667 s;48.874833333333335 s;486.06936666666667 s;490.8514666666667 s;491.99313333333333 s;494.62893333333335 s;498.0155 s;498.53263333333337 s;5.0997 s;502.31143333333335 s;503.99 s;506.06253333333336 s;510.028 s;514.4886666666667 s;517.9028666666667 s;517.9791 s;52.23566666666667 s;521.1783333333334 s;523.9164666666667 s;524.3833333333333 s;528.4360666666666 s;529.8831666666667 s;532.4369333333334 s;536.0657000000001 s;54.92163333333333 s;542.0314333333334 s;545.6573333333333 s;549.1934333333334 s;552.5933 s;555.1562333333334 s;556.4033000000001 s;56.0638 s;560.4141000000001 s;563.4862 s;564.2578333333333 s;570.9304333333334 s;572.1026666666667 s;575.9801666666667 s;578.4381666666667 s;583.4166333333334 s;585.2065666666667 s;587.3204333333333 s;59.86933333333334 s;591.1157000000001 s;594.9680000000001 s;597.7073333333334 s;60.6764 s;601.3274333333334 s;603.7072666666668 s;605.1028666666667 s;608.9388666666667 s;609.8321666666667 s;612.7549 s;615.8018000000001 s;616.6427 s;620.4988666666667 s;621.8329666666667 s;624.4072666666667 s;627.8280000000001 s;63.25016666666667 s;634.4784000000001 s;634.6716333333334 s;638.2536 s;641.1334666666668 s;642.3393333333333 s;646.1723000000001 s;647.0884666666667 s;649.9653333333333 s;653.104 s;653.8001666666667 s;657.5825666666667 s;659.1107333333334 s;66.49663333333334 s;664.1701666666667 s;667.9698333333333 s;67.27246666666667 s;671.0392666666668 s;671.8313666666667 s;675.5928666666667 s;678.2217666666668 s;679.5116 s;685.8671666666667 s;689.7133333333334 s;690.1219666666667 s;693.4676333333333 s;696.2332333333334 s;697.3288666666667 s;701.0358 s;702.3229666666667 s;704.8534333333333 s;708.2897 s;719.9457666666667 s;72.31976666666668 s;725.8978000000001 s;731.9133333333334 s;737.8790666666667 s;74.80453333333334 s;743.8858333333334 s;750.0869333333334 s;756.1063666666668 s;762.1746333333334 s;768.2360666666667 s;776.2271333333334 s;78.14976666666668 s;78.66306666666667 s;788.7132666666668 s;794.6849000000001 s;8.236766666666668 s;800.8000000000001 s;806.9913333333334 s;812.9854333333334 s;819.0028666666667 s;82.6971 s;824.9637 s;831.0476000000001 s;837.0494666666667 s;84.09013333333334 s;843.2974333333334 s;849.6059333333334 s;855.6752000000001 s;86.53213333333333 s;861.9758666666668 s;867.9992000000001 s;873.9698333333334 s;889.2069000000001 s;895.3181333333334 s;9.0129 s;90.31266666666667 s;90.4388 s;901.5582666666668 s;907.5552666666667 s;913.5366333333334 s;920.1215000000001 s;926.0803666666667 s;937.9132000000001 s;94.4452 s;946.6748000000001 s;96.81160000000001 s;972.8502000000001 s;979.0219666666668 s;98.32956666666666 s;985.0433666666668 s;991.1526333333334 s;997.4240333333335 s" />
          <attvalue for="7" value="None" />
          <attvalue for="6" value="NeuralTimeSeriesRaw" />
          <attvalue for="18" value="1.0 uV" />
          <attvalue for="19" value="['chan1' 'chan2' 'chan3' 'chan4' 'chan5' 'chan6' 'chan7' 'chan8' 'chan9'&#10; 'chan10' 'chan11' 'chan12' 'chan13' 'chan14' 'chan15' 'chan16' 'chan17'&#10; 'chan18' 'chan19' 'chan20' 'chan21' 'chan22' 'chan23' 'chan24' 'chan25'&#10; 'chan26' 'chan27' 'chan28' 'chan29' 'chan30' 'chan31' 'chan32' 'chan33'&#10; 'chan34' 'chan35' 'chan36' 'chan37' 'chan38' 'chan39' 'chan40' 'chan41'&#10; 'chan42' 'chan43' 'chan44' 'chan45' 'chan46' 'chan47' 'chan48' 'chan49'&#10; 'chan50' 'chan51' 'chan52' 'chan53' 'chan54' 'chan55' 'chan56' 'chan57'&#10; 'chan58' 'chan59' 'chan60' 'chan61' 'chan62' 'chan63' 'chan64' 'chan65'&#10; 'chan66' 'chan67' 'chan68' 'chan69' 'chan70' 'chan71' 'chan72' 'chan73'&#10; 'chan74' 'chan75' 'chan76' 'chan77' 'chan78' 'chan79' 'chan80' 'chan81'&#10; 'chan82' 'chan83' 'chan84' 'chan85' 'chan86' 'chan87' 'chan88' 'chan89'&#10; 'chan90' 'chan91' 'chan92' 'chan93' 'chan94' 'chan95' 'chan96'];['chan1' 'chan3' 'chan5' 'chan6' 'chan7' 'chan8' 'chan9' 'chan10' 'chan11'&#10; 'chan12' 'chan13' 'chan14' 'chan15' 'chan16' 'chan17' 'chan18' 'chan19'&#10; 'chan20' 'chan21' 'chan22' 'chan23' 'chan24' 'chan25' 'chan26' 'chan27'&#10; 'chan28' 'chan29' 'chan30' 'chan31' 'chan32' 'chan33' 'chan34' 'chan35'&#10; 'chan36' 'chan37' 'chan38' 'chan39' 'chan40' 'chan41' 'chan42' 'chan43'&#10; 'chan44' 'chan45' 'chan46' 'chan47' 'chan48' 'chan49' 'chan50' 'chan51'&#10; 'chan52' 'chan53' 'chan54' 'chan55' 'chan56' 'chan57' 'chan58' 'chan59'&#10; 'chan60' 'chan61' 'chan62' 'chan63' 'chan64' 'chan65' 'chan66' 'chan67'&#10; 'chan68' 'chan69' 'chan70' 'chan71' 'chan72' 'chan73' 'chan74' 'chan75'&#10; 'chan76' 'chan77' 'chan78' 'chan79' 'chan80' 'chan81' 'chan82' 'chan83'&#10; 'chan84' 'chan85' 'chan86' 'chan87' 'chan88' 'chan89' 'chan90' 'chan91'&#10; 'chan92' 'chan93' 'chan94' 'chan95' 'chan96']" />
          <attvalue for="9" value="&lt;[1000.0,1000.0];[1001.0,1001.0];[1001.0,1001.0];[1005.0,1005.0];[1006.0,1006.0];[1006.0,1006.0];[1010.0,1010.0];[1011.0,1011.0];[1011.0,1011.0];[1015.0,1015.0];[1016.0,1016.0];[1016.0,1016.0];[1020.0,1020.0];[1021.0,1021.0];[1021.0,1021.0];[1025.0,1025.0];[1026.0,1026.0];[1026.0,1026.0];[103.0,103.0];[1030.0,1030.0];[1031.0,1031.0];[1031.0,1031.0];[1035.0,1035.0];[1036.0,1036.0];[1036.0,1036.0];[104.0,104.0];[104.0,104.0];[1040.0,1040.0];[1041.0,1041.0];[1041.0,1041.0];[1045.0,1045.0];[1046.0,1046.0];[1046.0,1046.0];[1050.0,1050.0];[1051.0,1051.0];[1051.0,1051.0];[1055.0,1055.0];[1056.0,1056.0];[1056.0,1056.0];[1060.0,1060.0];[1061.0,1061.0];[1061.0,1061.0];[1065.0,1065.0];[1066.0,1066.0];[1066.0,1066.0];[1070.0,1070.0];[1071.0,1071.0];[1071.0,1071.0];[1075.0,1075.0];[1076.0,1076.0];[1076.0,1076.0];[108.0,108.0];[1080.0,1080.0];[1081.0,1081.0];[1081.0,1081.0];[1085.0,1085.0];[1086.0,1086.0];[1086.0,1086.0];[109.0,109.0];[109.0,109.0];[1090.0,1090.0];[1091.0,1091.0];[1091.0,1091.0];[1095.0,1095.0];[1096.0,1096.0];[1096.0,1096.0];[1100.0,1100.0];[1101.0,1101.0];[1101.0,1101.0];[1105.0,1105.0];[1106.0,1106.0];[1106.0,1106.0];[1110.0,1110.0];[1111.0,1111.0];[1111.0,1111.0];[1115.0,1115.0];[1116.0,1116.0];[1116.0,1116.0];[1120.0,1120.0];[1121.0,1121.0];[1121.0,1121.0];[1125.0,1125.0];[1126.0,1126.0];[1126.0,1126.0];[113.0,113.0];[114.0,114.0];[114.0,114.0];[1148.0,1148.0];[1149.0,1149.0];[1149.0,1149.0];[1153.0,1153.0];[1154.0,1154.0];[1154.0,1154.0];[1158.0,1158.0];[1159.0,1159.0];[1159.0,1159.0];[1163.0,1163.0];[1164.0,1164.0];[1164.0,1164.0];[1168.0,1168.0];[1169.0,1169.0];[1169.0,1169.0];[1173.0,1173.0];[1174.0,1174.0];[1174.0,1174.0];[1178.0,1178.0];[1179.0,1179.0];[1179.0,1179.0];[118.0,118.0];[1183.0,1183.0];[1184.0,1184.0];[1184.0,1184.0];[1188.0,1188.0];[1189.0,1189.0];[1189.0,1189.0];[119.0,119.0];[119.0,119.0];[1193.0,1193.0];[1194.0,1194.0];[1194.0,1194.0];[1198.0,1198.0];[1199.0,1199.0];[1199.0,1199.0];[1203.0,1203.0];[1204.0,1204.0];[1204.0,1204.0];[1208.0,1208.0];[1209.0,1209.0];[1209.0,1209.0];[1213.0,1213.0];[1214.0,1214.0];[1214.0,1214.0];[1218.0,1218.0];[1219.0,1219.0];[1219.0,1219.0];[1223.0,1223.0];[1224.0,1224.0];[1224.0,1224.0];[1228.0,1228.0];[1229.0,1229.0];[1229.0,1229.0];[123.0,123.0];[1233.0,1233.0];[1234.0,1234.0];[1234.0,1234.0];[1238.0,1238.0];[1239.0,1239.0];[1239.0,1239.0];[124.0,124.0];[124.0,124.0];[1243.0,1243.0];[1244.0,1244.0];[1244.0,1244.0];[1248.0,1248.0];[1249.0,1249.0];[1249.0,1249.0];[1253.0,1253.0];[1254.0,1254.0];[1254.0,1254.0];[1258.0,1258.0];[1259.0,1259.0];[1259.0,1259.0];[1263.0,1263.0];[1264.0,1264.0];[1264.0,1264.0];[1268.0,1268.0];[1269.0,1269.0];[1269.0,1269.0];[1273.0,1273.0];[1274.0,1274.0];[1274.0,1274.0];[1278.0,1278.0];[1279.0,1279.0];[1279.0,1279.0];[128.0,128.0];[1283.0,1283.0];[1284.0,1284.0];[1284.0,1284.0];[1288.0,1288.0];[1289.0,1289.0];[1289.0,1289.0];[129.0,129.0];[129.0,129.0];[1293.0,1293.0];[1294.0,1294.0];[1294.0,1294.0];[1298.0,1298.0];[1299.0,1299.0];[1299.0,1299.0];[13.0,13.0];[1303.0,1303.0];[1304.0,1304.0];[1304.0,1304.0];[1308.0,1308.0];[1309.0,1309.0];[1309.0,1309.0];[1313.0,1313.0];[1314.0,1314.0];[1314.0,1314.0];[1318.0,1318.0];[1319.0,1319.0];[1319.0,1319.0];[1323.0,1323.0];[1324.0,1324.0];[1324.0,1324.0];[1328.0,1328.0];[1329.0,1329.0];[1329.0,1329.0];[133.0,133.0];[1333.0,1333.0];[1334.0,1334.0];[1334.0,1334.0];[1338.0,1338.0];[1339.0,1339.0];[1339.0,1339.0];[134.0,134.0];[134.0,134.0];[1343.0,1343.0];[1344.0,1344.0];[1344.0,1344.0];[1348.0,1348.0];[1349.0,1349.0];[1349.0,1349.0];[1371.0,1371.0];[1372.0,1372.0];[1372.0,1372.0];[1376.0,1376.0];[1377.0,1377.0];[1377.0,1377.0];[138.0,138.0];[1381.0,1381.0];[1382.0,1382.0];[1382.0,1382.0];[1386.0,1386.0];[1387.0,1387.0];[1387.0,1387.0];[139.0,139.0];[139.0,139.0];[1391.0,1391.0];[1392.0,1392.0];[1392.0,1392.0];[1396.0,1396.0];[1397.0,1397.0];[1397.0,1397.0];[14.0,14.0];[14.0,14.0];[1401.0,1401.0];[1402.0,1402.0];[1402.0,1402.0];[1406.0,1406.0];[1407.0,1407.0];[1407.0,1407.0];[1411.0,1411.0];[1412.0,1412.0];[1412.0,1412.0];[1416.0,1416.0];[1417.0,1417.0];[1417.0,1417.0];[1421.0,1421.0];[1422.0,1422.0];[1422.0,1422.0];[1426.0,1426.0];[1427.0,1427.0];[1427.0,1427.0];[143.0,143.0];[1431.0,1431.0];[1432.0,1432.0];[1432.0,1432.0];[1436.0,1436.0];[1437.0,1437.0];[1437.0,1437.0];[144.0,144.0];[144.0,144.0];[1441.0,1441.0];[1442.0,1442.0];[1442.0,1442.0];[1446.0,1446.0];[1447.0,1447.0];[1447.0,1447.0];[1451.0,1451.0];[1452.0,1452.0];[1452.0,1452.0];[1456.0,1456.0];[1457.0,1457.0];[1457.0,1457.0];[1461.0,1461.0];[1462.0,1462.0];[1462.0,1462.0];[1466.0,1466.0];[1467.0,1467.0];[1467.0,1467.0];[1471.0,1471.0];[1472.0,1472.0];[1472.0,1472.0];[1476.0,1476.0];[1477.0,1477.0];[1477.0,1477.0];[148.0,148.0];[1481.0,1481.0];[1482.0,1482.0];[1482.0,1482.0];[1486.0,1486.0];[1487.0,1487.0];[1487.0,1487.0];[149.0,149.0];[149.0,149.0];[1491.0,1491.0];[1492.0,1492.0];[1492.0,1492.0];[1496.0,1496.0];[1497.0,1497.0];[1497.0,1497.0];[1501.0,1501.0];[1502.0,1502.0];[1502.0,1502.0];[1506.0,1506.0];[1507.0,1507.0];[1507.0,1507.0];[1511.0,1511.0];[1512.0,1512.0];[1512.0,1512.0];[1516.0,1516.0];[1517.0,1517.0];[1517.0,1517.0];[153.0,153.0];[154.0,154.0];[154.0,154.0];[158.0,158.0];[159.0,159.0];[159.0,159.0];[163.0,163.0];[164.0,164.0];[164.0,164.0];[168.0,168.0];[169.0,169.0];[169.0,169.0];[173.0,173.0];[174.0,174.0];[174.0,174.0];[178.0,178.0];[179.0,179.0];[179.0,179.0];[18.0,18.0];[19.0,19.0];[19.0,19.0];[201.0,201.0];[202.0,202.0];[202.0,202.0];[206.0,206.0];[207.0,207.0];[207.0,207.0];[211.0,211.0];[212.0,212.0];[212.0,212.0];[216.0,216.0];[217.0,217.0];[217.0,217.0];[221.0,221.0];[222.0,222.0];[222.0,222.0];[226.0,226.0];[227.0,227.0];[227.0,227.0];[23.0,23.0];[231.0,231.0];[232.0,232.0];[232.0,232.0];[236.0,236.0];[237.0,237.0];[237.0,237.0];[24.0,24.0];[24.0,24.0];[241.0,241.0];[242.0,242.0];[242.0,242.0];[246.0,246.0];[247.0,247.0];[247.0,247.0];[251.0,251.0];[252.0,252.0];[252.0,252.0];[256.0,256.0];[257.0,257.0];[257.0,257.0];[261.0,261.0];[262.0,262.0];[262.0,262.0];[266.0,266.0];[267.0,267.0];[267.0,267.0];[271.0,271.0];[272.0,272.0];[272.0,272.0];[276.0,276.0];[277.0,277.0];[277.0,277.0];[28.0,28.0];[281.0,281.0];[282.0,282.0];[282.0,282.0];[286.0,286.0];[287.0,287.0];[287.0,287.0];[29.0,29.0];[29.0,29.0];[291.0,291.0];[292.0,292.0];[292.0,292.0];[296.0,296.0];[297.0,297.0];[297.0,297.0];[301.0,301.0];[302.0,302.0];[302.0,302.0];[306.0,306.0];[307.0,307.0];[307.0,307.0];[311.0,311.0];[312.0,312.0];[312.0,312.0];[316.0,316.0];[317.0,317.0];[317.0,317.0];[321.0,321.0];[322.0,322.0];[322.0,322.0];[326.0,326.0];[327.0,327.0];[327.0,327.0];[33.0,33.0];[331.0,331.0];[332.0,332.0];[332.0,332.0];[336.0,336.0];[337.0,337.0];[337.0,337.0];[34.0,34.0];[34.0,34.0];[341.0,341.0];[342.0,342.0];[342.0,342.0];[346.0,346.0];[347.0,347.0];[347.0,347.0];[351.0,351.0];[352.0,352.0];[352.0,352.0];[356.0,356.0];[357.0,357.0];[357.0,357.0];[361.0,361.0];[362.0,362.0];[362.0,362.0];[366.0,366.0];[367.0,367.0];[367.0,367.0];[371.0,371.0];[372.0,372.0];[372.0,372.0];[376.0,376.0];[377.0,377.0];[377.0,377.0];[38.0,38.0];[39.0,39.0];[39.0,39.0];[399.0,399.0];[400.0,400.0];[400.0,400.0];[404.0,404.0];[405.0,405.0];[405.0,405.0];[409.0,409.0];[410.0,410.0];[410.0,410.0];[414.0,414.0];[415.0,415.0];[415.0,415.0];[419.0,419.0];[420.0,420.0];[420.0,420.0];[424.0,424.0];[425.0,425.0];[425.0,425.0];[429.0,429.0];[43.0,43.0];[430.0,430.0];[430.0,430.0];[434.0,434.0];[435.0,435.0];[435.0,435.0];[439.0,439.0];[44.0,44.0];[44.0,44.0];[440.0,440.0];[440.0,440.0];[444.0,444.0];[445.0,445.0];[445.0,445.0];[449.0,449.0];[450.0,450.0];[450.0,450.0];[454.0,454.0];[455.0,455.0];[455.0,455.0];[459.0,459.0];[460.0,460.0];[460.0,460.0];[464.0,464.0];[465.0,465.0];[465.0,465.0];[469.0,469.0];[470.0,470.0];[470.0,470.0];[474.0,474.0];[475.0,475.0];[475.0,475.0];[479.0,479.0];[48.0,48.0];[480.0,480.0];[480.0,480.0];[484.0,484.0];[485.0,485.0];[485.0,485.0];[489.0,489.0];[49.0,49.0];[49.0,49.0];[490.0,490.0];[490.0,490.0];[494.0,494.0];[495.0,495.0];[495.0,495.0];[499.0,499.0];[500.0,500.0];[500.0,500.0];[504.0,504.0];[505.0,505.0];[505.0,505.0];[509.0,509.0];[510.0,510.0];[510.0,510.0];[514.0,514.0];[515.0,515.0];[515.0,515.0];[519.0,519.0];[520.0,520.0];[520.0,520.0];[524.0,524.0];[525.0,525.0];[525.0,525.0];[529.0,529.0];[53.0,53.0];[530.0,530.0];[530.0,530.0];[534.0,534.0];[535.0,535.0];[535.0,535.0];[539.0,539.0];[54.0,54.0];[54.0,54.0];[540.0,540.0];[540.0,540.0];[544.0,544.0];[545.0,545.0];[545.0,545.0];[549.0,549.0];[550.0,550.0];[550.0,550.0];[554.0,554.0];[555.0,555.0];[555.0,555.0];[559.0,559.0];[560.0,560.0];[560.0,560.0];[564.0,564.0];[565.0,565.0];[565.0,565.0];[569.0,569.0];[570.0,570.0];[570.0,570.0];[58.0,58.0];[59.0,59.0];[59.0,59.0];[592.0,592.0];[593.0,593.0];[593.0,593.0];[597.0,597.0];[598.0,598.0];[598.0,598.0];[602.0,602.0];[603.0,603.0];[603.0,603.0];[607.0,607.0];[608.0,608.0];[608.0,608.0];[612.0,612.0];[613.0,613.0];[613.0,613.0];[617.0,617.0];[618.0,618.0];[618.0,618.0];[622.0,622.0];[623.0,623.0];[623.0,623.0];[627.0,627.0];[628.0,628.0];[628.0,628.0];[63.0,63.0];[632.0,632.0];[633.0,633.0];[633.0,633.0];[637.0,637.0];[638.0,638.0];[638.0,638.0];[64.0,64.0];[64.0,64.0];[642.0,642.0];[643.0,643.0];[643.0,643.0];[647.0,647.0];[648.0,648.0];[648.0,648.0];[652.0,652.0];[653.0,653.0];[653.0,653.0];[657.0,657.0];[658.0,658.0];[658.0,658.0];[662.0,662.0];[663.0,663.0];[663.0,663.0];[667.0,667.0];[668.0,668.0];[668.0,668.0];[672.0,672.0];[673.0,673.0];[673.0,673.0];[677.0,677.0];[678.0,678.0];[678.0,678.0];[68.0,68.0];[682.0,682.0];[683.0,683.0];[683.0,683.0];[687.0,687.0];[688.0,688.0];[688.0,688.0];[69.0,69.0];[69.0,69.0];[692.0,692.0];[693.0,693.0];[693.0,693.0];[697.0,697.0];[698.0,698.0];[698.0,698.0];[702.0,702.0];[703.0,703.0];[703.0,703.0];[707.0,707.0];[708.0,708.0];[708.0,708.0];[712.0,712.0];[713.0,713.0];[713.0,713.0];[717.0,717.0];[718.0,718.0];[718.0,718.0];[722.0,722.0];[723.0,723.0];[723.0,723.0];[727.0,727.0];[728.0,728.0];[728.0,728.0];[73.0,73.0];[732.0,732.0];[733.0,733.0];[733.0,733.0];[737.0,737.0];[738.0,738.0];[738.0,738.0];[74.0,74.0];[74.0,74.0];[742.0,742.0];[743.0,743.0];[743.0,743.0];[747.0,747.0];[748.0,748.0];[748.0,748.0];[752.0,752.0];[753.0,753.0];[753.0,753.0];[757.0,757.0];[758.0,758.0];[758.0,758.0];[762.0,762.0];[763.0,763.0];[763.0,763.0];[767.0,767.0];[768.0,768.0];[768.0,768.0];[78.0,78.0];[79.0,79.0];[79.0,79.0];[792.0,792.0];[793.0,793.0];[793.0,793.0];[797.0,797.0];[798.0,798.0];[798.0,798.0];[8.0,8.0];[802.0,802.0];[803.0,803.0];[803.0,803.0];[807.0,807.0];[808.0,808.0];[808.0,808.0];[812.0,812.0];[813.0,813.0];[813.0,813.0];[817.0,817.0];[818.0,818.0];[818.0,818.0];[822.0,822.0];[823.0,823.0];[823.0,823.0];[827.0,827.0];[828.0,828.0];[828.0,828.0];[83.0,83.0];[832.0,832.0];[833.0,833.0];[833.0,833.0];[837.0,837.0];[838.0,838.0];[838.0,838.0];[84.0,84.0];[84.0,84.0];[842.0,842.0];[843.0,843.0];[843.0,843.0];[847.0,847.0];[848.0,848.0];[848.0,848.0];[852.0,852.0];[853.0,853.0];[853.0,853.0];[857.0,857.0];[858.0,858.0];[858.0,858.0];[862.0,862.0];[863.0,863.0];[863.0,863.0];[867.0,867.0];[868.0,868.0];[868.0,868.0];[872.0,872.0];[873.0,873.0];[873.0,873.0];[877.0,877.0];[878.0,878.0];[878.0,878.0];[88.0,88.0];[882.0,882.0];[883.0,883.0];[883.0,883.0];[887.0,887.0];[888.0,888.0];[888.0,888.0];[89.0,89.0];[89.0,89.0];[892.0,892.0];[893.0,893.0];[893.0,893.0];[897.0,897.0];[898.0,898.0];[898.0,898.0];[9.0,9.0];[9.0,9.0];[902.0,902.0];[903.0,903.0];[903.0,903.0];[907.0,907.0];[908.0,908.0];[908.0,908.0];[912.0,912.0];[913.0,913.0];[913.0,913.0];[917.0,917.0];[918.0,918.0];[918.0,918.0];[922.0,922.0];[923.0,923.0];[923.0,923.0];[927.0,927.0];[928.0,928.0];[928.0,928.0];[93.0,93.0];[932.0,932.0];[933.0,933.0];[933.0,933.0];[937.0,937.0];[938.0,938.0];[938.0,938.0];[94.0,94.0];[94.0,94.0];[942.0,942.0];[943.0,943.0];[943.0,943.0];[965.0,965.0];[966.0,966.0];[966.0,966.0];[970.0,970.0];[971.0,971.0];[971.0,971.0];[975.0,975.0];[976.0,976.0];[976.0,976.0];[98.0,98.0];[980.0,980.0];[981.0,981.0];[981.0,981.0];[985.0,985.0];[986.0,986.0];[986.0,986.0];[99.0,99.0];[99.0,99.0];[990.0,990.0];[991.0,991.0];[991.0,991.0];[995.0,995.0];[996.0,996.0];[996.0,996.0]&gt;" />
        </attvalues>
      </node>
      <node id="Step 4" label="Event">
        <attvalues>
          <attvalue for="0" value="urn:fz-juelich.de:alpaca:object:Python:neo.core.event.Event:abfc3f00c541ab70be313b8007fe37b05779d72d;urn:fz-juelich.de:alpaca:object:Python:neo.core.event.Event:263f2db30e68e5d8433910657b3a669a1cd9678f;urn:fz-juelich.de:alpaca:object:Python:neo.core.event.Event:d63b4da627613fe8698533363ed6d36abe7923c1;urn:fz-juelich.de:alpaca:object:Python:neo.core.event.Event:b15d7a56b37b75a1023075df26405cb380ed2392" />
          <attvalue for="1" value="4" />
          <attvalue for="2" value="object" />
          <attvalue for="3" value="263f2db30e68e5d8433910657b3a669a1cd9678f;abfc3f00c541ab70be313b8007fe37b05779d72d;b15d7a56b37b75a1023075df26405cb380ed2392;d63b4da627613fe8698533363ed6d36abe7923c1" />
          <attvalue for="4" value="neo.core.event.Event" />
          <attvalue for="6" value="DigitalTrialEvents" />
          <attvalue for="18" value="1.0 s" />
          <attvalue for="16" value="float64" />
          <attvalue for="5" value="Trial events of the digital input port" />
          <attvalue for="7" value="None" />
          <attvalue for="15" value="(30,);(31,);(33,);(41,)" />
          <attvalue for="13" value="['correct_trial' 'correct_trial' 'correct_trial' 'correct_trial'&#10; 'correct_trial' 'correct_trial' 'correct_trial' 'correct_trial'&#10; 'correct_trial' 'correct_trial' 'correct_trial' 'correct_trial'&#10; 'correct_trial' 'correct_trial' 'correct_trial' 'correct_trial'&#10; 'correct_trial' 'correct_trial' 'correct_trial' 'correct_trial'&#10; 'correct_trial' 'correct_trial' 'correct_trial' 'correct_trial'&#10; 'correct_trial' 'correct_trial' 'correct_trial' 'correct_trial'&#10; 'correct_trial' 'correct_trial' 'correct_trial' 'correct_trial'&#10; 'correct_trial' 'correct_trial' 'correct_trial' 'correct_trial'&#10; 'correct_trial' 'correct_trial' 'correct_trial' 'correct_trial'&#10; 'correct_trial'];['correct_trial' 'correct_trial' 'correct_trial' 'correct_trial'&#10; 'correct_trial' 'correct_trial' 'correct_trial' 'correct_trial'&#10; 'correct_trial' 'correct_trial' 'correct_trial' 'correct_trial'&#10; 'correct_trial' 'correct_trial' 'correct_trial' 'correct_trial'&#10; 'correct_trial' 'correct_trial' 'correct_trial' 'correct_trial'&#10; 'correct_trial' 'correct_trial' 'correct_trial' 'correct_trial'&#10; 'correct_trial' 'correct_trial' 'correct_trial' 'correct_trial'&#10; 'correct_trial' 'correct_trial' 'correct_trial' 'correct_trial'&#10; 'correct_trial'];['correct_trial' 'correct_trial' 'correct_trial' 'correct_trial'&#10; 'correct_trial' 'correct_trial' 'correct_trial' 'correct_trial'&#10; 'correct_trial' 'correct_trial' 'correct_trial' 'correct_trial'&#10; 'correct_trial' 'correct_trial' 'correct_trial' 'correct_trial'&#10; 'correct_trial' 'correct_trial' 'correct_trial' 'correct_trial'&#10; 'correct_trial' 'correct_trial' 'correct_trial' 'correct_trial'&#10; 'correct_trial' 'correct_trial' 'correct_trial' 'correct_trial'&#10; 'correct_trial' 'correct_trial' 'correct_trial'];['correct_trial' 'correct_trial' 'correct_trial' 'correct_trial'&#10; 'correct_trial' 'correct_trial' 'correct_trial' 'correct_trial'&#10; 'correct_trial' 'correct_trial' 'correct_trial' 'correct_trial'&#10; 'correct_trial' 'correct_trial' 'correct_trial' 'correct_trial'&#10; 'correct_trial' 'correct_trial' 'correct_trial' 'correct_trial'&#10; 'correct_trial' 'correct_trial' 'correct_trial' 'correct_trial'&#10; 'correct_trial' 'correct_trial' 'correct_trial' 'correct_trial'&#10; 'correct_trial' 'correct_trial']" />
          <attvalue for="14" value="['PGHF' 'PGHF' 'PGHF' 'PGHF' 'PGHF' 'PGHF' 'PGHF' 'PGHF' 'PGHF' 'PGHF'&#10; 'PGHF' 'PGHF' 'PGHF' 'PGHF' 'PGHF' 'PGHF' 'PGHF' 'PGHF' 'PGHF' 'PGHF'&#10; 'PGHF' 'PGHF' 'PGHF' 'PGHF' 'PGHF' 'PGHF' 'PGHF' 'PGHF' 'PGHF' 'PGHF'&#10; 'PGHF' 'PGHF' 'PGHF'];['PGLF' 'PGLF' 'PGLF' 'PGLF' 'PGLF' 'PGLF' 'PGLF' 'PGLF' 'PGLF' 'PGLF'&#10; 'PGLF' 'PGLF' 'PGLF' 'PGLF' 'PGLF' 'PGLF' 'PGLF' 'PGLF' 'PGLF' 'PGLF'&#10; 'PGLF' 'PGLF' 'PGLF' 'PGLF' 'PGLF' 'PGLF' 'PGLF' 'PGLF' 'PGLF' 'PGLF'&#10; 'PGLF'];['SGHF' 'SGHF' 'SGHF' 'SGHF' 'SGHF' 'SGHF' 'SGHF' 'SGHF' 'SGHF' 'SGHF'&#10; 'SGHF' 'SGHF' 'SGHF' 'SGHF' 'SGHF' 'SGHF' 'SGHF' 'SGHF' 'SGHF' 'SGHF'&#10; 'SGHF' 'SGHF' 'SGHF' 'SGHF' 'SGHF' 'SGHF' 'SGHF' 'SGHF' 'SGHF' 'SGHF'];['SGLF' 'SGLF' 'SGLF' 'SGLF' 'SGLF' 'SGLF' 'SGLF' 'SGLF' 'SGLF' 'SGLF'&#10; 'SGLF' 'SGLF' 'SGLF' 'SGLF' 'SGLF' 'SGLF' 'SGLF' 'SGLF' 'SGLF' 'SGLF'&#10; 'SGLF' 'SGLF' 'SGLF' 'SGLF' 'SGLF' 'SGLF' 'SGLF' 'SGLF' 'SGLF' 'SGLF'&#10; 'SGLF' 'SGLF' 'SGLF' 'SGLF' 'SGLF' 'SGLF' 'SGLF' 'SGLF' 'SGLF' 'SGLF'&#10; 'SGLF']" />
          <attvalue for="12" value="['CUE-OFF' 'CUE-OFF' 'CUE-OFF' 'CUE-OFF' 'CUE-OFF' 'CUE-OFF' 'CUE-OFF'&#10; 'CUE-OFF' 'CUE-OFF' 'CUE-OFF' 'CUE-OFF' 'CUE-OFF' 'CUE-OFF' 'CUE-OFF'&#10; 'CUE-OFF' 'CUE-OFF' 'CUE-OFF' 'CUE-OFF' 'CUE-OFF' 'CUE-OFF' 'CUE-OFF'&#10; 'CUE-OFF' 'CUE-OFF' 'CUE-OFF' 'CUE-OFF' 'CUE-OFF' 'CUE-OFF' 'CUE-OFF'&#10; 'CUE-OFF' 'CUE-OFF' 'CUE-OFF' 'CUE-OFF' 'CUE-OFF' 'CUE-OFF' 'CUE-OFF'&#10; 'CUE-OFF' 'CUE-OFF' 'CUE-OFF' 'CUE-OFF' 'CUE-OFF' 'CUE-OFF'];['CUE-OFF' 'CUE-OFF' 'CUE-OFF' 'CUE-OFF' 'CUE-OFF' 'CUE-OFF' 'CUE-OFF'&#10; 'CUE-OFF' 'CUE-OFF' 'CUE-OFF' 'CUE-OFF' 'CUE-OFF' 'CUE-OFF' 'CUE-OFF'&#10; 'CUE-OFF' 'CUE-OFF' 'CUE-OFF' 'CUE-OFF' 'CUE-OFF' 'CUE-OFF' 'CUE-OFF'&#10; 'CUE-OFF' 'CUE-OFF' 'CUE-OFF' 'CUE-OFF' 'CUE-OFF' 'CUE-OFF' 'CUE-OFF'&#10; 'CUE-OFF' 'CUE-OFF' 'CUE-OFF' 'CUE-OFF' 'CUE-OFF'];['CUE-OFF' 'CUE-OFF' 'CUE-OFF' 'CUE-OFF' 'CUE-OFF' 'CUE-OFF' 'CUE-OFF'&#10; 'CUE-OFF' 'CUE-OFF' 'CUE-OFF' 'CUE-OFF' 'CUE-OFF' 'CUE-OFF' 'CUE-OFF'&#10; 'CUE-OFF' 'CUE-OFF' 'CUE-OFF' 'CUE-OFF' 'CUE-OFF' 'CUE-OFF' 'CUE-OFF'&#10; 'CUE-OFF' 'CUE-OFF' 'CUE-OFF' 'CUE-OFF' 'CUE-OFF' 'CUE-OFF' 'CUE-OFF'&#10; 'CUE-OFF' 'CUE-OFF' 'CUE-OFF'];['CUE-OFF' 'CUE-OFF' 'CUE-OFF' 'CUE-OFF' 'CUE-OFF' 'CUE-OFF' 'CUE-OFF'&#10; 'CUE-OFF' 'CUE-OFF' 'CUE-OFF' 'CUE-OFF' 'CUE-OFF' 'CUE-OFF' 'CUE-OFF'&#10; 'CUE-OFF' 'CUE-OFF' 'CUE-OFF' 'CUE-OFF' 'CUE-OFF' 'CUE-OFF' 'CUE-OFF'&#10; 'CUE-OFF' 'CUE-OFF' 'CUE-OFF' 'CUE-OFF' 'CUE-OFF' 'CUE-OFF' 'CUE-OFF'&#10; 'CUE-OFF' 'CUE-OFF']" />
          <attvalue for="9" value="&lt;[1143.0,1143.0];[1144.0,1144.0];[1366.0,1366.0];[1367.0,1367.0];[787.0,787.0];[788.0,788.0];[960.0,960.0];[961.0,961.0]&gt;" />
        </attvalues>
      </node>
      <node id="Step 5" label="Quantity">
        <attvalues>
          <attvalue for="0" value="urn:fz-juelich.de:alpaca:object:Python:quantities.quantity.Quantity:1d59a857972470f79d3529c7e58f4f2cdc8ea6a4;urn:fz-juelich.de:alpaca:object:Python:quantities.quantity.Quantity:a111d72b7334845b419925685931f2b8a4983461;urn:fz-juelich.de:alpaca:object:Python:quantities.quantity.Quantity:d00810959463ae04987b2b41307925936b8c7d8b;urn:fz-juelich.de:alpaca:object:Python:quantities.quantity.Quantity:75415a7ab5f7bffc09f4ac20a3eb3ff733c92242;urn:fz-juelich.de:alpaca:object:Python:quantities.quantity.Quantity:162955d48b01b15eb077a5e8eaa2814e3faa677f;urn:fz-juelich.de:alpaca:object:Python:quantities.quantity.Quantity:75611c44d2c3f2e2aaead14a1dcd56cc349201c1;urn:fz-juelich.de:alpaca:object:Python:quantities.quantity.Quantity:454dda99aa90502d2b258e246aa0efe26cea75af;urn:fz-juelich.de:alpaca:object:Python:quantities.quantity.Quantity:7225780340567c8e0f6ffa37371abcbc7ffd6210;urn:fz-juelich.de:alpaca:object:Python:quantities.quantity.Quantity:e77040e60675715fa0e673717df02b64b8b1ffeb;urn:fz-juelich.de:alpaca:object:Python:quantities.quantity.Quantity:bcf1b90baebbc59f92dacb3e61aa6d9d4dad0e76;urn:fz-juelich.de:alpaca:object:Python:quantities.quantity.Quantity:a6437a8ad1437a1002fb9dca8ac25d8d2bbbe591;urn:fz-juelich.de:alpaca:object:Python:quantities.quantity.Quantity:05fdef499b748ce6509e4e4bddab7649b864ecef;urn:fz-juelich.de:alpaca:object:Python:quantities.quantity.Quantity:199d8d86f7e4f7441f0677678d795924c6abef0b;urn:fz-juelich.de:alpaca:object:Python:quantities.quantity.Quantity:1c4c684a62390ed77c32fc42370641b284877025;urn:fz-juelich.de:alpaca:object:Python:quantities.quantity.Quantity:d5f7246ba490b94b464d717bb36ba1d63905ae8c;urn:fz-juelich.de:alpaca:object:Python:quantities.quantity.Quantity:ab6a96564ab312728d05e9043f01559c26dc2476;urn:fz-juelich.de:alpaca:object:Python:quantities.quantity.Quantity:77d10d5ca17c1cf934ccb1328e1333e34427d339;urn:fz-juelich.de:alpaca:object:Python:quantities.quantity.Quantity:25d3d225f602ba310b2223064d2a7d9271658354;urn:fz-juelich.de:alpaca:object:Python:quantities.quantity.Quantity:2d3eebb165b5b3a6afe4bcc32fb6e65aac58b606;urn:fz-juelich.de:alpaca:object:Python:quantities.quantity.Quantity:b7a50b174ff2fe8199c855d9c1337c1fad7a6bb2;urn:fz-juelich.de:alpaca:object:Python:quantities.quantity.Quantity:26082b34aca6671fe7dd14981a8a0da745e5dda0;urn:fz-juelich.de:alpaca:object:Python:quantities.quantity.Quantity:50782ffdccb9291e7b6c6c3bc6708a4934b197ff;urn:fz-juelich.de:alpaca:object:Python:quantities.quantity.Quantity:f325736d46c024061ea11010dd5fcd7a800543ea;urn:fz-juelich.de:alpaca:object:Python:quantities.quantity.Quantity:83be0d3c27aa5c0062bd50687d838b33f4ebdc4c;urn:fz-juelich.de:alpaca:object:Python:quantities.quantity.Quantity:116f0cf35ec711be4db08e682fcc48d458068de7;urn:fz-juelich.de:alpaca:object:Python:quantities.quantity.Quantity:64337d06bd9aed4454e56022d04834a4c807d079;urn:fz-juelich.de:alpaca:object:Python:quantities.quantity.Quantity:00a7fc0be92bd19424dffeee3d862309ce59d47f;urn:fz-juelich.de:alpaca:object:Python:quantities.quantity.Quantity:f39fdf70ad52d1fb383a6e23150fa51ed0ca4167;urn:fz-juelich.de:alpaca:object:Python:quantities.quantity.Quantity:c8f1cb2754828829cd0b967fdec5c2d2cec813d9;urn:fz-juelich.de:alpaca:object:Python:quantities.quantity.Quantity:5840091bce5047b5787e375951bca77126dd0b69;urn:fz-juelich.de:alpaca:object:Python:quantities.quantity.Quantity:8541efd0be4f422fe5dbabf07e1698aef546265e;urn:fz-juelich.de:alpaca:object:Python:quantities.quantity.Quantity:938f150ac7a36c4656bd9d18de8b6a7d2eb646b6;urn:fz-juelich.de:alpaca:object:Python:quantities.quantity.Quantity:5302d339547b8f385fc0f290efa020405aadc0bf;urn:fz-juelich.de:alpaca:object:Python:quantities.quantity.Quantity:fba22c32411892dda5b8d564d380f4853fcb7ad6;urn:fz-juelich.de:alpaca:object:Python:quantities.quantity.Quantity:230f87a4bc6671ff4f1ebb203877fa8a279ee8f5;urn:fz-juelich.de:alpaca:object:Python:quantities.quantity.Quantity:133957c77ba2c5e8089c85840e9f82d165906a5f;urn:fz-juelich.de:alpaca:object:Python:quantities.quantity.Quantity:2c982ebea9c3acc8538d72fd590b4aeffda26609;urn:fz-juelich.de:alpaca:object:Python:quantities.quantity.Quantity:46f2dd838f89c363fff2b1c076c4622e023677bd;urn:fz-juelich.de:alpaca:object:Python:quantities.quantity.Quantity:4520b52f8e18ea0f0e0b846f5079757e48570465;urn:fz-juelich.de:alpaca:object:Python:quantities.quantity.Quantity:bea73f82a98a47fb46e0c17977e34410f27b22fe;urn:fz-juelich.de:alpaca:object:Python:quantities.quantity.Quantity:579190ef958f3f3745a104d99fd899afe8524418;urn:fz-juelich.de:alpaca:object:Python:quantities.quantity.Quantity:1e9960e9340e721059c12ce793640a6087136749;urn:fz-juelich.de:alpaca:object:Python:quantities.quantity.Quantity:0e48c4dcbd5381672c0778fe09e05a0a5b9c9ea6;urn:fz-juelich.de:alpaca:object:Python:quantities.quantity.Quantity:78c8ba6487a74ec5e3c530c4aa6d96e5ae90947c;urn:fz-juelich.de:alpaca:object:Python:quantities.quantity.Quantity:81184429924f9962aa1d395837c2387fda45136d;urn:fz-juelich.de:alpaca:object:Python:quantities.quantity.Quantity:a4c4ded9a1ab72825c72562d1e05ef00a2b15ff0;urn:fz-juelich.de:alpaca:object:Python:quantities.quantity.Quantity:e77d3a66109e532f8a40e12d96e7fe66a4d340b2;urn:fz-juelich.de:alpaca:object:Python:quantities.quantity.Quantity:82896402b7c3aa45f9837b1aa89816cf18ee1d5a;urn:fz-juelich.de:alpaca:object:Python:quantities.quantity.Quantity:3ce92e28ba12cf41d1fd05beb8947a09190f8163;urn:fz-juelich.de:alpaca:object:Python:quantities.quantity.Quantity:51fd511a991e51ef68757535faeadff0cf584468;urn:fz-juelich.de:alpaca:object:Python:quantities.quantity.Quantity:e92a43b53c6403997b3503f25899aa7d8ab7690f;urn:fz-juelich.de:alpaca:object:Python:quantities.quantity.Quantity:ca391608bb4acdb0bd40c11bf789891dbd6b37a1;urn:fz-juelich.de:alpaca:object:Python:quantities.quantity.Quantity:df8562c4a4c6092b106aa173a1977361a11f80f6;urn:fz-juelich.de:alpaca:object:Python:quantities.quantity.Quantity:4520ddefc366b5ba4725b01ac949a30b9f81dd0e;urn:fz-juelich.de:alpaca:object:Python:quantities.quantity.Quantity:e8548278b1e7412b94e8370ddd3a60ab929079a3;urn:fz-juelich.de:alpaca:object:Python:quantities.quantity.Quantity:065e655323e489d3710dc3eac163622ea59695ed;urn:fz-juelich.de:alpaca:object:Python:quantities.quantity.Quantity:abd548ba89f5bf487446394a73f3e19e6fd87e51;urn:fz-juelich.de:alpaca:object:Python:quantities.quantity.Quantity:574f8ae43032bdf4873743fb88fef661da520ee8;urn:fz-juelich.de:alpaca:object:Python:quantities.quantity.Quantity:8526c6d7e9bbb9851f1af22078c7c47a6151a35b;urn:fz-juelich.de:alpaca:object:Python:quantities.quantity.Quantity:d8036d3d22c62c31ab9028d15dd250c309683b50;urn:fz-juelich.de:alpaca:object:Python:quantities.quantity.Quantity:1f14e44e1f27a55fe52ae9f6ea28def4554f6d34;urn:fz-juelich.de:alpaca:object:Python:quantities.quantity.Quantity:4679648483dd08631dae2ef1c30bcfdef01fe17d;urn:fz-juelich.de:alpaca:object:Python:quantities.quantity.Quantity:a1338e908470040117c7f7210559092daf0709ff;urn:fz-juelich.de:alpaca:object:Python:quantities.quantity.Quantity:4c373e5c6357d4c13a0e4cec2d9d87085d8d44cb;urn:fz-juelich.de:alpaca:object:Python:quantities.quantity.Quantity:7fff0e05e8c752d6e7315cfe4da7b6dbe6472cac;urn:fz-juelich.de:alpaca:object:Python:quantities.quantity.Quantity:918ad21bb37790b938050c473ad770082dfe6eb8;urn:fz-juelich.de:alpaca:object:Python:quantities.quantity.Quantity:bb1974358b0b3653dc0f0e45f9dc0b007984094e;urn:fz-juelich.de:alpaca:object:Python:quantities.quantity.Quantity:8e72a780cd014c77fc24af630596fafb55a6aac2;urn:fz-juelich.de:alpaca:object:Python:quantities.quantity.Quantity:af34099ab149214a4b625b27529f8b07afebf714;urn:fz-juelich.de:alpaca:object:Python:quantities.quantity.Quantity:a39955b86c75e95fd9805826c0defc4d1c50e716;urn:fz-juelich.de:alpaca:object:Python:quantities.quantity.Quantity:6f00be2efffb43dea05e38e0624f24db9ffd5a0d;urn:fz-juelich.de:alpaca:object:Python:quantities.quantity.Quantity:f1697a3df0085f40f427ee46b3060ab2c7f0307e;urn:fz-juelich.de:alpaca:object:Python:quantities.quantity.Quantity:0ce93fb70823e8f28dd59d9c8633ffb9f1a3bac1;urn:fz-juelich.de:alpaca:object:Python:quantities.quantity.Quantity:48fd1120c5093b6cc905d2da06d7e0102ad07847;urn:fz-juelich.de:alpaca:object:Python:quantities.quantity.Quantity:cacefd7c04390f09810ca1c90793b9884b4d4cd3;urn:fz-juelich.de:alpaca:object:Python:quantities.quantity.Quantity:7ad54d718fc4e6c7087592a0c97d0cc995e45b31;urn:fz-juelich.de:alpaca:object:Python:quantities.quantity.Quantity:c5b5c814e5eb4ffbd9f595fff9b7f6c7d1037175;urn:fz-juelich.de:alpaca:object:Python:quantities.quantity.Quantity:c9ded5e6f13a94e0d651ac47a3cd22ab2014a07b;urn:fz-juelich.de:alpaca:object:Python:quantities.quantity.Quantity:007a0f5e07fbb77b13218783c60ccab9dff336a7;urn:fz-juelich.de:alpaca:object:Python:quantities.quantity.Quantity:2d7ba20f61db49dcb42a2b86204f69e437fd76d9;urn:fz-juelich.de:alpaca:object:Python:quantities.quantity.Quantity:c403b0818b2fd2c051d1bff5bb91ba4a12e28792;urn:fz-juelich.de:alpaca:object:Python:quantities.quantity.Quantity:1857c6ded9b8aa3eb218146bcffedb6048a0389a;urn:fz-juelich.de:alpaca:object:Python:quantities.quantity.Quantity:01400f6655b7f4a62a27d2fef991d5aa1d64ec71;urn:fz-juelich.de:alpaca:object:Python:quantities.quantity.Quantity:728e9abb3c03aaf6bc86355756d7f843ae015943;urn:fz-juelich.de:alpaca:object:Python:quantities.quantity.Quantity:112680d81291bbe81f874370394b3310b0e22f6e;urn:fz-juelich.de:alpaca:object:Python:quantities.quantity.Quantity:d1d61efcfbd51fb29270ec46c98daa9bd1d528ad;urn:fz-juelich.de:alpaca:object:Python:quantities.quantity.Quantity:b566ff8cc6b3c28dfdabb464d54cc1076669d8de;urn:fz-juelich.de:alpaca:object:Python:quantities.quantity.Quantity:01ecb6e18c4fbd95c05f289ae3c68c5a6efea060;urn:fz-juelich.de:alpaca:object:Python:quantities.quantity.Quantity:f4155d9f08fb6f556593a65c1d7063d75c805c7e;urn:fz-juelich.de:alpaca:object:Python:quantities.quantity.Quantity:f096b5a7f10086d9ee20e28b9edcf8a9352044e6;urn:fz-juelich.de:alpaca:object:Python:quantities.quantity.Quantity:c09cfc6a54f1ea6af050eebce1324ef5c91eb037;urn:fz-juelich.de:alpaca:object:Python:quantities.quantity.Quantity:51f7cf691a8fa52afeeb4124956c048f481a5b3f;urn:fz-juelich.de:alpaca:object:Python:quantities.quantity.Quantity:7d6da65e72f1e89c84fa6c50affef90b3f39bc9a;urn:fz-juelich.de:alpaca:object:Python:quantities.quantity.Quantity:be982e68abae9713cc44eb747a1ce268bb21dbc3;urn:fz-juelich.de:alpaca:object:Python:quantities.quantity.Quantity:1d566eecc1f381d5f3261f6803574336b1c0b6c5;urn:fz-juelich.de:alpaca:object:Python:quantities.quantity.Quantity:47f0e9ecbca1502d10f3b9fe5758d2ddcdc6abd9;urn:fz-juelich.de:alpaca:object:Python:quantities.quantity.Quantity:9f5fb80db134a156cb1048dfeb76f58bface3ce9;urn:fz-juelich.de:alpaca:object:Python:quantities.quantity.Quantity:3246f83a8592d2bb12cf9d8fbbb6686e398cab0f;urn:fz-juelich.de:alpaca:object:Python:quantities.quantity.Quantity:5431d8bc651fa924ce09a94efe8d937bd10b299e;urn:fz-juelich.de:alpaca:object:Python:quantities.quantity.Quantity:21035aa7fc214cc9fdf4df94ae564239b119d635;urn:fz-juelich.de:alpaca:object:Python:quantities.quantity.Quantity:aed049d51495f831d6af798030e442b5dcd38035;urn:fz-juelich.de:alpaca:object:Python:quantities.quantity.Quantity:608ab68fa40ca40f38badff808337dffcd3f768d;urn:fz-juelich.de:alpaca:object:Python:quantities.quantity.Quantity:f9f330dcc1cc7eee9dc7b33e242fa014cdd90daf;urn:fz-juelich.de:alpaca:object:Python:quantities.quantity.Quantity:a109c2aa2b133433714392a8c2fa87c7ae49d06c;urn:fz-juelich.de:alpaca:object:Python:quantities.quantity.Quantity:d76910afac4f2cabdd6e46b68f82e2520c4ffcaf;urn:fz-juelich.de:alpaca:object:Python:quantities.quantity.Quantity:db54636e5294eb95265705a4d982b315b26f600d;urn:fz-juelich.de:alpaca:object:Python:quantities.quantity.Quantity:a704b1a2dc77b6257bdff85090bc68e49a1b57bd;urn:fz-juelich.de:alpaca:object:Python:quantities.quantity.Quantity:4f44ddd4749219baebb1384b60cd6221a046dffb;urn:fz-juelich.de:alpaca:object:Python:quantities.quantity.Quantity:088c26fe8792eb918f3d197fca7294c09c58c79f;urn:fz-juelich.de:alpaca:object:Python:quantities.quantity.Quantity:1461dc5758e33e89e6cb34bf4b5861154336bf17;urn:fz-juelich.de:alpaca:object:Python:quantities.quantity.Quantity:2d9f2d622749224b5472e45793b4e45be0eb3d6e;urn:fz-juelich.de:alpaca:object:Python:quantities.quantity.Quantity:9b7eb299c8f48a9747e5b7a3cb13a5cd3d05fdc0;urn:fz-juelich.de:alpaca:object:Python:quantities.quantity.Quantity:5de852fabab3584000bb9a76a364a9d555e40884;urn:fz-juelich.de:alpaca:object:Python:quantities.quantity.Quantity:eeaae5defeb266be5adde6ffa723e992ca8a9254;urn:fz-juelich.de:alpaca:object:Python:quantities.quantity.Quantity:7150b1ae7f204376f6416ea9864ddf4a64b26cf1;urn:fz-juelich.de:alpaca:object:Python:quantities.quantity.Quantity:50358e8147b055d99d7bf6141ce16d675b269100;urn:fz-juelich.de:alpaca:object:Python:quantities.quantity.Quantity:476cba2d4abb9edef0cb6e6f961bbcd7f9ea3bd7;urn:fz-juelich.de:alpaca:object:Python:quantities.quantity.Quantity:f10ae8b0b6c52c32784ea61bd93a4831e122e3c0;urn:fz-juelich.de:alpaca:object:Python:quantities.quantity.Quantity:b6d5f6b95691c5d8864f65250affebcdc541219e;urn:fz-juelich.de:alpaca:object:Python:quantities.quantity.Quantity:de5c526d4a604857fcb72d9b4fba3d2c57dcc768;urn:fz-juelich.de:alpaca:object:Python:quantities.quantity.Quantity:c1f6c198f7a5e8e96ac4054c9839ceb10c6c1770;urn:fz-juelich.de:alpaca:object:Python:quantities.quantity.Quantity:05eefbd4bf8a1af13cd6d0b499a1584f4dd7b491;urn:fz-juelich.de:alpaca:object:Python:quantities.quantity.Quantity:d2ef0c7029ef3ab92efcb9c96105737c26f1fbf5;urn:fz-juelich.de:alpaca:object:Python:quantities.quantity.Quantity:640830bdc02e4b2530d338abd88d8d4d0be8e085;urn:fz-juelich.de:alpaca:object:Python:quantities.quantity.Quantity:368269b4bb34fafc3d11b0e46a1d209077ac3eba;urn:fz-juelich.de:alpaca:object:Python:quantities.quantity.Quantity:3223cebc2e5788ede46c0836d81c65fbb8b19334;urn:fz-juelich.de:alpaca:object:Python:quantities.quantity.Quantity:ccc7336900bf82505403c506f9fbef9cb3ed5b41;urn:fz-juelich.de:alpaca:object:Python:quantities.quantity.Quantity:edf8a09340b05a6cff59c9faba28efaf9bb5c74c;urn:fz-juelich.de:alpaca:object:Python:quantities.quantity.Quantity:16931a93f7c88b44d9de1eda62e12d2cf0a48a77;urn:fz-juelich.de:alpaca:object:Python:quantities.quantity.Quantity:961233a0290abe3d6494f2202973e182839a5e3b;urn:fz-juelich.de:alpaca:object:Python:quantities.quantity.Quantity:cd7a75c6383a84012944327b9c52f1c098291bed;urn:fz-juelich.de:alpaca:object:Python:quantities.quantity.Quantity:95c0ba3e1dfe90a429189fb16d67460b7089a59b;urn:fz-juelich.de:alpaca:object:Python:quantities.quantity.Quantity:5f7912fed55a6d12621e1030a9fa076b9530596b;urn:fz-juelich.de:alpaca:object:Python:quantities.quantity.Quantity:1d3de702e00e60e2a410b8078f31873501dcc6c5;urn:fz-juelich.de:alpaca:object:Python:quantities.quantity.Quantity:33d5ab2a85c47478037129e80df477bc085eacdd;urn:fz-juelich.de:alpaca:object:Python:quantities.quantity.Quantity:b239a7490f400db0cb33bdacf8f1dbb5923fbb18;urn:fz-juelich.de:alpaca:object:Python:quantities.quantity.Quantity:50261924d8cad996a25acd9c7b5b33139a19d83b;urn:fz-juelich.de:alpaca:object:Python:quantities.quantity.Quantity:43d01b761adf257ebc17cb3729cc1b7b77c4d563;urn:fz-juelich.de:alpaca:object:Python:quantities.quantity.Quantity:c43fffcb8504f254df2e8cab518245c36fceb293;urn:fz-juelich.de:alpaca:object:Python:quantities.quantity.Quantity:47764831be5688c4746590ea01302533aa73a8fd;urn:fz-juelich.de:alpaca:object:Python:quantities.quantity.Quantity:8c3dc4cd8af5a0ff17894fde9f3fc2a5f2543e0f;urn:fz-juelich.de:alpaca:object:Python:quantities.quantity.Quantity:0b212838622c7e5b0863b63c16c0ea8cf6158815;urn:fz-juelich.de:alpaca:object:Python:quantities.quantity.Quantity:30788daa25315b71886bcbf0acc9c93b31022a05;urn:fz-juelich.de:alpaca:object:Python:quantities.quantity.Quantity:bdf16b19785343561d9cf4942db94928032cf653;urn:fz-juelich.de:alpaca:object:Python:quantities.quantity.Quantity:9575a972c10094853343a0185759f2e15e03f18c;urn:fz-juelich.de:alpaca:object:Python:quantities.quantity.Quantity:7d5e09572bf8c4c06a717df2bd28bb5a416d05dc;urn:fz-juelich.de:alpaca:object:Python:quantities.quantity.Quantity:51b6662c444b36542cafddd3b57f03be07e8e275;urn:fz-juelich.de:alpaca:object:Python:quantities.quantity.Quantity:9d4dc5a0f405d7a24b4dfd6d911c0200db07ca8f;urn:fz-juelich.de:alpaca:object:Python:quantities.quantity.Quantity:a9d89426f9cceebe5e0205b61f444cbf6eef9fea;urn:fz-juelich.de:alpaca:object:Python:quantities.quantity.Quantity:4e029441f84620bd2568e1de899cc601ccbfeba6;urn:fz-juelich.de:alpaca:object:Python:quantities.quantity.Quantity:affbf3d43f3dd049c1114102a138a7dafd380b29;urn:fz-juelich.de:alpaca:object:Python:quantities.quantity.Quantity:9b4c75acb0260d958b4f048535bdc35f0be1e77a;urn:fz-juelich.de:alpaca:object:Python:quantities.quantity.Quantity:daa6015c6cdffd2ace3f76729dfcb6c7c2da44e0;urn:fz-juelich.de:alpaca:object:Python:quantities.quantity.Quantity:e5ee4d902fbebebf58d841d19794a128e9c7c068;urn:fz-juelich.de:alpaca:object:Python:quantities.quantity.Quantity:e501449662d889b1f0b2fff27117bdb8ae60e320;urn:fz-juelich.de:alpaca:object:Python:quantities.quantity.Quantity:f08961ca996dd137acc143ba549409d461d18cbe;urn:fz-juelich.de:alpaca:object:Python:quantities.quantity.Quantity:7562124b649f91fd68c8ae06fbc9838716e502b7;urn:fz-juelich.de:alpaca:object:Python:quantities.quantity.Quantity:ff076b2b446962757d5748254f48121a8b8fcc34;urn:fz-juelich.de:alpaca:object:Python:quantities.quantity.Quantity:5079a117a0ce1c13b3fec48b5f854422b77d6d24;urn:fz-juelich.de:alpaca:object:Python:quantities.quantity.Quantity:725bf8814054a6a40fbec62beea645e2be95e7e7;urn:fz-juelich.de:alpaca:object:Python:quantities.quantity.Quantity:faf2b471b1c01e653f4a8d43a9fec4ddeb630547;urn:fz-juelich.de:alpaca:object:Python:quantities.quantity.Quantity:fd02a683f4bbe2bfa903d022717e7de06153b4ad;urn:fz-juelich.de:alpaca:object:Python:quantities.quantity.Quantity:ada3c9585748664f2594dddcd1c1fb658d6d4d66;urn:fz-juelich.de:alpaca:object:Python:quantities.quantity.Quantity:63b31f987562a9076eb631fdca79f84ae874c1d7;urn:fz-juelich.de:alpaca:object:Python:quantities.quantity.Quantity:c83e4eadaea4875ee717a847e0da75ed76008133;urn:fz-juelich.de:alpaca:object:Python:quantities.quantity.Quantity:ff8ef75d9c51642844b056d1bef651bbc168791c;urn:fz-juelich.de:alpaca:object:Python:quantities.quantity.Quantity:9a739882603fba648558eff41015f7f6f7aa1ec5;urn:fz-juelich.de:alpaca:object:Python:quantities.quantity.Quantity:9ccd51471f8b8048ca07d632006bfd650c657e0e;urn:fz-juelich.de:alpaca:object:Python:quantities.quantity.Quantity:ddbbda0008cce773dbf86ee48b70f1f5b66c7661;urn:fz-juelich.de:alpaca:object:Python:quantities.quantity.Quantity:81999c3807c07b2986fd1725ab2fc12c6e703cda;urn:fz-juelich.de:alpaca:object:Python:quantities.quantity.Quantity:cc184f0a1f90fb903a209cddb0fda81914559d08;urn:fz-juelich.de:alpaca:object:Python:quantities.quantity.Quantity:c1ef83b00ebc8657d00173c9f3cb38f2eb220daa;urn:fz-juelich.de:alpaca:object:Python:quantities.quantity.Quantity:3e570d93c74bfbaaa4bd30c193b8d3cbdcbeb5d4;urn:fz-juelich.de:alpaca:object:Python:quantities.quantity.Quantity:ea1b2a9e24b3a1f3ad19ceb23459b95427861643;urn:fz-juelich.de:alpaca:object:Python:quantities.quantity.Quantity:523745d0963ff9c12c4ab8d0c94a119a162bcea7;urn:fz-juelich.de:alpaca:object:Python:quantities.quantity.Quantity:285b61cc0a1d87bb9f48df7420b82130e432f6d8;urn:fz-juelich.de:alpaca:object:Python:quantities.quantity.Quantity:387d3b8fb76f27c01d65aab99b59282670163c87;urn:fz-juelich.de:alpaca:object:Python:quantities.quantity.Quantity:744d2bf316f1080b9d03f1a80ef2462d46cd5a26;urn:fz-juelich.de:alpaca:object:Python:quantities.quantity.Quantity:abab4c8120f9736d64a4e9783f38ce3806164135;urn:fz-juelich.de:alpaca:object:Python:quantities.quantity.Quantity:0eb6f5d5cb1a17e4267de5d20584320e29a8c16c;urn:fz-juelich.de:alpaca:object:Python:quantities.quantity.Quantity:312414e24ff39a732c3865b9d2336246c9ade383;urn:fz-juelich.de:alpaca:object:Python:quantities.quantity.Quantity:894a20eb41d2bb8399697f2d645897e28bc55706;urn:fz-juelich.de:alpaca:object:Python:quantities.quantity.Quantity:17921e0022534f6b322f23636a7667e88dc99bce;urn:fz-juelich.de:alpaca:object:Python:quantities.quantity.Quantity:65c066aed16716055071d31e784d84842ba0b33b;urn:fz-juelich.de:alpaca:object:Python:quantities.quantity.Quantity:ea30a85bb506822745cded826d6e477e41a56f83;urn:fz-juelich.de:alpaca:object:Python:quantities.quantity.Quantity:491bc53ef25754083d88d2950711c7eec454ee3b;urn:fz-juelich.de:alpaca:object:Python:quantities.quantity.Quantity:8421003275d5999cae0c41b9764bcfde2b161beb;urn:fz-juelich.de:alpaca:object:Python:quantities.quantity.Quantity:837187eda755b98d04d1f743e245aa06ee82b63c;urn:fz-juelich.de:alpaca:object:Python:quantities.quantity.Quantity:f645083b09432b732d27df0570057475016bff10;urn:fz-juelich.de:alpaca:object:Python:quantities.quantity.Quantity:edca04a6d17d94928c42442b72c8d0d23f03636c;urn:fz-juelich.de:alpaca:object:Python:quantities.quantity.Quantity:29cb8bda0bdb81661f0123fcda03aece141524b8;urn:fz-juelich.de:alpaca:object:Python:quantities.quantity.Quantity:65b239b003bdf65eedffc8ab3d9d26ff392bcda0;urn:fz-juelich.de:alpaca:object:Python:quantities.quantity.Quantity:4ca28845cbbe2745c5baedf75de967f67c553950;urn:fz-juelich.de:alpaca:object:Python:quantities.quantity.Quantity:4c75a6486814d65d1646bc501b66b71728a9730b;urn:fz-juelich.de:alpaca:object:Python:quantities.quantity.Quantity:21b9bb15d52ddca768052fb157bf1e42699d52da;urn:fz-juelich.de:alpaca:object:Python:quantities.quantity.Quantity:70d219c02915611cf9519c7b8445de300a2d3bf2;urn:fz-juelich.de:alpaca:object:Python:quantities.quantity.Quantity:0f3a0fced76847e06302b85c5920cec847a9ec08;urn:fz-juelich.de:alpaca:object:Python:quantities.quantity.Quantity:58d2625843168c9c4823a11af7fd6b1794568853;urn:fz-juelich.de:alpaca:object:Python:quantities.quantity.Quantity:fe5f213efc51b5c1e472bca655855d66244fedc4;urn:fz-juelich.de:alpaca:object:Python:quantities.quantity.Quantity:f8e9f1b665e2325fbb5eb4d1167ffff0adc9c3ef;urn:fz-juelich.de:alpaca:object:Python:quantities.quantity.Quantity:e031ee43e6c2113a4f5fd642831f26224b8d7e01;urn:fz-juelich.de:alpaca:object:Python:quantities.quantity.Quantity:1a23cb53c27495338abb0533afb3246e1f5a57b4;urn:fz-juelich.de:alpaca:object:Python:quantities.quantity.Quantity:9c35260375575efe53aef052a37dccb7ec810c82;urn:fz-juelich.de:alpaca:object:Python:quantities.quantity.Quantity:26ca08b5d2ff75ce74fb56ddbda828bbeb4e85fa;urn:fz-juelich.de:alpaca:object:Python:quantities.quantity.Quantity:dd0ebb959cde0bcc519971593a2be131b5aec06d;urn:fz-juelich.de:alpaca:object:Python:quantities.quantity.Quantity:382e1c1cb9a7a439a046dfe428ab9f7d0c9fb1bb;urn:fz-juelich.de:alpaca:object:Python:quantities.quantity.Quantity:6d945f9a9837a2c8dacee39d90093529b894f761;urn:fz-juelich.de:alpaca:object:Python:quantities.quantity.Quantity:52e32a9d741048dedcbb96b4b427c4d5dfad2c0f;urn:fz-juelich.de:alpaca:object:Python:quantities.quantity.Quantity:c5b084ddb2fef1151b7234f5c87a1956c6c4d4a9;urn:fz-juelich.de:alpaca:object:Python:quantities.quantity.Quantity:ac407c04ba974afecf150b39545088f5d483ee45;urn:fz-juelich.de:alpaca:object:Python:quantities.quantity.Quantity:cf8f7de3f9e74d33b5fe13fcf61fb0e0c8d74b76;urn:fz-juelich.de:alpaca:object:Python:quantities.quantity.Quantity:eb6bb516e052d3f211808901242638e738df940c;urn:fz-juelich.de:alpaca:object:Python:quantities.quantity.Quantity:842a3d6c9581bcfa9cdcf22d9177cd79bcee6210;urn:fz-juelich.de:alpaca:object:Python:quantities.quantity.Quantity:0ce1d3ea8db884133dff892abb224104be83ed16;urn:fz-juelich.de:alpaca:object:Python:quantities.quantity.Quantity:bcd23dad85a334fa10d4435d5922c638a7f91bf8;urn:fz-juelich.de:alpaca:object:Python:quantities.quantity.Quantity:277f07c7d81170c63cbb598154be18ef405caf58;urn:fz-juelich.de:alpaca:object:Python:quantities.quantity.Quantity:1f4e1669604373252db6d63e2b197f073fcd6258;urn:fz-juelich.de:alpaca:object:Python:quantities.quantity.Quantity:7b21562d25626f437eeb6a02d9fb25354f47bc94;urn:fz-juelich.de:alpaca:object:Python:quantities.quantity.Quantity:03298fe93a3aa36acaad54ad87aa6e697a1816dc;urn:fz-juelich.de:alpaca:object:Python:quantities.quantity.Quantity:36cf3e839f13aa9534bd43a44516709cfc9d75b4;urn:fz-juelich.de:alpaca:object:Python:quantities.quantity.Quantity:b1148d3589d43bf9696ba5343a772f7e019cbdc1;urn:fz-juelich.de:alpaca:object:Python:quantities.quantity.Quantity:61cc587bd42f743fc2cb06b80a20e751fce49c00;urn:fz-juelich.de:alpaca:object:Python:quantities.quantity.Quantity:4ce69186909ee7e0c471d1c92ab3eeda946e01c6;urn:fz-juelich.de:alpaca:object:Python:quantities.quantity.Quantity:56efd0e9c7c753b1cf4b465d9a5f2a554b2b8749;urn:fz-juelich.de:alpaca:object:Python:quantities.quantity.Quantity:b6c45363011c8cbbfae93be85e00f502b0506110;urn:fz-juelich.de:alpaca:object:Python:quantities.quantity.Quantity:4bb9b994f637837496b01c3d8fc91651cf6ebc90;urn:fz-juelich.de:alpaca:object:Python:quantities.quantity.Quantity:3d63302a4a02b951ca485381976df77c31fad0cb;urn:fz-juelich.de:alpaca:object:Python:quantities.quantity.Quantity:fb4966b6b41b29500c7123cd12dbd1a7613624ca;urn:fz-juelich.de:alpaca:object:Python:quantities.quantity.Quantity:d88aaba1384dadff86087f53903d09e924ac74db;urn:fz-juelich.de:alpaca:object:Python:quantities.quantity.Quantity:f401b383ca5872376b5eb7af0386765d4e051257;urn:fz-juelich.de:alpaca:object:Python:quantities.quantity.Quantity:e29cda520545d892eb384cab5cea6bc46a95b412;urn:fz-juelich.de:alpaca:object:Python:quantities.quantity.Quantity:74319df83435cbd06f55eef6dfb08e1ef66a1a5c;urn:fz-juelich.de:alpaca:object:Python:quantities.quantity.Quantity:fe93d011b9d961c537bfb622ebf06e258b088a22;urn:fz-juelich.de:alpaca:object:Python:quantities.quantity.Quantity:d17bef3bb4c0bd49b7fa553c6deeaa9db3e9853c;urn:fz-juelich.de:alpaca:object:Python:quantities.quantity.Quantity:020cadfdde09a0321e7e65d6b915ab9f84c185e1;urn:fz-juelich.de:alpaca:object:Python:quantities.quantity.Quantity:7abf10913055ce2162a5711db4bed350f0bf736c;urn:fz-juelich.de:alpaca:object:Python:quantities.quantity.Quantity:d86885339a1aba6fdb2302b0db31875ee6530eb3;urn:fz-juelich.de:alpaca:object:Python:quantities.quantity.Quantity:464cba805ec2582eacb9f7a0f7eff25e5501e94a;urn:fz-juelich.de:alpaca:object:Python:quantities.quantity.Quantity:8da3446db8c5bb348bd047a5e25aa19f8fcf9232;urn:fz-juelich.de:alpaca:object:Python:quantities.quantity.Quantity:2152500667e071fc2268367cf0bd13caff5c8e60;urn:fz-juelich.de:alpaca:object:Python:quantities.quantity.Quantity:214d6fa7cda50477a07591f1484974b98132d1a8;urn:fz-juelich.de:alpaca:object:Python:quantities.quantity.Quantity:e1467a3a8baed4b58f61048822054a29b912ccb0;urn:fz-juelich.de:alpaca:object:Python:quantities.quantity.Quantity:2c0e7f020bee29606af4127fdc046e9182b0ad36;urn:fz-juelich.de:alpaca:object:Python:quantities.quantity.Quantity:36decf4453b30f04cea054c927881d45ce1d241b;urn:fz-juelich.de:alpaca:object:Python:quantities.quantity.Quantity:fd62719f0389bbfe924a59a0958404a6bd5874cf;urn:fz-juelich.de:alpaca:object:Python:quantities.quantity.Quantity:bc1ec0aaeff2ba0b8ef0d8afcda61aea944d3149;urn:fz-juelich.de:alpaca:object:Python:quantities.quantity.Quantity:c107298330b3213cefd56c551f2b55de7d61321b;urn:fz-juelich.de:alpaca:object:Python:quantities.quantity.Quantity:7b55f8f1042abd4a40e6597cdbc0f245b4238899;urn:fz-juelich.de:alpaca:object:Python:quantities.quantity.Quantity:6d994dcedd60e51d8160f2af199706d2959c51e9;urn:fz-juelich.de:alpaca:object:Python:quantities.quantity.Quantity:9a5dc0158d1bf83ff85204edcd8bf2c7fa3afa21;urn:fz-juelich.de:alpaca:object:Python:quantities.quantity.Quantity:a6bc2e82c50ea745a801bc9a20f0c22a80758e17;urn:fz-juelich.de:alpaca:object:Python:quantities.quantity.Quantity:d3bd2018ee0246a7f671bc4c777d698d6e3b7c66;urn:fz-juelich.de:alpaca:object:Python:quantities.quantity.Quantity:a7eebb43c3b0587e107d85eebf79d9ad7051c465;urn:fz-juelich.de:alpaca:object:Python:quantities.quantity.Quantity:5b4ae04ea08c99bcabe6ee2309a24441acf8c9e9;urn:fz-juelich.de:alpaca:object:Python:quantities.quantity.Quantity:2b41f8aec2740dd2b13475acaf76118ca2b8f214;urn:fz-juelich.de:alpaca:object:Python:quantities.quantity.Quantity:0781122f36c33c3502357e98ae4883ae7e00e0c3;urn:fz-juelich.de:alpaca:object:Python:quantities.quantity.Quantity:73431eeee00ff5cf8326cf99d3e49d33fa43bc31;urn:fz-juelich.de:alpaca:object:Python:quantities.quantity.Quantity:b4512b0e0d69ff6a2c0929252ba7094bbe0b02f4;urn:fz-juelich.de:alpaca:object:Python:quantities.quantity.Quantity:077ad62c5a56fd27b47a57a959fac47180ce355e;urn:fz-juelich.de:alpaca:object:Python:quantities.quantity.Quantity:56f86c641158193b7de54db066123f99c7d7328e;urn:fz-juelich.de:alpaca:object:Python:quantities.quantity.Quantity:87268bdcab6d8c10717bd39b06943579741750fa;urn:fz-juelich.de:alpaca:object:Python:quantities.quantity.Quantity:e9c44fe84c779d38b2f15cc4fadedcaf1a736a55;urn:fz-juelich.de:alpaca:object:Python:quantities.quantity.Quantity:713f805d8b0255468176d7ac609f819fb645ae55;urn:fz-juelich.de:alpaca:object:Python:quantities.quantity.Quantity:5678e741e058875f6d53450ea5dc6e55e66cdafd;urn:fz-juelich.de:alpaca:object:Python:quantities.quantity.Quantity:a579ef21c28520563aa2f640ac7abef7ddc6123a;urn:fz-juelich.de:alpaca:object:Python:quantities.quantity.Quantity:5f3931deb13529fafd295c5ed2d186e8bdb890fd;urn:fz-juelich.de:alpaca:object:Python:quantities.quantity.Quantity:801bef307f9382a9e43f132fdac8fcccbe14ff30;urn:fz-juelich.de:alpaca:object:Python:quantities.quantity.Quantity:f49c55aa27b5ffe469294e83f18e50466127778a;urn:fz-juelich.de:alpaca:object:Python:quantities.quantity.Quantity:59461a86f7ccfe385db3e3420ee99222fe0062ad;urn:fz-juelich.de:alpaca:object:Python:quantities.quantity.Quantity:4bca2bf5a9b6423ed2cd3239834d5c627004e425;urn:fz-juelich.de:alpaca:object:Python:quantities.quantity.Quantity:3579e92d14a30a9174bb4888c82e6fbdccc5cf18;urn:fz-juelich.de:alpaca:object:Python:quantities.quantity.Quantity:df634fb4323b664220b0b842b769070b378f2791;urn:fz-juelich.de:alpaca:object:Python:quantities.quantity.Quantity:7a38b7cd31df4b783c91942eb4157b559477bedd;urn:fz-juelich.de:alpaca:object:Python:quantities.quantity.Quantity:1569deeca7dd3ef7f9555af13272609d0de60bd8;urn:fz-juelich.de:alpaca:object:Python:quantities.quantity.Quantity:1ef79f9ad944af84b1836530d4cf0f67e8ed63e2;urn:fz-juelich.de:alpaca:object:Python:quantities.quantity.Quantity:ab2b6e7485bd72540294fa5e5c53ce8a007bd0ea;urn:fz-juelich.de:alpaca:object:Python:quantities.quantity.Quantity:cd27dc8c225293af94c711a6a6e50b80bac163f8" />
          <attvalue for="1" value="277" />
          <attvalue for="2" value="object" />
          <attvalue for="3" value="007a0f5e07fbb77b13218783c60ccab9dff336a7;00a7fc0be92bd19424dffeee3d862309ce59d47f;01400f6655b7f4a62a27d2fef991d5aa1d64ec71;01ecb6e18c4fbd95c05f289ae3c68c5a6efea060;020cadfdde09a0321e7e65d6b915ab9f84c185e1;03298fe93a3aa36acaad54ad87aa6e697a1816dc;05eefbd4bf8a1af13cd6d0b499a1584f4dd7b491;05fdef499b748ce6509e4e4bddab7649b864ecef;065e655323e489d3710dc3eac163622ea59695ed;077ad62c5a56fd27b47a57a959fac47180ce355e;0781122f36c33c3502357e98ae4883ae7e00e0c3;088c26fe8792eb918f3d197fca7294c09c58c79f;0b212838622c7e5b0863b63c16c0ea8cf6158815;0ce1d3ea8db884133dff892abb224104be83ed16;0ce93fb70823e8f28dd59d9c8633ffb9f1a3bac1;0e48c4dcbd5381672c0778fe09e05a0a5b9c9ea6;0eb6f5d5cb1a17e4267de5d20584320e29a8c16c;0f3a0fced76847e06302b85c5920cec847a9ec08;112680d81291bbe81f874370394b3310b0e22f6e;116f0cf35ec711be4db08e682fcc48d458068de7;133957c77ba2c5e8089c85840e9f82d165906a5f;1461dc5758e33e89e6cb34bf4b5861154336bf17;1569deeca7dd3ef7f9555af13272609d0de60bd8;162955d48b01b15eb077a5e8eaa2814e3faa677f;16931a93f7c88b44d9de1eda62e12d2cf0a48a77;17921e0022534f6b322f23636a7667e88dc99bce;1857c6ded9b8aa3eb218146bcffedb6048a0389a;199d8d86f7e4f7441f0677678d795924c6abef0b;1a23cb53c27495338abb0533afb3246e1f5a57b4;1c4c684a62390ed77c32fc42370641b284877025;1d3de702e00e60e2a410b8078f31873501dcc6c5;1d566eecc1f381d5f3261f6803574336b1c0b6c5;1d59a857972470f79d3529c7e58f4f2cdc8ea6a4;1e9960e9340e721059c12ce793640a6087136749;1ef79f9ad944af84b1836530d4cf0f67e8ed63e2;1f14e44e1f27a55fe52ae9f6ea28def4554f6d34;1f4e1669604373252db6d63e2b197f073fcd6258;21035aa7fc214cc9fdf4df94ae564239b119d635;214d6fa7cda50477a07591f1484974b98132d1a8;2152500667e071fc2268367cf0bd13caff5c8e60;21b9bb15d52ddca768052fb157bf1e42699d52da;230f87a4bc6671ff4f1ebb203877fa8a279ee8f5;25d3d225f602ba310b2223064d2a7d9271658354;26082b34aca6671fe7dd14981a8a0da745e5dda0;26ca08b5d2ff75ce74fb56ddbda828bbeb4e85fa;277f07c7d81170c63cbb598154be18ef405caf58;285b61cc0a1d87bb9f48df7420b82130e432f6d8;29cb8bda0bdb81661f0123fcda03aece141524b8;2b41f8aec2740dd2b13475acaf76118ca2b8f214;2c0e7f020bee29606af4127fdc046e9182b0ad36;2c982ebea9c3acc8538d72fd590b4aeffda26609;2d3eebb165b5b3a6afe4bcc32fb6e65aac58b606;2d7ba20f61db49dcb42a2b86204f69e437fd76d9;2d9f2d622749224b5472e45793b4e45be0eb3d6e;30788daa25315b71886bcbf0acc9c93b31022a05;312414e24ff39a732c3865b9d2336246c9ade383;3223cebc2e5788ede46c0836d81c65fbb8b19334;3246f83a8592d2bb12cf9d8fbbb6686e398cab0f;33d5ab2a85c47478037129e80df477bc085eacdd;3579e92d14a30a9174bb4888c82e6fbdccc5cf18;368269b4bb34fafc3d11b0e46a1d209077ac3eba;36cf3e839f13aa9534bd43a44516709cfc9d75b4;36decf4453b30f04cea054c927881d45ce1d241b;382e1c1cb9a7a439a046dfe428ab9f7d0c9fb1bb;387d3b8fb76f27c01d65aab99b59282670163c87;3ce92e28ba12cf41d1fd05beb8947a09190f8163;3d63302a4a02b951ca485381976df77c31fad0cb;3e570d93c74bfbaaa4bd30c193b8d3cbdcbeb5d4;43d01b761adf257ebc17cb3729cc1b7b77c4d563;4520b52f8e18ea0f0e0b846f5079757e48570465;4520ddefc366b5ba4725b01ac949a30b9f81dd0e;454dda99aa90502d2b258e246aa0efe26cea75af;464cba805ec2582eacb9f7a0f7eff25e5501e94a;4679648483dd08631dae2ef1c30bcfdef01fe17d;46f2dd838f89c363fff2b1c076c4622e023677bd;476cba2d4abb9edef0cb6e6f961bbcd7f9ea3bd7;47764831be5688c4746590ea01302533aa73a8fd;47f0e9ecbca1502d10f3b9fe5758d2ddcdc6abd9;48fd1120c5093b6cc905d2da06d7e0102ad07847;491bc53ef25754083d88d2950711c7eec454ee3b;4bb9b994f637837496b01c3d8fc91651cf6ebc90;4bca2bf5a9b6423ed2cd3239834d5c627004e425;4c373e5c6357d4c13a0e4cec2d9d87085d8d44cb;4c75a6486814d65d1646bc501b66b71728a9730b;4ca28845cbbe2745c5baedf75de967f67c553950;4ce69186909ee7e0c471d1c92ab3eeda946e01c6;4e029441f84620bd2568e1de899cc601ccbfeba6;4f44ddd4749219baebb1384b60cd6221a046dffb;50261924d8cad996a25acd9c7b5b33139a19d83b;50358e8147b055d99d7bf6141ce16d675b269100;50782ffdccb9291e7b6c6c3bc6708a4934b197ff;5079a117a0ce1c13b3fec48b5f854422b77d6d24;51b6662c444b36542cafddd3b57f03be07e8e275;51f7cf691a8fa52afeeb4124956c048f481a5b3f;51fd511a991e51ef68757535faeadff0cf584468;523745d0963ff9c12c4ab8d0c94a119a162bcea7;52e32a9d741048dedcbb96b4b427c4d5dfad2c0f;5302d339547b8f385fc0f290efa020405aadc0bf;5431d8bc651fa924ce09a94efe8d937bd10b299e;5678e741e058875f6d53450ea5dc6e55e66cdafd;56efd0e9c7c753b1cf4b465d9a5f2a554b2b8749;56f86c641158193b7de54db066123f99c7d7328e;574f8ae43032bdf4873743fb88fef661da520ee8;579190ef958f3f3745a104d99fd899afe8524418;5840091bce5047b5787e375951bca77126dd0b69;58d2625843168c9c4823a11af7fd6b1794568853;59461a86f7ccfe385db3e3420ee99222fe0062ad;5b4ae04ea08c99bcabe6ee2309a24441acf8c9e9;5de852fabab3584000bb9a76a364a9d555e40884;5f3931deb13529fafd295c5ed2d186e8bdb890fd;5f7912fed55a6d12621e1030a9fa076b9530596b;608ab68fa40ca40f38badff808337dffcd3f768d;61cc587bd42f743fc2cb06b80a20e751fce49c00;63b31f987562a9076eb631fdca79f84ae874c1d7;640830bdc02e4b2530d338abd88d8d4d0be8e085;64337d06bd9aed4454e56022d04834a4c807d079;65b239b003bdf65eedffc8ab3d9d26ff392bcda0;65c066aed16716055071d31e784d84842ba0b33b;6d945f9a9837a2c8dacee39d90093529b894f761;6d994dcedd60e51d8160f2af199706d2959c51e9;6f00be2efffb43dea05e38e0624f24db9ffd5a0d;70d219c02915611cf9519c7b8445de300a2d3bf2;713f805d8b0255468176d7ac609f819fb645ae55;7150b1ae7f204376f6416ea9864ddf4a64b26cf1;7225780340567c8e0f6ffa37371abcbc7ffd6210;725bf8814054a6a40fbec62beea645e2be95e7e7;728e9abb3c03aaf6bc86355756d7f843ae015943;73431eeee00ff5cf8326cf99d3e49d33fa43bc31;74319df83435cbd06f55eef6dfb08e1ef66a1a5c;744d2bf316f1080b9d03f1a80ef2462d46cd5a26;75415a7ab5f7bffc09f4ac20a3eb3ff733c92242;75611c44d2c3f2e2aaead14a1dcd56cc349201c1;7562124b649f91fd68c8ae06fbc9838716e502b7;77d10d5ca17c1cf934ccb1328e1333e34427d339;78c8ba6487a74ec5e3c530c4aa6d96e5ae90947c;7a38b7cd31df4b783c91942eb4157b559477bedd;7abf10913055ce2162a5711db4bed350f0bf736c;7ad54d718fc4e6c7087592a0c97d0cc995e45b31;7b21562d25626f437eeb6a02d9fb25354f47bc94;7b55f8f1042abd4a40e6597cdbc0f245b4238899;7d5e09572bf8c4c06a717df2bd28bb5a416d05dc;7d6da65e72f1e89c84fa6c50affef90b3f39bc9a;7fff0e05e8c752d6e7315cfe4da7b6dbe6472cac;801bef307f9382a9e43f132fdac8fcccbe14ff30;81184429924f9962aa1d395837c2387fda45136d;81999c3807c07b2986fd1725ab2fc12c6e703cda;82896402b7c3aa45f9837b1aa89816cf18ee1d5a;837187eda755b98d04d1f743e245aa06ee82b63c;83be0d3c27aa5c0062bd50687d838b33f4ebdc4c;8421003275d5999cae0c41b9764bcfde2b161beb;842a3d6c9581bcfa9cdcf22d9177cd79bcee6210;8526c6d7e9bbb9851f1af22078c7c47a6151a35b;8541efd0be4f422fe5dbabf07e1698aef546265e;87268bdcab6d8c10717bd39b06943579741750fa;894a20eb41d2bb8399697f2d645897e28bc55706;8c3dc4cd8af5a0ff17894fde9f3fc2a5f2543e0f;8da3446db8c5bb348bd047a5e25aa19f8fcf9232;8e72a780cd014c77fc24af630596fafb55a6aac2;918ad21bb37790b938050c473ad770082dfe6eb8;938f150ac7a36c4656bd9d18de8b6a7d2eb646b6;9575a972c10094853343a0185759f2e15e03f18c;95c0ba3e1dfe90a429189fb16d67460b7089a59b;961233a0290abe3d6494f2202973e182839a5e3b;9a5dc0158d1bf83ff85204edcd8bf2c7fa3afa21;9a739882603fba648558eff41015f7f6f7aa1ec5;9b4c75acb0260d958b4f048535bdc35f0be1e77a;9b7eb299c8f48a9747e5b7a3cb13a5cd3d05fdc0;9c35260375575efe53aef052a37dccb7ec810c82;9ccd51471f8b8048ca07d632006bfd650c657e0e;9d4dc5a0f405d7a24b4dfd6d911c0200db07ca8f;9f5fb80db134a156cb1048dfeb76f58bface3ce9;a109c2aa2b133433714392a8c2fa87c7ae49d06c;a111d72b7334845b419925685931f2b8a4983461;a1338e908470040117c7f7210559092daf0709ff;a39955b86c75e95fd9805826c0defc4d1c50e716;a4c4ded9a1ab72825c72562d1e05ef00a2b15ff0;a579ef21c28520563aa2f640ac7abef7ddc6123a;a6437a8ad1437a1002fb9dca8ac25d8d2bbbe591;a6bc2e82c50ea745a801bc9a20f0c22a80758e17;a704b1a2dc77b6257bdff85090bc68e49a1b57bd;a7eebb43c3b0587e107d85eebf79d9ad7051c465;a9d89426f9cceebe5e0205b61f444cbf6eef9fea;ab2b6e7485bd72540294fa5e5c53ce8a007bd0ea;ab6a96564ab312728d05e9043f01559c26dc2476;abab4c8120f9736d64a4e9783f38ce3806164135;abd548ba89f5bf487446394a73f3e19e6fd87e51;ac407c04ba974afecf150b39545088f5d483ee45;ada3c9585748664f2594dddcd1c1fb658d6d4d66;aed049d51495f831d6af798030e442b5dcd38035;af34099ab149214a4b625b27529f8b07afebf714;affbf3d43f3dd049c1114102a138a7dafd380b29;b1148d3589d43bf9696ba5343a772f7e019cbdc1;b239a7490f400db0cb33bdacf8f1dbb5923fbb18;b4512b0e0d69ff6a2c0929252ba7094bbe0b02f4;b566ff8cc6b3c28dfdabb464d54cc1076669d8de;b6c45363011c8cbbfae93be85e00f502b0506110;b6d5f6b95691c5d8864f65250affebcdc541219e;b7a50b174ff2fe8199c855d9c1337c1fad7a6bb2;bb1974358b0b3653dc0f0e45f9dc0b007984094e;bc1ec0aaeff2ba0b8ef0d8afcda61aea944d3149;bcd23dad85a334fa10d4435d5922c638a7f91bf8;bcf1b90baebbc59f92dacb3e61aa6d9d4dad0e76;bdf16b19785343561d9cf4942db94928032cf653;be982e68abae9713cc44eb747a1ce268bb21dbc3;bea73f82a98a47fb46e0c17977e34410f27b22fe;c09cfc6a54f1ea6af050eebce1324ef5c91eb037;c107298330b3213cefd56c551f2b55de7d61321b;c1ef83b00ebc8657d00173c9f3cb38f2eb220daa;c1f6c198f7a5e8e96ac4054c9839ceb10c6c1770;c403b0818b2fd2c051d1bff5bb91ba4a12e28792;c43fffcb8504f254df2e8cab518245c36fceb293;c5b084ddb2fef1151b7234f5c87a1956c6c4d4a9;c5b5c814e5eb4ffbd9f595fff9b7f6c7d1037175;c83e4eadaea4875ee717a847e0da75ed76008133;c8f1cb2754828829cd0b967fdec5c2d2cec813d9;c9ded5e6f13a94e0d651ac47a3cd22ab2014a07b;ca391608bb4acdb0bd40c11bf789891dbd6b37a1;cacefd7c04390f09810ca1c90793b9884b4d4cd3;cc184f0a1f90fb903a209cddb0fda81914559d08;ccc7336900bf82505403c506f9fbef9cb3ed5b41;cd27dc8c225293af94c711a6a6e50b80bac163f8;cd7a75c6383a84012944327b9c52f1c098291bed;cf8f7de3f9e74d33b5fe13fcf61fb0e0c8d74b76;d00810959463ae04987b2b41307925936b8c7d8b;d17bef3bb4c0bd49b7fa553c6deeaa9db3e9853c;d1d61efcfbd51fb29270ec46c98daa9bd1d528ad;d2ef0c7029ef3ab92efcb9c96105737c26f1fbf5;d3bd2018ee0246a7f671bc4c777d698d6e3b7c66;d5f7246ba490b94b464d717bb36ba1d63905ae8c;d76910afac4f2cabdd6e46b68f82e2520c4ffcaf;d8036d3d22c62c31ab9028d15dd250c309683b50;d86885339a1aba6fdb2302b0db31875ee6530eb3;d88aaba1384dadff86087f53903d09e924ac74db;daa6015c6cdffd2ace3f76729dfcb6c7c2da44e0;db54636e5294eb95265705a4d982b315b26f600d;dd0ebb959cde0bcc519971593a2be131b5aec06d;ddbbda0008cce773dbf86ee48b70f1f5b66c7661;de5c526d4a604857fcb72d9b4fba3d2c57dcc768;df634fb4323b664220b0b842b769070b378f2791;df8562c4a4c6092b106aa173a1977361a11f80f6;e031ee43e6c2113a4f5fd642831f26224b8d7e01;e1467a3a8baed4b58f61048822054a29b912ccb0;e29cda520545d892eb384cab5cea6bc46a95b412;e501449662d889b1f0b2fff27117bdb8ae60e320;e5ee4d902fbebebf58d841d19794a128e9c7c068;e77040e60675715fa0e673717df02b64b8b1ffeb;e77d3a66109e532f8a40e12d96e7fe66a4d340b2;e8548278b1e7412b94e8370ddd3a60ab929079a3;e92a43b53c6403997b3503f25899aa7d8ab7690f;e9c44fe84c779d38b2f15cc4fadedcaf1a736a55;ea1b2a9e24b3a1f3ad19ceb23459b95427861643;ea30a85bb506822745cded826d6e477e41a56f83;eb6bb516e052d3f211808901242638e738df940c;edca04a6d17d94928c42442b72c8d0d23f03636c;edf8a09340b05a6cff59c9faba28efaf9bb5c74c;eeaae5defeb266be5adde6ffa723e992ca8a9254;f08961ca996dd137acc143ba549409d461d18cbe;f096b5a7f10086d9ee20e28b9edcf8a9352044e6;f10ae8b0b6c52c32784ea61bd93a4831e122e3c0;f1697a3df0085f40f427ee46b3060ab2c7f0307e;f325736d46c024061ea11010dd5fcd7a800543ea;f39fdf70ad52d1fb383a6e23150fa51ed0ca4167;f401b383ca5872376b5eb7af0386765d4e051257;f4155d9f08fb6f556593a65c1d7063d75c805c7e;f49c55aa27b5ffe469294e83f18e50466127778a;f645083b09432b732d27df0570057475016bff10;f8e9f1b665e2325fbb5eb4d1167ffff0adc9c3ef;f9f330dcc1cc7eee9dc7b33e242fa014cdd90daf;faf2b471b1c01e653f4a8d43a9fec4ddeb630547;fb4966b6b41b29500c7123cd12dbd1a7613624ca;fba22c32411892dda5b8d564d380f4853fcb7ad6;fd02a683f4bbe2bfa903d022717e7de06153b4ad;fd62719f0389bbfe924a59a0958404a6bd5874cf;fe5f213efc51b5c1e472bca655855d66244fedc4;fe93d011b9d961c537bfb622ebf06e258b088a22;ff076b2b446962757d5748254f48121a8b8fcc34;ff8ef75d9c51642844b056d1bef651bbc168791c" />
          <attvalue for="4" value="quantities.quantity.Quantity" />
          <attvalue for="16" value="float64" />
          <attvalue for="18" value="1.0 uV**2/Hz" />
          <attvalue for="15" value="(126,)" />
          <attvalue for="9" value="&lt;[10.0,10.0];[100.0,100.0];[1002.0,1002.0];[1007.0,1007.0];[1012.0,1012.0];[1017.0,1017.0];[1022.0,1022.0];[1027.0,1027.0];[1032.0,1032.0];[1037.0,1037.0];[1042.0,1042.0];[1047.0,1047.0];[105.0,105.0];[1052.0,1052.0];[1057.0,1057.0];[1062.0,1062.0];[1067.0,1067.0];[1072.0,1072.0];[1077.0,1077.0];[1082.0,1082.0];[1087.0,1087.0];[1092.0,1092.0];[1097.0,1097.0];[110.0,110.0];[1102.0,1102.0];[1107.0,1107.0];[1112.0,1112.0];[1117.0,1117.0];[1122.0,1122.0];[1127.0,1127.0];[1128.0,1128.0];[1128.0,1128.0];[1128.0,1128.0];[1128.0,1128.0];[1128.0,1128.0];[1128.0,1128.0];[1128.0,1128.0];[1128.0,1128.0];[1128.0,1128.0];[1128.0,1128.0];[1128.0,1128.0];[1128.0,1128.0];[1128.0,1128.0];[1128.0,1128.0];[1128.0,1128.0];[1128.0,1128.0];[1128.0,1128.0];[1128.0,1128.0];[1128.0,1128.0];[1128.0,1128.0];[1128.0,1128.0];[1128.0,1128.0];[1128.0,1128.0];[1128.0,1128.0];[1128.0,1128.0];[1128.0,1128.0];[1128.0,1128.0];[1128.0,1128.0];[1128.0,1128.0];[1128.0,1128.0];[1128.0,1128.0];[1128.0,1128.0];[1128.0,1128.0];[115.0,115.0];[1150.0,1150.0];[1155.0,1155.0];[1160.0,1160.0];[1165.0,1165.0];[1170.0,1170.0];[1175.0,1175.0];[1180.0,1180.0];[1185.0,1185.0];[1190.0,1190.0];[1195.0,1195.0];[120.0,120.0];[1200.0,1200.0];[1205.0,1205.0];[1210.0,1210.0];[1215.0,1215.0];[1220.0,1220.0];[1225.0,1225.0];[1230.0,1230.0];[1235.0,1235.0];[1240.0,1240.0];[1245.0,1245.0];[125.0,125.0];[1250.0,1250.0];[1255.0,1255.0];[1260.0,1260.0];[1265.0,1265.0];[1270.0,1270.0];[1275.0,1275.0];[1280.0,1280.0];[1285.0,1285.0];[1290.0,1290.0];[1295.0,1295.0];[130.0,130.0];[1300.0,1300.0];[1305.0,1305.0];[1310.0,1310.0];[1315.0,1315.0];[1320.0,1320.0];[1325.0,1325.0];[1330.0,1330.0];[1335.0,1335.0];[1340.0,1340.0];[1345.0,1345.0];[135.0,135.0];[1350.0,1350.0];[1351.0,1351.0];[1351.0,1351.0];[1351.0,1351.0];[1351.0,1351.0];[1351.0,1351.0];[1351.0,1351.0];[1351.0,1351.0];[1351.0,1351.0];[1351.0,1351.0];[1351.0,1351.0];[1351.0,1351.0];[1351.0,1351.0];[1351.0,1351.0];[1351.0,1351.0];[1351.0,1351.0];[1351.0,1351.0];[1351.0,1351.0];[1351.0,1351.0];[1351.0,1351.0];[1351.0,1351.0];[1351.0,1351.0];[1351.0,1351.0];[1351.0,1351.0];[1351.0,1351.0];[1351.0,1351.0];[1351.0,1351.0];[1351.0,1351.0];[1351.0,1351.0];[1351.0,1351.0];[1351.0,1351.0];[1351.0,1351.0];[1351.0,1351.0];[1351.0,1351.0];[1351.0,1351.0];[1351.0,1351.0];[1351.0,1351.0];[1351.0,1351.0];[1351.0,1351.0];[1351.0,1351.0];[1351.0,1351.0];[1351.0,1351.0];[1373.0,1373.0];[1378.0,1378.0];[1383.0,1383.0];[1388.0,1388.0];[1393.0,1393.0];[1398.0,1398.0];[140.0,140.0];[1403.0,1403.0];[1408.0,1408.0];[1413.0,1413.0];[1418.0,1418.0];[1423.0,1423.0];[1428.0,1428.0];[1433.0,1433.0];[1438.0,1438.0];[1443.0,1443.0];[1448.0,1448.0];[145.0,145.0];[1453.0,1453.0];[1458.0,1458.0];[1463.0,1463.0];[1468.0,1468.0];[1473.0,1473.0];[1478.0,1478.0];[1483.0,1483.0];[1488.0,1488.0];[1493.0,1493.0];[1498.0,1498.0];[15.0,15.0];[150.0,150.0];[1503.0,1503.0];[1508.0,1508.0];[1513.0,1513.0];[1518.0,1518.0];[1519.0,1519.0];[1519.0,1519.0];[1519.0,1519.0];[1519.0,1519.0];[1519.0,1519.0];[1519.0,1519.0];[1519.0,1519.0];[1519.0,1519.0];[1519.0,1519.0];[1519.0,1519.0];[1519.0,1519.0];[1519.0,1519.0];[1519.0,1519.0];[1519.0,1519.0];[1519.0,1519.0];[1519.0,1519.0];[1519.0,1519.0];[1519.0,1519.0];[1519.0,1519.0];[1519.0,1519.0];[1519.0,1519.0];[1519.0,1519.0];[1519.0,1519.0];[1519.0,1519.0];[1519.0,1519.0];[1519.0,1519.0];[1519.0,1519.0];[1519.0,1519.0];[1519.0,1519.0];[1519.0,1519.0];[155.0,155.0];[160.0,160.0];[165.0,165.0];[170.0,170.0];[175.0,175.0];[180.0,180.0];[181.0,181.0];[181.0,181.0];[181.0,181.0];[181.0,181.0];[181.0,181.0];[181.0,181.0];[181.0,181.0];[181.0,181.0];[181.0,181.0];[181.0,181.0];[181.0,181.0];[181.0,181.0];[181.0,181.0];[181.0,181.0];[181.0,181.0];[181.0,181.0];[181.0,181.0];[181.0,181.0];[181.0,181.0];[181.0,181.0];[181.0,181.0];[181.0,181.0];[181.0,181.0];[181.0,181.0];[181.0,181.0];[181.0,181.0];[181.0,181.0];[181.0,181.0];[181.0,181.0];[181.0,181.0];[181.0,181.0];[181.0,181.0];[181.0,181.0];[181.0,181.0];[181.0,181.0];[20.0,20.0];[203.0,203.0];[208.0,208.0];[213.0,213.0];[218.0,218.0];[223.0,223.0];[228.0,228.0];[233.0,233.0];[238.0,238.0];[243.0,243.0];[248.0,248.0];[25.0,25.0];[253.0,253.0];[258.0,258.0];[263.0,263.0];[268.0,268.0];[273.0,273.0];[278.0,278.0];[283.0,283.0];[288.0,288.0];[293.0,293.0];[298.0,298.0];[30.0,30.0];[303.0,303.0];[308.0,308.0];[313.0,313.0];[318.0,318.0];[323.0,323.0];[328.0,328.0];[333.0,333.0];[338.0,338.0];[343.0,343.0];[348.0,348.0];[35.0,35.0];[353.0,353.0];[358.0,358.0];[363.0,363.0];[368.0,368.0];[373.0,373.0];[378.0,378.0];[379.0,379.0];[379.0,379.0];[379.0,379.0];[379.0,379.0];[379.0,379.0];[379.0,379.0];[379.0,379.0];[379.0,379.0];[379.0,379.0];[379.0,379.0];[379.0,379.0];[379.0,379.0];[379.0,379.0];[379.0,379.0];[379.0,379.0];[379.0,379.0];[379.0,379.0];[379.0,379.0];[379.0,379.0];[379.0,379.0];[379.0,379.0];[379.0,379.0];[379.0,379.0];[379.0,379.0];[379.0,379.0];[379.0,379.0];[379.0,379.0];[379.0,379.0];[379.0,379.0];[379.0,379.0];[379.0,379.0];[379.0,379.0];[379.0,379.0];[379.0,379.0];[379.0,379.0];[379.0,379.0];[40.0,40.0];[401.0,401.0];[406.0,406.0];[411.0,411.0];[416.0,416.0];[421.0,421.0];[426.0,426.0];[431.0,431.0];[436.0,436.0];[441.0,441.0];[446.0,446.0];[45.0,45.0];[451.0,451.0];[456.0,456.0];[461.0,461.0];[466.0,466.0];[471.0,471.0];[476.0,476.0];[481.0,481.0];[486.0,486.0];[491.0,491.0];[496.0,496.0];[50.0,50.0];[501.0,501.0];[506.0,506.0];[511.0,511.0];[516.0,516.0];[521.0,521.0];[526.0,526.0];[531.0,531.0];[536.0,536.0];[541.0,541.0];[546.0,546.0];[55.0,55.0];[551.0,551.0];[556.0,556.0];[561.0,561.0];[566.0,566.0];[571.0,571.0];[572.0,572.0];[572.0,572.0];[572.0,572.0];[572.0,572.0];[572.0,572.0];[572.0,572.0];[572.0,572.0];[572.0,572.0];[572.0,572.0];[572.0,572.0];[572.0,572.0];[572.0,572.0];[572.0,572.0];[572.0,572.0];[572.0,572.0];[572.0,572.0];[572.0,572.0];[572.0,572.0];[572.0,572.0];[572.0,572.0];[572.0,572.0];[572.0,572.0];[572.0,572.0];[572.0,572.0];[572.0,572.0];[572.0,572.0];[572.0,572.0];[572.0,572.0];[572.0,572.0];[572.0,572.0];[572.0,572.0];[572.0,572.0];[572.0,572.0];[572.0,572.0];[572.0,572.0];[594.0,594.0];[599.0,599.0];[60.0,60.0];[604.0,604.0];[609.0,609.0];[614.0,614.0];[619.0,619.0];[624.0,624.0];[629.0,629.0];[634.0,634.0];[639.0,639.0];[644.0,644.0];[649.0,649.0];[65.0,65.0];[654.0,654.0];[659.0,659.0];[664.0,664.0];[669.0,669.0];[674.0,674.0];[679.0,679.0];[684.0,684.0];[689.0,689.0];[694.0,694.0];[699.0,699.0];[70.0,70.0];[704.0,704.0];[709.0,709.0];[714.0,714.0];[719.0,719.0];[724.0,724.0];[729.0,729.0];[734.0,734.0];[739.0,739.0];[744.0,744.0];[749.0,749.0];[75.0,75.0];[754.0,754.0];[759.0,759.0];[764.0,764.0];[769.0,769.0];[770.0,770.0];[770.0,770.0];[770.0,770.0];[770.0,770.0];[770.0,770.0];[770.0,770.0];[770.0,770.0];[770.0,770.0];[770.0,770.0];[770.0,770.0];[770.0,770.0];[770.0,770.0];[770.0,770.0];[770.0,770.0];[770.0,770.0];[770.0,770.0];[770.0,770.0];[770.0,770.0];[770.0,770.0];[770.0,770.0];[770.0,770.0];[770.0,770.0];[770.0,770.0];[770.0,770.0];[770.0,770.0];[770.0,770.0];[770.0,770.0];[770.0,770.0];[770.0,770.0];[770.0,770.0];[770.0,770.0];[770.0,770.0];[770.0,770.0];[770.0,770.0];[770.0,770.0];[770.0,770.0];[794.0,794.0];[799.0,799.0];[80.0,80.0];[804.0,804.0];[809.0,809.0];[814.0,814.0];[819.0,819.0];[824.0,824.0];[829.0,829.0];[834.0,834.0];[839.0,839.0];[844.0,844.0];[849.0,849.0];[85.0,85.0];[854.0,854.0];[859.0,859.0];[864.0,864.0];[869.0,869.0];[874.0,874.0];[879.0,879.0];[884.0,884.0];[889.0,889.0];[894.0,894.0];[899.0,899.0];[90.0,90.0];[904.0,904.0];[909.0,909.0];[914.0,914.0];[919.0,919.0];[924.0,924.0];[929.0,929.0];[934.0,934.0];[939.0,939.0];[944.0,944.0];[945.0,945.0];[945.0,945.0];[945.0,945.0];[945.0,945.0];[945.0,945.0];[945.0,945.0];[945.0,945.0];[945.0,945.0];[945.0,945.0];[945.0,945.0];[945.0,945.0];[945.0,945.0];[945.0,945.0];[945.0,945.0];[945.0,945.0];[945.0,945.0];[945.0,945.0];[945.0,945.0];[945.0,945.0];[945.0,945.0];[945.0,945.0];[945.0,945.0];[945.0,945.0];[945.0,945.0];[945.0,945.0];[945.0,945.0];[945.0,945.0];[945.0,945.0];[945.0,945.0];[945.0,945.0];[945.0,945.0];[95.0,95.0];[967.0,967.0];[972.0,972.0];[977.0,977.0];[982.0,982.0];[987.0,987.0];[992.0,992.0];[997.0,997.0]&gt;" />
        </attvalues>
      </node>
      <node id="Step 6" label="BSpline">
        <attvalues>
          <attvalue for="0" value="urn:fz-juelich.de:alpaca:object:Python:scipy.interpolate._bsplines.BSpline:35ed216a8bdd51b7ef5210bd568a016182e4f1f1;urn:fz-juelich.de:alpaca:object:Python:scipy.interpolate._bsplines.BSpline:871c7cc45c1749b5d68d4b5ce09ef89b4d07df40;urn:fz-juelich.de:alpaca:object:Python:scipy.interpolate._bsplines.BSpline:4099e62c2024b9e3fffa42fcd51c4635e630df95;urn:fz-juelich.de:alpaca:object:Python:scipy.interpolate._bsplines.BSpline:597132c5eb2bad5b1f784bd56b41f556650d249c;urn:fz-juelich.de:alpaca:object:Python:scipy.interpolate._bsplines.BSpline:63df158e321e2ba86132306079fb06617b129a9d;urn:fz-juelich.de:alpaca:object:Python:scipy.interpolate._bsplines.BSpline:3d6464e4193df2b732c8eb6768ce25807c6004aa;urn:fz-juelich.de:alpaca:object:Python:scipy.interpolate._bsplines.BSpline:3aa190c319bcb003bbe87f8056a2eda809eb4ed1;urn:fz-juelich.de:alpaca:object:Python:scipy.interpolate._bsplines.BSpline:608dca85e19002cf7a7ac665953347a3ba7e7cc7;urn:fz-juelich.de:alpaca:object:Python:scipy.interpolate._bsplines.BSpline:140e3f9c34fffb04e49e4d071244ea1bd152972f;urn:fz-juelich.de:alpaca:object:Python:scipy.interpolate._bsplines.BSpline:8ce1d8bac3e9afdf83c7286205ddab00a72bfb6a;urn:fz-juelich.de:alpaca:object:Python:scipy.interpolate._bsplines.BSpline:c8f88787fa91434b790721f14d1f2862aa6ca06b;urn:fz-juelich.de:alpaca:object:Python:scipy.interpolate._bsplines.BSpline:950996a7ddb0d38093edc37bde9f9ccc68c96509;urn:fz-juelich.de:alpaca:object:Python:scipy.interpolate._bsplines.BSpline:30e30606a211a28916cb7cf97869d175b5961247;urn:fz-juelich.de:alpaca:object:Python:scipy.interpolate._bsplines.BSpline:4b5f774ffd70dd7415fb138cbc7723c2da767f69;urn:fz-juelich.de:alpaca:object:Python:scipy.interpolate._bsplines.BSpline:26a1b8e4e57d76dd8d22a6f0d13d050359dc2410;urn:fz-juelich.de:alpaca:object:Python:scipy.interpolate._bsplines.BSpline:14241b0818c45d649c0344d99407cf3c47953c82" />
          <attvalue for="1" value="16" />
          <attvalue for="2" value="object" />
          <attvalue for="3" value="140e3f9c34fffb04e49e4d071244ea1bd152972f;14241b0818c45d649c0344d99407cf3c47953c82;26a1b8e4e57d76dd8d22a6f0d13d050359dc2410;30e30606a211a28916cb7cf97869d175b5961247;35ed216a8bdd51b7ef5210bd568a016182e4f1f1;3aa190c319bcb003bbe87f8056a2eda809eb4ed1;3d6464e4193df2b732c8eb6768ce25807c6004aa;4099e62c2024b9e3fffa42fcd51c4635e630df95;4b5f774ffd70dd7415fb138cbc7723c2da767f69;597132c5eb2bad5b1f784bd56b41f556650d249c;608dca85e19002cf7a7ac665953347a3ba7e7cc7;63df158e321e2ba86132306079fb06617b129a9d;871c7cc45c1749b5d68d4b5ce09ef89b4d07df40;8ce1d8bac3e9afdf83c7286205ddab00a72bfb6a;950996a7ddb0d38093edc37bde9f9ccc68c96509;c8f88787fa91434b790721f14d1f2862aa6ca06b" />
          <attvalue for="4" value="scipy.interpolate._bsplines.BSpline" />
          <attvalue for="9" value="&lt;[1134.0,1134.0];[1135.0,1135.0];[1140.0,1140.0];[1141.0,1141.0];[1357.0,1357.0];[1358.0,1358.0];[1363.0,1363.0];[1364.0,1364.0];[1525.0,1525.0];[1526.0,1526.0];[1531.0,1531.0];[1532.0,1532.0];[187.0,187.0];[188.0,188.0];[193.0,193.0];[194.0,194.0];[385.0,385.0];[386.0,386.0];[391.0,391.0];[392.0,392.0];[578.0,578.0];[579.0,579.0];[584.0,584.0];[585.0,585.0];[776.0,776.0];[777.0,777.0];[782.0,782.0];[783.0,783.0];[951.0,951.0];[952.0,952.0];[957.0,957.0];[958.0,958.0]&gt;" />
        </attvalues>
      </node>
      <node id="Step 7" label="str">
        <attvalues>
          <attvalue for="0" value="urn:fz-juelich.de:alpaca:object:Python:builtins.str:20907cd4e1ad02232b9322af9bf5020eea7fd6d1;urn:fz-juelich.de:alpaca:object:Python:builtins.str:a3b1508fbf736a949d49d0062dc7debdc87436bc" />
          <attvalue for="1" value="2" />
          <attvalue for="2" value="object" />
          <attvalue for="3" value="20907cd4e1ad02232b9322af9bf5020eea7fd6d1;a3b1508fbf736a949d49d0062dc7debdc87436bc" />
          <attvalue for="4" value="builtins.str" />
          <attvalue for="9" value="&lt;[1534.0,1534.0];[785.0,785.0]&gt;" />
        </attvalues>
      </node>
      <node id="Step 8" label="Figure">
        <attvalues>
          <attvalue for="0" value="urn:fz-juelich.de:alpaca:object:Python:matplotlib.figure.Figure:8777831641019" />
          <attvalue for="1" value="1" />
          <attvalue for="2" value="object" />
          <attvalue for="3" value="8777831641019" />
          <attvalue for="4" value="matplotlib.figure.Figure" />
          <attvalue for="9" value="&lt;[1.0,1.0];[1535.0,1535.0];[1535.0,1535.0]&gt;" />
        </attvalues>
      </node>
      <node id="Step 9" label="AxesSubplot">
        <attvalues>
          <attvalue for="0" value="urn:fz-juelich.de:alpaca:object:Python:matplotlib.axes._subplots.AxesSubplot:8777831606842;urn:fz-juelich.de:alpaca:object:Python:matplotlib.axes._subplots.AxesSubplot:8777831606851" />
          <attvalue for="1" value="2" />
          <attvalue for="2" value="object" />
          <attvalue for="3" value="8777831606842;8777831606851" />
          <attvalue for="4" value="matplotlib.axes._subplots.AxesSubplot" />
          <attvalue for="9" value="&lt;[1142.0,1142.0];[1142.0,1142.0];[1365.0,1365.0];[1365.0,1365.0];[1533.0,1533.0];[1533.0,1533.0];[1534.0,1534.0];[195.0,195.0];[195.0,195.0];[393.0,393.0];[393.0,393.0];[586.0,586.0];[586.0,586.0];[784.0,784.0];[784.0,784.0];[785.0,785.0];[959.0,959.0];[959.0,959.0]&gt;" />
        </attvalues>
      </node>
      <node id="Step 10" label="Epoch">
        <attvalues>
          <attvalue for="0" value="urn:fz-juelich.de:alpaca:object:Python:neo.core.epoch.Epoch:5989216a6b95615d17cdb6daf0c01890eb446417;urn:fz-juelich.de:alpaca:object:Python:neo.core.epoch.Epoch:053007ed434c0d81903aed7adb8134eea8da381b;urn:fz-juelich.de:alpaca:object:Python:neo.core.epoch.Epoch:3a8f00aa292a39817dd45cdc819db14eeb9acfa6;urn:fz-juelich.de:alpaca:object:Python:neo.core.epoch.Epoch:8c03a7f40030531ee8e88d4964728c4f42eaeb79" />
          <attvalue for="1" value="4" />
          <attvalue for="2" value="object" />
          <attvalue for="3" value="053007ed434c0d81903aed7adb8134eea8da381b;3a8f00aa292a39817dd45cdc819db14eeb9acfa6;5989216a6b95615d17cdb6daf0c01890eb446417;8c03a7f40030531ee8e88d4964728c4f42eaeb79" />
          <attvalue for="4" value="neo.core.epoch.Epoch" />
          <attvalue for="7" value="None" />
          <attvalue for="5" value="None" />
          <attvalue for="6" value="epoch" />
          <attvalue for="16" value="float64" />
          <attvalue for="18" value="1.0 s" />
          <attvalue for="15" value="(30,);(31,);(33,);(41,)" />
          <attvalue for="14" value="['PGHF' 'PGHF' 'PGHF' 'PGHF' 'PGHF' 'PGHF' 'PGHF' 'PGHF' 'PGHF' 'PGHF'&#10; 'PGHF' 'PGHF' 'PGHF' 'PGHF' 'PGHF' 'PGHF' 'PGHF' 'PGHF' 'PGHF' 'PGHF'&#10; 'PGHF' 'PGHF' 'PGHF' 'PGHF' 'PGHF' 'PGHF' 'PGHF' 'PGHF' 'PGHF' 'PGHF'&#10; 'PGHF' 'PGHF' 'PGHF'];['PGLF' 'PGLF' 'PGLF' 'PGLF' 'PGLF' 'PGLF' 'PGLF' 'PGLF' 'PGLF' 'PGLF'&#10; 'PGLF' 'PGLF' 'PGLF' 'PGLF' 'PGLF' 'PGLF' 'PGLF' 'PGLF' 'PGLF' 'PGLF'&#10; 'PGLF' 'PGLF' 'PGLF' 'PGLF' 'PGLF' 'PGLF' 'PGLF' 'PGLF' 'PGLF' 'PGLF'&#10; 'PGLF'];['SGHF' 'SGHF' 'SGHF' 'SGHF' 'SGHF' 'SGHF' 'SGHF' 'SGHF' 'SGHF' 'SGHF'&#10; 'SGHF' 'SGHF' 'SGHF' 'SGHF' 'SGHF' 'SGHF' 'SGHF' 'SGHF' 'SGHF' 'SGHF'&#10; 'SGHF' 'SGHF' 'SGHF' 'SGHF' 'SGHF' 'SGHF' 'SGHF' 'SGHF' 'SGHF' 'SGHF'];['SGLF' 'SGLF' 'SGLF' 'SGLF' 'SGLF' 'SGLF' 'SGLF' 'SGLF' 'SGLF' 'SGLF'&#10; 'SGLF' 'SGLF' 'SGLF' 'SGLF' 'SGLF' 'SGLF' 'SGLF' 'SGLF' 'SGLF' 'SGLF'&#10; 'SGLF' 'SGLF' 'SGLF' 'SGLF' 'SGLF' 'SGLF' 'SGLF' 'SGLF' 'SGLF' 'SGLF'&#10; 'SGLF' 'SGLF' 'SGLF' 'SGLF' 'SGLF' 'SGLF' 'SGLF' 'SGLF' 'SGLF' 'SGLF'&#10; 'SGLF']" />
          <attvalue for="12" value="['CUE-OFF' 'CUE-OFF' 'CUE-OFF' 'CUE-OFF' 'CUE-OFF' 'CUE-OFF' 'CUE-OFF'&#10; 'CUE-OFF' 'CUE-OFF' 'CUE-OFF' 'CUE-OFF' 'CUE-OFF' 'CUE-OFF' 'CUE-OFF'&#10; 'CUE-OFF' 'CUE-OFF' 'CUE-OFF' 'CUE-OFF' 'CUE-OFF' 'CUE-OFF' 'CUE-OFF'&#10; 'CUE-OFF' 'CUE-OFF' 'CUE-OFF' 'CUE-OFF' 'CUE-OFF' 'CUE-OFF' 'CUE-OFF'&#10; 'CUE-OFF' 'CUE-OFF' 'CUE-OFF' 'CUE-OFF' 'CUE-OFF' 'CUE-OFF' 'CUE-OFF'&#10; 'CUE-OFF' 'CUE-OFF' 'CUE-OFF' 'CUE-OFF' 'CUE-OFF' 'CUE-OFF'];['CUE-OFF' 'CUE-OFF' 'CUE-OFF' 'CUE-OFF' 'CUE-OFF' 'CUE-OFF' 'CUE-OFF'&#10; 'CUE-OFF' 'CUE-OFF' 'CUE-OFF' 'CUE-OFF' 'CUE-OFF' 'CUE-OFF' 'CUE-OFF'&#10; 'CUE-OFF' 'CUE-OFF' 'CUE-OFF' 'CUE-OFF' 'CUE-OFF' 'CUE-OFF' 'CUE-OFF'&#10; 'CUE-OFF' 'CUE-OFF' 'CUE-OFF' 'CUE-OFF' 'CUE-OFF' 'CUE-OFF' 'CUE-OFF'&#10; 'CUE-OFF' 'CUE-OFF' 'CUE-OFF' 'CUE-OFF' 'CUE-OFF'];['CUE-OFF' 'CUE-OFF' 'CUE-OFF' 'CUE-OFF' 'CUE-OFF' 'CUE-OFF' 'CUE-OFF'&#10; 'CUE-OFF' 'CUE-OFF' 'CUE-OFF' 'CUE-OFF' 'CUE-OFF' 'CUE-OFF' 'CUE-OFF'&#10; 'CUE-OFF' 'CUE-OFF' 'CUE-OFF' 'CUE-OFF' 'CUE-OFF' 'CUE-OFF' 'CUE-OFF'&#10; 'CUE-OFF' 'CUE-OFF' 'CUE-OFF' 'CUE-OFF' 'CUE-OFF' 'CUE-OFF' 'CUE-OFF'&#10; 'CUE-OFF' 'CUE-OFF' 'CUE-OFF'];['CUE-OFF' 'CUE-OFF' 'CUE-OFF' 'CUE-OFF' 'CUE-OFF' 'CUE-OFF' 'CUE-OFF'&#10; 'CUE-OFF' 'CUE-OFF' 'CUE-OFF' 'CUE-OFF' 'CUE-OFF' 'CUE-OFF' 'CUE-OFF'&#10; 'CUE-OFF' 'CUE-OFF' 'CUE-OFF' 'CUE-OFF' 'CUE-OFF' 'CUE-OFF' 'CUE-OFF'&#10; 'CUE-OFF' 'CUE-OFF' 'CUE-OFF' 'CUE-OFF' 'CUE-OFF' 'CUE-OFF' 'CUE-OFF'&#10; 'CUE-OFF' 'CUE-OFF']" />
          <attvalue for="13" value="['correct_trial' 'correct_trial' 'correct_trial' 'correct_trial'&#10; 'correct_trial' 'correct_trial' 'correct_trial' 'correct_trial'&#10; 'correct_trial' 'correct_trial' 'correct_trial' 'correct_trial'&#10; 'correct_trial' 'correct_trial' 'correct_trial' 'correct_trial'&#10; 'correct_trial' 'correct_trial' 'correct_trial' 'correct_trial'&#10; 'correct_trial' 'correct_trial' 'correct_trial' 'correct_trial'&#10; 'correct_trial' 'correct_trial' 'correct_trial' 'correct_trial'&#10; 'correct_trial' 'correct_trial' 'correct_trial' 'correct_trial'&#10; 'correct_trial' 'correct_trial' 'correct_trial' 'correct_trial'&#10; 'correct_trial' 'correct_trial' 'correct_trial' 'correct_trial'&#10; 'correct_trial'];['correct_trial' 'correct_trial' 'correct_trial' 'correct_trial'&#10; 'correct_trial' 'correct_trial' 'correct_trial' 'correct_trial'&#10; 'correct_trial' 'correct_trial' 'correct_trial' 'correct_trial'&#10; 'correct_trial' 'correct_trial' 'correct_trial' 'correct_trial'&#10; 'correct_trial' 'correct_trial' 'correct_trial' 'correct_trial'&#10; 'correct_trial' 'correct_trial' 'correct_trial' 'correct_trial'&#10; 'correct_trial' 'correct_trial' 'correct_trial' 'correct_trial'&#10; 'correct_trial' 'correct_trial' 'correct_trial' 'correct_trial'&#10; 'correct_trial'];['correct_trial' 'correct_trial' 'correct_trial' 'correct_trial'&#10; 'correct_trial' 'correct_trial' 'correct_trial' 'correct_trial'&#10; 'correct_trial' 'correct_trial' 'correct_trial' 'correct_trial'&#10; 'correct_trial' 'correct_trial' 'correct_trial' 'correct_trial'&#10; 'correct_trial' 'correct_trial' 'correct_trial' 'correct_trial'&#10; 'correct_trial' 'correct_trial' 'correct_trial' 'correct_trial'&#10; 'correct_trial' 'correct_trial' 'correct_trial' 'correct_trial'&#10; 'correct_trial' 'correct_trial' 'correct_trial'];['correct_trial' 'correct_trial' 'correct_trial' 'correct_trial'&#10; 'correct_trial' 'correct_trial' 'correct_trial' 'correct_trial'&#10; 'correct_trial' 'correct_trial' 'correct_trial' 'correct_trial'&#10; 'correct_trial' 'correct_trial' 'correct_trial' 'correct_trial'&#10; 'correct_trial' 'correct_trial' 'correct_trial' 'correct_trial'&#10; 'correct_trial' 'correct_trial' 'correct_trial' 'correct_trial'&#10; 'correct_trial' 'correct_trial' 'correct_trial' 'correct_trial'&#10; 'correct_trial' 'correct_trial']" />
          <attvalue for="9" value="&lt;[1144.0,1144.0];[1145.0,1145.0];[1145.0,1145.0];[1145.0,1145.0];[1145.0,1145.0];[1145.0,1145.0];[1145.0,1145.0];[1145.0,1145.0];[1145.0,1145.0];[1145.0,1145.0];[1145.0,1145.0];[1145.0,1145.0];[1145.0,1145.0];[1145.0,1145.0];[1145.0,1145.0];[1145.0,1145.0];[1145.0,1145.0];[1145.0,1145.0];[1145.0,1145.0];[1145.0,1145.0];[1145.0,1145.0];[1145.0,1145.0];[1145.0,1145.0];[1145.0,1145.0];[1145.0,1145.0];[1145.0,1145.0];[1145.0,1145.0];[1145.0,1145.0];[1145.0,1145.0];[1145.0,1145.0];[1145.0,1145.0];[1145.0,1145.0];[1145.0,1145.0];[1145.0,1145.0];[1145.0,1145.0];[1145.0,1145.0];[1145.0,1145.0];[1145.0,1145.0];[1145.0,1145.0];[1145.0,1145.0];[1145.0,1145.0];[1145.0,1145.0];[1367.0,1367.0];[1368.0,1368.0];[1368.0,1368.0];[1368.0,1368.0];[1368.0,1368.0];[1368.0,1368.0];[1368.0,1368.0];[1368.0,1368.0];[1368.0,1368.0];[1368.0,1368.0];[1368.0,1368.0];[1368.0,1368.0];[1368.0,1368.0];[1368.0,1368.0];[1368.0,1368.0];[1368.0,1368.0];[1368.0,1368.0];[1368.0,1368.0];[1368.0,1368.0];[1368.0,1368.0];[1368.0,1368.0];[1368.0,1368.0];[1368.0,1368.0];[1368.0,1368.0];[1368.0,1368.0];[1368.0,1368.0];[1368.0,1368.0];[1368.0,1368.0];[1368.0,1368.0];[1368.0,1368.0];[1368.0,1368.0];[788.0,788.0];[789.0,789.0];[789.0,789.0];[789.0,789.0];[789.0,789.0];[789.0,789.0];[789.0,789.0];[789.0,789.0];[789.0,789.0];[789.0,789.0];[789.0,789.0];[789.0,789.0];[789.0,789.0];[789.0,789.0];[789.0,789.0];[789.0,789.0];[789.0,789.0];[789.0,789.0];[789.0,789.0];[789.0,789.0];[789.0,789.0];[789.0,789.0];[789.0,789.0];[789.0,789.0];[789.0,789.0];[789.0,789.0];[789.0,789.0];[789.0,789.0];[789.0,789.0];[789.0,789.0];[789.0,789.0];[789.0,789.0];[961.0,961.0];[962.0,962.0];[962.0,962.0];[962.0,962.0];[962.0,962.0];[962.0,962.0];[962.0,962.0];[962.0,962.0];[962.0,962.0];[962.0,962.0];[962.0,962.0];[962.0,962.0];[962.0,962.0];[962.0,962.0];[962.0,962.0];[962.0,962.0];[962.0,962.0];[962.0,962.0];[962.0,962.0];[962.0,962.0];[962.0,962.0];[962.0,962.0];[962.0,962.0];[962.0,962.0];[962.0,962.0];[962.0,962.0];[962.0,962.0];[962.0,962.0];[962.0,962.0];[962.0,962.0];[962.0,962.0];[962.0,962.0];[962.0,962.0];[962.0,962.0]&gt;" />
        </attvalues>
      </node>
      <node id="Step 11" label="Quantity">
        <attvalues>
          <attvalue for="0" value="urn:fz-juelich.de:alpaca:object:Python:quantities.quantity.Quantity:e5f05bc05b609c04e017d712a89d05bd15ebce8d" />
          <attvalue for="1" value="1" />
          <attvalue for="2" value="object" />
          <attvalue for="3" value="e5f05bc05b609c04e017d712a89d05bd15ebce8d" />
          <attvalue for="4" value="quantities.quantity.Quantity" />
          <attvalue for="18" value="1.0 Hz" />
          <attvalue for="16" value="float64" />
          <attvalue for="15" value="(500,)" />
          <attvalue for="9" value="&lt;[1137.0,1137.0];[1138.0,1138.0];[1140.0,1140.0];[1141.0,1141.0];[1142.0,1142.0];[1360.0,1360.0];[1361.0,1361.0];[1363.0,1363.0];[1364.0,1364.0];[1365.0,1365.0];[1528.0,1528.0];[1529.0,1529.0];[1531.0,1531.0];[1532.0,1532.0];[1533.0,1533.0];[190.0,190.0];[191.0,191.0];[193.0,193.0];[194.0,194.0];[195.0,195.0];[388.0,388.0];[389.0,389.0];[391.0,391.0];[392.0,392.0];[393.0,393.0];[581.0,581.0];[582.0,582.0];[584.0,584.0];[585.0,585.0];[586.0,586.0];[779.0,779.0];[780.0,780.0];[782.0,782.0];[783.0,783.0];[784.0,784.0];[954.0,954.0];[955.0,955.0];[957.0,957.0];[958.0,958.0];[959.0,959.0]&gt;" />
        </attvalues>
      </node>
      <node id="Step 12" label="File">
        <attvalues>
          <attvalue for="0" value="urn:fz-juelich.de:alpaca:file:sha256:52f21612bfdcc0bda1c82152c1a9602e62d82d1fc62764100229a04d0c5f1dd4" />
          <attvalue for="1" value="1" />
          <attvalue for="2" value="file" />
          <attvalue for="3" value="52f21612bfdcc0bda1c82152c1a9602e62d82d1fc62764100229a04d0c5f1dd4" />
          <attvalue for="20" value="sha256" />
          <attvalue for="21" value="/home/koehler/PycharmProjects/alpaca_use_case/data/i140703-001.nix" />
          <attvalue for="9" value="&lt;[2.0,2.0]&gt;" />
        </attvalues>
      </node>
      <node id="Step 13" label="save_plot">
        <attvalues>
          <attvalue for="0" value="urn:fz-juelich.de:alpaca:function_execution:Python:9d23563cc40f30902528cd19dd3f55d601b01f12a47f1ff3f7a89a7d84377b2e:ecd03900-f932-408c-b755-68a792435274:__main__.save_plot#3a7ce818-3a48-4e36-9a98-b24b78e98154" />
          <attvalue for="1" value="1" />
          <attvalue for="4" value="__main__.save_plot" />
          <attvalue for="2" value="function" />
          <attvalue for="22" value="3a7ce818-3a48-4e36-9a98-b24b78e98154" />
          <attvalue for="23" value="1535" />
          <attvalue for="24" value="{'format': 'png', 'dpi': 300}" />
          <attvalue for="9" value="&lt;[1535.0,1535.0]&gt;" />
        </attvalues>
      </node>
      <node id="Step 14" label="set_title">
        <attvalues>
          <attvalue for="0" value="urn:fz-juelich.de:alpaca:function_execution:Python:9d23563cc40f30902528cd19dd3f55d601b01f12a47f1ff3f7a89a7d84377b2e:ecd03900-f932-408c-b755-68a792435274:__main__.set_title#7dadb6d8-8c85-4a68-b855-e540e041e9a1;urn:fz-juelich.de:alpaca:function_execution:Python:9d23563cc40f30902528cd19dd3f55d601b01f12a47f1ff3f7a89a7d84377b2e:ecd03900-f932-408c-b755-68a792435274:__main__.set_title#a21fe8e7-a9b8-4502-b45b-2c089c6814a2" />
          <attvalue for="1" value="2" />
          <attvalue for="4" value="__main__.set_title" />
          <attvalue for="2" value="function" />
          <attvalue for="22" value="7dadb6d8-8c85-4a68-b855-e540e041e9a1;a21fe8e7-a9b8-4502-b45b-2c089c6814a2" />
          <attvalue for="23" value="785;1534" />
          <attvalue for="9" value="&lt;[1534.0,1534.0];[785.0,785.0]&gt;" />
        </attvalues>
      </node>
      <node id="Step 15" label="load_data">
        <attvalues>
          <attvalue for="0" value="urn:fz-juelich.de:alpaca:function_execution:Python:9d23563cc40f30902528cd19dd3f55d601b01f12a47f1ff3f7a89a7d84377b2e:ecd03900-f932-408c-b755-68a792435274:__main__.load_data#4a5112af-36fa-4dc9-a945-6e8f3f203be0" />
          <attvalue for="1" value="1" />
          <attvalue for="4" value="__main__.load_data" />
          <attvalue for="2" value="function" />
          <attvalue for="22" value="4a5112af-36fa-4dc9-a945-6e8f3f203be0" />
          <attvalue for="23" value="2" />
          <attvalue for="9" value="&lt;[2.0,2.0]&gt;" />
        </attvalues>
      </node>
      <node id="Step 16" label="cut_segment_by_epoch">
        <attvalues>
          <attvalue for="0" value="urn:fz-juelich.de:alpaca:function_execution:Python:9d23563cc40f30902528cd19dd3f55d601b01f12a47f1ff3f7a89a7d84377b2e:ecd03900-f932-408c-b755-68a792435274:neo.utils.misc.cut_segment_by_epoch#ccb7a2de-b74b-4553-8ec5-1861baa0ee93;urn:fz-juelich.de:alpaca:function_execution:Python:9d23563cc40f30902528cd19dd3f55d601b01f12a47f1ff3f7a89a7d84377b2e:ecd03900-f932-408c-b755-68a792435274:neo.utils.misc.cut_segment_by_epoch#7e8a7af6-840c-4526-b44a-93b9f426de59;urn:fz-juelich.de:alpaca:function_execution:Python:9d23563cc40f30902528cd19dd3f55d601b01f12a47f1ff3f7a89a7d84377b2e:ecd03900-f932-408c-b755-68a792435274:neo.utils.misc.cut_segment_by_epoch#1c5f3674-71ce-487a-9151-abc6a36e86e4;urn:fz-juelich.de:alpaca:function_execution:Python:9d23563cc40f30902528cd19dd3f55d601b01f12a47f1ff3f7a89a7d84377b2e:ecd03900-f932-408c-b755-68a792435274:neo.utils.misc.cut_segment_by_epoch#1be6b337-b131-45ca-b777-3c9cc603e92b" />
          <attvalue for="1" value="4" />
          <attvalue for="4" value="neo.utils.misc.cut_segment_by_epoch" />
          <attvalue for="2" value="function" />
          <attvalue for="22" value="1be6b337-b131-45ca-b777-3c9cc603e92b;1c5f3674-71ce-487a-9151-abc6a36e86e4;7e8a7af6-840c-4526-b44a-93b9f426de59;ccb7a2de-b74b-4553-8ec5-1861baa0ee93" />
          <attvalue for="23" value="789;962;1145;1368" />
          <attvalue for="25" value="false" />
          <attvalue for="9" value="&lt;[1145.0,1145.0];[1368.0,1368.0];[789.0,789.0];[962.0,962.0]&gt;" />
        </attvalues>
      </node>
      <node id="Step 17" label="create_main_plot_objects">
        <attvalues>
          <attvalue for="0" value="urn:fz-juelich.de:alpaca:function_execution:Python:9d23563cc40f30902528cd19dd3f55d601b01f12a47f1ff3f7a89a7d84377b2e:ecd03900-f932-408c-b755-68a792435274:__main__.create_main_plot_objects#afa0012d-9d07-4e42-a965-eff19656d25e" />
          <attvalue for="1" value="1" />
          <attvalue for="4" value="__main__.create_main_plot_objects" />
          <attvalue for="2" value="function" />
          <attvalue for="22" value="afa0012d-9d07-4e42-a965-eff19656d25e" />
          <attvalue for="23" value="1" />
          <attvalue for="26" value="2" />
          <attvalue for="27" value="PSD for each trial type" />
          <attvalue for="9" value="&lt;[1.0,1.0]&gt;" />
        </attvalues>
      </node>
      <node id="Step 18" label="butter">
        <attvalues>
          <attvalue for="0" value="urn:fz-juelich.de:alpaca:function_execution:Python:9d23563cc40f30902528cd19dd3f55d601b01f12a47f1ff3f7a89a7d84377b2e:ecd03900-f932-408c-b755-68a792435274:elephant.signal_processing.butter#0bd37c95-d5a3-40a2-9281-40908af4adbe;urn:fz-juelich.de:alpaca:function_execution:Python:9d23563cc40f30902528cd19dd3f55d601b01f12a47f1ff3f7a89a7d84377b2e:ecd03900-f932-408c-b755-68a792435274:elephant.signal_processing.butter#e757214a-2188-4655-a5b8-35aef0409788;urn:fz-juelich.de:alpaca:function_execution:Python:9d23563cc40f30902528cd19dd3f55d601b01f12a47f1ff3f7a89a7d84377b2e:ecd03900-f932-408c-b755-68a792435274:elephant.signal_processing.butter#b616b205-e7ab-40b2-9986-760e1c64c83c;urn:fz-juelich.de:alpaca:function_execution:Python:9d23563cc40f30902528cd19dd3f55d601b01f12a47f1ff3f7a89a7d84377b2e:ecd03900-f932-408c-b755-68a792435274:elephant.signal_processing.butter#a90f3444-225e-4918-ba82-66662371d153;urn:fz-juelich.de:alpaca:function_execution:Python:9d23563cc40f30902528cd19dd3f55d601b01f12a47f1ff3f7a89a7d84377b2e:ecd03900-f932-408c-b755-68a792435274:elephant.signal_processing.butter#246f6435-64d5-42e6-89b0-33a5ad9a89cc;urn:fz-juelich.de:alpaca:function_execution:Python:9d23563cc40f30902528cd19dd3f55d601b01f12a47f1ff3f7a89a7d84377b2e:ecd03900-f932-408c-b755-68a792435274:elephant.signal_processing.butter#ae4bee23-ee82-4f89-ae2e-5b3cef53dfd8;urn:fz-juelich.de:alpaca:function_execution:Python:9d23563cc40f30902528cd19dd3f55d601b01f12a47f1ff3f7a89a7d84377b2e:ecd03900-f932-408c-b755-68a792435274:elephant.signal_processing.butter#96d24eae-6c5a-4807-825a-7d91496cf1c9;urn:fz-juelich.de:alpaca:function_execution:Python:9d23563cc40f30902528cd19dd3f55d601b01f12a47f1ff3f7a89a7d84377b2e:ecd03900-f932-408c-b755-68a792435274:elephant.signal_processing.butter#6429f353-9cc5-4a00-aaf7-6e67ac0b6443;urn:fz-juelich.de:alpaca:function_execution:Python:9d23563cc40f30902528cd19dd3f55d601b01f12a47f1ff3f7a89a7d84377b2e:ecd03900-f932-408c-b755-68a792435274:elephant.signal_processing.butter#80de7a43-4b11-4de7-8f82-5edfb026e3ce;urn:fz-juelich.de:alpaca:function_execution:Python:9d23563cc40f30902528cd19dd3f55d601b01f12a47f1ff3f7a89a7d84377b2e:ecd03900-f932-408c-b755-68a792435274:elephant.signal_processing.butter#452c8c12-41f3-4b6b-a6b0-794f6d1c5f25;urn:fz-juelich.de:alpaca:function_execution:Python:9d23563cc40f30902528cd19dd3f55d601b01f12a47f1ff3f7a89a7d84377b2e:ecd03900-f932-408c-b755-68a792435274:elephant.signal_processing.butter#82bdc53d-90bd-4395-98cb-c6651988298b;urn:fz-juelich.de:alpaca:function_execution:Python:9d23563cc40f30902528cd19dd3f55d601b01f12a47f1ff3f7a89a7d84377b2e:ecd03900-f932-408c-b755-68a792435274:elephant.signal_processing.butter#64e2c5a9-07a4-434c-9ed7-6c22e77b4516;urn:fz-juelich.de:alpaca:function_execution:Python:9d23563cc40f30902528cd19dd3f55d601b01f12a47f1ff3f7a89a7d84377b2e:ecd03900-f932-408c-b755-68a792435274:elephant.signal_processing.butter#0992c145-5f4c-4219-801b-dfd399860fb2;urn:fz-juelich.de:alpaca:function_execution:Python:9d23563cc40f30902528cd19dd3f55d601b01f12a47f1ff3f7a89a7d84377b2e:ecd03900-f932-408c-b755-68a792435274:elephant.signal_processing.butter#cb219c33-fca0-4370-9bc1-85b21f0913f8;urn:fz-juelich.de:alpaca:function_execution:Python:9d23563cc40f30902528cd19dd3f55d601b01f12a47f1ff3f7a89a7d84377b2e:ecd03900-f932-408c-b755-68a792435274:elephant.signal_processing.butter#72beaebb-e85b-439a-a50a-06dea836d0f4;urn:fz-juelich.de:alpaca:function_execution:Python:9d23563cc40f30902528cd19dd3f55d601b01f12a47f1ff3f7a89a7d84377b2e:ecd03900-f932-408c-b755-68a792435274:elephant.signal_processing.butter#a2042d75-8dc4-4b59-9a01-303f76ea2e02;urn:fz-juelich.de:alpaca:function_execution:Python:9d23563cc40f30902528cd19dd3f55d601b01f12a47f1ff3f7a89a7d84377b2e:ecd03900-f932-408c-b755-68a792435274:elephant.signal_processing.butter#cd91890c-7549-475a-8487-56a86c204ad0;urn:fz-juelich.de:alpaca:function_execution:Python:9d23563cc40f30902528cd19dd3f55d601b01f12a47f1ff3f7a89a7d84377b2e:ecd03900-f932-408c-b755-68a792435274:elephant.signal_processing.butter#06760947-84bf-459f-b06a-35f9194285f1;urn:fz-juelich.de:alpaca:function_execution:Python:9d23563cc40f30902528cd19dd3f55d601b01f12a47f1ff3f7a89a7d84377b2e:ecd03900-f932-408c-b755-68a792435274:elephant.signal_processing.butter#6290baab-b74a-4885-b627-07fb23fac645;urn:fz-juelich.de:alpaca:function_execution:Python:9d23563cc40f30902528cd19dd3f55d601b01f12a47f1ff3f7a89a7d84377b2e:ecd03900-f932-408c-b755-68a792435274:elephant.signal_processing.butter#f43268b2-8417-4a27-8c2d-d0cdf9f14c6a;urn:fz-juelich.de:alpaca:function_execution:Python:9d23563cc40f30902528cd19dd3f55d601b01f12a47f1ff3f7a89a7d84377b2e:ecd03900-f932-408c-b755-68a792435274:elephant.signal_processing.butter#6047e533-7f8d-4580-b3eb-a1990fd7146e;urn:fz-juelich.de:alpaca:function_execution:Python:9d23563cc40f30902528cd19dd3f55d601b01f12a47f1ff3f7a89a7d84377b2e:ecd03900-f932-408c-b755-68a792435274:elephant.signal_processing.butter#77066cec-58f6-4389-ac4e-673b2cbd5267;urn:fz-juelich.de:alpaca:function_execution:Python:9d23563cc40f30902528cd19dd3f55d601b01f12a47f1ff3f7a89a7d84377b2e:ecd03900-f932-408c-b755-68a792435274:elephant.signal_processing.butter#2ea85a47-b847-49c3-b3a3-199b84fc78ba;urn:fz-juelich.de:alpaca:function_execution:Python:9d23563cc40f30902528cd19dd3f55d601b01f12a47f1ff3f7a89a7d84377b2e:ecd03900-f932-408c-b755-68a792435274:elephant.signal_processing.butter#a447f45e-4ce7-4822-a181-2a14db3aa7cc;urn:fz-juelich.de:alpaca:function_execution:Python:9d23563cc40f30902528cd19dd3f55d601b01f12a47f1ff3f7a89a7d84377b2e:ecd03900-f932-408c-b755-68a792435274:elephant.signal_processing.butter#ff2dadef-6b57-4a1a-b85d-551d03d960da;urn:fz-juelich.de:alpaca:function_execution:Python:9d23563cc40f30902528cd19dd3f55d601b01f12a47f1ff3f7a89a7d84377b2e:ecd03900-f932-408c-b755-68a792435274:elephant.signal_processing.butter#94e4df4d-9e1a-4cba-9ee1-f9060544c5f1;urn:fz-juelich.de:alpaca:function_execution:Python:9d23563cc40f30902528cd19dd3f55d601b01f12a47f1ff3f7a89a7d84377b2e:ecd03900-f932-408c-b755-68a792435274:elephant.signal_processing.butter#f9b40658-7411-48f8-a278-4271d9453484;urn:fz-juelich.de:alpaca:function_execution:Python:9d23563cc40f30902528cd19dd3f55d601b01f12a47f1ff3f7a89a7d84377b2e:ecd03900-f932-408c-b755-68a792435274:elephant.signal_processing.butter#205cd0d2-28af-4f63-96cd-44f26a66729e;urn:fz-juelich.de:alpaca:function_execution:Python:9d23563cc40f30902528cd19dd3f55d601b01f12a47f1ff3f7a89a7d84377b2e:ecd03900-f932-408c-b755-68a792435274:elephant.signal_processing.butter#6874f759-e94c-474f-84a8-168556506005;urn:fz-juelich.de:alpaca:function_execution:Python:9d23563cc40f30902528cd19dd3f55d601b01f12a47f1ff3f7a89a7d84377b2e:ecd03900-f932-408c-b755-68a792435274:elephant.signal_processing.butter#cc2ad252-22b0-4e99-9818-75971e9a2def;urn:fz-juelich.de:alpaca:function_execution:Python:9d23563cc40f30902528cd19dd3f55d601b01f12a47f1ff3f7a89a7d84377b2e:ecd03900-f932-408c-b755-68a792435274:elephant.signal_processing.butter#168108f4-e828-4170-987d-e4484742880f;urn:fz-juelich.de:alpaca:function_execution:Python:9d23563cc40f30902528cd19dd3f55d601b01f12a47f1ff3f7a89a7d84377b2e:ecd03900-f932-408c-b755-68a792435274:elephant.signal_processing.butter#c5f6c085-17ef-42d7-aa35-561227ec52b8;urn:fz-juelich.de:alpaca:function_execution:Python:9d23563cc40f30902528cd19dd3f55d601b01f12a47f1ff3f7a89a7d84377b2e:ecd03900-f932-408c-b755-68a792435274:elephant.signal_processing.butter#d4e0adbf-e218-43cb-9321-913d48a3c984;urn:fz-juelich.de:alpaca:function_execution:Python:9d23563cc40f30902528cd19dd3f55d601b01f12a47f1ff3f7a89a7d84377b2e:ecd03900-f932-408c-b755-68a792435274:elephant.signal_processing.butter#4c9cf1c0-9c60-4c08-a347-1e7208117716;urn:fz-juelich.de:alpaca:function_execution:Python:9d23563cc40f30902528cd19dd3f55d601b01f12a47f1ff3f7a89a7d84377b2e:ecd03900-f932-408c-b755-68a792435274:elephant.signal_processing.butter#7fb7367a-b9a1-4dab-a083-c82941e85041;urn:fz-juelich.de:alpaca:function_execution:Python:9d23563cc40f30902528cd19dd3f55d601b01f12a47f1ff3f7a89a7d84377b2e:ecd03900-f932-408c-b755-68a792435274:elephant.signal_processing.butter#e4090bf7-dba9-405c-93a2-5a69fde925ff;urn:fz-juelich.de:alpaca:function_execution:Python:9d23563cc40f30902528cd19dd3f55d601b01f12a47f1ff3f7a89a7d84377b2e:ecd03900-f932-408c-b755-68a792435274:elephant.signal_processing.butter#11906c52-df36-4442-abbd-0066628c1353;urn:fz-juelich.de:alpaca:function_execution:Python:9d23563cc40f30902528cd19dd3f55d601b01f12a47f1ff3f7a89a7d84377b2e:ecd03900-f932-408c-b755-68a792435274:elephant.signal_processing.butter#a361d6b1-1b31-48b7-ae67-33786b1a6f3b;urn:fz-juelich.de:alpaca:function_execution:Python:9d23563cc40f30902528cd19dd3f55d601b01f12a47f1ff3f7a89a7d84377b2e:ecd03900-f932-408c-b755-68a792435274:elephant.signal_processing.butter#f54c057a-fc40-48e2-9eea-851b3540c414;urn:fz-juelich.de:alpaca:function_execution:Python:9d23563cc40f30902528cd19dd3f55d601b01f12a47f1ff3f7a89a7d84377b2e:ecd03900-f932-408c-b755-68a792435274:elephant.signal_processing.butter#e73eeb30-7cdf-47d3-afe5-4f19d7895c62;urn:fz-juelich.de:alpaca:function_execution:Python:9d23563cc40f30902528cd19dd3f55d601b01f12a47f1ff3f7a89a7d84377b2e:ecd03900-f932-408c-b755-68a792435274:elephant.signal_processing.butter#94b27561-a115-4214-838b-2ed9da29a574;urn:fz-juelich.de:alpaca:function_execution:Python:9d23563cc40f30902528cd19dd3f55d601b01f12a47f1ff3f7a89a7d84377b2e:ecd03900-f932-408c-b755-68a792435274:elephant.signal_processing.butter#e1502ac6-12c1-4b83-b54d-28fab8eeda30;urn:fz-juelich.de:alpaca:function_execution:Python:9d23563cc40f30902528cd19dd3f55d601b01f12a47f1ff3f7a89a7d84377b2e:ecd03900-f932-408c-b755-68a792435274:elephant.signal_processing.butter#2ef292a8-9b89-4ccb-81ff-a499b225b3c6;urn:fz-juelich.de:alpaca:function_execution:Python:9d23563cc40f30902528cd19dd3f55d601b01f12a47f1ff3f7a89a7d84377b2e:ecd03900-f932-408c-b755-68a792435274:elephant.signal_processing.butter#3a971619-9147-4325-b96f-0884c7e6fc61;urn:fz-juelich.de:alpaca:function_execution:Python:9d23563cc40f30902528cd19dd3f55d601b01f12a47f1ff3f7a89a7d84377b2e:ecd03900-f932-408c-b755-68a792435274:elephant.signal_processing.butter#ce3d2cd1-5c57-47cd-98f7-a215196bb22a;urn:fz-juelich.de:alpaca:function_execution:Python:9d23563cc40f30902528cd19dd3f55d601b01f12a47f1ff3f7a89a7d84377b2e:ecd03900-f932-408c-b755-68a792435274:elephant.signal_processing.butter#d1203b3f-8525-4f97-b761-c92c4bcd5c44;urn:fz-juelich.de:alpaca:function_execution:Python:9d23563cc40f30902528cd19dd3f55d601b01f12a47f1ff3f7a89a7d84377b2e:ecd03900-f932-408c-b755-68a792435274:elephant.signal_processing.butter#5a7cfa38-9b1b-4aa0-9dd5-4f875fb6ac75;urn:fz-juelich.de:alpaca:function_execution:Python:9d23563cc40f30902528cd19dd3f55d601b01f12a47f1ff3f7a89a7d84377b2e:ecd03900-f932-408c-b755-68a792435274:elephant.signal_processing.butter#57ae2139-06f7-4b11-be84-c671e7488550;urn:fz-juelich.de:alpaca:function_execution:Python:9d23563cc40f30902528cd19dd3f55d601b01f12a47f1ff3f7a89a7d84377b2e:ecd03900-f932-408c-b755-68a792435274:elephant.signal_processing.butter#e8ce430e-9482-4764-bf89-311ff271026b;urn:fz-juelich.de:alpaca:function_execution:Python:9d23563cc40f30902528cd19dd3f55d601b01f12a47f1ff3f7a89a7d84377b2e:ecd03900-f932-408c-b755-68a792435274:elephant.signal_processing.butter#f981c9b0-3532-41fa-b481-b8e077d45d42;urn:fz-juelich.de:alpaca:function_execution:Python:9d23563cc40f30902528cd19dd3f55d601b01f12a47f1ff3f7a89a7d84377b2e:ecd03900-f932-408c-b755-68a792435274:elephant.signal_processing.butter#ac3ac026-d154-466f-910b-65d62804631b;urn:fz-juelich.de:alpaca:function_execution:Python:9d23563cc40f30902528cd19dd3f55d601b01f12a47f1ff3f7a89a7d84377b2e:ecd03900-f932-408c-b755-68a792435274:elephant.signal_processing.butter#87ba63b9-2052-4c0d-a4c8-cd284e05adbb;urn:fz-juelich.de:alpaca:function_execution:Python:9d23563cc40f30902528cd19dd3f55d601b01f12a47f1ff3f7a89a7d84377b2e:ecd03900-f932-408c-b755-68a792435274:elephant.signal_processing.butter#f4e61d07-6296-42da-b9ba-cf8dc4ebdc40;urn:fz-juelich.de:alpaca:function_execution:Python:9d23563cc40f30902528cd19dd3f55d601b01f12a47f1ff3f7a89a7d84377b2e:ecd03900-f932-408c-b755-68a792435274:elephant.signal_processing.butter#b03e54fc-dbb8-432f-9407-5a7dcd77734d;urn:fz-juelich.de:alpaca:function_execution:Python:9d23563cc40f30902528cd19dd3f55d601b01f12a47f1ff3f7a89a7d84377b2e:ecd03900-f932-408c-b755-68a792435274:elephant.signal_processing.butter#7657f0eb-0e4d-4e9b-8693-77089ea423f5;urn:fz-juelich.de:alpaca:function_execution:Python:9d23563cc40f30902528cd19dd3f55d601b01f12a47f1ff3f7a89a7d84377b2e:ecd03900-f932-408c-b755-68a792435274:elephant.signal_processing.butter#05b8b96f-15fa-4ed7-91b7-75a0273cfa04;urn:fz-juelich.de:alpaca:function_execution:Python:9d23563cc40f30902528cd19dd3f55d601b01f12a47f1ff3f7a89a7d84377b2e:ecd03900-f932-408c-b755-68a792435274:elephant.signal_processing.butter#0a1eaed5-ee98-4f70-8c51-762343a272eb;urn:fz-juelich.de:alpaca:function_execution:Python:9d23563cc40f30902528cd19dd3f55d601b01f12a47f1ff3f7a89a7d84377b2e:ecd03900-f932-408c-b755-68a792435274:elephant.signal_processing.butter#3db0d138-ef7f-4aa8-9f20-e56d69006bee;urn:fz-juelich.de:alpaca:function_execution:Python:9d23563cc40f30902528cd19dd3f55d601b01f12a47f1ff3f7a89a7d84377b2e:ecd03900-f932-408c-b755-68a792435274:elephant.signal_processing.butter#f7b6206c-3154-48cd-bd35-71e82dddbe15;urn:fz-juelich.de:alpaca:function_execution:Python:9d23563cc40f30902528cd19dd3f55d601b01f12a47f1ff3f7a89a7d84377b2e:ecd03900-f932-408c-b755-68a792435274:elephant.signal_processing.butter#059f6092-496a-4693-85b6-4f10dac07842;urn:fz-juelich.de:alpaca:function_execution:Python:9d23563cc40f30902528cd19dd3f55d601b01f12a47f1ff3f7a89a7d84377b2e:ecd03900-f932-408c-b755-68a792435274:elephant.signal_processing.butter#b52ba85c-7bd3-4b71-9d9b-a6579d9cdfa0;urn:fz-juelich.de:alpaca:function_execution:Python:9d23563cc40f30902528cd19dd3f55d601b01f12a47f1ff3f7a89a7d84377b2e:ecd03900-f932-408c-b755-68a792435274:elephant.signal_processing.butter#a5edb66b-1992-4a2e-922b-ad7da94413a8;urn:fz-juelich.de:alpaca:function_execution:Python:9d23563cc40f30902528cd19dd3f55d601b01f12a47f1ff3f7a89a7d84377b2e:ecd03900-f932-408c-b755-68a792435274:elephant.signal_processing.butter#d95f7d0a-6319-4739-9fcc-dee20fb9966b;urn:fz-juelich.de:alpaca:function_execution:Python:9d23563cc40f30902528cd19dd3f55d601b01f12a47f1ff3f7a89a7d84377b2e:ecd03900-f932-408c-b755-68a792435274:elephant.signal_processing.butter#b4b6d404-002f-4d38-86ac-45d2b4ef1d77;urn:fz-juelich.de:alpaca:function_execution:Python:9d23563cc40f30902528cd19dd3f55d601b01f12a47f1ff3f7a89a7d84377b2e:ecd03900-f932-408c-b755-68a792435274:elephant.signal_processing.butter#b5e2458b-a58c-42c7-b9d1-acf16254efa2;urn:fz-juelich.de:alpaca:function_execution:Python:9d23563cc40f30902528cd19dd3f55d601b01f12a47f1ff3f7a89a7d84377b2e:ecd03900-f932-408c-b755-68a792435274:elephant.signal_processing.butter#ebf17ec6-a318-49b3-a02c-d97b9d3a8fff;urn:fz-juelich.de:alpaca:function_execution:Python:9d23563cc40f30902528cd19dd3f55d601b01f12a47f1ff3f7a89a7d84377b2e:ecd03900-f932-408c-b755-68a792435274:elephant.signal_processing.butter#c8f599ce-3eac-498c-a833-4d625bd09190;urn:fz-juelich.de:alpaca:function_execution:Python:9d23563cc40f30902528cd19dd3f55d601b01f12a47f1ff3f7a89a7d84377b2e:ecd03900-f932-408c-b755-68a792435274:elephant.signal_processing.butter#87f18aa5-d87d-4ec1-ae79-47ffd9c8ac39;urn:fz-juelich.de:alpaca:function_execution:Python:9d23563cc40f30902528cd19dd3f55d601b01f12a47f1ff3f7a89a7d84377b2e:ecd03900-f932-408c-b755-68a792435274:elephant.signal_processing.butter#e6184945-15fa-4ad0-b95b-973735821cb0;urn:fz-juelich.de:alpaca:function_execution:Python:9d23563cc40f30902528cd19dd3f55d601b01f12a47f1ff3f7a89a7d84377b2e:ecd03900-f932-408c-b755-68a792435274:elephant.signal_processing.butter#8ef5e9b0-723e-4bf4-a418-123716ca75b3;urn:fz-juelich.de:alpaca:function_execution:Python:9d23563cc40f30902528cd19dd3f55d601b01f12a47f1ff3f7a89a7d84377b2e:ecd03900-f932-408c-b755-68a792435274:elephant.signal_processing.butter#262d7857-845a-4128-a1a6-b3925d886ba0;urn:fz-juelich.de:alpaca:function_execution:Python:9d23563cc40f30902528cd19dd3f55d601b01f12a47f1ff3f7a89a7d84377b2e:ecd03900-f932-408c-b755-68a792435274:elephant.signal_processing.butter#73fcbb68-7bec-4b71-9b99-4df0208df343;urn:fz-juelich.de:alpaca:function_execution:Python:9d23563cc40f30902528cd19dd3f55d601b01f12a47f1ff3f7a89a7d84377b2e:ecd03900-f932-408c-b755-68a792435274:elephant.signal_processing.butter#a5ed8485-5010-4e03-bbb0-2083c62c96f7;urn:fz-juelich.de:alpaca:function_execution:Python:9d23563cc40f30902528cd19dd3f55d601b01f12a47f1ff3f7a89a7d84377b2e:ecd03900-f932-408c-b755-68a792435274:elephant.signal_processing.butter#7e74fc38-c156-4230-8e82-554204d8c3bd;urn:fz-juelich.de:alpaca:function_execution:Python:9d23563cc40f30902528cd19dd3f55d601b01f12a47f1ff3f7a89a7d84377b2e:ecd03900-f932-408c-b755-68a792435274:elephant.signal_processing.butter#a8d4646c-7820-4ad6-ad50-0d537f04ef67;urn:fz-juelich.de:alpaca:function_execution:Python:9d23563cc40f30902528cd19dd3f55d601b01f12a47f1ff3f7a89a7d84377b2e:ecd03900-f932-408c-b755-68a792435274:elephant.signal_processing.butter#fe456b80-580b-43f9-a031-641edc1c2759;urn:fz-juelich.de:alpaca:function_execution:Python:9d23563cc40f30902528cd19dd3f55d601b01f12a47f1ff3f7a89a7d84377b2e:ecd03900-f932-408c-b755-68a792435274:elephant.signal_processing.butter#1300960b-1d46-48bf-9800-7f84bbc377eb;urn:fz-juelich.de:alpaca:function_execution:Python:9d23563cc40f30902528cd19dd3f55d601b01f12a47f1ff3f7a89a7d84377b2e:ecd03900-f932-408c-b755-68a792435274:elephant.signal_processing.butter#7a22af17-a6f9-41db-8164-647930315e88;urn:fz-juelich.de:alpaca:function_execution:Python:9d23563cc40f30902528cd19dd3f55d601b01f12a47f1ff3f7a89a7d84377b2e:ecd03900-f932-408c-b755-68a792435274:elephant.signal_processing.butter#919f6eb8-ee83-4b9c-a5c9-7779afda6c73;urn:fz-juelich.de:alpaca:function_execution:Python:9d23563cc40f30902528cd19dd3f55d601b01f12a47f1ff3f7a89a7d84377b2e:ecd03900-f932-408c-b755-68a792435274:elephant.signal_processing.butter#297bf83e-f503-4f7a-b06f-56d7c466d1c5;urn:fz-juelich.de:alpaca:function_execution:Python:9d23563cc40f30902528cd19dd3f55d601b01f12a47f1ff3f7a89a7d84377b2e:ecd03900-f932-408c-b755-68a792435274:elephant.signal_processing.butter#da0ac716-6934-48cb-bb57-95e2b71a540c;urn:fz-juelich.de:alpaca:function_execution:Python:9d23563cc40f30902528cd19dd3f55d601b01f12a47f1ff3f7a89a7d84377b2e:ecd03900-f932-408c-b755-68a792435274:elephant.signal_processing.butter#d8d928a2-46fc-454c-bba9-6afa2ff4e350;urn:fz-juelich.de:alpaca:function_execution:Python:9d23563cc40f30902528cd19dd3f55d601b01f12a47f1ff3f7a89a7d84377b2e:ecd03900-f932-408c-b755-68a792435274:elephant.signal_processing.butter#c65dad85-e856-44f7-8a3e-5246af6a88bc;urn:fz-juelich.de:alpaca:function_execution:Python:9d23563cc40f30902528cd19dd3f55d601b01f12a47f1ff3f7a89a7d84377b2e:ecd03900-f932-408c-b755-68a792435274:elephant.signal_processing.butter#175f4fcd-dec1-49bf-a410-86b701722634;urn:fz-juelich.de:alpaca:function_execution:Python:9d23563cc40f30902528cd19dd3f55d601b01f12a47f1ff3f7a89a7d84377b2e:ecd03900-f932-408c-b755-68a792435274:elephant.signal_processing.butter#b9de7dfa-a9b7-42c9-b53a-6530d107d2f0;urn:fz-juelich.de:alpaca:function_execution:Python:9d23563cc40f30902528cd19dd3f55d601b01f12a47f1ff3f7a89a7d84377b2e:ecd03900-f932-408c-b755-68a792435274:elephant.signal_processing.butter#604f4954-8731-492a-8d81-1a7ab832ea91;urn:fz-juelich.de:alpaca:function_execution:Python:9d23563cc40f30902528cd19dd3f55d601b01f12a47f1ff3f7a89a7d84377b2e:ecd03900-f932-408c-b755-68a792435274:elephant.signal_processing.butter#9f9fb85d-8034-4f93-a5b2-1316714c0e81;urn:fz-juelich.de:alpaca:function_execution:Python:9d23563cc40f30902528cd19dd3f55d601b01f12a47f1ff3f7a89a7d84377b2e:ecd03900-f932-408c-b755-68a792435274:elephant.signal_processing.butter#54d60f84-1a99-4583-a739-8a9b6902cfec;urn:fz-juelich.de:alpaca:function_execution:Python:9d23563cc40f30902528cd19dd3f55d601b01f12a47f1ff3f7a89a7d84377b2e:ecd03900-f932-408c-b755-68a792435274:elephant.signal_processing.butter#b57903e3-ba6b-426b-9020-7a01419cc80f;urn:fz-juelich.de:alpaca:function_execution:Python:9d23563cc40f30902528cd19dd3f55d601b01f12a47f1ff3f7a89a7d84377b2e:ecd03900-f932-408c-b755-68a792435274:elephant.signal_processing.butter#d160dbe0-fc9d-40a0-b0fe-4b421f78e6f6;urn:fz-juelich.de:alpaca:function_execution:Python:9d23563cc40f30902528cd19dd3f55d601b01f12a47f1ff3f7a89a7d84377b2e:ecd03900-f932-408c-b755-68a792435274:elephant.signal_processing.butter#09e86247-ca0d-45f9-b12e-fbc9f57b162e;urn:fz-juelich.de:alpaca:function_execution:Python:9d23563cc40f30902528cd19dd3f55d601b01f12a47f1ff3f7a89a7d84377b2e:ecd03900-f932-408c-b755-68a792435274:elephant.signal_processing.butter#e04edf7a-456c-4ca1-a140-8a84ee21f834;urn:fz-juelich.de:alpaca:function_execution:Python:9d23563cc40f30902528cd19dd3f55d601b01f12a47f1ff3f7a89a7d84377b2e:ecd03900-f932-408c-b755-68a792435274:elephant.signal_processing.butter#2c2be374-66c1-412f-bbc5-e4cc167ddf53;urn:fz-juelich.de:alpaca:function_execution:Python:9d23563cc40f30902528cd19dd3f55d601b01f12a47f1ff3f7a89a7d84377b2e:ecd03900-f932-408c-b755-68a792435274:elephant.signal_processing.butter#76d70f4d-3174-4da8-9b8f-092d494cc879;urn:fz-juelich.de:alpaca:function_execution:Python:9d23563cc40f30902528cd19dd3f55d601b01f12a47f1ff3f7a89a7d84377b2e:ecd03900-f932-408c-b755-68a792435274:elephant.signal_processing.butter#893f4f7c-d5c9-43eb-be7c-9768a5d9dbe2;urn:fz-juelich.de:alpaca:function_execution:Python:9d23563cc40f30902528cd19dd3f55d601b01f12a47f1ff3f7a89a7d84377b2e:ecd03900-f932-408c-b755-68a792435274:elephant.signal_processing.butter#e7b5b32c-7319-4e17-8556-c80c28bdf9ff;urn:fz-juelich.de:alpaca:function_execution:Python:9d23563cc40f30902528cd19dd3f55d601b01f12a47f1ff3f7a89a7d84377b2e:ecd03900-f932-408c-b755-68a792435274:elephant.signal_processing.butter#436280d5-8ba6-4b95-8301-c090c62b979d;urn:fz-juelich.de:alpaca:function_execution:Python:9d23563cc40f30902528cd19dd3f55d601b01f12a47f1ff3f7a89a7d84377b2e:ecd03900-f932-408c-b755-68a792435274:elephant.signal_processing.butter#a589768f-d5d4-4636-b740-00954d06080b;urn:fz-juelich.de:alpaca:function_execution:Python:9d23563cc40f30902528cd19dd3f55d601b01f12a47f1ff3f7a89a7d84377b2e:ecd03900-f932-408c-b755-68a792435274:elephant.signal_processing.butter#6944f774-a75d-4650-a488-4a84feec13fc;urn:fz-juelich.de:alpaca:function_execution:Python:9d23563cc40f30902528cd19dd3f55d601b01f12a47f1ff3f7a89a7d84377b2e:ecd03900-f932-408c-b755-68a792435274:elephant.signal_processing.butter#35172387-89f0-4d0a-a776-c0b559fef2cf;urn:fz-juelich.de:alpaca:function_execution:Python:9d23563cc40f30902528cd19dd3f55d601b01f12a47f1ff3f7a89a7d84377b2e:ecd03900-f932-408c-b755-68a792435274:elephant.signal_processing.butter#53a05251-0a7a-40d3-956a-7ddb7c696ebf;urn:fz-juelich.de:alpaca:function_execution:Python:9d23563cc40f30902528cd19dd3f55d601b01f12a47f1ff3f7a89a7d84377b2e:ecd03900-f932-408c-b755-68a792435274:elephant.signal_processing.butter#8291f807-5f69-4ef5-abff-fb77746ba909;urn:fz-juelich.de:alpaca:function_execution:Python:9d23563cc40f30902528cd19dd3f55d601b01f12a47f1ff3f7a89a7d84377b2e:ecd03900-f932-408c-b755-68a792435274:elephant.signal_processing.butter#6084c28c-7c88-426a-88e6-832f38bd38cd;urn:fz-juelich.de:alpaca:function_execution:Python:9d23563cc40f30902528cd19dd3f55d601b01f12a47f1ff3f7a89a7d84377b2e:ecd03900-f932-408c-b755-68a792435274:elephant.signal_processing.butter#949fbe42-654e-42e1-b440-17d58e09b42e;urn:fz-juelich.de:alpaca:function_execution:Python:9d23563cc40f30902528cd19dd3f55d601b01f12a47f1ff3f7a89a7d84377b2e:ecd03900-f932-408c-b755-68a792435274:elephant.signal_processing.butter#276542d5-3109-43bf-b3a1-957844e93d21;urn:fz-juelich.de:alpaca:function_execution:Python:9d23563cc40f30902528cd19dd3f55d601b01f12a47f1ff3f7a89a7d84377b2e:ecd03900-f932-408c-b755-68a792435274:elephant.signal_processing.butter#63e6cbc8-a7b9-4b79-b6ce-a19e2bcae099;urn:fz-juelich.de:alpaca:function_execution:Python:9d23563cc40f30902528cd19dd3f55d601b01f12a47f1ff3f7a89a7d84377b2e:ecd03900-f932-408c-b755-68a792435274:elephant.signal_processing.butter#1c77bc17-4055-4b8a-81f4-22521921575f;urn:fz-juelich.de:alpaca:function_execution:Python:9d23563cc40f30902528cd19dd3f55d601b01f12a47f1ff3f7a89a7d84377b2e:ecd03900-f932-408c-b755-68a792435274:elephant.signal_processing.butter#1b10be61-386b-4c37-9dc6-b8f3c49fb2cd;urn:fz-juelich.de:alpaca:function_execution:Python:9d23563cc40f30902528cd19dd3f55d601b01f12a47f1ff3f7a89a7d84377b2e:ecd03900-f932-408c-b755-68a792435274:elephant.signal_processing.butter#e161370f-2144-42e2-acb4-479a00d60571;urn:fz-juelich.de:alpaca:function_execution:Python:9d23563cc40f30902528cd19dd3f55d601b01f12a47f1ff3f7a89a7d84377b2e:ecd03900-f932-408c-b755-68a792435274:elephant.signal_processing.butter#c534de1b-b3d6-468b-aec9-4e1db0b49046;urn:fz-juelich.de:alpaca:function_execution:Python:9d23563cc40f30902528cd19dd3f55d601b01f12a47f1ff3f7a89a7d84377b2e:ecd03900-f932-408c-b755-68a792435274:elephant.signal_processing.butter#c4f0be80-016b-4b49-9c3d-73e3838c24c1;urn:fz-juelich.de:alpaca:function_execution:Python:9d23563cc40f30902528cd19dd3f55d601b01f12a47f1ff3f7a89a7d84377b2e:ecd03900-f932-408c-b755-68a792435274:elephant.signal_processing.butter#78d0d8fb-f0ed-43dd-9be8-042994ee8371;urn:fz-juelich.de:alpaca:function_execution:Python:9d23563cc40f30902528cd19dd3f55d601b01f12a47f1ff3f7a89a7d84377b2e:ecd03900-f932-408c-b755-68a792435274:elephant.signal_processing.butter#a038502c-8282-4a74-ba79-d326647efa7b;urn:fz-juelich.de:alpaca:function_execution:Python:9d23563cc40f30902528cd19dd3f55d601b01f12a47f1ff3f7a89a7d84377b2e:ecd03900-f932-408c-b755-68a792435274:elephant.signal_processing.butter#a5b2d284-a95d-45a5-9cd1-d6df39d402f7;urn:fz-juelich.de:alpaca:function_execution:Python:9d23563cc40f30902528cd19dd3f55d601b01f12a47f1ff3f7a89a7d84377b2e:ecd03900-f932-408c-b755-68a792435274:elephant.signal_processing.butter#c04f1a92-0cc2-475c-b1ad-c9221bac56d9;urn:fz-juelich.de:alpaca:function_execution:Python:9d23563cc40f30902528cd19dd3f55d601b01f12a47f1ff3f7a89a7d84377b2e:ecd03900-f932-408c-b755-68a792435274:elephant.signal_processing.butter#2a3660e7-281b-495e-8224-e7180791894d;urn:fz-juelich.de:alpaca:function_execution:Python:9d23563cc40f30902528cd19dd3f55d601b01f12a47f1ff3f7a89a7d84377b2e:ecd03900-f932-408c-b755-68a792435274:elephant.signal_processing.butter#8e6b973b-e7b4-4d89-9a84-357ca11dbb75;urn:fz-juelich.de:alpaca:function_execution:Python:9d23563cc40f30902528cd19dd3f55d601b01f12a47f1ff3f7a89a7d84377b2e:ecd03900-f932-408c-b755-68a792435274:elephant.signal_processing.butter#9d17fe2d-596d-4767-9c1d-cd84de73be47;urn:fz-juelich.de:alpaca:function_execution:Python:9d23563cc40f30902528cd19dd3f55d601b01f12a47f1ff3f7a89a7d84377b2e:ecd03900-f932-408c-b755-68a792435274:elephant.signal_processing.butter#d55302fb-d984-4149-9773-949365fa6754;urn:fz-juelich.de:alpaca:function_execution:Python:9d23563cc40f30902528cd19dd3f55d601b01f12a47f1ff3f7a89a7d84377b2e:ecd03900-f932-408c-b755-68a792435274:elephant.signal_processing.butter#60a74d0c-0391-4d55-a552-e7418ced6542;urn:fz-juelich.de:alpaca:function_execution:Python:9d23563cc40f30902528cd19dd3f55d601b01f12a47f1ff3f7a89a7d84377b2e:ecd03900-f932-408c-b755-68a792435274:elephant.signal_processing.butter#25a6d7bf-aa4b-4d77-937d-60ed9262bdcc;urn:fz-juelich.de:alpaca:function_execution:Python:9d23563cc40f30902528cd19dd3f55d601b01f12a47f1ff3f7a89a7d84377b2e:ecd03900-f932-408c-b755-68a792435274:elephant.signal_processing.butter#9bb82eb3-6163-4f4b-984b-01d7d6cb6a11;urn:fz-juelich.de:alpaca:function_execution:Python:9d23563cc40f30902528cd19dd3f55d601b01f12a47f1ff3f7a89a7d84377b2e:ecd03900-f932-408c-b755-68a792435274:elephant.signal_processing.butter#25f2c9a8-f45b-4c23-8eab-c2687ae3758d;urn:fz-juelich.de:alpaca:function_execution:Python:9d23563cc40f30902528cd19dd3f55d601b01f12a47f1ff3f7a89a7d84377b2e:ecd03900-f932-408c-b755-68a792435274:elephant.signal_processing.butter#08be4501-e194-4bab-8da4-f58c08658d81;urn:fz-juelich.de:alpaca:function_execution:Python:9d23563cc40f30902528cd19dd3f55d601b01f12a47f1ff3f7a89a7d84377b2e:ecd03900-f932-408c-b755-68a792435274:elephant.signal_processing.butter#4f812461-5070-4511-b47c-f858aa1a1001;urn:fz-juelich.de:alpaca:function_execution:Python:9d23563cc40f30902528cd19dd3f55d601b01f12a47f1ff3f7a89a7d84377b2e:ecd03900-f932-408c-b755-68a792435274:elephant.signal_processing.butter#ca9cdc8b-9202-4a2f-a1eb-f588ea1378de;urn:fz-juelich.de:alpaca:function_execution:Python:9d23563cc40f30902528cd19dd3f55d601b01f12a47f1ff3f7a89a7d84377b2e:ecd03900-f932-408c-b755-68a792435274:elephant.signal_processing.butter#00df5398-4a67-43ed-a255-c18fb8c88d3d;urn:fz-juelich.de:alpaca:function_execution:Python:9d23563cc40f30902528cd19dd3f55d601b01f12a47f1ff3f7a89a7d84377b2e:ecd03900-f932-408c-b755-68a792435274:elephant.signal_processing.butter#5fdf1de4-0e3b-4a34-b154-3bd5c03ef3be;urn:fz-juelich.de:alpaca:function_execution:Python:9d23563cc40f30902528cd19dd3f55d601b01f12a47f1ff3f7a89a7d84377b2e:ecd03900-f932-408c-b755-68a792435274:elephant.signal_processing.butter#2b69a9c0-a535-4ee8-80d0-4832eae915d1;urn:fz-juelich.de:alpaca:function_execution:Python:9d23563cc40f30902528cd19dd3f55d601b01f12a47f1ff3f7a89a7d84377b2e:ecd03900-f932-408c-b755-68a792435274:elephant.signal_processing.butter#4a5c322c-9828-46ee-9862-b94da1c3ee1f;urn:fz-juelich.de:alpaca:function_execution:Python:9d23563cc40f30902528cd19dd3f55d601b01f12a47f1ff3f7a89a7d84377b2e:ecd03900-f932-408c-b755-68a792435274:elephant.signal_processing.butter#93b21db1-09df-4921-8f78-cbf091b7be36;urn:fz-juelich.de:alpaca:function_execution:Python:9d23563cc40f30902528cd19dd3f55d601b01f12a47f1ff3f7a89a7d84377b2e:ecd03900-f932-408c-b755-68a792435274:elephant.signal_processing.butter#3e320be2-a7ac-4409-88fc-de6344db2dbe;urn:fz-juelich.de:alpaca:function_execution:Python:9d23563cc40f30902528cd19dd3f55d601b01f12a47f1ff3f7a89a7d84377b2e:ecd03900-f932-408c-b755-68a792435274:elephant.signal_processing.butter#79801f0f-7675-48ae-a842-74ba149d95cf;urn:fz-juelich.de:alpaca:function_execution:Python:9d23563cc40f30902528cd19dd3f55d601b01f12a47f1ff3f7a89a7d84377b2e:ecd03900-f932-408c-b755-68a792435274:elephant.signal_processing.butter#4c342fe3-c8e1-455c-8e42-73b7e9315b62;urn:fz-juelich.de:alpaca:function_execution:Python:9d23563cc40f30902528cd19dd3f55d601b01f12a47f1ff3f7a89a7d84377b2e:ecd03900-f932-408c-b755-68a792435274:elephant.signal_processing.butter#1a290009-98b4-4699-b6f6-aa62e643d50d;urn:fz-juelich.de:alpaca:function_execution:Python:9d23563cc40f30902528cd19dd3f55d601b01f12a47f1ff3f7a89a7d84377b2e:ecd03900-f932-408c-b755-68a792435274:elephant.signal_processing.butter#03ce95f5-80d9-40a5-8fc2-8bc8044debeb;urn:fz-juelich.de:alpaca:function_execution:Python:9d23563cc40f30902528cd19dd3f55d601b01f12a47f1ff3f7a89a7d84377b2e:ecd03900-f932-408c-b755-68a792435274:elephant.signal_processing.butter#c8147eaa-ce56-4469-9dbb-d660ec41f81b;urn:fz-juelich.de:alpaca:function_execution:Python:9d23563cc40f30902528cd19dd3f55d601b01f12a47f1ff3f7a89a7d84377b2e:ecd03900-f932-408c-b755-68a792435274:elephant.signal_processing.butter#477f3e26-295c-443e-89cf-7f6ca580ca66;urn:fz-juelich.de:alpaca:function_execution:Python:9d23563cc40f30902528cd19dd3f55d601b01f12a47f1ff3f7a89a7d84377b2e:ecd03900-f932-408c-b755-68a792435274:elephant.signal_processing.butter#33b0180e-5a9d-47e4-b2b6-e5072bac6dfd;urn:fz-juelich.de:alpaca:function_execution:Python:9d23563cc40f30902528cd19dd3f55d601b01f12a47f1ff3f7a89a7d84377b2e:ecd03900-f932-408c-b755-68a792435274:elephant.signal_processing.butter#89335730-dd0e-485d-92e2-db95a289fbfc;urn:fz-juelich.de:alpaca:function_execution:Python:9d23563cc40f30902528cd19dd3f55d601b01f12a47f1ff3f7a89a7d84377b2e:ecd03900-f932-408c-b755-68a792435274:elephant.signal_processing.butter#3fcd6dee-9559-40d5-803c-a5814613151c;urn:fz-juelich.de:alpaca:function_execution:Python:9d23563cc40f30902528cd19dd3f55d601b01f12a47f1ff3f7a89a7d84377b2e:ecd03900-f932-408c-b755-68a792435274:elephant.signal_processing.butter#5b9f6bdf-aca6-46eb-b3bc-3ac07051c036;urn:fz-juelich.de:alpaca:function_execution:Python:9d23563cc40f30902528cd19dd3f55d601b01f12a47f1ff3f7a89a7d84377b2e:ecd03900-f932-408c-b755-68a792435274:elephant.signal_processing.butter#bc46a797-7d38-413e-a0ad-45a601230788;urn:fz-juelich.de:alpaca:function_execution:Python:9d23563cc40f30902528cd19dd3f55d601b01f12a47f1ff3f7a89a7d84377b2e:ecd03900-f932-408c-b755-68a792435274:elephant.signal_processing.butter#74cee206-2aff-461a-8873-f685f7b141d4;urn:fz-juelich.de:alpaca:function_execution:Python:9d23563cc40f30902528cd19dd3f55d601b01f12a47f1ff3f7a89a7d84377b2e:ecd03900-f932-408c-b755-68a792435274:elephant.signal_processing.butter#a419607b-c215-4ee0-aa10-9ba2d268bca2;urn:fz-juelich.de:alpaca:function_execution:Python:9d23563cc40f30902528cd19dd3f55d601b01f12a47f1ff3f7a89a7d84377b2e:ecd03900-f932-408c-b755-68a792435274:elephant.signal_processing.butter#3f9a6597-c907-408c-b9ae-6340cfdd6d0d;urn:fz-juelich.de:alpaca:function_execution:Python:9d23563cc40f30902528cd19dd3f55d601b01f12a47f1ff3f7a89a7d84377b2e:ecd03900-f932-408c-b755-68a792435274:elephant.signal_processing.butter#b6e249d8-f8aa-4be6-a84d-a26dc4c311b5;urn:fz-juelich.de:alpaca:function_execution:Python:9d23563cc40f30902528cd19dd3f55d601b01f12a47f1ff3f7a89a7d84377b2e:ecd03900-f932-408c-b755-68a792435274:elephant.signal_processing.butter#49fb337f-8b54-41f9-9a10-4b069625f251;urn:fz-juelich.de:alpaca:function_execution:Python:9d23563cc40f30902528cd19dd3f55d601b01f12a47f1ff3f7a89a7d84377b2e:ecd03900-f932-408c-b755-68a792435274:elephant.signal_processing.butter#6b888d53-7dc9-4e27-82dc-b8b63968e91a;urn:fz-juelich.de:alpaca:function_execution:Python:9d23563cc40f30902528cd19dd3f55d601b01f12a47f1ff3f7a89a7d84377b2e:ecd03900-f932-408c-b755-68a792435274:elephant.signal_processing.butter#2c55ff08-0057-4289-a040-b49c55c31450;urn:fz-juelich.de:alpaca:function_execution:Python:9d23563cc40f30902528cd19dd3f55d601b01f12a47f1ff3f7a89a7d84377b2e:ecd03900-f932-408c-b755-68a792435274:elephant.signal_processing.butter#46f086ca-75ed-412d-8a8d-82cd61e9b2bc;urn:fz-juelich.de:alpaca:function_execution:Python:9d23563cc40f30902528cd19dd3f55d601b01f12a47f1ff3f7a89a7d84377b2e:ecd03900-f932-408c-b755-68a792435274:elephant.signal_processing.butter#9ad2982e-cd75-4583-ba2e-8a4d900fd623;urn:fz-juelich.de:alpaca:function_execution:Python:9d23563cc40f30902528cd19dd3f55d601b01f12a47f1ff3f7a89a7d84377b2e:ecd03900-f932-408c-b755-68a792435274:elephant.signal_processing.butter#037697a6-a028-46c5-a190-454b0db4750e;urn:fz-juelich.de:alpaca:function_execution:Python:9d23563cc40f30902528cd19dd3f55d601b01f12a47f1ff3f7a89a7d84377b2e:ecd03900-f932-408c-b755-68a792435274:elephant.signal_processing.butter#20e98eca-aa7e-4693-b894-191712655505;urn:fz-juelich.de:alpaca:function_execution:Python:9d23563cc40f30902528cd19dd3f55d601b01f12a47f1ff3f7a89a7d84377b2e:ecd03900-f932-408c-b755-68a792435274:elephant.signal_processing.butter#79ed5bba-49c0-47bb-9405-28170460082b;urn:fz-juelich.de:alpaca:function_execution:Python:9d23563cc40f30902528cd19dd3f55d601b01f12a47f1ff3f7a89a7d84377b2e:ecd03900-f932-408c-b755-68a792435274:elephant.signal_processing.butter#02a86f4d-46a2-41ef-bd90-1160c6dd81c2;urn:fz-juelich.de:alpaca:function_execution:Python:9d23563cc40f30902528cd19dd3f55d601b01f12a47f1ff3f7a89a7d84377b2e:ecd03900-f932-408c-b755-68a792435274:elephant.signal_processing.butter#ebc5e23d-c8af-4880-888d-35e377b999dc;urn:fz-juelich.de:alpaca:function_execution:Python:9d23563cc40f30902528cd19dd3f55d601b01f12a47f1ff3f7a89a7d84377b2e:ecd03900-f932-408c-b755-68a792435274:elephant.signal_processing.butter#a2169b8d-ebd9-49b7-a072-c91d096e7458;urn:fz-juelich.de:alpaca:function_execution:Python:9d23563cc40f30902528cd19dd3f55d601b01f12a47f1ff3f7a89a7d84377b2e:ecd03900-f932-408c-b755-68a792435274:elephant.signal_processing.butter#e99f4931-13d0-4e4b-ad4e-53fa15119bd2;urn:fz-juelich.de:alpaca:function_execution:Python:9d23563cc40f30902528cd19dd3f55d601b01f12a47f1ff3f7a89a7d84377b2e:ecd03900-f932-408c-b755-68a792435274:elephant.signal_processing.butter#6c9e81db-bb10-418a-b051-5fd2cf74ba2f;urn:fz-juelich.de:alpaca:function_execution:Python:9d23563cc40f30902528cd19dd3f55d601b01f12a47f1ff3f7a89a7d84377b2e:ecd03900-f932-408c-b755-68a792435274:elephant.signal_processing.butter#8566efb5-4502-4483-bae9-83e5180f47ec;urn:fz-juelich.de:alpaca:function_execution:Python:9d23563cc40f30902528cd19dd3f55d601b01f12a47f1ff3f7a89a7d84377b2e:ecd03900-f932-408c-b755-68a792435274:elephant.signal_processing.butter#dd927314-efe9-406d-8766-523b6997a37d;urn:fz-juelich.de:alpaca:function_execution:Python:9d23563cc40f30902528cd19dd3f55d601b01f12a47f1ff3f7a89a7d84377b2e:ecd03900-f932-408c-b755-68a792435274:elephant.signal_processing.butter#c4646aad-2a91-40e0-8846-ed345317547b;urn:fz-juelich.de:alpaca:function_execution:Python:9d23563cc40f30902528cd19dd3f55d601b01f12a47f1ff3f7a89a7d84377b2e:ecd03900-f932-408c-b755-68a792435274:elephant.signal_processing.butter#574f06ab-8f86-4736-86bb-3aa97e54a4ea;urn:fz-juelich.de:alpaca:function_execution:Python:9d23563cc40f30902528cd19dd3f55d601b01f12a47f1ff3f7a89a7d84377b2e:ecd03900-f932-408c-b755-68a792435274:elephant.signal_processing.butter#0950d4da-28d0-4723-80e8-b1e9b454fdbf;urn:fz-juelich.de:alpaca:function_execution:Python:9d23563cc40f30902528cd19dd3f55d601b01f12a47f1ff3f7a89a7d84377b2e:ecd03900-f932-408c-b755-68a792435274:elephant.signal_processing.butter#68c4b01d-dd81-4cec-92b8-819216a96d5a;urn:fz-juelich.de:alpaca:function_execution:Python:9d23563cc40f30902528cd19dd3f55d601b01f12a47f1ff3f7a89a7d84377b2e:ecd03900-f932-408c-b755-68a792435274:elephant.signal_processing.butter#9cee0f6d-cbb5-46b8-8c47-b6a06dbec391;urn:fz-juelich.de:alpaca:function_execution:Python:9d23563cc40f30902528cd19dd3f55d601b01f12a47f1ff3f7a89a7d84377b2e:ecd03900-f932-408c-b755-68a792435274:elephant.signal_processing.butter#9f39ae61-bc59-4af8-83d4-99311bb589a3;urn:fz-juelich.de:alpaca:function_execution:Python:9d23563cc40f30902528cd19dd3f55d601b01f12a47f1ff3f7a89a7d84377b2e:ecd03900-f932-408c-b755-68a792435274:elephant.signal_processing.butter#bcbdd57d-339e-4085-aa05-bea31f13baa3;urn:fz-juelich.de:alpaca:function_execution:Python:9d23563cc40f30902528cd19dd3f55d601b01f12a47f1ff3f7a89a7d84377b2e:ecd03900-f932-408c-b755-68a792435274:elephant.signal_processing.butter#02694f8e-30db-4c39-a6f6-6234c0cdcbde;urn:fz-juelich.de:alpaca:function_execution:Python:9d23563cc40f30902528cd19dd3f55d601b01f12a47f1ff3f7a89a7d84377b2e:ecd03900-f932-408c-b755-68a792435274:elephant.signal_processing.butter#00c5f7ca-d93b-45bc-8b8a-847718cbdb20;urn:fz-juelich.de:alpaca:function_execution:Python:9d23563cc40f30902528cd19dd3f55d601b01f12a47f1ff3f7a89a7d84377b2e:ecd03900-f932-408c-b755-68a792435274:elephant.signal_processing.butter#5faaf341-89b1-479b-982a-15df9c02c4bd;urn:fz-juelich.de:alpaca:function_execution:Python:9d23563cc40f30902528cd19dd3f55d601b01f12a47f1ff3f7a89a7d84377b2e:ecd03900-f932-408c-b755-68a792435274:elephant.signal_processing.butter#fa4d0307-2755-45bf-ac09-8f8630e7fe75;urn:fz-juelich.de:alpaca:function_execution:Python:9d23563cc40f30902528cd19dd3f55d601b01f12a47f1ff3f7a89a7d84377b2e:ecd03900-f932-408c-b755-68a792435274:elephant.signal_processing.butter#95eedf0e-6797-4569-91b6-60fc2634ac27;urn:fz-juelich.de:alpaca:function_execution:Python:9d23563cc40f30902528cd19dd3f55d601b01f12a47f1ff3f7a89a7d84377b2e:ecd03900-f932-408c-b755-68a792435274:elephant.signal_processing.butter#4aea2fb1-50f1-4199-a723-63b7ba5b9434;urn:fz-juelich.de:alpaca:function_execution:Python:9d23563cc40f30902528cd19dd3f55d601b01f12a47f1ff3f7a89a7d84377b2e:ecd03900-f932-408c-b755-68a792435274:elephant.signal_processing.butter#66152909-8e72-4b9f-a086-0741cb49ff4f;urn:fz-juelich.de:alpaca:function_execution:Python:9d23563cc40f30902528cd19dd3f55d601b01f12a47f1ff3f7a89a7d84377b2e:ecd03900-f932-408c-b755-68a792435274:elephant.signal_processing.butter#5c9cf48a-a157-4962-b3b0-e4e3dd0a504a;urn:fz-juelich.de:alpaca:function_execution:Python:9d23563cc40f30902528cd19dd3f55d601b01f12a47f1ff3f7a89a7d84377b2e:ecd03900-f932-408c-b755-68a792435274:elephant.signal_processing.butter#dabef739-d03b-4c49-bcb0-6113b5d04523;urn:fz-juelich.de:alpaca:function_execution:Python:9d23563cc40f30902528cd19dd3f55d601b01f12a47f1ff3f7a89a7d84377b2e:ecd03900-f932-408c-b755-68a792435274:elephant.signal_processing.butter#2981ff1b-2fc6-4c04-b0fa-93234bb6e5c9;urn:fz-juelich.de:alpaca:function_execution:Python:9d23563cc40f30902528cd19dd3f55d601b01f12a47f1ff3f7a89a7d84377b2e:ecd03900-f932-408c-b755-68a792435274:elephant.signal_processing.butter#4394a73f-5ef4-416e-9029-6ff7e3d2ca2b;urn:fz-juelich.de:alpaca:function_execution:Python:9d23563cc40f30902528cd19dd3f55d601b01f12a47f1ff3f7a89a7d84377b2e:ecd03900-f932-408c-b755-68a792435274:elephant.signal_processing.butter#f72df5e0-6c61-4da9-94b8-05e2f9d373a2;urn:fz-juelich.de:alpaca:function_execution:Python:9d23563cc40f30902528cd19dd3f55d601b01f12a47f1ff3f7a89a7d84377b2e:ecd03900-f932-408c-b755-68a792435274:elephant.signal_processing.butter#a76265a5-c87b-4d9b-9aee-41cf571bd01f;urn:fz-juelich.de:alpaca:function_execution:Python:9d23563cc40f30902528cd19dd3f55d601b01f12a47f1ff3f7a89a7d84377b2e:ecd03900-f932-408c-b755-68a792435274:elephant.signal_processing.butter#e85e9195-78ca-46b1-9ca5-5750de2be3f4;urn:fz-juelich.de:alpaca:function_execution:Python:9d23563cc40f30902528cd19dd3f55d601b01f12a47f1ff3f7a89a7d84377b2e:ecd03900-f932-408c-b755-68a792435274:elephant.signal_processing.butter#0e5824a5-0d8d-4fa8-b532-0c2ebb0e409e;urn:fz-juelich.de:alpaca:function_execution:Python:9d23563cc40f30902528cd19dd3f55d601b01f12a47f1ff3f7a89a7d84377b2e:ecd03900-f932-408c-b755-68a792435274:elephant.signal_processing.butter#09da9e39-6298-4a22-a353-e483218e7c83;urn:fz-juelich.de:alpaca:function_execution:Python:9d23563cc40f30902528cd19dd3f55d601b01f12a47f1ff3f7a89a7d84377b2e:ecd03900-f932-408c-b755-68a792435274:elephant.signal_processing.butter#7c6b0cbe-cfe1-4179-a215-4abd57773c83;urn:fz-juelich.de:alpaca:function_execution:Python:9d23563cc40f30902528cd19dd3f55d601b01f12a47f1ff3f7a89a7d84377b2e:ecd03900-f932-408c-b755-68a792435274:elephant.signal_processing.butter#b68e1e88-6ce0-40b8-8708-8752bec8e2d9;urn:fz-juelich.de:alpaca:function_execution:Python:9d23563cc40f30902528cd19dd3f55d601b01f12a47f1ff3f7a89a7d84377b2e:ecd03900-f932-408c-b755-68a792435274:elephant.signal_processing.butter#ea262862-d6cb-4518-bb3e-b47e1e5af907;urn:fz-juelich.de:alpaca:function_execution:Python:9d23563cc40f30902528cd19dd3f55d601b01f12a47f1ff3f7a89a7d84377b2e:ecd03900-f932-408c-b755-68a792435274:elephant.signal_processing.butter#d9cdc5bd-d809-4d60-817d-562ed9773e50;urn:fz-juelich.de:alpaca:function_execution:Python:9d23563cc40f30902528cd19dd3f55d601b01f12a47f1ff3f7a89a7d84377b2e:ecd03900-f932-408c-b755-68a792435274:elephant.signal_processing.butter#6a0fbf6f-5f73-45f7-b1b7-645ebefa074e;urn:fz-juelich.de:alpaca:function_execution:Python:9d23563cc40f30902528cd19dd3f55d601b01f12a47f1ff3f7a89a7d84377b2e:ecd03900-f932-408c-b755-68a792435274:elephant.signal_processing.butter#e9439fa8-496c-459f-a950-d041cfc7c2a0;urn:fz-juelich.de:alpaca:function_execution:Python:9d23563cc40f30902528cd19dd3f55d601b01f12a47f1ff3f7a89a7d84377b2e:ecd03900-f932-408c-b755-68a792435274:elephant.signal_processing.butter#2b8c9cf0-4910-4110-be8e-c559ec6fe5a6;urn:fz-juelich.de:alpaca:function_execution:Python:9d23563cc40f30902528cd19dd3f55d601b01f12a47f1ff3f7a89a7d84377b2e:ecd03900-f932-408c-b755-68a792435274:elephant.signal_processing.butter#b014a0d3-a087-49e4-8c7c-05dbb9f3077a;urn:fz-juelich.de:alpaca:function_execution:Python:9d23563cc40f30902528cd19dd3f55d601b01f12a47f1ff3f7a89a7d84377b2e:ecd03900-f932-408c-b755-68a792435274:elephant.signal_processing.butter#85a4290b-5141-4e7a-be8a-208788cd2584;urn:fz-juelich.de:alpaca:function_execution:Python:9d23563cc40f30902528cd19dd3f55d601b01f12a47f1ff3f7a89a7d84377b2e:ecd03900-f932-408c-b755-68a792435274:elephant.signal_processing.butter#e7b5fa5f-8cf3-4243-9255-3405d83d2dd8;urn:fz-juelich.de:alpaca:function_execution:Python:9d23563cc40f30902528cd19dd3f55d601b01f12a47f1ff3f7a89a7d84377b2e:ecd03900-f932-408c-b755-68a792435274:elephant.signal_processing.butter#c3e0f2a2-c144-4442-881d-ad688d1f25ef;urn:fz-juelich.de:alpaca:function_execution:Python:9d23563cc40f30902528cd19dd3f55d601b01f12a47f1ff3f7a89a7d84377b2e:ecd03900-f932-408c-b755-68a792435274:elephant.signal_processing.butter#eb67f1b3-2de2-491a-8629-8f3c4ecac590;urn:fz-juelich.de:alpaca:function_execution:Python:9d23563cc40f30902528cd19dd3f55d601b01f12a47f1ff3f7a89a7d84377b2e:ecd03900-f932-408c-b755-68a792435274:elephant.signal_processing.butter#d25f8119-ae5e-4563-9b4d-e7669fb9e0d6;urn:fz-juelich.de:alpaca:function_execution:Python:9d23563cc40f30902528cd19dd3f55d601b01f12a47f1ff3f7a89a7d84377b2e:ecd03900-f932-408c-b755-68a792435274:elephant.signal_processing.butter#a6e39bba-af14-42f4-aaee-b5fa2d4cce8f;urn:fz-juelich.de:alpaca:function_execution:Python:9d23563cc40f30902528cd19dd3f55d601b01f12a47f1ff3f7a89a7d84377b2e:ecd03900-f932-408c-b755-68a792435274:elephant.signal_processing.butter#b989c6f5-2983-4fd5-99bc-fc35aa681f01;urn:fz-juelich.de:alpaca:function_execution:Python:9d23563cc40f30902528cd19dd3f55d601b01f12a47f1ff3f7a89a7d84377b2e:ecd03900-f932-408c-b755-68a792435274:elephant.signal_processing.butter#110b62ff-ec3a-4970-a0ad-94f1f50e6763;urn:fz-juelich.de:alpaca:function_execution:Python:9d23563cc40f30902528cd19dd3f55d601b01f12a47f1ff3f7a89a7d84377b2e:ecd03900-f932-408c-b755-68a792435274:elephant.signal_processing.butter#c35e446d-c3bd-414a-aa98-d5dab72d1054;urn:fz-juelich.de:alpaca:function_execution:Python:9d23563cc40f30902528cd19dd3f55d601b01f12a47f1ff3f7a89a7d84377b2e:ecd03900-f932-408c-b755-68a792435274:elephant.signal_processing.butter#0ca7209f-3d22-4d77-9de0-e64ccaffc4ca;urn:fz-juelich.de:alpaca:function_execution:Python:9d23563cc40f30902528cd19dd3f55d601b01f12a47f1ff3f7a89a7d84377b2e:ecd03900-f932-408c-b755-68a792435274:elephant.signal_processing.butter#72654cf8-2fe3-4d6e-9117-3349001252f7;urn:fz-juelich.de:alpaca:function_execution:Python:9d23563cc40f30902528cd19dd3f55d601b01f12a47f1ff3f7a89a7d84377b2e:ecd03900-f932-408c-b755-68a792435274:elephant.signal_processing.butter#12dce767-ee9f-4d8e-88c0-304d9958cb36;urn:fz-juelich.de:alpaca:function_execution:Python:9d23563cc40f30902528cd19dd3f55d601b01f12a47f1ff3f7a89a7d84377b2e:ecd03900-f932-408c-b755-68a792435274:elephant.signal_processing.butter#10d06373-4415-47c4-bee2-f47ade8de9a7;urn:fz-juelich.de:alpaca:function_execution:Python:9d23563cc40f30902528cd19dd3f55d601b01f12a47f1ff3f7a89a7d84377b2e:ecd03900-f932-408c-b755-68a792435274:elephant.signal_processing.butter#a2bfdf93-1cf9-44c4-b086-6b98cc65702a;urn:fz-juelich.de:alpaca:function_execution:Python:9d23563cc40f30902528cd19dd3f55d601b01f12a47f1ff3f7a89a7d84377b2e:ecd03900-f932-408c-b755-68a792435274:elephant.signal_processing.butter#7e30a782-86b0-409b-a9c3-00fd3c6cc4a7;urn:fz-juelich.de:alpaca:function_execution:Python:9d23563cc40f30902528cd19dd3f55d601b01f12a47f1ff3f7a89a7d84377b2e:ecd03900-f932-408c-b755-68a792435274:elephant.signal_processing.butter#742d4d42-9b62-4a68-8852-dffe71748828;urn:fz-juelich.de:alpaca:function_execution:Python:9d23563cc40f30902528cd19dd3f55d601b01f12a47f1ff3f7a89a7d84377b2e:ecd03900-f932-408c-b755-68a792435274:elephant.signal_processing.butter#adaaa622-938c-4c3d-8ad9-fa474a5b35fe;urn:fz-juelich.de:alpaca:function_execution:Python:9d23563cc40f30902528cd19dd3f55d601b01f12a47f1ff3f7a89a7d84377b2e:ecd03900-f932-408c-b755-68a792435274:elephant.signal_processing.butter#33204397-96bc-4baa-b128-5adb460abfaa;urn:fz-juelich.de:alpaca:function_execution:Python:9d23563cc40f30902528cd19dd3f55d601b01f12a47f1ff3f7a89a7d84377b2e:ecd03900-f932-408c-b755-68a792435274:elephant.signal_processing.butter#8144182d-ed49-458f-88fb-9479e81771cb;urn:fz-juelich.de:alpaca:function_execution:Python:9d23563cc40f30902528cd19dd3f55d601b01f12a47f1ff3f7a89a7d84377b2e:ecd03900-f932-408c-b755-68a792435274:elephant.signal_processing.butter#7a5ba097-56a3-4c9c-8006-fc61c17a7442;urn:fz-juelich.de:alpaca:function_execution:Python:9d23563cc40f30902528cd19dd3f55d601b01f12a47f1ff3f7a89a7d84377b2e:ecd03900-f932-408c-b755-68a792435274:elephant.signal_processing.butter#d889ada5-3ff0-408d-af59-3d2b461433b4;urn:fz-juelich.de:alpaca:function_execution:Python:9d23563cc40f30902528cd19dd3f55d601b01f12a47f1ff3f7a89a7d84377b2e:ecd03900-f932-408c-b755-68a792435274:elephant.signal_processing.butter#155420f4-068f-461d-830b-ac4b13e3337a;urn:fz-juelich.de:alpaca:function_execution:Python:9d23563cc40f30902528cd19dd3f55d601b01f12a47f1ff3f7a89a7d84377b2e:ecd03900-f932-408c-b755-68a792435274:elephant.signal_processing.butter#b78570a5-60bc-4d65-8b57-8857e1317dca;urn:fz-juelich.de:alpaca:function_execution:Python:9d23563cc40f30902528cd19dd3f55d601b01f12a47f1ff3f7a89a7d84377b2e:ecd03900-f932-408c-b755-68a792435274:elephant.signal_processing.butter#3ad1d3ce-240e-4bef-b62b-68c5923988a6;urn:fz-juelich.de:alpaca:function_execution:Python:9d23563cc40f30902528cd19dd3f55d601b01f12a47f1ff3f7a89a7d84377b2e:ecd03900-f932-408c-b755-68a792435274:elephant.signal_processing.butter#9bf02937-f578-46f9-bdec-b7f570b7174f;urn:fz-juelich.de:alpaca:function_execution:Python:9d23563cc40f30902528cd19dd3f55d601b01f12a47f1ff3f7a89a7d84377b2e:ecd03900-f932-408c-b755-68a792435274:elephant.signal_processing.butter#8d0ce06c-8724-4445-b9d4-827ee05b87ce;urn:fz-juelich.de:alpaca:function_execution:Python:9d23563cc40f30902528cd19dd3f55d601b01f12a47f1ff3f7a89a7d84377b2e:ecd03900-f932-408c-b755-68a792435274:elephant.signal_processing.butter#d5a2e4c9-a4df-4b38-a5c6-99a4f96a873b;urn:fz-juelich.de:alpaca:function_execution:Python:9d23563cc40f30902528cd19dd3f55d601b01f12a47f1ff3f7a89a7d84377b2e:ecd03900-f932-408c-b755-68a792435274:elephant.signal_processing.butter#876b7b0e-e911-40c7-afa4-5b2f861b5cd8;urn:fz-juelich.de:alpaca:function_execution:Python:9d23563cc40f30902528cd19dd3f55d601b01f12a47f1ff3f7a89a7d84377b2e:ecd03900-f932-408c-b755-68a792435274:elephant.signal_processing.butter#602c5491-c5ad-4386-8bd5-bf5a48eca8b6;urn:fz-juelich.de:alpaca:function_execution:Python:9d23563cc40f30902528cd19dd3f55d601b01f12a47f1ff3f7a89a7d84377b2e:ecd03900-f932-408c-b755-68a792435274:elephant.signal_processing.butter#18e58ae4-0cfb-417c-9a3e-05eb0aac2028;urn:fz-juelich.de:alpaca:function_execution:Python:9d23563cc40f30902528cd19dd3f55d601b01f12a47f1ff3f7a89a7d84377b2e:ecd03900-f932-408c-b755-68a792435274:elephant.signal_processing.butter#30410926-a8d5-48d7-b08d-d59abae22cd1;urn:fz-juelich.de:alpaca:function_execution:Python:9d23563cc40f30902528cd19dd3f55d601b01f12a47f1ff3f7a89a7d84377b2e:ecd03900-f932-408c-b755-68a792435274:elephant.signal_processing.butter#50f99446-97a3-4c24-8b1a-e3765e59abe0;urn:fz-juelich.de:alpaca:function_execution:Python:9d23563cc40f30902528cd19dd3f55d601b01f12a47f1ff3f7a89a7d84377b2e:ecd03900-f932-408c-b755-68a792435274:elephant.signal_processing.butter#fac24eaf-3be0-40db-b5cf-c1a6fb6d3622;urn:fz-juelich.de:alpaca:function_execution:Python:9d23563cc40f30902528cd19dd3f55d601b01f12a47f1ff3f7a89a7d84377b2e:ecd03900-f932-408c-b755-68a792435274:elephant.signal_processing.butter#1b70b628-3aa9-44bb-99ed-5eb14a828930;urn:fz-juelich.de:alpaca:function_execution:Python:9d23563cc40f30902528cd19dd3f55d601b01f12a47f1ff3f7a89a7d84377b2e:ecd03900-f932-408c-b755-68a792435274:elephant.signal_processing.butter#859b495d-699d-4337-8acc-e88f449113d5;urn:fz-juelich.de:alpaca:function_execution:Python:9d23563cc40f30902528cd19dd3f55d601b01f12a47f1ff3f7a89a7d84377b2e:ecd03900-f932-408c-b755-68a792435274:elephant.signal_processing.butter#6ae1c3a5-7893-493e-a63c-f5c14becb814;urn:fz-juelich.de:alpaca:function_execution:Python:9d23563cc40f30902528cd19dd3f55d601b01f12a47f1ff3f7a89a7d84377b2e:ecd03900-f932-408c-b755-68a792435274:elephant.signal_processing.butter#e09afb10-ed70-4843-bd28-7ed30777ffee;urn:fz-juelich.de:alpaca:function_execution:Python:9d23563cc40f30902528cd19dd3f55d601b01f12a47f1ff3f7a89a7d84377b2e:ecd03900-f932-408c-b755-68a792435274:elephant.signal_processing.butter#88849984-cfc7-4248-a080-8d99b19e3872;urn:fz-juelich.de:alpaca:function_execution:Python:9d23563cc40f30902528cd19dd3f55d601b01f12a47f1ff3f7a89a7d84377b2e:ecd03900-f932-408c-b755-68a792435274:elephant.signal_processing.butter#aa5118ea-5f88-45f1-8b49-3d096e24c846;urn:fz-juelich.de:alpaca:function_execution:Python:9d23563cc40f30902528cd19dd3f55d601b01f12a47f1ff3f7a89a7d84377b2e:ecd03900-f932-408c-b755-68a792435274:elephant.signal_processing.butter#81ac8853-0647-41b8-8798-291ecc3fe6f3;urn:fz-juelich.de:alpaca:function_execution:Python:9d23563cc40f30902528cd19dd3f55d601b01f12a47f1ff3f7a89a7d84377b2e:ecd03900-f932-408c-b755-68a792435274:elephant.signal_processing.butter#30699c04-3345-4ee5-b059-47359fad86f1;urn:fz-juelich.de:alpaca:function_execution:Python:9d23563cc40f30902528cd19dd3f55d601b01f12a47f1ff3f7a89a7d84377b2e:ecd03900-f932-408c-b755-68a792435274:elephant.signal_processing.butter#59b3f7ef-a6d7-4713-98de-03949fa4f191;urn:fz-juelich.de:alpaca:function_execution:Python:9d23563cc40f30902528cd19dd3f55d601b01f12a47f1ff3f7a89a7d84377b2e:ecd03900-f932-408c-b755-68a792435274:elephant.signal_processing.butter#850a7cab-fbfc-4595-b427-1e36afbac2a1;urn:fz-juelich.de:alpaca:function_execution:Python:9d23563cc40f30902528cd19dd3f55d601b01f12a47f1ff3f7a89a7d84377b2e:ecd03900-f932-408c-b755-68a792435274:elephant.signal_processing.butter#2e997d2a-4411-4fd0-b59a-2d59e43c786a;urn:fz-juelich.de:alpaca:function_execution:Python:9d23563cc40f30902528cd19dd3f55d601b01f12a47f1ff3f7a89a7d84377b2e:ecd03900-f932-408c-b755-68a792435274:elephant.signal_processing.butter#59513b77-ba60-4c75-929a-e1aff93a9e29;urn:fz-juelich.de:alpaca:function_execution:Python:9d23563cc40f30902528cd19dd3f55d601b01f12a47f1ff3f7a89a7d84377b2e:ecd03900-f932-408c-b755-68a792435274:elephant.signal_processing.butter#92145bd0-b6fe-44a6-a728-708badd2f357;urn:fz-juelich.de:alpaca:function_execution:Python:9d23563cc40f30902528cd19dd3f55d601b01f12a47f1ff3f7a89a7d84377b2e:ecd03900-f932-408c-b755-68a792435274:elephant.signal_processing.butter#05a5652b-9ed9-4d14-9cce-efa2405c3a10;urn:fz-juelich.de:alpaca:function_execution:Python:9d23563cc40f30902528cd19dd3f55d601b01f12a47f1ff3f7a89a7d84377b2e:ecd03900-f932-408c-b755-68a792435274:elephant.signal_processing.butter#9e28a12e-00c8-4c46-a26e-646c3c273de6;urn:fz-juelich.de:alpaca:function_execution:Python:9d23563cc40f30902528cd19dd3f55d601b01f12a47f1ff3f7a89a7d84377b2e:ecd03900-f932-408c-b755-68a792435274:elephant.signal_processing.butter#22d803fe-8f4e-4f5f-ac9a-09757627d686;urn:fz-juelich.de:alpaca:function_execution:Python:9d23563cc40f30902528cd19dd3f55d601b01f12a47f1ff3f7a89a7d84377b2e:ecd03900-f932-408c-b755-68a792435274:elephant.signal_processing.butter#a3d0c05c-a03a-49f9-9b08-5d715ae27a2c;urn:fz-juelich.de:alpaca:function_execution:Python:9d23563cc40f30902528cd19dd3f55d601b01f12a47f1ff3f7a89a7d84377b2e:ecd03900-f932-408c-b755-68a792435274:elephant.signal_processing.butter#7703640b-caef-4efa-b149-5554e70a1921;urn:fz-juelich.de:alpaca:function_execution:Python:9d23563cc40f30902528cd19dd3f55d601b01f12a47f1ff3f7a89a7d84377b2e:ecd03900-f932-408c-b755-68a792435274:elephant.signal_processing.butter#83827dad-2f33-4b21-aad7-08538883170c;urn:fz-juelich.de:alpaca:function_execution:Python:9d23563cc40f30902528cd19dd3f55d601b01f12a47f1ff3f7a89a7d84377b2e:ecd03900-f932-408c-b755-68a792435274:elephant.signal_processing.butter#5a57607f-8c80-4258-a399-d2b01f36d0d9;urn:fz-juelich.de:alpaca:function_execution:Python:9d23563cc40f30902528cd19dd3f55d601b01f12a47f1ff3f7a89a7d84377b2e:ecd03900-f932-408c-b755-68a792435274:elephant.signal_processing.butter#3ae05f9d-b28c-4085-8f8b-b663b159addf;urn:fz-juelich.de:alpaca:function_execution:Python:9d23563cc40f30902528cd19dd3f55d601b01f12a47f1ff3f7a89a7d84377b2e:ecd03900-f932-408c-b755-68a792435274:elephant.signal_processing.butter#5fe1605b-340d-4495-b27c-16706785e18a;urn:fz-juelich.de:alpaca:function_execution:Python:9d23563cc40f30902528cd19dd3f55d601b01f12a47f1ff3f7a89a7d84377b2e:ecd03900-f932-408c-b755-68a792435274:elephant.signal_processing.butter#c130672a-5ecd-42fa-b633-e58351294c49;urn:fz-juelich.de:alpaca:function_execution:Python:9d23563cc40f30902528cd19dd3f55d601b01f12a47f1ff3f7a89a7d84377b2e:ecd03900-f932-408c-b755-68a792435274:elephant.signal_processing.butter#46085606-12ca-4b19-b8d5-837c59b0db29;urn:fz-juelich.de:alpaca:function_execution:Python:9d23563cc40f30902528cd19dd3f55d601b01f12a47f1ff3f7a89a7d84377b2e:ecd03900-f932-408c-b755-68a792435274:elephant.signal_processing.butter#623519aa-6b48-4bd4-a041-666334871561;urn:fz-juelich.de:alpaca:function_execution:Python:9d23563cc40f30902528cd19dd3f55d601b01f12a47f1ff3f7a89a7d84377b2e:ecd03900-f932-408c-b755-68a792435274:elephant.signal_processing.butter#016eb709-2fb8-40c9-b070-6f2c90fde249;urn:fz-juelich.de:alpaca:function_execution:Python:9d23563cc40f30902528cd19dd3f55d601b01f12a47f1ff3f7a89a7d84377b2e:ecd03900-f932-408c-b755-68a792435274:elephant.signal_processing.butter#50d89fb8-95eb-4fed-8979-1aeb9ffadbab;urn:fz-juelich.de:alpaca:function_execution:Python:9d23563cc40f30902528cd19dd3f55d601b01f12a47f1ff3f7a89a7d84377b2e:ecd03900-f932-408c-b755-68a792435274:elephant.signal_processing.butter#17e8bcdc-0a9d-408d-b916-fa1430981608;urn:fz-juelich.de:alpaca:function_execution:Python:9d23563cc40f30902528cd19dd3f55d601b01f12a47f1ff3f7a89a7d84377b2e:ecd03900-f932-408c-b755-68a792435274:elephant.signal_processing.butter#231b6da9-5286-4118-88db-b1149368879f;urn:fz-juelich.de:alpaca:function_execution:Python:9d23563cc40f30902528cd19dd3f55d601b01f12a47f1ff3f7a89a7d84377b2e:ecd03900-f932-408c-b755-68a792435274:elephant.signal_processing.butter#b9a90356-e6ab-4cf6-83af-9d70aeee8de0;urn:fz-juelich.de:alpaca:function_execution:Python:9d23563cc40f30902528cd19dd3f55d601b01f12a47f1ff3f7a89a7d84377b2e:ecd03900-f932-408c-b755-68a792435274:elephant.signal_processing.butter#7bfff1b0-b973-4547-8d6e-76bd654a5ce8;urn:fz-juelich.de:alpaca:function_execution:Python:9d23563cc40f30902528cd19dd3f55d601b01f12a47f1ff3f7a89a7d84377b2e:ecd03900-f932-408c-b755-68a792435274:elephant.signal_processing.butter#e42556af-9be3-4978-84eb-d202a0d72f6f;urn:fz-juelich.de:alpaca:function_execution:Python:9d23563cc40f30902528cd19dd3f55d601b01f12a47f1ff3f7a89a7d84377b2e:ecd03900-f932-408c-b755-68a792435274:elephant.signal_processing.butter#93ac1ef1-f856-47af-adb0-7ab85db9e860;urn:fz-juelich.de:alpaca:function_execution:Python:9d23563cc40f30902528cd19dd3f55d601b01f12a47f1ff3f7a89a7d84377b2e:ecd03900-f932-408c-b755-68a792435274:elephant.signal_processing.butter#44e27faf-8361-4407-bb90-edffae8ea526;urn:fz-juelich.de:alpaca:function_execution:Python:9d23563cc40f30902528cd19dd3f55d601b01f12a47f1ff3f7a89a7d84377b2e:ecd03900-f932-408c-b755-68a792435274:elephant.signal_processing.butter#f98d7a39-4d8d-4eff-903c-1f1ee51630c0;urn:fz-juelich.de:alpaca:function_execution:Python:9d23563cc40f30902528cd19dd3f55d601b01f12a47f1ff3f7a89a7d84377b2e:ecd03900-f932-408c-b755-68a792435274:elephant.signal_processing.butter#e688e940-33d3-4e07-a3ad-26b94ae757b3;urn:fz-juelich.de:alpaca:function_execution:Python:9d23563cc40f30902528cd19dd3f55d601b01f12a47f1ff3f7a89a7d84377b2e:ecd03900-f932-408c-b755-68a792435274:elephant.signal_processing.butter#d098d47a-e0f3-4253-91b9-e3ebdf297e71;urn:fz-juelich.de:alpaca:function_execution:Python:9d23563cc40f30902528cd19dd3f55d601b01f12a47f1ff3f7a89a7d84377b2e:ecd03900-f932-408c-b755-68a792435274:elephant.signal_processing.butter#c7d1f0e8-590b-4065-9ec5-8e22437154a7;urn:fz-juelich.de:alpaca:function_execution:Python:9d23563cc40f30902528cd19dd3f55d601b01f12a47f1ff3f7a89a7d84377b2e:ecd03900-f932-408c-b755-68a792435274:elephant.signal_processing.butter#1d13b5eb-1ee1-4f52-b571-6e67d210049f;urn:fz-juelich.de:alpaca:function_execution:Python:9d23563cc40f30902528cd19dd3f55d601b01f12a47f1ff3f7a89a7d84377b2e:ecd03900-f932-408c-b755-68a792435274:elephant.signal_processing.butter#6bb5fe3b-d645-4894-a6b6-5153aed008b9;urn:fz-juelich.de:alpaca:function_execution:Python:9d23563cc40f30902528cd19dd3f55d601b01f12a47f1ff3f7a89a7d84377b2e:ecd03900-f932-408c-b755-68a792435274:elephant.signal_processing.butter#82252918-7ab5-470e-bdd8-c19253d9e0b3;urn:fz-juelich.de:alpaca:function_execution:Python:9d23563cc40f30902528cd19dd3f55d601b01f12a47f1ff3f7a89a7d84377b2e:ecd03900-f932-408c-b755-68a792435274:elephant.signal_processing.butter#ba4145e5-906f-49aa-8511-7fd49bb51fa0;urn:fz-juelich.de:alpaca:function_execution:Python:9d23563cc40f30902528cd19dd3f55d601b01f12a47f1ff3f7a89a7d84377b2e:ecd03900-f932-408c-b755-68a792435274:elephant.signal_processing.butter#bc0fd567-b5c2-4339-b1f9-0f55b0f04275;urn:fz-juelich.de:alpaca:function_execution:Python:9d23563cc40f30902528cd19dd3f55d601b01f12a47f1ff3f7a89a7d84377b2e:ecd03900-f932-408c-b755-68a792435274:elephant.signal_processing.butter#d9149c35-8096-43f9-ba5f-7ad0b2a95f98;urn:fz-juelich.de:alpaca:function_execution:Python:9d23563cc40f30902528cd19dd3f55d601b01f12a47f1ff3f7a89a7d84377b2e:ecd03900-f932-408c-b755-68a792435274:elephant.signal_processing.butter#6691fdcf-73fb-4f5d-8165-07311c3adbae;urn:fz-juelich.de:alpaca:function_execution:Python:9d23563cc40f30902528cd19dd3f55d601b01f12a47f1ff3f7a89a7d84377b2e:ecd03900-f932-408c-b755-68a792435274:elephant.signal_processing.butter#3454ef27-b334-43e5-8ecb-f2a9f51e99c0;urn:fz-juelich.de:alpaca:function_execution:Python:9d23563cc40f30902528cd19dd3f55d601b01f12a47f1ff3f7a89a7d84377b2e:ecd03900-f932-408c-b755-68a792435274:elephant.signal_processing.butter#2790104a-0f56-4206-95a7-c27401f856a0;urn:fz-juelich.de:alpaca:function_execution:Python:9d23563cc40f30902528cd19dd3f55d601b01f12a47f1ff3f7a89a7d84377b2e:ecd03900-f932-408c-b755-68a792435274:elephant.signal_processing.butter#bdc1067e-47c2-4dbf-9e60-659c0c169842;urn:fz-juelich.de:alpaca:function_execution:Python:9d23563cc40f30902528cd19dd3f55d601b01f12a47f1ff3f7a89a7d84377b2e:ecd03900-f932-408c-b755-68a792435274:elephant.signal_processing.butter#f70c0926-1cc6-48fc-90fb-63add505971a;urn:fz-juelich.de:alpaca:function_execution:Python:9d23563cc40f30902528cd19dd3f55d601b01f12a47f1ff3f7a89a7d84377b2e:ecd03900-f932-408c-b755-68a792435274:elephant.signal_processing.butter#2012df25-b85f-4f9e-958a-e877a05ac1fc;urn:fz-juelich.de:alpaca:function_execution:Python:9d23563cc40f30902528cd19dd3f55d601b01f12a47f1ff3f7a89a7d84377b2e:ecd03900-f932-408c-b755-68a792435274:elephant.signal_processing.butter#7b21fed2-0c3e-4420-a51e-5eda42e1c4d4" />
          <attvalue for="1" value="277" />
          <attvalue for="4" value="elephant.signal_processing.butter" />
          <attvalue for="2" value="function" />
          <attvalue for="22" value="00c5f7ca-d93b-45bc-8b8a-847718cbdb20;00df5398-4a67-43ed-a255-c18fb8c88d3d;016eb709-2fb8-40c9-b070-6f2c90fde249;02694f8e-30db-4c39-a6f6-6234c0cdcbde;02a86f4d-46a2-41ef-bd90-1160c6dd81c2;037697a6-a028-46c5-a190-454b0db4750e;03ce95f5-80d9-40a5-8fc2-8bc8044debeb;059f6092-496a-4693-85b6-4f10dac07842;05a5652b-9ed9-4d14-9cce-efa2405c3a10;05b8b96f-15fa-4ed7-91b7-75a0273cfa04;06760947-84bf-459f-b06a-35f9194285f1;08be4501-e194-4bab-8da4-f58c08658d81;0950d4da-28d0-4723-80e8-b1e9b454fdbf;0992c145-5f4c-4219-801b-dfd399860fb2;09da9e39-6298-4a22-a353-e483218e7c83;09e86247-ca0d-45f9-b12e-fbc9f57b162e;0a1eaed5-ee98-4f70-8c51-762343a272eb;0bd37c95-d5a3-40a2-9281-40908af4adbe;0ca7209f-3d22-4d77-9de0-e64ccaffc4ca;0e5824a5-0d8d-4fa8-b532-0c2ebb0e409e;10d06373-4415-47c4-bee2-f47ade8de9a7;110b62ff-ec3a-4970-a0ad-94f1f50e6763;11906c52-df36-4442-abbd-0066628c1353;12dce767-ee9f-4d8e-88c0-304d9958cb36;1300960b-1d46-48bf-9800-7f84bbc377eb;155420f4-068f-461d-830b-ac4b13e3337a;168108f4-e828-4170-987d-e4484742880f;175f4fcd-dec1-49bf-a410-86b701722634;17e8bcdc-0a9d-408d-b916-fa1430981608;18e58ae4-0cfb-417c-9a3e-05eb0aac2028;1a290009-98b4-4699-b6f6-aa62e643d50d;1b10be61-386b-4c37-9dc6-b8f3c49fb2cd;1b70b628-3aa9-44bb-99ed-5eb14a828930;1c77bc17-4055-4b8a-81f4-22521921575f;1d13b5eb-1ee1-4f52-b571-6e67d210049f;2012df25-b85f-4f9e-958a-e877a05ac1fc;205cd0d2-28af-4f63-96cd-44f26a66729e;20e98eca-aa7e-4693-b894-191712655505;22d803fe-8f4e-4f5f-ac9a-09757627d686;231b6da9-5286-4118-88db-b1149368879f;246f6435-64d5-42e6-89b0-33a5ad9a89cc;25a6d7bf-aa4b-4d77-937d-60ed9262bdcc;25f2c9a8-f45b-4c23-8eab-c2687ae3758d;262d7857-845a-4128-a1a6-b3925d886ba0;276542d5-3109-43bf-b3a1-957844e93d21;2790104a-0f56-4206-95a7-c27401f856a0;297bf83e-f503-4f7a-b06f-56d7c466d1c5;2981ff1b-2fc6-4c04-b0fa-93234bb6e5c9;2a3660e7-281b-495e-8224-e7180791894d;2b69a9c0-a535-4ee8-80d0-4832eae915d1;2b8c9cf0-4910-4110-be8e-c559ec6fe5a6;2c2be374-66c1-412f-bbc5-e4cc167ddf53;2c55ff08-0057-4289-a040-b49c55c31450;2e997d2a-4411-4fd0-b59a-2d59e43c786a;2ea85a47-b847-49c3-b3a3-199b84fc78ba;2ef292a8-9b89-4ccb-81ff-a499b225b3c6;30410926-a8d5-48d7-b08d-d59abae22cd1;30699c04-3345-4ee5-b059-47359fad86f1;33204397-96bc-4baa-b128-5adb460abfaa;33b0180e-5a9d-47e4-b2b6-e5072bac6dfd;3454ef27-b334-43e5-8ecb-f2a9f51e99c0;35172387-89f0-4d0a-a776-c0b559fef2cf;3a971619-9147-4325-b96f-0884c7e6fc61;3ad1d3ce-240e-4bef-b62b-68c5923988a6;3ae05f9d-b28c-4085-8f8b-b663b159addf;3db0d138-ef7f-4aa8-9f20-e56d69006bee;3e320be2-a7ac-4409-88fc-de6344db2dbe;3f9a6597-c907-408c-b9ae-6340cfdd6d0d;3fcd6dee-9559-40d5-803c-a5814613151c;436280d5-8ba6-4b95-8301-c090c62b979d;4394a73f-5ef4-416e-9029-6ff7e3d2ca2b;44e27faf-8361-4407-bb90-edffae8ea526;452c8c12-41f3-4b6b-a6b0-794f6d1c5f25;46085606-12ca-4b19-b8d5-837c59b0db29;46f086ca-75ed-412d-8a8d-82cd61e9b2bc;477f3e26-295c-443e-89cf-7f6ca580ca66;49fb337f-8b54-41f9-9a10-4b069625f251;4a5c322c-9828-46ee-9862-b94da1c3ee1f;4aea2fb1-50f1-4199-a723-63b7ba5b9434;4c342fe3-c8e1-455c-8e42-73b7e9315b62;4c9cf1c0-9c60-4c08-a347-1e7208117716;4f812461-5070-4511-b47c-f858aa1a1001;50d89fb8-95eb-4fed-8979-1aeb9ffadbab;50f99446-97a3-4c24-8b1a-e3765e59abe0;53a05251-0a7a-40d3-956a-7ddb7c696ebf;54d60f84-1a99-4583-a739-8a9b6902cfec;574f06ab-8f86-4736-86bb-3aa97e54a4ea;57ae2139-06f7-4b11-be84-c671e7488550;59513b77-ba60-4c75-929a-e1aff93a9e29;59b3f7ef-a6d7-4713-98de-03949fa4f191;5a57607f-8c80-4258-a399-d2b01f36d0d9;5a7cfa38-9b1b-4aa0-9dd5-4f875fb6ac75;5b9f6bdf-aca6-46eb-b3bc-3ac07051c036;5c9cf48a-a157-4962-b3b0-e4e3dd0a504a;5faaf341-89b1-479b-982a-15df9c02c4bd;5fdf1de4-0e3b-4a34-b154-3bd5c03ef3be;5fe1605b-340d-4495-b27c-16706785e18a;602c5491-c5ad-4386-8bd5-bf5a48eca8b6;6047e533-7f8d-4580-b3eb-a1990fd7146e;604f4954-8731-492a-8d81-1a7ab832ea91;6084c28c-7c88-426a-88e6-832f38bd38cd;60a74d0c-0391-4d55-a552-e7418ced6542;623519aa-6b48-4bd4-a041-666334871561;6290baab-b74a-4885-b627-07fb23fac645;63e6cbc8-a7b9-4b79-b6ce-a19e2bcae099;6429f353-9cc5-4a00-aaf7-6e67ac0b6443;64e2c5a9-07a4-434c-9ed7-6c22e77b4516;66152909-8e72-4b9f-a086-0741cb49ff4f;6691fdcf-73fb-4f5d-8165-07311c3adbae;6874f759-e94c-474f-84a8-168556506005;68c4b01d-dd81-4cec-92b8-819216a96d5a;6944f774-a75d-4650-a488-4a84feec13fc;6a0fbf6f-5f73-45f7-b1b7-645ebefa074e;6ae1c3a5-7893-493e-a63c-f5c14becb814;6b888d53-7dc9-4e27-82dc-b8b63968e91a;6bb5fe3b-d645-4894-a6b6-5153aed008b9;6c9e81db-bb10-418a-b051-5fd2cf74ba2f;72654cf8-2fe3-4d6e-9117-3349001252f7;72beaebb-e85b-439a-a50a-06dea836d0f4;73fcbb68-7bec-4b71-9b99-4df0208df343;742d4d42-9b62-4a68-8852-dffe71748828;74cee206-2aff-461a-8873-f685f7b141d4;7657f0eb-0e4d-4e9b-8693-77089ea423f5;76d70f4d-3174-4da8-9b8f-092d494cc879;7703640b-caef-4efa-b149-5554e70a1921;77066cec-58f6-4389-ac4e-673b2cbd5267;78d0d8fb-f0ed-43dd-9be8-042994ee8371;79801f0f-7675-48ae-a842-74ba149d95cf;79ed5bba-49c0-47bb-9405-28170460082b;7a22af17-a6f9-41db-8164-647930315e88;7a5ba097-56a3-4c9c-8006-fc61c17a7442;7b21fed2-0c3e-4420-a51e-5eda42e1c4d4;7bfff1b0-b973-4547-8d6e-76bd654a5ce8;7c6b0cbe-cfe1-4179-a215-4abd57773c83;7e30a782-86b0-409b-a9c3-00fd3c6cc4a7;7e74fc38-c156-4230-8e82-554204d8c3bd;7fb7367a-b9a1-4dab-a083-c82941e85041;80de7a43-4b11-4de7-8f82-5edfb026e3ce;8144182d-ed49-458f-88fb-9479e81771cb;81ac8853-0647-41b8-8798-291ecc3fe6f3;82252918-7ab5-470e-bdd8-c19253d9e0b3;8291f807-5f69-4ef5-abff-fb77746ba909;82bdc53d-90bd-4395-98cb-c6651988298b;83827dad-2f33-4b21-aad7-08538883170c;850a7cab-fbfc-4595-b427-1e36afbac2a1;8566efb5-4502-4483-bae9-83e5180f47ec;859b495d-699d-4337-8acc-e88f449113d5;85a4290b-5141-4e7a-be8a-208788cd2584;876b7b0e-e911-40c7-afa4-5b2f861b5cd8;87ba63b9-2052-4c0d-a4c8-cd284e05adbb;87f18aa5-d87d-4ec1-ae79-47ffd9c8ac39;88849984-cfc7-4248-a080-8d99b19e3872;89335730-dd0e-485d-92e2-db95a289fbfc;893f4f7c-d5c9-43eb-be7c-9768a5d9dbe2;8d0ce06c-8724-4445-b9d4-827ee05b87ce;8e6b973b-e7b4-4d89-9a84-357ca11dbb75;8ef5e9b0-723e-4bf4-a418-123716ca75b3;919f6eb8-ee83-4b9c-a5c9-7779afda6c73;92145bd0-b6fe-44a6-a728-708badd2f357;93ac1ef1-f856-47af-adb0-7ab85db9e860;93b21db1-09df-4921-8f78-cbf091b7be36;949fbe42-654e-42e1-b440-17d58e09b42e;94b27561-a115-4214-838b-2ed9da29a574;94e4df4d-9e1a-4cba-9ee1-f9060544c5f1;95eedf0e-6797-4569-91b6-60fc2634ac27;96d24eae-6c5a-4807-825a-7d91496cf1c9;9ad2982e-cd75-4583-ba2e-8a4d900fd623;9bb82eb3-6163-4f4b-984b-01d7d6cb6a11;9bf02937-f578-46f9-bdec-b7f570b7174f;9cee0f6d-cbb5-46b8-8c47-b6a06dbec391;9d17fe2d-596d-4767-9c1d-cd84de73be47;9e28a12e-00c8-4c46-a26e-646c3c273de6;9f39ae61-bc59-4af8-83d4-99311bb589a3;9f9fb85d-8034-4f93-a5b2-1316714c0e81;a038502c-8282-4a74-ba79-d326647efa7b;a2042d75-8dc4-4b59-9a01-303f76ea2e02;a2169b8d-ebd9-49b7-a072-c91d096e7458;a2bfdf93-1cf9-44c4-b086-6b98cc65702a;a361d6b1-1b31-48b7-ae67-33786b1a6f3b;a3d0c05c-a03a-49f9-9b08-5d715ae27a2c;a419607b-c215-4ee0-aa10-9ba2d268bca2;a447f45e-4ce7-4822-a181-2a14db3aa7cc;a589768f-d5d4-4636-b740-00954d06080b;a5b2d284-a95d-45a5-9cd1-d6df39d402f7;a5ed8485-5010-4e03-bbb0-2083c62c96f7;a5edb66b-1992-4a2e-922b-ad7da94413a8;a6e39bba-af14-42f4-aaee-b5fa2d4cce8f;a76265a5-c87b-4d9b-9aee-41cf571bd01f;a8d4646c-7820-4ad6-ad50-0d537f04ef67;a90f3444-225e-4918-ba82-66662371d153;aa5118ea-5f88-45f1-8b49-3d096e24c846;ac3ac026-d154-466f-910b-65d62804631b;adaaa622-938c-4c3d-8ad9-fa474a5b35fe;ae4bee23-ee82-4f89-ae2e-5b3cef53dfd8;b014a0d3-a087-49e4-8c7c-05dbb9f3077a;b03e54fc-dbb8-432f-9407-5a7dcd77734d;b4b6d404-002f-4d38-86ac-45d2b4ef1d77;b52ba85c-7bd3-4b71-9d9b-a6579d9cdfa0;b57903e3-ba6b-426b-9020-7a01419cc80f;b5e2458b-a58c-42c7-b9d1-acf16254efa2;b616b205-e7ab-40b2-9986-760e1c64c83c;b68e1e88-6ce0-40b8-8708-8752bec8e2d9;b6e249d8-f8aa-4be6-a84d-a26dc4c311b5;b78570a5-60bc-4d65-8b57-8857e1317dca;b989c6f5-2983-4fd5-99bc-fc35aa681f01;b9a90356-e6ab-4cf6-83af-9d70aeee8de0;b9de7dfa-a9b7-42c9-b53a-6530d107d2f0;ba4145e5-906f-49aa-8511-7fd49bb51fa0;bc0fd567-b5c2-4339-b1f9-0f55b0f04275;bc46a797-7d38-413e-a0ad-45a601230788;bcbdd57d-339e-4085-aa05-bea31f13baa3;bdc1067e-47c2-4dbf-9e60-659c0c169842;c04f1a92-0cc2-475c-b1ad-c9221bac56d9;c130672a-5ecd-42fa-b633-e58351294c49;c35e446d-c3bd-414a-aa98-d5dab72d1054;c3e0f2a2-c144-4442-881d-ad688d1f25ef;c4646aad-2a91-40e0-8846-ed345317547b;c4f0be80-016b-4b49-9c3d-73e3838c24c1;c534de1b-b3d6-468b-aec9-4e1db0b49046;c5f6c085-17ef-42d7-aa35-561227ec52b8;c65dad85-e856-44f7-8a3e-5246af6a88bc;c7d1f0e8-590b-4065-9ec5-8e22437154a7;c8147eaa-ce56-4469-9dbb-d660ec41f81b;c8f599ce-3eac-498c-a833-4d625bd09190;ca9cdc8b-9202-4a2f-a1eb-f588ea1378de;cb219c33-fca0-4370-9bc1-85b21f0913f8;cc2ad252-22b0-4e99-9818-75971e9a2def;cd91890c-7549-475a-8487-56a86c204ad0;ce3d2cd1-5c57-47cd-98f7-a215196bb22a;d098d47a-e0f3-4253-91b9-e3ebdf297e71;d1203b3f-8525-4f97-b761-c92c4bcd5c44;d160dbe0-fc9d-40a0-b0fe-4b421f78e6f6;d25f8119-ae5e-4563-9b4d-e7669fb9e0d6;d4e0adbf-e218-43cb-9321-913d48a3c984;d55302fb-d984-4149-9773-949365fa6754;d5a2e4c9-a4df-4b38-a5c6-99a4f96a873b;d889ada5-3ff0-408d-af59-3d2b461433b4;d8d928a2-46fc-454c-bba9-6afa2ff4e350;d9149c35-8096-43f9-ba5f-7ad0b2a95f98;d95f7d0a-6319-4739-9fcc-dee20fb9966b;d9cdc5bd-d809-4d60-817d-562ed9773e50;da0ac716-6934-48cb-bb57-95e2b71a540c;dabef739-d03b-4c49-bcb0-6113b5d04523;dd927314-efe9-406d-8766-523b6997a37d;e04edf7a-456c-4ca1-a140-8a84ee21f834;e09afb10-ed70-4843-bd28-7ed30777ffee;e1502ac6-12c1-4b83-b54d-28fab8eeda30;e161370f-2144-42e2-acb4-479a00d60571;e4090bf7-dba9-405c-93a2-5a69fde925ff;e42556af-9be3-4978-84eb-d202a0d72f6f;e6184945-15fa-4ad0-b95b-973735821cb0;e688e940-33d3-4e07-a3ad-26b94ae757b3;e73eeb30-7cdf-47d3-afe5-4f19d7895c62;e757214a-2188-4655-a5b8-35aef0409788;e7b5b32c-7319-4e17-8556-c80c28bdf9ff;e7b5fa5f-8cf3-4243-9255-3405d83d2dd8;e85e9195-78ca-46b1-9ca5-5750de2be3f4;e8ce430e-9482-4764-bf89-311ff271026b;e9439fa8-496c-459f-a950-d041cfc7c2a0;e99f4931-13d0-4e4b-ad4e-53fa15119bd2;ea262862-d6cb-4518-bb3e-b47e1e5af907;eb67f1b3-2de2-491a-8629-8f3c4ecac590;ebc5e23d-c8af-4880-888d-35e377b999dc;ebf17ec6-a318-49b3-a02c-d97b9d3a8fff;f43268b2-8417-4a27-8c2d-d0cdf9f14c6a;f4e61d07-6296-42da-b9ba-cf8dc4ebdc40;f54c057a-fc40-48e2-9eea-851b3540c414;f70c0926-1cc6-48fc-90fb-63add505971a;f72df5e0-6c61-4da9-94b8-05e2f9d373a2;f7b6206c-3154-48cd-bd35-71e82dddbe15;f981c9b0-3532-41fa-b481-b8e077d45d42;f98d7a39-4d8d-4eff-903c-1f1ee51630c0;f9b40658-7411-48f8-a278-4271d9453484;fa4d0307-2755-45bf-ac09-8f8630e7fe75;fac24eaf-3be0-40db-b5cf-c1a6fb6d3622;fe456b80-580b-43f9-a031-641edc1c2759;ff2dadef-6b57-4a1a-b85d-551d03d960da" />
          <attvalue for="23" value="7;12;17;22;27;32;37;42;47;52;57;62;67;72;77;82;87;92;97;102;107;112;117;122;127;132;137;142;147;152;157;162;167;172;177;200;205;210;215;220;225;230;235;240;245;250;255;260;265;270;275;280;285;290;295;300;305;310;315;320;325;330;335;340;345;350;355;360;365;370;375;398;403;408;413;418;423;428;433;438;443;448;453;458;463;468;473;478;483;488;493;498;503;508;513;518;523;528;533;538;543;548;553;558;563;568;591;596;601;606;611;616;621;626;631;636;641;646;651;656;661;666;671;676;681;686;691;696;701;706;711;716;721;726;731;736;741;746;751;756;761;766;791;796;801;806;811;816;821;826;831;836;841;846;851;856;861;866;871;876;881;886;891;896;901;906;911;916;921;926;931;936;941;964;969;974;979;984;989;994;999;1004;1009;1014;1019;1024;1029;1034;1039;1044;1049;1054;1059;1064;1069;1074;1079;1084;1089;1094;1099;1104;1109;1114;1119;1124;1147;1152;1157;1162;1167;1172;1177;1182;1187;1192;1197;1202;1207;1212;1217;1222;1227;1232;1237;1242;1247;1252;1257;1262;1267;1272;1277;1282;1287;1292;1297;1302;1307;1312;1317;1322;1327;1332;1337;1342;1347;1370;1375;1380;1385;1390;1395;1400;1405;1410;1415;1420;1425;1430;1435;1440;1445;1450;1455;1460;1465;1470;1475;1480;1485;1490;1495;1500;1505;1510;1515" />
          <attvalue for="28" value="-1" />
          <attvalue for="29" value="filtfilt" />
          <attvalue for="30" value="4" />
          <attvalue for="31" value="None" />
          <attvalue for="32" value="250.0 Hz" />
          <attvalue for="33" value="1.0" />
          <attvalue for="9" value="&lt;[1004.0,1004.0];[1009.0,1009.0];[1014.0,1014.0];[1019.0,1019.0];[102.0,102.0];[1024.0,1024.0];[1029.0,1029.0];[1034.0,1034.0];[1039.0,1039.0];[1044.0,1044.0];[1049.0,1049.0];[1054.0,1054.0];[1059.0,1059.0];[1064.0,1064.0];[1069.0,1069.0];[107.0,107.0];[1074.0,1074.0];[1079.0,1079.0];[1084.0,1084.0];[1089.0,1089.0];[1094.0,1094.0];[1099.0,1099.0];[1104.0,1104.0];[1109.0,1109.0];[1114.0,1114.0];[1119.0,1119.0];[112.0,112.0];[1124.0,1124.0];[1147.0,1147.0];[1152.0,1152.0];[1157.0,1157.0];[1162.0,1162.0];[1167.0,1167.0];[117.0,117.0];[1172.0,1172.0];[1177.0,1177.0];[1182.0,1182.0];[1187.0,1187.0];[1192.0,1192.0];[1197.0,1197.0];[12.0,12.0];[1202.0,1202.0];[1207.0,1207.0];[1212.0,1212.0];[1217.0,1217.0];[122.0,122.0];[1222.0,1222.0];[1227.0,1227.0];[1232.0,1232.0];[1237.0,1237.0];[1242.0,1242.0];[1247.0,1247.0];[1252.0,1252.0];[1257.0,1257.0];[1262.0,1262.0];[1267.0,1267.0];[127.0,127.0];[1272.0,1272.0];[1277.0,1277.0];[1282.0,1282.0];[1287.0,1287.0];[1292.0,1292.0];[1297.0,1297.0];[1302.0,1302.0];[1307.0,1307.0];[1312.0,1312.0];[1317.0,1317.0];[132.0,132.0];[1322.0,1322.0];[1327.0,1327.0];[1332.0,1332.0];[1337.0,1337.0];[1342.0,1342.0];[1347.0,1347.0];[137.0,137.0];[1370.0,1370.0];[1375.0,1375.0];[1380.0,1380.0];[1385.0,1385.0];[1390.0,1390.0];[1395.0,1395.0];[1400.0,1400.0];[1405.0,1405.0];[1410.0,1410.0];[1415.0,1415.0];[142.0,142.0];[1420.0,1420.0];[1425.0,1425.0];[1430.0,1430.0];[1435.0,1435.0];[1440.0,1440.0];[1445.0,1445.0];[1450.0,1450.0];[1455.0,1455.0];[1460.0,1460.0];[1465.0,1465.0];[147.0,147.0];[1470.0,1470.0];[1475.0,1475.0];[1480.0,1480.0];[1485.0,1485.0];[1490.0,1490.0];[1495.0,1495.0];[1500.0,1500.0];[1505.0,1505.0];[1510.0,1510.0];[1515.0,1515.0];[152.0,152.0];[157.0,157.0];[162.0,162.0];[167.0,167.0];[17.0,17.0];[172.0,172.0];[177.0,177.0];[200.0,200.0];[205.0,205.0];[210.0,210.0];[215.0,215.0];[22.0,22.0];[220.0,220.0];[225.0,225.0];[230.0,230.0];[235.0,235.0];[240.0,240.0];[245.0,245.0];[250.0,250.0];[255.0,255.0];[260.0,260.0];[265.0,265.0];[27.0,27.0];[270.0,270.0];[275.0,275.0];[280.0,280.0];[285.0,285.0];[290.0,290.0];[295.0,295.0];[300.0,300.0];[305.0,305.0];[310.0,310.0];[315.0,315.0];[32.0,32.0];[320.0,320.0];[325.0,325.0];[330.0,330.0];[335.0,335.0];[340.0,340.0];[345.0,345.0];[350.0,350.0];[355.0,355.0];[360.0,360.0];[365.0,365.0];[37.0,37.0];[370.0,370.0];[375.0,375.0];[398.0,398.0];[403.0,403.0];[408.0,408.0];[413.0,413.0];[418.0,418.0];[42.0,42.0];[423.0,423.0];[428.0,428.0];[433.0,433.0];[438.0,438.0];[443.0,443.0];[448.0,448.0];[453.0,453.0];[458.0,458.0];[463.0,463.0];[468.0,468.0];[47.0,47.0];[473.0,473.0];[478.0,478.0];[483.0,483.0];[488.0,488.0];[493.0,493.0];[498.0,498.0];[503.0,503.0];[508.0,508.0];[513.0,513.0];[518.0,518.0];[52.0,52.0];[523.0,523.0];[528.0,528.0];[533.0,533.0];[538.0,538.0];[543.0,543.0];[548.0,548.0];[553.0,553.0];[558.0,558.0];[563.0,563.0];[568.0,568.0];[57.0,57.0];[591.0,591.0];[596.0,596.0];[601.0,601.0];[606.0,606.0];[611.0,611.0];[616.0,616.0];[62.0,62.0];[621.0,621.0];[626.0,626.0];[631.0,631.0];[636.0,636.0];[641.0,641.0];[646.0,646.0];[651.0,651.0];[656.0,656.0];[661.0,661.0];[666.0,666.0];[67.0,67.0];[671.0,671.0];[676.0,676.0];[681.0,681.0];[686.0,686.0];[691.0,691.0];[696.0,696.0];[7.0,7.0];[701.0,701.0];[706.0,706.0];[711.0,711.0];[716.0,716.0];[72.0,72.0];[721.0,721.0];[726.0,726.0];[731.0,731.0];[736.0,736.0];[741.0,741.0];[746.0,746.0];[751.0,751.0];[756.0,756.0];[761.0,761.0];[766.0,766.0];[77.0,77.0];[791.0,791.0];[796.0,796.0];[801.0,801.0];[806.0,806.0];[811.0,811.0];[816.0,816.0];[82.0,82.0];[821.0,821.0];[826.0,826.0];[831.0,831.0];[836.0,836.0];[841.0,841.0];[846.0,846.0];[851.0,851.0];[856.0,856.0];[861.0,861.0];[866.0,866.0];[87.0,87.0];[871.0,871.0];[876.0,876.0];[881.0,881.0];[886.0,886.0];[891.0,891.0];[896.0,896.0];[901.0,901.0];[906.0,906.0];[911.0,911.0];[916.0,916.0];[92.0,92.0];[921.0,921.0];[926.0,926.0];[931.0,931.0];[936.0,936.0];[941.0,941.0];[964.0,964.0];[969.0,969.0];[97.0,97.0];[974.0,974.0];[979.0,979.0];[984.0,984.0];[989.0,989.0];[994.0,994.0];[999.0,999.0]&gt;" />
        </attvalues>
      </node>
      <node id="Step 19" label="select_channels">
        <attvalues>
          <attvalue for="0" value="urn:fz-juelich.de:alpaca:function_execution:Python:9d23563cc40f30902528cd19dd3f55d601b01f12a47f1ff3f7a89a7d84377b2e:ecd03900-f932-408c-b755-68a792435274:__main__.select_channels#98d76c29-32ce-443f-a716-3247a4b2aff7;urn:fz-juelich.de:alpaca:function_execution:Python:9d23563cc40f30902528cd19dd3f55d601b01f12a47f1ff3f7a89a7d84377b2e:ecd03900-f932-408c-b755-68a792435274:__main__.select_channels#1c62aa97-31da-4d50-b3ab-e806d2c90b3d;urn:fz-juelich.de:alpaca:function_execution:Python:9d23563cc40f30902528cd19dd3f55d601b01f12a47f1ff3f7a89a7d84377b2e:ecd03900-f932-408c-b755-68a792435274:__main__.select_channels#ea898c07-6bf4-4a87-b85c-8971b520ca7f;urn:fz-juelich.de:alpaca:function_execution:Python:9d23563cc40f30902528cd19dd3f55d601b01f12a47f1ff3f7a89a7d84377b2e:ecd03900-f932-408c-b755-68a792435274:__main__.select_channels#83487ea7-9445-4506-8dc2-61baac8aa4dd;urn:fz-juelich.de:alpaca:function_execution:Python:9d23563cc40f30902528cd19dd3f55d601b01f12a47f1ff3f7a89a7d84377b2e:ecd03900-f932-408c-b755-68a792435274:__main__.select_channels#c9fa82ea-ce86-4f92-9a57-9f3f1bce2e79;urn:fz-juelich.de:alpaca:function_execution:Python:9d23563cc40f30902528cd19dd3f55d601b01f12a47f1ff3f7a89a7d84377b2e:ecd03900-f932-408c-b755-68a792435274:__main__.select_channels#52b58bb5-a503-4e7c-b599-dfacf09fecd3;urn:fz-juelich.de:alpaca:function_execution:Python:9d23563cc40f30902528cd19dd3f55d601b01f12a47f1ff3f7a89a7d84377b2e:ecd03900-f932-408c-b755-68a792435274:__main__.select_channels#06a44752-647e-4f08-8ba9-6cacea381d8d;urn:fz-juelich.de:alpaca:function_execution:Python:9d23563cc40f30902528cd19dd3f55d601b01f12a47f1ff3f7a89a7d84377b2e:ecd03900-f932-408c-b755-68a792435274:__main__.select_channels#d86056e0-9ff4-474d-9123-160992001853;urn:fz-juelich.de:alpaca:function_execution:Python:9d23563cc40f30902528cd19dd3f55d601b01f12a47f1ff3f7a89a7d84377b2e:ecd03900-f932-408c-b755-68a792435274:__main__.select_channels#0e7e6e3a-e0c3-46d6-b90a-295c95b9e35a;urn:fz-juelich.de:alpaca:function_execution:Python:9d23563cc40f30902528cd19dd3f55d601b01f12a47f1ff3f7a89a7d84377b2e:ecd03900-f932-408c-b755-68a792435274:__main__.select_channels#a83c6856-3972-4c33-9e5b-149d822252b3;urn:fz-juelich.de:alpaca:function_execution:Python:9d23563cc40f30902528cd19dd3f55d601b01f12a47f1ff3f7a89a7d84377b2e:ecd03900-f932-408c-b755-68a792435274:__main__.select_channels#a915245e-dd9c-4475-9689-61d8340ab326;urn:fz-juelich.de:alpaca:function_execution:Python:9d23563cc40f30902528cd19dd3f55d601b01f12a47f1ff3f7a89a7d84377b2e:ecd03900-f932-408c-b755-68a792435274:__main__.select_channels#a68d27a1-9ae1-42ca-b214-e9dec682e641;urn:fz-juelich.de:alpaca:function_execution:Python:9d23563cc40f30902528cd19dd3f55d601b01f12a47f1ff3f7a89a7d84377b2e:ecd03900-f932-408c-b755-68a792435274:__main__.select_channels#c735dba7-dc6b-473a-856c-e8fe2cf1674d;urn:fz-juelich.de:alpaca:function_execution:Python:9d23563cc40f30902528cd19dd3f55d601b01f12a47f1ff3f7a89a7d84377b2e:ecd03900-f932-408c-b755-68a792435274:__main__.select_channels#c047c4e1-0797-41cb-a539-5bc87f26b934;urn:fz-juelich.de:alpaca:function_execution:Python:9d23563cc40f30902528cd19dd3f55d601b01f12a47f1ff3f7a89a7d84377b2e:ecd03900-f932-408c-b755-68a792435274:__main__.select_channels#c27f3170-8dee-4913-aad6-35858e7022e6;urn:fz-juelich.de:alpaca:function_execution:Python:9d23563cc40f30902528cd19dd3f55d601b01f12a47f1ff3f7a89a7d84377b2e:ecd03900-f932-408c-b755-68a792435274:__main__.select_channels#5cc07ad8-a35c-40be-b1f8-229385fce780;urn:fz-juelich.de:alpaca:function_execution:Python:9d23563cc40f30902528cd19dd3f55d601b01f12a47f1ff3f7a89a7d84377b2e:ecd03900-f932-408c-b755-68a792435274:__main__.select_channels#ec4cc9aa-c8cf-4da3-8a90-b67f3e3dff19;urn:fz-juelich.de:alpaca:function_execution:Python:9d23563cc40f30902528cd19dd3f55d601b01f12a47f1ff3f7a89a7d84377b2e:ecd03900-f932-408c-b755-68a792435274:__main__.select_channels#bacc6ff4-106f-4e72-af09-8eaf0dfd5c95;urn:fz-juelich.de:alpaca:function_execution:Python:9d23563cc40f30902528cd19dd3f55d601b01f12a47f1ff3f7a89a7d84377b2e:ecd03900-f932-408c-b755-68a792435274:__main__.select_channels#9de3f4ca-6628-497b-b6fd-9042c66a15d0;urn:fz-juelich.de:alpaca:function_execution:Python:9d23563cc40f30902528cd19dd3f55d601b01f12a47f1ff3f7a89a7d84377b2e:ecd03900-f932-408c-b755-68a792435274:__main__.select_channels#a35062f2-4f4e-45ca-aedc-cdae155aec74;urn:fz-juelich.de:alpaca:function_execution:Python:9d23563cc40f30902528cd19dd3f55d601b01f12a47f1ff3f7a89a7d84377b2e:ecd03900-f932-408c-b755-68a792435274:__main__.select_channels#d1856085-9c55-448c-a844-fda185932a12;urn:fz-juelich.de:alpaca:function_execution:Python:9d23563cc40f30902528cd19dd3f55d601b01f12a47f1ff3f7a89a7d84377b2e:ecd03900-f932-408c-b755-68a792435274:__main__.select_channels#430dc8c0-4af5-4d44-94dd-43eb3adb9c03;urn:fz-juelich.de:alpaca:function_execution:Python:9d23563cc40f30902528cd19dd3f55d601b01f12a47f1ff3f7a89a7d84377b2e:ecd03900-f932-408c-b755-68a792435274:__main__.select_channels#97281b75-83dc-49be-8308-be00546bd30e;urn:fz-juelich.de:alpaca:function_execution:Python:9d23563cc40f30902528cd19dd3f55d601b01f12a47f1ff3f7a89a7d84377b2e:ecd03900-f932-408c-b755-68a792435274:__main__.select_channels#2cd06372-2e31-4cce-99c2-8a67d0bde39e;urn:fz-juelich.de:alpaca:function_execution:Python:9d23563cc40f30902528cd19dd3f55d601b01f12a47f1ff3f7a89a7d84377b2e:ecd03900-f932-408c-b755-68a792435274:__main__.select_channels#6adb8d40-0aae-4a05-8c1f-c8b32c687e83;urn:fz-juelich.de:alpaca:function_execution:Python:9d23563cc40f30902528cd19dd3f55d601b01f12a47f1ff3f7a89a7d84377b2e:ecd03900-f932-408c-b755-68a792435274:__main__.select_channels#4188552e-bda7-47d2-a371-265adf4410ae;urn:fz-juelich.de:alpaca:function_execution:Python:9d23563cc40f30902528cd19dd3f55d601b01f12a47f1ff3f7a89a7d84377b2e:ecd03900-f932-408c-b755-68a792435274:__main__.select_channels#5388ba65-a85c-490c-9fb7-5646c61e2540;urn:fz-juelich.de:alpaca:function_execution:Python:9d23563cc40f30902528cd19dd3f55d601b01f12a47f1ff3f7a89a7d84377b2e:ecd03900-f932-408c-b755-68a792435274:__main__.select_channels#a3fb98a8-1ff5-44fa-97a2-185242934803;urn:fz-juelich.de:alpaca:function_execution:Python:9d23563cc40f30902528cd19dd3f55d601b01f12a47f1ff3f7a89a7d84377b2e:ecd03900-f932-408c-b755-68a792435274:__main__.select_channels#4b201242-00bb-4d48-a0a2-ee1400f3b4dd;urn:fz-juelich.de:alpaca:function_execution:Python:9d23563cc40f30902528cd19dd3f55d601b01f12a47f1ff3f7a89a7d84377b2e:ecd03900-f932-408c-b755-68a792435274:__main__.select_channels#b1bf4e22-bfd1-43d1-a214-2794b05281b5;urn:fz-juelich.de:alpaca:function_execution:Python:9d23563cc40f30902528cd19dd3f55d601b01f12a47f1ff3f7a89a7d84377b2e:ecd03900-f932-408c-b755-68a792435274:__main__.select_channels#451dde4c-7bff-4786-8114-a108d0a31948;urn:fz-juelich.de:alpaca:function_execution:Python:9d23563cc40f30902528cd19dd3f55d601b01f12a47f1ff3f7a89a7d84377b2e:ecd03900-f932-408c-b755-68a792435274:__main__.select_channels#637fbe93-aa71-406b-b500-0049ba71d623;urn:fz-juelich.de:alpaca:function_execution:Python:9d23563cc40f30902528cd19dd3f55d601b01f12a47f1ff3f7a89a7d84377b2e:ecd03900-f932-408c-b755-68a792435274:__main__.select_channels#565ff757-2d9e-4f04-8e55-e5c490e82ee6;urn:fz-juelich.de:alpaca:function_execution:Python:9d23563cc40f30902528cd19dd3f55d601b01f12a47f1ff3f7a89a7d84377b2e:ecd03900-f932-408c-b755-68a792435274:__main__.select_channels#61e9281c-ca2b-4bca-a61a-3ac63cde7915;urn:fz-juelich.de:alpaca:function_execution:Python:9d23563cc40f30902528cd19dd3f55d601b01f12a47f1ff3f7a89a7d84377b2e:ecd03900-f932-408c-b755-68a792435274:__main__.select_channels#91e14f18-e1b5-4a74-93e2-e515885161e2;urn:fz-juelich.de:alpaca:function_execution:Python:9d23563cc40f30902528cd19dd3f55d601b01f12a47f1ff3f7a89a7d84377b2e:ecd03900-f932-408c-b755-68a792435274:__main__.select_channels#a7d8ad58-2ac4-46cb-a4a9-24c47e732c79;urn:fz-juelich.de:alpaca:function_execution:Python:9d23563cc40f30902528cd19dd3f55d601b01f12a47f1ff3f7a89a7d84377b2e:ecd03900-f932-408c-b755-68a792435274:__main__.select_channels#0e708f4d-df4b-44d7-91e8-e7240f485568;urn:fz-juelich.de:alpaca:function_execution:Python:9d23563cc40f30902528cd19dd3f55d601b01f12a47f1ff3f7a89a7d84377b2e:ecd03900-f932-408c-b755-68a792435274:__main__.select_channels#bd520fb4-7a46-4a00-a8b6-8d9e5d06d62e;urn:fz-juelich.de:alpaca:function_execution:Python:9d23563cc40f30902528cd19dd3f55d601b01f12a47f1ff3f7a89a7d84377b2e:ecd03900-f932-408c-b755-68a792435274:__main__.select_channels#8e0f1930-3110-48f4-822a-3c8a49064755;urn:fz-juelich.de:alpaca:function_execution:Python:9d23563cc40f30902528cd19dd3f55d601b01f12a47f1ff3f7a89a7d84377b2e:ecd03900-f932-408c-b755-68a792435274:__main__.select_channels#105a8489-1f33-4250-a721-3606efd08603;urn:fz-juelich.de:alpaca:function_execution:Python:9d23563cc40f30902528cd19dd3f55d601b01f12a47f1ff3f7a89a7d84377b2e:ecd03900-f932-408c-b755-68a792435274:__main__.select_channels#7d12dea6-d7c4-4bf2-9116-df6ad0f2266c;urn:fz-juelich.de:alpaca:function_execution:Python:9d23563cc40f30902528cd19dd3f55d601b01f12a47f1ff3f7a89a7d84377b2e:ecd03900-f932-408c-b755-68a792435274:__main__.select_channels#17876eed-6c07-48f9-b70c-85c0ca9950d7;urn:fz-juelich.de:alpaca:function_execution:Python:9d23563cc40f30902528cd19dd3f55d601b01f12a47f1ff3f7a89a7d84377b2e:ecd03900-f932-408c-b755-68a792435274:__main__.select_channels#9b91f542-e96f-4b9b-a4e5-658814072577;urn:fz-juelich.de:alpaca:function_execution:Python:9d23563cc40f30902528cd19dd3f55d601b01f12a47f1ff3f7a89a7d84377b2e:ecd03900-f932-408c-b755-68a792435274:__main__.select_channels#f741a2e2-6dd2-49a6-ab57-ab5fb65f5bea;urn:fz-juelich.de:alpaca:function_execution:Python:9d23563cc40f30902528cd19dd3f55d601b01f12a47f1ff3f7a89a7d84377b2e:ecd03900-f932-408c-b755-68a792435274:__main__.select_channels#9e059ae9-b50a-4f65-884c-e88d555e29db;urn:fz-juelich.de:alpaca:function_execution:Python:9d23563cc40f30902528cd19dd3f55d601b01f12a47f1ff3f7a89a7d84377b2e:ecd03900-f932-408c-b755-68a792435274:__main__.select_channels#2ad3b6af-1778-45c0-bb58-adbd3fd9855a;urn:fz-juelich.de:alpaca:function_execution:Python:9d23563cc40f30902528cd19dd3f55d601b01f12a47f1ff3f7a89a7d84377b2e:ecd03900-f932-408c-b755-68a792435274:__main__.select_channels#1e34135b-50f8-4b4d-affc-bb6d4812c6cb;urn:fz-juelich.de:alpaca:function_execution:Python:9d23563cc40f30902528cd19dd3f55d601b01f12a47f1ff3f7a89a7d84377b2e:ecd03900-f932-408c-b755-68a792435274:__main__.select_channels#887257eb-0d51-4435-909b-9c821e64678a;urn:fz-juelich.de:alpaca:function_execution:Python:9d23563cc40f30902528cd19dd3f55d601b01f12a47f1ff3f7a89a7d84377b2e:ecd03900-f932-408c-b755-68a792435274:__main__.select_channels#fe83390b-10f7-45fc-bef0-dda38190fafe;urn:fz-juelich.de:alpaca:function_execution:Python:9d23563cc40f30902528cd19dd3f55d601b01f12a47f1ff3f7a89a7d84377b2e:ecd03900-f932-408c-b755-68a792435274:__main__.select_channels#1f122606-be76-44e5-93f7-f1c3f1a132eb;urn:fz-juelich.de:alpaca:function_execution:Python:9d23563cc40f30902528cd19dd3f55d601b01f12a47f1ff3f7a89a7d84377b2e:ecd03900-f932-408c-b755-68a792435274:__main__.select_channels#cd4e4a0f-a088-4eec-9928-cb764ff84676;urn:fz-juelich.de:alpaca:function_execution:Python:9d23563cc40f30902528cd19dd3f55d601b01f12a47f1ff3f7a89a7d84377b2e:ecd03900-f932-408c-b755-68a792435274:__main__.select_channels#5cdd0951-e5f1-4ff0-bada-d824b9e82ddc;urn:fz-juelich.de:alpaca:function_execution:Python:9d23563cc40f30902528cd19dd3f55d601b01f12a47f1ff3f7a89a7d84377b2e:ecd03900-f932-408c-b755-68a792435274:__main__.select_channels#efd780f8-4f46-42e4-acf9-08c2774e0699;urn:fz-juelich.de:alpaca:function_execution:Python:9d23563cc40f30902528cd19dd3f55d601b01f12a47f1ff3f7a89a7d84377b2e:ecd03900-f932-408c-b755-68a792435274:__main__.select_channels#97dda48c-a584-4782-a840-952b7d0719f9;urn:fz-juelich.de:alpaca:function_execution:Python:9d23563cc40f30902528cd19dd3f55d601b01f12a47f1ff3f7a89a7d84377b2e:ecd03900-f932-408c-b755-68a792435274:__main__.select_channels#5235dbc2-49d4-4dfa-80d6-3ea9c8fed659;urn:fz-juelich.de:alpaca:function_execution:Python:9d23563cc40f30902528cd19dd3f55d601b01f12a47f1ff3f7a89a7d84377b2e:ecd03900-f932-408c-b755-68a792435274:__main__.select_channels#cb302352-720c-4a3a-96cc-a83d4a173682;urn:fz-juelich.de:alpaca:function_execution:Python:9d23563cc40f30902528cd19dd3f55d601b01f12a47f1ff3f7a89a7d84377b2e:ecd03900-f932-408c-b755-68a792435274:__main__.select_channels#dda427d6-d829-4df4-b5de-b0f9fbec2a91;urn:fz-juelich.de:alpaca:function_execution:Python:9d23563cc40f30902528cd19dd3f55d601b01f12a47f1ff3f7a89a7d84377b2e:ecd03900-f932-408c-b755-68a792435274:__main__.select_channels#24765ce4-286b-4872-b7d4-9d0032c0f972;urn:fz-juelich.de:alpaca:function_execution:Python:9d23563cc40f30902528cd19dd3f55d601b01f12a47f1ff3f7a89a7d84377b2e:ecd03900-f932-408c-b755-68a792435274:__main__.select_channels#afbc63cc-0399-461c-bc41-77b6020abd61;urn:fz-juelich.de:alpaca:function_execution:Python:9d23563cc40f30902528cd19dd3f55d601b01f12a47f1ff3f7a89a7d84377b2e:ecd03900-f932-408c-b755-68a792435274:__main__.select_channels#6791750e-0e1c-4b44-9b05-7bb4c669b828;urn:fz-juelich.de:alpaca:function_execution:Python:9d23563cc40f30902528cd19dd3f55d601b01f12a47f1ff3f7a89a7d84377b2e:ecd03900-f932-408c-b755-68a792435274:__main__.select_channels#bf6e84a0-dd80-42a4-951b-44350b957199;urn:fz-juelich.de:alpaca:function_execution:Python:9d23563cc40f30902528cd19dd3f55d601b01f12a47f1ff3f7a89a7d84377b2e:ecd03900-f932-408c-b755-68a792435274:__main__.select_channels#566db87e-beeb-445b-a308-8d66f191d611;urn:fz-juelich.de:alpaca:function_execution:Python:9d23563cc40f30902528cd19dd3f55d601b01f12a47f1ff3f7a89a7d84377b2e:ecd03900-f932-408c-b755-68a792435274:__main__.select_channels#cfd412ed-dd86-4a3e-b67b-feb566b1114f;urn:fz-juelich.de:alpaca:function_execution:Python:9d23563cc40f30902528cd19dd3f55d601b01f12a47f1ff3f7a89a7d84377b2e:ecd03900-f932-408c-b755-68a792435274:__main__.select_channels#ec0e1218-7c8b-4db0-9af2-5c822618b8ac;urn:fz-juelich.de:alpaca:function_execution:Python:9d23563cc40f30902528cd19dd3f55d601b01f12a47f1ff3f7a89a7d84377b2e:ecd03900-f932-408c-b755-68a792435274:__main__.select_channels#5299af62-6d17-44e3-89f1-b8f24e111066;urn:fz-juelich.de:alpaca:function_execution:Python:9d23563cc40f30902528cd19dd3f55d601b01f12a47f1ff3f7a89a7d84377b2e:ecd03900-f932-408c-b755-68a792435274:__main__.select_channels#f3157394-1022-4543-8a68-884759e81708;urn:fz-juelich.de:alpaca:function_execution:Python:9d23563cc40f30902528cd19dd3f55d601b01f12a47f1ff3f7a89a7d84377b2e:ecd03900-f932-408c-b755-68a792435274:__main__.select_channels#6fb41414-afc0-42db-96ff-ca41c91e9990;urn:fz-juelich.de:alpaca:function_execution:Python:9d23563cc40f30902528cd19dd3f55d601b01f12a47f1ff3f7a89a7d84377b2e:ecd03900-f932-408c-b755-68a792435274:__main__.select_channels#bb0f2957-2daf-4301-b2a4-acbcec03b0ee;urn:fz-juelich.de:alpaca:function_execution:Python:9d23563cc40f30902528cd19dd3f55d601b01f12a47f1ff3f7a89a7d84377b2e:ecd03900-f932-408c-b755-68a792435274:__main__.select_channels#42d6a1fe-857f-4fad-bec0-56a34555c903;urn:fz-juelich.de:alpaca:function_execution:Python:9d23563cc40f30902528cd19dd3f55d601b01f12a47f1ff3f7a89a7d84377b2e:ecd03900-f932-408c-b755-68a792435274:__main__.select_channels#3f523b0a-61a2-489b-b3c5-e5d19f6aa6f9;urn:fz-juelich.de:alpaca:function_execution:Python:9d23563cc40f30902528cd19dd3f55d601b01f12a47f1ff3f7a89a7d84377b2e:ecd03900-f932-408c-b755-68a792435274:__main__.select_channels#de54aed3-9950-42d6-b4ce-bbf97cc800ab;urn:fz-juelich.de:alpaca:function_execution:Python:9d23563cc40f30902528cd19dd3f55d601b01f12a47f1ff3f7a89a7d84377b2e:ecd03900-f932-408c-b755-68a792435274:__main__.select_channels#79d958c4-3579-474a-8efe-fc758133639d;urn:fz-juelich.de:alpaca:function_execution:Python:9d23563cc40f30902528cd19dd3f55d601b01f12a47f1ff3f7a89a7d84377b2e:ecd03900-f932-408c-b755-68a792435274:__main__.select_channels#fa76a30d-c145-4358-819a-cd3d2e6fc190;urn:fz-juelich.de:alpaca:function_execution:Python:9d23563cc40f30902528cd19dd3f55d601b01f12a47f1ff3f7a89a7d84377b2e:ecd03900-f932-408c-b755-68a792435274:__main__.select_channels#171806ae-fa23-4e87-8332-952d0020e8f7;urn:fz-juelich.de:alpaca:function_execution:Python:9d23563cc40f30902528cd19dd3f55d601b01f12a47f1ff3f7a89a7d84377b2e:ecd03900-f932-408c-b755-68a792435274:__main__.select_channels#272c1f27-a0e7-499f-bf61-1f17b865ba58;urn:fz-juelich.de:alpaca:function_execution:Python:9d23563cc40f30902528cd19dd3f55d601b01f12a47f1ff3f7a89a7d84377b2e:ecd03900-f932-408c-b755-68a792435274:__main__.select_channels#4a310ce2-9013-4496-ac67-2b6cd9a2bb62;urn:fz-juelich.de:alpaca:function_execution:Python:9d23563cc40f30902528cd19dd3f55d601b01f12a47f1ff3f7a89a7d84377b2e:ecd03900-f932-408c-b755-68a792435274:__main__.select_channels#a04342b1-678c-4f4b-a989-0aac565e5ae5;urn:fz-juelich.de:alpaca:function_execution:Python:9d23563cc40f30902528cd19dd3f55d601b01f12a47f1ff3f7a89a7d84377b2e:ecd03900-f932-408c-b755-68a792435274:__main__.select_channels#49a4e168-bd12-4a81-90ad-ba2d127c98c0;urn:fz-juelich.de:alpaca:function_execution:Python:9d23563cc40f30902528cd19dd3f55d601b01f12a47f1ff3f7a89a7d84377b2e:ecd03900-f932-408c-b755-68a792435274:__main__.select_channels#38b19b0b-6602-4b71-8cfe-1705abcd67fa;urn:fz-juelich.de:alpaca:function_execution:Python:9d23563cc40f30902528cd19dd3f55d601b01f12a47f1ff3f7a89a7d84377b2e:ecd03900-f932-408c-b755-68a792435274:__main__.select_channels#5ae2f7b9-b3d7-4d57-a712-ec9548f6e132;urn:fz-juelich.de:alpaca:function_execution:Python:9d23563cc40f30902528cd19dd3f55d601b01f12a47f1ff3f7a89a7d84377b2e:ecd03900-f932-408c-b755-68a792435274:__main__.select_channels#6c990e1f-283c-49e7-9310-16961137249c;urn:fz-juelich.de:alpaca:function_execution:Python:9d23563cc40f30902528cd19dd3f55d601b01f12a47f1ff3f7a89a7d84377b2e:ecd03900-f932-408c-b755-68a792435274:__main__.select_channels#566d34b1-04e8-44b6-9d18-fc37e7cc3018;urn:fz-juelich.de:alpaca:function_execution:Python:9d23563cc40f30902528cd19dd3f55d601b01f12a47f1ff3f7a89a7d84377b2e:ecd03900-f932-408c-b755-68a792435274:__main__.select_channels#3c0f9b26-3e42-4c87-924d-62383292983d;urn:fz-juelich.de:alpaca:function_execution:Python:9d23563cc40f30902528cd19dd3f55d601b01f12a47f1ff3f7a89a7d84377b2e:ecd03900-f932-408c-b755-68a792435274:__main__.select_channels#eb958e01-3e87-455f-bd34-5ad96ab20ca6;urn:fz-juelich.de:alpaca:function_execution:Python:9d23563cc40f30902528cd19dd3f55d601b01f12a47f1ff3f7a89a7d84377b2e:ecd03900-f932-408c-b755-68a792435274:__main__.select_channels#8e6367cd-b576-4fd0-8dd6-8b7ed606a037;urn:fz-juelich.de:alpaca:function_execution:Python:9d23563cc40f30902528cd19dd3f55d601b01f12a47f1ff3f7a89a7d84377b2e:ecd03900-f932-408c-b755-68a792435274:__main__.select_channels#bb98b2ca-e523-4bce-8f85-c405c693d937;urn:fz-juelich.de:alpaca:function_execution:Python:9d23563cc40f30902528cd19dd3f55d601b01f12a47f1ff3f7a89a7d84377b2e:ecd03900-f932-408c-b755-68a792435274:__main__.select_channels#86b43d4e-b29b-4eb4-a419-b481fa9380ed;urn:fz-juelich.de:alpaca:function_execution:Python:9d23563cc40f30902528cd19dd3f55d601b01f12a47f1ff3f7a89a7d84377b2e:ecd03900-f932-408c-b755-68a792435274:__main__.select_channels#c9fb412b-2306-4198-9df1-45508d56edf9;urn:fz-juelich.de:alpaca:function_execution:Python:9d23563cc40f30902528cd19dd3f55d601b01f12a47f1ff3f7a89a7d84377b2e:ecd03900-f932-408c-b755-68a792435274:__main__.select_channels#91e19268-aa26-4db4-bafc-2e8d116bdc3d;urn:fz-juelich.de:alpaca:function_execution:Python:9d23563cc40f30902528cd19dd3f55d601b01f12a47f1ff3f7a89a7d84377b2e:ecd03900-f932-408c-b755-68a792435274:__main__.select_channels#bdeded1d-2517-4e5c-870b-98c581ee625c;urn:fz-juelich.de:alpaca:function_execution:Python:9d23563cc40f30902528cd19dd3f55d601b01f12a47f1ff3f7a89a7d84377b2e:ecd03900-f932-408c-b755-68a792435274:__main__.select_channels#d89dc3f7-51e5-46fb-af62-351e89d944e7;urn:fz-juelich.de:alpaca:function_execution:Python:9d23563cc40f30902528cd19dd3f55d601b01f12a47f1ff3f7a89a7d84377b2e:ecd03900-f932-408c-b755-68a792435274:__main__.select_channels#ab107908-283a-4d12-8738-782360c48e1b;urn:fz-juelich.de:alpaca:function_execution:Python:9d23563cc40f30902528cd19dd3f55d601b01f12a47f1ff3f7a89a7d84377b2e:ecd03900-f932-408c-b755-68a792435274:__main__.select_channels#37ad9999-f1c5-42ba-8a02-e05835ad272b;urn:fz-juelich.de:alpaca:function_execution:Python:9d23563cc40f30902528cd19dd3f55d601b01f12a47f1ff3f7a89a7d84377b2e:ecd03900-f932-408c-b755-68a792435274:__main__.select_channels#25fa82db-01e4-4487-a2c4-35d1b3442f87;urn:fz-juelich.de:alpaca:function_execution:Python:9d23563cc40f30902528cd19dd3f55d601b01f12a47f1ff3f7a89a7d84377b2e:ecd03900-f932-408c-b755-68a792435274:__main__.select_channels#190fe972-466d-47f1-b185-a22bcb869e78;urn:fz-juelich.de:alpaca:function_execution:Python:9d23563cc40f30902528cd19dd3f55d601b01f12a47f1ff3f7a89a7d84377b2e:ecd03900-f932-408c-b755-68a792435274:__main__.select_channels#34dc255c-d296-4340-925d-5ba7000fb000;urn:fz-juelich.de:alpaca:function_execution:Python:9d23563cc40f30902528cd19dd3f55d601b01f12a47f1ff3f7a89a7d84377b2e:ecd03900-f932-408c-b755-68a792435274:__main__.select_channels#1fc9b4fa-2da8-4d2d-b430-9c4e0efe4976;urn:fz-juelich.de:alpaca:function_execution:Python:9d23563cc40f30902528cd19dd3f55d601b01f12a47f1ff3f7a89a7d84377b2e:ecd03900-f932-408c-b755-68a792435274:__main__.select_channels#cf990ece-375d-417d-972e-0eb673df881c;urn:fz-juelich.de:alpaca:function_execution:Python:9d23563cc40f30902528cd19dd3f55d601b01f12a47f1ff3f7a89a7d84377b2e:ecd03900-f932-408c-b755-68a792435274:__main__.select_channels#cb54e178-57b7-4c85-a797-be770c68590c;urn:fz-juelich.de:alpaca:function_execution:Python:9d23563cc40f30902528cd19dd3f55d601b01f12a47f1ff3f7a89a7d84377b2e:ecd03900-f932-408c-b755-68a792435274:__main__.select_channels#e348437d-b4b7-48b8-8d08-54ff2f6a6392;urn:fz-juelich.de:alpaca:function_execution:Python:9d23563cc40f30902528cd19dd3f55d601b01f12a47f1ff3f7a89a7d84377b2e:ecd03900-f932-408c-b755-68a792435274:__main__.select_channels#21ff205c-e4f3-42e2-aa61-39a5bb1639f7;urn:fz-juelich.de:alpaca:function_execution:Python:9d23563cc40f30902528cd19dd3f55d601b01f12a47f1ff3f7a89a7d84377b2e:ecd03900-f932-408c-b755-68a792435274:__main__.select_channels#7f3183b5-993d-4a5f-a207-7d1a1a4ecc94;urn:fz-juelich.de:alpaca:function_execution:Python:9d23563cc40f30902528cd19dd3f55d601b01f12a47f1ff3f7a89a7d84377b2e:ecd03900-f932-408c-b755-68a792435274:__main__.select_channels#50321f94-05e3-40ef-a39e-0d5e85998ca6;urn:fz-juelich.de:alpaca:function_execution:Python:9d23563cc40f30902528cd19dd3f55d601b01f12a47f1ff3f7a89a7d84377b2e:ecd03900-f932-408c-b755-68a792435274:__main__.select_channels#b11add7b-068e-419e-b21e-39515170c0af;urn:fz-juelich.de:alpaca:function_execution:Python:9d23563cc40f30902528cd19dd3f55d601b01f12a47f1ff3f7a89a7d84377b2e:ecd03900-f932-408c-b755-68a792435274:__main__.select_channels#cf4a5626-e4c0-449a-af58-ff891e72cc31;urn:fz-juelich.de:alpaca:function_execution:Python:9d23563cc40f30902528cd19dd3f55d601b01f12a47f1ff3f7a89a7d84377b2e:ecd03900-f932-408c-b755-68a792435274:__main__.select_channels#2d9731fe-65bb-451b-953c-6d5030580847;urn:fz-juelich.de:alpaca:function_execution:Python:9d23563cc40f30902528cd19dd3f55d601b01f12a47f1ff3f7a89a7d84377b2e:ecd03900-f932-408c-b755-68a792435274:__main__.select_channels#0ed90a7d-4f97-41a1-8b73-6c6d73d0606e;urn:fz-juelich.de:alpaca:function_execution:Python:9d23563cc40f30902528cd19dd3f55d601b01f12a47f1ff3f7a89a7d84377b2e:ecd03900-f932-408c-b755-68a792435274:__main__.select_channels#9481765b-dc7e-40d5-b9e8-392ac7c647df;urn:fz-juelich.de:alpaca:function_execution:Python:9d23563cc40f30902528cd19dd3f55d601b01f12a47f1ff3f7a89a7d84377b2e:ecd03900-f932-408c-b755-68a792435274:__main__.select_channels#eb2d05a0-98e8-4bf7-950a-38a98d1776a8;urn:fz-juelich.de:alpaca:function_execution:Python:9d23563cc40f30902528cd19dd3f55d601b01f12a47f1ff3f7a89a7d84377b2e:ecd03900-f932-408c-b755-68a792435274:__main__.select_channels#18ce1954-3e75-4f21-97f3-7789d89b2750;urn:fz-juelich.de:alpaca:function_execution:Python:9d23563cc40f30902528cd19dd3f55d601b01f12a47f1ff3f7a89a7d84377b2e:ecd03900-f932-408c-b755-68a792435274:__main__.select_channels#81d75192-611f-4353-8dc4-5adf93ed96fd;urn:fz-juelich.de:alpaca:function_execution:Python:9d23563cc40f30902528cd19dd3f55d601b01f12a47f1ff3f7a89a7d84377b2e:ecd03900-f932-408c-b755-68a792435274:__main__.select_channels#51ef2b2e-2eab-49a3-9998-9fe4b4c7069a;urn:fz-juelich.de:alpaca:function_execution:Python:9d23563cc40f30902528cd19dd3f55d601b01f12a47f1ff3f7a89a7d84377b2e:ecd03900-f932-408c-b755-68a792435274:__main__.select_channels#73132948-bbf4-4fef-a355-abe2bdb60110;urn:fz-juelich.de:alpaca:function_execution:Python:9d23563cc40f30902528cd19dd3f55d601b01f12a47f1ff3f7a89a7d84377b2e:ecd03900-f932-408c-b755-68a792435274:__main__.select_channels#62290084-fd32-442d-8cb8-7710124a5641;urn:fz-juelich.de:alpaca:function_execution:Python:9d23563cc40f30902528cd19dd3f55d601b01f12a47f1ff3f7a89a7d84377b2e:ecd03900-f932-408c-b755-68a792435274:__main__.select_channels#1f45abb4-ec0c-4874-867d-103c90552756;urn:fz-juelich.de:alpaca:function_execution:Python:9d23563cc40f30902528cd19dd3f55d601b01f12a47f1ff3f7a89a7d84377b2e:ecd03900-f932-408c-b755-68a792435274:__main__.select_channels#8c956c33-2c59-489e-98ab-1e5318f15787;urn:fz-juelich.de:alpaca:function_execution:Python:9d23563cc40f30902528cd19dd3f55d601b01f12a47f1ff3f7a89a7d84377b2e:ecd03900-f932-408c-b755-68a792435274:__main__.select_channels#a770db72-e3df-429c-9adc-2fad9e5c702a;urn:fz-juelich.de:alpaca:function_execution:Python:9d23563cc40f30902528cd19dd3f55d601b01f12a47f1ff3f7a89a7d84377b2e:ecd03900-f932-408c-b755-68a792435274:__main__.select_channels#54b5eb0a-8ac2-443e-8c53-6f990810d1b0;urn:fz-juelich.de:alpaca:function_execution:Python:9d23563cc40f30902528cd19dd3f55d601b01f12a47f1ff3f7a89a7d84377b2e:ecd03900-f932-408c-b755-68a792435274:__main__.select_channels#71947a16-ee88-43f5-abf1-8158103bc2b8;urn:fz-juelich.de:alpaca:function_execution:Python:9d23563cc40f30902528cd19dd3f55d601b01f12a47f1ff3f7a89a7d84377b2e:ecd03900-f932-408c-b755-68a792435274:__main__.select_channels#d551d440-3715-444a-a0b4-4bc5afb81567;urn:fz-juelich.de:alpaca:function_execution:Python:9d23563cc40f30902528cd19dd3f55d601b01f12a47f1ff3f7a89a7d84377b2e:ecd03900-f932-408c-b755-68a792435274:__main__.select_channels#22060fcc-4518-43f1-8661-dfb6acb48e79;urn:fz-juelich.de:alpaca:function_execution:Python:9d23563cc40f30902528cd19dd3f55d601b01f12a47f1ff3f7a89a7d84377b2e:ecd03900-f932-408c-b755-68a792435274:__main__.select_channels#9d8f48ac-4b48-4d81-93a0-daf9022ab787;urn:fz-juelich.de:alpaca:function_execution:Python:9d23563cc40f30902528cd19dd3f55d601b01f12a47f1ff3f7a89a7d84377b2e:ecd03900-f932-408c-b755-68a792435274:__main__.select_channels#2c8c2fb9-5ad6-4ef9-ae82-8292d97ecfd7;urn:fz-juelich.de:alpaca:function_execution:Python:9d23563cc40f30902528cd19dd3f55d601b01f12a47f1ff3f7a89a7d84377b2e:ecd03900-f932-408c-b755-68a792435274:__main__.select_channels#ec31d444-06c9-4f51-8e83-2a115014c02f;urn:fz-juelich.de:alpaca:function_execution:Python:9d23563cc40f30902528cd19dd3f55d601b01f12a47f1ff3f7a89a7d84377b2e:ecd03900-f932-408c-b755-68a792435274:__main__.select_channels#6ed2dfab-3760-4dff-8de4-38bd98b08a09;urn:fz-juelich.de:alpaca:function_execution:Python:9d23563cc40f30902528cd19dd3f55d601b01f12a47f1ff3f7a89a7d84377b2e:ecd03900-f932-408c-b755-68a792435274:__main__.select_channels#22a6b84e-f3b1-42cb-98d3-f0b3b4683ffc;urn:fz-juelich.de:alpaca:function_execution:Python:9d23563cc40f30902528cd19dd3f55d601b01f12a47f1ff3f7a89a7d84377b2e:ecd03900-f932-408c-b755-68a792435274:__main__.select_channels#209736e9-0a19-4cf2-98bc-072ce55073e4;urn:fz-juelich.de:alpaca:function_execution:Python:9d23563cc40f30902528cd19dd3f55d601b01f12a47f1ff3f7a89a7d84377b2e:ecd03900-f932-408c-b755-68a792435274:__main__.select_channels#490bed85-228f-4f33-8968-669719439da4;urn:fz-juelich.de:alpaca:function_execution:Python:9d23563cc40f30902528cd19dd3f55d601b01f12a47f1ff3f7a89a7d84377b2e:ecd03900-f932-408c-b755-68a792435274:__main__.select_channels#c281b5d9-b581-4ae1-8370-e1f4c590d942;urn:fz-juelich.de:alpaca:function_execution:Python:9d23563cc40f30902528cd19dd3f55d601b01f12a47f1ff3f7a89a7d84377b2e:ecd03900-f932-408c-b755-68a792435274:__main__.select_channels#340fa202-0633-4dde-a602-1707da8dcc19;urn:fz-juelich.de:alpaca:function_execution:Python:9d23563cc40f30902528cd19dd3f55d601b01f12a47f1ff3f7a89a7d84377b2e:ecd03900-f932-408c-b755-68a792435274:__main__.select_channels#8cd7f608-9d50-4283-abd3-51c004a6a72f;urn:fz-juelich.de:alpaca:function_execution:Python:9d23563cc40f30902528cd19dd3f55d601b01f12a47f1ff3f7a89a7d84377b2e:ecd03900-f932-408c-b755-68a792435274:__main__.select_channels#c764b7f8-8827-471c-9b5e-db9d084594a0;urn:fz-juelich.de:alpaca:function_execution:Python:9d23563cc40f30902528cd19dd3f55d601b01f12a47f1ff3f7a89a7d84377b2e:ecd03900-f932-408c-b755-68a792435274:__main__.select_channels#5010267f-0233-433f-872e-698f6cded272;urn:fz-juelich.de:alpaca:function_execution:Python:9d23563cc40f30902528cd19dd3f55d601b01f12a47f1ff3f7a89a7d84377b2e:ecd03900-f932-408c-b755-68a792435274:__main__.select_channels#d1dd9d98-bd83-4a05-84d4-003e1d2b8309;urn:fz-juelich.de:alpaca:function_execution:Python:9d23563cc40f30902528cd19dd3f55d601b01f12a47f1ff3f7a89a7d84377b2e:ecd03900-f932-408c-b755-68a792435274:__main__.select_channels#7593e232-40b6-4d00-97f6-10dacc01e8a8;urn:fz-juelich.de:alpaca:function_execution:Python:9d23563cc40f30902528cd19dd3f55d601b01f12a47f1ff3f7a89a7d84377b2e:ecd03900-f932-408c-b755-68a792435274:__main__.select_channels#aa658150-45cb-47fa-8225-5a7320a45fc6;urn:fz-juelich.de:alpaca:function_execution:Python:9d23563cc40f30902528cd19dd3f55d601b01f12a47f1ff3f7a89a7d84377b2e:ecd03900-f932-408c-b755-68a792435274:__main__.select_channels#d26910bb-30b2-4477-84b0-9771262ffc18;urn:fz-juelich.de:alpaca:function_execution:Python:9d23563cc40f30902528cd19dd3f55d601b01f12a47f1ff3f7a89a7d84377b2e:ecd03900-f932-408c-b755-68a792435274:__main__.select_channels#d754ac1f-56ab-458e-acef-a8e68110f613;urn:fz-juelich.de:alpaca:function_execution:Python:9d23563cc40f30902528cd19dd3f55d601b01f12a47f1ff3f7a89a7d84377b2e:ecd03900-f932-408c-b755-68a792435274:__main__.select_channels#f49cc805-33fe-4c9f-9744-82b79504d9a9;urn:fz-juelich.de:alpaca:function_execution:Python:9d23563cc40f30902528cd19dd3f55d601b01f12a47f1ff3f7a89a7d84377b2e:ecd03900-f932-408c-b755-68a792435274:__main__.select_channels#dfa006c4-b728-4a70-a237-e89528f3eb9b;urn:fz-juelich.de:alpaca:function_execution:Python:9d23563cc40f30902528cd19dd3f55d601b01f12a47f1ff3f7a89a7d84377b2e:ecd03900-f932-408c-b755-68a792435274:__main__.select_channels#8542d307-6832-4f48-8303-da2278594092;urn:fz-juelich.de:alpaca:function_execution:Python:9d23563cc40f30902528cd19dd3f55d601b01f12a47f1ff3f7a89a7d84377b2e:ecd03900-f932-408c-b755-68a792435274:__main__.select_channels#4a5fb190-7c8e-4185-b38a-5ac4dc9168d4" />
          <attvalue for="1" value="142" />
          <attvalue for="4" value="__main__.select_channels" />
          <attvalue for="2" value="function" />
          <attvalue for="22" value="06a44752-647e-4f08-8ba9-6cacea381d8d;0e708f4d-df4b-44d7-91e8-e7240f485568;0e7e6e3a-e0c3-46d6-b90a-295c95b9e35a;0ed90a7d-4f97-41a1-8b73-6c6d73d0606e;105a8489-1f33-4250-a721-3606efd08603;171806ae-fa23-4e87-8332-952d0020e8f7;17876eed-6c07-48f9-b70c-85c0ca9950d7;18ce1954-3e75-4f21-97f3-7789d89b2750;190fe972-466d-47f1-b185-a22bcb869e78;1c62aa97-31da-4d50-b3ab-e806d2c90b3d;1e34135b-50f8-4b4d-affc-bb6d4812c6cb;1f122606-be76-44e5-93f7-f1c3f1a132eb;1f45abb4-ec0c-4874-867d-103c90552756;1fc9b4fa-2da8-4d2d-b430-9c4e0efe4976;209736e9-0a19-4cf2-98bc-072ce55073e4;21ff205c-e4f3-42e2-aa61-39a5bb1639f7;22060fcc-4518-43f1-8661-dfb6acb48e79;22a6b84e-f3b1-42cb-98d3-f0b3b4683ffc;24765ce4-286b-4872-b7d4-9d0032c0f972;25fa82db-01e4-4487-a2c4-35d1b3442f87;272c1f27-a0e7-499f-bf61-1f17b865ba58;2ad3b6af-1778-45c0-bb58-adbd3fd9855a;2c8c2fb9-5ad6-4ef9-ae82-8292d97ecfd7;2cd06372-2e31-4cce-99c2-8a67d0bde39e;2d9731fe-65bb-451b-953c-6d5030580847;340fa202-0633-4dde-a602-1707da8dcc19;34dc255c-d296-4340-925d-5ba7000fb000;37ad9999-f1c5-42ba-8a02-e05835ad272b;38b19b0b-6602-4b71-8cfe-1705abcd67fa;3c0f9b26-3e42-4c87-924d-62383292983d;3f523b0a-61a2-489b-b3c5-e5d19f6aa6f9;4188552e-bda7-47d2-a371-265adf4410ae;42d6a1fe-857f-4fad-bec0-56a34555c903;430dc8c0-4af5-4d44-94dd-43eb3adb9c03;451dde4c-7bff-4786-8114-a108d0a31948;490bed85-228f-4f33-8968-669719439da4;49a4e168-bd12-4a81-90ad-ba2d127c98c0;4a310ce2-9013-4496-ac67-2b6cd9a2bb62;4a5fb190-7c8e-4185-b38a-5ac4dc9168d4;4b201242-00bb-4d48-a0a2-ee1400f3b4dd;5010267f-0233-433f-872e-698f6cded272;50321f94-05e3-40ef-a39e-0d5e85998ca6;51ef2b2e-2eab-49a3-9998-9fe4b4c7069a;5235dbc2-49d4-4dfa-80d6-3ea9c8fed659;5299af62-6d17-44e3-89f1-b8f24e111066;52b58bb5-a503-4e7c-b599-dfacf09fecd3;5388ba65-a85c-490c-9fb7-5646c61e2540;54b5eb0a-8ac2-443e-8c53-6f990810d1b0;565ff757-2d9e-4f04-8e55-e5c490e82ee6;566d34b1-04e8-44b6-9d18-fc37e7cc3018;566db87e-beeb-445b-a308-8d66f191d611;5ae2f7b9-b3d7-4d57-a712-ec9548f6e132;5cc07ad8-a35c-40be-b1f8-229385fce780;5cdd0951-e5f1-4ff0-bada-d824b9e82ddc;61e9281c-ca2b-4bca-a61a-3ac63cde7915;62290084-fd32-442d-8cb8-7710124a5641;637fbe93-aa71-406b-b500-0049ba71d623;6791750e-0e1c-4b44-9b05-7bb4c669b828;6adb8d40-0aae-4a05-8c1f-c8b32c687e83;6c990e1f-283c-49e7-9310-16961137249c;6ed2dfab-3760-4dff-8de4-38bd98b08a09;6fb41414-afc0-42db-96ff-ca41c91e9990;71947a16-ee88-43f5-abf1-8158103bc2b8;73132948-bbf4-4fef-a355-abe2bdb60110;7593e232-40b6-4d00-97f6-10dacc01e8a8;79d958c4-3579-474a-8efe-fc758133639d;7d12dea6-d7c4-4bf2-9116-df6ad0f2266c;7f3183b5-993d-4a5f-a207-7d1a1a4ecc94;81d75192-611f-4353-8dc4-5adf93ed96fd;83487ea7-9445-4506-8dc2-61baac8aa4dd;8542d307-6832-4f48-8303-da2278594092;86b43d4e-b29b-4eb4-a419-b481fa9380ed;887257eb-0d51-4435-909b-9c821e64678a;8c956c33-2c59-489e-98ab-1e5318f15787;8cd7f608-9d50-4283-abd3-51c004a6a72f;8e0f1930-3110-48f4-822a-3c8a49064755;8e6367cd-b576-4fd0-8dd6-8b7ed606a037;91e14f18-e1b5-4a74-93e2-e515885161e2;91e19268-aa26-4db4-bafc-2e8d116bdc3d;9481765b-dc7e-40d5-b9e8-392ac7c647df;97281b75-83dc-49be-8308-be00546bd30e;97dda48c-a584-4782-a840-952b7d0719f9;98d76c29-32ce-443f-a716-3247a4b2aff7;9b91f542-e96f-4b9b-a4e5-658814072577;9d8f48ac-4b48-4d81-93a0-daf9022ab787;9de3f4ca-6628-497b-b6fd-9042c66a15d0;9e059ae9-b50a-4f65-884c-e88d555e29db;a04342b1-678c-4f4b-a989-0aac565e5ae5;a35062f2-4f4e-45ca-aedc-cdae155aec74;a3fb98a8-1ff5-44fa-97a2-185242934803;a68d27a1-9ae1-42ca-b214-e9dec682e641;a770db72-e3df-429c-9adc-2fad9e5c702a;a7d8ad58-2ac4-46cb-a4a9-24c47e732c79;a83c6856-3972-4c33-9e5b-149d822252b3;a915245e-dd9c-4475-9689-61d8340ab326;aa658150-45cb-47fa-8225-5a7320a45fc6;ab107908-283a-4d12-8738-782360c48e1b;afbc63cc-0399-461c-bc41-77b6020abd61;b11add7b-068e-419e-b21e-39515170c0af;b1bf4e22-bfd1-43d1-a214-2794b05281b5;bacc6ff4-106f-4e72-af09-8eaf0dfd5c95;bb0f2957-2daf-4301-b2a4-acbcec03b0ee;bb98b2ca-e523-4bce-8f85-c405c693d937;bd520fb4-7a46-4a00-a8b6-8d9e5d06d62e;bdeded1d-2517-4e5c-870b-98c581ee625c;bf6e84a0-dd80-42a4-951b-44350b957199;c047c4e1-0797-41cb-a539-5bc87f26b934;c27f3170-8dee-4913-aad6-35858e7022e6;c281b5d9-b581-4ae1-8370-e1f4c590d942;c735dba7-dc6b-473a-856c-e8fe2cf1674d;c764b7f8-8827-471c-9b5e-db9d084594a0;c9fa82ea-ce86-4f92-9a57-9f3f1bce2e79;c9fb412b-2306-4198-9df1-45508d56edf9;cb302352-720c-4a3a-96cc-a83d4a173682;cb54e178-57b7-4c85-a797-be770c68590c;cd4e4a0f-a088-4eec-9928-cb764ff84676;cf4a5626-e4c0-449a-af58-ff891e72cc31;cf990ece-375d-417d-972e-0eb673df881c;cfd412ed-dd86-4a3e-b67b-feb566b1114f;d1856085-9c55-448c-a844-fda185932a12;d1dd9d98-bd83-4a05-84d4-003e1d2b8309;d26910bb-30b2-4477-84b0-9771262ffc18;d551d440-3715-444a-a0b4-4bc5afb81567;d754ac1f-56ab-458e-acef-a8e68110f613;d86056e0-9ff4-474d-9123-160992001853;d89dc3f7-51e5-46fb-af62-351e89d944e7;dda427d6-d829-4df4-b5de-b0f9fbec2a91;de54aed3-9950-42d6-b4ce-bbf97cc800ab;dfa006c4-b728-4a70-a237-e89528f3eb9b;e348437d-b4b7-48b8-8d08-54ff2f6a6392;ea898c07-6bf4-4a87-b85c-8971b520ca7f;eb2d05a0-98e8-4bf7-950a-38a98d1776a8;eb958e01-3e87-455f-bd34-5ad96ab20ca6;ec0e1218-7c8b-4db0-9af2-5c822618b8ac;ec31d444-06c9-4f51-8e83-2a115014c02f;ec4cc9aa-c8cf-4da3-8a90-b67f3e3dff19;efd780f8-4f46-42e4-acf9-08c2774e0699;f3157394-1022-4543-8a68-884759e81708;f49cc805-33fe-4c9f-9744-82b79504d9a9;f741a2e2-6dd2-49a6-ab57-ab5fb65f5bea;fa76a30d-c145-4358-819a-cd3d2e6fc190;fe83390b-10f7-45fc-bef0-dda38190fafe" />
          <attvalue for="23" value="6;11;16;21;26;31;36;41;46;51;56;61;66;71;76;81;86;91;96;101;106;111;116;121;126;131;136;141;146;151;156;161;166;171;176;199;204;209;214;219;224;229;234;239;244;249;254;259;264;269;274;279;284;289;294;299;304;309;314;319;324;329;334;339;344;349;354;359;364;369;374;397;402;407;412;417;422;427;432;437;442;447;452;457;462;467;472;477;482;487;492;497;502;507;512;517;522;527;532;537;542;547;552;557;562;567;590;595;600;605;610;615;620;625;630;635;640;645;650;655;660;665;670;675;680;685;690;695;700;705;710;715;720;725;730;735;740;745;750;755;760;765" />
          <attvalue for="34" value="None" />
          <attvalue for="9" value="&lt;[101.0,101.0];[106.0,106.0];[11.0,11.0];[111.0,111.0];[116.0,116.0];[121.0,121.0];[126.0,126.0];[131.0,131.0];[136.0,136.0];[141.0,141.0];[146.0,146.0];[151.0,151.0];[156.0,156.0];[16.0,16.0];[161.0,161.0];[166.0,166.0];[171.0,171.0];[176.0,176.0];[199.0,199.0];[204.0,204.0];[209.0,209.0];[21.0,21.0];[214.0,214.0];[219.0,219.0];[224.0,224.0];[229.0,229.0];[234.0,234.0];[239.0,239.0];[244.0,244.0];[249.0,249.0];[254.0,254.0];[259.0,259.0];[26.0,26.0];[264.0,264.0];[269.0,269.0];[274.0,274.0];[279.0,279.0];[284.0,284.0];[289.0,289.0];[294.0,294.0];[299.0,299.0];[304.0,304.0];[309.0,309.0];[31.0,31.0];[314.0,314.0];[319.0,319.0];[324.0,324.0];[329.0,329.0];[334.0,334.0];[339.0,339.0];[344.0,344.0];[349.0,349.0];[354.0,354.0];[359.0,359.0];[36.0,36.0];[364.0,364.0];[369.0,369.0];[374.0,374.0];[397.0,397.0];[402.0,402.0];[407.0,407.0];[41.0,41.0];[412.0,412.0];[417.0,417.0];[422.0,422.0];[427.0,427.0];[432.0,432.0];[437.0,437.0];[442.0,442.0];[447.0,447.0];[452.0,452.0];[457.0,457.0];[46.0,46.0];[462.0,462.0];[467.0,467.0];[472.0,472.0];[477.0,477.0];[482.0,482.0];[487.0,487.0];[492.0,492.0];[497.0,497.0];[502.0,502.0];[507.0,507.0];[51.0,51.0];[512.0,512.0];[517.0,517.0];[522.0,522.0];[527.0,527.0];[532.0,532.0];[537.0,537.0];[542.0,542.0];[547.0,547.0];[552.0,552.0];[557.0,557.0];[56.0,56.0];[562.0,562.0];[567.0,567.0];[590.0,590.0];[595.0,595.0];[6.0,6.0];[600.0,600.0];[605.0,605.0];[61.0,61.0];[610.0,610.0];[615.0,615.0];[620.0,620.0];[625.0,625.0];[630.0,630.0];[635.0,635.0];[640.0,640.0];[645.0,645.0];[650.0,650.0];[655.0,655.0];[66.0,66.0];[660.0,660.0];[665.0,665.0];[670.0,670.0];[675.0,675.0];[680.0,680.0];[685.0,685.0];[690.0,690.0];[695.0,695.0];[700.0,700.0];[705.0,705.0];[71.0,71.0];[710.0,710.0];[715.0,715.0];[720.0,720.0];[725.0,725.0];[730.0,730.0];[735.0,735.0];[740.0,740.0];[745.0,745.0];[750.0,750.0];[755.0,755.0];[76.0,76.0];[760.0,760.0];[765.0,765.0];[81.0,81.0];[86.0,86.0];[91.0,91.0];[96.0,96.0]&gt;" />
        </attvalues>
      </node>
      <node id="Step 20" label="get_events">
        <attvalues>
          <attvalue for="0" value="urn:fz-juelich.de:alpaca:function_execution:Python:9d23563cc40f30902528cd19dd3f55d601b01f12a47f1ff3f7a89a7d84377b2e:ecd03900-f932-408c-b755-68a792435274:neo.utils.misc.get_events#6d72664e-f4a7-450e-b019-136aec03c4aa;urn:fz-juelich.de:alpaca:function_execution:Python:9d23563cc40f30902528cd19dd3f55d601b01f12a47f1ff3f7a89a7d84377b2e:ecd03900-f932-408c-b755-68a792435274:neo.utils.misc.get_events#85aed491-d4a7-4806-8324-25ef3cb2c567;urn:fz-juelich.de:alpaca:function_execution:Python:9d23563cc40f30902528cd19dd3f55d601b01f12a47f1ff3f7a89a7d84377b2e:ecd03900-f932-408c-b755-68a792435274:neo.utils.misc.get_events#867baf81-ab96-4d3c-8eaf-65e2f5dff0cf;urn:fz-juelich.de:alpaca:function_execution:Python:9d23563cc40f30902528cd19dd3f55d601b01f12a47f1ff3f7a89a7d84377b2e:ecd03900-f932-408c-b755-68a792435274:neo.utils.misc.get_events#eae11aac-4121-48f1-a5a9-3e1650b14fb9" />
          <attvalue for="1" value="4" />
          <attvalue for="4" value="neo.utils.misc.get_events" />
          <attvalue for="2" value="function" />
          <attvalue for="22" value="6d72664e-f4a7-450e-b019-136aec03c4aa;85aed491-d4a7-4806-8324-25ef3cb2c567;867baf81-ab96-4d3c-8eaf-65e2f5dff0cf;eae11aac-4121-48f1-a5a9-3e1650b14fb9" />
          <attvalue for="23" value="787;960;1143;1366" />
          <attvalue for="35" value="{'trial_event_labels': 'CUE-OFF', 'performance_in_trial_str': 'correct_trial', 'belongs_to_trialtype': 'PGHF'};{'trial_event_labels': 'CUE-OFF', 'performance_in_trial_str': 'correct_trial', 'belongs_to_trialtype': 'PGLF'};{'trial_event_labels': 'CUE-OFF', 'performance_in_trial_str': 'correct_trial', 'belongs_to_trialtype': 'SGHF'};{'trial_event_labels': 'CUE-OFF', 'performance_in_trial_str': 'correct_trial', 'belongs_to_trialtype': 'SGLF'}" />
          <attvalue for="9" value="&lt;[1143.0,1143.0];[1366.0,1366.0];[787.0,787.0];[960.0,960.0]&gt;" />
        </attvalues>
      </node>
      <node id="Step 21" label="error_line">
        <attvalues>
          <attvalue for="0" value="urn:fz-juelich.de:alpaca:function_execution:Python:9d23563cc40f30902528cd19dd3f55d601b01f12a47f1ff3f7a89a7d84377b2e:ecd03900-f932-408c-b755-68a792435274:__main__.error_line#6073cc3a-ab5d-4643-9153-0ee5c44c9ba0;urn:fz-juelich.de:alpaca:function_execution:Python:9d23563cc40f30902528cd19dd3f55d601b01f12a47f1ff3f7a89a7d84377b2e:ecd03900-f932-408c-b755-68a792435274:__main__.error_line#68defad1-3fd6-4d7f-8917-21f146e07c01;urn:fz-juelich.de:alpaca:function_execution:Python:9d23563cc40f30902528cd19dd3f55d601b01f12a47f1ff3f7a89a7d84377b2e:ecd03900-f932-408c-b755-68a792435274:__main__.error_line#2fa860d9-6ace-47e4-bbf5-7c80f7d674b4;urn:fz-juelich.de:alpaca:function_execution:Python:9d23563cc40f30902528cd19dd3f55d601b01f12a47f1ff3f7a89a7d84377b2e:ecd03900-f932-408c-b755-68a792435274:__main__.error_line#0d50d50c-3218-4ef8-9a2d-9f66e8841f7b;urn:fz-juelich.de:alpaca:function_execution:Python:9d23563cc40f30902528cd19dd3f55d601b01f12a47f1ff3f7a89a7d84377b2e:ecd03900-f932-408c-b755-68a792435274:__main__.error_line#3ee3b0dd-8299-4c79-b2de-663f34f5bc6c;urn:fz-juelich.de:alpaca:function_execution:Python:9d23563cc40f30902528cd19dd3f55d601b01f12a47f1ff3f7a89a7d84377b2e:ecd03900-f932-408c-b755-68a792435274:__main__.error_line#c6ed8e75-0163-4b66-a972-f1b657ab7602;urn:fz-juelich.de:alpaca:function_execution:Python:9d23563cc40f30902528cd19dd3f55d601b01f12a47f1ff3f7a89a7d84377b2e:ecd03900-f932-408c-b755-68a792435274:__main__.error_line#3d00ff0d-163a-4e18-b6d9-c1408951a683;urn:fz-juelich.de:alpaca:function_execution:Python:9d23563cc40f30902528cd19dd3f55d601b01f12a47f1ff3f7a89a7d84377b2e:ecd03900-f932-408c-b755-68a792435274:__main__.error_line#d5cd6c01-8593-43ef-a341-71ee9ff87473;urn:fz-juelich.de:alpaca:function_execution:Python:9d23563cc40f30902528cd19dd3f55d601b01f12a47f1ff3f7a89a7d84377b2e:ecd03900-f932-408c-b755-68a792435274:__main__.error_line#c875b0cf-dc8f-43e3-a399-a27f14d959a1;urn:fz-juelich.de:alpaca:function_execution:Python:9d23563cc40f30902528cd19dd3f55d601b01f12a47f1ff3f7a89a7d84377b2e:ecd03900-f932-408c-b755-68a792435274:__main__.error_line#864165de-3ab4-4733-8bac-6e745ff2bbf1;urn:fz-juelich.de:alpaca:function_execution:Python:9d23563cc40f30902528cd19dd3f55d601b01f12a47f1ff3f7a89a7d84377b2e:ecd03900-f932-408c-b755-68a792435274:__main__.error_line#c798fe2e-70ce-4f67-ab9a-58802ad216cb;urn:fz-juelich.de:alpaca:function_execution:Python:9d23563cc40f30902528cd19dd3f55d601b01f12a47f1ff3f7a89a7d84377b2e:ecd03900-f932-408c-b755-68a792435274:__main__.error_line#3a6f070d-03aa-4f96-ad49-6238e925bcd0;urn:fz-juelich.de:alpaca:function_execution:Python:9d23563cc40f30902528cd19dd3f55d601b01f12a47f1ff3f7a89a7d84377b2e:ecd03900-f932-408c-b755-68a792435274:__main__.error_line#e031fb8d-29ce-40eb-b598-d816d332c16b;urn:fz-juelich.de:alpaca:function_execution:Python:9d23563cc40f30902528cd19dd3f55d601b01f12a47f1ff3f7a89a7d84377b2e:ecd03900-f932-408c-b755-68a792435274:__main__.error_line#d280cd59-4932-4a1d-afeb-c93a3ee8ef31;urn:fz-juelich.de:alpaca:function_execution:Python:9d23563cc40f30902528cd19dd3f55d601b01f12a47f1ff3f7a89a7d84377b2e:ecd03900-f932-408c-b755-68a792435274:__main__.error_line#453c43f0-d002-429a-ab2d-89996da039f4;urn:fz-juelich.de:alpaca:function_execution:Python:9d23563cc40f30902528cd19dd3f55d601b01f12a47f1ff3f7a89a7d84377b2e:ecd03900-f932-408c-b755-68a792435274:__main__.error_line#28f5cbbf-bf21-4118-b536-4181443ceeed" />
          <attvalue for="1" value="16" />
          <attvalue for="4" value="__main__.error_line" />
          <attvalue for="2" value="function" />
          <attvalue for="22" value="0d50d50c-3218-4ef8-9a2d-9f66e8841f7b;28f5cbbf-bf21-4118-b536-4181443ceeed;2fa860d9-6ace-47e4-bbf5-7c80f7d674b4;3a6f070d-03aa-4f96-ad49-6238e925bcd0;3d00ff0d-163a-4e18-b6d9-c1408951a683;3ee3b0dd-8299-4c79-b2de-663f34f5bc6c;453c43f0-d002-429a-ab2d-89996da039f4;6073cc3a-ab5d-4643-9153-0ee5c44c9ba0;68defad1-3fd6-4d7f-8917-21f146e07c01;864165de-3ab4-4733-8bac-6e745ff2bbf1;c6ed8e75-0163-4b66-a972-f1b657ab7602;c798fe2e-70ce-4f67-ab9a-58802ad216cb;c875b0cf-dc8f-43e3-a399-a27f14d959a1;d280cd59-4932-4a1d-afeb-c93a3ee8ef31;d5cd6c01-8593-43ef-a341-71ee9ff87473;e031fb8d-29ce-40eb-b598-d816d332c16b" />
          <attvalue for="23" value="184;185;382;383;575;576;773;774;948;949;1131;1132;1354;1355;1522;1523" />
          <attvalue for="36" value="-1.96;1.96" />
          <attvalue for="9" value="&lt;[1131.0,1131.0];[1132.0,1132.0];[1354.0,1354.0];[1355.0,1355.0];[1522.0,1522.0];[1523.0,1523.0];[184.0,184.0];[185.0,185.0];[382.0,382.0];[383.0,383.0];[575.0,575.0];[576.0,576.0];[773.0,773.0];[774.0,774.0];[948.0,948.0];[949.0,949.0]&gt;" />
        </attvalues>
      </node>
      <node id="Step 22" label="BSpline.__call__">
        <attvalues>
          <attvalue for="0" value="urn:fz-juelich.de:alpaca:function_execution:Python:9d23563cc40f30902528cd19dd3f55d601b01f12a47f1ff3f7a89a7d84377b2e:ecd03900-f932-408c-b755-68a792435274:scipy.interpolate._bsplines.BSpline.__call__#ecae8bfb-3925-480e-8183-36d456b30239;urn:fz-juelich.de:alpaca:function_execution:Python:9d23563cc40f30902528cd19dd3f55d601b01f12a47f1ff3f7a89a7d84377b2e:ecd03900-f932-408c-b755-68a792435274:scipy.interpolate._bsplines.BSpline.__call__#fc1fdd45-837f-497e-902f-b7c33db70fe6;urn:fz-juelich.de:alpaca:function_execution:Python:9d23563cc40f30902528cd19dd3f55d601b01f12a47f1ff3f7a89a7d84377b2e:ecd03900-f932-408c-b755-68a792435274:scipy.interpolate._bsplines.BSpline.__call__#1103233b-634c-4afb-9ef5-6a7df6da5def;urn:fz-juelich.de:alpaca:function_execution:Python:9d23563cc40f30902528cd19dd3f55d601b01f12a47f1ff3f7a89a7d84377b2e:ecd03900-f932-408c-b755-68a792435274:scipy.interpolate._bsplines.BSpline.__call__#b45eb185-c7c3-4437-a16e-b89243f3bdd1;urn:fz-juelich.de:alpaca:function_execution:Python:9d23563cc40f30902528cd19dd3f55d601b01f12a47f1ff3f7a89a7d84377b2e:ecd03900-f932-408c-b755-68a792435274:scipy.interpolate._bsplines.BSpline.__call__#48e15baa-4b84-49c1-9145-930f79d7f7cf;urn:fz-juelich.de:alpaca:function_execution:Python:9d23563cc40f30902528cd19dd3f55d601b01f12a47f1ff3f7a89a7d84377b2e:ecd03900-f932-408c-b755-68a792435274:scipy.interpolate._bsplines.BSpline.__call__#d0f14f3d-71c3-4ec2-aba0-376ff4dc2714;urn:fz-juelich.de:alpaca:function_execution:Python:9d23563cc40f30902528cd19dd3f55d601b01f12a47f1ff3f7a89a7d84377b2e:ecd03900-f932-408c-b755-68a792435274:scipy.interpolate._bsplines.BSpline.__call__#4bd8299f-6920-4f30-9ce5-c1ebce1bd178;urn:fz-juelich.de:alpaca:function_execution:Python:9d23563cc40f30902528cd19dd3f55d601b01f12a47f1ff3f7a89a7d84377b2e:ecd03900-f932-408c-b755-68a792435274:scipy.interpolate._bsplines.BSpline.__call__#f0ab54ff-6bc9-43bc-9b55-f9d07fd018b7;urn:fz-juelich.de:alpaca:function_execution:Python:9d23563cc40f30902528cd19dd3f55d601b01f12a47f1ff3f7a89a7d84377b2e:ecd03900-f932-408c-b755-68a792435274:scipy.interpolate._bsplines.BSpline.__call__#dbde6a25-fb35-4084-a1ff-2b4fa451af02;urn:fz-juelich.de:alpaca:function_execution:Python:9d23563cc40f30902528cd19dd3f55d601b01f12a47f1ff3f7a89a7d84377b2e:ecd03900-f932-408c-b755-68a792435274:scipy.interpolate._bsplines.BSpline.__call__#9533f798-07bb-4f52-94cd-b7f31671dd00;urn:fz-juelich.de:alpaca:function_execution:Python:9d23563cc40f30902528cd19dd3f55d601b01f12a47f1ff3f7a89a7d84377b2e:ecd03900-f932-408c-b755-68a792435274:scipy.interpolate._bsplines.BSpline.__call__#52578020-deeb-4163-abf5-b9eb41547719;urn:fz-juelich.de:alpaca:function_execution:Python:9d23563cc40f30902528cd19dd3f55d601b01f12a47f1ff3f7a89a7d84377b2e:ecd03900-f932-408c-b755-68a792435274:scipy.interpolate._bsplines.BSpline.__call__#4af42283-aa72-42d6-9013-737655a9cd59;urn:fz-juelich.de:alpaca:function_execution:Python:9d23563cc40f30902528cd19dd3f55d601b01f12a47f1ff3f7a89a7d84377b2e:ecd03900-f932-408c-b755-68a792435274:scipy.interpolate._bsplines.BSpline.__call__#04c5b959-e730-4ce2-a8c8-da11df5831ab;urn:fz-juelich.de:alpaca:function_execution:Python:9d23563cc40f30902528cd19dd3f55d601b01f12a47f1ff3f7a89a7d84377b2e:ecd03900-f932-408c-b755-68a792435274:scipy.interpolate._bsplines.BSpline.__call__#01b073b1-f4e7-43b8-934b-90996c739d99;urn:fz-juelich.de:alpaca:function_execution:Python:9d23563cc40f30902528cd19dd3f55d601b01f12a47f1ff3f7a89a7d84377b2e:ecd03900-f932-408c-b755-68a792435274:scipy.interpolate._bsplines.BSpline.__call__#83df5c07-5317-462f-8fd6-ef76f6389a21;urn:fz-juelich.de:alpaca:function_execution:Python:9d23563cc40f30902528cd19dd3f55d601b01f12a47f1ff3f7a89a7d84377b2e:ecd03900-f932-408c-b755-68a792435274:scipy.interpolate._bsplines.BSpline.__call__#86013a56-1234-449b-a9d6-9ebe60fb9673" />
          <attvalue for="1" value="16" />
          <attvalue for="4" value="scipy.interpolate._bsplines.BSpline.__call__" />
          <attvalue for="2" value="function" />
          <attvalue for="22" value="01b073b1-f4e7-43b8-934b-90996c739d99;04c5b959-e730-4ce2-a8c8-da11df5831ab;1103233b-634c-4afb-9ef5-6a7df6da5def;48e15baa-4b84-49c1-9145-930f79d7f7cf;4af42283-aa72-42d6-9013-737655a9cd59;4bd8299f-6920-4f30-9ce5-c1ebce1bd178;52578020-deeb-4163-abf5-b9eb41547719;83df5c07-5317-462f-8fd6-ef76f6389a21;86013a56-1234-449b-a9d6-9ebe60fb9673;9533f798-07bb-4f52-94cd-b7f31671dd00;b45eb185-c7c3-4437-a16e-b89243f3bdd1;d0f14f3d-71c3-4ec2-aba0-376ff4dc2714;dbde6a25-fb35-4084-a1ff-2b4fa451af02;ecae8bfb-3925-480e-8183-36d456b30239;f0ab54ff-6bc9-43bc-9b55-f9d07fd018b7;fc1fdd45-837f-497e-902f-b7c33db70fe6" />
          <attvalue for="23" value="193;194;391;392;584;585;782;783;957;958;1140;1141;1363;1364;1531;1532" />
          <attvalue for="37" value="0" />
          <attvalue for="38" value="None" />
          <attvalue for="9" value="&lt;[1140.0,1140.0];[1141.0,1141.0];[1363.0,1363.0];[1364.0,1364.0];[1531.0,1531.0];[1532.0,1532.0];[193.0,193.0];[194.0,194.0];[391.0,391.0];[392.0,392.0];[584.0,584.0];[585.0,585.0];[782.0,782.0];[783.0,783.0];[957.0,957.0];[958.0,958.0]&gt;" />
        </attvalues>
      </node>
      <node id="Step 23" label="mean">
        <attvalues>
          <attvalue for="0" value="urn:fz-juelich.de:alpaca:function_execution:Python:9d23563cc40f30902528cd19dd3f55d601b01f12a47f1ff3f7a89a7d84377b2e:ecd03900-f932-408c-b755-68a792435274:numpy.mean#7d648fa0-42e7-40dc-a908-5d7fe10da613;urn:fz-juelich.de:alpaca:function_execution:Python:9d23563cc40f30902528cd19dd3f55d601b01f12a47f1ff3f7a89a7d84377b2e:ecd03900-f932-408c-b755-68a792435274:numpy.mean#65597927-b2ed-4ade-a5fd-d7dbff3abad5;urn:fz-juelich.de:alpaca:function_execution:Python:9d23563cc40f30902528cd19dd3f55d601b01f12a47f1ff3f7a89a7d84377b2e:ecd03900-f932-408c-b755-68a792435274:numpy.mean#83222d81-18f7-44bf-8824-d0f13ee46795;urn:fz-juelich.de:alpaca:function_execution:Python:9d23563cc40f30902528cd19dd3f55d601b01f12a47f1ff3f7a89a7d84377b2e:ecd03900-f932-408c-b755-68a792435274:numpy.mean#f47b2327-910d-456d-bce6-6ec1db265c42;urn:fz-juelich.de:alpaca:function_execution:Python:9d23563cc40f30902528cd19dd3f55d601b01f12a47f1ff3f7a89a7d84377b2e:ecd03900-f932-408c-b755-68a792435274:numpy.mean#ee16488d-248e-427a-9fdd-8b86d93062ca;urn:fz-juelich.de:alpaca:function_execution:Python:9d23563cc40f30902528cd19dd3f55d601b01f12a47f1ff3f7a89a7d84377b2e:ecd03900-f932-408c-b755-68a792435274:numpy.mean#1f6c6d26-fc1c-4dd4-b4b4-d616f964dde6;urn:fz-juelich.de:alpaca:function_execution:Python:9d23563cc40f30902528cd19dd3f55d601b01f12a47f1ff3f7a89a7d84377b2e:ecd03900-f932-408c-b755-68a792435274:numpy.mean#50d34596-5ad5-4af5-90d0-17225adbba28;urn:fz-juelich.de:alpaca:function_execution:Python:9d23563cc40f30902528cd19dd3f55d601b01f12a47f1ff3f7a89a7d84377b2e:ecd03900-f932-408c-b755-68a792435274:numpy.mean#ff1edfae-d0b4-4ade-a846-896655358eab;urn:fz-juelich.de:alpaca:function_execution:Python:9d23563cc40f30902528cd19dd3f55d601b01f12a47f1ff3f7a89a7d84377b2e:ecd03900-f932-408c-b755-68a792435274:numpy.mean#cca4b3d3-193d-49a1-af7a-fad70caf2269;urn:fz-juelich.de:alpaca:function_execution:Python:9d23563cc40f30902528cd19dd3f55d601b01f12a47f1ff3f7a89a7d84377b2e:ecd03900-f932-408c-b755-68a792435274:numpy.mean#b8acd87d-e375-4c48-b20f-03210e719463;urn:fz-juelich.de:alpaca:function_execution:Python:9d23563cc40f30902528cd19dd3f55d601b01f12a47f1ff3f7a89a7d84377b2e:ecd03900-f932-408c-b755-68a792435274:numpy.mean#4ef00bd5-393b-45f5-b917-82bf4434904e;urn:fz-juelich.de:alpaca:function_execution:Python:9d23563cc40f30902528cd19dd3f55d601b01f12a47f1ff3f7a89a7d84377b2e:ecd03900-f932-408c-b755-68a792435274:numpy.mean#1a770276-0879-4de4-bbae-af170defca15;urn:fz-juelich.de:alpaca:function_execution:Python:9d23563cc40f30902528cd19dd3f55d601b01f12a47f1ff3f7a89a7d84377b2e:ecd03900-f932-408c-b755-68a792435274:numpy.mean#82b84561-56f5-4b83-b95b-62fb840e6592;urn:fz-juelich.de:alpaca:function_execution:Python:9d23563cc40f30902528cd19dd3f55d601b01f12a47f1ff3f7a89a7d84377b2e:ecd03900-f932-408c-b755-68a792435274:numpy.mean#da50f117-b0d7-44d8-8cd6-d958326f319a;urn:fz-juelich.de:alpaca:function_execution:Python:9d23563cc40f30902528cd19dd3f55d601b01f12a47f1ff3f7a89a7d84377b2e:ecd03900-f932-408c-b755-68a792435274:numpy.mean#6e403d09-8ae5-41ff-b9c1-27393600416b;urn:fz-juelich.de:alpaca:function_execution:Python:9d23563cc40f30902528cd19dd3f55d601b01f12a47f1ff3f7a89a7d84377b2e:ecd03900-f932-408c-b755-68a792435274:numpy.mean#d4dc17ef-fd09-46e1-892c-272335d42428;urn:fz-juelich.de:alpaca:function_execution:Python:9d23563cc40f30902528cd19dd3f55d601b01f12a47f1ff3f7a89a7d84377b2e:ecd03900-f932-408c-b755-68a792435274:numpy.mean#ea3a3ce1-4dd7-418e-83a7-67b0245b7dc3;urn:fz-juelich.de:alpaca:function_execution:Python:9d23563cc40f30902528cd19dd3f55d601b01f12a47f1ff3f7a89a7d84377b2e:ecd03900-f932-408c-b755-68a792435274:numpy.mean#33570db1-135d-4eda-ae9f-5be60a3d1a1c;urn:fz-juelich.de:alpaca:function_execution:Python:9d23563cc40f30902528cd19dd3f55d601b01f12a47f1ff3f7a89a7d84377b2e:ecd03900-f932-408c-b755-68a792435274:numpy.mean#87a50652-3aa3-4178-b6f2-9d575be9f923;urn:fz-juelich.de:alpaca:function_execution:Python:9d23563cc40f30902528cd19dd3f55d601b01f12a47f1ff3f7a89a7d84377b2e:ecd03900-f932-408c-b755-68a792435274:numpy.mean#3bbc5944-dd32-4c88-8e64-6c96e8678642;urn:fz-juelich.de:alpaca:function_execution:Python:9d23563cc40f30902528cd19dd3f55d601b01f12a47f1ff3f7a89a7d84377b2e:ecd03900-f932-408c-b755-68a792435274:numpy.mean#cdaff2ce-8d9b-4c54-b8f4-c54c6e0e8e16;urn:fz-juelich.de:alpaca:function_execution:Python:9d23563cc40f30902528cd19dd3f55d601b01f12a47f1ff3f7a89a7d84377b2e:ecd03900-f932-408c-b755-68a792435274:numpy.mean#b85964cd-1cc9-4e60-be3d-46ab0ec1f931;urn:fz-juelich.de:alpaca:function_execution:Python:9d23563cc40f30902528cd19dd3f55d601b01f12a47f1ff3f7a89a7d84377b2e:ecd03900-f932-408c-b755-68a792435274:numpy.mean#0c3ffbc3-c3a0-4b1d-92be-e5dbe5386a92;urn:fz-juelich.de:alpaca:function_execution:Python:9d23563cc40f30902528cd19dd3f55d601b01f12a47f1ff3f7a89a7d84377b2e:ecd03900-f932-408c-b755-68a792435274:numpy.mean#c11a3eec-05c6-495e-9a24-d57945a15cd2;urn:fz-juelich.de:alpaca:function_execution:Python:9d23563cc40f30902528cd19dd3f55d601b01f12a47f1ff3f7a89a7d84377b2e:ecd03900-f932-408c-b755-68a792435274:numpy.mean#ddbfc6da-8fbf-4f4f-83f3-92e267dcc497;urn:fz-juelich.de:alpaca:function_execution:Python:9d23563cc40f30902528cd19dd3f55d601b01f12a47f1ff3f7a89a7d84377b2e:ecd03900-f932-408c-b755-68a792435274:numpy.mean#35693ab4-6ef2-4b5d-85d4-18731dc1a7a6;urn:fz-juelich.de:alpaca:function_execution:Python:9d23563cc40f30902528cd19dd3f55d601b01f12a47f1ff3f7a89a7d84377b2e:ecd03900-f932-408c-b755-68a792435274:numpy.mean#992f7e47-359e-45bc-94ff-8c7f2e4e814a;urn:fz-juelich.de:alpaca:function_execution:Python:9d23563cc40f30902528cd19dd3f55d601b01f12a47f1ff3f7a89a7d84377b2e:ecd03900-f932-408c-b755-68a792435274:numpy.mean#075e2bf7-ca33-4574-9d6a-b13ad75a4432;urn:fz-juelich.de:alpaca:function_execution:Python:9d23563cc40f30902528cd19dd3f55d601b01f12a47f1ff3f7a89a7d84377b2e:ecd03900-f932-408c-b755-68a792435274:numpy.mean#195ff7f4-9b5d-4c99-87ea-26c2ff8d9edb;urn:fz-juelich.de:alpaca:function_execution:Python:9d23563cc40f30902528cd19dd3f55d601b01f12a47f1ff3f7a89a7d84377b2e:ecd03900-f932-408c-b755-68a792435274:numpy.mean#5e0a00d5-ce42-4dda-b9f6-ee416f4aacf0;urn:fz-juelich.de:alpaca:function_execution:Python:9d23563cc40f30902528cd19dd3f55d601b01f12a47f1ff3f7a89a7d84377b2e:ecd03900-f932-408c-b755-68a792435274:numpy.mean#01107cfc-d37b-4f14-87a5-1e88c9a3a9b7;urn:fz-juelich.de:alpaca:function_execution:Python:9d23563cc40f30902528cd19dd3f55d601b01f12a47f1ff3f7a89a7d84377b2e:ecd03900-f932-408c-b755-68a792435274:numpy.mean#c056cab7-f9cc-4186-b3fd-86d644b05404;urn:fz-juelich.de:alpaca:function_execution:Python:9d23563cc40f30902528cd19dd3f55d601b01f12a47f1ff3f7a89a7d84377b2e:ecd03900-f932-408c-b755-68a792435274:numpy.mean#611db799-e82f-497c-84d1-728e393e8e16;urn:fz-juelich.de:alpaca:function_execution:Python:9d23563cc40f30902528cd19dd3f55d601b01f12a47f1ff3f7a89a7d84377b2e:ecd03900-f932-408c-b755-68a792435274:numpy.mean#5caf7657-2e45-44d2-9d3c-47c23ccaf2f1;urn:fz-juelich.de:alpaca:function_execution:Python:9d23563cc40f30902528cd19dd3f55d601b01f12a47f1ff3f7a89a7d84377b2e:ecd03900-f932-408c-b755-68a792435274:numpy.mean#c66147e6-f595-44d3-9911-860e1b6398f8;urn:fz-juelich.de:alpaca:function_execution:Python:9d23563cc40f30902528cd19dd3f55d601b01f12a47f1ff3f7a89a7d84377b2e:ecd03900-f932-408c-b755-68a792435274:numpy.mean#4f31c8aa-db79-49ca-b56e-11d59c679124;urn:fz-juelich.de:alpaca:function_execution:Python:9d23563cc40f30902528cd19dd3f55d601b01f12a47f1ff3f7a89a7d84377b2e:ecd03900-f932-408c-b755-68a792435274:numpy.mean#021237c9-b9fa-4637-a6a7-f39d1c34c69a;urn:fz-juelich.de:alpaca:function_execution:Python:9d23563cc40f30902528cd19dd3f55d601b01f12a47f1ff3f7a89a7d84377b2e:ecd03900-f932-408c-b755-68a792435274:numpy.mean#ab7c3a3c-4b85-4144-a189-1c2db8ab181a;urn:fz-juelich.de:alpaca:function_execution:Python:9d23563cc40f30902528cd19dd3f55d601b01f12a47f1ff3f7a89a7d84377b2e:ecd03900-f932-408c-b755-68a792435274:numpy.mean#158cfe0e-71cd-4950-8551-6d10a4452309;urn:fz-juelich.de:alpaca:function_execution:Python:9d23563cc40f30902528cd19dd3f55d601b01f12a47f1ff3f7a89a7d84377b2e:ecd03900-f932-408c-b755-68a792435274:numpy.mean#f84fa43c-b7ee-4d1c-88a8-d59b1f70627f;urn:fz-juelich.de:alpaca:function_execution:Python:9d23563cc40f30902528cd19dd3f55d601b01f12a47f1ff3f7a89a7d84377b2e:ecd03900-f932-408c-b755-68a792435274:numpy.mean#53441235-b075-4b0d-97a2-0ea58083ba5e;urn:fz-juelich.de:alpaca:function_execution:Python:9d23563cc40f30902528cd19dd3f55d601b01f12a47f1ff3f7a89a7d84377b2e:ecd03900-f932-408c-b755-68a792435274:numpy.mean#33eb1fb1-9abf-447f-bb7d-363d1027ed86;urn:fz-juelich.de:alpaca:function_execution:Python:9d23563cc40f30902528cd19dd3f55d601b01f12a47f1ff3f7a89a7d84377b2e:ecd03900-f932-408c-b755-68a792435274:numpy.mean#2c971b24-5d0d-4780-9dd4-c79e3ef05b4a;urn:fz-juelich.de:alpaca:function_execution:Python:9d23563cc40f30902528cd19dd3f55d601b01f12a47f1ff3f7a89a7d84377b2e:ecd03900-f932-408c-b755-68a792435274:numpy.mean#14389807-083d-49ad-93fc-57a5da443f06;urn:fz-juelich.de:alpaca:function_execution:Python:9d23563cc40f30902528cd19dd3f55d601b01f12a47f1ff3f7a89a7d84377b2e:ecd03900-f932-408c-b755-68a792435274:numpy.mean#68c1b303-aad2-497e-9a16-28f95b357deb;urn:fz-juelich.de:alpaca:function_execution:Python:9d23563cc40f30902528cd19dd3f55d601b01f12a47f1ff3f7a89a7d84377b2e:ecd03900-f932-408c-b755-68a792435274:numpy.mean#63e12036-ecdc-43aa-9de3-ab0bb5182bb9;urn:fz-juelich.de:alpaca:function_execution:Python:9d23563cc40f30902528cd19dd3f55d601b01f12a47f1ff3f7a89a7d84377b2e:ecd03900-f932-408c-b755-68a792435274:numpy.mean#e5318627-218b-47cd-8deb-1ae31cc8d27a;urn:fz-juelich.de:alpaca:function_execution:Python:9d23563cc40f30902528cd19dd3f55d601b01f12a47f1ff3f7a89a7d84377b2e:ecd03900-f932-408c-b755-68a792435274:numpy.mean#79ffefab-bd13-4274-96e9-7b78dec18f41;urn:fz-juelich.de:alpaca:function_execution:Python:9d23563cc40f30902528cd19dd3f55d601b01f12a47f1ff3f7a89a7d84377b2e:ecd03900-f932-408c-b755-68a792435274:numpy.mean#93ca8d7f-ceb5-4116-acf8-d9e2107dae39;urn:fz-juelich.de:alpaca:function_execution:Python:9d23563cc40f30902528cd19dd3f55d601b01f12a47f1ff3f7a89a7d84377b2e:ecd03900-f932-408c-b755-68a792435274:numpy.mean#10c80087-fbbb-41bc-8c16-11c8d15426ac;urn:fz-juelich.de:alpaca:function_execution:Python:9d23563cc40f30902528cd19dd3f55d601b01f12a47f1ff3f7a89a7d84377b2e:ecd03900-f932-408c-b755-68a792435274:numpy.mean#648b625f-0d2d-4f65-9ca2-c7cf7e2b74a4;urn:fz-juelich.de:alpaca:function_execution:Python:9d23563cc40f30902528cd19dd3f55d601b01f12a47f1ff3f7a89a7d84377b2e:ecd03900-f932-408c-b755-68a792435274:numpy.mean#8d79202e-4c3c-4399-ab5d-5ed91b59c905;urn:fz-juelich.de:alpaca:function_execution:Python:9d23563cc40f30902528cd19dd3f55d601b01f12a47f1ff3f7a89a7d84377b2e:ecd03900-f932-408c-b755-68a792435274:numpy.mean#9b0f9b6f-4a46-40ce-940a-42ddd4f38d55;urn:fz-juelich.de:alpaca:function_execution:Python:9d23563cc40f30902528cd19dd3f55d601b01f12a47f1ff3f7a89a7d84377b2e:ecd03900-f932-408c-b755-68a792435274:numpy.mean#4fe50ae7-ff41-47e6-869e-c83c0d2a6a44;urn:fz-juelich.de:alpaca:function_execution:Python:9d23563cc40f30902528cd19dd3f55d601b01f12a47f1ff3f7a89a7d84377b2e:ecd03900-f932-408c-b755-68a792435274:numpy.mean#fd1e876d-57dc-4615-9473-e3d5e368700f;urn:fz-juelich.de:alpaca:function_execution:Python:9d23563cc40f30902528cd19dd3f55d601b01f12a47f1ff3f7a89a7d84377b2e:ecd03900-f932-408c-b755-68a792435274:numpy.mean#76b8c33b-4f15-473b-a784-5dbfbdf49f9c;urn:fz-juelich.de:alpaca:function_execution:Python:9d23563cc40f30902528cd19dd3f55d601b01f12a47f1ff3f7a89a7d84377b2e:ecd03900-f932-408c-b755-68a792435274:numpy.mean#8664597a-ed4b-45a6-8ab3-a2af232adca6;urn:fz-juelich.de:alpaca:function_execution:Python:9d23563cc40f30902528cd19dd3f55d601b01f12a47f1ff3f7a89a7d84377b2e:ecd03900-f932-408c-b755-68a792435274:numpy.mean#ed216ff6-af18-42f2-af24-dad17f3b4e69;urn:fz-juelich.de:alpaca:function_execution:Python:9d23563cc40f30902528cd19dd3f55d601b01f12a47f1ff3f7a89a7d84377b2e:ecd03900-f932-408c-b755-68a792435274:numpy.mean#158199f1-93b6-48de-a0c5-e60e13d721ad;urn:fz-juelich.de:alpaca:function_execution:Python:9d23563cc40f30902528cd19dd3f55d601b01f12a47f1ff3f7a89a7d84377b2e:ecd03900-f932-408c-b755-68a792435274:numpy.mean#8d89412b-e99e-4663-bbf2-8e6dee96a8ca;urn:fz-juelich.de:alpaca:function_execution:Python:9d23563cc40f30902528cd19dd3f55d601b01f12a47f1ff3f7a89a7d84377b2e:ecd03900-f932-408c-b755-68a792435274:numpy.mean#cee8c46d-7a38-4706-b5ec-8d982ada7b31;urn:fz-juelich.de:alpaca:function_execution:Python:9d23563cc40f30902528cd19dd3f55d601b01f12a47f1ff3f7a89a7d84377b2e:ecd03900-f932-408c-b755-68a792435274:numpy.mean#8e1c5a1c-5e71-4e40-83cb-888c5ac275b6;urn:fz-juelich.de:alpaca:function_execution:Python:9d23563cc40f30902528cd19dd3f55d601b01f12a47f1ff3f7a89a7d84377b2e:ecd03900-f932-408c-b755-68a792435274:numpy.mean#ae66e564-3397-42f3-9d6d-7e3735795e33;urn:fz-juelich.de:alpaca:function_execution:Python:9d23563cc40f30902528cd19dd3f55d601b01f12a47f1ff3f7a89a7d84377b2e:ecd03900-f932-408c-b755-68a792435274:numpy.mean#aa2a42a0-06d5-46a2-82a5-5cab344224dc;urn:fz-juelich.de:alpaca:function_execution:Python:9d23563cc40f30902528cd19dd3f55d601b01f12a47f1ff3f7a89a7d84377b2e:ecd03900-f932-408c-b755-68a792435274:numpy.mean#6876567b-fc3d-4ff2-b192-8216b15b37bd;urn:fz-juelich.de:alpaca:function_execution:Python:9d23563cc40f30902528cd19dd3f55d601b01f12a47f1ff3f7a89a7d84377b2e:ecd03900-f932-408c-b755-68a792435274:numpy.mean#2d31804a-9c89-4073-923d-9e4f786d40d7;urn:fz-juelich.de:alpaca:function_execution:Python:9d23563cc40f30902528cd19dd3f55d601b01f12a47f1ff3f7a89a7d84377b2e:ecd03900-f932-408c-b755-68a792435274:numpy.mean#4a9a3b5f-5f0c-4b13-ba61-9d427830a5ad;urn:fz-juelich.de:alpaca:function_execution:Python:9d23563cc40f30902528cd19dd3f55d601b01f12a47f1ff3f7a89a7d84377b2e:ecd03900-f932-408c-b755-68a792435274:numpy.mean#50eb461a-afd1-416b-b5e9-3935ec5041a6;urn:fz-juelich.de:alpaca:function_execution:Python:9d23563cc40f30902528cd19dd3f55d601b01f12a47f1ff3f7a89a7d84377b2e:ecd03900-f932-408c-b755-68a792435274:numpy.mean#e591237c-3ff4-4f11-8a10-f08e4200dd66;urn:fz-juelich.de:alpaca:function_execution:Python:9d23563cc40f30902528cd19dd3f55d601b01f12a47f1ff3f7a89a7d84377b2e:ecd03900-f932-408c-b755-68a792435274:numpy.mean#36f01e70-dc50-4b8c-8094-a2f948d3903e;urn:fz-juelich.de:alpaca:function_execution:Python:9d23563cc40f30902528cd19dd3f55d601b01f12a47f1ff3f7a89a7d84377b2e:ecd03900-f932-408c-b755-68a792435274:numpy.mean#705bf4cf-1b80-4eb6-9d5d-c854dce6a861;urn:fz-juelich.de:alpaca:function_execution:Python:9d23563cc40f30902528cd19dd3f55d601b01f12a47f1ff3f7a89a7d84377b2e:ecd03900-f932-408c-b755-68a792435274:numpy.mean#8b233737-0056-4c69-9f02-f9b74d804280;urn:fz-juelich.de:alpaca:function_execution:Python:9d23563cc40f30902528cd19dd3f55d601b01f12a47f1ff3f7a89a7d84377b2e:ecd03900-f932-408c-b755-68a792435274:numpy.mean#0d26f067-7055-49c4-bc1d-a52582445c83;urn:fz-juelich.de:alpaca:function_execution:Python:9d23563cc40f30902528cd19dd3f55d601b01f12a47f1ff3f7a89a7d84377b2e:ecd03900-f932-408c-b755-68a792435274:numpy.mean#42f08304-165e-4f1e-a0f6-2fa1e570b753;urn:fz-juelich.de:alpaca:function_execution:Python:9d23563cc40f30902528cd19dd3f55d601b01f12a47f1ff3f7a89a7d84377b2e:ecd03900-f932-408c-b755-68a792435274:numpy.mean#c6767596-0786-4b2f-a2f8-e2eadb77e329;urn:fz-juelich.de:alpaca:function_execution:Python:9d23563cc40f30902528cd19dd3f55d601b01f12a47f1ff3f7a89a7d84377b2e:ecd03900-f932-408c-b755-68a792435274:numpy.mean#1ae0fe5a-4cbb-4360-9e4e-36f77cace57c;urn:fz-juelich.de:alpaca:function_execution:Python:9d23563cc40f30902528cd19dd3f55d601b01f12a47f1ff3f7a89a7d84377b2e:ecd03900-f932-408c-b755-68a792435274:numpy.mean#70aa5bf9-274b-4d53-8f3b-e92b593e514d;urn:fz-juelich.de:alpaca:function_execution:Python:9d23563cc40f30902528cd19dd3f55d601b01f12a47f1ff3f7a89a7d84377b2e:ecd03900-f932-408c-b755-68a792435274:numpy.mean#e35cd7d5-4153-4ea5-95a8-1f4c3d7fe9d7;urn:fz-juelich.de:alpaca:function_execution:Python:9d23563cc40f30902528cd19dd3f55d601b01f12a47f1ff3f7a89a7d84377b2e:ecd03900-f932-408c-b755-68a792435274:numpy.mean#077600e2-546f-4db6-aa11-9634cb9a2820;urn:fz-juelich.de:alpaca:function_execution:Python:9d23563cc40f30902528cd19dd3f55d601b01f12a47f1ff3f7a89a7d84377b2e:ecd03900-f932-408c-b755-68a792435274:numpy.mean#8a79b173-ab2a-4688-8414-52f7378b4139;urn:fz-juelich.de:alpaca:function_execution:Python:9d23563cc40f30902528cd19dd3f55d601b01f12a47f1ff3f7a89a7d84377b2e:ecd03900-f932-408c-b755-68a792435274:numpy.mean#5e656519-8c4f-4b2d-8d14-dc75adc0224b;urn:fz-juelich.de:alpaca:function_execution:Python:9d23563cc40f30902528cd19dd3f55d601b01f12a47f1ff3f7a89a7d84377b2e:ecd03900-f932-408c-b755-68a792435274:numpy.mean#f44131c9-ca7a-40f8-afd5-03716d4d6d57;urn:fz-juelich.de:alpaca:function_execution:Python:9d23563cc40f30902528cd19dd3f55d601b01f12a47f1ff3f7a89a7d84377b2e:ecd03900-f932-408c-b755-68a792435274:numpy.mean#f995befe-3807-4eed-a0d9-c3b1d46f4223;urn:fz-juelich.de:alpaca:function_execution:Python:9d23563cc40f30902528cd19dd3f55d601b01f12a47f1ff3f7a89a7d84377b2e:ecd03900-f932-408c-b755-68a792435274:numpy.mean#52e0dfb1-ad64-4d45-bbf8-69e6e21de598;urn:fz-juelich.de:alpaca:function_execution:Python:9d23563cc40f30902528cd19dd3f55d601b01f12a47f1ff3f7a89a7d84377b2e:ecd03900-f932-408c-b755-68a792435274:numpy.mean#18aa0f2f-a891-4b60-8290-86ee7cabf93a;urn:fz-juelich.de:alpaca:function_execution:Python:9d23563cc40f30902528cd19dd3f55d601b01f12a47f1ff3f7a89a7d84377b2e:ecd03900-f932-408c-b755-68a792435274:numpy.mean#700a66b9-d107-4644-87e4-eca994925243;urn:fz-juelich.de:alpaca:function_execution:Python:9d23563cc40f30902528cd19dd3f55d601b01f12a47f1ff3f7a89a7d84377b2e:ecd03900-f932-408c-b755-68a792435274:numpy.mean#cf163116-c596-4be7-90c4-8d31572c40b4;urn:fz-juelich.de:alpaca:function_execution:Python:9d23563cc40f30902528cd19dd3f55d601b01f12a47f1ff3f7a89a7d84377b2e:ecd03900-f932-408c-b755-68a792435274:numpy.mean#c5d5c1bb-15a1-4219-b940-9cc287f5cbeb;urn:fz-juelich.de:alpaca:function_execution:Python:9d23563cc40f30902528cd19dd3f55d601b01f12a47f1ff3f7a89a7d84377b2e:ecd03900-f932-408c-b755-68a792435274:numpy.mean#5a2bef85-9904-4924-8cef-561937178a20;urn:fz-juelich.de:alpaca:function_execution:Python:9d23563cc40f30902528cd19dd3f55d601b01f12a47f1ff3f7a89a7d84377b2e:ecd03900-f932-408c-b755-68a792435274:numpy.mean#fd3fd2e0-7e6d-4a8a-8fb3-c02c816eab3f;urn:fz-juelich.de:alpaca:function_execution:Python:9d23563cc40f30902528cd19dd3f55d601b01f12a47f1ff3f7a89a7d84377b2e:ecd03900-f932-408c-b755-68a792435274:numpy.mean#8a6b13ce-2e40-4dac-86e4-a14a8e496685;urn:fz-juelich.de:alpaca:function_execution:Python:9d23563cc40f30902528cd19dd3f55d601b01f12a47f1ff3f7a89a7d84377b2e:ecd03900-f932-408c-b755-68a792435274:numpy.mean#4607e5ef-3b11-485d-83be-824ff06d77c3;urn:fz-juelich.de:alpaca:function_execution:Python:9d23563cc40f30902528cd19dd3f55d601b01f12a47f1ff3f7a89a7d84377b2e:ecd03900-f932-408c-b755-68a792435274:numpy.mean#04c5da8d-d1ff-42c6-8243-79e4b65130cb;urn:fz-juelich.de:alpaca:function_execution:Python:9d23563cc40f30902528cd19dd3f55d601b01f12a47f1ff3f7a89a7d84377b2e:ecd03900-f932-408c-b755-68a792435274:numpy.mean#658a9fff-6339-4eb8-91ed-e679526c1be1;urn:fz-juelich.de:alpaca:function_execution:Python:9d23563cc40f30902528cd19dd3f55d601b01f12a47f1ff3f7a89a7d84377b2e:ecd03900-f932-408c-b755-68a792435274:numpy.mean#68b58e43-06d4-49ce-aea3-11e561160659;urn:fz-juelich.de:alpaca:function_execution:Python:9d23563cc40f30902528cd19dd3f55d601b01f12a47f1ff3f7a89a7d84377b2e:ecd03900-f932-408c-b755-68a792435274:numpy.mean#b28abdae-586f-4df6-9b49-6463a091eac9;urn:fz-juelich.de:alpaca:function_execution:Python:9d23563cc40f30902528cd19dd3f55d601b01f12a47f1ff3f7a89a7d84377b2e:ecd03900-f932-408c-b755-68a792435274:numpy.mean#ee3f5907-0f08-4bba-8dc9-d4eb9d174b34;urn:fz-juelich.de:alpaca:function_execution:Python:9d23563cc40f30902528cd19dd3f55d601b01f12a47f1ff3f7a89a7d84377b2e:ecd03900-f932-408c-b755-68a792435274:numpy.mean#ca63a533-e9c4-4de8-bfa8-1ffd6cd40fe3;urn:fz-juelich.de:alpaca:function_execution:Python:9d23563cc40f30902528cd19dd3f55d601b01f12a47f1ff3f7a89a7d84377b2e:ecd03900-f932-408c-b755-68a792435274:numpy.mean#7bf49432-c999-408a-a448-4d0b47f81c56;urn:fz-juelich.de:alpaca:function_execution:Python:9d23563cc40f30902528cd19dd3f55d601b01f12a47f1ff3f7a89a7d84377b2e:ecd03900-f932-408c-b755-68a792435274:numpy.mean#ae676e43-68c3-4286-a8e2-d19e0591a565;urn:fz-juelich.de:alpaca:function_execution:Python:9d23563cc40f30902528cd19dd3f55d601b01f12a47f1ff3f7a89a7d84377b2e:ecd03900-f932-408c-b755-68a792435274:numpy.mean#f343091c-1f23-4a20-8d93-a3309ea78bb6;urn:fz-juelich.de:alpaca:function_execution:Python:9d23563cc40f30902528cd19dd3f55d601b01f12a47f1ff3f7a89a7d84377b2e:ecd03900-f932-408c-b755-68a792435274:numpy.mean#28bf5b93-216a-4c80-872d-d07451906399;urn:fz-juelich.de:alpaca:function_execution:Python:9d23563cc40f30902528cd19dd3f55d601b01f12a47f1ff3f7a89a7d84377b2e:ecd03900-f932-408c-b755-68a792435274:numpy.mean#a5b34681-ee7d-43a4-8088-b8fad8ae3743;urn:fz-juelich.de:alpaca:function_execution:Python:9d23563cc40f30902528cd19dd3f55d601b01f12a47f1ff3f7a89a7d84377b2e:ecd03900-f932-408c-b755-68a792435274:numpy.mean#25785add-d070-4985-8be3-a1b5ff8dd4a6;urn:fz-juelich.de:alpaca:function_execution:Python:9d23563cc40f30902528cd19dd3f55d601b01f12a47f1ff3f7a89a7d84377b2e:ecd03900-f932-408c-b755-68a792435274:numpy.mean#8fb6e7aa-b1d6-4fba-861e-fdd54d647b24;urn:fz-juelich.de:alpaca:function_execution:Python:9d23563cc40f30902528cd19dd3f55d601b01f12a47f1ff3f7a89a7d84377b2e:ecd03900-f932-408c-b755-68a792435274:numpy.mean#d6eedbc2-1543-408f-9d7d-c5f189d760c7;urn:fz-juelich.de:alpaca:function_execution:Python:9d23563cc40f30902528cd19dd3f55d601b01f12a47f1ff3f7a89a7d84377b2e:ecd03900-f932-408c-b755-68a792435274:numpy.mean#0eac9ecd-2a08-43ba-ab44-4a0ed1e64b7e;urn:fz-juelich.de:alpaca:function_execution:Python:9d23563cc40f30902528cd19dd3f55d601b01f12a47f1ff3f7a89a7d84377b2e:ecd03900-f932-408c-b755-68a792435274:numpy.mean#15fb87c4-6342-43ab-b433-7a1241c492c6;urn:fz-juelich.de:alpaca:function_execution:Python:9d23563cc40f30902528cd19dd3f55d601b01f12a47f1ff3f7a89a7d84377b2e:ecd03900-f932-408c-b755-68a792435274:numpy.mean#0100fe8e-8b22-4018-9e95-d5dd6f39d100;urn:fz-juelich.de:alpaca:function_execution:Python:9d23563cc40f30902528cd19dd3f55d601b01f12a47f1ff3f7a89a7d84377b2e:ecd03900-f932-408c-b755-68a792435274:numpy.mean#40ef5ba5-956e-4fb6-894e-48ddda3d4ca5;urn:fz-juelich.de:alpaca:function_execution:Python:9d23563cc40f30902528cd19dd3f55d601b01f12a47f1ff3f7a89a7d84377b2e:ecd03900-f932-408c-b755-68a792435274:numpy.mean#9e1a473f-b6a4-4355-9b64-74a7abbc8dce;urn:fz-juelich.de:alpaca:function_execution:Python:9d23563cc40f30902528cd19dd3f55d601b01f12a47f1ff3f7a89a7d84377b2e:ecd03900-f932-408c-b755-68a792435274:numpy.mean#581d26f5-c73f-41c7-a884-7dcf824269dd;urn:fz-juelich.de:alpaca:function_execution:Python:9d23563cc40f30902528cd19dd3f55d601b01f12a47f1ff3f7a89a7d84377b2e:ecd03900-f932-408c-b755-68a792435274:numpy.mean#265658de-35f8-45d6-93a9-59e3aa4cf688;urn:fz-juelich.de:alpaca:function_execution:Python:9d23563cc40f30902528cd19dd3f55d601b01f12a47f1ff3f7a89a7d84377b2e:ecd03900-f932-408c-b755-68a792435274:numpy.mean#588cf8bd-f8fd-402d-99c6-5c276b0be6c6;urn:fz-juelich.de:alpaca:function_execution:Python:9d23563cc40f30902528cd19dd3f55d601b01f12a47f1ff3f7a89a7d84377b2e:ecd03900-f932-408c-b755-68a792435274:numpy.mean#0608ccb3-607a-4ff3-8e61-b6e0a11acf89;urn:fz-juelich.de:alpaca:function_execution:Python:9d23563cc40f30902528cd19dd3f55d601b01f12a47f1ff3f7a89a7d84377b2e:ecd03900-f932-408c-b755-68a792435274:numpy.mean#a98317f7-44a9-4754-b693-58c50e8a9526;urn:fz-juelich.de:alpaca:function_execution:Python:9d23563cc40f30902528cd19dd3f55d601b01f12a47f1ff3f7a89a7d84377b2e:ecd03900-f932-408c-b755-68a792435274:numpy.mean#fd52d167-f67a-433b-a772-e6141583756c;urn:fz-juelich.de:alpaca:function_execution:Python:9d23563cc40f30902528cd19dd3f55d601b01f12a47f1ff3f7a89a7d84377b2e:ecd03900-f932-408c-b755-68a792435274:numpy.mean#47109243-3042-4280-9de0-f43c91a44d95;urn:fz-juelich.de:alpaca:function_execution:Python:9d23563cc40f30902528cd19dd3f55d601b01f12a47f1ff3f7a89a7d84377b2e:ecd03900-f932-408c-b755-68a792435274:numpy.mean#46897030-4c21-477f-b918-27c32be6a211;urn:fz-juelich.de:alpaca:function_execution:Python:9d23563cc40f30902528cd19dd3f55d601b01f12a47f1ff3f7a89a7d84377b2e:ecd03900-f932-408c-b755-68a792435274:numpy.mean#ce87d6f1-46fe-421a-9a98-7fbfc96a265b;urn:fz-juelich.de:alpaca:function_execution:Python:9d23563cc40f30902528cd19dd3f55d601b01f12a47f1ff3f7a89a7d84377b2e:ecd03900-f932-408c-b755-68a792435274:numpy.mean#9e0a0f20-5c7b-4ce7-80a7-05b0f31845c2;urn:fz-juelich.de:alpaca:function_execution:Python:9d23563cc40f30902528cd19dd3f55d601b01f12a47f1ff3f7a89a7d84377b2e:ecd03900-f932-408c-b755-68a792435274:numpy.mean#80ddb35e-2c14-4580-bf4c-e678c650b226;urn:fz-juelich.de:alpaca:function_execution:Python:9d23563cc40f30902528cd19dd3f55d601b01f12a47f1ff3f7a89a7d84377b2e:ecd03900-f932-408c-b755-68a792435274:numpy.mean#32544842-fa49-4d51-af58-fe86fe772206;urn:fz-juelich.de:alpaca:function_execution:Python:9d23563cc40f30902528cd19dd3f55d601b01f12a47f1ff3f7a89a7d84377b2e:ecd03900-f932-408c-b755-68a792435274:numpy.mean#aff659d6-0bf5-4c97-b0b4-e90661422a31;urn:fz-juelich.de:alpaca:function_execution:Python:9d23563cc40f30902528cd19dd3f55d601b01f12a47f1ff3f7a89a7d84377b2e:ecd03900-f932-408c-b755-68a792435274:numpy.mean#b7f960d2-fef9-4516-961a-8debfdfa2111;urn:fz-juelich.de:alpaca:function_execution:Python:9d23563cc40f30902528cd19dd3f55d601b01f12a47f1ff3f7a89a7d84377b2e:ecd03900-f932-408c-b755-68a792435274:numpy.mean#b52d6098-6de7-49c8-a5a0-2d7a0ab032d0;urn:fz-juelich.de:alpaca:function_execution:Python:9d23563cc40f30902528cd19dd3f55d601b01f12a47f1ff3f7a89a7d84377b2e:ecd03900-f932-408c-b755-68a792435274:numpy.mean#416c05e9-7075-4866-b131-1218a35b6781;urn:fz-juelich.de:alpaca:function_execution:Python:9d23563cc40f30902528cd19dd3f55d601b01f12a47f1ff3f7a89a7d84377b2e:ecd03900-f932-408c-b755-68a792435274:numpy.mean#26fa943f-5695-457a-b4a7-e34eb835d47a;urn:fz-juelich.de:alpaca:function_execution:Python:9d23563cc40f30902528cd19dd3f55d601b01f12a47f1ff3f7a89a7d84377b2e:ecd03900-f932-408c-b755-68a792435274:numpy.mean#db2243af-5ae6-41b3-83e9-27f57199f015;urn:fz-juelich.de:alpaca:function_execution:Python:9d23563cc40f30902528cd19dd3f55d601b01f12a47f1ff3f7a89a7d84377b2e:ecd03900-f932-408c-b755-68a792435274:numpy.mean#eac430ed-056c-459e-a8d6-70a3f55523b4;urn:fz-juelich.de:alpaca:function_execution:Python:9d23563cc40f30902528cd19dd3f55d601b01f12a47f1ff3f7a89a7d84377b2e:ecd03900-f932-408c-b755-68a792435274:numpy.mean#b9ac00ba-108e-44b4-b890-bf072dc6f3c2;urn:fz-juelich.de:alpaca:function_execution:Python:9d23563cc40f30902528cd19dd3f55d601b01f12a47f1ff3f7a89a7d84377b2e:ecd03900-f932-408c-b755-68a792435274:numpy.mean#54e0e7ba-9be8-4a4d-9f23-de448ae1dda5;urn:fz-juelich.de:alpaca:function_execution:Python:9d23563cc40f30902528cd19dd3f55d601b01f12a47f1ff3f7a89a7d84377b2e:ecd03900-f932-408c-b755-68a792435274:numpy.mean#b27e97a4-b957-44c2-8083-6f3c86230c9c;urn:fz-juelich.de:alpaca:function_execution:Python:9d23563cc40f30902528cd19dd3f55d601b01f12a47f1ff3f7a89a7d84377b2e:ecd03900-f932-408c-b755-68a792435274:numpy.mean#6b564db1-ce31-41ed-ad8b-312163e7efd5;urn:fz-juelich.de:alpaca:function_execution:Python:9d23563cc40f30902528cd19dd3f55d601b01f12a47f1ff3f7a89a7d84377b2e:ecd03900-f932-408c-b755-68a792435274:numpy.mean#8d7e563f-8b4f-431a-94f0-4517cfac8712;urn:fz-juelich.de:alpaca:function_execution:Python:9d23563cc40f30902528cd19dd3f55d601b01f12a47f1ff3f7a89a7d84377b2e:ecd03900-f932-408c-b755-68a792435274:numpy.mean#9e3d61c5-c2d0-4d08-bb14-b378c3c70ef1;urn:fz-juelich.de:alpaca:function_execution:Python:9d23563cc40f30902528cd19dd3f55d601b01f12a47f1ff3f7a89a7d84377b2e:ecd03900-f932-408c-b755-68a792435274:numpy.mean#f29b3a9c-a94f-4f5a-a00a-7eabc5b6a4ec;urn:fz-juelich.de:alpaca:function_execution:Python:9d23563cc40f30902528cd19dd3f55d601b01f12a47f1ff3f7a89a7d84377b2e:ecd03900-f932-408c-b755-68a792435274:numpy.mean#c9aca54c-6dbe-4ae4-8b65-a832a889fd25;urn:fz-juelich.de:alpaca:function_execution:Python:9d23563cc40f30902528cd19dd3f55d601b01f12a47f1ff3f7a89a7d84377b2e:ecd03900-f932-408c-b755-68a792435274:numpy.mean#8a316e25-3b14-46ce-a7a5-0aca5a58c99b;urn:fz-juelich.de:alpaca:function_execution:Python:9d23563cc40f30902528cd19dd3f55d601b01f12a47f1ff3f7a89a7d84377b2e:ecd03900-f932-408c-b755-68a792435274:numpy.mean#8bb4ef9b-22ae-4873-a336-54aed89de39a;urn:fz-juelich.de:alpaca:function_execution:Python:9d23563cc40f30902528cd19dd3f55d601b01f12a47f1ff3f7a89a7d84377b2e:ecd03900-f932-408c-b755-68a792435274:numpy.mean#5bc58667-a63a-45c5-a663-2082f16e9f6b;urn:fz-juelich.de:alpaca:function_execution:Python:9d23563cc40f30902528cd19dd3f55d601b01f12a47f1ff3f7a89a7d84377b2e:ecd03900-f932-408c-b755-68a792435274:numpy.mean#e0a9b37b-3eb1-48fd-af7a-aa33645e44c1;urn:fz-juelich.de:alpaca:function_execution:Python:9d23563cc40f30902528cd19dd3f55d601b01f12a47f1ff3f7a89a7d84377b2e:ecd03900-f932-408c-b755-68a792435274:numpy.mean#63c320dc-b520-4226-9aff-6f6040e91e03;urn:fz-juelich.de:alpaca:function_execution:Python:9d23563cc40f30902528cd19dd3f55d601b01f12a47f1ff3f7a89a7d84377b2e:ecd03900-f932-408c-b755-68a792435274:numpy.mean#df0457ad-c1dc-4622-b9af-a4b31aaa5dff;urn:fz-juelich.de:alpaca:function_execution:Python:9d23563cc40f30902528cd19dd3f55d601b01f12a47f1ff3f7a89a7d84377b2e:ecd03900-f932-408c-b755-68a792435274:numpy.mean#8e79b9ef-c519-4223-9376-8c0ccb25dfb2;urn:fz-juelich.de:alpaca:function_execution:Python:9d23563cc40f30902528cd19dd3f55d601b01f12a47f1ff3f7a89a7d84377b2e:ecd03900-f932-408c-b755-68a792435274:numpy.mean#c874df4d-a6cb-4431-a004-c9561b43ee4b;urn:fz-juelich.de:alpaca:function_execution:Python:9d23563cc40f30902528cd19dd3f55d601b01f12a47f1ff3f7a89a7d84377b2e:ecd03900-f932-408c-b755-68a792435274:numpy.mean#2504f394-c73a-4a34-b6d2-2c45b0f2cc06;urn:fz-juelich.de:alpaca:function_execution:Python:9d23563cc40f30902528cd19dd3f55d601b01f12a47f1ff3f7a89a7d84377b2e:ecd03900-f932-408c-b755-68a792435274:numpy.mean#d83ce646-744f-465d-a0e8-7b7c2d94633f;urn:fz-juelich.de:alpaca:function_execution:Python:9d23563cc40f30902528cd19dd3f55d601b01f12a47f1ff3f7a89a7d84377b2e:ecd03900-f932-408c-b755-68a792435274:numpy.mean#956bfd48-7ea9-460a-b357-60876437d322;urn:fz-juelich.de:alpaca:function_execution:Python:9d23563cc40f30902528cd19dd3f55d601b01f12a47f1ff3f7a89a7d84377b2e:ecd03900-f932-408c-b755-68a792435274:numpy.mean#9c05dc81-a770-41ed-b837-510a4ce21ae5;urn:fz-juelich.de:alpaca:function_execution:Python:9d23563cc40f30902528cd19dd3f55d601b01f12a47f1ff3f7a89a7d84377b2e:ecd03900-f932-408c-b755-68a792435274:numpy.mean#67a8c998-5cd0-4ff2-85ba-9724ee210f64;urn:fz-juelich.de:alpaca:function_execution:Python:9d23563cc40f30902528cd19dd3f55d601b01f12a47f1ff3f7a89a7d84377b2e:ecd03900-f932-408c-b755-68a792435274:numpy.mean#479abb57-e19b-4a65-83fc-fb504b95fbf0;urn:fz-juelich.de:alpaca:function_execution:Python:9d23563cc40f30902528cd19dd3f55d601b01f12a47f1ff3f7a89a7d84377b2e:ecd03900-f932-408c-b755-68a792435274:numpy.mean#0b8926f4-ded6-4af3-82fc-adf59f574c97;urn:fz-juelich.de:alpaca:function_execution:Python:9d23563cc40f30902528cd19dd3f55d601b01f12a47f1ff3f7a89a7d84377b2e:ecd03900-f932-408c-b755-68a792435274:numpy.mean#cea9055e-c989-450b-ad90-72afee395258;urn:fz-juelich.de:alpaca:function_execution:Python:9d23563cc40f30902528cd19dd3f55d601b01f12a47f1ff3f7a89a7d84377b2e:ecd03900-f932-408c-b755-68a792435274:numpy.mean#8bc028db-8d80-445d-b8a0-94a45d2738f1;urn:fz-juelich.de:alpaca:function_execution:Python:9d23563cc40f30902528cd19dd3f55d601b01f12a47f1ff3f7a89a7d84377b2e:ecd03900-f932-408c-b755-68a792435274:numpy.mean#301d735a-0567-4233-86c8-2887f6d45630;urn:fz-juelich.de:alpaca:function_execution:Python:9d23563cc40f30902528cd19dd3f55d601b01f12a47f1ff3f7a89a7d84377b2e:ecd03900-f932-408c-b755-68a792435274:numpy.mean#0f7c058a-ce04-469c-9263-503c3d63b688;urn:fz-juelich.de:alpaca:function_execution:Python:9d23563cc40f30902528cd19dd3f55d601b01f12a47f1ff3f7a89a7d84377b2e:ecd03900-f932-408c-b755-68a792435274:numpy.mean#aae76ea9-f9a0-4d4f-81ed-5114e58ecfda;urn:fz-juelich.de:alpaca:function_execution:Python:9d23563cc40f30902528cd19dd3f55d601b01f12a47f1ff3f7a89a7d84377b2e:ecd03900-f932-408c-b755-68a792435274:numpy.mean#b2f06fa9-fbe2-4026-8565-a4b90ebf5143;urn:fz-juelich.de:alpaca:function_execution:Python:9d23563cc40f30902528cd19dd3f55d601b01f12a47f1ff3f7a89a7d84377b2e:ecd03900-f932-408c-b755-68a792435274:numpy.mean#ff40cfe0-4551-4b79-a9a4-2e8c23ef2939;urn:fz-juelich.de:alpaca:function_execution:Python:9d23563cc40f30902528cd19dd3f55d601b01f12a47f1ff3f7a89a7d84377b2e:ecd03900-f932-408c-b755-68a792435274:numpy.mean#550ec31d-b9f7-4d81-a3c9-e247a81177ef;urn:fz-juelich.de:alpaca:function_execution:Python:9d23563cc40f30902528cd19dd3f55d601b01f12a47f1ff3f7a89a7d84377b2e:ecd03900-f932-408c-b755-68a792435274:numpy.mean#bec7ac0f-08f7-4c97-a25a-5d4992224110;urn:fz-juelich.de:alpaca:function_execution:Python:9d23563cc40f30902528cd19dd3f55d601b01f12a47f1ff3f7a89a7d84377b2e:ecd03900-f932-408c-b755-68a792435274:numpy.mean#c2ca753c-d6da-4913-833d-fd582b0f78c6;urn:fz-juelich.de:alpaca:function_execution:Python:9d23563cc40f30902528cd19dd3f55d601b01f12a47f1ff3f7a89a7d84377b2e:ecd03900-f932-408c-b755-68a792435274:numpy.mean#169aa151-985f-4bf7-8851-fff7511c505d;urn:fz-juelich.de:alpaca:function_execution:Python:9d23563cc40f30902528cd19dd3f55d601b01f12a47f1ff3f7a89a7d84377b2e:ecd03900-f932-408c-b755-68a792435274:numpy.mean#4ba309c6-0bb7-4eb8-8316-83d41183a001;urn:fz-juelich.de:alpaca:function_execution:Python:9d23563cc40f30902528cd19dd3f55d601b01f12a47f1ff3f7a89a7d84377b2e:ecd03900-f932-408c-b755-68a792435274:numpy.mean#80aca7df-7a46-45f7-8515-0c58891bb747;urn:fz-juelich.de:alpaca:function_execution:Python:9d23563cc40f30902528cd19dd3f55d601b01f12a47f1ff3f7a89a7d84377b2e:ecd03900-f932-408c-b755-68a792435274:numpy.mean#57e128ff-489d-44f0-a7af-fec8c57bc648;urn:fz-juelich.de:alpaca:function_execution:Python:9d23563cc40f30902528cd19dd3f55d601b01f12a47f1ff3f7a89a7d84377b2e:ecd03900-f932-408c-b755-68a792435274:numpy.mean#1ead033d-9592-4bda-8fe5-a62c0694e9c5;urn:fz-juelich.de:alpaca:function_execution:Python:9d23563cc40f30902528cd19dd3f55d601b01f12a47f1ff3f7a89a7d84377b2e:ecd03900-f932-408c-b755-68a792435274:numpy.mean#4ba1e40d-309a-4e17-9f9f-52972c89fccb;urn:fz-juelich.de:alpaca:function_execution:Python:9d23563cc40f30902528cd19dd3f55d601b01f12a47f1ff3f7a89a7d84377b2e:ecd03900-f932-408c-b755-68a792435274:numpy.mean#40d0b29b-0ae9-422d-a7ce-19a36a173d71;urn:fz-juelich.de:alpaca:function_execution:Python:9d23563cc40f30902528cd19dd3f55d601b01f12a47f1ff3f7a89a7d84377b2e:ecd03900-f932-408c-b755-68a792435274:numpy.mean#357fb9c0-34f5-4c32-b76c-f1d07f6a4467;urn:fz-juelich.de:alpaca:function_execution:Python:9d23563cc40f30902528cd19dd3f55d601b01f12a47f1ff3f7a89a7d84377b2e:ecd03900-f932-408c-b755-68a792435274:numpy.mean#dfc617be-676f-4ccb-92c6-8ac4eb167b02;urn:fz-juelich.de:alpaca:function_execution:Python:9d23563cc40f30902528cd19dd3f55d601b01f12a47f1ff3f7a89a7d84377b2e:ecd03900-f932-408c-b755-68a792435274:numpy.mean#155075fb-8265-47d0-85d2-31dcef3557e8;urn:fz-juelich.de:alpaca:function_execution:Python:9d23563cc40f30902528cd19dd3f55d601b01f12a47f1ff3f7a89a7d84377b2e:ecd03900-f932-408c-b755-68a792435274:numpy.mean#9f6e2632-3d5f-4776-bac0-eb9047620232;urn:fz-juelich.de:alpaca:function_execution:Python:9d23563cc40f30902528cd19dd3f55d601b01f12a47f1ff3f7a89a7d84377b2e:ecd03900-f932-408c-b755-68a792435274:numpy.mean#33aebde3-e633-4ad1-a4eb-e341e8ac8e33;urn:fz-juelich.de:alpaca:function_execution:Python:9d23563cc40f30902528cd19dd3f55d601b01f12a47f1ff3f7a89a7d84377b2e:ecd03900-f932-408c-b755-68a792435274:numpy.mean#0246785e-8093-45cd-a930-67aa05e90a5d;urn:fz-juelich.de:alpaca:function_execution:Python:9d23563cc40f30902528cd19dd3f55d601b01f12a47f1ff3f7a89a7d84377b2e:ecd03900-f932-408c-b755-68a792435274:numpy.mean#012dd0f0-d9ca-41aa-8d1d-d21bd11ed40e;urn:fz-juelich.de:alpaca:function_execution:Python:9d23563cc40f30902528cd19dd3f55d601b01f12a47f1ff3f7a89a7d84377b2e:ecd03900-f932-408c-b755-68a792435274:numpy.mean#a8aba4c3-301e-4b90-9a71-335bf797fb2b;urn:fz-juelich.de:alpaca:function_execution:Python:9d23563cc40f30902528cd19dd3f55d601b01f12a47f1ff3f7a89a7d84377b2e:ecd03900-f932-408c-b755-68a792435274:numpy.mean#faad8a6c-5115-437b-b95a-7296caab15b7;urn:fz-juelich.de:alpaca:function_execution:Python:9d23563cc40f30902528cd19dd3f55d601b01f12a47f1ff3f7a89a7d84377b2e:ecd03900-f932-408c-b755-68a792435274:numpy.mean#202844e4-8826-4de8-8d78-d930b7bc4ffe;urn:fz-juelich.de:alpaca:function_execution:Python:9d23563cc40f30902528cd19dd3f55d601b01f12a47f1ff3f7a89a7d84377b2e:ecd03900-f932-408c-b755-68a792435274:numpy.mean#6dcce09a-74eb-4d14-bc84-9f41c5df0651;urn:fz-juelich.de:alpaca:function_execution:Python:9d23563cc40f30902528cd19dd3f55d601b01f12a47f1ff3f7a89a7d84377b2e:ecd03900-f932-408c-b755-68a792435274:numpy.mean#083f6576-910c-43c4-a9b7-48cdb844ce3a;urn:fz-juelich.de:alpaca:function_execution:Python:9d23563cc40f30902528cd19dd3f55d601b01f12a47f1ff3f7a89a7d84377b2e:ecd03900-f932-408c-b755-68a792435274:numpy.mean#c62f37b2-054f-4e11-b37d-297d64206b03;urn:fz-juelich.de:alpaca:function_execution:Python:9d23563cc40f30902528cd19dd3f55d601b01f12a47f1ff3f7a89a7d84377b2e:ecd03900-f932-408c-b755-68a792435274:numpy.mean#fbf44cad-7282-43f1-a520-46ce262fd3ad;urn:fz-juelich.de:alpaca:function_execution:Python:9d23563cc40f30902528cd19dd3f55d601b01f12a47f1ff3f7a89a7d84377b2e:ecd03900-f932-408c-b755-68a792435274:numpy.mean#152967bf-c937-43b2-87ce-30df3513874a;urn:fz-juelich.de:alpaca:function_execution:Python:9d23563cc40f30902528cd19dd3f55d601b01f12a47f1ff3f7a89a7d84377b2e:ecd03900-f932-408c-b755-68a792435274:numpy.mean#27b402f6-e9d8-46b5-a985-3dcf63c7461a;urn:fz-juelich.de:alpaca:function_execution:Python:9d23563cc40f30902528cd19dd3f55d601b01f12a47f1ff3f7a89a7d84377b2e:ecd03900-f932-408c-b755-68a792435274:numpy.mean#416a6420-03ca-4b5c-9885-acbc2da0ebd7;urn:fz-juelich.de:alpaca:function_execution:Python:9d23563cc40f30902528cd19dd3f55d601b01f12a47f1ff3f7a89a7d84377b2e:ecd03900-f932-408c-b755-68a792435274:numpy.mean#788cf838-5c08-45e5-873d-02657dbd3ea3;urn:fz-juelich.de:alpaca:function_execution:Python:9d23563cc40f30902528cd19dd3f55d601b01f12a47f1ff3f7a89a7d84377b2e:ecd03900-f932-408c-b755-68a792435274:numpy.mean#d0c1797e-c358-4acc-ae34-900f502d3dae;urn:fz-juelich.de:alpaca:function_execution:Python:9d23563cc40f30902528cd19dd3f55d601b01f12a47f1ff3f7a89a7d84377b2e:ecd03900-f932-408c-b755-68a792435274:numpy.mean#b59a70cb-d1cb-476a-ac9c-b3395ff3788f;urn:fz-juelich.de:alpaca:function_execution:Python:9d23563cc40f30902528cd19dd3f55d601b01f12a47f1ff3f7a89a7d84377b2e:ecd03900-f932-408c-b755-68a792435274:numpy.mean#2a15c1cb-4e9d-4be4-b0c6-ee640b74de54;urn:fz-juelich.de:alpaca:function_execution:Python:9d23563cc40f30902528cd19dd3f55d601b01f12a47f1ff3f7a89a7d84377b2e:ecd03900-f932-408c-b755-68a792435274:numpy.mean#0e368047-9e9a-455d-89b3-a5e7f4d964d2;urn:fz-juelich.de:alpaca:function_execution:Python:9d23563cc40f30902528cd19dd3f55d601b01f12a47f1ff3f7a89a7d84377b2e:ecd03900-f932-408c-b755-68a792435274:numpy.mean#a19c7a14-6057-419d-ad15-6ce29b22cbd1;urn:fz-juelich.de:alpaca:function_execution:Python:9d23563cc40f30902528cd19dd3f55d601b01f12a47f1ff3f7a89a7d84377b2e:ecd03900-f932-408c-b755-68a792435274:numpy.mean#e6c09a05-10d6-4152-ad26-43083a7aac92;urn:fz-juelich.de:alpaca:function_execution:Python:9d23563cc40f30902528cd19dd3f55d601b01f12a47f1ff3f7a89a7d84377b2e:ecd03900-f932-408c-b755-68a792435274:numpy.mean#d739acf6-0d2f-496c-91fc-05e602fca68f;urn:fz-juelich.de:alpaca:function_execution:Python:9d23563cc40f30902528cd19dd3f55d601b01f12a47f1ff3f7a89a7d84377b2e:ecd03900-f932-408c-b755-68a792435274:numpy.mean#ac4cecdc-122e-4078-bb4d-8a0aa2671d48;urn:fz-juelich.de:alpaca:function_execution:Python:9d23563cc40f30902528cd19dd3f55d601b01f12a47f1ff3f7a89a7d84377b2e:ecd03900-f932-408c-b755-68a792435274:numpy.mean#a431ff4f-f4ce-4ca8-a2ec-622fa39a9cf7;urn:fz-juelich.de:alpaca:function_execution:Python:9d23563cc40f30902528cd19dd3f55d601b01f12a47f1ff3f7a89a7d84377b2e:ecd03900-f932-408c-b755-68a792435274:numpy.mean#402ebf6c-4b72-4f5b-aed0-bc9db89b44d7;urn:fz-juelich.de:alpaca:function_execution:Python:9d23563cc40f30902528cd19dd3f55d601b01f12a47f1ff3f7a89a7d84377b2e:ecd03900-f932-408c-b755-68a792435274:numpy.mean#f9ca3462-fcd8-4e2b-af14-c266634d3a6f;urn:fz-juelich.de:alpaca:function_execution:Python:9d23563cc40f30902528cd19dd3f55d601b01f12a47f1ff3f7a89a7d84377b2e:ecd03900-f932-408c-b755-68a792435274:numpy.mean#577b1d73-b49c-4e6f-bafd-9294bb56ea28;urn:fz-juelich.de:alpaca:function_execution:Python:9d23563cc40f30902528cd19dd3f55d601b01f12a47f1ff3f7a89a7d84377b2e:ecd03900-f932-408c-b755-68a792435274:numpy.mean#1e8eb78c-3e90-4d99-a831-e7545a2e931c;urn:fz-juelich.de:alpaca:function_execution:Python:9d23563cc40f30902528cd19dd3f55d601b01f12a47f1ff3f7a89a7d84377b2e:ecd03900-f932-408c-b755-68a792435274:numpy.mean#993edb50-c8aa-43aa-8bcf-466aab116752;urn:fz-juelich.de:alpaca:function_execution:Python:9d23563cc40f30902528cd19dd3f55d601b01f12a47f1ff3f7a89a7d84377b2e:ecd03900-f932-408c-b755-68a792435274:numpy.mean#8c90215b-7d58-4fac-ac17-b98d677f6a97;urn:fz-juelich.de:alpaca:function_execution:Python:9d23563cc40f30902528cd19dd3f55d601b01f12a47f1ff3f7a89a7d84377b2e:ecd03900-f932-408c-b755-68a792435274:numpy.mean#7b940afb-2b7a-463a-a10d-a60494eec14b;urn:fz-juelich.de:alpaca:function_execution:Python:9d23563cc40f30902528cd19dd3f55d601b01f12a47f1ff3f7a89a7d84377b2e:ecd03900-f932-408c-b755-68a792435274:numpy.mean#c810f949-597b-4ad0-bff0-fabc48d91df4;urn:fz-juelich.de:alpaca:function_execution:Python:9d23563cc40f30902528cd19dd3f55d601b01f12a47f1ff3f7a89a7d84377b2e:ecd03900-f932-408c-b755-68a792435274:numpy.mean#d4b323c9-3645-4040-a547-f106ea2b68e2;urn:fz-juelich.de:alpaca:function_execution:Python:9d23563cc40f30902528cd19dd3f55d601b01f12a47f1ff3f7a89a7d84377b2e:ecd03900-f932-408c-b755-68a792435274:numpy.mean#2ff8c1b4-cb55-4a65-8d15-3baa44c4a94f;urn:fz-juelich.de:alpaca:function_execution:Python:9d23563cc40f30902528cd19dd3f55d601b01f12a47f1ff3f7a89a7d84377b2e:ecd03900-f932-408c-b755-68a792435274:numpy.mean#5c3e3630-e0af-4148-8b3d-e68a1d31c371;urn:fz-juelich.de:alpaca:function_execution:Python:9d23563cc40f30902528cd19dd3f55d601b01f12a47f1ff3f7a89a7d84377b2e:ecd03900-f932-408c-b755-68a792435274:numpy.mean#78beb64c-a242-4158-b0ed-eaf5d0fc1071;urn:fz-juelich.de:alpaca:function_execution:Python:9d23563cc40f30902528cd19dd3f55d601b01f12a47f1ff3f7a89a7d84377b2e:ecd03900-f932-408c-b755-68a792435274:numpy.mean#20d46645-311b-47ca-9b0a-be28daa0c9bf;urn:fz-juelich.de:alpaca:function_execution:Python:9d23563cc40f30902528cd19dd3f55d601b01f12a47f1ff3f7a89a7d84377b2e:ecd03900-f932-408c-b755-68a792435274:numpy.mean#17827b01-9db2-40d1-aeca-05f720c5dcc6;urn:fz-juelich.de:alpaca:function_execution:Python:9d23563cc40f30902528cd19dd3f55d601b01f12a47f1ff3f7a89a7d84377b2e:ecd03900-f932-408c-b755-68a792435274:numpy.mean#1cba778f-58ad-4885-be79-a35d03845939;urn:fz-juelich.de:alpaca:function_execution:Python:9d23563cc40f30902528cd19dd3f55d601b01f12a47f1ff3f7a89a7d84377b2e:ecd03900-f932-408c-b755-68a792435274:numpy.mean#90b244e7-ed7c-4109-a836-ebcab86fa4ba;urn:fz-juelich.de:alpaca:function_execution:Python:9d23563cc40f30902528cd19dd3f55d601b01f12a47f1ff3f7a89a7d84377b2e:ecd03900-f932-408c-b755-68a792435274:numpy.mean#e4e3cbf9-23c9-4f2c-881a-9023c8231b3b;urn:fz-juelich.de:alpaca:function_execution:Python:9d23563cc40f30902528cd19dd3f55d601b01f12a47f1ff3f7a89a7d84377b2e:ecd03900-f932-408c-b755-68a792435274:numpy.mean#636f8343-66c4-4a2b-a77d-5741ae53fec9;urn:fz-juelich.de:alpaca:function_execution:Python:9d23563cc40f30902528cd19dd3f55d601b01f12a47f1ff3f7a89a7d84377b2e:ecd03900-f932-408c-b755-68a792435274:numpy.mean#e99c811b-336a-4e61-86ad-964df6545611;urn:fz-juelich.de:alpaca:function_execution:Python:9d23563cc40f30902528cd19dd3f55d601b01f12a47f1ff3f7a89a7d84377b2e:ecd03900-f932-408c-b755-68a792435274:numpy.mean#19368bfb-ec3e-4523-9762-24c8c91c2a99;urn:fz-juelich.de:alpaca:function_execution:Python:9d23563cc40f30902528cd19dd3f55d601b01f12a47f1ff3f7a89a7d84377b2e:ecd03900-f932-408c-b755-68a792435274:numpy.mean#c7e8462d-12c0-44eb-8516-10847390cd4c;urn:fz-juelich.de:alpaca:function_execution:Python:9d23563cc40f30902528cd19dd3f55d601b01f12a47f1ff3f7a89a7d84377b2e:ecd03900-f932-408c-b755-68a792435274:numpy.mean#f42e444e-38ec-4fae-a26e-c1b9333b7140;urn:fz-juelich.de:alpaca:function_execution:Python:9d23563cc40f30902528cd19dd3f55d601b01f12a47f1ff3f7a89a7d84377b2e:ecd03900-f932-408c-b755-68a792435274:numpy.mean#b5a3cad8-39e8-4888-bde6-5ce304bffb6c;urn:fz-juelich.de:alpaca:function_execution:Python:9d23563cc40f30902528cd19dd3f55d601b01f12a47f1ff3f7a89a7d84377b2e:ecd03900-f932-408c-b755-68a792435274:numpy.mean#e6a35730-32fa-4673-a1bc-5d0eea45707a;urn:fz-juelich.de:alpaca:function_execution:Python:9d23563cc40f30902528cd19dd3f55d601b01f12a47f1ff3f7a89a7d84377b2e:ecd03900-f932-408c-b755-68a792435274:numpy.mean#69fe81b2-aac0-4364-9e44-6d57a002ad4e;urn:fz-juelich.de:alpaca:function_execution:Python:9d23563cc40f30902528cd19dd3f55d601b01f12a47f1ff3f7a89a7d84377b2e:ecd03900-f932-408c-b755-68a792435274:numpy.mean#f0cd7cf8-bb37-4394-b5c2-9ac0b53794bc;urn:fz-juelich.de:alpaca:function_execution:Python:9d23563cc40f30902528cd19dd3f55d601b01f12a47f1ff3f7a89a7d84377b2e:ecd03900-f932-408c-b755-68a792435274:numpy.mean#b6b2dcad-b64a-4a6a-90ec-4186d51e1289;urn:fz-juelich.de:alpaca:function_execution:Python:9d23563cc40f30902528cd19dd3f55d601b01f12a47f1ff3f7a89a7d84377b2e:ecd03900-f932-408c-b755-68a792435274:numpy.mean#7fd68a51-512a-4607-a414-268b09610358;urn:fz-juelich.de:alpaca:function_execution:Python:9d23563cc40f30902528cd19dd3f55d601b01f12a47f1ff3f7a89a7d84377b2e:ecd03900-f932-408c-b755-68a792435274:numpy.mean#fa1cf881-4d39-4d2e-ab2d-439319692407;urn:fz-juelich.de:alpaca:function_execution:Python:9d23563cc40f30902528cd19dd3f55d601b01f12a47f1ff3f7a89a7d84377b2e:ecd03900-f932-408c-b755-68a792435274:numpy.mean#fff66e24-4914-462f-a1ef-1f46350b67b8;urn:fz-juelich.de:alpaca:function_execution:Python:9d23563cc40f30902528cd19dd3f55d601b01f12a47f1ff3f7a89a7d84377b2e:ecd03900-f932-408c-b755-68a792435274:numpy.mean#07752bf8-a1d3-4d72-afb8-f292406c9a1a;urn:fz-juelich.de:alpaca:function_execution:Python:9d23563cc40f30902528cd19dd3f55d601b01f12a47f1ff3f7a89a7d84377b2e:ecd03900-f932-408c-b755-68a792435274:numpy.mean#aa17d600-f446-4870-9440-62863b7237bf;urn:fz-juelich.de:alpaca:function_execution:Python:9d23563cc40f30902528cd19dd3f55d601b01f12a47f1ff3f7a89a7d84377b2e:ecd03900-f932-408c-b755-68a792435274:numpy.mean#9c1672a7-b0d5-492a-8308-0e05be60b014;urn:fz-juelich.de:alpaca:function_execution:Python:9d23563cc40f30902528cd19dd3f55d601b01f12a47f1ff3f7a89a7d84377b2e:ecd03900-f932-408c-b755-68a792435274:numpy.mean#02065977-54e4-4ea4-9f66-836fd446da83;urn:fz-juelich.de:alpaca:function_execution:Python:9d23563cc40f30902528cd19dd3f55d601b01f12a47f1ff3f7a89a7d84377b2e:ecd03900-f932-408c-b755-68a792435274:numpy.mean#fa768daf-3807-4192-a0d4-e5e3d50a734f;urn:fz-juelich.de:alpaca:function_execution:Python:9d23563cc40f30902528cd19dd3f55d601b01f12a47f1ff3f7a89a7d84377b2e:ecd03900-f932-408c-b755-68a792435274:numpy.mean#424e3980-04a6-411f-a469-33d7c171a33c;urn:fz-juelich.de:alpaca:function_execution:Python:9d23563cc40f30902528cd19dd3f55d601b01f12a47f1ff3f7a89a7d84377b2e:ecd03900-f932-408c-b755-68a792435274:numpy.mean#57aece4b-b3dc-4b09-af07-30f8c0f4fb73;urn:fz-juelich.de:alpaca:function_execution:Python:9d23563cc40f30902528cd19dd3f55d601b01f12a47f1ff3f7a89a7d84377b2e:ecd03900-f932-408c-b755-68a792435274:numpy.mean#8d571cff-39bc-4a96-a00f-c64f584a0127;urn:fz-juelich.de:alpaca:function_execution:Python:9d23563cc40f30902528cd19dd3f55d601b01f12a47f1ff3f7a89a7d84377b2e:ecd03900-f932-408c-b755-68a792435274:numpy.mean#bd090367-7d20-4906-9384-26f29f66a4c6;urn:fz-juelich.de:alpaca:function_execution:Python:9d23563cc40f30902528cd19dd3f55d601b01f12a47f1ff3f7a89a7d84377b2e:ecd03900-f932-408c-b755-68a792435274:numpy.mean#eca6f1e5-0467-4d4a-b254-4a75700918b1;urn:fz-juelich.de:alpaca:function_execution:Python:9d23563cc40f30902528cd19dd3f55d601b01f12a47f1ff3f7a89a7d84377b2e:ecd03900-f932-408c-b755-68a792435274:numpy.mean#beaec7d1-93b5-43df-be6d-5412a66ec0e0;urn:fz-juelich.de:alpaca:function_execution:Python:9d23563cc40f30902528cd19dd3f55d601b01f12a47f1ff3f7a89a7d84377b2e:ecd03900-f932-408c-b755-68a792435274:numpy.mean#60fdeb56-c5f3-4a7b-9b99-f54a78146a32;urn:fz-juelich.de:alpaca:function_execution:Python:9d23563cc40f30902528cd19dd3f55d601b01f12a47f1ff3f7a89a7d84377b2e:ecd03900-f932-408c-b755-68a792435274:numpy.mean#71db93b6-fd7b-4784-9233-1681ba367313;urn:fz-juelich.de:alpaca:function_execution:Python:9d23563cc40f30902528cd19dd3f55d601b01f12a47f1ff3f7a89a7d84377b2e:ecd03900-f932-408c-b755-68a792435274:numpy.mean#02a6699c-164e-4991-9fb2-01aa99c6e569;urn:fz-juelich.de:alpaca:function_execution:Python:9d23563cc40f30902528cd19dd3f55d601b01f12a47f1ff3f7a89a7d84377b2e:ecd03900-f932-408c-b755-68a792435274:numpy.mean#7fd9f200-0e65-41e9-a05f-8fce2c04aff2;urn:fz-juelich.de:alpaca:function_execution:Python:9d23563cc40f30902528cd19dd3f55d601b01f12a47f1ff3f7a89a7d84377b2e:ecd03900-f932-408c-b755-68a792435274:numpy.mean#5aae7c87-53fa-4a20-a157-928bfaee7025;urn:fz-juelich.de:alpaca:function_execution:Python:9d23563cc40f30902528cd19dd3f55d601b01f12a47f1ff3f7a89a7d84377b2e:ecd03900-f932-408c-b755-68a792435274:numpy.mean#abce1bfb-a4a8-41c3-83e8-55f40dae1693;urn:fz-juelich.de:alpaca:function_execution:Python:9d23563cc40f30902528cd19dd3f55d601b01f12a47f1ff3f7a89a7d84377b2e:ecd03900-f932-408c-b755-68a792435274:numpy.mean#07f94e80-d279-4ee9-9cc1-733fab04f1de;urn:fz-juelich.de:alpaca:function_execution:Python:9d23563cc40f30902528cd19dd3f55d601b01f12a47f1ff3f7a89a7d84377b2e:ecd03900-f932-408c-b755-68a792435274:numpy.mean#9370aa3d-a38a-459c-ada7-011485cb678e;urn:fz-juelich.de:alpaca:function_execution:Python:9d23563cc40f30902528cd19dd3f55d601b01f12a47f1ff3f7a89a7d84377b2e:ecd03900-f932-408c-b755-68a792435274:numpy.mean#5dcb9295-2d64-40e7-8ee1-6463a0ff3e55;urn:fz-juelich.de:alpaca:function_execution:Python:9d23563cc40f30902528cd19dd3f55d601b01f12a47f1ff3f7a89a7d84377b2e:ecd03900-f932-408c-b755-68a792435274:numpy.mean#22b07283-b18b-49a9-9d18-fac4c4e64d54;urn:fz-juelich.de:alpaca:function_execution:Python:9d23563cc40f30902528cd19dd3f55d601b01f12a47f1ff3f7a89a7d84377b2e:ecd03900-f932-408c-b755-68a792435274:numpy.mean#9d6497cd-7836-4c26-8550-14f396976713;urn:fz-juelich.de:alpaca:function_execution:Python:9d23563cc40f30902528cd19dd3f55d601b01f12a47f1ff3f7a89a7d84377b2e:ecd03900-f932-408c-b755-68a792435274:numpy.mean#975bdc17-92ef-4266-aaf4-0e181a4c7a67;urn:fz-juelich.de:alpaca:function_execution:Python:9d23563cc40f30902528cd19dd3f55d601b01f12a47f1ff3f7a89a7d84377b2e:ecd03900-f932-408c-b755-68a792435274:numpy.mean#d4dfc29e-4fa7-4afb-a7f7-69fbdcf142a8;urn:fz-juelich.de:alpaca:function_execution:Python:9d23563cc40f30902528cd19dd3f55d601b01f12a47f1ff3f7a89a7d84377b2e:ecd03900-f932-408c-b755-68a792435274:numpy.mean#efa97b50-1bf1-48a6-b253-0cec7caa278b;urn:fz-juelich.de:alpaca:function_execution:Python:9d23563cc40f30902528cd19dd3f55d601b01f12a47f1ff3f7a89a7d84377b2e:ecd03900-f932-408c-b755-68a792435274:numpy.mean#2c73d3a8-8057-45b1-acf9-adadc848a1f5;urn:fz-juelich.de:alpaca:function_execution:Python:9d23563cc40f30902528cd19dd3f55d601b01f12a47f1ff3f7a89a7d84377b2e:ecd03900-f932-408c-b755-68a792435274:numpy.mean#de70d0b5-8bf1-4ac9-887a-133db4fcdee5;urn:fz-juelich.de:alpaca:function_execution:Python:9d23563cc40f30902528cd19dd3f55d601b01f12a47f1ff3f7a89a7d84377b2e:ecd03900-f932-408c-b755-68a792435274:numpy.mean#5f2d6620-b61f-486e-badd-fd3d4c5588b9;urn:fz-juelich.de:alpaca:function_execution:Python:9d23563cc40f30902528cd19dd3f55d601b01f12a47f1ff3f7a89a7d84377b2e:ecd03900-f932-408c-b755-68a792435274:numpy.mean#20b3602b-4c12-43a9-bb1e-70a925dd10d8;urn:fz-juelich.de:alpaca:function_execution:Python:9d23563cc40f30902528cd19dd3f55d601b01f12a47f1ff3f7a89a7d84377b2e:ecd03900-f932-408c-b755-68a792435274:numpy.mean#9fb149a1-9b1a-44cd-8436-e43233d5f2e9;urn:fz-juelich.de:alpaca:function_execution:Python:9d23563cc40f30902528cd19dd3f55d601b01f12a47f1ff3f7a89a7d84377b2e:ecd03900-f932-408c-b755-68a792435274:numpy.mean#620aa13f-5f10-4b10-bc6e-fb9167ee507f;urn:fz-juelich.de:alpaca:function_execution:Python:9d23563cc40f30902528cd19dd3f55d601b01f12a47f1ff3f7a89a7d84377b2e:ecd03900-f932-408c-b755-68a792435274:numpy.mean#240eddc1-3861-4ec5-b27b-12ddf03803d4;urn:fz-juelich.de:alpaca:function_execution:Python:9d23563cc40f30902528cd19dd3f55d601b01f12a47f1ff3f7a89a7d84377b2e:ecd03900-f932-408c-b755-68a792435274:numpy.mean#9a66a84b-b8d4-48ca-b396-96f5d46ef199;urn:fz-juelich.de:alpaca:function_execution:Python:9d23563cc40f30902528cd19dd3f55d601b01f12a47f1ff3f7a89a7d84377b2e:ecd03900-f932-408c-b755-68a792435274:numpy.mean#20b22edb-2eb8-404b-b909-f681ebcbc2a6;urn:fz-juelich.de:alpaca:function_execution:Python:9d23563cc40f30902528cd19dd3f55d601b01f12a47f1ff3f7a89a7d84377b2e:ecd03900-f932-408c-b755-68a792435274:numpy.mean#ad6d9dea-9333-4678-b8a2-6e1b1db5a164;urn:fz-juelich.de:alpaca:function_execution:Python:9d23563cc40f30902528cd19dd3f55d601b01f12a47f1ff3f7a89a7d84377b2e:ecd03900-f932-408c-b755-68a792435274:numpy.mean#7eeeb882-39fa-4bf5-9020-277ebcaa85a7;urn:fz-juelich.de:alpaca:function_execution:Python:9d23563cc40f30902528cd19dd3f55d601b01f12a47f1ff3f7a89a7d84377b2e:ecd03900-f932-408c-b755-68a792435274:numpy.mean#43d847b4-be3d-4a62-9b39-1701e04c0e47;urn:fz-juelich.de:alpaca:function_execution:Python:9d23563cc40f30902528cd19dd3f55d601b01f12a47f1ff3f7a89a7d84377b2e:ecd03900-f932-408c-b755-68a792435274:numpy.mean#8380477f-700f-4df1-b2b5-40b0e6a1b7a8;urn:fz-juelich.de:alpaca:function_execution:Python:9d23563cc40f30902528cd19dd3f55d601b01f12a47f1ff3f7a89a7d84377b2e:ecd03900-f932-408c-b755-68a792435274:numpy.mean#fb5f00ac-9d83-48ca-a541-a5de8151942c;urn:fz-juelich.de:alpaca:function_execution:Python:9d23563cc40f30902528cd19dd3f55d601b01f12a47f1ff3f7a89a7d84377b2e:ecd03900-f932-408c-b755-68a792435274:numpy.mean#8a90cd52-da24-48e6-9236-29b12a740c81;urn:fz-juelich.de:alpaca:function_execution:Python:9d23563cc40f30902528cd19dd3f55d601b01f12a47f1ff3f7a89a7d84377b2e:ecd03900-f932-408c-b755-68a792435274:numpy.mean#39109d3a-0da2-4048-9779-8a8a821ae59e;urn:fz-juelich.de:alpaca:function_execution:Python:9d23563cc40f30902528cd19dd3f55d601b01f12a47f1ff3f7a89a7d84377b2e:ecd03900-f932-408c-b755-68a792435274:numpy.mean#50ef3e6e-9ded-4473-b02f-4b1677b62c56;urn:fz-juelich.de:alpaca:function_execution:Python:9d23563cc40f30902528cd19dd3f55d601b01f12a47f1ff3f7a89a7d84377b2e:ecd03900-f932-408c-b755-68a792435274:numpy.mean#40e82258-a58e-4932-b081-cb6661428630;urn:fz-juelich.de:alpaca:function_execution:Python:9d23563cc40f30902528cd19dd3f55d601b01f12a47f1ff3f7a89a7d84377b2e:ecd03900-f932-408c-b755-68a792435274:numpy.mean#066075be-a4e9-43de-9884-155235ff2097;urn:fz-juelich.de:alpaca:function_execution:Python:9d23563cc40f30902528cd19dd3f55d601b01f12a47f1ff3f7a89a7d84377b2e:ecd03900-f932-408c-b755-68a792435274:numpy.mean#ce202bc7-fd88-4b3f-bda4-55c1c4deb1b7;urn:fz-juelich.de:alpaca:function_execution:Python:9d23563cc40f30902528cd19dd3f55d601b01f12a47f1ff3f7a89a7d84377b2e:ecd03900-f932-408c-b755-68a792435274:numpy.mean#9f0c35f0-ca45-46f1-ae4c-c36ee9a03c37;urn:fz-juelich.de:alpaca:function_execution:Python:9d23563cc40f30902528cd19dd3f55d601b01f12a47f1ff3f7a89a7d84377b2e:ecd03900-f932-408c-b755-68a792435274:numpy.mean#dad0aac8-6033-4132-b07b-6d1b5db2df54;urn:fz-juelich.de:alpaca:function_execution:Python:9d23563cc40f30902528cd19dd3f55d601b01f12a47f1ff3f7a89a7d84377b2e:ecd03900-f932-408c-b755-68a792435274:numpy.mean#0e119302-bab3-418b-8bff-ab7a4c02abbb;urn:fz-juelich.de:alpaca:function_execution:Python:9d23563cc40f30902528cd19dd3f55d601b01f12a47f1ff3f7a89a7d84377b2e:ecd03900-f932-408c-b755-68a792435274:numpy.mean#b3a9f8da-b990-438f-a269-64b914b27b6b;urn:fz-juelich.de:alpaca:function_execution:Python:9d23563cc40f30902528cd19dd3f55d601b01f12a47f1ff3f7a89a7d84377b2e:ecd03900-f932-408c-b755-68a792435274:numpy.mean#6cbba311-0292-485a-bb7e-faf87caf7877" />
          <attvalue for="1" value="277" />
          <attvalue for="4" value="numpy.mean" />
          <attvalue for="2" value="function" />
          <attvalue for="22" value="0100fe8e-8b22-4018-9e95-d5dd6f39d100;01107cfc-d37b-4f14-87a5-1e88c9a3a9b7;012dd0f0-d9ca-41aa-8d1d-d21bd11ed40e;02065977-54e4-4ea4-9f66-836fd446da83;021237c9-b9fa-4637-a6a7-f39d1c34c69a;0246785e-8093-45cd-a930-67aa05e90a5d;02a6699c-164e-4991-9fb2-01aa99c6e569;04c5da8d-d1ff-42c6-8243-79e4b65130cb;0608ccb3-607a-4ff3-8e61-b6e0a11acf89;066075be-a4e9-43de-9884-155235ff2097;075e2bf7-ca33-4574-9d6a-b13ad75a4432;07752bf8-a1d3-4d72-afb8-f292406c9a1a;077600e2-546f-4db6-aa11-9634cb9a2820;07f94e80-d279-4ee9-9cc1-733fab04f1de;083f6576-910c-43c4-a9b7-48cdb844ce3a;0b8926f4-ded6-4af3-82fc-adf59f574c97;0c3ffbc3-c3a0-4b1d-92be-e5dbe5386a92;0d26f067-7055-49c4-bc1d-a52582445c83;0e119302-bab3-418b-8bff-ab7a4c02abbb;0e368047-9e9a-455d-89b3-a5e7f4d964d2;0eac9ecd-2a08-43ba-ab44-4a0ed1e64b7e;0f7c058a-ce04-469c-9263-503c3d63b688;10c80087-fbbb-41bc-8c16-11c8d15426ac;14389807-083d-49ad-93fc-57a5da443f06;152967bf-c937-43b2-87ce-30df3513874a;155075fb-8265-47d0-85d2-31dcef3557e8;158199f1-93b6-48de-a0c5-e60e13d721ad;158cfe0e-71cd-4950-8551-6d10a4452309;15fb87c4-6342-43ab-b433-7a1241c492c6;169aa151-985f-4bf7-8851-fff7511c505d;17827b01-9db2-40d1-aeca-05f720c5dcc6;18aa0f2f-a891-4b60-8290-86ee7cabf93a;19368bfb-ec3e-4523-9762-24c8c91c2a99;195ff7f4-9b5d-4c99-87ea-26c2ff8d9edb;1a770276-0879-4de4-bbae-af170defca15;1ae0fe5a-4cbb-4360-9e4e-36f77cace57c;1cba778f-58ad-4885-be79-a35d03845939;1e8eb78c-3e90-4d99-a831-e7545a2e931c;1ead033d-9592-4bda-8fe5-a62c0694e9c5;1f6c6d26-fc1c-4dd4-b4b4-d616f964dde6;202844e4-8826-4de8-8d78-d930b7bc4ffe;20b22edb-2eb8-404b-b909-f681ebcbc2a6;20b3602b-4c12-43a9-bb1e-70a925dd10d8;20d46645-311b-47ca-9b0a-be28daa0c9bf;22b07283-b18b-49a9-9d18-fac4c4e64d54;240eddc1-3861-4ec5-b27b-12ddf03803d4;2504f394-c73a-4a34-b6d2-2c45b0f2cc06;25785add-d070-4985-8be3-a1b5ff8dd4a6;265658de-35f8-45d6-93a9-59e3aa4cf688;26fa943f-5695-457a-b4a7-e34eb835d47a;27b402f6-e9d8-46b5-a985-3dcf63c7461a;28bf5b93-216a-4c80-872d-d07451906399;2a15c1cb-4e9d-4be4-b0c6-ee640b74de54;2c73d3a8-8057-45b1-acf9-adadc848a1f5;2c971b24-5d0d-4780-9dd4-c79e3ef05b4a;2d31804a-9c89-4073-923d-9e4f786d40d7;2ff8c1b4-cb55-4a65-8d15-3baa44c4a94f;301d735a-0567-4233-86c8-2887f6d45630;32544842-fa49-4d51-af58-fe86fe772206;33570db1-135d-4eda-ae9f-5be60a3d1a1c;33aebde3-e633-4ad1-a4eb-e341e8ac8e33;33eb1fb1-9abf-447f-bb7d-363d1027ed86;35693ab4-6ef2-4b5d-85d4-18731dc1a7a6;357fb9c0-34f5-4c32-b76c-f1d07f6a4467;36f01e70-dc50-4b8c-8094-a2f948d3903e;39109d3a-0da2-4048-9779-8a8a821ae59e;3bbc5944-dd32-4c88-8e64-6c96e8678642;402ebf6c-4b72-4f5b-aed0-bc9db89b44d7;40d0b29b-0ae9-422d-a7ce-19a36a173d71;40e82258-a58e-4932-b081-cb6661428630;40ef5ba5-956e-4fb6-894e-48ddda3d4ca5;416a6420-03ca-4b5c-9885-acbc2da0ebd7;416c05e9-7075-4866-b131-1218a35b6781;424e3980-04a6-411f-a469-33d7c171a33c;42f08304-165e-4f1e-a0f6-2fa1e570b753;43d847b4-be3d-4a62-9b39-1701e04c0e47;4607e5ef-3b11-485d-83be-824ff06d77c3;46897030-4c21-477f-b918-27c32be6a211;47109243-3042-4280-9de0-f43c91a44d95;479abb57-e19b-4a65-83fc-fb504b95fbf0;4a9a3b5f-5f0c-4b13-ba61-9d427830a5ad;4ba1e40d-309a-4e17-9f9f-52972c89fccb;4ba309c6-0bb7-4eb8-8316-83d41183a001;4ef00bd5-393b-45f5-b917-82bf4434904e;4f31c8aa-db79-49ca-b56e-11d59c679124;4fe50ae7-ff41-47e6-869e-c83c0d2a6a44;50d34596-5ad5-4af5-90d0-17225adbba28;50eb461a-afd1-416b-b5e9-3935ec5041a6;50ef3e6e-9ded-4473-b02f-4b1677b62c56;52e0dfb1-ad64-4d45-bbf8-69e6e21de598;53441235-b075-4b0d-97a2-0ea58083ba5e;54e0e7ba-9be8-4a4d-9f23-de448ae1dda5;550ec31d-b9f7-4d81-a3c9-e247a81177ef;577b1d73-b49c-4e6f-bafd-9294bb56ea28;57aece4b-b3dc-4b09-af07-30f8c0f4fb73;57e128ff-489d-44f0-a7af-fec8c57bc648;581d26f5-c73f-41c7-a884-7dcf824269dd;588cf8bd-f8fd-402d-99c6-5c276b0be6c6;5a2bef85-9904-4924-8cef-561937178a20;5aae7c87-53fa-4a20-a157-928bfaee7025;5bc58667-a63a-45c5-a663-2082f16e9f6b;5c3e3630-e0af-4148-8b3d-e68a1d31c371;5caf7657-2e45-44d2-9d3c-47c23ccaf2f1;5dcb9295-2d64-40e7-8ee1-6463a0ff3e55;5e0a00d5-ce42-4dda-b9f6-ee416f4aacf0;5e656519-8c4f-4b2d-8d14-dc75adc0224b;5f2d6620-b61f-486e-badd-fd3d4c5588b9;60fdeb56-c5f3-4a7b-9b99-f54a78146a32;611db799-e82f-497c-84d1-728e393e8e16;620aa13f-5f10-4b10-bc6e-fb9167ee507f;636f8343-66c4-4a2b-a77d-5741ae53fec9;63c320dc-b520-4226-9aff-6f6040e91e03;63e12036-ecdc-43aa-9de3-ab0bb5182bb9;648b625f-0d2d-4f65-9ca2-c7cf7e2b74a4;65597927-b2ed-4ade-a5fd-d7dbff3abad5;658a9fff-6339-4eb8-91ed-e679526c1be1;67a8c998-5cd0-4ff2-85ba-9724ee210f64;6876567b-fc3d-4ff2-b192-8216b15b37bd;68b58e43-06d4-49ce-aea3-11e561160659;68c1b303-aad2-497e-9a16-28f95b357deb;69fe81b2-aac0-4364-9e44-6d57a002ad4e;6b564db1-ce31-41ed-ad8b-312163e7efd5;6cbba311-0292-485a-bb7e-faf87caf7877;6dcce09a-74eb-4d14-bc84-9f41c5df0651;6e403d09-8ae5-41ff-b9c1-27393600416b;700a66b9-d107-4644-87e4-eca994925243;705bf4cf-1b80-4eb6-9d5d-c854dce6a861;70aa5bf9-274b-4d53-8f3b-e92b593e514d;71db93b6-fd7b-4784-9233-1681ba367313;76b8c33b-4f15-473b-a784-5dbfbdf49f9c;788cf838-5c08-45e5-873d-02657dbd3ea3;78beb64c-a242-4158-b0ed-eaf5d0fc1071;79ffefab-bd13-4274-96e9-7b78dec18f41;7b940afb-2b7a-463a-a10d-a60494eec14b;7bf49432-c999-408a-a448-4d0b47f81c56;7d648fa0-42e7-40dc-a908-5d7fe10da613;7eeeb882-39fa-4bf5-9020-277ebcaa85a7;7fd68a51-512a-4607-a414-268b09610358;7fd9f200-0e65-41e9-a05f-8fce2c04aff2;80aca7df-7a46-45f7-8515-0c58891bb747;80ddb35e-2c14-4580-bf4c-e678c650b226;82b84561-56f5-4b83-b95b-62fb840e6592;83222d81-18f7-44bf-8824-d0f13ee46795;8380477f-700f-4df1-b2b5-40b0e6a1b7a8;8664597a-ed4b-45a6-8ab3-a2af232adca6;87a50652-3aa3-4178-b6f2-9d575be9f923;8a316e25-3b14-46ce-a7a5-0aca5a58c99b;8a6b13ce-2e40-4dac-86e4-a14a8e496685;8a79b173-ab2a-4688-8414-52f7378b4139;8a90cd52-da24-48e6-9236-29b12a740c81;8b233737-0056-4c69-9f02-f9b74d804280;8bb4ef9b-22ae-4873-a336-54aed89de39a;8bc028db-8d80-445d-b8a0-94a45d2738f1;8c90215b-7d58-4fac-ac17-b98d677f6a97;8d571cff-39bc-4a96-a00f-c64f584a0127;8d79202e-4c3c-4399-ab5d-5ed91b59c905;8d7e563f-8b4f-431a-94f0-4517cfac8712;8d89412b-e99e-4663-bbf2-8e6dee96a8ca;8e1c5a1c-5e71-4e40-83cb-888c5ac275b6;8e79b9ef-c519-4223-9376-8c0ccb25dfb2;8fb6e7aa-b1d6-4fba-861e-fdd54d647b24;90b244e7-ed7c-4109-a836-ebcab86fa4ba;9370aa3d-a38a-459c-ada7-011485cb678e;93ca8d7f-ceb5-4116-acf8-d9e2107dae39;956bfd48-7ea9-460a-b357-60876437d322;975bdc17-92ef-4266-aaf4-0e181a4c7a67;992f7e47-359e-45bc-94ff-8c7f2e4e814a;993edb50-c8aa-43aa-8bcf-466aab116752;9a66a84b-b8d4-48ca-b396-96f5d46ef199;9b0f9b6f-4a46-40ce-940a-42ddd4f38d55;9c05dc81-a770-41ed-b837-510a4ce21ae5;9c1672a7-b0d5-492a-8308-0e05be60b014;9d6497cd-7836-4c26-8550-14f396976713;9e0a0f20-5c7b-4ce7-80a7-05b0f31845c2;9e1a473f-b6a4-4355-9b64-74a7abbc8dce;9e3d61c5-c2d0-4d08-bb14-b378c3c70ef1;9f0c35f0-ca45-46f1-ae4c-c36ee9a03c37;9f6e2632-3d5f-4776-bac0-eb9047620232;9fb149a1-9b1a-44cd-8436-e43233d5f2e9;a19c7a14-6057-419d-ad15-6ce29b22cbd1;a431ff4f-f4ce-4ca8-a2ec-622fa39a9cf7;a5b34681-ee7d-43a4-8088-b8fad8ae3743;a8aba4c3-301e-4b90-9a71-335bf797fb2b;a98317f7-44a9-4754-b693-58c50e8a9526;aa17d600-f446-4870-9440-62863b7237bf;aa2a42a0-06d5-46a2-82a5-5cab344224dc;aae76ea9-f9a0-4d4f-81ed-5114e58ecfda;ab7c3a3c-4b85-4144-a189-1c2db8ab181a;abce1bfb-a4a8-41c3-83e8-55f40dae1693;ac4cecdc-122e-4078-bb4d-8a0aa2671d48;ad6d9dea-9333-4678-b8a2-6e1b1db5a164;ae66e564-3397-42f3-9d6d-7e3735795e33;ae676e43-68c3-4286-a8e2-d19e0591a565;aff659d6-0bf5-4c97-b0b4-e90661422a31;b27e97a4-b957-44c2-8083-6f3c86230c9c;b28abdae-586f-4df6-9b49-6463a091eac9;b2f06fa9-fbe2-4026-8565-a4b90ebf5143;b3a9f8da-b990-438f-a269-64b914b27b6b;b52d6098-6de7-49c8-a5a0-2d7a0ab032d0;b59a70cb-d1cb-476a-ac9c-b3395ff3788f;b5a3cad8-39e8-4888-bde6-5ce304bffb6c;b6b2dcad-b64a-4a6a-90ec-4186d51e1289;b7f960d2-fef9-4516-961a-8debfdfa2111;b85964cd-1cc9-4e60-be3d-46ab0ec1f931;b8acd87d-e375-4c48-b20f-03210e719463;b9ac00ba-108e-44b4-b890-bf072dc6f3c2;bd090367-7d20-4906-9384-26f29f66a4c6;beaec7d1-93b5-43df-be6d-5412a66ec0e0;bec7ac0f-08f7-4c97-a25a-5d4992224110;c056cab7-f9cc-4186-b3fd-86d644b05404;c11a3eec-05c6-495e-9a24-d57945a15cd2;c2ca753c-d6da-4913-833d-fd582b0f78c6;c5d5c1bb-15a1-4219-b940-9cc287f5cbeb;c62f37b2-054f-4e11-b37d-297d64206b03;c66147e6-f595-44d3-9911-860e1b6398f8;c6767596-0786-4b2f-a2f8-e2eadb77e329;c7e8462d-12c0-44eb-8516-10847390cd4c;c810f949-597b-4ad0-bff0-fabc48d91df4;c874df4d-a6cb-4431-a004-c9561b43ee4b;c9aca54c-6dbe-4ae4-8b65-a832a889fd25;ca63a533-e9c4-4de8-bfa8-1ffd6cd40fe3;cca4b3d3-193d-49a1-af7a-fad70caf2269;cdaff2ce-8d9b-4c54-b8f4-c54c6e0e8e16;ce202bc7-fd88-4b3f-bda4-55c1c4deb1b7;ce87d6f1-46fe-421a-9a98-7fbfc96a265b;cea9055e-c989-450b-ad90-72afee395258;cee8c46d-7a38-4706-b5ec-8d982ada7b31;cf163116-c596-4be7-90c4-8d31572c40b4;d0c1797e-c358-4acc-ae34-900f502d3dae;d4b323c9-3645-4040-a547-f106ea2b68e2;d4dc17ef-fd09-46e1-892c-272335d42428;d4dfc29e-4fa7-4afb-a7f7-69fbdcf142a8;d6eedbc2-1543-408f-9d7d-c5f189d760c7;d739acf6-0d2f-496c-91fc-05e602fca68f;d83ce646-744f-465d-a0e8-7b7c2d94633f;da50f117-b0d7-44d8-8cd6-d958326f319a;dad0aac8-6033-4132-b07b-6d1b5db2df54;db2243af-5ae6-41b3-83e9-27f57199f015;ddbfc6da-8fbf-4f4f-83f3-92e267dcc497;de70d0b5-8bf1-4ac9-887a-133db4fcdee5;df0457ad-c1dc-4622-b9af-a4b31aaa5dff;dfc617be-676f-4ccb-92c6-8ac4eb167b02;e0a9b37b-3eb1-48fd-af7a-aa33645e44c1;e35cd7d5-4153-4ea5-95a8-1f4c3d7fe9d7;e4e3cbf9-23c9-4f2c-881a-9023c8231b3b;e5318627-218b-47cd-8deb-1ae31cc8d27a;e591237c-3ff4-4f11-8a10-f08e4200dd66;e6a35730-32fa-4673-a1bc-5d0eea45707a;e6c09a05-10d6-4152-ad26-43083a7aac92;e99c811b-336a-4e61-86ad-964df6545611;ea3a3ce1-4dd7-418e-83a7-67b0245b7dc3;eac430ed-056c-459e-a8d6-70a3f55523b4;eca6f1e5-0467-4d4a-b254-4a75700918b1;ed216ff6-af18-42f2-af24-dad17f3b4e69;ee16488d-248e-427a-9fdd-8b86d93062ca;ee3f5907-0f08-4bba-8dc9-d4eb9d174b34;efa97b50-1bf1-48a6-b253-0cec7caa278b;f0cd7cf8-bb37-4394-b5c2-9ac0b53794bc;f29b3a9c-a94f-4f5a-a00a-7eabc5b6a4ec;f343091c-1f23-4a20-8d93-a3309ea78bb6;f42e444e-38ec-4fae-a26e-c1b9333b7140;f44131c9-ca7a-40f8-afd5-03716d4d6d57;f47b2327-910d-456d-bce6-6ec1db265c42;f84fa43c-b7ee-4d1c-88a8-d59b1f70627f;f995befe-3807-4eed-a0d9-c3b1d46f4223;f9ca3462-fcd8-4e2b-af14-c266634d3a6f;fa1cf881-4d39-4d2e-ab2d-439319692407;fa768daf-3807-4192-a0d4-e5e3d50a734f;faad8a6c-5115-437b-b95a-7296caab15b7;fb5f00ac-9d83-48ca-a541-a5de8151942c;fbf44cad-7282-43f1-a520-46ce262fd3ad;fd1e876d-57dc-4615-9473-e3d5e368700f;fd3fd2e0-7e6d-4a8a-8fb3-c02c816eab3f;fd52d167-f67a-433b-a772-e6141583756c;ff1edfae-d0b4-4ade-a846-896655358eab;ff40cfe0-4551-4b79-a9a4-2e8c23ef2939;fff66e24-4914-462f-a1ef-1f46350b67b8" />
          <attvalue for="23" value="10;15;20;25;30;35;40;45;50;55;60;65;70;75;80;85;90;95;100;105;110;115;120;125;130;135;140;145;150;155;160;165;170;175;180;203;208;213;218;223;228;233;238;243;248;253;258;263;268;273;278;283;288;293;298;303;308;313;318;323;328;333;338;343;348;353;358;363;368;373;378;401;406;411;416;421;426;431;436;441;446;451;456;461;466;471;476;481;486;491;496;501;506;511;516;521;526;531;536;541;546;551;556;561;566;571;594;599;604;609;614;619;624;629;634;639;644;649;654;659;664;669;674;679;684;689;694;699;704;709;714;719;724;729;734;739;744;749;754;759;764;769;794;799;804;809;814;819;824;829;834;839;844;849;854;859;864;869;874;879;884;889;894;899;904;909;914;919;924;929;934;939;944;967;972;977;982;987;992;997;1002;1007;1012;1017;1022;1027;1032;1037;1042;1047;1052;1057;1062;1067;1072;1077;1082;1087;1092;1097;1102;1107;1112;1117;1122;1127;1150;1155;1160;1165;1170;1175;1180;1185;1190;1195;1200;1205;1210;1215;1220;1225;1230;1235;1240;1245;1250;1255;1260;1265;1270;1275;1280;1285;1290;1295;1300;1305;1310;1315;1320;1325;1330;1335;1340;1345;1350;1373;1378;1383;1388;1393;1398;1403;1408;1413;1418;1423;1428;1433;1438;1443;1448;1453;1458;1463;1468;1473;1478;1483;1488;1493;1498;1503;1508;1513;1518" />
          <attvalue for="39" value="None" />
          <attvalue for="40" value="&lt;no value&gt;" />
          <attvalue for="41" value="&lt;no value&gt;" />
          <attvalue for="42" value="0" />
          <attvalue for="43" value="None" />
          <attvalue for="9" value="&lt;[10.0,10.0];[100.0,100.0];[1002.0,1002.0];[1007.0,1007.0];[1012.0,1012.0];[1017.0,1017.0];[1022.0,1022.0];[1027.0,1027.0];[1032.0,1032.0];[1037.0,1037.0];[1042.0,1042.0];[1047.0,1047.0];[105.0,105.0];[1052.0,1052.0];[1057.0,1057.0];[1062.0,1062.0];[1067.0,1067.0];[1072.0,1072.0];[1077.0,1077.0];[1082.0,1082.0];[1087.0,1087.0];[1092.0,1092.0];[1097.0,1097.0];[110.0,110.0];[1102.0,1102.0];[1107.0,1107.0];[1112.0,1112.0];[1117.0,1117.0];[1122.0,1122.0];[1127.0,1127.0];[115.0,115.0];[1150.0,1150.0];[1155.0,1155.0];[1160.0,1160.0];[1165.0,1165.0];[1170.0,1170.0];[1175.0,1175.0];[1180.0,1180.0];[1185.0,1185.0];[1190.0,1190.0];[1195.0,1195.0];[120.0,120.0];[1200.0,1200.0];[1205.0,1205.0];[1210.0,1210.0];[1215.0,1215.0];[1220.0,1220.0];[1225.0,1225.0];[1230.0,1230.0];[1235.0,1235.0];[1240.0,1240.0];[1245.0,1245.0];[125.0,125.0];[1250.0,1250.0];[1255.0,1255.0];[1260.0,1260.0];[1265.0,1265.0];[1270.0,1270.0];[1275.0,1275.0];[1280.0,1280.0];[1285.0,1285.0];[1290.0,1290.0];[1295.0,1295.0];[130.0,130.0];[1300.0,1300.0];[1305.0,1305.0];[1310.0,1310.0];[1315.0,1315.0];[1320.0,1320.0];[1325.0,1325.0];[1330.0,1330.0];[1335.0,1335.0];[1340.0,1340.0];[1345.0,1345.0];[135.0,135.0];[1350.0,1350.0];[1373.0,1373.0];[1378.0,1378.0];[1383.0,1383.0];[1388.0,1388.0];[1393.0,1393.0];[1398.0,1398.0];[140.0,140.0];[1403.0,1403.0];[1408.0,1408.0];[1413.0,1413.0];[1418.0,1418.0];[1423.0,1423.0];[1428.0,1428.0];[1433.0,1433.0];[1438.0,1438.0];[1443.0,1443.0];[1448.0,1448.0];[145.0,145.0];[1453.0,1453.0];[1458.0,1458.0];[1463.0,1463.0];[1468.0,1468.0];[1473.0,1473.0];[1478.0,1478.0];[1483.0,1483.0];[1488.0,1488.0];[1493.0,1493.0];[1498.0,1498.0];[15.0,15.0];[150.0,150.0];[1503.0,1503.0];[1508.0,1508.0];[1513.0,1513.0];[1518.0,1518.0];[155.0,155.0];[160.0,160.0];[165.0,165.0];[170.0,170.0];[175.0,175.0];[180.0,180.0];[20.0,20.0];[203.0,203.0];[208.0,208.0];[213.0,213.0];[218.0,218.0];[223.0,223.0];[228.0,228.0];[233.0,233.0];[238.0,238.0];[243.0,243.0];[248.0,248.0];[25.0,25.0];[253.0,253.0];[258.0,258.0];[263.0,263.0];[268.0,268.0];[273.0,273.0];[278.0,278.0];[283.0,283.0];[288.0,288.0];[293.0,293.0];[298.0,298.0];[30.0,30.0];[303.0,303.0];[308.0,308.0];[313.0,313.0];[318.0,318.0];[323.0,323.0];[328.0,328.0];[333.0,333.0];[338.0,338.0];[343.0,343.0];[348.0,348.0];[35.0,35.0];[353.0,353.0];[358.0,358.0];[363.0,363.0];[368.0,368.0];[373.0,373.0];[378.0,378.0];[40.0,40.0];[401.0,401.0];[406.0,406.0];[411.0,411.0];[416.0,416.0];[421.0,421.0];[426.0,426.0];[431.0,431.0];[436.0,436.0];[441.0,441.0];[446.0,446.0];[45.0,45.0];[451.0,451.0];[456.0,456.0];[461.0,461.0];[466.0,466.0];[471.0,471.0];[476.0,476.0];[481.0,481.0];[486.0,486.0];[491.0,491.0];[496.0,496.0];[50.0,50.0];[501.0,501.0];[506.0,506.0];[511.0,511.0];[516.0,516.0];[521.0,521.0];[526.0,526.0];[531.0,531.0];[536.0,536.0];[541.0,541.0];[546.0,546.0];[55.0,55.0];[551.0,551.0];[556.0,556.0];[561.0,561.0];[566.0,566.0];[571.0,571.0];[594.0,594.0];[599.0,599.0];[60.0,60.0];[604.0,604.0];[609.0,609.0];[614.0,614.0];[619.0,619.0];[624.0,624.0];[629.0,629.0];[634.0,634.0];[639.0,639.0];[644.0,644.0];[649.0,649.0];[65.0,65.0];[654.0,654.0];[659.0,659.0];[664.0,664.0];[669.0,669.0];[674.0,674.0];[679.0,679.0];[684.0,684.0];[689.0,689.0];[694.0,694.0];[699.0,699.0];[70.0,70.0];[704.0,704.0];[709.0,709.0];[714.0,714.0];[719.0,719.0];[724.0,724.0];[729.0,729.0];[734.0,734.0];[739.0,739.0];[744.0,744.0];[749.0,749.0];[75.0,75.0];[754.0,754.0];[759.0,759.0];[764.0,764.0];[769.0,769.0];[794.0,794.0];[799.0,799.0];[80.0,80.0];[804.0,804.0];[809.0,809.0];[814.0,814.0];[819.0,819.0];[824.0,824.0];[829.0,829.0];[834.0,834.0];[839.0,839.0];[844.0,844.0];[849.0,849.0];[85.0,85.0];[854.0,854.0];[859.0,859.0];[864.0,864.0];[869.0,869.0];[874.0,874.0];[879.0,879.0];[884.0,884.0];[889.0,889.0];[894.0,894.0];[899.0,899.0];[90.0,90.0];[904.0,904.0];[909.0,909.0];[914.0,914.0];[919.0,919.0];[924.0,924.0];[929.0,929.0];[934.0,934.0];[939.0,939.0];[944.0,944.0];[95.0,95.0];[967.0,967.0];[972.0,972.0];[977.0,977.0];[982.0,982.0];[987.0,987.0];[992.0,992.0];[997.0,997.0]&gt;" />
        </attvalues>
      </node>
      <node id="Step 24" label="welch_psd">
        <attvalues>
[truncated: 520,930 more chars]
