# Supplementary material for: Facilitating the Sharing of Electrophysiology Data Analysis Results Through In-Depth Provenance Capture
Source: eNeuro. 2024 Jun 7;11(6):ENEURO.0476-23.2024. doi: 10.1523/ENEURO.0476-23.2024 (PMC11181106; doi:10.1523/ENEURO.0476-23.2024)
Supplement: Extended Data 2 — Download Extended Data 2, ZIP file. [file eneuro-11-ENEURO.0476-23.2024-s002.zip › outputs/smoothed_plot/psd_by_trial_type.out]

/home/koehler/anaconda3/envs/provenance/lib/python3.9/site-packages/scipy/signal/filter_design.py:1630: BadCoefficients: Badly conditioned filter coefficients (numerator): the results may be meaningless
  warnings.warn("Badly conditioned filter coefficients (numerator): the "
/home/koehler/anaconda3/envs/provenance/lib/python3.9/site-packages/scipy/signal/filter_design.py:1630: BadCoefficients: Badly conditioned filter coefficients (numerator): the results may be meaningless
  warnings.warn("Badly conditioned filter coefficients (numerator): the "
/home/koehler/anaconda3/envs/provenance/lib/python3.9/site-packages/scipy/signal/filter_design.py:1630: BadCoefficients: Badly conditioned filter coefficients (numerator): the results may be meaningless
  warnings.warn("Badly conditioned filter coefficients (numerator): the "
/home/koehler/anaconda3/envs/provenance/lib/python3.9/site-packages/scipy/signal/filter_design.py:1630: BadCoefficients: Badly conditioned filter coefficients (numerator): the results may be meaningless
  warnings.warn("Badly conditioned filter coefficients (numerator): the "
/home/koehler/anaconda3/envs/provenance/lib/python3.9/site-packages/scipy/signal/filter_design.py:1630: BadCoefficients: Badly conditioned filter coefficients (numerator): the results may be meaningless
  warnings.warn("Badly conditioned filter coefficients (numerator): the "
/home/koehler/anaconda3/envs/provenance/lib/python3.9/site-packages/scipy/signal/filter_design.py:1630: BadCoefficients: Badly conditioned filter coefficients (numerator): the results may be meaningless
  warnings.warn("Badly conditioned filter coefficients (numerator): the "
/home/koehler/anaconda3/envs/provenance/lib/python3.9/site-packages/scipy/signal/filter_design.py:1630: BadCoefficients: Badly conditioned filter coefficients (numerator): the results may be meaningless
  warnings.warn("Badly conditioned filter coefficients (numerator): the "
/home/koehler/anaconda3/envs/provenance/lib/python3.9/site-packages/scipy/signal/filter_design.py:1630: BadCoefficients: Badly conditioned filter coefficients (numerator): the results may be meaningless
  warnings.warn("Badly conditioned filter coefficients (numerator): the "
Start time: 2023-03-22 14:52:42.275518
End time: 2023-03-22 15:51:01.830528; Total processing time:0:58:19.555010
