# Supplementary material for: Facilitating the Sharing of Electrophysiology Data Analysis Results Through In-Depth Provenance Capture
Source: eNeuro. 2024 Jun 7;11(6):ENEURO.0476-23.2024. doi: 10.1523/ENEURO.0476-23.2024 (PMC11181106; doi:10.1523/ENEURO.0476-23.2024)
Supplement: Extended Data 2 — Download Extended Data 2, ZIP file. [file eneuro-11-ENEURO.0476-23.2024-s002.zip › AUTHORS.md]

# Authors and Contributors

The following people have contributed code and/or ideas to the current version
of this repository.

* Cristiano Köhler (orcid: 0000-0003-0503-5264) [1, 2]
* Michael Denker (orcid: 0000-0003-1255-7300) [1]

1. Institute of Neuroscience and Medicine (INM-6) and Institute for Advanced Simulation (IAS-6) and JARA-Institute Brain Structure-Function Relationships (INM-10), Jülich Research Centre, Jülich, Germany
2. RWTH Aachen University, Aachen, Germany

# Contact data

If you have questions regarding the content of this repository, please send an
e-mail to [c.koehler@fz-juelich.de](mailto:c.koehler@fz-juelich.de).
