# Supplementary material for: Facilitating the Sharing of Electrophysiology Data Analysis Results Through In-Depth Provenance Capture
Source: eNeuro. 2024 Jun 7;11(6):ENEURO.0476-23.2024. doi: 10.1523/ENEURO.0476-23.2024 (PMC11181106; doi:10.1523/ENEURO.0476-23.2024)
Supplement: Extended Data 2 — Download Extended Data 2, ZIP file. [file eneuro-11-ENEURO.0476-23.2024-s002.zip › README.md]

# Alpaca Use Case

Repository containing the code necessary to reproduce the results of the 
Alpaca toolbox manuscript.


## Table of contents
  - [Prerequisites](#prerequisites)
  - [Installation](#installation)
  - [Code repository](#code-repository)
  - [How to run](#how-to-run)
  - [Outputs](#outputs)
  - [Acknowledgments](#acknowledgments)
  - [License](#license)


## Prerequisites


### Clone the repository to a local folder

This repository must be cloned to a local folder. This can be done using the 
`git` CLI client:

```bash
git clone https://github.com/INM-6/alpaca_use_case.git
```


### Data

To run the analyses, the public experimental datasets availabe at 
[https://doi.gin.g-node.org/10.12751/g-node.f83565](https://doi.gin.g-node.org/10.12751/g-node.f83565)
must be downloaded.

The scripts use the datasets in the NIX format (including the 30 kHz neural
signal), and the versioned files are accessible using the links:

* **i140703-001.nix**: <https://gin.g-node.org/INT/multielectrode_grasp/raw/a6d508be099c41b4047778bc2de55ac216f4e673/datasets_nix/i140703-001.nix>
* **l101210-001.nix**: <https://gin.g-node.org/INT/multielectrode_grasp/raw/a6d508be099c41b4047778bc2de55ac216f4e673/datasets_nix/l101210-001.nix>

You can also follow the [instructions on the GIN repository](https://gin.g-node.org/INT/multielectrode_grasp)
to download the files to a local repository folder using the `gin` client.

The NIX files must be downloaded/copied into the folder `/data` with respect
to the root of this repository. This allows running the analyses using the
`bash` scripts that are provided with each Python script. If downloaded using
the `gin` client, a symbolic link can be created to the path where the GIN
repository was cloned in your system (subfolder `datasets_nix`):

```bash
ln -s /path/to/multielectrode_grasp/datasets_nix ./data
```


### Install OpenMPI

To run the example using MPI parallelization, OpenMPI must be installed in the
system. This can be installed using `apt`:

```bash
sudo apt install libopenmpi-dev openmpi-bin
```


### Requirements

Project requires Python 3.9 and the following packages:

- conda
- pip
- scipy
- numpy
- matplotlib
- nixio
- neo
- elephant
- odml
- alpaca-prov

The example using MPI parallelization requires `mpi4py`.

The example using Snakemake requires `snakemake`.

The code was run using Ubuntu 18.04.6 LTS 64-bit and `conda` 22.9.0.
The examples using MPI and Snakemake were run in an HPC cluster using 
Debian 5.10.179-2.


## Installation

The required environments can be created using `conda`, using the templates in
the `/environment` folder. For instructions on how to install `conda` in your
system, please check the `conda` [documentation](https://conda.io/projects/conda/en/latest/user-guide/install/index.html). 

For convenience, all necessary environments can be created using a `bash`
script (this rewrites existing versions of the environments):

```bash
cd environment
./build_envs.sh
```

For visualization of provenance graphs as GEXF files, Gephi 0.9.7 (build 
202208031831) was used. The instructions for downloading and installing are
found in the [Installation](https://alpaca-prov.readthedocs.io/en/latest/install.html#external-tools-for-provenance-visualization) section of the 
[Alpaca documentation](https://alpaca-prov.readthedocs.io/).


## Code repository

The code is organized into subfolders inside the `/code` folder:

* `no_provenance`: this is the original PSD analysis presented as use case
   in the paper. The analysis is implemented in `psd_by_trial_type.py`. The
   flowchart presented in Figure 4 was constructed based on this script.

* `provenance`: `psd_by_trial_type.py` is the code in `no_provenance` modified 
  to use Alpaca to track provenance. The `generate_gexf_from_prov.py` script 
  generates several visualization graphs, with different levels of 
  simplification, using the provenance information saved as a Turtle file.

* `provenance_mpi`: the `psd_by_trial_type.py` code in `provenance` is
  modified to run the analysis using parallelization: each iteration of the
  main loop (processing a data file) will be run in a separate process. At the
  end, the root process collects the PSD data generated by the other process
  and plot it. The `generate_gexf_from_prov.py` script generates simplified
  visualization graphs from the provenance information saved as Turtle files.

* `provenance_snakemake`: the `psd_by_trial_type.py` code in `provenance` is
  split into multiple scripts in `workflow`: 
  - `compute_psd_by_trial_type.py` reads a data file and compute the PSDs for
    each trial type, saving into pickle files.
  - `plot_psds.py` reads all pickle files and produces the final plot.
  
  The Snakemake workflow manager is used to orchestrate the execution. The
  workflow is defined in `workflow\Snakefile` and the workflow configuration
  in `configs\config.yaml`.
  The `generate_gexf_from_prov.py` script generates simplified
  visualization graphs from the provenance information saved as Turtle files.

* `smoothed_plot`: `psd_by_trial_type.py` contains a modification of the 
  original analysis to produce a smoothed version of the PSD plot. The 
  `generate_gexf_from_prov.py` script generates simplified visualization 
  graphs from the provenance information saved as a Turtle file.


## How to run

To run the code, the correct environment must be activated with `conda` and
the scripts run using the provided `bash` scripts:

* `no_provenance`:

   To run the analysis:

   ```bash
   cd code/no_provenance
   conda activate no_provenance
   ./run.sh
   ```

* `provenance`:

   To run the analysis:

   ```bash
   cd code/provenance
   conda activate provenance
   ./run.sh
   ```
  
   After the analysis is run, generate the GEXF graphs to visualize provenance
   with Gephi:

   ```bash
   ./visualize_provenance.sh
   ```

* `provenance_mpi`:

   To run the analysis and generate the GEXF graphs at the end:

   ```bash
   cd code/provenance_mpi
   conda activate provenance-mpi
   ./run.sh
   ```

* `provenance_snakemake`:

   To run the analysis and generate the GEXF graphs at the end:

   ```bash
   cd code/provenance_snakemake
   conda activate provenance-snakemake
   ./run.sh
   ```

* `smoothed_plot`:

   To run the analysis and generate the GEXF graphs at the end:

   ```bash
   cd code/smoothed_plot
   conda activate provenance
   ./run.sh
   ```

## Outputs

The outputs presented in the paper are available in the `/outputs` folder.

The bash scripts write files to the `/outputs` folder, with respect to
the root of this repository. There are subfolders with the same names as
in `/code`, each with the respective outputs:

* [outputs/no_provenance](outputs/no_provenance): plot in 
  `R2G_PSD_all_subjects.png` is the Figure 3 in the paper.  
* [outputs/provenance](outputs/provenance): one of the outputs is the
  `R2G_PSD_all_subjects.ttl` file, that contains the provenance information 
  used to generate the graphs presented in Figures 11 and 12 in the paper
  (specific details below). Several visualization graphs as GEXF files are 
  provided. The plot in `R2G_PSD_all_subjects.png` is the analysis output, 
  equivalent to the one generated by `/code/no_provenance`.
* [outputs/provenance_mpi](outputs/provenance_mpi): the two Turtle files
  (`R2G_PSD_all_subjects_rank0.ttl` and `R2G_PSD_all_subjects_rank1.ttl`) 
  contains the provenance information obtained from running each MPI process.
  They were used to generate visualization graphs (*.gexf) in this folder.
* [outputs/provenance_snakemake](outputs/provenance_snakemake): the folder
  `psds_by_trial_type` contains the intermediate pickle files generated by each
  run of the `compute_psd_by_trial_type.py` script. For each run, a Turtle file
  with the session name is saved (`i140703-001.ttl` and `l101210-001.ttl`) with
  the provenance information, corresponding to the NIX file processed. An
  additional Turtle file `R2G_PSD_all_subjects.ttl` contains the provenance
  information for the execution of the `plot_psds.py` script. The three Turtle
  files are used to generate the graph presented in Figure 14B (specific
  details below).
* [outputs/smoothed_plot](outputs/smoothed_plot): the outputs are presented as 
  Figure 13 in the paper. The output file `R2G_PSD_all_subjects.png` was used 
  in Figure 13A. The `R2G_PSD_all_subjects.ttl` file was used to generate the 
  visualization graph presented in Figure 13B (specific details below).  


The specific GEXF graph outputs used for the figures in the paper are:

* Figure 11A: [outputs/provenance/R2G_PSD_all_subjects_full.gexf](outputs/provenance/R2G_PSD_all_subjects_full.gexf)
* Figure 11B (top): [outputs/provenance/R2G_PSD_all_subjects_full.gexf](outputs/provenance/R2G_PSD_all_subjects_full.gexf)
* Figure 11B (bottom): [outputs/provenance/R2G_PSD_all_subjects.gexf](outputs/provenance/R2G_PSD_all_subjects.gexf)
* Figure 11C: [outputs/provenance/R2G_PSD_all_subjects.gexf](outputs/provenance/R2G_PSD_all_subjects.gexf)
* Figure 11D: [outputs/provenance/R2G_PSD_all_subjects.gexf](outputs/provenance/R2G_PSD_all_subjects.gexf)
* Figure 11E: [outputs/provenance/R2G_PSD_all_subjects.gexf](outputs/provenance/R2G_PSD_all_subjects.gexf)
* Figure 12A: [outputs/provenance/R2G_PSD_all_subjects_simplified_Q_shape_units_function.gexf](outputs/provenance/R2G_PSD_all_subjects_simplified_Q_shape_units_function.gexf)
* Figure 12B: [outputs/provenance/R2G_PSD_all_subjects_simplified_Q_units.gexf](outputs/provenance/R2G_PSD_all_subjects_simplified_Q_units.gexf)
* Figure 13B: [outputs/smoothed_plot/R2G_PSD_all_subjects_simplified.gexf](outputs/smoothed_plot/R2G_PSD_all_subjects_simplified.gexf)
* Figure 14B: [outputs/provenance_snakemake/R2G_PSD_all_subjects_simplified.gexf](outputs/provenance_snakemake/R2G_PSD_all_subjects_simplified.gexf)


### Logs

For each analysis script run, the respective folder in `/outputs` will 
contain text files to further document the execution:
* `environment.txt`: details on the Python and package version information;
* `psd_by_trial_type.out`: STDOUT and STDERR output of the script execution
  (for the `no_provenance`, `provenance`, `provenance_mpi` and `smoothed_plot`
  runs;
* `snakemake.out`: STDOUT and STDERR output of the workflow execution, in the
  `provenance_snakemake` example.


## Acknowledgments

This work was performed as part of the Helmholtz School for Data Science in 
Life, Earth and Energy (HDS-LEE) and received funding from the Helmholtz 
Association of German Research Centres. This project has received funding from 
the European Union’s Horizon 2020 Framework Programme for Research and 
Innovation under Specific Grant Agreements No. 785907 (Human Brain Project 
SGA2) and 945539 (Human Brain Project SGA3), and by the Helmholtz Association 
Initiative and Networking Fund under project number ZT-I-0003.


## License

BSD 3-Clause License
